# Supplementary material for: Systematic inference and comparison of multi-scale chromatin sub-compartments connects spatial organization to cell phenotypes
Source: Nat Commun. 2021 May 10;12:2439. doi: 10.1038/s41467-021-22666-3 (PMC8110550; doi:10.1038/s41467-021-22666-3)
Supplement: Supplementary file 5 — Supplementary Dataset 2 [file 41467_2021_22666_MOESM5_ESM.zip › Supplementary_Data_1_domain_hierarchies_127HiCmaps/Erythroid_progenitor_binsize=40kb.bed]

#fields: chr, pos_start, pos_end, the full compartment label describing the position in the hierachy, normalized compartment domain rank, ., pos_start, pos_end, color based on eight compartment model (A.1.1 - B.2.2), 1, eight compartment score (A.1.1 to B.2.2: 8 to 1 devided by 8)
chr1	40001	120000	B.1.1.2.1.2.2.1.1	0.402614379084967	.	40001	120000	#DADAFF	1	0.5
chr1	520001	1320000	A.1.1.2.2.2.2.1.1.2.1	0.826143790849673	.	520001	1320000	#FF0000	1	1
chr1	1320001	1520000	A.1.2.1.2.2.2.1.2.1	0.726797385620915	.	1320001	1520000	#FF4848	1	0.875
chr1	1520001	1680000	A.1.2.1.2.2.2.1.2.2	0.725490196078431	.	1520001	1680000	#FF4848	1	0.875
chr1	1680001	1840000	A.1.2.1.1.2.1.1.2.1	0.788235294117647	.	1680001	1840000	#FF4848	1	0.875
chr1	1840001	2120000	A.1.2.2.2.2.2.1.1.2.1.1	0.654901960784314	.	1840001	2120000	#FF4848	1	0.875
chr1	2120001	2320000	A.1.2.2.2.2.1.1.1.1	0.665359477124183	.	2120001	2320000	#FF4848	1	0.875
chr1	2320001	2560000	A.1.2.2.2.2.2.1.1.1	0.656209150326797	.	2320001	2560000	#FF4848	1	0.875
chr1	2560001	2640000	A.2.1.2.1.1.1.2.2	0.597385620915033	.	2560001	2640000	#FF9191	1	0.75
chr1	2680001	3360000	A.2.1.2.1.1.1.2.2	0.597385620915033	.	2680001	3360000	#FF9191	1	0.75
chr1	3360001	3840000	A.1.2.1.2.2.1.1.1	0.739869281045752	.	3360001	3840000	#FF4848	1	0.875
chr1	3840001	3880000	B.1.2.1.1.1.1.1	0.356862745098039	.	3840001	3880000	#9191FF	1	0.375
chr1	3960001	4000000	B.1.2.1.1.1.1.1	0.356862745098039	.	3960001	4000000	#9191FF	1	0.375
chr1	4000001	4240000	B.1.1.2.2.2.2.2.1.2	0.36078431372549	.	4000001	4240000	#DADAFF	1	0.5
chr1	4240001	4560000	B.2.1.1.2.2.2.1.1	0.209150326797386	.	4240001	4560000	#4848FF	1	0.25
chr1	4560001	4760000	B.1.2.1.1.2.2.2.2.2	0.334640522875817	.	4560001	4760000	#9191FF	1	0.375
chr1	4760001	4840000	B.1.2.2.1.1.1.2	0.305882352941176	.	4760001	4840000	#9191FF	1	0.375
chr1	4840001	5480000	B.2.2.2.1.1.1.2.1	0.0248366013071895	.	4840001	5480000	#0000FF	1	0.125
chr1	5480001	5680000	B.2.1.1.2.2.1.1	0.213071895424837	.	5480001	5680000	#4848FF	1	0.25
chr1	5680001	6040000	B.1.1.1.1.2.1.1.2.2.2	0.444444444444444	.	5680001	6040000	#DADAFF	1	0.5
chr1	6040001	6240000	A.2.1.1.2.1.2.2.1	0.618300653594771	.	6040001	6240000	#FF9191	1	0.75
chr1	6240001	6560000	A.1.2.1.1.2.2.1.1.2	0.77124183006536	.	6240001	6560000	#FF4848	1	0.875
chr1	6560001	6760000	A.1.2.1.1.2.2.1.2	0.769934640522876	.	6560001	6760000	#FF4848	1	0.875
chr1	6760001	6960000	A.2.1.1.2.1.1.2.1.1	0.623529411764706	.	6760001	6960000	#FF9191	1	0.75
chr1	6960001	7360000	A.2.2.1.1.1.1.1.2.2	0.54640522875817	.	6960001	7360000	#FFDADA	1	0.625
chr1	7360001	7720000	A.2.2.2.1.2.1.1	0.501960784313725	.	7360001	7720000	#FFDADA	1	0.625
chr1	7720001	8000000	A.2.1.1.2.1.2.2.2.2	0.615686274509804	.	7720001	8000000	#FF9191	1	0.75
chr1	8000001	8400000	A.2.1.2.1.1.1.2.1.2.1	0.6	.	8000001	8400000	#FF9191	1	0.75
chr1	8400001	8600000	A.1.2.2.2.2.2.2.2.1.2	0.645751633986928	.	8400001	8600000	#FF4848	1	0.875
chr1	8600001	8960000	A.1.2.1.1.2.2.2.1.1	0.768627450980392	.	8600001	8960000	#FF4848	1	0.875
chr1	8960001	9160000	A.2.1.2.1.1.1.2.1.2.2	0.598692810457516	.	8960001	9160000	#FF9191	1	0.75
chr1	9160001	9640000	A.1.2.1.1.2.2.2.2	0.766013071895425	.	9160001	9640000	#FF4848	1	0.875
chr1	9640001	9920000	A.1.2.1.1.2.2.2.1.2	0.767320261437909	.	9640001	9920000	#FF4848	1	0.875
chr1	9920001	10240000	A.1.1.2.2.2.1.2.2	0.830065359477124	.	9920001	10240000	#FF0000	1	1
chr1	10240001	10560000	A.1.1.2.2.2.1.2.1.2	0.831372549019608	.	10240001	10560000	#FF0000	1	1
chr1	10560001	10800000	A.1.2.2.2.2.1.1.2.1	0.661437908496732	.	10560001	10800000	#FF4848	1	0.875
chr1	10800001	11040000	A.1.2.2.2.2.2.1.1.2.2	0.652287581699346	.	10800001	11040000	#FF4848	1	0.875
chr1	11040001	11360000	A.1.2.1.1.2.1.1.1.1.2	0.798692810457516	.	11040001	11360000	#FF4848	1	0.875
chr1	11360001	11680000	A.1.2.2.2.2.2.2.2.2.2	0.643137254901961	.	11360001	11680000	#FF4848	1	0.875
chr1	11680001	12080000	A.1.1.1.2.1.1.1.1	0.963398692810458	.	11680001	12080000	#FF0000	1	1
chr1	12080001	12320000	A.1.1.2.2.2.2.2.1	0.822222222222222	.	12080001	12320000	#FF0000	1	1
chr1	12320001	12760000	A.1.2.1.1.2.2.1.1.1.1	0.773856209150327	.	12320001	12760000	#FF4848	1	0.875
chr1	12760001	13000000	B.1.1.1.1.2.1.2	0.443137254901961	.	12760001	13000000	#DADAFF	1	0.5
chr1	13000001	13080000	B.1.2.1.1.2.2.2.1	0.337254901960784	.	13000001	13080000	#9191FF	1	0.375
chr1	13120001	13200000	B.1.2.1.1.2.2.2.1	0.337254901960784	.	13120001	13200000	#9191FF	1	0.375
chr1	13200001	13240000	B.1.1.2.2.2.2.1	0.363398692810458	.	13200001	13240000	#DADAFF	1	0.5
chr1	13360001	13400000	B.1.1.2.2.2.2.1	0.363398692810458	.	13360001	13400000	#DADAFF	1	0.5
chr1	13680001	13720000	B.1.1.2.2.2.2.1	0.363398692810458	.	13680001	13720000	#DADAFF	1	0.5
chr1	13760001	14000000	B.1.2.1.1.2.2.2.2.1	0.335947712418301	.	13760001	14000000	#9191FF	1	0.375
chr1	14000001	14160000	A.2.2.2.1.1.1	0.505882352941176	.	14000001	14160000	#FFDADA	1	0.625
chr1	14160001	14760000	B.2.1.2.2.2.2.1	0.128104575163399	.	14160001	14760000	#4848FF	1	0.25
chr1	14760001	15080000	B.1.2.2.1.1.1.1.2	0.30718954248366	.	14760001	15080000	#9191FF	1	0.375
chr1	15080001	15440000	A.2.2.2.1.2.2.1	0.495424836601307	.	15080001	15440000	#FFDADA	1	0.625
chr1	15440001	15640000	A.2.2.1.1.1.1.1.2.1	0.547712418300654	.	15440001	15640000	#FFDADA	1	0.625
chr1	15640001	15840000	A.1.2.2.2.2.2.2.1	0.648366013071895	.	15640001	15840000	#FF4848	1	0.875
chr1	15840001	16080000	A.1.1.2.2.1.1.1.2.2	0.860130718954248	.	15840001	16080000	#FF0000	1	1
chr1	16080001	16360000	A.1.1.2.2.1.1.1.1.2	0.862745098039216	.	16080001	16360000	#FF0000	1	1
chr1	16360001	16440000	A.1.2.2.2.1.2.1.1	0.670588235294118	.	16360001	16440000	#FF4848	1	0.875
chr1	16440001	16840000	A.1.1.1.1.2.2.1.1.2.1	0.983006535947712	.	16440001	16840000	#FF0000	1	1
chr1	16840001	17240000	A.1.1.2.2.2.2.2.2	0.820915032679739	.	16840001	17240000	#FF0000	1	1
chr1	17240001	17400000	A.1.2.2.2.2.1.1.1.2.2	0.662745098039216	.	17240001	17400000	#FF4848	1	0.875
chr1	17400001	17800000	A.1.2.2.2.2.2.2.2.2.1	0.644444444444444	.	17400001	17800000	#FF4848	1	0.875
chr1	17800001	17960000	A.2.2.1.1.2.2.2.2	0.535947712418301	.	17800001	17960000	#FFDADA	1	0.625
chr1	17960001	18880000	A.2.2.2.1.2.2.2.1	0.494117647058824	.	17960001	18880000	#FFDADA	1	0.625
chr1	18880001	19160000	A.2.2.2.1.2.1.2.2.2	0.496732026143791	.	18880001	19160000	#FFDADA	1	0.625
chr1	19160001	19400000	A.2.1.2.1.1.1.2.1.1	0.601307189542484	.	19160001	19400000	#FF9191	1	0.75
chr1	19400001	19640000	A.1.2.1.2.2.2.1.1.1.2	0.730718954248366	.	19400001	19640000	#FF4848	1	0.875
chr1	19640001	20040000	A.1.2.2.2.2.2.2.2.1.1	0.647058823529412	.	19640001	20040000	#FF4848	1	0.875
chr1	20040001	20440000	A.2.1.2.1.2.2.1.1	0.58562091503268	.	20040001	20440000	#FF9191	1	0.75
chr1	20440001	20800000	A.2.2.1.1.1.1.1.1	0.549019607843137	.	20440001	20800000	#FFDADA	1	0.625
chr1	20800001	21000000	A.2.1.1.2.1.1.2.2	0.620915032679739	.	20800001	21000000	#FF9191	1	0.75
chr1	21000001	21280000	A.1.2.1.1.2.1.1.1.2.1.1.2	0.794771241830065	.	21000001	21280000	#FF4848	1	0.875
chr1	21280001	21520000	A.1.1.1.2.1.2.2.1.2.1.1	0.930718954248366	.	21280001	21520000	#FF0000	1	1
chr1	21520001	21920000	A.1.1.1.2.1.2.1.2.2.1	0.934640522875817	.	21520001	21920000	#FF0000	1	1
chr1	21920001	22400000	A.1.1.1.1.2.2.1.1.2.2.2	0.980392156862745	.	21920001	22400000	#FF0000	1	1
chr1	22400001	22880000	A.1.2.2.2.2.2.1.1.2.1.2	0.65359477124183	.	22400001	22880000	#FF4848	1	0.875
chr1	22880001	23000000	A.2.2.1.1.2.2.1.2	0.538562091503268	.	22880001	23000000	#FFDADA	1	0.625
chr1	23000001	23280000	A.2.1.2.1.2.2.2	0.583006535947712	.	23000001	23280000	#FF9191	1	0.75
chr1	23280001	23600000	A.1.2.1.2.2.2.2.1.1	0.724183006535948	.	23280001	23600000	#FF4848	1	0.875
chr1	23600001	23760000	A.1.2.1.2.2.2.1.1.2.2	0.728104575163399	.	23600001	23760000	#FF4848	1	0.875
chr1	23760001	24040000	A.1.2.1.2.2.2.1.1.2.1	0.729411764705882	.	23760001	24040000	#FF4848	1	0.875
chr1	24040001	24320000	A.1.2.2.2.1.2.1.2.1	0.669281045751634	.	24040001	24320000	#FF4848	1	0.875
chr1	24360001	24720000	A.1.2.2.2.2.2.1.2.2	0.649673202614379	.	24360001	24720000	#FF4848	1	0.875
chr1	24720001	24960000	A.1.2.2.2.2.2.1.2.1	0.650980392156863	.	24720001	24960000	#FF4848	1	0.875
chr1	24960001	25200000	A.1.2.1.1.2.1.1.1.2.2.1	0.790849673202614	.	24960001	25200000	#FF4848	1	0.875
chr1	25200001	25520000	A.1.2.2.2.2.1.1.2.2	0.660130718954248	.	25200001	25520000	#FF4848	1	0.875
chr1	25520001	25840000	A.1.1.2.2.1.1.2.1.1.2	0.857516339869281	.	25520001	25840000	#FF0000	1	1
chr1	25840001	26160000	A.1.2.1.1.2.1.1.1.2.1.2.2	0.792156862745098	.	25840001	26160000	#FF4848	1	0.875
chr1	26160001	26360000	A.1.2.1.1.2.1.1.2.2.1.1	0.786928104575163	.	26160001	26360000	#FF4848	1	0.875
chr1	26360001	26560000	A.1.2.1.1.2.1.1.2.2.2	0.784313725490196	.	26360001	26560000	#FF4848	1	0.875
chr1	26560001	26800000	A.1.1.2.2.2.2.1.1.1.2	0.827450980392157	.	26560001	26800000	#FF0000	1	1
chr1	26800001	27280000	A.1.1.1.2.1.1.2.2.1.1	0.951633986928105	.	26800001	27280000	#FF0000	1	1
chr1	27280001	27640000	A.1.1.2.2.1.1.2.1.2	0.856209150326797	.	27280001	27640000	#FF0000	1	1
chr1	27640001	27800000	A.1.2.1.1.2.1.1.2.2.1.2	0.78562091503268	.	27640001	27800000	#FF4848	1	0.875
chr1	27800001	28000000	A.1.1.2.2.2.2.1.1.1.1	0.828758169934641	.	27800001	28000000	#FF0000	1	1
chr1	28000001	28360000	A.1.1.2.2.1.1.1.1.1.2	0.864052287581699	.	28000001	28360000	#FF0000	1	1
chr1	28360001	28680000	A.1.1.2.2.1.1.2.2.1	0.854901960784314	.	28360001	28680000	#FF0000	1	1
chr1	28680001	29000000	A.1.1.2.2.1.1.1.1.1.1	0.865359477124183	.	28680001	29000000	#FF0000	1	1
chr1	29000001	29080000	A.1.2.2.2.1.2.1.2.2	0.66797385620915	.	29000001	29080000	#FF4848	1	0.875
chr1	29080001	29560000	A.1.1.1.2.1.2.2.1.1	0.93202614379085	.	29080001	29560000	#FF0000	1	1
chr1	29560001	29800000	A.2.2.1.1.2.2.2.1	0.537254901960784	.	29560001	29800000	#FFDADA	1	0.625
chr1	29800001	29880000	B.1.1.1.1.2.1.1.1	0.448366013071895	.	29800001	29880000	#DADAFF	1	0.5
chr1	30000001	30360000	B.1.1.1.1.2.1.1.1	0.448366013071895	.	30000001	30360000	#DADAFF	1	0.5
chr1	30360001	30520000	B.1.1.2.1.2.1.2.1	0.405228758169935	.	30360001	30520000	#DADAFF	1	0.5
chr1	30520001	30880000	A.2.2.2.1.2.2.2.2	0.49281045751634	.	30520001	30880000	#FFDADA	1	0.625
chr1	30880001	31160000	A.2.2.2.1.2.1.2.1.1	0.500653594771242	.	30880001	31160000	#FFDADA	1	0.625
chr1	31160001	31400000	A.1.2.2.2.2.1.1.1.2.1	0.664052287581699	.	31160001	31400000	#FF4848	1	0.875
chr1	31400001	31720000	A.1.1.2.2.1.1.1.2.1	0.861437908496732	.	31400001	31720000	#FF0000	1	1
chr1	31720001	32040000	A.1.1.1.2.1.2.2.1.2.2	0.928104575163399	.	31720001	32040000	#FF0000	1	1
chr1	32040001	32240000	A.1.2.1.1.2.1.1.1.1.1	0.8	.	32040001	32240000	#FF4848	1	0.875
chr1	32240001	32480000	A.1.1.1.2.1.2.2.1.2.1.2	0.929411764705882	.	32240001	32480000	#FF0000	1	1
chr1	32480001	32640000	A.1.1.2.2.1.1.2.2.2	0.85359477124183	.	32480001	32640000	#FF0000	1	1
chr1	32640001	32880000	A.1.1.1.1.2.2.1.2.2	0.977777777777778	.	32640001	32880000	#FF0000	1	1
chr1	32880001	33320000	A.1.1.1.1.1.2.2.2	0.993464052287582	.	32880001	33320000	#FF0000	1	1
chr1	33320001	33600000	A.1.1.1.2.2.1.2.2.2.2	0.915032679738562	.	33320001	33600000	#FF0000	1	1
chr1	33600001	33960000	A.1.2.1.2.2.1.1.2.1.2	0.737254901960784	.	33600001	33960000	#FF4848	1	0.875
chr1	33960001	34120000	B.1.1.2.2.2.2.2.1.1	0.362091503267974	.	33960001	34120000	#DADAFF	1	0.5
chr1	34120001	34840000	B.2.1.2.2.1.1.1	0.155555555555556	.	34120001	34840000	#4848FF	1	0.25
chr1	34840001	35240000	B.1.2.2.1.1.1.1.1	0.308496732026144	.	34840001	35240000	#9191FF	1	0.375
chr1	35240001	35440000	A.2.1.2.1.1.2.2.2.1	0.589542483660131	.	35240001	35440000	#FF9191	1	0.75
chr1	35440001	35560000	A.2.1.1.2.2.2.2.1	0.607843137254902	.	35440001	35560000	#FF9191	1	0.75
chr1	35560001	36000000	A.1.1.2.1.2.2.1.2.2.2	0.874509803921569	.	35560001	36000000	#FF0000	1	1
chr1	36000001	36280000	A.1.1.1.2.2.1.2.2.1.2	0.917647058823529	.	36000001	36280000	#FF0000	1	1
chr1	36280001	36560000	A.1.1.2.1.2.2.1.2.2.1	0.875816993464052	.	36280001	36560000	#FF0000	1	1
chr1	36560001	36960000	A.1.1.1.2.2.1.2.2.1.1.2	0.918954248366013	.	36560001	36960000	#FF0000	1	1
chr1	36960001	37560000	A.2.2.1.1.1.1.2.2	0.543790849673203	.	36960001	37560000	#FFDADA	1	0.625
chr1	37560001	37920000	A.2.2.2.1.2.1.2.1.2	0.499346405228758	.	37560001	37920000	#FFDADA	1	0.625
chr1	37920001	38200000	A.1.2.1.1.2.2.1.1.1.2	0.772549019607843	.	37920001	38200000	#FF4848	1	0.875
chr1	38200001	38520000	A.1.1.2.1.2.2.1.1.2	0.87843137254902	.	38200001	38520000	#FF0000	1	1
chr1	38520001	38760000	A.2.2.2.1.2.1.2.2.1	0.498039215686275	.	38520001	38760000	#FFDADA	1	0.625
chr1	38760001	38960000	B.1.1.2.1.2.1.2.2	0.403921568627451	.	38760001	38960000	#DADAFF	1	0.5
chr1	38960001	39280000	A.2.2.1.1.1.1.2.1	0.545098039215686	.	38960001	39280000	#FFDADA	1	0.625
chr1	39280001	39520000	A.1.2.1.2.2.1.2.1	0.734640522875817	.	39280001	39520000	#FF4848	1	0.875
chr1	39520001	40040000	A.1.1.1.2.2.1.2.2.2.1	0.916339869281046	.	39520001	40040000	#FF0000	1	1
chr1	40040001	40240000	A.1.2.1.1.2.1.1.1.2.2.2	0.789542483660131	.	40040001	40240000	#FF4848	1	0.875
chr1	40240001	40520000	A.1.1.2.2.2.1.2.1.1	0.832679738562092	.	40240001	40520000	#FF0000	1	1
chr1	40520001	40960000	A.1.1.1.1.2.2.1.1.2.2.1	0.981699346405229	.	40520001	40960000	#FF0000	1	1
chr1	40960001	41520000	A.1.1.1.1.2.2.1.1.1	0.984313725490196	.	40960001	41520000	#FF0000	1	1
chr1	41520001	41720000	A.2.1.2.1.1.1.1.2.2	0.602614379084967	.	41520001	41720000	#FF9191	1	0.75
chr1	41720001	41920000	A.2.1.1.2.1.1.2.1.2	0.622222222222222	.	41720001	41920000	#FF9191	1	0.75
chr1	41920001	42320000	A.2.1.2.1.2.2.1.2	0.584313725490196	.	41920001	42320000	#FF9191	1	0.75
chr1	42320001	42600000	A.2.2.1.1.2.2.1.1	0.539869281045752	.	42320001	42600000	#FFDADA	1	0.625
chr1	42600001	42920000	A.1.2.1.2.2.2.2.1.2	0.722875816993464	.	42600001	42920000	#FF4848	1	0.875
chr1	42920001	43240000	A.1.2.1.1.2.1.1.1.2.1.2.1	0.793464052287582	.	42920001	43240000	#FF4848	1	0.875
chr1	43240001	43520000	A.1.1.1.2.1.2.1.2.2.2	0.933333333333333	.	43240001	43520000	#FF0000	1	1
chr1	43520001	43920000	A.1.1.2.2.1.1.2.1.1.1	0.858823529411765	.	43520001	43920000	#FF0000	1	1
chr1	43920001	44160000	A.1.1.2.2.2.2.1.1.2.2	0.824836601307189	.	43920001	44160000	#FF0000	1	1
chr1	44160001	44560000	A.1.1.1.2.1.1.2.1.2.2	0.952941176470588	.	44160001	44560000	#FF0000	1	1
chr1	44560001	44800000	A.1.1.2.2.2.1.1.2.1	0.835294117647059	.	44560001	44800000	#FF0000	1	1
chr1	44800001	45160000	A.1.1.1.2.1.2.1.1.1.1.1.1	0.943790849673203	.	44800001	45160000	#FF0000	1	1
chr1	45160001	45560000	A.1.1.1.2.1.1.2.1.2.1	0.954248366013072	.	45160001	45560000	#FF0000	1	1
chr1	45560001	45760000	A.1.2.1.1.2.1.1.1.2.1.1.1.1	0.797385620915033	.	45560001	45760000	#FF4848	1	0.875
chr1	45760001	46040000	A.1.1.1.2.1.2.1.1.1.1.2	0.941176470588235	.	45760001	46040000	#FF0000	1	1
chr1	46040001	46360000	A.1.1.1.2.1.1.2.1.1	0.955555555555556	.	46040001	46360000	#FF0000	1	1
chr1	46360001	46840000	A.1.1.1.1.1.1.1	1	.	46360001	46840000	#FF0000	1	1
chr1	46840001	47200000	A.1.1.1.1.1.2.2.1.1	0.996078431372549	.	46840001	47200000	#FF0000	1	1
chr1	47200001	47640000	A.2.1.1.2.1.2.2.2.1	0.616993464052288	.	47200001	47640000	#FF9191	1	0.75
chr1	47640001	47800000	A.1.1.1.2.2.1.1.1	0.924183006535948	.	47640001	47800000	#FF0000	1	1
chr1	47800001	48280000	A.2.1.1.2.1.2.1	0.619607843137255	.	47800001	48280000	#FF9191	1	0.75
chr1	48280001	48560000	B.1.1.1.1.2.1.1.2.2.1	0.445751633986928	.	48280001	48560000	#DADAFF	1	0.5
chr1	48560001	48720000	B.2.1.1.2.2.2.1.2	0.207843137254902	.	48560001	48720000	#4848FF	1	0.25
chr1	48720001	48920000	B.2.2.1.1.2.2.1.2	0.0836601307189542	.	48720001	48920000	#0000FF	1	0.125
chr1	48920001	49280000	B.2.1.1.2.2.1.2.2	0.210457516339869	.	48920001	49280000	#4848FF	1	0.25
chr1	49280001	49440000	B.2.2.1.1.1.2.2.1	0.103267973856209	.	49280001	49440000	#0000FF	1	0.125
chr1	49440001	49640000	B.2.2.2.1.1.2.1.1	0.0222222222222222	.	49440001	49640000	#0000FF	1	0.125
chr1	49640001	50240000	B.2.2.2.2.2.2	0.00130718954248366	.	49640001	50240000	#0000FF	1	0.125
chr1	50240001	50520000	B.2.2.2.1.1.2.1.2	0.0209150326797386	.	50240001	50520000	#0000FF	1	0.125
chr1	50520001	50800000	B.2.1.1.2.2.2.2	0.206535947712418	.	50520001	50800000	#4848FF	1	0.25
chr1	50800001	51160000	A.2.2.1.1.1.2	0.542483660130719	.	50800001	51160000	#FFDADA	1	0.625
chr1	51160001	51680000	A.1.1.2.1.2.2.2.2.2	0.866666666666667	.	51160001	51680000	#FF0000	1	1
chr1	51680001	52040000	A.1.1.1.1.1.2.2.1.2	0.994771241830065	.	51680001	52040000	#FF0000	1	1
chr1	52040001	52320000	A.1.1.1.1.2.2.1.2.1	0.979084967320261	.	52040001	52320000	#FF0000	1	1
chr1	52320001	52560000	A.1.1.2.1.2.1.1.2.2	0.888888888888889	.	52320001	52560000	#FF0000	1	1
chr1	52560001	52760000	A.1.2.2.2.2.1.2.2	0.657516339869281	.	52560001	52760000	#FF4848	1	0.875
chr1	52760001	52920000	A.1.1.2.1.2.2.1.2.1	0.877124183006536	.	52760001	52920000	#FF0000	1	1
chr1	52920001	53360000	A.1.1.2.1.2.1.1.2.1	0.890196078431372	.	52920001	53360000	#FF0000	1	1
chr1	53360001	53680000	A.1.2.2.2.2.1.2.1	0.658823529411765	.	53360001	53680000	#FF4848	1	0.875
chr1	53680001	53880000	A.1.2.1.2.2.1.1.2.1.1	0.738562091503268	.	53680001	53880000	#FF4848	1	0.875
chr1	53880001	54240000	A.1.2.1.2.2.1.1.2.2	0.735947712418301	.	53880001	54240000	#FF4848	1	0.875
chr1	54240001	54560000	A.1.1.1.2.2.1.2.2.1.1.1	0.920261437908497	.	54240001	54560000	#FF0000	1	1
chr1	54560001	55000000	A.1.1.1.1.1.2.1	0.997385620915033	.	54560001	55000000	#FF0000	1	1
chr1	55000001	55360000	A.1.1.2.1.2.2.1.1.1	0.879738562091503	.	55000001	55360000	#FF0000	1	1
chr1	55360001	55760000	A.1.1.2.1.2.1.1.1	0.891503267973856	.	55360001	55760000	#FF0000	1	1
chr1	55760001	56040000	B.1.1.1.1.2.1.1.2.1	0.447058823529412	.	55760001	56040000	#DADAFF	1	0.5
chr1	56040001	56520000	B.2.2.1.1.2.2.1.1	0.0849673202614379	.	56040001	56520000	#0000FF	1	0.125
chr1	56520001	56840000	B.2.2.1.1.1.1.2.1.2	0.109803921568627	.	56520001	56840000	#0000FF	1	0.125
chr1	56840001	57080000	B.1.2.1.1.1.2.2.1.2	0.349019607843137	.	56840001	57080000	#9191FF	1	0.375
chr1	57080001	57240000	B.2.1.2.2.2.2.2.2	0.124183006535948	.	57080001	57240000	#4848FF	1	0.25
chr1	57240001	57600000	B.2.2.1.1.1.1.2.1.1	0.111111111111111	.	57240001	57600000	#0000FF	1	0.125
chr1	57600001	57800000	B.1.2.2.1.1.2.1.2	0.301960784313725	.	57600001	57800000	#9191FF	1	0.375
chr1	57800001	58040000	B.2.2.1.1.1.1.2.2	0.108496732026144	.	57800001	58040000	#0000FF	1	0.125
chr1	58040001	58400000	B.2.2.2.1.1.1.2.2	0.0235294117647059	.	58040001	58400000	#0000FF	1	0.125
chr1	58400001	58680000	B.2.1.2.2.1.2.2	0.143790849673203	.	58400001	58680000	#4848FF	1	0.25
chr1	58680001	58880000	B.2.1.1.2.2.1.2.1	0.211764705882353	.	58680001	58880000	#4848FF	1	0.25
chr1	58880001	59160000	A.2.2.2.1.1.2.1	0.504575163398693	.	58880001	59160000	#FFDADA	1	0.625
chr1	59160001	59400000	A.2.1.2.1.1.2.2.2.2	0.588235294117647	.	59160001	59400000	#FF9191	1	0.75
chr1	59400001	59600000	A.2.2.2.1.1.2.2	0.503267973856209	.	59400001	59600000	#FFDADA	1	0.625
chr1	59600001	59840000	B.1.1.2.2.2.2.2.2.1	0.359477124183007	.	59600001	59840000	#DADAFF	1	0.5
chr1	59840001	60280000	B.1.2.2.1.1.2.1.1.2	0.303267973856209	.	59840001	60280000	#9191FF	1	0.375
chr1	60280001	60480000	B.1.1.2.2.2.2.2.2.2	0.358169934640523	.	60280001	60480000	#DADAFF	1	0.5
chr1	60480001	60760000	B.2.1.2.2.2.2.2.1.1	0.126797385620915	.	60480001	60760000	#4848FF	1	0.25
chr1	60760001	61280000	B.2.1.2.2.2.2.2.1.2	0.125490196078431	.	60760001	61280000	#4848FF	1	0.25
chr1	61280001	61520000	A.1.2.2.1.1.1.2.1	0.709803921568627	.	61280001	61520000	#FF4848	1	0.875
chr1	61520001	61920000	A.1.1.1.2.2.1.2.1	0.92156862745098	.	61520001	61920000	#FF0000	1	1
chr1	61920001	62240000	A.2.1.2.1.1.2.2.1.1	0.592156862745098	.	61920001	62240000	#FF9191	1	0.75
chr1	62240001	62400000	B.1.1.1.1.2.2.1.2	0.440522875816993	.	62240001	62400000	#DADAFF	1	0.5
chr1	62400001	62600000	B.1.2.1.1.2.2.1.2.2	0.338562091503268	.	62400001	62600000	#9191FF	1	0.375
chr1	62600001	62880000	B.1.1.1.1.2.2.1.1	0.441830065359477	.	62600001	62880000	#DADAFF	1	0.5
chr1	62880001	63320000	A.1.2.2.1.1.1.2.2	0.708496732026144	.	62880001	63320000	#FF4848	1	0.875
chr1	63320001	63760000	B.1.2.1.1.2.2.1.2.1	0.339869281045752	.	63320001	63760000	#9191FF	1	0.375
chr1	63760001	64040000	A.2.1.2.1.1.2.2.1.2	0.590849673202614	.	63760001	64040000	#FF9191	1	0.75
chr1	64040001	64400000	B.1.2.1.1.2.2.1.1	0.341176470588235	.	64040001	64400000	#9191FF	1	0.375
chr1	64400001	64680000	B.1.2.2.1.1.2.1.1.1	0.304575163398693	.	64400001	64680000	#9191FF	1	0.375
chr1	64680001	65120000	B.1.1.1.1.2.2.2	0.43921568627451	.	64680001	65120000	#DADAFF	1	0.5
chr1	65120001	65520000	A.1.2.1.2.1.2.2.2	0.741176470588235	.	65120001	65520000	#FF4848	1	0.875
chr1	65520001	65680000	A.1.2.2.1.1.1.1.1.2	0.715032679738562	.	65520001	65680000	#FF4848	1	0.875
chr1	65680001	65880000	A.1.1.1.2.2.1.1.2	0.922875816993464	.	65680001	65880000	#FF0000	1	1
chr1	65880001	66200000	A.1.2.1.2.1.2.1.2.1	0.745098039215686	.	65880001	66200000	#FF4848	1	0.875
chr1	66200001	66480000	B.1.2.2.1.2.1.1.2.2	0.294117647058824	.	66200001	66480000	#9191FF	1	0.375
chr1	66480001	66680000	B.2.1.2.2.1.2.1.1.2	0.147712418300654	.	66480001	66680000	#4848FF	1	0.25
chr1	66680001	67000000	B.1.1.2.2.2.1.1.1	0.37516339869281	.	66680001	67000000	#DADAFF	1	0.5
chr1	67000001	67240000	B.1.1.2.1.2.2.2.1	0.398692810457516	.	67000001	67240000	#DADAFF	1	0.5
chr1	67240001	67360000	B.1.1.1.1.1.2.1.1	0.452287581699346	.	67240001	67360000	#DADAFF	1	0.5
chr1	67360001	67480000	A.2.1.1.1.2.2.1.2	0.630065359477124	.	67360001	67480000	#FF9191	1	0.75
chr1	67480001	67680000	A.2.2.1.2.1.2.1	0.528104575163399	.	67480001	67680000	#FFDADA	1	0.625
chr1	67680001	67800000	A.2.2.2.2.1.2.2.1.2.1	0.482352941176471	.	67680001	67800000	#FFDADA	1	0.625
chr1	67800001	68000000	A.2.1.2.2.1.2.1	0.567320261437908	.	67800001	68000000	#FF9191	1	0.75
chr1	68000001	68280000	A.2.1.1.1.2.2.2.1.2	0.627450980392157	.	68000001	68280000	#FF9191	1	0.75
chr1	68280001	68560000	B.2.1.1.2.1.1.1.1.2	0.226143790849673	.	68280001	68560000	#4848FF	1	0.25
chr1	68560001	68840000	B.1.2.2.1.2.1.1.1.2.2	0.296732026143791	.	68560001	68840000	#9191FF	1	0.375
chr1	68840001	69000000	B.1.2.1.1.1.1.2.2	0.354248366013072	.	68840001	69000000	#9191FF	1	0.375
chr1	69000001	69680000	B.2.2.2.1.1.2.2.1	0.0196078431372549	.	69000001	69680000	#0000FF	1	0.125
chr1	69680001	69920000	B.2.1.1.2.1.1.1.1.1	0.227450980392157	.	69680001	69920000	#4848FF	1	0.25
chr1	69920001	70080000	B.1.1.1.2.1.1	0.437908496732026	.	69920001	70080000	#DADAFF	1	0.5
chr1	70080001	70240000	B.1.2.2.1.2.2.1.1.1	0.291503267973856	.	70080001	70240000	#9191FF	1	0.375
chr1	70240001	70600000	B.2.1.2.2.2.1.1.2.1.1	0.138562091503268	.	70240001	70600000	#4848FF	1	0.25
chr1	70600001	70960000	A.2.1.1.1.2.2.1.1	0.631372549019608	.	70600001	70960000	#FF9191	1	0.75
chr1	70960001	71560000	B.1.2.2.1.2.2.1.2.2	0.283660130718954	.	70960001	71560000	#9191FF	1	0.375
chr1	71560001	71960000	B.2.2.2.1.1.1.1.2.2.1	0.0300653594771242	.	71560001	71960000	#0000FF	1	0.125
chr1	71960001	72200000	B.2.2.1.1.1.1.1.1.1.1.1	0.122875816993464	.	71960001	72200000	#0000FF	1	0.125
chr1	72200001	72560000	B.2.1.1.2.1.2.1.1.1	0.219607843137255	.	72200001	72560000	#4848FF	1	0.25
chr1	72560001	72840000	B.2.1.1.2.1.2.2.2	0.21437908496732	.	72560001	72840000	#4848FF	1	0.25
chr1	72840001	73120000	B.2.2.1.1.1.2.1.1.2	0.105882352941176	.	72840001	73120000	#0000FF	1	0.125
chr1	73120001	73440000	B.2.2.1.1.2.2.2.2.1	0.0797385620915033	.	73120001	73440000	#0000FF	1	0.125
chr1	73440001	73680000	B.2.2.1.1.2.1.1.1.2.2	0.0954248366013072	.	73440001	73680000	#0000FF	1	0.125
chr1	73680001	74000000	B.2.2.1.1.2.2.2.2.2.2.2	0.0758169934640523	.	73680001	74000000	#0000FF	1	0.125
chr1	74000001	74160000	B.2.1.2.2.2.1.2.1.1.1	0.134640522875817	.	74000001	74160000	#4848FF	1	0.25
chr1	74160001	74600000	B.2.2.2.1.1.1.1.1.2.1	0.0339869281045752	.	74160001	74600000	#0000FF	1	0.125
chr1	74600001	74840000	B.2.1.2.2.2.1.1.2.1.2	0.137254901960784	.	74600001	74840000	#4848FF	1	0.25
chr1	74840001	75240000	B.2.1.2.2.2.1.1.1.2	0.139869281045752	.	74840001	75240000	#4848FF	1	0.25
chr1	75240001	75560000	B.2.2.1.1.2.2.2.2.2.2.1	0.077124183006536	.	75240001	75560000	#0000FF	1	0.125
chr1	75560001	75920000	B.2.2.1.1.2.1.2.2	0.0862745098039216	.	75560001	75920000	#0000FF	1	0.125
chr1	75920001	76160000	B.2.1.1.2.1.2.1.1.2	0.218300653594771	.	75920001	76160000	#4848FF	1	0.25
chr1	76160001	76280000	A.2.2.2.2.1.2.2.1.2.2	0.481045751633987	.	76160001	76280000	#FFDADA	1	0.625
chr1	76280001	76440000	B.1.2.2.1.2.2.1.2.1.2.2.2	0.284967320261438	.	76280001	76440000	#9191FF	1	0.375
chr1	76440001	76600000	B.1.1.2.2.2.1.1.2.2.1.2	0.369934640522876	.	76440001	76600000	#DADAFF	1	0.5
chr1	76600001	76800000	B.2.1.1.2.1.1.1.2	0.22483660130719	.	76600001	76800000	#4848FF	1	0.25
chr1	76800001	77080000	B.2.1.2.2.1.2.1.2.1	0.14640522875817	.	76800001	77080000	#4848FF	1	0.25
chr1	77080001	77280000	B.2.1.2.2.2.1.2.2.2	0.129411764705882	.	77080001	77280000	#4848FF	1	0.25
chr1	77280001	77520000	B.2.2.1.1.1.1.1.1.1.1.2	0.12156862745098	.	77280001	77520000	#0000FF	1	0.125
chr1	77520001	77720000	B.1.1.2.2.2.1.1.2.1.2	0.372549019607843	.	77520001	77720000	#DADAFF	1	0.5
chr1	77720001	78000000	B.1.2.2.1.2.1.1.1.2.1	0.298039215686275	.	77720001	78000000	#9191FF	1	0.375
chr1	78000001	78280000	A.1.2.2.1.2.2.2.2.1	0.683660130718954	.	78000001	78280000	#FF4848	1	0.875
chr1	78280001	78600000	A.1.2.2.1.2.2.1.2.1.2	0.691503267973856	.	78280001	78600000	#FF4848	1	0.875
chr1	78600001	79040000	B.2.2.1.1.1.1.1.1.1.2.1	0.120261437908497	.	78600001	79040000	#0000FF	1	0.125
chr1	79040001	79160000	B.1.2.1.1.1.2.2.2.1	0.347712418300654	.	79040001	79160000	#9191FF	1	0.375
chr1	79160001	79360000	B.2.2.1.1.1.1.1.2.2.1	0.113725490196078	.	79160001	79360000	#0000FF	1	0.125
chr1	79360001	79520000	B.2.1.2.2.2.1.2.1.2	0.13202614379085	.	79360001	79520000	#4848FF	1	0.25
chr1	79520001	79840000	B.2.2.2.1.1.1.1.2.2.2.2.1	0.0274509803921569	.	79520001	79840000	#0000FF	1	0.125
chr1	79840001	80600000	B.2.2.2.1.1.2.2.2.2.1	0.0169934640522876	.	79840001	80600000	#0000FF	1	0.125
chr1	80600001	81160000	B.2.2.2.1.1.1.1.1.2.2	0.0326797385620915	.	80600001	81160000	#0000FF	1	0.125
chr1	81160001	81440000	B.2.2.1.1.2.1.1.1.2.1	0.0967320261437909	.	81160001	81440000	#0000FF	1	0.125
chr1	81440001	81640000	B.2.1.2.2.2.1.2.1.1.2	0.133333333333333	.	81440001	81640000	#4848FF	1	0.25
chr1	81640001	81920000	B.2.1.2.2.2.1.2.2.1	0.130718954248366	.	81640001	81920000	#4848FF	1	0.25
chr1	81920001	82360000	B.2.2.1.1.1.1.1.2.2.2	0.112418300653595	.	81920001	82360000	#0000FF	1	0.125
chr1	82360001	83240000	B.2.2.2.1.1.2.2.2.2.2	0.0156862745098039	.	82360001	83240000	#0000FF	1	0.125
chr1	83240001	83600000	B.2.2.2.1.1.1.1.2.2.2.2.2	0.0261437908496732	.	83240001	83600000	#0000FF	1	0.125
chr1	83600001	83920000	B.2.2.1.1.2.1.1.1.1	0.0980392156862745	.	83600001	83920000	#0000FF	1	0.125
chr1	83920001	84360000	B.2.2.1.1.2.2.2.1.2	0.0810457516339869	.	83920001	84360000	#0000FF	1	0.125
chr1	84360001	84520000	B.1.2.1.1.1.1.2.1	0.355555555555556	.	84360001	84520000	#9191FF	1	0.375
chr1	84520001	84920000	A.2.2.2.2.1.2.1	0.486274509803922	.	84520001	84920000	#FFDADA	1	0.625
chr1	84920001	85080000	A.2.1.1.1.2.2.2.2	0.626143790849673	.	84920001	85080000	#FF9191	1	0.75
chr1	85080001	85240000	A.1.2.2.1.2.2.2.2.2	0.682352941176471	.	85080001	85240000	#FF4848	1	0.875
chr1	85240001	85400000	B.1.1.2.1.2.2.2.2.1.2.2	0.394771241830065	.	85240001	85400000	#DADAFF	1	0.5
chr1	85400001	85600000	A.2.2.1.2.1.2.2.2	0.525490196078431	.	85400001	85600000	#FFDADA	1	0.625
chr1	85600001	85760000	A.1.2.2.1.2.2.2.1.2.1	0.686274509803922	.	85600001	85760000	#FF4848	1	0.875
chr1	85760001	85960000	B.1.2.1.1.1.2.2.1.1.1	0.351633986928105	.	85760001	85960000	#9191FF	1	0.375
chr1	85960001	86040000	B.1.1.2.1.2.2.2.2.1.1	0.397385620915033	.	85960001	86040000	#DADAFF	1	0.5
chr1	86040001	86200000	B.1.1.2.1.2.2.2.2.1.2.1	0.396078431372549	.	86040001	86200000	#DADAFF	1	0.5
chr1	86200001	86800000	B.2.1.2.2.2.1.1.2.2	0.135947712418301	.	86200001	86800000	#4848FF	1	0.25
chr1	86800001	87000000	A.2.2.2.2.1.2.2.1.1.1	0.484967320261438	.	86800001	87000000	#FFDADA	1	0.625
chr1	87000001	87160000	B.1.2.2.1.2.1.1.1.1	0.299346405228758	.	87000001	87160000	#9191FF	1	0.375
chr1	87160001	87320000	A.2.1.2.2.2.2.2.2	0.550326797385621	.	87160001	87320000	#FF9191	1	0.75
chr1	87320001	87560000	A.1.2.2.1.2.2.2.1.2.2	0.684967320261438	.	87320001	87560000	#FF4848	1	0.875
chr1	87560001	87880000	A.2.2.2.2.1.2.2.1.1.2	0.483660130718954	.	87560001	87880000	#FFDADA	1	0.625
chr1	87880001	88160000	B.1.2.2.1.2.2.1.1.2	0.290196078431373	.	87880001	88160000	#9191FF	1	0.375
chr1	88160001	88320000	B.1.1.2.2.2.1.1.2.2.1.1	0.371241830065359	.	88160001	88320000	#DADAFF	1	0.5
chr1	88320001	88480000	B.1.2.2.1.2.2.1.2.1.2.1	0.287581699346405	.	88320001	88480000	#9191FF	1	0.375
chr1	88480001	89120000	B.2.2.1.1.1.1.1.1.2	0.117647058823529	.	88480001	89120000	#0000FF	1	0.125
chr1	89120001	89360000	A.1.2.2.1.1.1.1.1.1.1	0.717647058823529	.	89120001	89360000	#FF4848	1	0.875
chr1	89360001	89920000	A.2.1.1.1.2.2.2.1.1	0.628758169934641	.	89360001	89920000	#FF9191	1	0.75
chr1	89920001	90240000	A.1.2.2.1.2.2.2.1.1	0.687581699346405	.	89920001	90240000	#FF4848	1	0.875
chr1	90240001	90480000	A.1.1.2.1.2.2.2.1.1	0.873202614379085	.	90240001	90480000	#FF0000	1	1
chr1	90480001	91000000	B.2.1.1.2.1.2.1.2	0.216993464052288	.	90480001	91000000	#4848FF	1	0.25
chr1	91000001	91160000	B.2.1.2.2.1.2.1.1.1.1	0.150326797385621	.	91000001	91160000	#4848FF	1	0.25
chr1	91160001	91320000	B.1.1.2.1.2.2.2.2.2.1.2	0.392156862745098	.	91160001	91320000	#DADAFF	1	0.5
chr1	91320001	91520000	A.2.2.2.2.1.1.1.1.1	0.491503267973856	.	91320001	91520000	#FFDADA	1	0.625
chr1	91520001	91680000	B.1.2.1.1.1.2.2.1.1.2	0.350326797385621	.	91520001	91680000	#9191FF	1	0.375
chr1	91680001	91920000	B.1.2.2.1.2.2.1.2.1.1	0.288888888888889	.	91680001	91920000	#9191FF	1	0.375
chr1	91920001	92080000	A.2.2.2.2.1.1.1.1.2	0.490196078431373	.	91920001	92080000	#FFDADA	1	0.625
chr1	92080001	92480000	B.1.1.1.1.1.2.2	0.449673202614379	.	92080001	92480000	#DADAFF	1	0.5
chr1	92480001	92720000	B.1.1.2.1.2.2.2.2.2.1.1	0.393464052287582	.	92480001	92720000	#DADAFF	1	0.5
chr1	92720001	92920000	A.2.2.1.2.1.2.2.1	0.526797385620915	.	92720001	92920000	#FFDADA	1	0.625
chr1	92920001	93200000	A.2.1.1.2.2.1.1.2.2	0.611764705882353	.	92920001	93200000	#FF9191	1	0.75
chr1	93200001	93480000	A.1.2.1.2.1.2.1.2.2	0.743790849673203	.	93200001	93480000	#FF4848	1	0.875
chr1	93480001	93680000	A.1.1.2.1.2.2.2.1.2	0.871895424836601	.	93480001	93680000	#FF0000	1	1
chr1	93680001	94040000	A.1.2.1.1.1.1.2.2.2	0.811764705882353	.	93680001	94040000	#FF4848	1	0.875
chr1	94040001	94400000	A.1.1.2.1.2.2.2.2.1.2.1	0.869281045751634	.	94040001	94400000	#FF0000	1	1
chr1	94400001	94560000	A.1.2.2.1.1.1.1.2.2	0.711111111111111	.	94400001	94560000	#FF4848	1	0.875
chr1	94560001	94920000	A.2.1.1.1.2.1.2.2	0.632679738562091	.	94560001	94920000	#FF9191	1	0.75
chr1	94920001	95320000	A.1.2.1.2.1.2.2.1	0.742483660130719	.	94920001	95320000	#FF4848	1	0.875
chr1	95320001	95720000	A.1.2.1.1.1.1.2.1	0.81437908496732	.	95320001	95720000	#FF4848	1	0.875
chr1	95720001	96320000	B.2.2.1.1.2.1.2.1	0.0875816993464052	.	95720001	96320000	#0000FF	1	0.125
chr1	96320001	96640000	B.2.2.2.1.1.1.1.2.2.2.1	0.0287581699346405	.	96320001	96640000	#0000FF	1	0.125
chr1	96640001	96960000	B.2.2.2.1.1.1.1.1.1.1.2	0.0366013071895425	.	96640001	96960000	#0000FF	1	0.125
chr1	96960001	97160000	B.2.1.2.2.1.2.1.2.2	0.145098039215686	.	96960001	97160000	#4848FF	1	0.25
chr1	97160001	97320000	B.1.1.1.1.1.2.1.2	0.450980392156863	.	97160001	97320000	#DADAFF	1	0.5
chr1	97320001	97560000	B.2.1.1.2.1.2.2.1	0.215686274509804	.	97320001	97560000	#4848FF	1	0.25
chr1	97560001	97960000	B.2.1.2.2.1.2.1.1.1.2	0.149019607843137	.	97560001	97960000	#4848FF	1	0.25
chr1	97960001	98280000	B.1.2.1.1.1.2.2.2.2	0.34640522875817	.	97960001	98280000	#9191FF	1	0.375
chr1	98280001	98480000	B.1.1.2.1.2.2.2.2.2.2	0.390849673202614	.	98280001	98480000	#DADAFF	1	0.5
chr1	98480001	98560000	B.1.2.2.1.2.2.1.2.1.2.2.1	0.286274509803922	.	98480001	98560000	#9191FF	1	0.375
chr1	98560001	98960000	B.2.2.1.1.1.1.1.1.1.2.2	0.118954248366013	.	98560001	98960000	#0000FF	1	0.125
chr1	98960001	99160000	B.2.2.1.1.1.2.1.2	0.104575163398693	.	98960001	99160000	#0000FF	1	0.125
chr1	99160001	99400000	B.2.2.1.1.1.1.1.2.1.2	0.115032679738562	.	99160001	99400000	#0000FF	1	0.125
chr1	99400001	99600000	B.2.1.2.2.2.1.1.1.1.1	0.142483660130719	.	99400001	99600000	#4848FF	1	0.25
chr1	99600001	99920000	B.2.1.2.2.2.1.1.1.1.2	0.141176470588235	.	99600001	99920000	#4848FF	1	0.25
chr1	99920001	100160000	B.1.2.2.1.2.1.1.2.1	0.295424836601307	.	99920001	100160000	#9191FF	1	0.375
chr1	100160001	100480000	A.1.2.2.1.2.2.1.2.1.1	0.69281045751634	.	100160001	100480000	#FF4848	1	0.875
chr1	100480001	100600000	A.1.2.2.1.2.2.1.2.2.1	0.690196078431373	.	100480001	100600000	#FF4848	1	0.875
chr1	100600001	100720000	A.1.2.2.1.2.2.1.2.2.2	0.688888888888889	.	100600001	100720000	#FF4848	1	0.875
chr1	100720001	100920000	A.1.2.2.1.1.1.1.1.1.2	0.716339869281046	.	100720001	100920000	#FF4848	1	0.875
chr1	100920001	101360000	B.1.1.2.2.2.1.1.2.2.2	0.368627450980392	.	100920001	101360000	#DADAFF	1	0.5
chr1	101360001	101800000	A.2.1.2.2.1.2.2	0.566013071895425	.	101360001	101800000	#FF9191	1	0.75
chr1	101800001	102480000	B.2.2.1.1.1.2.2.2.2.1	0.100653594771242	.	101800001	102480000	#0000FF	1	0.125
chr1	102480001	102720000	B.2.2.1.1.2.1.1.2.1.2	0.0915032679738562	.	102480001	102720000	#0000FF	1	0.125
chr1	102720001	102920000	B.2.2.1.1.2.1.1.2.2.2	0.0888888888888889	.	102720001	102920000	#0000FF	1	0.125
chr1	102920001	103480000	B.2.2.2.1.1.1.1.1.1.2	0.0352941176470588	.	102920001	103480000	#0000FF	1	0.125
chr1	103480001	103800000	B.2.2.1.1.2.1.1.2.2.1	0.0901960784313725	.	103480001	103800000	#0000FF	1	0.125
chr1	103880001	103960000	B.2.2.1.1.2.1.1.2.2.1	0.0901960784313725	.	103880001	103960000	#0000FF	1	0.125
chr1	104000001	104160000	B.2.1.1.2.1.1.2.1	0.223529411764706	.	104000001	104160000	#4848FF	1	0.25
chr1	104160001	104200000	B.2.2.1.1.1.2.1.1.1	0.10718954248366	.	104160001	104200000	#0000FF	1	0.125
chr1	104280001	104600000	B.2.2.1.1.1.2.1.1.1	0.10718954248366	.	104280001	104600000	#0000FF	1	0.125
chr1	104600001	104760000	B.2.2.1.1.2.1.1.2.1.1.1	0.0941176470588235	.	104600001	104760000	#0000FF	1	0.125
chr1	104760001	105280000	B.2.2.2.1.1.2.2.2.1	0.0183006535947712	.	104760001	105280000	#0000FF	1	0.125
chr1	105280001	105560000	B.2.2.1.1.2.1.1.2.1.1.2	0.0928104575163399	.	105280001	105560000	#0000FF	1	0.125
chr1	105560001	105720000	B.2.2.1.1.1.1.1.2.1.1	0.116339869281046	.	105560001	105720000	#0000FF	1	0.125
chr1	105720001	106400000	B.2.2.1.1.2.2.2.2.2.1	0.0784313725490196	.	105720001	106400000	#0000FF	1	0.125
chr1	106400001	106880000	B.2.2.2.1.1.1.1.1.1.1.1	0.0379084967320261	.	106400001	106880000	#0000FF	1	0.125
chr1	106880001	107520000	B.2.2.2.2.1.1	0.0065359477124183	.	106880001	107520000	#0000FF	1	0.125
chr1	107520001	107960000	B.2.2.1.1.1.2.2.2.2.2	0.0993464052287582	.	107520001	107960000	#0000FF	1	0.125
chr1	107960001	108320000	B.2.1.1.2.1.1.2.2.1	0.222222222222222	.	107960001	108320000	#4848FF	1	0.25
chr1	108320001	108560000	B.1.1.1.1.1.1.1.1	0.458823529411765	.	108320001	108560000	#DADAFF	1	0.5
chr1	108560001	108760000	B.1.1.2.2.2.1.1.2.1.1	0.373856209150327	.	108560001	108760000	#DADAFF	1	0.5
chr1	108760001	108920000	B.1.1.2.2.2.1.2.2.2	0.364705882352941	.	108760001	108920000	#DADAFF	1	0.5
chr1	108960001	109200000	A.2.2.1.2.1.1.2.2.2	0.529411764705882	.	108960001	109200000	#FFDADA	1	0.625
chr1	109200001	109400000	A.1.2.1.1.1.1.2.2.1	0.813071895424837	.	109200001	109400000	#FF4848	1	0.875
chr1	109400001	109640000	A.1.1.2.1.2.1.2.2.1.2	0.882352941176471	.	109400001	109640000	#FF0000	1	1
chr1	109640001	109720000	A.1.2.2.1.1.1.1.2.1.2	0.712418300653595	.	109640001	109720000	#FF4848	1	0.875
chr1	109720001	110000000	A.1.1.2.1.2.1.2.1.1.1	0.887581699346405	.	109720001	110000000	#FF0000	1	1
chr1	110000001	110240000	A.1.1.2.1.2.1.2.2.2	0.881045751633987	.	110000001	110240000	#FF0000	1	1
chr1	110240001	110600000	A.1.1.2.1.2.1.2.1.2	0.884967320261438	.	110240001	110600000	#FF0000	1	1
chr1	110600001	110840000	A.1.2.2.2.1.1.2.1.1	0.675816993464052	.	110600001	110840000	#FF4848	1	0.875
chr1	110840001	111040000	A.1.1.2.1.2.2.2.2.1.1	0.870588235294118	.	110840001	111040000	#FF0000	1	1
chr1	111040001	111360000	A.2.1.2.1.1.2.1.1	0.596078431372549	.	111040001	111360000	#FF9191	1	0.75
chr1	111360001	111520000	A.2.1.2.1.1.2.1.2.2	0.593464052287582	.	111360001	111520000	#FF9191	1	0.75
chr1	111520001	111640000	B.1.1.1.1.1.1.2.2	0.45359477124183	.	111520001	111640000	#DADAFF	1	0.5
chr1	111640001	111760000	A.2.1.2.1.1.2.1.2.1	0.594771241830065	.	111640001	111760000	#FF9191	1	0.75
chr1	111760001	111960000	A.2.2.1.1.2.1	0.541176470588235	.	111760001	111960000	#FFDADA	1	0.625
chr1	111960001	112360000	A.1.1.2.1.2.2.2.2.1.2.2	0.86797385620915	.	111960001	112360000	#FF0000	1	1
chr1	112360001	112600000	B.1.1.1.1.1.1.2.1	0.454901960784314	.	112360001	112600000	#DADAFF	1	0.5
chr1	112600001	112840000	B.1.2.2.1.1.2.2	0.300653594771242	.	112600001	112840000	#9191FF	1	0.375
chr1	112840001	113160000	A.2.1.2.1.1.1.1.1	0.605228758169935	.	112840001	113160000	#FF9191	1	0.75
chr1	113160001	113600000	A.1.2.1.2.2.1.2.2	0.733333333333333	.	113160001	113600000	#FF4848	1	0.875
chr1	113600001	113960000	A.1.2.2.2.1.1.2.1.2	0.674509803921569	.	113600001	113960000	#FF4848	1	0.875
chr1	113960001	114200000	A.2.2.1.2.1.1.2.1	0.533333333333333	.	113960001	114200000	#FFDADA	1	0.625
chr1	114200001	114520000	A.1.1.2.1.2.1.2.1.1.2	0.886274509803922	.	114200001	114520000	#FF0000	1	1
chr1	114520001	114760000	A.1.2.1.2.1.2.1.1.2	0.74640522875817	.	114520001	114760000	#FF4848	1	0.875
chr1	114760001	114920000	A.2.1.2.2.2.2.1.1	0.555555555555556	.	114760001	114920000	#FF9191	1	0.75
chr1	114920001	115080000	A.1.2.2.1.1.1.1.2.1.1	0.713725490196078	.	114920001	115080000	#FF4848	1	0.875
chr1	115080001	115320000	A.2.1.1.1.2.1.2.1	0.633986928104575	.	115080001	115320000	#FF9191	1	0.75
chr1	115320001	115720000	B.1.1.2.2.2.1.2.1	0.367320261437909	.	115320001	115720000	#DADAFF	1	0.5
chr1	115720001	116160000	B.1.2.2.1.2.2.2.1	0.282352941176471	.	115720001	116160000	#9191FF	1	0.375
chr1	116160001	116280000	B.1.1.1.1.1.1.1.2.1	0.457516339869281	.	116160001	116280000	#DADAFF	1	0.5
chr1	116280001	116640000	B.1.1.1.1.1.1.1.2.2	0.456209150326797	.	116280001	116640000	#DADAFF	1	0.5
chr1	116640001	116880000	A.2.1.1.2.2.1.1.2.1	0.613071895424837	.	116640001	116880000	#FF9191	1	0.75
chr1	116880001	117080000	A.1.1.2.1.2.1.2.2.1.1	0.883660130718954	.	116880001	117080000	#FF0000	1	1
chr1	117080001	117280000	A.1.2.1.2.1.2.1.1.1	0.747712418300654	.	117080001	117280000	#FF4848	1	0.875
chr1	117280001	117680000	A.2.1.1.2.2.1.1.1	0.61437908496732	.	117280001	117680000	#FF9191	1	0.75
chr1	117680001	118120000	A.2.2.1.2.1.1.2.2.1.1	0.53202614379085	.	117680001	118120000	#FFDADA	1	0.625
chr1	118120001	118280000	A.2.1.1.1.2.1.1.1	0.636601307189542	.	118120001	118280000	#FF9191	1	0.75
chr1	118280001	118520000	A.2.2.2.2.1.2.2.2	0.479738562091503	.	118280001	118520000	#FFDADA	1	0.625
chr1	118520001	118880000	B.2.2.1.1.1.2.2.2.1	0.101960784313725	.	118520001	118880000	#0000FF	1	0.125
chr1	118880001	119040000	B.2.2.1.1.2.2.2.1.1	0.0823529411764706	.	118880001	119040000	#0000FF	1	0.125
chr1	119040001	119480000	B.2.2.2.1.1.1.1.2.1	0.0313725490196078	.	119040001	119480000	#0000FF	1	0.125
chr1	119480001	119800000	B.1.2.2.1.2.1.2	0.29281045751634	.	119480001	119800000	#9191FF	1	0.375
chr1	119800001	120080000	B.1.2.2.1.2.2.2.2	0.281045751633987	.	119800001	120080000	#9191FF	1	0.375
chr1	120080001	120320000	A.2.2.1.2.1.1.2.2.1.2	0.530718954248366	.	120080001	120320000	#FFDADA	1	0.625
chr1	120320001	120520000	A.2.1.1.1.2.1.1.2	0.635294117647059	.	120320001	120520000	#FF9191	1	0.75
chr1	120520001	120720000	A.1.2.2.1.2.2.1.1	0.694117647058824	.	120520001	120720000	#FF4848	1	0.875
chr1	120720001	120800000	A.2.2.1.2.1.1.1	0.534640522875817	.	120720001	120800000	#FFDADA	1	0.625
chr1	120800001	120960000	A.2.2.2.2.1.1.1.2	0.488888888888889	.	120800001	120960000	#FFDADA	1	0.625
chr1	121080001	121160000	A.2.2.2.2.1.1.1.2	0.488888888888889	.	121080001	121160000	#FFDADA	1	0.625
chr1	121160001	121400000	B.2.1.1.2.1.1.2.2.2	0.220915032679739	.	121160001	121400000	#4848FF	1	0.25
chr1	121480001	121520000	B.2.1.1.2.1.1.2.2.2	0.220915032679739	.	121480001	121520000	#4848FF	1	0.25
chr1	142520001	142720000	B.1.1.2.2.2.1.2.2.1	0.366013071895425	.	142520001	142720000	#DADAFF	1	0.5
chr1	142760001	142840000	B.1.1.2.2.2.1.2.2.1	0.366013071895425	.	142760001	142840000	#DADAFF	1	0.5
chr1	142880001	142920000	B.1.1.2.2.2.1.2.2.1	0.366013071895425	.	142880001	142920000	#DADAFF	1	0.5
chr1	143120001	143320000	B.2.1.2.2.1.1.2.2.2	0.151633986928105	.	143120001	143320000	#4848FF	1	0.25
chr1	143400001	143440000	B.1.2.1.1.1.2.1	0.352941176470588	.	143400001	143440000	#9191FF	1	0.375
chr1	143480001	143560000	B.1.2.1.1.1.2.1	0.352941176470588	.	143480001	143560000	#9191FF	1	0.375
chr1	143640001	143680000	A.2.1.1.2.2.1.2	0.610457516339869	.	143640001	143680000	#FF9191	1	0.75
chr1	143720001	143800000	A.2.1.1.2.2.1.2	0.610457516339869	.	143720001	143800000	#FF9191	1	0.75
chr1	143840001	144120000	A.2.1.1.2.2.1.2	0.610457516339869	.	143840001	144120000	#FF9191	1	0.75
chr1	144320001	144360000	A.2.1.2.2.2.2.2.1.2	0.551633986928105	.	144320001	144360000	#FF9191	1	0.75
chr1	144440001	144720000	A.2.1.2.2.2.2.2.1.2	0.551633986928105	.	144440001	144720000	#FF9191	1	0.75
chr1	144800001	145120000	A.1.2.1.1.1.1.1.1.1	0.819607843137255	.	144800001	145120000	#FF4848	1	0.875
chr1	145120001	145360000	A.1.2.1.1.1.1.1.1.2.2	0.816993464052288	.	145120001	145360000	#FF4848	1	0.875
chr1	145360001	145600000	A.1.1.1.2.1.2.1.1.2	0.938562091503268	.	145360001	145600000	#FF0000	1	1
chr1	145600001	145840000	A.1.2.1.1.1.1.1.1.2.1	0.818300653594771	.	145600001	145840000	#FF4848	1	0.875
chr1	145960001	146040000	A.1.2.1.1.1.1.1.1.2.1	0.818300653594771	.	145960001	146040000	#FF4848	1	0.875
chr1	146320001	146400000	A.2.2.1.2.2.2.2.1.1	0.509803921568627	.	146320001	146400000	#FFDADA	1	0.625
chr1	146440001	146760000	A.2.2.1.2.2.2.2.1.1	0.509803921568627	.	146440001	146760000	#FFDADA	1	0.625
chr1	146760001	147000000	B.1.1.2.2.1.1.1.2.2	0.386928104575163	.	146760001	147000000	#DADAFF	1	0.5
chr1	147000001	147400000	A.2.1.2.1.2.1	0.586928104575163	.	147000001	147400000	#FF9191	1	0.75
chr1	147400001	147440000	A.2.1.2.2.1.1.1.2.2	0.577777777777778	.	147400001	147440000	#FF9191	1	0.75
chr1	147680001	147840000	A.2.1.2.2.1.1.1.2.2	0.577777777777778	.	147680001	147840000	#FF9191	1	0.75
chr1	147880001	147920000	A.2.1.2.2.1.1.1.2.2	0.577777777777778	.	147880001	147920000	#FF9191	1	0.75
chr1	147920001	148040000	A.2.2.2.2.1.1.2	0.487581699346405	.	147920001	148040000	#FFDADA	1	0.625
chr1	148160001	148280000	A.2.1.2.2.2.2.2.1.1	0.552941176470588	.	148160001	148280000	#FF9191	1	0.75
chr1	148320001	148360000	A.2.1.2.2.2.2.2.1.1	0.552941176470588	.	148320001	148360000	#FF9191	1	0.75
chr1	148480001	148720000	B.1.1.2.1.2.2.1.2.2	0.4	.	148480001	148720000	#DADAFF	1	0.5
chr1	148760001	148840000	B.1.1.2.1.2.2.1.2.2	0.4	.	148760001	148840000	#DADAFF	1	0.5
chr1	148840001	148960000	B.2.1.2.2.1.1.2.2.1	0.152941176470588	.	148840001	148960000	#4848FF	1	0.25
chr1	149000001	149200000	B.2.1.2.2.1.1.2.2.1	0.152941176470588	.	149000001	149200000	#4848FF	1	0.25
chr1	149200001	149480000	B.1.1.2.1.2.2.1.2.1	0.401307189542484	.	149200001	149480000	#DADAFF	1	0.5
chr1	149560001	149760000	A.2.1.2.2.2.2.1.2	0.554248366013072	.	149560001	149760000	#FF9191	1	0.75
chr1	149760001	150200000	A.1.1.1.2.1.2.1.2.1.2	0.935947712418301	.	149760001	150200000	#FF0000	1	1
chr1	150200001	151000000	A.1.1.1.1.1.1.2	0.998692810457516	.	150200001	151000000	#FF0000	1	1
chr1	151000001	151200000	A.1.1.1.2.1.1.2.2.2.2.1	0.947712418300654	.	151000001	151200000	#FF0000	1	1
chr1	151200001	151440000	A.1.1.1.2.1.1.1.2.1.1	0.962091503267974	.	151200001	151440000	#FF0000	1	1
chr1	151440001	151840000	A.1.1.1.1.2.2.2.2.2.1	0.966013071895425	.	151440001	151840000	#FF0000	1	1
chr1	151840001	152000000	A.1.2.1.1.1.2.2.1.2	0.807843137254902	.	151840001	152000000	#FF4848	1	0.875
chr1	152000001	152160000	A.2.2.1.2.2.2.2.2	0.50718954248366	.	152000001	152160000	#FFDADA	1	0.625
chr1	152160001	152480000	B.1.2.2.2.2.1.2.2	0.261437908496732	.	152160001	152480000	#9191FF	1	0.375
chr1	152480001	152840000	B.2.1.2.2.1.1.2.1	0.154248366013072	.	152480001	152840000	#4848FF	1	0.25
chr1	152840001	153240000	B.1.2.1.1.2.1.1.2	0.343790849673203	.	152840001	153240000	#9191FF	1	0.375
chr1	153240001	153480000	A.1.2.2.2.1.1.2.2.2	0.671895424836601	.	153240001	153480000	#FF4848	1	0.875
chr1	153480001	153600000	A.1.2.1.2.2.2.1.1.1.1	0.73202614379085	.	153480001	153600000	#FF4848	1	0.875
chr1	153600001	153760000	A.1.1.2.2.1.2.2.2.2.2	0.841830065359477	.	153600001	153760000	#FF0000	1	1
chr1	153760001	153960000	A.1.1.1.2.1.2.1.2.1.1	0.937254901960784	.	153760001	153960000	#FF0000	1	1
chr1	153960001	154160000	A.1.2.1.1.2.1.1.1.2.1.1.1.2	0.796078431372549	.	153960001	154160000	#FF4848	1	0.875
chr1	154160001	154520000	A.1.1.1.1.2.2.2.1.2.1.2	0.973856209150327	.	154160001	154520000	#FF0000	1	1
chr1	154520001	154920000	A.1.1.1.2.1.2.1.1.1.1.1.2	0.942483660130719	.	154520001	154920000	#FF0000	1	1
chr1	154920001	155200000	A.1.1.1.2.1.1.2.2.2.2.2.1	0.94640522875817	.	154920001	155200000	#FF0000	1	1
chr1	155200001	155640000	A.1.1.1.1.2.2.2.1.1	0.976470588235294	.	155200001	155640000	#FF0000	1	1
chr1	155640001	156040000	A.1.1.1.2.1.1.2.2.1.2	0.950326797385621	.	155640001	156040000	#FF0000	1	1
chr1	156040001	156320000	A.1.1.1.2.1.1.2.2.2.1	0.949019607843137	.	156040001	156320000	#FF0000	1	1
chr1	156320001	156600000	A.1.1.1.1.2.2.2.1.2.2	0.972549019607843	.	156320001	156600000	#FF0000	1	1
chr1	156600001	156920000	A.1.1.1.2.1.1.1.2.2.2	0.956862745098039	.	156600001	156920000	#FF0000	1	1
chr1	156920001	157120000	A.1.2.2.2.1.1.1.2.1.1	0.679738562091503	.	156920001	157120000	#FF4848	1	0.875
chr1	157120001	157520000	A.2.1.2.1.1.1.1.2.1	0.603921568627451	.	157120001	157520000	#FF9191	1	0.75
chr1	157520001	157920000	B.1.2.1.1.2.1.2	0.342483660130719	.	157520001	157920000	#9191FF	1	0.375
chr1	157920001	158200000	A.2.1.2.2.2.1.1.1	0.564705882352941	.	157920001	158200000	#FF9191	1	0.75
chr1	158200001	158560000	B.1.1.1.2.2.2.2.1	0.418300653594771	.	158200001	158560000	#DADAFF	1	0.5
chr1	158560001	158720000	A.1.2.1.1.1.1.1.2	0.815686274509804	.	158560001	158720000	#FF4848	1	0.875
chr1	158720001	159080000	A.1.2.2.2.1.2.2	0.666666666666667	.	158720001	159080000	#FF4848	1	0.875
chr1	159080001	159280000	A.2.1.2.2.1.1.1.2.1	0.579084967320261	.	159080001	159280000	#FF9191	1	0.75
chr1	159280001	159800000	A.2.2.2.2.2.1.2.2.1	0.473202614379085	.	159280001	159800000	#FFDADA	1	0.625
chr1	159800001	160040000	A.1.1.2.2.1.2.2.2.1	0.844444444444444	.	159800001	160040000	#FF0000	1	1
chr1	160040001	160360000	A.1.1.1.2.1.1.1.2.2.1.2	0.958169934640523	.	160040001	160360000	#FF0000	1	1
chr1	160360001	160640000	A.1.1.2.2.2.2.1.2	0.823529411764706	.	160360001	160640000	#FF0000	1	1
chr1	160640001	160960000	A.1.1.1.2.1.1.1.2.2.1.1	0.959477124183007	.	160640001	160960000	#FF0000	1	1
chr1	160960001	161160000	A.1.1.1.2.1.1.2.2.2.2.2.2	0.945098039215686	.	160960001	161160000	#FF0000	1	1
chr1	161160001	161400000	A.1.1.1.2.1.1.1.2.1.2	0.96078431372549	.	161160001	161400000	#FF0000	1	1
chr1	161400001	161720000	A.1.1.1.1.2.2.2.2.2.2	0.964705882352941	.	161400001	161720000	#FF0000	1	1
chr1	161720001	162040000	A.1.1.1.2.2.2.2.2.1.1	0.905882352941176	.	161720001	162040000	#FF0000	1	1
chr1	162040001	162600000	A.1.2.2.1.2.1.2.1.2	0.696732026143791	.	162040001	162600000	#FF4848	1	0.875
chr1	162600001	162840000	B.1.1.2.2.1.1.1.1	0.389542483660131	.	162600001	162840000	#DADAFF	1	0.5
chr1	162840001	163360000	B.2.1.2.1.1.1.2.1	0.2	.	162840001	163360000	#4848FF	1	0.25
chr1	163360001	163880000	B.2.2.2.2.1.2.2	0.00392156862745098	.	163360001	163880000	#0000FF	1	0.125
chr1	163880001	164040000	B.2.2.2.1.2.2.2.1	0.00915032679738562	.	163880001	164040000	#0000FF	1	0.125
chr1	164040001	164440000	B.2.2.2.2.1.2.1	0.00522875816993464	.	164040001	164440000	#0000FF	1	0.125
chr1	164440001	164800000	B.1.2.2.2.2.1.2.1.2	0.262745098039216	.	164440001	164800000	#9191FF	1	0.375
chr1	164800001	165080000	B.2.1.2.1.2.2.1.2	0.16078431372549	.	164800001	165080000	#4848FF	1	0.25
chr1	165080001	165280000	B.2.1.2.1.1.1.1.2.1.1	0.203921568627451	.	165080001	165280000	#4848FF	1	0.25
chr1	165280001	165560000	B.1.1.2.2.1.1.2.2.1.1	0.384313725490196	.	165280001	165560000	#DADAFF	1	0.5
chr1	165560001	165880000	A.1.2.1.2.1.1.2.2.1	0.750326797385621	.	165560001	165880000	#FF4848	1	0.875
chr1	165880001	166160000	B.2.1.1.1.1.1.2.2.1	0.250980392156863	.	165880001	166160000	#4848FF	1	0.25
chr1	166160001	166400000	B.2.2.1.2.2.2.1.2.1	0.0483660130718954	.	166160001	166400000	#0000FF	1	0.125
chr1	166400001	166800000	B.2.1.1.1.1.1.1.2.2	0.25359477124183	.	166400001	166800000	#4848FF	1	0.25
chr1	166800001	167040000	A.2.2.1.2.2.2.2.1.2	0.508496732026144	.	166800001	167040000	#FFDADA	1	0.625
chr1	167040001	167200000	A.2.1.2.2.2.1.1.2.2	0.559477124183007	.	167040001	167200000	#FF9191	1	0.75
chr1	167200001	167680000	A.1.1.2.1.1.1.2.1.1	0.900653594771242	.	167200001	167680000	#FF0000	1	1
chr1	167680001	167840000	A.1.1.1.2.2.2.2.2.1.2	0.904575163398693	.	167680001	167840000	#FF0000	1	1
chr1	167840001	168040000	A.1.1.1.2.2.2.2.1.1	0.908496732026144	.	167840001	168040000	#FF0000	1	1
chr1	168040001	168560000	A.1.1.2.1.1.2.1	0.895424836601307	.	168040001	168560000	#FF0000	1	1
chr1	168560001	168760000	B.1.1.1.2.2.2.2.2	0.416993464052288	.	168560001	168760000	#DADAFF	1	0.5
chr1	168760001	169000000	B.1.2.1.1.2.1.1.1	0.345098039215686	.	168760001	169000000	#9191FF	1	0.375
chr1	169000001	169360000	A.2.1.2.2.1.1.1.1.1	0.581699346405229	.	169000001	169360000	#FF9191	1	0.75
chr1	169360001	169520000	A.2.2.2.2.2.1.1.2.1	0.477124183006536	.	169360001	169520000	#FFDADA	1	0.625
chr1	169520001	169880000	A.2.2.2.2.2.1.1.2.2	0.475816993464052	.	169520001	169880000	#FFDADA	1	0.625
chr1	169880001	170080000	B.1.2.1.2.1.2.2.2	0.324183006535948	.	169880001	170080000	#9191FF	1	0.375
chr1	170080001	170240000	B.2.1.2.1.2.2.1.1	0.162091503267974	.	170080001	170240000	#4848FF	1	0.25
chr1	170240001	170480000	B.2.2.1.2.2.2.1.1	0.0496732026143791	.	170240001	170480000	#0000FF	1	0.125
chr1	170480001	170720000	B.2.2.1.2.2.1.1	0.0588235294117647	.	170480001	170720000	#0000FF	1	0.125
chr1	170720001	171120000	B.2.2.2.1.2.1.1	0.0143790849673203	.	170720001	171120000	#0000FF	1	0.125
chr1	171120001	171200000	B.2.1.2.1.1.1.1.1	0.205228758169935	.	171120001	171200000	#4848FF	1	0.25
chr1	171200001	171440000	B.2.1.1.1.1.1.1.2.1	0.254901960784314	.	171200001	171440000	#4848FF	1	0.25
chr1	171440001	171680000	A.2.1.2.2.2.1.1.2.1.1.1	0.563398692810458	.	171440001	171680000	#FF9191	1	0.75
chr1	171680001	171960000	A.2.1.2.2.2.1.1.2.1.2	0.56078431372549	.	171680001	171960000	#FF9191	1	0.75
chr1	171960001	172400000	B.1.1.2.2.1.1.2.1	0.38562091503268	.	171960001	172400000	#DADAFF	1	0.5
chr1	172400001	172680000	A.1.2.1.2.1.1.1.1.2.1.1	0.762091503267974	.	172400001	172680000	#FF4848	1	0.875
chr1	172680001	172920000	A.2.2.1.2.2.1.1.2.2	0.520261437908497	.	172680001	172920000	#FFDADA	1	0.625
chr1	172920001	173160000	B.1.1.2.2.1.1.1.2.1	0.388235294117647	.	172920001	173160000	#DADAFF	1	0.5
chr1	173160001	173360000	A.2.2.2.2.2.1.2.2.2	0.471895424836601	.	173160001	173360000	#FFDADA	1	0.625
chr1	173360001	173720000	A.1.2.1.1.1.2.2.1.1	0.809150326797386	.	173360001	173720000	#FF4848	1	0.875
chr1	173720001	174240000	A.1.1.1.1.2.1.1.2	0.988235294117647	.	173720001	174240000	#FF0000	1	1
chr1	174240001	174400000	A.1.2.2.2.1.1.1.2.2	0.677124183006536	.	174240001	174400000	#FF4848	1	0.875
chr1	174400001	174760000	A.1.2.1.2.1.1.1.2.1	0.758169934640523	.	174400001	174760000	#FF4848	1	0.875
chr1	174760001	175000000	A.1.1.1.2.2.2.2.2.2	0.903267973856209	.	174760001	175000000	#FF0000	1	1
chr1	175000001	175480000	A.1.2.2.1.2.1.2.1.1	0.698039215686274	.	175000001	175480000	#FF4848	1	0.875
chr1	175480001	175840000	B.1.1.1.2.2.1.1.1.2	0.426143790849673	.	175480001	175840000	#DADAFF	1	0.5
chr1	175840001	176200000	A.2.2.1.2.2.1.1.2.1.2	0.52156862745098	.	175840001	176200000	#FFDADA	1	0.625
chr1	176200001	176560000	B.2.2.1.2.2.2.1.2.2	0.0470588235294118	.	176200001	176560000	#0000FF	1	0.125
chr1	176560001	176800000	B.2.2.2.1.2.1.2	0.0130718954248366	.	176560001	176800000	#0000FF	1	0.125
chr1	176800001	176920000	B.2.1.2.1.1.1.2.2	0.198692810457516	.	176800001	176920000	#4848FF	1	0.25
chr1	176920001	177400000	B.2.2.2.1.2.2.2.2	0.00784313725490196	.	176920001	177400000	#0000FF	1	0.125
chr1	177400001	177960000	B.2.2.2.2.2.1	0.00261437908496732	.	177400001	177960000	#0000FF	1	0.125
chr1	177960001	178240000	B.2.1.2.1.1.1.1.2.1.2	0.202614379084967	.	177960001	178240000	#4848FF	1	0.25
chr1	178240001	178440000	B.2.1.1.1.1.1.1.1	0.256209150326797	.	178240001	178440000	#4848FF	1	0.25
chr1	178440001	178680000	B.1.1.1.2.2.2.1	0.419607843137255	.	178440001	178680000	#DADAFF	1	0.5
chr1	178680001	178960000	A.2.2.1.2.2.1.2.2	0.515032679738562	.	178680001	178960000	#FFDADA	1	0.625
chr1	178960001	179120000	A.1.2.2.1.1.2.2.1.1	0.704575163398693	.	178960001	179120000	#FF4848	1	0.875
chr1	179120001	179360000	A.2.2.1.2.2.1.1.2.1.1	0.522875816993464	.	179120001	179360000	#FFDADA	1	0.625
chr1	179360001	179800000	B.1.2.2.2.2.1.2.1.1	0.264052287581699	.	179360001	179800000	#9191FF	1	0.375
chr1	179800001	180200000	A.1.1.2.1.1.1.2.1.2.1	0.899346405228758	.	179800001	180200000	#FF0000	1	1
chr1	180200001	180440000	A.2.1.2.2.1.1.1.1.2	0.580392156862745	.	180200001	180440000	#FF9191	1	0.75
chr1	180440001	180840000	A.1.2.1.2.1.1.1.1.2.2	0.759477124183007	.	180440001	180840000	#FF4848	1	0.875
chr1	180840001	181160000	A.1.1.2.1.1.1.2.1.2.2	0.898039215686275	.	180840001	181160000	#FF0000	1	1
chr1	181160001	181480000	B.1.1.2.2.1.1.2.2.1.2	0.383006535947712	.	181160001	181480000	#DADAFF	1	0.5
chr1	181480001	181800000	B.2.1.1.1.2.1.2	0.233986928104575	.	181480001	181800000	#4848FF	1	0.25
chr1	181800001	182000000	B.2.1.1.1.1.1.2.2.2	0.249673202614379	.	181800001	182000000	#4848FF	1	0.25
chr1	182000001	182360000	A.1.2.1.2.1.1.2.2.2	0.749019607843137	.	182000001	182360000	#FF4848	1	0.875
chr1	182360001	182520000	A.2.2.1.2.2.1.1.1	0.524183006535948	.	182360001	182520000	#FFDADA	1	0.625
chr1	182520001	182880000	A.1.2.1.2.1.1.1.1.2.1.2	0.76078431372549	.	182520001	182880000	#FF4848	1	0.875
chr1	182880001	183240000	A.2.2.2.2.2.1.2.1	0.474509803921569	.	182880001	183240000	#FFDADA	1	0.625
chr1	183240001	183400000	B.1.1.1.2.2.1.1.2	0.42483660130719	.	183240001	183400000	#DADAFF	1	0.5
chr1	183400001	183640000	A.2.1.2.2.1.1.2.2.2.2	0.568627450980392	.	183400001	183640000	#FF9191	1	0.75
chr1	183640001	183960000	B.1.2.1.2.1.2.1	0.326797385620915	.	183640001	183960000	#9191FF	1	0.375
chr1	183960001	184240000	B.1.1.2.2.1.1.2.2.2	0.381699346405229	.	183960001	184240000	#DADAFF	1	0.5
chr1	184240001	184640000	B.1.1.2.1.1.1.2	0.413071895424837	.	184240001	184640000	#DADAFF	1	0.5
chr1	184640001	185000000	A.1.2.2.1.1.2.2.1.2	0.703267973856209	.	184640001	185000000	#FF4848	1	0.875
chr1	185000001	185160000	A.1.2.2.1.2.1.1	0.699346405228758	.	185000001	185160000	#FF4848	1	0.875
chr1	185160001	185360000	A.2.1.2.2.1.1.2.2.1.1	0.572549019607843	.	185160001	185360000	#FF9191	1	0.75
chr1	185360001	185720000	B.1.2.1.2.1.2.2.1	0.325490196078431	.	185360001	185720000	#9191FF	1	0.375
chr1	185720001	186280000	B.2.1.1.1.1.2.2.2.2	0.236601307189542	.	185720001	186280000	#4848FF	1	0.25
chr1	186280001	186400000	A.2.1.2.2.2.1.1.2.1.1.2	0.562091503267974	.	186280001	186400000	#FF9191	1	0.75
chr1	186400001	186760000	B.1.2.2.2.1.2.1.2.2.1	0.270588235294118	.	186400001	186760000	#9191FF	1	0.375
chr1	186760001	186960000	B.1.1.2.1.1.2.1.2	0.409150326797386	.	186760001	186960000	#DADAFF	1	0.5
chr1	186960001	187320000	B.2.1.2.1.1.2.2.2.1	0.18562091503268	.	186960001	187320000	#4848FF	1	0.25
chr1	187320001	187480000	B.2.1.2.1.2.2.2.1.1	0.159477124183007	.	187320001	187480000	#4848FF	1	0.25
chr1	187480001	188040000	B.2.2.2.1.2.2.1.2	0.0104575163398693	.	187480001	188040000	#0000FF	1	0.125
chr1	188040001	188720000	B.2.2.2.1.2.2.1.1	0.0117647058823529	.	188040001	188720000	#0000FF	1	0.125
chr1	188720001	189000000	B.2.2.1.2.2.2.2.1.1.1	0.0457516339869281	.	188720001	189000000	#0000FF	1	0.125
chr1	189000001	189360000	B.2.2.1.2.2.2.2.1.1.2	0.0444444444444444	.	189000001	189360000	#0000FF	1	0.125
chr1	189360001	189800000	B.2.2.1.2.2.1.2.1.2.2	0.0549019607843137	.	189360001	189800000	#0000FF	1	0.125
chr1	189800001	190080000	B.2.2.1.2.2.2.2.1.2	0.0431372549019608	.	189800001	190080000	#0000FF	1	0.125
chr1	190080001	190320000	B.2.1.2.1.2.1.2.1.2.2.2	0.167320261437908	.	190080001	190320000	#4848FF	1	0.25
chr1	190320001	191000000	B.2.1.2.1.1.2.2.2.2.1	0.184313725490196	.	190320001	191000000	#4848FF	1	0.25
chr1	191000001	191120000	B.1.2.2.2.1.2.1.2.1	0.271895424836601	.	191000001	191120000	#9191FF	1	0.375
chr1	191120001	191480000	B.2.1.2.1.1.2.2.2.2.2.2	0.181699346405229	.	191120001	191480000	#4848FF	1	0.25
chr1	191480001	191720000	B.1.2.2.2.1.2.1.2.2.2	0.269281045751634	.	191480001	191720000	#9191FF	1	0.375
chr1	191720001	191880000	B.1.1.2.1.1.2.1.1.2	0.410457516339869	.	191720001	191880000	#DADAFF	1	0.5
chr1	191880001	192040000	B.1.2.1.2.1.1.2.2.2	0.328104575163399	.	191880001	192040000	#9191FF	1	0.375
chr1	192040001	192440000	B.1.1.2.1.1.2.1.1.1	0.411764705882353	.	192040001	192440000	#DADAFF	1	0.5
chr1	192440001	192680000	B.1.2.1.2.1.1.2.2.1.1	0.330718954248366	.	192440001	192680000	#9191FF	1	0.375
chr1	192680001	193000000	A.2.2.2.2.2.1.1.1	0.47843137254902	.	192680001	193000000	#FFDADA	1	0.625
chr1	193000001	193120000	A.1.2.2.1.1.2.2.2.2	0.700653594771242	.	193000001	193120000	#FF4848	1	0.875
chr1	193120001	193760000	B.1.2.1.2.1.1.1	0.333333333333333	.	193120001	193760000	#9191FF	1	0.375
chr1	193760001	194080000	B.2.1.2.1.2.1.2.1.1.1.1.1	0.176470588235294	.	193760001	194080000	#4848FF	1	0.25
chr1	194080001	194280000	B.2.1.1.1.1.2.2.1.1.2	0.240522875816993	.	194080001	194280000	#4848FF	1	0.25
chr1	194280001	194520000	B.2.1.2.1.2.1.2.2.2.1	0.164705882352941	.	194280001	194520000	#4848FF	1	0.25
chr1	194520001	194720000	B.2.2.1.2.1.1.1.1	0.0745098039215686	.	194520001	194720000	#0000FF	1	0.125
chr1	194720001	195160000	B.2.2.1.2.2.1.2.1.1	0.057516339869281	.	194720001	195160000	#0000FF	1	0.125
chr1	195160001	195600000	B.2.2.1.2.2.1.2.1.2.1	0.0562091503267974	.	195160001	195600000	#0000FF	1	0.125
chr1	195600001	196080000	B.2.1.1.1.1.2.2.1.1.1	0.241830065359477	.	195600001	196080000	#4848FF	1	0.25
chr1	196080001	196320000	B.1.2.2.2.1.2.1.1.1	0.274509803921569	.	196080001	196320000	#9191FF	1	0.375
chr1	196320001	196720000	B.2.1.1.1.1.2.2.2.1	0.237908496732026	.	196320001	196720000	#4848FF	1	0.25
chr1	196720001	197040000	B.2.1.2.1.1.2.2.2.2.2.1	0.183006535947712	.	196720001	197040000	#4848FF	1	0.25
chr1	197040001	197200000	A.2.2.1.2.2.1.2.1.1	0.518954248366013	.	197040001	197200000	#FFDADA	1	0.625
chr1	197200001	197480000	B.1.2.2.2.1.2.2.1	0.26797385620915	.	197200001	197480000	#9191FF	1	0.375
chr1	197480001	197840000	A.2.1.2.2.1.1.2.2.1.2	0.571241830065359	.	197480001	197840000	#FF9191	1	0.75
chr1	197840001	198040000	B.1.1.1.2.1.2.2	0.430065359477124	.	197840001	198040000	#DADAFF	1	0.5
chr1	198040001	198320000	A.2.2.1.2.2.1.2.1.2.2	0.516339869281046	.	198040001	198320000	#FFDADA	1	0.625
chr1	198320001	198560000	B.1.2.1.2.1.1.2.1	0.33202614379085	.	198320001	198560000	#9191FF	1	0.375
chr1	198560001	198680000	A.2.2.1.2.2.1.2.1.2.1	0.517647058823529	.	198560001	198680000	#FFDADA	1	0.625
chr1	198680001	198960000	B.1.2.1.2.1.1.2.2.1.2	0.329411764705882	.	198680001	198960000	#9191FF	1	0.375
chr1	198960001	199160000	B.1.2.2.2.1.2.2.2	0.266666666666667	.	198960001	199160000	#9191FF	1	0.375
chr1	199160001	199560000	B.2.1.2.1.2.1.2.1.2.2.1	0.168627450980392	.	199160001	199560000	#4848FF	1	0.25
chr1	199560001	199920000	B.2.1.1.1.1.2.1.1.1	0.248366013071895	.	199560001	199920000	#4848FF	1	0.25
chr1	199920001	200280000	A.2.2.2.2.2.2.2.2.1.1	0.464052287581699	.	199920001	200280000	#FFDADA	1	0.625
chr1	200280001	200520000	A.2.1.2.2.1.1.2.2.2.1	0.569934640522876	.	200280001	200520000	#FF9191	1	0.75
chr1	200520001	200920000	A.1.2.2.1.2.1.2.2	0.695424836601307	.	200520001	200920000	#FF4848	1	0.875
chr1	200920001	201400000	A.1.2.2.2.1.1.2.2.1	0.673202614379085	.	200920001	201400000	#FF4848	1	0.875
chr1	201400001	201800000	A.1.2.1.1.1.2.1	0.810457516339869	.	201400001	201800000	#FF4848	1	0.875
chr1	201800001	202120000	A.1.1.1.1.2.2.2.2.1.2.1	0.968627450980392	.	201800001	202120000	#FF0000	1	1
chr1	202120001	202280000	A.1.2.1.1.2.1.2.1.2.1.1	0.780392156862745	.	202120001	202280000	#FF4848	1	0.875
chr1	202280001	202560000	A.1.1.2.2.2.1.1.1.1.1.2	0.83921568627451	.	202280001	202560000	#FF0000	1	1
chr1	202560001	202720000	A.1.2.1.1.2.1.2.2.1	0.776470588235294	.	202560001	202720000	#FF4848	1	0.875
chr1	202720001	203000000	A.1.1.1.1.2.2.2.1.2.1.1	0.97516339869281	.	202720001	203000000	#FF0000	1	1
chr1	203000001	203200000	A.1.2.1.1.2.1.2.2.2	0.77516339869281	.	203000001	203200000	#FF4848	1	0.875
chr1	203200001	203560000	A.1.1.2.2.2.1.1.1.1.1.1	0.840522875816993	.	203200001	203560000	#FF0000	1	1
chr1	203560001	203800000	A.1.1.2.2.1.2.1.2	0.850980392156863	.	203560001	203800000	#FF0000	1	1
chr1	203800001	204040000	A.1.2.1.2.2.2.2.2.2	0.718954248366013	.	203800001	204040000	#FF4848	1	0.875
chr1	204040001	204400000	A.1.1.2.2.2.1.1.1.2	0.836601307189543	.	204040001	204400000	#FF0000	1	1
chr1	204400001	204560000	A.1.1.2.2.2.1.1.1.1.2	0.837908496732026	.	204400001	204560000	#FF0000	1	1
chr1	204560001	204920000	A.1.1.2.2.1.2.1.1	0.852287581699346	.	204560001	204920000	#FF0000	1	1
chr1	204920001	205080000	A.1.2.1.1.2.1.2.1.2.2	0.777777777777778	.	204920001	205080000	#FF4848	1	0.875
chr1	205080001	205240000	A.1.1.1.2.1.2.1.1.1.2	0.939869281045752	.	205080001	205240000	#FF0000	1	1
chr1	205240001	205560000	A.1.1.1.2.1.2.2.2.1	0.926797385620915	.	205240001	205560000	#FF0000	1	1
chr1	205560001	205720000	A.1.1.2.2.1.2.2.1.1.2	0.848366013071895	.	205560001	205720000	#FF0000	1	1
chr1	205720001	205960000	A.1.1.2.2.2.1.1.2.2	0.833986928104575	.	205720001	205960000	#FF0000	1	1
chr1	206040001	206360000	A.1.2.1.1.2.1.2.1.1.1	0.783006535947712	.	206040001	206360000	#FF4848	1	0.875
chr1	206480001	206600000	A.1.2.2.2.1.1.1.2.1.2	0.67843137254902	.	206480001	206600000	#FF4848	1	0.875
chr1	206600001	206840000	A.1.1.1.1.2.2.2.2.1.1.1	0.971241830065359	.	206600001	206840000	#FF0000	1	1
chr1	206840001	207280000	A.1.1.1.1.2.1.1.1.2.1	0.990849673202614	.	206840001	207280000	#FF0000	1	1
chr1	207280001	207760000	A.1.1.2.2.1.2.2.1.2.2	0.845751633986928	.	207280001	207760000	#FF0000	1	1
chr1	207760001	208000000	A.1.1.1.2.2.2.2.1.2	0.90718954248366	.	207760001	208000000	#FF0000	1	1
chr1	208000001	208160000	A.1.2.1.1.1.2.2.2.2.2	0.801307189542484	.	208000001	208160000	#FF4848	1	0.875
chr1	208160001	208440000	A.2.1.1.1.1.1	0.641830065359477	.	208160001	208440000	#FF9191	1	0.75
chr1	208440001	208800000	B.1.2.2.2.2.1.1	0.265359477124183	.	208440001	208800000	#9191FF	1	0.375
chr1	208800001	209000000	B.2.1.2.1.2.2.2.1.2	0.158169934640523	.	208800001	209000000	#4848FF	1	0.25
chr1	209000001	209360000	B.2.2.1.2.2.2.2.2.1	0.0418300653594771	.	209000001	209360000	#0000FF	1	0.125
chr1	209360001	209760000	B.2.1.1.1.1.1.2.1	0.252287581699346	.	209360001	209760000	#4848FF	1	0.25
chr1	209760001	210040000	A.2.1.1.1.1.2.1.2	0.63921568627451	.	209760001	210040000	#FF9191	1	0.75
chr1	210040001	210400000	B.2.1.2.1.1.2.2.1	0.186928104575163	.	210040001	210400000	#4848FF	1	0.25
chr1	210400001	210960000	B.1.2.2.2.1.1.2.1	0.277124183006536	.	210400001	210960000	#9191FF	1	0.375
chr1	210960001	211400000	B.2.1.2.1.1.1.1.2.2	0.201307189542484	.	210960001	211400000	#4848FF	1	0.25
chr1	211400001	211680000	A.1.2.1.2.1.1.2.1.2.1	0.752941176470588	.	211400001	211680000	#FF4848	1	0.875
chr1	211680001	211840000	A.1.2.1.1.1.2.2.2.2.1.1	0.803921568627451	.	211680001	211840000	#FF4848	1	0.875
chr1	211840001	212120000	A.1.1.2.1.1.2.2.2	0.89281045751634	.	211840001	212120000	#FF0000	1	1
chr1	212120001	212280000	A.1.2.1.1.1.2.2.2.2.1.2	0.802614379084967	.	212120001	212280000	#FF4848	1	0.875
chr1	212280001	212640000	A.1.1.2.1.1.1.1	0.901960784313726	.	212280001	212640000	#FF0000	1	1
chr1	212640001	212800000	A.1.2.1.2.1.1.1.1.1.2	0.763398692810457	.	212640001	212800000	#FF4848	1	0.875
chr1	212800001	212960000	A.1.2.1.2.1.1.2.1.1.2	0.754248366013072	.	212800001	212960000	#FF4848	1	0.875
chr1	212960001	213280000	A.1.2.1.1.1.2.2.2.1.2	0.805228758169935	.	212960001	213280000	#FF4848	1	0.875
chr1	213280001	213480000	A.2.2.1.2.2.2.1.2	0.511111111111111	.	213280001	213480000	#FFDADA	1	0.625
chr1	213480001	213600000	B.1.2.1.2.2.2.2	0.309803921568627	.	213480001	213600000	#9191FF	1	0.375
chr1	213600001	213800000	B.2.1.1.1.2.2.2.2	0.228758169934641	.	213600001	213800000	#4848FF	1	0.25
chr1	213800001	214360000	B.2.1.2.1.2.2.2.2	0.156862745098039	.	213800001	214360000	#4848FF	1	0.25
chr1	214360001	214640000	A.2.2.2.2.2.2.2.2.1.2.1	0.462745098039216	.	214360001	214640000	#FFDADA	1	0.625
chr1	214640001	214880000	A.2.2.2.2.2.2.2.2.1.2.2	0.461437908496732	.	214640001	214880000	#FFDADA	1	0.625
chr1	214880001	215320000	B.2.2.1.2.2.1.2.2.2	0.0509803921568627	.	214880001	215320000	#0000FF	1	0.125
chr1	215320001	215680000	B.2.2.1.2.2.2.2.2.2.2	0.0392156862745098	.	215320001	215680000	#0000FF	1	0.125
chr1	215680001	215840000	B.1.2.1.2.2.2.1.1.1.2	0.317647058823529	.	215680001	215840000	#9191FF	1	0.375
chr1	215840001	216280000	B.2.2.1.2.1.2.2.2	0.0601307189542484	.	215840001	216280000	#0000FF	1	0.125
chr1	216280001	216440000	B.2.1.2.1.1.2.1.2.2.1	0.189542483660131	.	216280001	216440000	#4848FF	1	0.25
chr1	216440001	216720000	B.2.1.2.1.1.2.1.2.1.1	0.192156862745098	.	216440001	216720000	#4848FF	1	0.25
chr1	216720001	216920000	B.1.2.1.2.2.2.1.1.1.1	0.318954248366013	.	216720001	216920000	#9191FF	1	0.375
chr1	216920001	217320000	B.2.1.2.1.1.2.1.2.1.2	0.190849673202614	.	216920001	217320000	#4848FF	1	0.25
chr1	217320001	217600000	B.2.1.2.1.2.1.2.1.2.1.2	0.169934640522876	.	217320001	217600000	#4848FF	1	0.25
chr1	217600001	217840000	B.1.1.2.2.1.2.2.2	0.376470588235294	.	217600001	217840000	#DADAFF	1	0.5
chr1	217840001	218040000	B.2.1.2.1.2.1.2.1.1.1.1.2	0.17516339869281	.	217840001	218040000	#4848FF	1	0.25
chr1	218040001	218400000	B.2.1.2.1.2.1.2.1.1.1.2	0.173856209150327	.	218040001	218400000	#4848FF	1	0.25
chr1	218400001	218560000	B.1.1.1.2.1.2.1.2	0.431372549019608	.	218400001	218560000	#DADAFF	1	0.5
chr1	218560001	218720000	B.1.2.2.2.2.2.2.1	0.258823529411765	.	218560001	218720000	#9191FF	1	0.375
chr1	218720001	219080000	B.2.2.1.2.1.1.2.2.2	0.0679738562091503	.	218720001	219080000	#0000FF	1	0.125
chr1	219080001	219280000	B.2.1.2.1.1.2.1.2.2.2	0.188235294117647	.	219080001	219280000	#4848FF	1	0.25
chr1	219280001	219440000	B.1.2.2.2.1.2.1.1.2	0.273202614379085	.	219280001	219440000	#9191FF	1	0.375
chr1	219440001	219760000	B.2.2.1.2.1.1.1.2	0.073202614379085	.	219440001	219760000	#0000FF	1	0.125
chr1	219760001	220000000	B.2.1.1.1.2.2.1.1	0.232679738562092	.	219760001	220000000	#4848FF	1	0.25
chr1	220000001	220480000	A.2.1.1.1.1.2.1.1	0.640522875816993	.	220000001	220480000	#FF9191	1	0.75
chr1	220480001	220840000	B.2.1.1.1.2.2.1.2	0.231372549019608	.	220480001	220840000	#4848FF	1	0.25
chr1	220840001	220960000	B.1.1.2.1.1.2.2	0.407843137254902	.	220840001	220960000	#DADAFF	1	0.5
chr1	220960001	221240000	B.1.1.2.2.1.2.1.1	0.380392156862745	.	220960001	221240000	#DADAFF	1	0.5
chr1	221240001	221400000	B.2.1.2.1.1.2.1.1.1.2	0.196078431372549	.	221240001	221400000	#4848FF	1	0.25
chr1	221400001	221600000	B.2.1.2.1.2.1.2.1.1.2	0.172549019607843	.	221400001	221600000	#4848FF	1	0.25
chr1	221600001	221840000	B.2.1.1.1.1.2.2.1.2	0.23921568627451	.	221600001	221840000	#4848FF	1	0.25
chr1	221840001	222000000	B.1.1.1.2.1.2.1.1.1.1	0.436601307189542	.	221840001	222000000	#DADAFF	1	0.5
chr1	222000001	222160000	B.1.2.1.2.2.2.1.1.2.1.2.1	0.315032679738562	.	222000001	222160000	#9191FF	1	0.375
chr1	222160001	222360000	B.1.1.1.2.2.1.2.2.2	0.420915032679739	.	222160001	222360000	#DADAFF	1	0.5
chr1	222360001	222640000	B.1.2.1.2.2.1.1.2	0.32156862745098	.	222360001	222640000	#9191FF	1	0.375
chr1	222640001	222920000	A.2.1.1.1.1.2.2	0.637908496732026	.	222640001	222920000	#FF9191	1	0.75
chr1	222920001	223240000	B.1.1.1.2.2.1.2.1	0.423529411764706	.	222920001	223240000	#DADAFF	1	0.5
chr1	223240001	223680000	B.1.1.1.2.2.1.1.1.1.1	0.42875816993464	.	223240001	223680000	#DADAFF	1	0.5
chr1	223680001	223840000	A.2.2.2.2.2.2.1.1	0.470588235294118	.	223680001	223840000	#FFDADA	1	0.625
chr1	223840001	224240000	A.1.1.2.1.1.1.2.2	0.896732026143791	.	223840001	224240000	#FF0000	1	1
chr1	224240001	224680000	A.1.1.1.2.2.2.1.1.2	0.912418300653595	.	224240001	224680000	#FF0000	1	1
chr1	224680001	224920000	A.2.2.2.2.2.2.2.1	0.465359477124183	.	224680001	224920000	#FFDADA	1	0.625
chr1	224920001	225160000	B.1.2.2.2.1.1.2.2	0.275816993464052	.	224920001	225160000	#9191FF	1	0.375
chr1	225160001	225600000	B.1.2.2.2.2.2.2.2	0.257516339869281	.	225160001	225600000	#9191FF	1	0.375
chr1	225600001	225960000	A.1.1.2.1.1.2.2.1	0.894117647058824	.	225600001	225960000	#FF0000	1	1
chr1	225960001	226280000	A.1.1.1.1.2.1.2.1	0.986928104575163	.	225960001	226280000	#FF0000	1	1
chr1	226280001	226600000	A.1.1.1.1.2.1.1.1.1	0.992156862745098	.	226280001	226600000	#FF0000	1	1
chr1	226600001	226760000	A.1.2.1.1.2.1.2.1.2.1.2	0.779084967320261	.	226600001	226760000	#FF4848	1	0.875
chr1	226760001	227040000	A.1.1.1.1.2.2.2.2.1.1.2	0.969934640522876	.	226760001	227040000	#FF0000	1	1
chr1	227040001	227280000	A.1.1.2.2.1.2.2.1.1.1	0.849673202614379	.	227040001	227280000	#FF0000	1	1
chr1	227280001	227640000	A.1.1.1.1.2.2.2.2.1.2.2	0.967320261437909	.	227280001	227640000	#FF0000	1	1
chr1	227640001	227920000	A.2.1.1.2.1.1.1	0.62483660130719	.	227640001	227920000	#FF9191	1	0.75
chr1	227920001	228240000	A.1.2.1.2.2.2.2.2.1.2	0.720261437908497	.	227920001	228240000	#FF4848	1	0.875
chr1	228240001	228400000	A.1.1.2.2.1.2.2.2.2.1	0.843137254901961	.	228240001	228400000	#FF0000	1	1
chr1	228400001	228560000	A.1.2.2.2.1.1.1.1	0.681045751633987	.	228400001	228560000	#FF4848	1	0.875
chr1	228560001	228760000	A.1.2.1.1.2.1.2.1.1.2	0.781699346405229	.	228560001	228760000	#FF4848	1	0.875
chr1	228760001	229040000	A.2.1.1.2.2.2.2.2	0.606535947712418	.	228760001	229040000	#FF9191	1	0.75
chr1	229040001	229360000	A.1.2.1.2.2.2.2.2.1.1	0.72156862745098	.	229040001	229360000	#FF4848	1	0.875
chr1	229360001	229760000	A.1.1.1.1.2.1.1.1.2.2	0.989542483660131	.	229360001	229760000	#FF0000	1	1
chr1	229760001	230200000	A.1.1.2.2.1.2.2.1.2.1	0.847058823529412	.	229760001	230200000	#FF0000	1	1
chr1	230200001	230480000	A.1.1.1.2.1.2.2.2.2	0.925490196078431	.	230200001	230480000	#FF0000	1	1
chr1	230480001	230920000	A.1.2.1.2.1.1.1.2.2	0.756862745098039	.	230480001	230920000	#FF4848	1	0.875
chr1	230920001	231400000	A.1.1.1.2.2.2.1.2.1	0.911111111111111	.	230920001	231400000	#FF0000	1	1
chr1	231400001	231760000	A.1.2.1.2.1.1.2.1.1.1	0.755555555555556	.	231400001	231760000	#FF4848	1	0.875
chr1	231760001	232120000	B.1.1.1.2.2.1.1.1.1.2	0.427450980392157	.	231760001	232120000	#DADAFF	1	0.5
chr1	232120001	232800000	B.2.1.1.1.2.1.1	0.235294117647059	.	232120001	232800000	#4848FF	1	0.25
chr1	232800001	233040000	B.2.1.1.1.1.2.1.2.1	0.244444444444444	.	232800001	233040000	#4848FF	1	0.25
chr1	233040001	233160000	B.1.1.2.2.1.2.2.1	0.377777777777778	.	233040001	233160000	#DADAFF	1	0.5
chr1	233160001	233600000	B.2.1.1.1.2.2.2.1	0.230065359477124	.	233160001	233600000	#4848FF	1	0.25
chr1	233600001	233840000	B.2.2.1.2.1.2.1.2.2.1	0.0640522875816993	.	233600001	233840000	#0000FF	1	0.125
chr1	233840001	234200000	B.2.2.1.2.2.1.2.2.1.2	0.0522875816993464	.	233840001	234200000	#0000FF	1	0.125
chr1	234200001	234480000	B.1.1.1.2.2.1.2.2.1	0.422222222222222	.	234200001	234480000	#DADAFF	1	0.5
chr1	234480001	234600000	A.1.2.1.2.1.1.2.1.2.2	0.751633986928105	.	234480001	234600000	#FF4848	1	0.875
chr1	234600001	234840000	A.1.1.1.2.2.2.1.1.1	0.913725490196078	.	234600001	234840000	#FF0000	1	1
chr1	234840001	234960000	A.1.2.1.1.1.2.2.2.1.1	0.806535947712418	.	234840001	234960000	#FF4848	1	0.875
chr1	234960001	235200000	A.1.1.1.2.2.2.1.2.2	0.909803921568627	.	234960001	235200000	#FF0000	1	1
chr1	235240001	235680000	A.1.1.1.1.2.1.2.2	0.98562091503268	.	235240001	235680000	#FF0000	1	1
chr1	235680001	236160000	A.1.2.1.2.1.1.1.1.1.1	0.764705882352941	.	235680001	236160000	#FF4848	1	0.875
chr1	236160001	236760000	A.2.1.2.2.1.1.2.1.1	0.576470588235294	.	236160001	236760000	#FF9191	1	0.75
chr1	236760001	236920000	B.1.1.1.2.1.2.1.1.2.2	0.432679738562092	.	236760001	236920000	#DADAFF	1	0.5
chr1	236920001	237080000	A.2.1.2.2.2.1.2.2	0.556862745098039	.	236920001	237080000	#FF9191	1	0.75
chr1	237080001	237400000	B.2.1.1.1.1.2.1.1.2.2	0.245751633986928	.	237080001	237400000	#4848FF	1	0.25
chr1	237400001	237560000	B.2.1.2.1.2.1.2.1.2.1.1	0.171241830065359	.	237400001	237560000	#4848FF	1	0.25
chr1	237560001	237760000	B.2.1.2.1.2.1.2.2.2.2	0.163398692810458	.	237560001	237760000	#4848FF	1	0.25
chr1	237760001	237920000	B.2.2.1.2.1.1.2.2.1	0.069281045751634	.	237760001	237920000	#0000FF	1	0.125
chr1	237920001	238080000	B.2.1.2.1.1.2.1.1.2.2	0.193464052287582	.	237920001	238080000	#4848FF	1	0.25
chr1	238080001	238600000	B.2.2.1.2.1.2.2.1	0.061437908496732	.	238080001	238600000	#0000FF	1	0.125
chr1	238600001	238760000	B.2.1.2.1.2.1.1.1	0.180392156862745	.	238600001	238760000	#4848FF	1	0.25
chr1	238760001	239200000	B.2.2.1.2.2.2.2.2.2.1	0.0405228758169935	.	238760001	239200000	#0000FF	1	0.125
chr1	239200001	239480000	B.2.2.1.2.1.2.1.2.2.2	0.0627450980392157	.	239200001	239480000	#0000FF	1	0.125
chr1	239480001	239760000	B.2.1.2.1.1.2.1.1.1.1	0.197385620915033	.	239480001	239760000	#4848FF	1	0.25
chr1	239760001	239880000	B.2.1.1.1.1.2.1.1.2.1	0.247058823529412	.	239760001	239880000	#4848FF	1	0.25
chr1	239880001	240160000	B.1.2.2.2.1.1.1.1	0.279738562091503	.	239880001	240160000	#9191FF	1	0.375
chr1	240160001	240360000	B.2.1.1.1.1.2.1.2.2	0.243137254901961	.	240160001	240360000	#4848FF	1	0.25
chr1	240360001	240560000	B.2.2.1.2.1.2.1.1	0.0666666666666667	.	240360001	240560000	#0000FF	1	0.125
chr1	240560001	240640000	B.2.1.2.1.2.1.1.2.1	0.179084967320261	.	240560001	240640000	#4848FF	1	0.25
chr1	240640001	241000000	B.2.2.1.2.1.1.2.1.2	0.0705882352941176	.	240640001	241000000	#0000FF	1	0.125
chr1	241000001	241160000	B.2.1.2.1.2.1.1.2.2	0.177777777777778	.	241000001	241160000	#4848FF	1	0.25
chr1	241160001	241600000	B.2.2.1.2.2.1.2.2.1.1	0.0535947712418301	.	241160001	241600000	#0000FF	1	0.125
chr1	241600001	241800000	B.1.1.2.2.1.2.1.2	0.379084967320261	.	241600001	241800000	#DADAFF	1	0.5
chr1	241800001	241960000	B.1.2.1.2.2.2.1.1.2.1.2.2	0.313725490196078	.	241800001	241960000	#9191FF	1	0.375
chr1	241960001	242200000	B.1.1.1.2.1.2.1.1.2.1	0.433986928104575	.	241960001	242200000	#DADAFF	1	0.5
chr1	242200001	242600000	B.2.2.1.2.1.1.2.1.1	0.0718954248366013	.	242200001	242600000	#0000FF	1	0.125
chr1	242600001	242960000	B.2.2.1.2.1.2.1.2.1	0.065359477124183	.	242600001	242960000	#0000FF	1	0.125
chr1	242960001	243200000	B.2.1.2.1.1.2.1.1.2.1	0.194771241830065	.	242960001	243200000	#4848FF	1	0.25
chr1	243200001	243440000	A.2.2.2.2.2.2.1.2.1.1	0.469281045751634	.	243200001	243440000	#FFDADA	1	0.625
chr1	243440001	243680000	A.2.2.2.2.2.2.2.2.2	0.460130718954248	.	243440001	243680000	#FFDADA	1	0.625
chr1	243680001	243920000	B.1.2.2.2.2.2.1	0.260130718954248	.	243680001	243920000	#9191FF	1	0.375
chr1	243920001	244000000	B.1.2.2.2.1.1.1.2	0.27843137254902	.	243920001	244000000	#9191FF	1	0.375
chr1	244000001	244160000	B.1.2.1.2.2.2.1.1.2.2	0.312418300653595	.	244000001	244160000	#9191FF	1	0.375
chr1	244160001	244280000	A.2.2.2.2.2.2.1.2.1.2	0.46797385620915	.	244160001	244280000	#FFDADA	1	0.625
chr1	244280001	244520000	B.1.2.1.2.2.1.1.1	0.322875816993464	.	244280001	244520000	#9191FF	1	0.375
chr1	244520001	244760000	B.1.1.2.1.1.1.1.2	0.41437908496732	.	244520001	244760000	#DADAFF	1	0.5
chr1	244760001	244960000	A.2.1.2.2.2.1.2.1	0.558169934640523	.	244760001	244960000	#FF9191	1	0.75
chr1	244960001	245240000	A.1.2.2.1.1.2.1.2	0.705882352941177	.	244960001	245240000	#FF4848	1	0.875
chr1	245240001	245600000	A.2.2.1.2.2.2.1.1.2	0.512418300653595	.	245240001	245600000	#FFDADA	1	0.625
chr1	245600001	246000000	B.1.1.2.1.2.1.1	0.406535947712418	.	245600001	246000000	#DADAFF	1	0.5
chr1	246000001	246200000	A.2.2.1.2.2.2.1.1.1	0.513725490196078	.	246000001	246200000	#FFDADA	1	0.625
chr1	246200001	246400000	A.2.1.2.2.1.1.2.1.2.1	0.57516339869281	.	246200001	246400000	#FF9191	1	0.75
chr1	246400001	246680000	A.2.1.1.2.2.2.1	0.609150326797386	.	246400001	246680000	#FF9191	1	0.75
chr1	246680001	246920000	A.1.2.2.1.1.2.1.1	0.70718954248366	.	246680001	246920000	#FF4848	1	0.875
chr1	246920001	247120000	A.2.1.2.2.1.1.2.1.2.2	0.573856209150327	.	246920001	247120000	#FF9191	1	0.75
chr1	247120001	247360000	B.1.1.1.2.1.2.1.1.1.2	0.435294117647059	.	247120001	247360000	#DADAFF	1	0.5
chr1	247360001	247560000	B.1.1.2.1.1.1.1.1	0.415686274509804	.	247360001	247560000	#DADAFF	1	0.5
chr1	247560001	247760000	B.1.2.1.2.2.1.2	0.320261437908497	.	247560001	247760000	#9191FF	1	0.375
chr1	247760001	248000000	B.1.2.1.2.2.2.1.2	0.311111111111111	.	247760001	248000000	#9191FF	1	0.375
chr1	248000001	248120000	A.2.2.2.2.2.2.1.2.2	0.466666666666667	.	248000001	248120000	#FFDADA	1	0.625
chr1	248120001	248760000	B.2.1.2.1.2.1.2.2.1	0.166013071895425	.	248120001	248760000	#4848FF	1	0.25
chr1	248760001	248920000	B.1.2.1.2.2.2.1.1.2.1.1	0.316339869281046	.	248760001	248920000	#9191FF	1	0.375
chr1	249040001	249120000	B.1.2.1.2.2.2.1.1.2.1.1	0.316339869281046	.	249040001	249120000	#9191FF	1	0.375
chr1	249120001	249240000	A.1.2.2.1.1.2.2.2.1	0.701960784313725	.	249120001	249240000	#FF4848	1	0.875
chr2	1	200000	B.1.2.1.1.1.2.2.2	0.338046272493573	.	1	200000	#9191FF	1	0.375
chr2	200001	600000	B.1.1.1.1.1.2.1	0.422879177377892	.	200001	600000	#DADAFF	1	0.5
chr2	600001	720000	A.2.2.1.2.1.1.2	0.489717223650386	.	600001	720000	#FFDADA	1	0.625
chr2	720001	960000	B.1.1.2.1.2.1.1.1	0.374035989717224	.	720001	960000	#DADAFF	1	0.5
chr2	960001	1160000	B.1.2.2.1.2.2.2	0.285347043701799	.	960001	1160000	#9191FF	1	0.375
chr2	1160001	1440000	B.2.1.1.1.1.2.1.2.1.2	0.254498714652956	.	1160001	1440000	#4848FF	1	0.25
chr2	1440001	2000000	B.1.1.1.1.1.2.2.1	0.42159383033419	.	1440001	2000000	#DADAFF	1	0.5
chr2	2000001	2160000	B.1.2.1.1.2.2.2.1.1	0.325192802056555	.	2000001	2160000	#9191FF	1	0.375
chr2	2160001	2320000	B.2.1.1.1.1.2.1.2.2	0.253213367609255	.	2160001	2320000	#4848FF	1	0.25
chr2	2320001	2480000	B.2.1.2.2.2.1.1.1	0.154241645244216	.	2320001	2480000	#4848FF	1	0.25
chr2	2480001	3040000	B.1.1.2.1.2.1.1.2	0.372750642673522	.	2480001	3040000	#DADAFF	1	0.5
chr2	3040001	3320000	A.2.2.1.1.1.1.2.1	0.515424164524422	.	3040001	3320000	#FFDADA	1	0.625
chr2	3320001	3520000	A.1.2.2.2.1.1.2.1.2	0.67866323907455	.	3320001	3520000	#FF4848	1	0.875
chr2	3560001	3720000	A.1.2.2.2.1.1.2.1.2	0.67866323907455	.	3560001	3720000	#FF4848	1	0.875
chr2	3720001	3920000	B.1.1.2.1.1.1.2	0.388174807197943	.	3720001	3920000	#DADAFF	1	0.5
chr2	3920001	4000000	B.1.2.1.1.2.2.2.1.2	0.323907455012853	.	3920001	4000000	#9191FF	1	0.375
chr2	4000001	4160000	B.2.1.2.2.1.2.1.2.1	0.159383033419023	.	4000001	4160000	#4848FF	1	0.25
chr2	4160001	4320000	B.2.1.2.2.1.2.1.2.2	0.158097686375321	.	4160001	4320000	#4848FF	1	0.25
chr2	4320001	4680000	B.2.2.2.1.2.2.1.1	0.0359897172236504	.	4320001	4680000	#0000FF	1	0.125
chr2	4680001	5000000	B.2.2.2.1.2.2.1.2	0.0347043701799486	.	4680001	5000000	#0000FF	1	0.125
chr2	5120001	5200000	B.2.2.2.1.2.2.1.2	0.0347043701799486	.	5120001	5200000	#0000FF	1	0.125
chr2	5200001	5440000	B.2.1.2.2.2.1.2.2	0.146529562982005	.	5200001	5440000	#4848FF	1	0.25
chr2	5440001	5800000	B.2.2.1.1.1.2.1.2.2	0.120822622107969	.	5440001	5800000	#0000FF	1	0.125
chr2	5800001	5920000	B.2.1.1.1.1.2.1.2.1.1	0.255784061696658	.	5800001	5920000	#4848FF	1	0.25
chr2	5920001	6600000	B.2.2.1.1.1.2.1.1.2	0.124678663239075	.	5920001	6600000	#0000FF	1	0.125
chr2	6600001	6960000	B.1.2.1.1.2.2.1.1.2.1.2	0.330334190231362	.	6600001	6960000	#9191FF	1	0.375
chr2	6960001	7200000	A.1.2.1.2.1.1.1.1.2	0.759640102827764	.	6960001	7200000	#FF4848	1	0.875
chr2	7200001	7600000	A.2.2.2.2.2.2.2.2	0.428020565552699	.	7200001	7600000	#FFDADA	1	0.625
chr2	7600001	7760000	B.1.2.2.1.2.2.1	0.286632390745501	.	7600001	7760000	#9191FF	1	0.375
chr2	7760001	7960000	B.1.2.1.1.1.2.2.1	0.339331619537275	.	7760001	7960000	#9191FF	1	0.375
chr2	7960001	8040000	B.1.1.1.2.2.2.1.1	0.395886889460154	.	7960001	8040000	#DADAFF	1	0.5
chr2	8040001	8360000	A.2.2.1.1.1.1.2.2.2	0.512853470437018	.	8040001	8360000	#FFDADA	1	0.625
chr2	8360001	8640000	A.1.2.2.1.2.1.2.2.1.1	0.694087403598972	.	8360001	8640000	#FF4848	1	0.875
chr2	8640001	8920000	A.1.1.2.2.2.1.1.2.1	0.841902313624679	.	8640001	8920000	#FF0000	1	1
chr2	8920001	9320000	A.1.1.1.2.2.1.2.1	0.940874035989717	.	8920001	9320000	#FF0000	1	1
chr2	9320001	9560000	A.1.2.1.1.2.1.2.1.1.1	0.787917737789203	.	9320001	9560000	#FF4848	1	0.875
chr2	9560001	9880000	A.1.1.1.2.1.1.2.2.2.2	0.956298200514139	.	9560001	9880000	#FF0000	1	1
chr2	9880001	10280000	A.1.1.1.1.1.2.2.2.1	0.989717223650386	.	9880001	10280000	#FF0000	1	1
chr2	10280001	10600000	A.1.1.1.2.1.1.2.2.1.2	0.960154241645244	.	10280001	10600000	#FF0000	1	1
chr2	10600001	10960000	A.1.1.2.1.2.1.1.2.2.2.1	0.890745501285347	.	10600001	10960000	#FF0000	1	1
chr2	10960001	11240000	A.1.2.1.2.2.2.2.2.1	0.719794344473008	.	10960001	11240000	#FF4848	1	0.875
chr2	11240001	11640000	A.1.1.2.1.1.1.2.1	0.920308483290488	.	11240001	11640000	#FF0000	1	1
chr2	11640001	11960000	A.1.2.1.2.1.1.1.1.1.1.2	0.763496143958869	.	11640001	11960000	#FF4848	1	0.875
chr2	11960001	12240000	A.2.1.1.1.2.1.1.2	0.613110539845758	.	11960001	12240000	#FF9191	1	0.75
chr2	12240001	12680000	A.2.1.2.1.1.2.2.1.2	0.544987146529563	.	12240001	12680000	#FF9191	1	0.75
chr2	12680001	12920000	A.2.2.2.2.1.1.1	0.448586118251928	.	12680001	12920000	#FFDADA	1	0.625
chr2	12920001	13200000	B.1.2.1.1.1.2.1	0.340616966580977	.	12920001	13200000	#9191FF	1	0.375
chr2	13200001	13880000	B.2.2.2.1.2.2.2.2	0.0295629820051414	.	13200001	13880000	#0000FF	1	0.125
chr2	13880001	14440000	B.2.2.2.2.2.1	0.0102827763496144	.	13880001	14440000	#0000FF	1	0.125
chr2	14440001	14680000	B.2.2.1.1.1.2.1.2.1.2	0.122107969151671	.	14440001	14680000	#0000FF	1	0.125
chr2	14680001	15040000	B.2.1.1.1.2.1.2.1.1	0.241645244215938	.	14680001	15040000	#4848FF	1	0.25
chr2	15040001	15320000	A.2.2.2.2.2.1.2.1.1	0.434447300771208	.	15040001	15320000	#FFDADA	1	0.625
chr2	15320001	15760000	A.1.1.2.1.2.2.1.1	0.881748071979435	.	15320001	15760000	#FF0000	1	1
chr2	15760001	15960000	A.2.1.1.1.2.1.1.1.1.1	0.619537275064267	.	15760001	15960000	#FF9191	1	0.75
chr2	15960001	16200000	A.2.2.1.2.1.1.1.1	0.492287917737789	.	15960001	16200000	#FFDADA	1	0.625
chr2	16200001	16280000	A.2.2.2.2.1.1.2.2	0.446015424164524	.	16200001	16280000	#FFDADA	1	0.625
chr2	16320001	16440000	A.2.2.2.2.1.1.2.2	0.446015424164524	.	16320001	16440000	#FFDADA	1	0.625
chr2	16440001	16720000	A.2.2.1.2.1.1.1.2	0.491002570694087	.	16440001	16720000	#FFDADA	1	0.625
chr2	16720001	17000000	A.2.2.2.2.2.1.2.1.2	0.433161953727506	.	16720001	17000000	#FFDADA	1	0.625
chr2	17000001	17240000	B.1.2.2.1.2.1.2.2.1	0.289203084832905	.	17000001	17240000	#9191FF	1	0.375
chr2	17240001	17520000	B.1.2.1.1.2.2.1.1.1	0.332904884318766	.	17240001	17520000	#9191FF	1	0.375
chr2	17520001	17800000	B.1.2.1.1.2.2.1.1.2.2	0.329048843187661	.	17520001	17800000	#9191FF	1	0.375
chr2	17800001	18040000	A.2.1.2.1.1.2.2.1.1	0.546272493573265	.	17800001	18040000	#FF9191	1	0.75
chr2	18040001	18280000	B.1.2.1.1.2.2.1.1.2.1.1	0.331619537275064	.	18040001	18280000	#9191FF	1	0.375
chr2	18280001	18400000	B.1.2.1.1.2.2.2.2.1.1	0.322622107969152	.	18280001	18400000	#9191FF	1	0.375
chr2	18400001	18560000	B.2.1.1.1.1.2.1.1.1	0.259640102827764	.	18400001	18560000	#4848FF	1	0.25
chr2	18560001	18800000	A.2.2.2.2.2.2.1	0.430591259640103	.	18560001	18800000	#FFDADA	1	0.625
chr2	18800001	19120000	B.1.2.1.1.2.2.2.2.2	0.320051413881748	.	18800001	19120000	#9191FF	1	0.375
chr2	19120001	19200000	B.2.1.1.1.2.1.2.1.2	0.240359897172236	.	19120001	19200000	#4848FF	1	0.25
chr2	19240001	19480000	B.2.1.1.1.2.1.2.1.2	0.240359897172236	.	19240001	19480000	#4848FF	1	0.25
chr2	19480001	19600000	B.1.1.2.1.1.1.1.1	0.392030848329049	.	19480001	19600000	#DADAFF	1	0.5
chr2	19600001	19880000	B.1.2.1.1.2.2.2.2.1.2	0.32133676092545	.	19600001	19880000	#9191FF	1	0.375
chr2	19880001	20080000	A.2.2.2.2.1.1.2.1	0.447300771208226	.	19880001	20080000	#FFDADA	1	0.625
chr2	20080001	20400000	A.1.2.1.2.1.1.1.1.1.1.1	0.764781491002571	.	20080001	20400000	#FF4848	1	0.875
chr2	20400001	20560000	A.1.2.1.1.1.1.2.2.2.1	0.809768637532134	.	20400001	20560000	#FF4848	1	0.875
chr2	20560001	20880000	A.1.2.1.1.1.1.2.2.1	0.811053984575835	.	20560001	20880000	#FF4848	1	0.875
chr2	20880001	21040000	A.2.2.1.1.1.1.2.2.1	0.51413881748072	.	20880001	21040000	#FFDADA	1	0.625
chr2	21040001	21240000	A.2.2.2.2.2.2.2.1	0.429305912596401	.	21040001	21240000	#FFDADA	1	0.625
chr2	21240001	21600000	B.1.1.2.1.2.2.2	0.368894601542416	.	21240001	21600000	#DADAFF	1	0.5
chr2	21600001	21960000	B.2.2.1.1.1.2.2.1	0.119537275064267	.	21600001	21960000	#0000FF	1	0.125
chr2	21960001	22120000	B.2.2.1.1.1.2.1.2.1.1	0.123393316195373	.	21960001	22120000	#0000FF	1	0.125
chr2	22120001	22600000	B.2.2.2.1.2.2.2.1.1.1	0.0334190231362468	.	22120001	22600000	#0000FF	1	0.125
chr2	22600001	23080000	B.2.2.2.1.2.2.2.1.2	0.0308483290488432	.	22600001	23080000	#0000FF	1	0.125
chr2	23080001	23520000	B.2.1.1.1.2.1.2.2	0.239074550128535	.	23080001	23520000	#4848FF	1	0.25
chr2	23520001	24000000	A.1.2.2.1.2.1.2.1.2	0.695372750642674	.	23520001	24000000	#FF4848	1	0.875
chr2	24000001	24480000	A.1.1.1.1.2.2.1.1.2	0.978149100257069	.	24000001	24480000	#FF0000	1	1
chr2	24480001	24600000	A.1.2.1.1.2.1.2.1.2	0.7853470437018	.	24480001	24600000	#FF4848	1	0.875
chr2	24600001	25040000	A.1.1.1.2.1.1.2.2.1.1.1	0.962724935732648	.	24600001	25040000	#FF0000	1	1
chr2	25040001	25120000	A.1.2.2.1.1.1.1.2.2	0.713367609254499	.	25040001	25120000	#FF4848	1	0.875
chr2	25120001	25440000	A.1.1.2.1.1.2.1.2.2.2	0.910025706940874	.	25120001	25440000	#FF0000	1	1
chr2	25440001	25880000	A.1.1.1.2.1.2.2.1.2	0.94987146529563	.	25440001	25880000	#FF0000	1	1
chr2	25880001	25960000	A.1.2.2.1.1.1.2.2.2	0.709511568123393	.	25880001	25960000	#FF4848	1	0.875
chr2	25960001	26360000	A.1.1.1.2.1.2.2.1.1	0.951156812339332	.	25960001	26360000	#FF0000	1	1
chr2	26360001	26760000	A.1.1.1.2.1.2.2.2.1	0.948586118251928	.	26360001	26760000	#FF0000	1	1
chr2	26760001	26960000	A.1.2.1.1.2.2.2.2.2.2	0.766066838046273	.	26760001	26960000	#FF4848	1	0.875
chr2	26960001	27240000	A.1.1.2.1.2.1.1.1.1.2.1	0.898457583547558	.	26960001	27240000	#FF0000	1	1
chr2	27240001	27600000	A.1.1.1.2.1.2.2.2.2	0.947300771208226	.	27240001	27600000	#FF0000	1	1
chr2	27600001	27920000	A.1.1.2.1.2.1.1.1.1.2.2	0.897172236503856	.	27600001	27920000	#FF0000	1	1
chr2	27920001	28200000	A.1.1.2.2.1.2.2.1.1.2	0.847043701799486	.	27920001	28200000	#FF0000	1	1
chr2	28200001	28520000	A.1.2.1.2.2.1.1.1.1.2	0.733933161953727	.	28200001	28520000	#FF4848	1	0.875
chr2	28520001	28720000	A.1.2.1.1.2.1.2.1.1.2	0.786632390745501	.	28520001	28720000	#FF4848	1	0.875
chr2	28720001	29040000	A.1.1.2.2.1.2.2.1.2	0.845758354755784	.	28720001	29040000	#FF0000	1	1
chr2	29040001	29160000	A.1.2.2.1.1.1.1.2.1	0.7146529562982	.	29040001	29160000	#FF4848	1	0.875
chr2	29160001	29480000	A.1.2.1.1.2.1.1.1.1	0.796915167095116	.	29160001	29480000	#FF4848	1	0.875
chr2	29480001	30080000	A.2.1.2.1.2.2.2	0.53598971722365	.	29480001	30080000	#FF9191	1	0.75
chr2	30080001	30360000	A.2.1.1.1.2.1.2.2.1.1	0.609254498714653	.	30080001	30360000	#FF9191	1	0.75
chr2	30360001	30560000	A.1.1.2.1.1.2.1.1.1	0.916452442159383	.	30360001	30560000	#FF0000	1	1
chr2	30560001	30960000	A.1.1.1.2.2.2.1.2.2	0.934447300771208	.	30560001	30960000	#FF0000	1	1
chr2	30960001	31360000	A.1.2.2.2.2.1.2.2	0.638817480719794	.	30960001	31360000	#FF4848	1	0.875
chr2	31360001	31600000	A.1.2.2.2.2.1.2.1	0.640102827763496	.	31360001	31600000	#FF4848	1	0.875
chr2	31600001	32080000	A.2.1.1.1.2.1.2.2.1.2	0.607969151670951	.	31600001	32080000	#FF9191	1	0.75
chr2	32080001	32720000	A.1.1.1.2.1.1.2.1	0.96401028277635	.	32080001	32720000	#FF0000	1	1
chr2	32720001	32960000	A.1.2.1.1.1.1.2.1	0.812339331619537	.	32720001	32960000	#FF4848	1	0.875
chr2	32960001	33200000	A.1.2.1.2.2.2.2.2.2.1	0.718508997429306	.	32960001	33200000	#FF4848	1	0.875
chr2	33200001	33360000	A.1.2.2.1.2.1.2.2.1.2	0.69280205655527	.	33200001	33360000	#FF4848	1	0.875
chr2	33360001	33640000	A.2.1.1.1.2.1.1.1.1.2	0.618251928020565	.	33360001	33640000	#FF9191	1	0.75
chr2	33640001	33840000	A.2.1.2.2.2.2	0.517994858611825	.	33640001	33840000	#FF9191	1	0.75
chr2	33840001	34400000	B.2.2.1.1.1.2.1.1.1	0.125964010282776	.	33840001	34400000	#0000FF	1	0.125
chr2	34400001	34760000	B.2.2.1.1.2.1.2.1	0.113110539845758	.	34400001	34760000	#0000FF	1	0.125
chr2	34760001	35080000	B.2.2.1.1.2.2.2.2	0.105398457583548	.	34760001	35080000	#0000FF	1	0.125
chr2	35080001	35560000	B.2.2.2.1.2.2.2.1.1.2	0.032133676092545	.	35080001	35560000	#0000FF	1	0.125
chr2	35560001	35720000	B.2.1.2.2.2.1.1.2.2	0.149100257069409	.	35560001	35720000	#4848FF	1	0.25
chr2	35720001	36000000	B.2.2.1.1.2.2.2.1	0.106683804627249	.	35720001	36000000	#0000FF	1	0.125
chr2	36000001	36400000	B.2.1.2.2.2.1.2.1	0.147814910025707	.	36000001	36400000	#4848FF	1	0.25
chr2	36400001	36560000	B.2.1.1.1.1.2.1.1.2.1	0.258354755784062	.	36400001	36560000	#4848FF	1	0.25
chr2	36560001	36720000	B.1.1.2.1.1.1.1.2.2	0.389460154241645	.	36560001	36720000	#DADAFF	1	0.5
chr2	36720001	37000000	A.2.2.2.2.2.1.2.2	0.431876606683805	.	36720001	37000000	#FFDADA	1	0.625
chr2	37000001	37320000	A.1.2.2.1.2.1.2.1.1	0.696658097686375	.	37000001	37320000	#FF4848	1	0.875
chr2	37320001	37560000	A.1.2.1.1.1.1.2.2.2.2	0.808483290488432	.	37320001	37560000	#FF4848	1	0.875
chr2	37560001	38080000	A.2.1.1.1.2.1.1.1.2.2.2	0.61439588688946	.	37560001	38080000	#FF9191	1	0.75
chr2	38080001	38520000	A.1.2.1.2.1.1.1.2.1	0.758354755784062	.	38080001	38520000	#FF4848	1	0.875
chr2	38520001	38760000	A.1.1.2.2.2.1.2.1.1	0.836760925449871	.	38520001	38760000	#FF0000	1	1
chr2	38760001	39000000	A.1.1.1.2.2.2.1.1.2	0.937017994858612	.	38760001	39000000	#FF0000	1	1
chr2	39000001	39480000	A.1.1.1.1.2.2.1.2	0.976863753213368	.	39000001	39480000	#FF0000	1	1
chr2	39480001	39720000	A.1.2.1.2.1.1.1.1.1.2.1	0.762210796915167	.	39480001	39720000	#FF4848	1	0.875
chr2	39720001	40040000	A.2.1.1.2.1.2.1.2.1	0.582262210796915	.	39720001	40040000	#FF9191	1	0.75
chr2	40040001	40360000	B.1.2.2.1.2.1.2.2.2	0.287917737789203	.	40040001	40360000	#9191FF	1	0.375
chr2	40360001	40760000	B.1.2.2.1.2.1.2.1	0.290488431876607	.	40360001	40760000	#9191FF	1	0.375
chr2	40760001	41040000	B.2.1.2.2.1.2.2.1	0.15681233933162	.	40760001	41040000	#4848FF	1	0.25
chr2	41040001	41400000	B.2.2.1.1.2.1.2.2	0.111825192802057	.	41040001	41400000	#0000FF	1	0.125
chr2	41400001	41560000	B.2.1.2.2.2.2.1.2.1	0.140102827763496	.	41400001	41560000	#4848FF	1	0.25
chr2	41560001	41920000	B.2.1.2.2.1.2.2.2	0.155526992287918	.	41560001	41920000	#4848FF	1	0.25
chr2	41920001	42040000	B.1.1.2.1.1.1.1.2.1	0.390745501285347	.	41920001	42040000	#DADAFF	1	0.5
chr2	42040001	42320000	A.2.1.2.1.1.2.2.2.2.2	0.541131105398458	.	42040001	42320000	#FF9191	1	0.75
chr2	42320001	42560000	A.1.2.2.2.1.1.2.2.2	0.676092544987147	.	42320001	42560000	#FF4848	1	0.875
chr2	42560001	42720000	A.2.1.1.1.2.1.1.1.2.2.1	0.615681233933162	.	42560001	42720000	#FF9191	1	0.75
chr2	42720001	43040000	A.1.2.1.1.1.2.1.1.1	0.80719794344473	.	42720001	43040000	#FF4848	1	0.875
chr2	43040001	43480000	A.1.1.1.1.2.2.1.1.1	0.979434447300771	.	43040001	43480000	#FF0000	1	1
chr2	43480001	43840000	A.1.1.1.2.1.1.2.2.1.1.2	0.961439588688946	.	43480001	43840000	#FF0000	1	1
chr2	43840001	44040000	A.1.2.1.1.2.2.2.2.1.1	0.77120822622108	.	43840001	44040000	#FF4848	1	0.875
chr2	44040001	44240000	A.1.1.2.1.2.1.1.2.2.1	0.892030848329049	.	44040001	44240000	#FF0000	1	1
chr2	44240001	44680000	A.1.1.2.1.2.1.1.1.1.1	0.89974293059126	.	44240001	44680000	#FF0000	1	1
chr2	44680001	45280000	A.1.2.1.1.2.1.1.1.2	0.795629820051414	.	44680001	45280000	#FF4848	1	0.875
chr2	45280001	45880000	A.1.2.1.1.2.2.1.2	0.775064267352185	.	45280001	45880000	#FF4848	1	0.875
chr2	45880001	46160000	A.1.2.1.2.2.1.1.1.2.1	0.732647814910026	.	45880001	46160000	#FF4848	1	0.875
chr2	46160001	46480000	A.1.2.1.2.2.1.2.2	0.726221079691517	.	46160001	46480000	#FF4848	1	0.875
chr2	46480001	46600000	A.1.2.1.2.2.1.1.1.2.2	0.731362467866324	.	46480001	46600000	#FF4848	1	0.875
chr2	46600001	46680000	A.2.1.1.1.2.1.2.2.2	0.606683804627249	.	46600001	46680000	#FF9191	1	0.75
chr2	46680001	47160000	A.1.1.1.2.2.2.1.2.1	0.93573264781491	.	46680001	47160000	#FF0000	1	1
chr2	47160001	47640000	A.1.1.1.1.2.2.2.1.2	0.970437017994859	.	47160001	47640000	#FF0000	1	1
chr2	47640001	48080000	A.1.1.2.1.2.1.1.2.1	0.893316195372751	.	47640001	48080000	#FF0000	1	1
chr2	48080001	48320000	A.1.2.1.2.2.2.2.2.2.2	0.717223650385604	.	48080001	48320000	#FF4848	1	0.875
chr2	48320001	48760000	A.1.1.2.2.2.1.1.2.2.1.2	0.839331619537275	.	48320001	48760000	#FF0000	1	1
chr2	48760001	49200000	B.1.1.1.1.1.2.2.2	0.420308483290488	.	48760001	49200000	#DADAFF	1	0.5
chr2	49200001	49600000	B.2.2.1.1.1.2.2.2.1	0.118251928020566	.	49200001	49600000	#0000FF	1	0.125
chr2	49600001	49840000	B.2.2.1.1.1.2.2.2.2	0.116966580976864	.	49600001	49840000	#0000FF	1	0.125
chr2	49840001	50040000	B.2.1.2.2.1.2.1.1.1	0.161953727506427	.	49840001	50040000	#4848FF	1	0.25
chr2	50040001	50440000	B.2.1.2.2.2.1.1.2.1.2	0.150385604113111	.	50040001	50440000	#4848FF	1	0.25
chr2	50440001	50720000	B.2.1.1.1.1.2.1.1.2.2	0.25706940874036	.	50440001	50720000	#4848FF	1	0.25
chr2	50720001	51000000	B.2.1.1.1.2.1.1.2.2.2	0.24293059125964	.	50720001	51000000	#4848FF	1	0.25
chr2	51000001	51200000	B.2.1.2.2.2.1.1.2.1.1.2	0.151670951156812	.	51000001	51200000	#4848FF	1	0.25
chr2	51200001	51440000	B.2.1.2.2.2.2.1.1.1.1	0.145244215938303	.	51200001	51440000	#4848FF	1	0.25
chr2	51440001	51680000	B.2.2.1.1.1.1.1.2.1	0.134961439588689	.	51440001	51680000	#0000FF	1	0.125
chr2	51680001	51760000	B.2.1.2.2.1.2.1.1.2	0.160668380462725	.	51680001	51760000	#4848FF	1	0.25
chr2	51760001	51920000	B.2.1.2.2.2.1.1.2.1.1.1	0.152956298200514	.	51760001	51920000	#4848FF	1	0.25
chr2	51920001	52480000	B.2.2.2.1.2.1.1.2	0.038560411311054	.	51920001	52480000	#0000FF	1	0.125
chr2	52480001	52840000	B.2.1.2.2.2.2.1.1.1.2	0.143958868894602	.	52480001	52840000	#4848FF	1	0.25
chr2	52840001	53040000	B.2.1.2.2.2.2.1.2.2	0.138817480719794	.	52840001	53040000	#4848FF	1	0.25
chr2	53040001	53360000	B.2.1.2.2.1.1.2.1.2	0.16452442159383	.	53040001	53360000	#4848FF	1	0.25
chr2	53360001	53640000	B.2.1.2.2.1.1.2.1.1.1.2	0.167095115681234	.	53360001	53640000	#4848FF	1	0.25
chr2	53640001	53880000	B.1.1.2.1.1.2.1.2.1.1.1	0.380462724935733	.	53640001	53880000	#DADAFF	1	0.5
chr2	53880001	54080000	A.2.1.1.2.1.2.1.2.2	0.580976863753213	.	53880001	54080000	#FF9191	1	0.75
chr2	54080001	54400000	A.1.2.2.2.1.1.2.1.1	0.679948586118252	.	54080001	54400000	#FF4848	1	0.875
chr2	54400001	54720000	A.2.2.1.1.1.1.1	0.516709511568123	.	54400001	54720000	#FFDADA	1	0.625
chr2	54720001	55160000	A.1.2.2.2.1.1.2.2.1	0.677377892030848	.	54720001	55160000	#FF4848	1	0.875
chr2	55160001	55440000	A.1.1.2.2.2.1.2.1.2	0.83547557840617	.	55160001	55440000	#FF0000	1	1
chr2	55440001	55920000	A.1.1.2.2.2.1.1.2.2.2	0.838046272493573	.	55440001	55920000	#FF0000	1	1
chr2	55920001	56440000	B.1.1.2.1.1.2.1.2.1.1.2	0.379177377892031	.	55920001	56440000	#DADAFF	1	0.5
chr2	56440001	57040000	B.2.2.1.1.2.2.1.2.2	0.107969151670951	.	56440001	57040000	#0000FF	1	0.125
chr2	57040001	57360000	B.2.2.1.1.2.1.1.2	0.11439588688946	.	57040001	57360000	#0000FF	1	0.125
chr2	57360001	57680000	B.2.2.1.1.1.1.1.2.2	0.133676092544987	.	57360001	57680000	#0000FF	1	0.125
chr2	57680001	57920000	B.2.1.1.1.2.1.1.1.2	0.248071979434447	.	57680001	57920000	#4848FF	1	0.25
chr2	57920001	58240000	B.1.1.2.1.1.2.1.2.1.2	0.377892030848329	.	57920001	58240000	#DADAFF	1	0.5
chr2	58240001	58480000	A.2.1.2.1.1.2.1.1	0.548843187660668	.	58240001	58480000	#FF9191	1	0.75
chr2	58480001	58760000	B.1.1.2.1.1.2.1.2.2	0.376606683804627	.	58480001	58760000	#DADAFF	1	0.5
chr2	58760001	59000000	B.1.1.1.1.2.2.1	0.417737789203085	.	58760001	59000000	#DADAFF	1	0.5
chr2	59000001	59200000	B.1.1.2.1.1.2.1.1.2.1	0.383033419023136	.	59000001	59200000	#DADAFF	1	0.5
chr2	59200001	59400000	A.2.2.2.2.1.2.2.2.2	0.438303341902314	.	59200001	59400000	#FFDADA	1	0.625
chr2	59400001	59560000	B.1.1.2.1.2.2.1	0.370179948586118	.	59400001	59560000	#DADAFF	1	0.5
chr2	59560001	59960000	B.2.1.1.1.1.2.2.1	0.251928020565553	.	59560001	59960000	#4848FF	1	0.25
chr2	59960001	60520000	A.2.2.2.2.2.1.1.1	0.437017994858612	.	59960001	60520000	#FFDADA	1	0.625
chr2	60520001	60600000	A.2.1.2.1.1.2.2.2.1	0.543701799485861	.	60520001	60600000	#FF9191	1	0.75
chr2	60600001	60920000	A.1.2.1.2.1.1.1.1.1.2.2	0.760925449871465	.	60600001	60920000	#FF4848	1	0.875
chr2	60920001	61280000	A.1.1.2.1.2.2.1.2.2.2	0.877892030848329	.	60920001	61280000	#FF0000	1	1
chr2	61280001	61640000	A.1.1.1.2.2.2.1.1.1	0.938303341902314	.	61280001	61640000	#FF0000	1	1
chr2	61640001	61800000	A.1.1.2.2.1.1.2.1.2	0.862467866323907	.	61640001	61800000	#FF0000	1	1
chr2	61800001	62120000	A.1.1.2.1.2.1.1.2.2.2.2	0.889460154241645	.	61800001	62120000	#FF0000	1	1
chr2	62120001	62680000	A.1.1.1.2.1.1.2.2.2.1.2	0.957583547557841	.	62120001	62680000	#FF0000	1	1
chr2	62680001	63040000	A.1.2.1.1.1.2.1.2	0.804627249357326	.	62680001	63040000	#FF4848	1	0.875
chr2	63040001	63320000	A.2.1.1.2.1.2.1.1.2	0.583547557840617	.	63040001	63320000	#FF9191	1	0.75
chr2	63320001	63600000	B.1.1.2.1.1.2.1.1.2.2	0.381748071979434	.	63320001	63600000	#DADAFF	1	0.5
chr2	63600001	63800000	A.2.2.2.2.1.2.2.1.2	0.440874035989717	.	63600001	63800000	#FFDADA	1	0.625
chr2	63800001	64040000	A.2.2.1.1.1.2.2.1.1	0.510282776349614	.	63800001	64040000	#FFDADA	1	0.625
chr2	64040001	64200000	A.2.1.1.2.1.2.1.1.1.2	0.584832904884319	.	64040001	64200000	#FF9191	1	0.75
chr2	64200001	64520000	A.1.2.2.2.2.2.2	0.631105398457584	.	64200001	64520000	#FF4848	1	0.875
chr2	64520001	64720000	A.2.1.1.1.2.1.2.1.2	0.610539845758355	.	64520001	64720000	#FF9191	1	0.75
chr2	64720001	65080000	A.1.1.2.1.2.2.1.2.2.1	0.879177377892031	.	64720001	65080000	#FF0000	1	1
chr2	65080001	65480000	A.1.1.2.2.2.1.1.2.2.1.1	0.840616966580977	.	65080001	65480000	#FF0000	1	1
chr2	65480001	65840000	A.2.1.1.1.2.1.1.1.2.1	0.616966580976864	.	65480001	65840000	#FF9191	1	0.75
chr2	65840001	66120000	B.1.1.2.1.1.2.1.1.1.2	0.384318766066838	.	65840001	66120000	#DADAFF	1	0.5
chr2	66120001	66320000	B.1.2.2.1.2.1.1.2.2	0.291773778920308	.	66120001	66320000	#9191FF	1	0.375
chr2	66320001	66640000	B.2.1.1.1.1.2.2.2	0.250642673521851	.	66320001	66640000	#4848FF	1	0.25
chr2	66640001	66840000	A.2.2.2.2.1.2.2.2.1	0.439588688946015	.	66640001	66840000	#FFDADA	1	0.625
chr2	66840001	67440000	B.2.1.2.2.1.1.2.1.1.2	0.165809768637532	.	66840001	67440000	#4848FF	1	0.25
chr2	67440001	67520000	B.1.2.1.1.2.2.1.2.1	0.327763496143959	.	67440001	67520000	#9191FF	1	0.375
chr2	67520001	67720000	B.1.1.2.1.1.2.1.1.1.1.2	0.38560411311054	.	67520001	67720000	#DADAFF	1	0.5
chr2	67720001	67840000	B.1.2.2.1.2.1.1.2.1	0.29305912596401	.	67720001	67840000	#9191FF	1	0.375
chr2	67840001	68080000	B.1.1.2.1.1.2.1.1.1.1.1	0.386889460154242	.	67840001	68080000	#DADAFF	1	0.5
chr2	68080001	68320000	A.2.1.2.1.1.2.1.2	0.547557840616967	.	68080001	68320000	#FF9191	1	0.75
chr2	68320001	68680000	A.1.1.1.2.2.1.2.2	0.939588688946015	.	68320001	68680000	#FF0000	1	1
chr2	68680001	68960000	A.1.1.2.2.2.1.2.2.2	0.832904884318766	.	68680001	68960000	#FF0000	1	1
chr2	68960001	69200000	A.1.1.2.2.2.2.2.1	0.82133676092545	.	68960001	69200000	#FF0000	1	1
chr2	69200001	69560000	A.1.2.1.1.2.2.1.1	0.776349614395887	.	69200001	69560000	#FF4848	1	0.875
chr2	69560001	69920000	A.1.1.2.1.1.2.1.2.2.1.2	0.911311053984576	.	69560001	69920000	#FF0000	1	1
chr2	69920001	70120000	A.1.1.2.2.1.1.2.2.1.1.1	0.861182519280206	.	69920001	70120000	#FF0000	1	1
chr2	70120001	70520000	A.1.1.1.1.2.2.2.1.1.2.1	0.974293059125964	.	70120001	70520000	#FF0000	1	1
chr2	70520001	70840000	A.1.1.2.1.2.1.1.1.2.2	0.894601542416452	.	70520001	70840000	#FF0000	1	1
chr2	70840001	71000000	A.1.1.2.2.1.2.2.1.1.1	0.848329048843188	.	70840001	71000000	#FF0000	1	1
chr2	71000001	71240000	A.1.1.2.2.1.1.2.2.1.2	0.858611825192802	.	71000001	71240000	#FF0000	1	1
chr2	71240001	71720000	A.1.1.2.1.1.2.1.1.2	0.915167095115681	.	71240001	71720000	#FF0000	1	1
chr2	71720001	72120000	A.2.1.1.2.1.1.2.2.1.2	0.589974293059126	.	71720001	72120000	#FF9191	1	0.75
chr2	72120001	72320000	B.1.1.1.1.1.1.2.1	0.425449871465296	.	72120001	72320000	#DADAFF	1	0.5
chr2	72320001	72480000	A.2.2.2.2.1.2.2.1.1	0.442159383033419	.	72320001	72480000	#FFDADA	1	0.625
chr2	72480001	72680000	B.1.1.1.1.2.1	0.419023136246787	.	72480001	72680000	#DADAFF	1	0.5
chr2	72680001	73120000	A.2.1.2.1.2.2.1	0.537275064267352	.	72680001	73120000	#FF9191	1	0.75
chr2	73120001	73440000	A.1.2.1.1.1.2.1.1.2	0.805912596401028	.	73120001	73440000	#FF4848	1	0.875
chr2	73440001	73960000	A.1.1.2.2.1.1.1.1.2.1	0.868894601542416	.	73440001	73960000	#FF0000	1	1
chr2	73960001	74400000	A.1.1.1.1.2.2.2.1.1.2.2.1	0.973007712082262	.	73960001	74400000	#FF0000	1	1
chr2	74400001	74840000	A.1.1.1.1.2.2.2.1.1.2.2.2	0.97172236503856	.	74400001	74840000	#FF0000	1	1
chr2	74840001	75200000	A.1.1.2.2.2.1.2.2.1	0.834190231362468	.	74840001	75200000	#FF0000	1	1
chr2	75200001	75440000	A.2.1.1.2.1.2.1.1.1.1	0.586118251928021	.	75200001	75440000	#FF9191	1	0.75
chr2	75440001	75720000	A.1.2.2.1.2.1.2.2.2	0.691516709511568	.	75440001	75720000	#FF4848	1	0.875
chr2	75720001	75960000	A.2.1.2.1.1.2.2.2.2.1	0.542416452442159	.	75720001	75960000	#FF9191	1	0.75
chr2	75960001	76560000	B.2.2.1.1.1.1.1.1	0.136246786632391	.	75960001	76560000	#0000FF	1	0.125
chr2	76560001	76880000	B.2.2.1.1.2.2.1.2.1	0.109254498714653	.	76560001	76880000	#0000FF	1	0.125
chr2	76880001	77600000	B.2.2.2.1.2.1.1.1.2	0.0398457583547558	.	76880001	77600000	#0000FF	1	0.125
chr2	77600001	77880000	B.2.2.1.1.1.1.2.2.1.1	0.129820051413882	.	77600001	77880000	#0000FF	1	0.125
chr2	77880001	78320000	B.2.2.2.1.2.1.1.1.1	0.0411311053984576	.	77880001	78320000	#0000FF	1	0.125
chr2	78320001	78480000	B.2.1.2.2.2.2.1.1.2.2	0.141388174807198	.	78320001	78480000	#4848FF	1	0.25
chr2	78480001	78880000	B.2.2.1.1.2.1.1.1	0.115681233933162	.	78480001	78880000	#0000FF	1	0.125
chr2	78880001	79240000	B.2.1.2.2.1.1.2.1.1.1.1	0.168380462724936	.	78880001	79240000	#4848FF	1	0.25
chr2	79240001	79480000	B.1.1.1.1.2.2.2	0.416452442159383	.	79240001	79480000	#DADAFF	1	0.5
chr2	79480001	79760000	B.2.1.1.1.2.1.1.2.2.1.2	0.244215938303342	.	79480001	79760000	#4848FF	1	0.25
chr2	79760001	80120000	B.2.1.2.2.2.2.1.1.2.1	0.1426735218509	.	79760001	80120000	#4848FF	1	0.25
chr2	80120001	80200000	B.1.2.2.1.2.1.1.1	0.294344473007712	.	80120001	80200000	#9191FF	1	0.375
chr2	80200001	80600000	B.2.1.2.2.1.1.1.1	0.170951156812339	.	80200001	80600000	#4848FF	1	0.25
chr2	80600001	80760000	B.2.1.2.2.1.1.1.2	0.169665809768638	.	80600001	80760000	#4848FF	1	0.25
chr2	80760001	81000000	B.2.2.1.1.1.1.2.2.2	0.127249357326478	.	80760001	81000000	#0000FF	1	0.125
chr2	81000001	81080000	B.2.1.2.2.1.1.2.2	0.163239074550129	.	81000001	81080000	#4848FF	1	0.25
chr2	81080001	81840000	B.2.2.2.1.2.1.2	0.0372750642673522	.	81080001	81840000	#0000FF	1	0.125
chr2	81840001	82440000	B.2.2.1.1.2.2.1.1	0.110539845758355	.	81840001	82440000	#0000FF	1	0.125
chr2	82440001	82800000	B.2.2.1.1.1.1.2.1.1	0.132390745501285	.	82440001	82800000	#0000FF	1	0.125
chr2	82800001	83000000	B.2.1.1.1.2.1.1.2.1	0.246786632390745	.	82800001	83000000	#4848FF	1	0.25
chr2	83000001	83120000	B.1.2.1.1.2.2.1.2.2	0.326478149100257	.	83000001	83120000	#9191FF	1	0.375
chr2	83120001	83640000	B.2.2.1.1.1.1.2.2.1.2	0.12853470437018	.	83120001	83640000	#0000FF	1	0.125
chr2	83640001	84000000	B.2.2.1.1.1.1.2.1.2	0.131105398457584	.	83640001	84000000	#0000FF	1	0.125
chr2	84000001	84200000	B.2.1.1.1.2.1.1.2.2.1.1	0.245501285347044	.	84000001	84200000	#4848FF	1	0.25
chr2	84200001	84600000	B.2.1.1.1.2.1.1.1.1	0.249357326478149	.	84200001	84600000	#4848FF	1	0.25
chr2	84600001	85120000	A.2.2.2.2.2.1.1.2	0.43573264781491	.	84600001	85120000	#FFDADA	1	0.625
chr2	85120001	85560000	A.1.1.2.1.2.2.1.2.1	0.880462724935733	.	85120001	85560000	#FF0000	1	1
chr2	85560001	85840000	A.1.1.1.2.1.1.2.2.2.1.1	0.958868894601542	.	85560001	85840000	#FF0000	1	1
chr2	85840001	86080000	A.1.1.2.1.1.2.1.2.2.1.1	0.912596401028278	.	85840001	86080000	#FF0000	1	1
chr2	86080001	86280000	A.1.1.2.2.1.1.2.2.1.1.2	0.859897172236504	.	86080001	86280000	#FF0000	1	1
chr2	86280001	86440000	A.1.1.2.2.1.1.2.1.1	0.863753213367609	.	86280001	86440000	#FF0000	1	1
chr2	86440001	86720000	A.1.1.2.1.2.1.1.1.2.1	0.895886889460154	.	86440001	86720000	#FF0000	1	1
chr2	86720001	87040000	A.1.1.2.2.1.1.2.2.2	0.8573264781491	.	86720001	87040000	#FF0000	1	1
chr2	87040001	87160000	A.1.2.2.1.1.1.2.2.1	0.710796915167095	.	87040001	87160000	#FF4848	1	0.875
chr2	87280001	87560000	A.1.2.2.1.1.1.2.2.1	0.710796915167095	.	87280001	87560000	#FF4848	1	0.875
chr2	87560001	87640000	A.2.2.1.1.1.2.2.2	0.507712082262211	.	87560001	87640000	#FFDADA	1	0.625
chr2	87760001	87880000	A.1.2.1.1.2.2.2.2.1.2.2	0.768637532133676	.	87760001	87880000	#FF4848	1	0.875
chr2	87920001	88000000	A.1.2.1.1.2.2.2.2.1.2.2	0.768637532133676	.	87920001	88000000	#FF4848	1	0.875
chr2	88160001	88240000	A.1.2.2.1.1.1.2.1	0.712082262210797	.	88160001	88240000	#FF4848	1	0.875
chr2	88280001	88480000	A.1.2.2.1.1.1.2.1	0.712082262210797	.	88280001	88480000	#FF4848	1	0.875
chr2	88480001	88840000	A.2.1.1.1.2.1.2.1.1	0.611825192802057	.	88480001	88840000	#FF9191	1	0.75
chr2	88840001	89080000	A.1.2.1.2.1.1.1.2.2	0.75706940874036	.	88840001	89080000	#FF4848	1	0.875
chr2	89080001	89320000	A.2.1.2.2.1.1.2.2	0.52827763496144	.	89080001	89320000	#FF9191	1	0.75
chr2	89320001	89600000	B.1.1.1.1.1.1.2.2	0.424164524421594	.	89320001	89600000	#DADAFF	1	0.5
chr2	89800001	89920000	B.1.2.1.1.1.1	0.341902313624679	.	89800001	89920000	#9191FF	1	0.375
chr2	89960001	90280000	B.1.2.1.1.1.1	0.341902313624679	.	89960001	90280000	#9191FF	1	0.375
chr2	90400001	90480000	B.1.2.1.1.1.1	0.341902313624679	.	90400001	90480000	#9191FF	1	0.375
chr2	91640001	92000000	B.1.1.2.1.2.1.2	0.37146529562982	.	91640001	92000000	#DADAFF	1	0.5
chr2	92040001	92200000	B.2.1.2.2.2.2.2	0.137532133676093	.	92040001	92200000	#4848FF	1	0.25
chr2	92240001	92360000	B.2.1.2.2.2.2.2	0.137532133676093	.	92240001	92360000	#4848FF	1	0.25
chr2	95320001	95640000	B.1.2.1.1.2.1.2.1	0.33547557840617	.	95320001	95640000	#9191FF	1	0.375
chr2	95640001	96000000	A.2.1.1.1.2.2.2.1	0.60025706940874	.	95640001	96000000	#FF9191	1	0.75
chr2	96000001	96080000	A.2.1.2.2.1.2.1	0.526992287917738	.	96000001	96080000	#FF9191	1	0.75
chr2	96120001	96160000	A.2.1.2.2.1.2.1	0.526992287917738	.	96120001	96160000	#FF9191	1	0.75
chr2	96160001	96240000	A.2.2.1.1.1.2.2.1.2	0.508997429305913	.	96160001	96240000	#FFDADA	1	0.625
chr2	96240001	96280000	A.2.1.1.2.1.1.2.2.2.2	0.587403598971722	.	96240001	96280000	#FF9191	1	0.75
chr2	96320001	96600000	A.2.1.1.2.1.1.2.2.2.2	0.587403598971722	.	96320001	96600000	#FF9191	1	0.75
chr2	96600001	97080000	A.1.1.1.1.2.2.2.1.1.1	0.975578406169666	.	96600001	97080000	#FF0000	1	1
chr2	97080001	97200000	A.1.2.1.1.2.1.2.2.1.2.1	0.782776349614396	.	97080001	97200000	#FF4848	1	0.875
chr2	97200001	97640000	A.1.1.1.1.1.2.2.2.2	0.988431876606684	.	97200001	97640000	#FF0000	1	1
chr2	97640001	97880000	A.1.2.1.1.2.1.2.2.1.1	0.784061696658098	.	97640001	97880000	#FF4848	1	0.875
chr2	97880001	97920000	A.1.2.1.1.2.1.1.2.1.2	0.79305912596401	.	97880001	97920000	#FF4848	1	0.875
chr2	98160001	98480000	A.1.2.1.1.2.1.1.2.1.2	0.79305912596401	.	98160001	98480000	#FF4848	1	0.875
chr2	98480001	98680000	A.1.2.1.1.2.2.2.2.2.1	0.767352185089974	.	98480001	98680000	#FF4848	1	0.875
chr2	98680001	99040000	A.1.2.1.1.2.1.1.2.2.1.1	0.791773778920309	.	98680001	99040000	#FF4848	1	0.875
chr2	99040001	99200000	A.1.1.2.2.1.1.1.1.2.2.2	0.866323907455013	.	99040001	99200000	#FF0000	1	1
chr2	99200001	99520000	A.1.2.1.1.2.1.1.2.2.2	0.789203084832905	.	99200001	99520000	#FF4848	1	0.875
chr2	99520001	99680000	A.2.1.1.2.1.1.2.2.1.1	0.591259640102828	.	99520001	99680000	#FF9191	1	0.75
chr2	99680001	99920000	A.1.2.1.2.2.1.1.2.1	0.730077120822622	.	99680001	99920000	#FF4848	1	0.875
chr2	99920001	100160000	A.1.1.2.1.2.1.2.2.1.2	0.884318766066838	.	99920001	100160000	#FF0000	1	1
chr2	100160001	100440000	A.2.1.1.2.1.1.2.2.2.1	0.588688946015424	.	100160001	100440000	#FF9191	1	0.75
chr2	100440001	100840000	A.2.1.2.1.2.1.2	0.538560411311054	.	100440001	100840000	#FF9191	1	0.75
chr2	100840001	101040000	A.1.2.1.2.2.1.1.2.2	0.72879177377892	.	100840001	101040000	#FF4848	1	0.875
chr2	101040001	101240000	A.2.1.1.1.2.2.1.2	0.601542416452442	.	101040001	101240000	#FF9191	1	0.75
chr2	101240001	101600000	A.1.2.2.2.2.2.1.1.2	0.634961439588689	.	101240001	101600000	#FF4848	1	0.875
chr2	101600001	101960000	A.1.2.1.1.1.2.2.2.2.1	0.799485861182519	.	101600001	101960000	#FF4848	1	0.875
chr2	101960001	102240000	A.1.2.1.1.1.2.2.1.2	0.802056555269923	.	101960001	102240000	#FF4848	1	0.875
chr2	102240001	102520000	A.1.1.2.1.1.1.2.2.2	0.917737789203085	.	102240001	102520000	#FF0000	1	1
chr2	102520001	102880000	A.1.2.1.1.1.2.2.2.2.2	0.798200514138817	.	102520001	102880000	#FF4848	1	0.875
chr2	102880001	103080000	A.2.1.1.2.1.2.2.1	0.579691516709512	.	102880001	103080000	#FF9191	1	0.75
chr2	103080001	103400000	A.2.2.1.1.1.2.1	0.511568123393316	.	103080001	103400000	#FFDADA	1	0.625
chr2	103400001	103600000	B.1.2.1.1.2.1.2.2	0.334190231362468	.	103400001	103600000	#9191FF	1	0.375
chr2	103600001	103880000	B.2.2.1.2.1.2.2.2.2.2	0.0848329048843188	.	103600001	103880000	#0000FF	1	0.125
chr2	103880001	104280000	B.2.2.2.2.1.1.2.1	0.0205655526992288	.	103880001	104280000	#0000FF	1	0.125
chr2	104280001	104560000	B.2.2.2.1.1.2.1.2.1	0.0462724935732648	.	104280001	104560000	#0000FF	1	0.125
chr2	104560001	104960000	B.2.2.2.1.1.2.1.2.2	0.044987146529563	.	104560001	104960000	#0000FF	1	0.125
chr2	104960001	105240000	B.2.1.1.1.1.1.2	0.260925449871465	.	104960001	105240000	#4848FF	1	0.25
chr2	105240001	105440000	B.1.1.2.1.1.2.2	0.375321336760925	.	105240001	105440000	#DADAFF	1	0.5
chr2	105440001	105640000	A.2.2.1.2.2.1.2	0.482005141388175	.	105440001	105640000	#FFDADA	1	0.625
chr2	105640001	105920000	A.2.1.1.1.2.2.1.1.2.1	0.604113110539846	.	105640001	105920000	#FF9191	1	0.75
chr2	105920001	106160000	A.1.1.2.2.2.2.2.2.1	0.820051413881748	.	105920001	106160000	#FF0000	1	1
chr2	106160001	106360000	A.2.1.1.1.2.2.2.2.2	0.597686375321337	.	106160001	106360000	#FF9191	1	0.75
chr2	106360001	106520000	A.2.1.1.1.2.2.1.1.2.2	0.602827763496144	.	106360001	106520000	#FF9191	1	0.75
chr2	106520001	106720000	A.2.2.2.2.1.2.1.1	0.444730077120823	.	106520001	106720000	#FFDADA	1	0.625
chr2	106720001	106840000	A.2.1.1.2.1.2.2.2	0.57840616966581	.	106720001	106840000	#FF9191	1	0.75
chr2	106840001	107040000	A.2.2.2.2.1.2.1.2	0.443444730077121	.	106840001	107040000	#FFDADA	1	0.625
chr2	107080001	107200000	A.2.2.2.2.1.2.1.2	0.443444730077121	.	107080001	107200000	#FFDADA	1	0.625
chr2	107200001	107520000	B.2.1.2.1.1.1.1.2.1.1	0.209511568123393	.	107200001	107520000	#4848FF	1	0.25
chr2	107520001	107880000	B.2.2.1.2.2.2.2.2.1	0.0655526992287918	.	107520001	107880000	#0000FF	1	0.125
chr2	107880001	108440000	B.2.2.2.2.1.1.2.2	0.019280205655527	.	107880001	108440000	#0000FF	1	0.125
chr2	108480001	108960000	B.2.1.1.1.2.2.1	0.237789203084833	.	108480001	108960000	#4848FF	1	0.25
chr2	108960001	109280000	A.1.2.2.2.1.1.1	0.681233933161954	.	108960001	109280000	#FF4848	1	0.875
chr2	109280001	109440000	A.1.2.1.2.1.1.2.2.2.2	0.751928020565553	.	109280001	109440000	#FF4848	1	0.875
chr2	109440001	109720000	A.2.1.1.2.1.1.1.2.1	0.595115681233933	.	109440001	109720000	#FF9191	1	0.75
chr2	109720001	109920000	A.2.1.1.2.1.1.1.2.2	0.593830334190231	.	109720001	109920000	#FF9191	1	0.75
chr2	109920001	110120000	A.1.2.2.2.2.2.1.2.2	0.632390745501285	.	109920001	110120000	#FF4848	1	0.875
chr2	110240001	110320000	A.1.2.2.2.2.2.1.2.2	0.632390745501285	.	110240001	110320000	#FF4848	1	0.875
chr2	110320001	110520000	A.2.1.2.2.1.1.2.1	0.529562982005141	.	110320001	110520000	#FF9191	1	0.75
chr2	110840001	111000000	A.2.1.2.1.2.1.1	0.539845758354756	.	110840001	111000000	#FF9191	1	0.75
chr2	111360001	111840000	A.1.1.2.2.1.1.1.1.1	0.870179948586118	.	111360001	111840000	#FF0000	1	1
chr2	111840001	112000000	A.1.1.2.1.2.1.2.2.1.1	0.88560411311054	.	111840001	112000000	#FF0000	1	1
chr2	112000001	112160000	A.1.2.1.1.2.1.2.2.1.2.2.2	0.780205655526992	.	112000001	112160000	#FF4848	1	0.875
chr2	112160001	112360000	A.1.2.1.1.2.1.2.2.1.2.2.1	0.781491002570694	.	112160001	112360000	#FF4848	1	0.875
chr2	112360001	112560000	A.1.2.1.1.2.2.2.2.1.2.1	0.769922879177378	.	112360001	112560000	#FF4848	1	0.875
chr2	112560001	113120000	A.1.1.1.2.1.2.1.1.1	0.955012853470437	.	112560001	113120000	#FF0000	1	1
chr2	113160001	113200000	A.1.1.1.2.1.2.1.1.1	0.955012853470437	.	113160001	113200000	#FF0000	1	1
chr2	113200001	113520000	A.1.1.1.2.1.2.1.1.2	0.953727506426735	.	113200001	113520000	#FF0000	1	1
chr2	113520001	113720000	A.1.1.2.2.1.1.1.1.2.2.1	0.867609254498715	.	113520001	113720000	#FF0000	1	1
chr2	113720001	114000000	A.1.1.2.1.1.2.1.2.1	0.913881748071979	.	113720001	114000000	#FF0000	1	1
chr2	114000001	114200000	A.1.2.1.1.1.2.2.1.1	0.803341902313625	.	114000001	114200000	#FF4848	1	0.875
chr2	114200001	114360000	A.1.2.1.2.1.1.2.2.1	0.754498714652956	.	114200001	114360000	#FF4848	1	0.875
chr2	114360001	114760000	A.1.2.1.1.1.1.1.2.1	0.814910025706941	.	114360001	114760000	#FF4848	1	0.875
chr2	114760001	115240000	B.2.1.1.1.2.2.2	0.236503856041131	.	114760001	115240000	#4848FF	1	0.25
chr2	115240001	115400000	B.2.1.2.1.1.1.1.2.1.2	0.208226221079692	.	115240001	115400000	#4848FF	1	0.25
chr2	115400001	115560000	B.2.1.2.1.1.1.1.2.2	0.20694087403599	.	115400001	115560000	#4848FF	1	0.25
chr2	115560001	115840000	B.2.2.1.2.2.2.1	0.0694087403598972	.	115560001	115840000	#0000FF	1	0.125
chr2	115840001	116040000	B.2.1.2.1.1.2.1	0.200514138817481	.	115840001	116040000	#4848FF	1	0.25
chr2	116040001	116520000	B.2.2.2.1.1.2.1.1.2	0.0475578406169666	.	116040001	116520000	#0000FF	1	0.125
chr2	116520001	116600000	B.2.1.2.1.1.1.1.1	0.210796915167095	.	116520001	116600000	#4848FF	1	0.25
chr2	116600001	117160000	B.2.2.2.2.2.2.1.1.2.2	0.006426735218509	.	116600001	117160000	#0000FF	1	0.125
chr2	117160001	117560000	B.2.2.2.1.1.2.2.2	0.0424164524421594	.	117160001	117560000	#0000FF	1	0.125
chr2	117560001	118160000	B.2.2.2.2.2.2.1.1.2.1	0.0077120822622108	.	117560001	118160000	#0000FF	1	0.125
chr2	118160001	118560000	B.2.2.1.2.1.2.2.2.2.1	0.0861182519280206	.	118160001	118560000	#0000FF	1	0.125
chr2	118560001	119040000	A.2.1.2.2.1.1.1.1.1	0.534704370179949	.	118560001	119040000	#FF9191	1	0.75
chr2	119040001	119520000	B.1.2.2.1.1.1.1.1	0.300771208226221	.	119040001	119520000	#9191FF	1	0.375
chr2	119520001	119920000	A.2.2.1.2.2.1.1.1	0.484575835475578	.	119520001	119920000	#FFDADA	1	0.625
chr2	119920001	120440000	A.1.2.1.1.1.2.2.2.1	0.800771208226221	.	119920001	120440000	#FF4848	1	0.875
chr2	120440001	120600000	A.1.2.2.2.1.2.2.1.1.1	0.660668380462725	.	120440001	120600000	#FF4848	1	0.875
chr2	120600001	120920000	A.1.2.2.1.1.2.2.1	0.705655526992288	.	120600001	120920000	#FF4848	1	0.875
chr2	120920001	121120000	A.1.2.2.1.2.1.1.1.2.2	0.699228791773779	.	120920001	121120000	#FF4848	1	0.875
chr2	121120001	121440000	A.1.2.2.2.2.2.1.1.1.2	0.636246786632391	.	121120001	121440000	#FF4848	1	0.875
chr2	121440001	121840000	A.1.2.2.2.2.2.1.1.1.1	0.637532133676093	.	121440001	121840000	#FF4848	1	0.875
chr2	121840001	122080000	A.1.2.2.2.2.2.1.2.1	0.633676092544987	.	121840001	122080000	#FF4848	1	0.875
chr2	122080001	122520000	A.1.1.2.1.1.1.2.2.1	0.919023136246787	.	122080001	122520000	#FF0000	1	1
chr2	122520001	123000000	A.2.1.2.1.1.1.2.2.2	0.55012853470437	.	122520001	123000000	#FF9191	1	0.75
chr2	123000001	123280000	B.1.2.2.1.1.1.2	0.296915167095116	.	123000001	123280000	#9191FF	1	0.375
chr2	123280001	123680000	B.2.2.1.2.1.2.2.2.1.1	0.0886889460154242	.	123280001	123680000	#0000FF	1	0.125
chr2	123680001	123960000	B.2.2.2.1.1.2.1.1.1	0.0488431876606684	.	123680001	123960000	#0000FF	1	0.125
chr2	123960001	124400000	B.2.2.2.2.1.1.1.2.1.2	0.0244215938303342	.	123960001	124400000	#0000FF	1	0.125
chr2	124400001	124720000	B.2.2.1.2.2.2.2.2.2	0.06426735218509	.	124400001	124720000	#0000FF	1	0.125
chr2	124720001	125400000	B.2.2.2.2.1.1.1.1.2	0.0269922879177378	.	124720001	125400000	#0000FF	1	0.125
chr2	125400001	125800000	B.2.2.2.2.1.1.1.2.1.1	0.025706940874036	.	125400001	125800000	#0000FF	1	0.125
chr2	125800001	125960000	B.2.2.1.2.1.2.2.1	0.089974293059126	.	125800001	125960000	#0000FF	1	0.125
chr2	125960001	126360000	B.2.2.2.2.1.1.1.1.1	0.0282776349614396	.	125960001	126360000	#0000FF	1	0.125
chr2	126360001	126720000	B.2.2.2.1.1.2.2.1	0.0437017994858612	.	126360001	126720000	#0000FF	1	0.125
chr2	126720001	126960000	B.2.2.1.2.2.2.2.1.1	0.0681233933161954	.	126720001	126960000	#0000FF	1	0.125
chr2	126960001	127200000	B.1.2.1.1.2.1.1	0.336760925449871	.	126960001	127200000	#9191FF	1	0.375
chr2	127200001	127360000	A.2.1.2.2.1.2.2.1.2	0.524421593830334	.	127200001	127360000	#FF9191	1	0.75
chr2	127360001	127480000	A.1.2.2.1.2.1.1.2	0.697943444730077	.	127360001	127480000	#FF4848	1	0.875
chr2	127480001	127800000	A.2.1.1.1.2.2.2.2.1	0.598971722365039	.	127480001	127800000	#FF9191	1	0.75
chr2	127800001	128000000	A.1.2.1.2.2.2.2.1	0.721079691516709	.	127800001	128000000	#FF4848	1	0.875
chr2	128000001	128440000	A.1.1.1.1.2.2.2.2	0.969151670951157	.	128000001	128440000	#FF0000	1	1
chr2	128440001	129000000	A.1.1.1.1.1.1	1	.	128440001	129000000	#FF0000	1	1
chr2	129000001	129560000	A.1.2.1.2.1.1.2.1	0.755784061696658	.	129000001	129560000	#FF4848	1	0.875
chr2	129560001	130000000	B.1.2.2.1.1.1.1.2.1	0.299485861182519	.	129560001	130000000	#9191FF	1	0.375
chr2	130000001	130240000	B.1.2.2.1.1.2	0.295629820051414	.	130000001	130240000	#9191FF	1	0.375
chr2	130240001	130440000	B.2.1.1.1.1.1.1	0.262210796915167	.	130240001	130440000	#4848FF	1	0.25
chr2	130440001	130840000	A.2.2.1.2.2.2	0.480719794344473	.	130440001	130840000	#FFDADA	1	0.625
chr2	130840001	131200000	A.1.2.2.1.2.1.1.1.2.1	0.700514138817481	.	130840001	131200000	#FF4848	1	0.875
chr2	131360001	131800000	A.2.1.2.2.1.1.1.1.2	0.533419023136247	.	131360001	131800000	#FF9191	1	0.75
chr2	131800001	131920000	A.1.2.2.2.1.2.2.1.2.1.1	0.658097686375321	.	131800001	131920000	#FF4848	1	0.875
chr2	131920001	132000000	A.2.2.2.1.1.1.1.2	0.478149100257069	.	131920001	132000000	#FFDADA	1	0.625
chr2	132040001	132160000	A.2.2.2.1.1.1.1.2	0.478149100257069	.	132040001	132160000	#FFDADA	1	0.625
chr2	132160001	132320000	A.2.1.2.1.1.1.2.1.1	0.556555269922879	.	132160001	132320000	#FF9191	1	0.75
chr2	132320001	132600000	B.1.1.2.2.1.2.1.2.2	0.358611825192802	.	132320001	132600000	#DADAFF	1	0.5
chr2	132600001	132960000	B.2.2.2.2.1.1.1.2.2.1	0.0231362467866324	.	132600001	132960000	#0000FF	1	0.125
chr2	132960001	133320000	B.2.2.1.2.1.2.2.2.1.2	0.0874035989717224	.	132960001	133320000	#0000FF	1	0.125
chr2	133320001	133480000	B.2.1.2.1.1.1.2.1.1	0.205655526992288	.	133320001	133480000	#4848FF	1	0.25
chr2	133480001	133840000	B.2.2.2.2.2.2.1.2.2	0.0038560411311054	.	133480001	133840000	#0000FF	1	0.125
chr2	133840001	134560000	B.2.2.2.2.2.2.1.2.1	0.0051413881748072	.	133840001	134560000	#0000FF	1	0.125
chr2	134560001	134840000	B.1.2.2.1.1.1.1.2.2	0.298200514138817	.	134560001	134840000	#9191FF	1	0.375
chr2	134840001	135120000	A.2.2.1.2.2.1.1.2	0.483290488431877	.	134840001	135120000	#FFDADA	1	0.625
chr2	135120001	135440000	A.2.1.2.2.1.2.2.2	0.523136246786632	.	135120001	135440000	#FF9191	1	0.75
chr2	135440001	135680000	A.2.1.1.2.1.1.1.1	0.596401028277635	.	135440001	135680000	#FF9191	1	0.75
chr2	135680001	136000000	A.1.1.2.2.2.2.2.2.2	0.818766066838046	.	135680001	136000000	#FF0000	1	1
chr2	136000001	136240000	A.2.1.1.1.2.2.1.1.1	0.605398457583548	.	136000001	136240000	#FF9191	1	0.75
chr2	136240001	136600000	A.1.1.2.1.2.2.2.1.2	0.874035989717224	.	136240001	136600000	#FF0000	1	1
chr2	136600001	136960000	A.1.2.1.2.1.1.2.2.2.1	0.753213367609255	.	136600001	136960000	#FF4848	1	0.875
chr2	136960001	137200000	A.2.1.2.2.1.2.2.1.1	0.525706940874036	.	136960001	137200000	#FF9191	1	0.75
chr2	137200001	137600000	B.2.1.2.1.1.1.2.2.1	0.203084832904884	.	137200001	137600000	#4848FF	1	0.25
chr2	137600001	137800000	B.2.2.1.2.1.2.1.1.2	0.0925449871465296	.	137600001	137800000	#0000FF	1	0.125
chr2	137800001	138040000	B.2.2.1.2.2.2.2.1.2	0.0668380462724936	.	137800001	138040000	#0000FF	1	0.125
chr2	138040001	138600000	B.2.2.2.2.1.1.1.2.2.2	0.0218508997429306	.	138040001	138600000	#0000FF	1	0.125
chr2	138600001	138880000	A.2.2.2.1.1.1.1.1	0.479434447300771	.	138600001	138880000	#FFDADA	1	0.625
chr2	138880001	139200000	B.1.1.1.1.1.1.1	0.426735218508997	.	138880001	139200000	#DADAFF	1	0.5
chr2	139200001	139360000	A.2.1.1.2.2.2.1.1.2	0.569408740359897	.	139200001	139360000	#FF9191	1	0.75
chr2	139360001	139640000	B.1.1.2.2.1.2.1.1	0.362467866323907	.	139360001	139640000	#DADAFF	1	0.5
chr2	139640001	140080000	B.2.2.2.1.1.1.2.1.2.2.2	0.0552699228791774	.	139640001	140080000	#0000FF	1	0.125
chr2	140080001	140440000	B.2.2.2.2.1.2.1.1.2	0.0167095115681234	.	140080001	140440000	#0000FF	1	0.125
chr2	140440001	141000000	B.2.2.2.2.2.2.1.1.1	0.0089974293059126	.	140440001	141000000	#0000FF	1	0.125
chr2	141000001	141680000	B.2.2.2.2.1.2.1.1.1	0.0179948586118252	.	141000001	141680000	#0000FF	1	0.125
chr2	141680001	141840000	B.2.1.2.1.1.1.2.1.2	0.204370179948586	.	141680001	141840000	#4848FF	1	0.25
chr2	141840001	142240000	B.2.2.1.2.2.1.1.1.1.1	0.083547557840617	.	141840001	142240000	#0000FF	1	0.125
chr2	142240001	142360000	B.2.1.1.2.1.2.2.1	0.224935732647815	.	142240001	142360000	#4848FF	1	0.25
chr2	142360001	143000000	B.2.2.2.1.1.1.2.1.2.2.1	0.0565552699228792	.	142360001	143000000	#0000FF	1	0.125
chr2	143000001	143200000	B.2.2.1.2.1.2.1.1.1	0.0938303341902314	.	143000001	143200000	#0000FF	1	0.125
chr2	143200001	143360000	B.2.1.1.2.2.1.1	0.222365038560411	.	143200001	143360000	#4848FF	1	0.25
chr2	143360001	143600000	B.1.2.1.2.2.1.1	0.316195372750643	.	143360001	143600000	#9191FF	1	0.375
chr2	143600001	143800000	A.2.2.2.1.2.2.2.1	0.451156812339332	.	143600001	143800000	#FFDADA	1	0.625
chr2	143800001	144000000	A.1.2.2.2.1.2.2.1.2.2.1.2	0.654241645244216	.	143800001	144000000	#FF4848	1	0.875
chr2	144000001	144200000	A.2.1.2.1.1.1.2.2.1	0.551413881748072	.	144000001	144200000	#FF9191	1	0.75
chr2	144200001	144640000	A.2.1.2.2.1.1.1.2.2	0.530848329048843	.	144200001	144640000	#FF9191	1	0.75
chr2	144640001	144920000	A.1.2.2.2.1.2.2.1.2.2.2	0.652956298200514	.	144640001	144920000	#FF4848	1	0.875
chr2	144920001	145120000	A.1.1.2.2.2.2.1.1.2.1.1.2	0.826478149100257	.	144920001	145120000	#FF0000	1	1
chr2	145120001	145280000	A.1.1.2.1.2.2.2.1.1.1	0.876606683804627	.	145120001	145280000	#FF0000	1	1
chr2	145280001	145680000	A.1.2.2.2.1.2.2.1.2.2.1.1	0.655526992287918	.	145280001	145680000	#FF4848	1	0.875
chr2	145680001	146560000	B.1.1.2.2.2.2.1	0.344473007712082	.	145680001	146560000	#DADAFF	1	0.5
chr2	146560001	147000000	B.2.2.1.2.2.1.1.1.1.2	0.0822622107969152	.	146560001	147000000	#0000FF	1	0.125
chr2	147000001	147440000	B.2.2.1.2.1.2.1.2	0.0912596401028278	.	147000001	147440000	#0000FF	1	0.125
chr2	147440001	147720000	B.2.2.2.1.1.1.2.1.2.1.2	0.057840616966581	.	147440001	147720000	#0000FF	1	0.125
chr2	147720001	147880000	B.2.1.2.1.1.2.2	0.199228791773779	.	147720001	147880000	#4848FF	1	0.25
chr2	147880001	148200000	B.2.2.2.1.1.1.2.1.1	0.0604113110539846	.	147880001	148200000	#0000FF	1	0.125
chr2	148200001	148680000	B.1.2.2.2.2.1.1	0.269922879177378	.	148200001	148680000	#9191FF	1	0.375
chr2	148680001	149000000	A.1.1.2.2.2.2.1.1.2.1.1.1	0.827763496143959	.	148680001	149000000	#FF0000	1	1
chr2	149000001	149200000	A.2.1.1.1.1.1.2.1	0.627249357326478	.	149000001	149200000	#FF9191	1	0.75
chr2	149200001	149720000	A.1.2.1.2.1.2.1.1.1.2	0.749357326478149	.	149200001	149720000	#FF4848	1	0.875
chr2	149800001	149880000	A.1.2.1.2.1.2.1.1.1.2	0.749357326478149	.	149800001	149880000	#FF4848	1	0.875
chr2	149880001	150240000	B.1.1.2.2.1.2.1.2.1.2	0.359897172236504	.	149880001	150240000	#DADAFF	1	0.5
chr2	150240001	150480000	B.1.1.2.2.2.2.2	0.34318766066838	.	150240001	150480000	#DADAFF	1	0.5
chr2	150480001	150920000	B.2.2.2.2.1.2.1.2	0.0154241645244216	.	150480001	150920000	#0000FF	1	0.125
chr2	150920001	151280000	B.2.2.2.2.1.2.2.2.2	0.0115681233933162	.	150920001	151280000	#0000FF	1	0.125
chr2	151280001	151680000	B.2.2.1.2.2.1.1.1.2	0.0809768637532134	.	151280001	151680000	#0000FF	1	0.125
chr2	151680001	151880000	B.2.1.1.2.2.1.2	0.22107969151671	.	151680001	151880000	#4848FF	1	0.25
chr2	151880001	152080000	A.2.2.2.1.2.2.2.2	0.44987146529563	.	151880001	152080000	#FFDADA	1	0.625
chr2	152080001	152360000	A.1.1.2.2.2.2.1.1.2.2	0.823907455012853	.	152080001	152360000	#FF0000	1	1
chr2	152360001	152560000	A.2.2.1.1.2.1.1.2	0.503856041131105	.	152360001	152560000	#FFDADA	1	0.625
chr2	152560001	152720000	A.1.2.2.2.1.2.2.2.2	0.650385604113111	.	152560001	152720000	#FF4848	1	0.875
chr2	152720001	153040000	A.2.1.2.1.1.1.2.1.2.2.1	0.553984575835476	.	152720001	153040000	#FF9191	1	0.75
chr2	153040001	153200000	A.2.2.2.1.1.1.2.2	0.475578406169666	.	153040001	153200000	#FFDADA	1	0.625
chr2	153200001	153400000	A.2.1.2.1.1.1.2.1.2.2.2	0.552699228791774	.	153200001	153400000	#FF9191	1	0.75
chr2	153400001	153640000	A.1.2.1.2.1.2.1.2.2	0.744215938303342	.	153400001	153640000	#FF4848	1	0.875
chr2	153640001	154000000	B.2.1.2.1.2.2.1.2.2.2.1	0.17866323907455	.	153640001	154000000	#4848FF	1	0.25
chr2	154000001	154400000	B.2.2.2.1.1.1.2.1.2.1.1	0.0591259640102828	.	154000001	154400000	#0000FF	1	0.125
chr2	154400001	154760000	B.2.2.2.2.1.2.2.1	0.0141388174807198	.	154400001	154760000	#0000FF	1	0.125
chr2	154760001	155200000	B.2.2.2.2.1.2.2.2.1	0.012853470437018	.	154760001	155200000	#0000FF	1	0.125
chr2	155200001	155480000	B.2.1.2.1.1.1.2.2.2	0.201799485861183	.	155200001	155480000	#4848FF	1	0.25
chr2	155480001	156200000	B.2.2.2.1.1.1.2.2.1.2	0.0526992287917738	.	155480001	156200000	#0000FF	1	0.125
chr2	156200001	156520000	B.2.2.1.2.2.1.1.2.1.2.2	0.0745501285347044	.	156200001	156520000	#0000FF	1	0.125
chr2	156520001	156880000	B.2.2.1.2.2.1.1.2.1.2.1	0.0758354755784062	.	156520001	156880000	#0000FF	1	0.125
chr2	156880001	157160000	B.1.2.2.2.2.1.2	0.268637532133676	.	156880001	157160000	#9191FF	1	0.375
chr2	157160001	157440000	A.1.2.2.2.1.2.2.2.1	0.651670951156812	.	157160001	157440000	#FF4848	1	0.875
chr2	157440001	158080000	B.2.1.1.2.1.2.1	0.226221079691517	.	157440001	158080000	#4848FF	1	0.25
chr2	158080001	158200000	A.2.1.1.2.2.2.1.1.1	0.570694087403599	.	158080001	158200000	#FF9191	1	0.75
chr2	158200001	158600000	A.2.2.2.1.2.2.1.1	0.453727506426735	.	158200001	158600000	#FFDADA	1	0.625
chr2	158600001	158800000	A.1.2.2.1.2.2.2.1.1	0.685089974293059	.	158600001	158800000	#FF4848	1	0.875
chr2	158800001	159280000	A.2.1.2.2.1.1.1.2.1	0.532133676092545	.	158800001	159280000	#FF9191	1	0.75
chr2	159280001	159520000	A.1.2.1.2.1.2.1.1.2.1	0.748071979434447	.	159280001	159520000	#FF4848	1	0.875
chr2	159520001	159720000	A.1.2.2.2.1.2.2.1.1.2	0.659383033419023	.	159520001	159720000	#FF4848	1	0.875
chr2	159720001	159960000	A.1.1.2.1.1.1.1.1.2	0.922879177377892	.	159720001	159960000	#FF0000	1	1
chr2	159960001	160080000	A.1.1.2.1.2.2.2.1.1.2	0.875321336760925	.	159960001	160080000	#FF0000	1	1
chr2	160080001	160680000	A.1.1.1.1.1.2.1.2	0.993573264781491	.	160080001	160680000	#FF0000	1	1
chr2	160680001	160840000	A.1.2.2.1.2.1.1.1.1	0.701799485861183	.	160680001	160840000	#FF4848	1	0.875
chr2	160840001	161120000	A.2.2.1.1.2.2.2.2.2	0.493573264781491	.	160840001	161120000	#FFDADA	1	0.625
chr2	161120001	161360000	A.1.2.2.2.1.2.2.1.2.1.2	0.65681233933162	.	161120001	161360000	#FF4848	1	0.875
chr2	161360001	161560000	B.1.1.2.2.1.2.1.2.1.1	0.361182519280206	.	161360001	161560000	#DADAFF	1	0.5
chr2	161560001	161760000	B.2.1.1.2.1.2.2.2	0.223650385604113	.	161560001	161760000	#4848FF	1	0.25
chr2	161760001	161960000	A.2.2.2.1.1.1.2.1	0.476863753213368	.	161760001	161960000	#FFDADA	1	0.625
chr2	161960001	162280000	A.1.2.1.2.1.2.1.1.1.1	0.750642673521851	.	161960001	162280000	#FF4848	1	0.875
chr2	162280001	162480000	B.1.2.1.2.2.1.2.2	0.313624678663239	.	162280001	162480000	#9191FF	1	0.375
chr2	162480001	162760000	B.2.2.1.2.1.1.1.2.1	0.101542416452442	.	162480001	162760000	#0000FF	1	0.125
chr2	162760001	163240000	B.1.1.1.2.1.2.2.1.1	0.406169665809769	.	162760001	163240000	#DADAFF	1	0.5
chr2	163240001	163480000	B.2.2.1.2.1.1.1.2.2	0.10025706940874	.	163240001	163480000	#0000FF	1	0.125
chr2	163480001	163680000	B.2.2.1.2.2.1.1.2.2	0.0732647814910026	.	163480001	163680000	#0000FF	1	0.125
chr2	163680001	163960000	B.2.2.1.2.1.1.1.1.1	0.104113110539846	.	163680001	163960000	#0000FF	1	0.125
chr2	163960001	164240000	B.2.2.1.2.2.1.1.2.1.1.2.1	0.0784061696658098	.	163960001	164240000	#0000FF	1	0.125
chr2	164240001	164480000	B.2.2.1.2.2.1.1.2.1.1.2.2	0.077120822622108	.	164240001	164480000	#0000FF	1	0.125
chr2	164480001	164680000	B.2.1.2.1.2.2.2.1.2	0.174807197943445	.	164480001	164680000	#4848FF	1	0.25
chr2	164680001	164880000	B.2.2.1.2.2.1.1.2.1.1.1	0.0796915167095116	.	164680001	164880000	#0000FF	1	0.125
chr2	164880001	165280000	B.2.2.2.1.1.1.2.2.1.1	0.0539845758354756	.	164880001	165280000	#0000FF	1	0.125
chr2	165280001	165560000	B.1.1.1.2.2.2.2	0.393316195372751	.	165280001	165560000	#DADAFF	1	0.5
chr2	165560001	165760000	A.1.2.1.2.1.2.1.2.1	0.745501285347044	.	165560001	165760000	#FF4848	1	0.875
chr2	165760001	166160000	A.2.2.2.1.2.2.1.2	0.452442159383033	.	165760001	166160000	#FFDADA	1	0.625
chr2	166160001	166680000	B.1.2.2.2.1.1.1.2	0.281491002570694	.	166160001	166680000	#9191FF	1	0.375
chr2	166680001	166840000	A.2.1.2.1.1.1.1.1.2	0.560411311053985	.	166680001	166840000	#FF9191	1	0.75
chr2	166840001	167040000	B.1.1.2.2.1.2.2.1.2	0.356041131105398	.	166840001	167040000	#DADAFF	1	0.5
chr2	167040001	167160000	B.1.2.2.2.1.1.1.1.2	0.282776349614396	.	167040001	167160000	#9191FF	1	0.375
chr2	167160001	167320000	B.1.1.2.2.1.2.2.2.2.2	0.350899742930591	.	167160001	167320000	#DADAFF	1	0.5
chr2	167320001	167560000	B.2.1.2.1.2.2.1.2.2.2.2	0.177377892030848	.	167320001	167560000	#4848FF	1	0.25
chr2	167560001	167960000	B.2.2.2.1.1.1.2.2.2.2	0.0501285347043702	.	167560001	167960000	#0000FF	1	0.125
chr2	167960001	168200000	B.2.1.2.1.2.2.1.2.2.1	0.179948586118252	.	167960001	168200000	#4848FF	1	0.25
chr2	168200001	168760000	B.2.2.2.1.1.1.2.2.2.1	0.051413881748072	.	168200001	168760000	#0000FF	1	0.125
chr2	168760001	169000000	B.1.1.1.2.1.2.2.2	0.403598971722365	.	168760001	169000000	#DADAFF	1	0.5
chr2	169000001	169240000	A.2.1.2.1.1.1.2.1.2.1	0.555269922879177	.	169000001	169240000	#FF9191	1	0.75
chr2	169240001	169600000	A.1.2.1.1.1.1.1.2.2	0.813624678663239	.	169240001	169600000	#FF4848	1	0.875
chr2	169600001	169800000	A.1.1.2.2.2.2.1.1.2.1.2	0.825192802056555	.	169600001	169800000	#FF0000	1	1
chr2	169800001	170280000	A.1.1.2.2.1.1.1.2	0.865038560411311	.	169800001	170280000	#FF0000	1	1
chr2	170280001	170760000	A.1.1.1.1.1.2.1.1.2	0.994858611825193	.	170280001	170760000	#FF0000	1	1
chr2	170760001	171280000	A.1.1.1.1.1.2.2.1.1	0.992287917737789	.	170760001	171280000	#FF0000	1	1
chr2	171280001	171560000	A.1.2.1.1.2.1.1.2.2.1.2	0.790488431876607	.	171280001	171560000	#FF4848	1	0.875
chr2	171560001	171760000	A.1.1.2.1.1.2.2.2.2	0.901028277634961	.	171560001	171760000	#FF0000	1	1
chr2	171760001	172040000	A.1.1.1.1.2.1.2.2.2	0.980719794344473	.	171760001	172040000	#FF0000	1	1
chr2	172040001	172400000	A.1.1.1.2.1.1.1.1	0.967866323907455	.	172040001	172400000	#FF0000	1	1
chr2	172400001	172760000	A.1.1.1.2.2.2.2.2.1	0.929305912596401	.	172400001	172760000	#FF0000	1	1
chr2	172760001	173000000	A.1.1.1.2.1.2.1.2	0.952442159383033	.	172760001	173000000	#FF0000	1	1
chr2	173000001	173440000	A.1.1.2.1.2.1.2.2.2	0.883033419023136	.	173000001	173440000	#FF0000	1	1
chr2	173440001	173600000	A.1.2.2.1.1.2.1.1	0.708226221079691	.	173440001	173600000	#FF4848	1	0.875
chr2	173600001	173880000	A.1.2.2.2.2.1.1.1.2.1	0.646529562982005	.	173600001	173880000	#FF4848	1	0.875
chr2	173880001	174120000	A.1.2.1.1.2.1.1.2.1.1	0.794344473007712	.	173880001	174120000	#FF4848	1	0.875
chr2	174120001	174360000	A.1.2.2.2.2.1.1.2.1.1	0.643958868894602	.	174120001	174360000	#FF4848	1	0.875
chr2	174360001	174720000	A.1.2.2.2.2.1.1.2.1.2	0.6426735218509	.	174360001	174720000	#FF4848	1	0.875
chr2	174720001	175240000	A.1.1.1.1.2.1.2.1	0.983290488431877	.	174720001	175240000	#FF0000	1	1
chr2	175240001	175560000	A.1.1.1.2.2.2.2.2.2.2	0.926735218508997	.	175240001	175560000	#FF0000	1	1
chr2	175560001	175920000	A.1.2.2.1.2.2.2.2	0.682519280205656	.	175560001	175920000	#FF4848	1	0.875
chr2	175920001	176080000	A.1.2.1.2.1.2.1.1.2.2	0.746786632390745	.	175920001	176080000	#FF4848	1	0.875
chr2	176080001	176480000	B.1.1.1.2.1.2.1.1	0.411311053984576	.	176080001	176480000	#DADAFF	1	0.5
chr2	176480001	176760000	B.1.1.1.2.2.2.1.2	0.394601542416452	.	176480001	176760000	#DADAFF	1	0.5
chr2	176760001	176920000	A.2.1.1.1.1.1.2.2	0.625964010282776	.	176760001	176920000	#FF9191	1	0.75
chr2	176920001	177080000	A.1.2.2.2.1.2.1.2.2.1	0.663239074550129	.	176920001	177080000	#FF4848	1	0.875
chr2	177080001	177240000	A.2.1.1.2.2.2.1.2	0.568123393316195	.	177080001	177240000	#FF9191	1	0.75
chr2	177240001	177560000	A.2.2.1.1.2.2.2.1	0.496143958868895	.	177240001	177560000	#FFDADA	1	0.625
chr2	177560001	177840000	A.2.2.2.1.2.1.1.2	0.456298200514139	.	177560001	177840000	#FFDADA	1	0.625
chr2	177840001	178000000	A.2.2.1.1.2.2.2.2.1	0.494858611825193	.	177840001	178000000	#FFDADA	1	0.625
chr2	178000001	178200000	A.1.1.2.1.1.1.1.1.1.2	0.924164524421594	.	178000001	178200000	#FF0000	1	1
chr2	178200001	178280000	A.1.2.2.1.2.2.2.1.2	0.683804627249357	.	178200001	178280000	#FF4848	1	0.875
chr2	178280001	178640000	A.1.1.2.1.2.2.2.2.2	0.87146529562982	.	178280001	178640000	#FF0000	1	1
chr2	178640001	178960000	A.2.2.2.1.1.2.1.1.1	0.474293059125964	.	178640001	178960000	#FFDADA	1	0.625
chr2	178960001	179400000	A.1.2.1.2.1.2.2.2.1	0.739074550128535	.	178960001	179400000	#FF4848	1	0.875
chr2	179400001	179800000	B.1.1.1.2.1.2.2.1.2	0.404884318766067	.	179400001	179800000	#DADAFF	1	0.5
chr2	179800001	179960000	B.1.2.2.2.1.1.2.2	0.277634961439589	.	179800001	179960000	#9191FF	1	0.375
chr2	179960001	180200000	B.1.1.1.2.1.1.1	0.415167095115681	.	179960001	180200000	#DADAFF	1	0.5
chr2	180200001	180320000	B.1.2.2.2.1.1.1.1.1	0.284061696658098	.	180200001	180320000	#9191FF	1	0.375
chr2	180320001	180600000	B.2.1.2.1.2.2.2.1.1	0.176092544987147	.	180320001	180600000	#4848FF	1	0.25
chr2	180600001	180800000	B.1.2.1.2.2.1.2.1	0.314910025706941	.	180600001	180800000	#9191FF	1	0.375
chr2	180800001	180920000	A.2.2.1.1.2.2.1.2.1.1	0.5	.	180800001	180920000	#FFDADA	1	0.625
chr2	180920001	181280000	B.2.1.2.1.2.2.1.2.1	0.181233933161954	.	180920001	181280000	#4848FF	1	0.25
chr2	181280001	181800000	B.2.1.1.2.2.2.2.1	0.214652956298201	.	181280001	181800000	#4848FF	1	0.25
chr2	181800001	182120000	A.2.1.1.2.2.1.2.1	0.573264781491003	.	181800001	182120000	#FF9191	1	0.75
chr2	182120001	182280000	A.1.2.2.2.1.2.1.1.1.2	0.673521850899743	.	182120001	182280000	#FF4848	1	0.875
chr2	182280001	182400000	A.1.2.1.1.1.1.1.1.2	0.816195372750643	.	182280001	182400000	#FF4848	1	0.875
chr2	182400001	182600000	A.2.1.2.1.1.1.1.2.2	0.557840616966581	.	182400001	182600000	#FF9191	1	0.75
chr2	182600001	182840000	A.2.1.2.1.1.1.1.1.1	0.561696658097686	.	182600001	182840000	#FF9191	1	0.75
chr2	182840001	183000000	B.1.1.2.2.1.2.2.1.1	0.3573264781491	.	182840001	183000000	#DADAFF	1	0.5
chr2	183000001	183560000	B.1.2.2.2.1.1.2.1.2	0.27892030848329	.	183000001	183560000	#9191FF	1	0.375
chr2	183560001	184080000	A.2.1.1.1.1.1.1.2	0.62853470437018	.	183560001	184080000	#FF9191	1	0.75
chr2	184080001	184480000	B.2.2.1.2.1.1.1.1.2	0.102827763496144	.	184080001	184480000	#0000FF	1	0.125
chr2	184480001	185400000	B.2.2.2.2.2.2.2.1	0.0025706940874036	.	184480001	185400000	#0000FF	1	0.125
chr2	185400001	185720000	B.1.2.2.2.1.1.2.1.1	0.280205655526992	.	185400001	185720000	#9191FF	1	0.375
chr2	185720001	185800000	B.1.2.2.2.2.2.2	0.263496143958869	.	185720001	185800000	#9191FF	1	0.375
chr2	185800001	186160000	B.2.2.1.2.1.1.2.2.2	0.0951156812339332	.	185800001	186160000	#0000FF	1	0.125
chr2	186160001	186760000	B.2.2.2.1.1.1.1.2	0.0616966580976864	.	186160001	186760000	#0000FF	1	0.125
chr2	186760001	187040000	B.2.1.2.1.2.1.2.1.1	0.194087403598972	.	186760001	187040000	#4848FF	1	0.25
chr2	187040001	187320000	B.1.2.1.2.2.2.2.2.2.2	0.302056555269923	.	187040001	187320000	#9191FF	1	0.375
chr2	187320001	187560000	A.2.1.2.1.1.1.1.2.1	0.559125964010283	.	187320001	187560000	#FF9191	1	0.75
chr2	187560001	187720000	B.1.1.2.2.1.2.2.2.2.1.1	0.353470437017995	.	187560001	187720000	#DADAFF	1	0.5
chr2	187720001	187880000	B.1.1.1.2.1.1.2.1	0.413881748071979	.	187720001	187880000	#DADAFF	1	0.5
chr2	187880001	188320000	B.1.2.1.2.2.2.2.2.2.1	0.303341902313625	.	187880001	188320000	#9191FF	1	0.375
chr2	188320001	188480000	A.2.2.1.1.2.2.1.2.1.2	0.498714652956298	.	188320001	188480000	#FFDADA	1	0.625
chr2	188480001	188920000	B.2.1.1.2.1.1.1.2.2	0.231362467866324	.	188480001	188920000	#4848FF	1	0.25
chr2	188920001	189080000	B.2.1.1.2.1.1.2.2	0.227506426735219	.	188920001	189080000	#4848FF	1	0.25
chr2	189080001	189320000	B.2.1.1.2.1.1.1.2.1	0.232647814910026	.	189080001	189320000	#4848FF	1	0.25
chr2	189320001	189920000	B.2.1.1.2.2.2.2.2.1	0.213367609254499	.	189320001	189920000	#4848FF	1	0.25
chr2	189920001	190280000	A.2.2.2.1.1.2.1.2	0.47172236503856	.	189920001	190280000	#FFDADA	1	0.625
chr2	190280001	190720000	A.1.1.1.2.2.1.1.1	0.946015424164524	.	190280001	190720000	#FF0000	1	1
chr2	190720001	190920000	A.1.2.2.2.1.2.1.1.2.1	0.672236503856041	.	190720001	190920000	#FF4848	1	0.875
chr2	190920001	191200000	A.1.1.2.2.2.1.1.1	0.84318766066838	.	190920001	191200000	#FF0000	1	1
chr2	191200001	191400000	A.1.1.2.1.1.1.1.2	0.92159383033419	.	191200001	191400000	#FF0000	1	1
chr2	191400001	191600000	A.1.1.2.2.2.2.1.1.1.1.1	0.831619537275064	.	191400001	191600000	#FF0000	1	1
chr2	191600001	191720000	A.1.2.2.2.1.2.1.1.2.2.1	0.670951156812339	.	191600001	191720000	#FF4848	1	0.875
chr2	191720001	191920000	A.1.1.2.2.2.2.1.1.1.1.2	0.830334190231362	.	191720001	191920000	#FF0000	1	1
chr2	191920001	192120000	A.2.1.1.2.2.2.2.2.1.1	0.565552699228792	.	191920001	192120000	#FF9191	1	0.75
chr2	192120001	192200000	A.2.2.2.1.1.2.2.2.1.1	0.467866323907455	.	192120001	192200000	#FFDADA	1	0.625
chr2	192200001	192360000	B.1.1.1.2.1.1.2.2	0.412596401028278	.	192200001	192360000	#DADAFF	1	0.5
chr2	192360001	192600000	A.2.1.1.2.2.1.1.1	0.577120822622108	.	192360001	192600000	#FF9191	1	0.75
chr2	192600001	192920000	A.2.1.1.2.2.2.2.2.2	0.562982005141388	.	192600001	192920000	#FF9191	1	0.75
chr2	192920001	193080000	A.2.2.2.1.2.1.1.1.1.2.2	0.460154241645244	.	192920001	193080000	#FFDADA	1	0.625
chr2	193080001	193560000	B.2.1.2.1.2.2.1.1.2.2.1.2	0.183804627249357	.	193080001	193560000	#4848FF	1	0.25
chr2	193560001	194000000	B.2.2.1.2.2.1.2.1	0.0719794344473008	.	193560001	194000000	#0000FF	1	0.125
chr2	194000001	194160000	B.2.1.1.2.1.1.1.1.1	0.235218508997429	.	194000001	194160000	#4848FF	1	0.25
chr2	194160001	194640000	B.2.2.1.2.1.1.2.2.1	0.096401028277635	.	194160001	194640000	#0000FF	1	0.125
chr2	194640001	194960000	B.2.1.2.1.2.2.1.1.2.2.2	0.182519280205656	.	194640001	194960000	#4848FF	1	0.25
chr2	194960001	195360000	B.2.1.2.1.2.2.1.1.2.2.1.1	0.185089974293059	.	194960001	195360000	#4848FF	1	0.25
chr2	195360001	195840000	B.2.1.2.1.2.1.2.1.2	0.19280205655527	.	195360001	195840000	#4848FF	1	0.25
chr2	195840001	196160000	B.2.1.1.2.2.2.1.2.1	0.217223650385604	.	195840001	196160000	#4848FF	1	0.25
chr2	196160001	196320000	A.2.2.2.1.2.1.1.1.1.1	0.462724935732648	.	196160001	196320000	#FFDADA	1	0.625
chr2	196320001	196560000	A.2.1.1.1.1.2.1.2	0.623393316195373	.	196320001	196560000	#FF9191	1	0.75
chr2	196560001	196920000	B.1.1.2.2.1.1.1	0.367609254498715	.	196560001	196920000	#DADAFF	1	0.5
chr2	196920001	197160000	A.1.2.1.2.1.2.2.2.2.1	0.737789203084833	.	196920001	197160000	#FF4848	1	0.875
chr2	197160001	197480000	A.2.1.2.2.2.1.2	0.519280205655527	.	197160001	197480000	#FF9191	1	0.75
chr2	197480001	197680000	A.2.1.1.2.2.2.2.2.1.2	0.56426735218509	.	197480001	197680000	#FF9191	1	0.75
chr2	197680001	197960000	A.2.1.2.2.2.1.1.2	0.520565552699229	.	197680001	197960000	#FF9191	1	0.75
chr2	197960001	198240000	A.1.2.1.2.1.2.2.2.2.2	0.736503856041131	.	197960001	198240000	#FF4848	1	0.875
chr2	198240001	198400000	A.1.1.2.2.2.2.1.1.1.2	0.829048843187661	.	198240001	198400000	#FF0000	1	1
chr2	198400001	198680000	A.1.2.2.2.1.2.1.2.1.2.2	0.66452442159383	.	198400001	198680000	#FF4848	1	0.875
chr2	198680001	199240000	B.1.1.1.2.2.1.1.1.2	0.401028277634961	.	198680001	199240000	#DADAFF	1	0.5
chr2	199240001	200240000	B.2.2.2.2.2.2.2.2	0.0012853470437018	.	199240001	200240000	#0000FF	1	0.125
chr2	200240001	200480000	B.1.1.2.2.1.2.2.2.1	0.354755784061697	.	200240001	200480000	#DADAFF	1	0.5
chr2	200480001	200760000	A.2.2.1.1.2.1.1.1.2	0.505141388174807	.	200480001	200760000	#FFDADA	1	0.625
chr2	200760001	201160000	A.2.1.1.1.1.1.1.1	0.629820051413882	.	200760001	201160000	#FF9191	1	0.75
chr2	201160001	201360000	A.1.2.2.2.1.2.1.1.1.1	0.674807197943445	.	201160001	201360000	#FF4848	1	0.875
chr2	201360001	201720000	A.1.1.2.1.1.1.1.1.1.1	0.925449871465296	.	201360001	201720000	#FF0000	1	1
chr2	201720001	202080000	A.1.1.1.1.1.2.1.1.1.2	0.996143958868895	.	201720001	202080000	#FF0000	1	1
chr2	202080001	202360000	A.1.1.1.1.2.1.2.2.1	0.982005141388175	.	202080001	202360000	#FF0000	1	1
chr2	202360001	202640000	A.1.1.1.2.2.2.2.1.1.2	0.931876606683805	.	202360001	202640000	#FF0000	1	1
chr2	202640001	203120000	A.1.1.1.1.2.1.1.2.1	0.98586118251928	.	202640001	203120000	#FF0000	1	1
chr2	203120001	203320000	A.1.1.2.1.1.2.2.1.1.2	0.90745501285347	.	203120001	203320000	#FF0000	1	1
chr2	203320001	203680000	A.1.1.1.2.2.2.2.2.2.1	0.928020565552699	.	203320001	203680000	#FF0000	1	1
chr2	203680001	204120000	A.1.1.1.2.2.1.1.2.2	0.942159383033419	.	203680001	204120000	#FF0000	1	1
chr2	204120001	204320000	A.1.1.2.1.2.2.2.2.1	0.872750642673522	.	204120001	204320000	#FF0000	1	1
chr2	204320001	204760000	A.1.2.1.2.1.2.2.1.2	0.740359897172236	.	204320001	204760000	#FF4848	1	0.875
chr2	204760001	205040000	A.2.2.2.1.1.2.2.1.1	0.470437017994859	.	204760001	205040000	#FFDADA	1	0.625
chr2	205040001	205240000	B.1.1.2.2.2.1.1.1.1	0.349614395886889	.	205040001	205240000	#DADAFF	1	0.5
chr2	205240001	205560000	B.1.2.2.2.2.2.1.2.2	0.264781491002571	.	205240001	205560000	#9191FF	1	0.375
chr2	205560001	205720000	B.2.1.1.2.2.2.1.1.1	0.219794344473008	.	205560001	205720000	#4848FF	1	0.25
chr2	205720001	205800000	B.1.2.2.2.1.2.1.2	0.273778920308483	.	205720001	205800000	#9191FF	1	0.375
chr2	205800001	206080000	B.1.1.2.2.2.1.1.2	0.347043701799486	.	205800001	206080000	#DADAFF	1	0.5
chr2	206080001	206520000	B.1.1.2.2.2.1.1.1.2	0.348329048843188	.	206080001	206520000	#DADAFF	1	0.5
chr2	206520001	206840000	A.1.2.2.2.1.2.1.2.1.2.1	0.665809768637532	.	206520001	206840000	#FF4848	1	0.875
chr2	206840001	207040000	A.1.2.1.1.1.1.1.1.1	0.817480719794344	.	206840001	207040000	#FF4848	1	0.875
chr2	207040001	207160000	A.2.1.1.2.2.1.1.2.1	0.575835475578406	.	207040001	207160000	#FF9191	1	0.75
chr2	207160001	207560000	A.2.2.2.1.1.2.1.1.2	0.473007712082262	.	207160001	207560000	#FFDADA	1	0.625
chr2	207560001	207720000	A.2.1.2.2.2.1.1.1	0.521850899742931	.	207560001	207720000	#FF9191	1	0.75
chr2	207720001	207920000	A.2.2.2.1.2.1.1.1.2.2	0.457583547557841	.	207720001	207920000	#FFDADA	1	0.625
chr2	207920001	208160000	A.1.2.2.2.1.2.1.2.2.2	0.661953727506427	.	207920001	208160000	#FF4848	1	0.875
chr2	208160001	208360000	A.1.2.2.1.2.2.1.1.1	0.690231362467866	.	208160001	208360000	#FF4848	1	0.875
chr2	208360001	208960000	A.1.1.1.2.2.1.1.2.1.2	0.943444730077121	.	208360001	208960000	#FF0000	1	1
chr2	208960001	209240000	A.1.2.2.1.2.2.1.2.2	0.686375321336761	.	208960001	209240000	#FF4848	1	0.875
chr2	209240001	209360000	A.2.2.2.1.2.1.1.1.1.2.1	0.461439588688946	.	209240001	209360000	#FFDADA	1	0.625
chr2	209360001	209600000	A.2.2.1.1.2.2.1.2.2	0.497429305912596	.	209360001	209600000	#FFDADA	1	0.625
chr2	209600001	210160000	B.2.1.1.2.2.2.2.2.2	0.212082262210797	.	209600001	210160000	#4848FF	1	0.25
chr2	210160001	210480000	B.1.2.1.2.2.2.2.1.1	0.30719794344473	.	210160001	210480000	#9191FF	1	0.375
chr2	210480001	210840000	B.1.2.1.2.2.2.2.1.2	0.305912596401028	.	210480001	210840000	#9191FF	1	0.375
chr2	210840001	211120000	A.2.1.1.2.2.1.2.2	0.571979434447301	.	210840001	211120000	#FF9191	1	0.75
chr2	211120001	211280000	B.1.1.2.2.1.2.2.2.2.1.2	0.352185089974293	.	211120001	211280000	#DADAFF	1	0.5
chr2	211280001	211400000	A.2.2.2.1.2.1.1.1.2.1	0.458868894601542	.	211280001	211400000	#FFDADA	1	0.625
chr2	211400001	211560000	B.1.2.1.2.2.2.2.2.1	0.304627249357326	.	211400001	211560000	#9191FF	1	0.375
chr2	211560001	212080000	B.2.1.2.1.2.2.2.2.2	0.172236503856041	.	211560001	212080000	#4848FF	1	0.25
chr2	212080001	212240000	B.2.1.2.1.2.1.2.2.1	0.191516709511568	.	212080001	212240000	#4848FF	1	0.25
chr2	212240001	212400000	B.2.1.1.2.2.2.1.1.2	0.218508997429306	.	212240001	212400000	#4848FF	1	0.25
chr2	212400001	212560000	B.2.1.2.1.2.1.2.2.2	0.190231362467866	.	212400001	212560000	#4848FF	1	0.25
chr2	212560001	213000000	B.2.1.2.1.2.2.1.1.2.1	0.186375321336761	.	212560001	213000000	#4848FF	1	0.25
chr2	213000001	213480000	B.1.2.2.2.1.2.2.2	0.27120822622108	.	213000001	213480000	#9191FF	1	0.375
chr2	213480001	213760000	B.1.2.2.2.1.2.1.1.1	0.276349614395887	.	213480001	213760000	#9191FF	1	0.375
chr2	213760001	214040000	A.2.2.2.1.1.2.2.2.2.2	0.46401028277635	.	213760001	214040000	#FFDADA	1	0.625
chr2	214040001	214200000	B.1.1.1.2.2.1.1.2.2	0.398457583547558	.	214040001	214200000	#DADAFF	1	0.5
chr2	214200001	214560000	B.2.1.2.1.2.2.1.1.1.2	0.187660668380463	.	214200001	214560000	#4848FF	1	0.25
chr2	214560001	214640000	B.1.2.1.2.2.2.1.2.2	0.308483290488432	.	214560001	214640000	#9191FF	1	0.375
chr2	214640001	215040000	B.2.1.2.1.2.1.1.2.1	0.196658097686375	.	214640001	215040000	#4848FF	1	0.25
chr2	215040001	215360000	B.2.1.1.2.2.2.1.2.2	0.215938303341902	.	215040001	215360000	#4848FF	1	0.25
chr2	215360001	215560000	B.1.2.1.2.2.2.1.1.2	0.311053984575835	.	215360001	215560000	#9191FF	1	0.375
chr2	215560001	215720000	A.2.2.1.1.2.1.1.1.1	0.506426735218509	.	215560001	215720000	#FFDADA	1	0.625
chr2	215720001	215880000	B.1.2.1.2.2.2.1.2.1	0.309768637532134	.	215720001	215880000	#9191FF	1	0.375
chr2	215880001	216120000	B.1.2.1.2.1.2	0.317480719794344	.	215880001	216120000	#9191FF	1	0.375
chr2	216120001	216360000	A.2.1.1.2.2.1.1.2.2	0.574550128534704	.	216120001	216360000	#FF9191	1	0.75
chr2	216360001	216600000	A.2.1.1.2.2.2.2.1	0.566838046272494	.	216360001	216600000	#FF9191	1	0.75
chr2	216600001	216920000	A.1.2.1.2.1.2.2.1.1.1	0.74293059125964	.	216600001	216920000	#FF4848	1	0.875
chr2	216920001	217280000	A.1.1.1.2.2.2.2.1.2	0.930591259640103	.	216920001	217280000	#FF0000	1	1
chr2	217280001	217520000	A.1.1.2.2.1.2.1.1.2.2	0.853470437017995	.	217280001	217520000	#FF0000	1	1
chr2	217520001	218040000	A.1.1.1.1.1.2.2.1.2	0.991002570694087	.	217520001	218040000	#FF0000	1	1
chr2	218040001	218440000	A.1.1.2.1.1.2.2.2.1.2	0.902313624678663	.	218040001	218440000	#FF0000	1	1
chr2	218440001	218640000	A.1.1.2.2.1.2.2.2	0.844473007712082	.	218440001	218640000	#FF0000	1	1
chr2	218640001	219040000	A.1.1.1.1.2.1.1.2.2	0.984575835475578	.	218640001	219040000	#FF0000	1	1
chr2	219040001	219320000	A.1.1.1.2.1.1.1.2.2	0.965295629820051	.	219040001	219320000	#FF0000	1	1
chr2	219320001	219560000	A.1.1.2.1.1.2.2.1.2.2	0.904884318766067	.	219320001	219560000	#FF0000	1	1
chr2	219560001	219800000	A.1.1.2.1.2.1.2.1.2	0.886889460154242	.	219560001	219800000	#FF0000	1	1
chr2	219800001	220240000	A.1.1.1.1.1.2.1.1.1.1.1	0.998714652956298	.	219800001	220240000	#FF0000	1	1
chr2	220240001	220560000	A.1.1.1.2.2.1.1.2.1.1	0.944730077120823	.	220240001	220560000	#FF0000	1	1
chr2	220560001	221040000	B.1.1.1.2.1.2.1.2.1	0.410025706940874	.	220560001	221040000	#DADAFF	1	0.5
chr2	221040001	221600000	B.2.2.1.2.1.1.2.1.1	0.0989717223650386	.	221040001	221600000	#0000FF	1	0.125
chr2	221600001	221880000	B.2.1.2.1.2.2.2.2.1	0.173521850899743	.	221600001	221880000	#4848FF	1	0.25
chr2	221880001	222200000	B.1.2.2.2.2.2.1.2.1	0.266066838046273	.	221880001	222200000	#9191FF	1	0.375
chr2	222200001	222480000	B.1.1.1.2.2.1.1.2.1	0.39974293059126	.	222200001	222480000	#DADAFF	1	0.5
chr2	222480001	222840000	B.2.2.1.2.1.1.2.1.2	0.0976863753213368	.	222480001	222840000	#0000FF	1	0.125
chr2	222840001	222960000	B.1.2.1.2.1.1	0.318766066838046	.	222840001	222960000	#9191FF	1	0.375
chr2	222960001	223080000	B.1.2.2.2.1.2.1.1.2	0.275064267352185	.	222960001	223080000	#9191FF	1	0.375
chr2	223080001	223400000	B.1.1.1.2.1.2.1.2.2.2	0.40745501285347	.	223080001	223400000	#DADAFF	1	0.5
chr2	223400001	223560000	A.2.1.1.1.1.2.2.2	0.620822622107969	.	223400001	223560000	#FF9191	1	0.75
chr2	223560001	223840000	A.2.1.1.1.1.2.1.1	0.624678663239075	.	223560001	223840000	#FF9191	1	0.75
chr2	223840001	224000000	B.1.1.2.2.1.1.2.1.2	0.365038560411311	.	223840001	224000000	#DADAFF	1	0.5
chr2	224000001	224440000	B.2.1.2.1.2.2.1.1.1.1	0.188946015424165	.	224000001	224440000	#4848FF	1	0.25
chr2	224440001	224600000	B.1.2.1.2.2.2.1.1.1	0.312339331619537	.	224440001	224600000	#9191FF	1	0.375
chr2	224600001	224680000	A.2.2.2.1.1.2.2.2.1.2	0.466580976863753	.	224600001	224680000	#FFDADA	1	0.625
chr2	224680001	224920000	A.2.1.1.1.1.2.2.1	0.622107969151671	.	224680001	224920000	#FF9191	1	0.75
chr2	224920001	225240000	A.2.2.1.2.1.2.1.2	0.487146529562982	.	224920001	225240000	#FFDADA	1	0.625
chr2	225240001	225520000	A.1.2.2.1.2.2.1.2.1	0.687660668380463	.	225240001	225520000	#FF4848	1	0.875
chr2	225520001	225920000	B.1.1.1.2.2.1.1.1.1	0.402313624678663	.	225520001	225920000	#DADAFF	1	0.5
chr2	225920001	226240000	B.2.1.2.1.2.1.1.1	0.197943444730077	.	225920001	226240000	#4848FF	1	0.25
chr2	226240001	226560000	B.2.1.1.2.1.1.2.1.1	0.230077120822622	.	226240001	226560000	#4848FF	1	0.25
chr2	226560001	226880000	B.2.1.2.1.2.1.1.2.2	0.195372750642674	.	226560001	226880000	#4848FF	1	0.25
chr2	226880001	227160000	B.2.1.1.2.1.1.1.1.2	0.233933161953728	.	226880001	227160000	#4848FF	1	0.25
chr2	227160001	227480000	B.1.2.2.2.1.2.2.1	0.272493573264781	.	227160001	227480000	#9191FF	1	0.375
chr2	227480001	227640000	B.1.1.1.2.1.2.1.2.2.1	0.408740359897172	.	227480001	227640000	#DADAFF	1	0.5
chr2	227640001	227880000	A.1.2.2.2.1.2.1.2.1.1.2	0.667095115681234	.	227640001	227880000	#FF4848	1	0.875
chr2	227880001	228160000	A.2.2.2.1.1.2.2.2.2.1	0.465295629820051	.	227880001	228160000	#FFDADA	1	0.625
chr2	228160001	228440000	A.1.2.2.2.1.2.1.2.1.1.1	0.668380462724936	.	228160001	228440000	#FF4848	1	0.875
chr2	228440001	228760000	A.2.2.1.1.2.2.1.1	0.501285347043702	.	228440001	228760000	#FFDADA	1	0.625
chr2	228760001	229440000	B.2.2.1.2.2.1.2.2	0.070694087403599	.	228760001	229440000	#0000FF	1	0.125
chr2	229440001	230040000	B.2.2.2.1.1.1.1.1	0.0629820051413882	.	229440001	230040000	#0000FF	1	0.125
chr2	230040001	230120000	B.1.2.2.2.2.2.1.1	0.267352185089974	.	230040001	230120000	#9191FF	1	0.375
chr2	230120001	230280000	B.2.1.1.2.1.1.2.1.2	0.22879177377892	.	230120001	230280000	#4848FF	1	0.25
chr2	230280001	230600000	B.1.1.2.2.1.1.2.1.1	0.366323907455013	.	230280001	230600000	#DADAFF	1	0.5
chr2	230600001	230800000	A.1.2.1.2.1.2.2.1.1.2	0.741645244215938	.	230600001	230800000	#FF4848	1	0.875
chr2	230800001	231040000	A.1.2.2.1.2.2.1.1.2	0.688946015424165	.	230800001	231040000	#FF4848	1	0.875
chr2	231040001	231200000	A.1.2.2.2.1.2.1.1.2.2.2	0.669665809768638	.	231040001	231200000	#FF4848	1	0.875
chr2	231200001	231480000	A.1.1.2.2.2.2.1.2	0.822622107969152	.	231200001	231480000	#FF0000	1	1
chr2	231480001	231680000	A.1.1.2.2.1.2.1.1.1	0.856041131105398	.	231480001	231680000	#FF0000	1	1
chr2	231680001	231920000	A.1.1.2.2.1.2.1.2.2	0.849614395886889	.	231680001	231920000	#FF0000	1	1
chr2	231920001	232360000	A.1.1.1.1.1.2.1.1.1.1.2	0.997429305912596	.	231920001	232360000	#FF0000	1	1
chr2	232360001	232680000	A.1.1.1.2.1.1.1.2.1	0.966580976863753	.	232360001	232680000	#FF0000	1	1
chr2	232680001	233200000	A.1.1.2.1.1.2.2.2.1.1	0.903598971722365	.	232680001	233200000	#FF0000	1	1
chr2	233200001	233400000	A.1.2.1.1.2.2.2.1.2	0.772493573264782	.	233200001	233400000	#FF4848	1	0.875
chr2	233400001	233720000	A.1.1.2.1.1.2.2.1.1.1	0.908740359897172	.	233400001	233720000	#FF0000	1	1
chr2	233720001	233920000	A.1.1.2.2.1.2.1.2.1.1	0.852185089974293	.	233720001	233920000	#FF0000	1	1
chr2	233920001	234000000	A.1.1.1.2.2.2.2.1.1.1	0.933161953727506	.	233920001	234000000	#FF0000	1	1
chr2	234040001	234200000	A.1.1.1.2.2.2.2.1.1.1	0.933161953727506	.	234040001	234200000	#FF0000	1	1
chr2	234200001	234280000	A.1.2.1.2.2.2.1.2.1	0.723650385604113	.	234200001	234280000	#FF4848	1	0.875
chr2	234280001	234400000	A.1.2.1.2.2.2.1.2.2	0.722365038560411	.	234280001	234400000	#FF4848	1	0.875
chr2	234400001	234800000	A.1.2.1.2.2.2.1.1	0.724935732647815	.	234400001	234800000	#FF4848	1	0.875
chr2	234800001	235520000	A.2.2.1.1.2.1.2	0.502570694087404	.	234800001	235520000	#FFDADA	1	0.625
chr2	235520001	235800000	B.1.1.1.2.2.1.2	0.397172236503856	.	235520001	235800000	#DADAFF	1	0.5
chr2	235800001	236080000	A.2.2.1.2.1.2.1.1	0.488431876606684	.	235800001	236080000	#FFDADA	1	0.625
chr2	236080001	236400000	B.1.1.2.2.2.1.2	0.345758354755784	.	236080001	236400000	#DADAFF	1	0.5
chr2	236400001	236680000	A.2.2.1.2.1.2.2	0.48586118251928	.	236400001	236680000	#FFDADA	1	0.625
chr2	236680001	237120000	A.2.2.2.1.1.2.2.1.2	0.469151670951157	.	236680001	237120000	#FFDADA	1	0.625
chr2	237120001	237400000	B.1.1.2.2.1.1.2.2	0.363753213367609	.	237120001	237400000	#DADAFF	1	0.5
chr2	237400001	237960000	A.2.2.2.1.2.1.2	0.455012853470437	.	237400001	237960000	#FFDADA	1	0.625
chr2	237960001	238320000	A.2.1.1.2.1.1.2.1	0.59254498714653	.	237960001	238320000	#FF9191	1	0.75
chr2	238320001	238520000	A.1.2.2.1.1.2.2.2.2	0.703084832904884	.	238320001	238520000	#FF4848	1	0.875
chr2	238520001	238760000	A.1.1.2.2.1.2.1.2.1.2	0.850899742930591	.	238520001	238760000	#FF0000	1	1
chr2	238760001	239000000	A.1.1.2.1.2.1.2.1.1	0.888174807197943	.	238760001	239000000	#FF0000	1	1
chr2	239000001	239200000	A.1.1.2.1.1.2.2.1.2.1	0.906169665809769	.	239000001	239200000	#FF0000	1	1
chr2	239200001	239400000	A.1.1.2.2.1.2.1.1.2.1	0.854755784061697	.	239200001	239400000	#FF0000	1	1
chr2	239400001	239800000	A.1.2.1.2.2.1.2.1	0.727506426735218	.	239400001	239800000	#FF4848	1	0.875
chr2	239840001	239880000	A.1.2.1.2.2.1.2.1	0.727506426735218	.	239840001	239880000	#FF4848	1	0.875
chr2	239880001	240120000	A.1.2.2.1.1.2.2.2.1	0.704370179948586	.	239880001	240120000	#FF4848	1	0.875
chr2	240120001	240320000	A.1.2.1.1.2.2.2.1.1	0.773778920308483	.	240120001	240320000	#FF4848	1	0.875
chr2	240320001	240520000	A.1.2.2.2.2.1.1.1.2.2	0.645244215938303	.	240320001	240520000	#FF4848	1	0.875
chr2	240520001	240880000	A.1.2.2.2.2.1.1.2.2	0.641388174807198	.	240520001	240880000	#FF4848	1	0.875
chr2	240880001	241080000	A.1.2.2.2.2.1.1.1.1.1	0.649100257069409	.	240880001	241080000	#FF4848	1	0.875
chr2	241080001	241440000	A.1.2.2.1.1.2.1.2	0.70694087403599	.	241080001	241440000	#FF4848	1	0.875
chr2	241440001	241600000	A.1.2.1.1.2.1.2.2.2.2	0.777634961439589	.	241440001	241600000	#FF4848	1	0.875
chr2	241600001	241760000	A.1.2.2.2.2.1.1.1.1.2	0.647814910025707	.	241600001	241760000	#FF4848	1	0.875
chr2	241760001	242000000	A.1.2.1.2.2.1.1.1.1.1	0.735218508997429	.	241760001	242000000	#FF4848	1	0.875
chr2	242000001	242680000	A.1.1.1.1.2.1.1.1	0.987146529562982	.	242000001	242680000	#FF0000	1	1
chr2	242680001	242880000	A.1.2.1.1.2.1.2.2.2.1	0.778920308483291	.	242680001	242880000	#FF4848	1	0.875
chr2	242880001	243080000	A.1.2.2.1.1.1.1.1	0.715938303341902	.	242880001	243080000	#FF4848	1	0.875
chr3	80001	520000	B.2.1.2.2.2.1.2.2.1	0.161741835147745	.	80001	520000	#4848FF	1	0.25
chr3	520001	760000	B.2.2.1.2.1.1.2.2	0.088646967340591	.	520001	760000	#0000FF	1	0.125
chr3	800001	840000	B.2.2.1.2.1.1.2.2	0.088646967340591	.	800001	840000	#0000FF	1	0.125
chr3	880001	920000	B.2.2.1.2.1.1.2.1.1.1.2	0.0948678071539658	.	880001	920000	#0000FF	1	0.125
chr3	960001	1160000	B.2.2.1.2.1.1.2.1.1.1.2	0.0948678071539658	.	960001	1160000	#0000FF	1	0.125
chr3	1200001	1320000	B.2.2.1.2.1.1.2.1.1.1.1	0.0964230171073095	.	1200001	1320000	#0000FF	1	0.125
chr3	1360001	1400000	B.2.2.1.2.1.1.2.1.1.1.1	0.0964230171073095	.	1360001	1400000	#0000FF	1	0.125
chr3	1440001	1520000	B.2.2.1.2.1.1.2.1.1.1.1	0.0964230171073095	.	1440001	1520000	#0000FF	1	0.125
chr3	1640001	1680000	B.2.2.1.2.1.1.2.1.1.1.1	0.0964230171073095	.	1640001	1680000	#0000FF	1	0.125
chr3	1760001	1800000	B.2.2.1.2.1.1.2.1.1.1.1	0.0964230171073095	.	1760001	1800000	#0000FF	1	0.125
chr3	2080001	2240000	B.2.1.1.2.1.2	0.242612752721617	.	2080001	2240000	#4848FF	1	0.25
chr3	2240001	2280000	B.2.1.2.2.2.1.2.1.1.1	0.166407465007776	.	2240001	2280000	#4848FF	1	0.25
chr3	2360001	2400000	B.2.1.2.2.2.1.2.1.1.1	0.166407465007776	.	2360001	2400000	#4848FF	1	0.25
chr3	2480001	2680000	B.2.1.2.2.2.1.2.1.1.1	0.166407465007776	.	2480001	2680000	#4848FF	1	0.25
chr3	2680001	3080000	B.2.1.1.2.1.1.2.1.1	0.25194401244168	.	2680001	3080000	#4848FF	1	0.25
chr3	3080001	3240000	A.2.2.1.2.2.1.1.2.1	0.534992223950233	.	3080001	3240000	#FFDADA	1	0.625
chr3	3240001	3600000	B.2.1.1.2.1.1.2.2.2.2	0.244167962674961	.	3240001	3600000	#4848FF	1	0.25
chr3	3600001	4040000	B.1.2.1.2.2.1.2.1	0.343701399688958	.	3600001	4040000	#9191FF	1	0.375
chr3	4040001	4360000	A.2.2.1.2.2.1.1.2.2	0.53343701399689	.	4040001	4360000	#FFDADA	1	0.625
chr3	4360001	4600000	A.1.1.2.2.2.2.2.1.2	0.819595645412131	.	4360001	4600000	#FF0000	1	1
chr3	4600001	4760000	A.1.2.2.2.2.1.1.2.1	0.673405909797823	.	4600001	4760000	#FF4848	1	0.875
chr3	4760001	5280000	A.1.1.2.1.1.2.2.1	0.897356143079316	.	4760001	5280000	#FF0000	1	1
chr3	5280001	5600000	A.2.2.2.2.1.1.2.2	0.494556765163297	.	5280001	5600000	#FFDADA	1	0.625
chr3	5600001	5880000	B.1.1.2.1.2.2.2.1.2.2	0.409020217729393	.	5600001	5880000	#DADAFF	1	0.5
chr3	5880001	6160000	B.2.1.2.2.2.1.2.1.2	0.163297045101089	.	5880001	6160000	#4848FF	1	0.25
chr3	6200001	6360000	B.2.1.2.2.2.1.2.1.2	0.163297045101089	.	6200001	6360000	#4848FF	1	0.25
chr3	6400001	6520000	B.2.1.2.2.2.1.2.1.2	0.163297045101089	.	6400001	6520000	#4848FF	1	0.25
chr3	6600001	6920000	B.2.2.1.2.1.1.2.1.1.2.1	0.0933125972006221	.	6600001	6920000	#0000FF	1	0.125
chr3	6920001	7240000	B.2.2.1.2.1.1.2.1.1.2.2	0.0917573872472784	.	6920001	7240000	#0000FF	1	0.125
chr3	7240001	7600000	B.2.2.1.2.1.2.2.1.2	0.0839813374805599	.	7240001	7600000	#0000FF	1	0.125
chr3	7600001	7840000	B.2.1.1.2.2.1.1	0.241057542768274	.	7600001	7840000	#4848FF	1	0.25
chr3	7840001	8160000	B.2.1.2.2.2.1.1.2.2	0.16796267496112	.	7840001	8160000	#4848FF	1	0.25
chr3	8160001	8320000	B.1.2.1.2.2.1.2.2	0.342146189735614	.	8160001	8320000	#9191FF	1	0.375
chr3	8320001	8480000	B.1.1.1.2.1.2.2.1	0.440124416796268	.	8320001	8480000	#DADAFF	1	0.5
chr3	8480001	8920000	A.2.1.1.1.1.2.1.2	0.640746500777605	.	8480001	8920000	#FF9191	1	0.75
chr3	8920001	9400000	A.1.2.1.1.1.1.1.2.1	0.811819595645412	.	8920001	9400000	#FF4848	1	0.875
chr3	9400001	9680000	A.1.1.2.1.1.1.2.1.2.2	0.91601866251944	.	9400001	9680000	#FF0000	1	1
chr3	9680001	10000000	A.1.1.1.2.2.1.1.1.1	0.95800933125972	.	9680001	10000000	#FF0000	1	1
chr3	10000001	10360000	A.1.1.1.1.2.2.1.1	0.984447900466563	.	10000001	10360000	#FF0000	1	1
chr3	10360001	10560000	A.1.2.1.2.1.1.2.1.2	0.758942457231726	.	10360001	10560000	#FF4848	1	0.875
chr3	10560001	10840000	A.1.2.2.1.2.2.2.1	0.698289269051322	.	10560001	10840000	#FF4848	1	0.875
chr3	10840001	11080000	A.2.1.1.1.2.2.1.2.2.2	0.629860031104199	.	10840001	11080000	#FF9191	1	0.75
chr3	11080001	11240000	A.2.1.2.2.1.2	0.569206842923795	.	11080001	11240000	#FF9191	1	0.75
chr3	11240001	11560000	A.1.2.1.2.1.1.2.1.1.2.2	0.76049766718507	.	11240001	11560000	#FF4848	1	0.875
chr3	11560001	11720000	A.1.2.2.2.1.1.2.1	0.690513219284603	.	11560001	11720000	#FF4848	1	0.875
chr3	11720001	11920000	A.1.2.2.2.1.2.2.1.1	0.681181959564541	.	11720001	11920000	#FF4848	1	0.875
chr3	11920001	12160000	A.2.2.1.1.2.2.2	0.539657853810264	.	11920001	12160000	#FFDADA	1	0.625
chr3	12160001	12520000	A.2.1.1.1.2.2.1.2.1	0.632970451010886	.	12160001	12520000	#FF9191	1	0.75
chr3	12520001	12880000	A.1.1.1.2.2.2.1.2.2	0.939346811819596	.	12520001	12880000	#FF0000	1	1
chr3	12880001	13120000	A.1.1.1.2.2.1.1.1.2	0.956454121306376	.	12880001	13120000	#FF0000	1	1
chr3	13120001	13360000	A.1.2.1.1.1.2.1.1.2	0.799377916018662	.	13120001	13360000	#FF4848	1	0.875
chr3	13360001	13520000	A.1.1.2.2.1.1.2.2.2	0.847589424572317	.	13360001	13520000	#FF0000	1	1
chr3	13520001	13720000	A.1.1.2.2.1.2.2.2	0.841368584758942	.	13520001	13720000	#FF0000	1	1
chr3	13720001	13960000	A.2.1.1.1.2.2.1.1	0.63452566096423	.	13720001	13960000	#FF9191	1	0.75
chr3	13960001	14120000	A.2.2.1.1.2.1	0.542768273716952	.	13960001	14120000	#FFDADA	1	0.625
chr3	14120001	14400000	A.1.2.1.2.1.1.2.1.1.2.1.2	0.762052877138414	.	14120001	14400000	#FF4848	1	0.875
chr3	14400001	14680000	A.1.2.1.2.1.1.1.2	0.768273716951788	.	14400001	14680000	#FF4848	1	0.875
chr3	14680001	14960000	A.1.2.1.2.1.1.2.1.1.1.1	0.766718506998445	.	14680001	14960000	#FF4848	1	0.875
chr3	14960001	15160000	A.1.1.2.1.1.1.2.1.2.1	0.917573872472784	.	14960001	15160000	#FF0000	1	1
chr3	15160001	15600000	A.1.1.2.1.1.1.1.2.2.2.2	0.920684292379471	.	15160001	15600000	#FF0000	1	1
chr3	15600001	15920000	A.1.1.2.2.2.1.2.1.1.1	0.838258164852255	.	15600001	15920000	#FF0000	1	1
chr3	15920001	16280000	A.1.2.2.2.1.2.2.2	0.678071539657854	.	15920001	16280000	#FF4848	1	0.875
chr3	16280001	16600000	A.1.1.2.2.2.1.2.1.2	0.835147744945568	.	16280001	16600000	#FF0000	1	1
chr3	16600001	16840000	A.2.1.2.2.1.1.2.1.2	0.575427682737169	.	16600001	16840000	#FF9191	1	0.75
chr3	16840001	17040000	A.1.2.1.2.2.1.2.2.2.2	0.738724727838258	.	16840001	17040000	#FF4848	1	0.875
chr3	17040001	17280000	A.1.2.2.2.1.2.1.2.1.2	0.684292379471229	.	17040001	17280000	#FF4848	1	0.875
chr3	17280001	17480000	A.2.1.1.1.1.1.1.2.1	0.651632970451011	.	17280001	17480000	#FF9191	1	0.75
chr3	17480001	17880000	A.1.2.1.2.2.1.2.1.1	0.744945567651633	.	17480001	17880000	#FF4848	1	0.875
chr3	17880001	18200000	A.2.2.2.2.1.1.2.1	0.496111975116641	.	17880001	18200000	#FFDADA	1	0.625
chr3	18200001	18400000	B.1.1.2.2.2.1.1.1	0.387247278382582	.	18200001	18400000	#DADAFF	1	0.5
chr3	18400001	18520000	A.2.2.1.2.2.1.2.1.1	0.531881804043546	.	18400001	18520000	#FFDADA	1	0.625
chr3	18520001	18880000	B.1.1.2.2.2.1.1.2	0.385692068429238	.	18520001	18880000	#DADAFF	1	0.5
chr3	18880001	19320000	B.2.1.1.2.1.1.1	0.253499222395023	.	18880001	19320000	#4848FF	1	0.25
chr3	19320001	19760000	B.1.2.1.2.2.2.1	0.340590979782271	.	19320001	19760000	#9191FF	1	0.375
chr3	19760001	19960000	A.2.2.1.2.2.1.2.2	0.527216174183515	.	19760001	19960000	#FFDADA	1	0.625
chr3	19960001	20240000	A.1.2.1.1.2.1.2	0.782270606531882	.	19960001	20240000	#FF4848	1	0.875
chr3	20240001	20440000	B.1.1.1.2.1.1.2	0.443234836702955	.	20240001	20440000	#DADAFF	1	0.5
chr3	20440001	20840000	B.2.1.2.2.2.1.2.1.1.2	0.164852255054432	.	20440001	20840000	#4848FF	1	0.25
chr3	20840001	20960000	B.2.1.2.2.2.1.1.2.1	0.169517884914463	.	20840001	20960000	#4848FF	1	0.25
chr3	20960001	21560000	B.2.2.2.1.2.2.1.1	0.0435458786936236	.	20960001	21560000	#0000FF	1	0.125
chr3	21560001	22120000	B.2.2.1.2.1.2.2.1.1	0.0855365474339036	.	21560001	22120000	#0000FF	1	0.125
chr3	22120001	22720000	B.1.1.2.1.2.2.2.1.1	0.412130637636081	.	22120001	22720000	#DADAFF	1	0.5
chr3	22720001	22920000	B.2.1.1.2.1.1.2.2.2.1	0.245723172628305	.	22720001	22920000	#4848FF	1	0.25
chr3	22920001	23160000	B.1.2.1.2.2.1.1	0.345256609642302	.	22920001	23160000	#9191FF	1	0.375
chr3	23160001	23320000	B.1.1.1.2.1.2.2.2	0.438569206842924	.	23160001	23320000	#DADAFF	1	0.5
chr3	23320001	23800000	B.1.1.1.2.1.2.1	0.441679626749611	.	23320001	23800000	#DADAFF	1	0.5
chr3	23800001	24000000	A.1.2.1.2.2.1.2.1.2	0.743390357698289	.	23800001	24000000	#FF4848	1	0.875
chr3	24000001	24160000	A.2.1.2.2.1.1.2.1.1	0.576982892690513	.	24000001	24160000	#FF9191	1	0.75
chr3	24160001	24360000	A.2.1.1.1.1.1.1.1	0.653188180404355	.	24160001	24360000	#FF9191	1	0.75
chr3	24360001	24640000	A.1.2.2.1.2.1.2.2	0.701399688958009	.	24360001	24640000	#FF4848	1	0.875
chr3	24640001	24760000	A.2.2.2.2.1.2.2.1	0.49144634525661	.	24640001	24760000	#FFDADA	1	0.625
chr3	24760001	25120000	B.2.1.1.2.1.1.2.2.1.1	0.248833592534992	.	24760001	25120000	#4848FF	1	0.25
chr3	25120001	25480000	B.2.1.2.2.2.1.1.1.2.1.2	0.172628304821151	.	25120001	25480000	#4848FF	1	0.25
chr3	25480001	25600000	B.1.1.1.2.2.1.1	0.43701399688958	.	25480001	25600000	#DADAFF	1	0.5
chr3	25600001	25920000	A.1.2.2.2.2.1.2.2	0.665629860031104	.	25600001	25920000	#FF4848	1	0.875
chr3	25920001	26200000	B.2.1.1.2.1.1.2.1.2	0.250388802488336	.	25920001	26200000	#4848FF	1	0.25
chr3	26200001	26640000	B.2.2.1.2.1.1.2.1.2	0.0902021772939347	.	26200001	26640000	#0000FF	1	0.125
chr3	26640001	26760000	B.2.1.2.2.2.1.1.1.1	0.175738724727838	.	26640001	26760000	#4848FF	1	0.25
chr3	26760001	27080000	B.2.2.1.2.1.2.2.2	0.0824261275272162	.	26760001	27080000	#0000FF	1	0.125
chr3	27080001	27360000	B.2.1.2.2.2.1.1.1.2.1.1	0.174183514774495	.	27080001	27360000	#4848FF	1	0.25
chr3	27360001	27560000	A.2.2.1.2.2.1.2.1.2.1	0.530326594090202	.	27360001	27560000	#FFDADA	1	0.625
chr3	27560001	27800000	B.1.1.1.2.2.1.2.1	0.435458786936236	.	27560001	27800000	#DADAFF	1	0.5
chr3	27800001	28280000	B.1.2.2.2.2.1.2.2	0.28149300155521	.	27800001	28280000	#9191FF	1	0.375
chr3	28280001	28400000	A.2.2.1.2.2.1.2.1.2.2	0.528771384136858	.	28280001	28400000	#FFDADA	1	0.625
chr3	28400001	28600000	B.2.1.2.2.1.2.1	0.180404354587869	.	28400001	28600000	#4848FF	1	0.25
chr3	28600001	29000000	B.2.1.2.2.2.1.2.2.2	0.160186625194401	.	28600001	29000000	#4848FF	1	0.25
chr3	29000001	29240000	B.2.2.1.2.1.2.1	0.0870917573872473	.	29000001	29240000	#0000FF	1	0.125
chr3	29240001	29640000	B.2.1.1.2.2.1.2	0.23950233281493	.	29240001	29640000	#4848FF	1	0.25
chr3	29640001	29840000	B.1.1.2.1.2.2.2.1.2.1	0.410575427682737	.	29640001	29840000	#DADAFF	1	0.5
chr3	29840001	30040000	B.1.2.2.2.2.1.2.1	0.283048211508554	.	29840001	30040000	#9191FF	1	0.375
chr3	30040001	30240000	B.1.2.1.2.2.2.2.2	0.337480559875583	.	30040001	30240000	#9191FF	1	0.375
chr3	30240001	30600000	B.1.1.2.2.2.1.2.1	0.384136858475894	.	30240001	30600000	#DADAFF	1	0.5
chr3	30600001	30800000	A.2.1.2.2.1.1.2.2.1.1	0.573872472783826	.	30600001	30800000	#FF9191	1	0.75
chr3	30800001	31160000	B.1.2.2.2.1.1.1.2	0.298600311041991	.	30800001	31160000	#9191FF	1	0.375
chr3	31160001	31560000	B.1.1.1.2.2.1.2.2	0.433903576982893	.	31160001	31560000	#DADAFF	1	0.5
chr3	31560001	31680000	A.2.1.1.1.1.1.1.2.2	0.650077760497667	.	31560001	31680000	#FF9191	1	0.75
chr3	31680001	31880000	A.2.1.2.2.1.1.2.2.2	0.570762052877138	.	31680001	31880000	#FF9191	1	0.75
chr3	31880001	32120000	A.2.2.1.1.1.1.1.2.1	0.552099533437014	.	31880001	32120000	#FFDADA	1	0.625
chr3	32120001	32400000	A.1.2.2.2.1.2.1.2.1.1	0.685847589424572	.	32120001	32400000	#FF4848	1	0.875
chr3	32400001	32720000	A.1.1.2.1.1.1.1.1.1	0.930015552099533	.	32400001	32720000	#FF0000	1	1
chr3	32720001	32960000	A.1.1.2.1.1.1.1.1.2	0.92846034214619	.	32720001	32960000	#FF0000	1	1
chr3	32960001	33160000	A.1.1.2.1.1.1.2.2.2	0.911353032659409	.	32960001	33160000	#FF0000	1	1
chr3	33160001	33400000	A.1.2.1.2.2.1.2.2.2.1	0.740279937791602	.	33160001	33400000	#FF4848	1	0.875
chr3	33400001	33520000	A.1.2.2.1.2.1.2.1.2	0.702954898911353	.	33400001	33520000	#FF4848	1	0.875
chr3	33520001	33680000	A.1.2.2.1.2.1.2.1.1	0.704510108864697	.	33520001	33680000	#FF4848	1	0.875
chr3	33680001	33920000	A.1.2.2.1.2.1.1.2.2	0.70606531881804	.	33680001	33920000	#FF4848	1	0.875
chr3	33920001	34080000	A.2.2.2.2.1.2.2.2.2	0.488335925349922	.	33920001	34080000	#FFDADA	1	0.625
chr3	34080001	34360000	B.1.2.2.2.2.1.1.2	0.284603421461897	.	34080001	34360000	#9191FF	1	0.375
chr3	34360001	34920000	B.2.2.2.1.2.2.2.1.2	0.0342146189735614	.	34360001	34920000	#0000FF	1	0.125
chr3	34920001	35240000	B.2.2.2.2.1.2.1.1	0.0186625194401244	.	34920001	35240000	#0000FF	1	0.125
chr3	35240001	35440000	B.2.2.1.2.2.2.1	0.0746500777604977	.	35240001	35440000	#0000FF	1	0.125
chr3	35440001	35600000	B.2.1.2.2.1.2.2.2	0.177293934681182	.	35440001	35600000	#4848FF	1	0.25
chr3	35600001	35920000	B.1.2.2.2.2.1.1.1	0.286158631415241	.	35600001	35920000	#9191FF	1	0.375
chr3	35920001	36160000	B.2.1.1.2.1.1.2.2.1.2	0.247278382581649	.	35920001	36160000	#4848FF	1	0.25
chr3	36160001	36360000	B.1.1.2.2.2.1.2.2	0.382581648522551	.	36160001	36360000	#DADAFF	1	0.5
chr3	36360001	36760000	A.2.2.1.2.2.2.1	0.525660964230171	.	36360001	36760000	#FFDADA	1	0.625
chr3	36760001	36920000	A.1.2.2.1.2.1.1.2.1	0.707620528771384	.	36760001	36920000	#FF4848	1	0.875
chr3	36920001	37400000	A.1.1.1.1.1.1.2.2	0.996889580093313	.	36920001	37400000	#FF0000	1	1
chr3	37400001	37840000	A.1.1.2.1.1.1.1.2.2.1	0.925349922239502	.	37400001	37840000	#FF0000	1	1
chr3	37840001	38080000	A.1.1.2.2.2.1.2.2.2.2.1	0.830482115085537	.	37840001	38080000	#FF0000	1	1
chr3	38080001	38320000	A.1.1.2.1.1.1.1.2.2.2.1.2	0.922239502332815	.	38080001	38320000	#FF0000	1	1
chr3	38320001	38560000	A.1.2.1.2.1.1.1.1	0.769828926905132	.	38320001	38560000	#FF4848	1	0.875
chr3	38560001	38800000	A.1.2.2.1.2.2.2.2	0.696734059097978	.	38560001	38800000	#FF4848	1	0.875
chr3	38800001	39040000	A.2.1.1.1.2.2.1.2.2.1	0.631415241057543	.	38800001	39040000	#FF9191	1	0.75
chr3	39040001	39240000	A.1.1.2.2.2.1.2.1.1.2	0.836702954898911	.	39040001	39240000	#FF0000	1	1
chr3	39240001	39480000	A.1.1.2.1.1.1.2.2.1.2	0.912908242612753	.	39240001	39480000	#FF0000	1	1
chr3	39480001	39880000	A.2.1.1.1.1.2.1.1.2	0.642301710730949	.	39480001	39880000	#FF9191	1	0.75
chr3	39880001	40160000	B.1.1.1.2.2.2.1.2	0.430793157076205	.	39880001	40160000	#DADAFF	1	0.5
chr3	40160001	40480000	A.2.1.1.1.1.1.2.1	0.648522550544324	.	40160001	40480000	#FF9191	1	0.75
chr3	40480001	40600000	A.1.2.2.1.2.1.1.1	0.709175738724728	.	40480001	40600000	#FF4848	1	0.875
chr3	40600001	41200000	A.2.2.2.2.1.1.1.1.1	0.500777604976672	.	40600001	41200000	#FFDADA	1	0.625
chr3	41200001	41320000	A.2.1.2.1.1.2	0.590979782270607	.	41200001	41320000	#FF9191	1	0.75
chr3	41320001	41640000	B.1.1.2.1.2.2.2.2.1	0.40746500777605	.	41320001	41640000	#DADAFF	1	0.5
chr3	41640001	41960000	A.2.2.1.2.2.2.2	0.524105754276827	.	41640001	41960000	#FFDADA	1	0.625
chr3	41960001	42320000	A.1.2.1.1.1.1.1.2.2	0.810264385692068	.	41960001	42320000	#FF4848	1	0.875
chr3	42320001	42560000	A.1.2.2.2.1.2.2.1.2	0.679626749611198	.	42320001	42560000	#FF4848	1	0.875
chr3	42560001	42800000	A.1.1.2.1.1.1.1.2.2.2.1.1	0.923794712286159	.	42560001	42800000	#FF0000	1	1
chr3	42800001	42960000	A.1.1.2.2.1.1.1.2.2	0.858475894245723	.	42800001	42960000	#FF0000	1	1
chr3	42960001	43280000	A.1.2.1.2.1.1.2.1.1.1.2	0.765163297045101	.	42960001	43280000	#FF4848	1	0.875
chr3	43280001	43560000	A.1.2.1.2.1.1.2.1.1.2.1.1	0.763608087091757	.	43280001	43560000	#FF4848	1	0.875
chr3	43560001	43840000	A.1.1.2.2.1.1.1.2.1	0.860031104199067	.	43560001	43840000	#FF0000	1	1
chr3	43840001	44320000	A.1.2.2.1.2.2.1	0.699844479004666	.	43840001	44320000	#FF4848	1	0.875
chr3	44320001	44800000	A.1.2.1.1.1.1.2.1.1.1	0.808709175738725	.	44320001	44800000	#FF4848	1	0.875
chr3	44800001	45000000	A.1.2.1.1.1.2.1.2	0.797822706065319	.	44800001	45000000	#FF4848	1	0.875
chr3	45000001	45480000	A.1.1.1.1.2.2.2.1.1	0.976671850699845	.	45000001	45480000	#FF0000	1	1
chr3	45480001	45720000	A.1.1.2.1.2.2.1.2.2	0.875583203732504	.	45480001	45720000	#FF0000	1	1
chr3	45720001	46200000	A.1.1.1.1.2.2.2.1.2	0.975116640746501	.	45720001	46200000	#FF0000	1	1
chr3	46200001	46480000	A.1.2.1.1.1.2.1.1.1	0.800933125972006	.	46200001	46480000	#FF4848	1	0.875
chr3	46480001	46720000	A.1.1.2.2.1.1.2.1.1.2.1	0.855365474339036	.	46480001	46720000	#FF0000	1	1
chr3	46720001	46960000	A.1.1.2.2.1.1.2.1.1.2.2	0.853810264385692	.	46720001	46960000	#FF0000	1	1
chr3	46960001	47440000	A.1.1.1.2.2.2.2.1.2.1	0.936236391912908	.	46960001	47440000	#FF0000	1	1
chr3	47440001	47880000	A.1.1.1.2.2.2.2.1.2.2	0.934681181959565	.	47440001	47880000	#FF0000	1	1
chr3	47880001	48240000	A.1.1.2.1.2.2.1.1	0.878693623639191	.	47880001	48240000	#FF0000	1	1
chr3	48240001	48680000	A.1.1.1.2.2.2.2.1.1	0.937791601866252	.	48240001	48680000	#FF0000	1	1
chr3	48680001	49000000	A.1.1.2.1.2.2.2.2.1.1	0.872472783825817	.	48680001	49000000	#FF0000	1	1
chr3	49000001	49520000	A.1.1.1.2.2.2.2.2.1	0.933125972006221	.	49000001	49520000	#FF0000	1	1
chr3	49520001	49760000	A.1.2.1.1.1.2.2.1.2	0.794712286158631	.	49520001	49760000	#FF4848	1	0.875
chr3	49760001	50160000	A.1.1.2.1.2.1.1.2	0.884914463452566	.	49760001	50160000	#FF0000	1	1
chr3	50160001	50400000	A.1.1.1.2.2.2.2.2.2	0.931570762052877	.	50160001	50400000	#FF0000	1	1
chr3	50400001	50720000	A.1.1.1.2.2.2.1.2.1	0.940902021772939	.	50400001	50720000	#FF0000	1	1
chr3	50720001	51040000	A.2.2.1.1.2.2.1	0.541213063763608	.	50720001	51040000	#FFDADA	1	0.625
chr3	51040001	51400000	A.2.2.2.2.1.1.1.2	0.497667185069984	.	51040001	51400000	#FFDADA	1	0.625
chr3	51400001	51760000	A.1.1.2.1.1.1.2.1.1	0.919129082426128	.	51400001	51760000	#FF0000	1	1
chr3	51760001	51960000	A.1.2.2.2.1.1.2.2	0.68895800933126	.	51760001	51960000	#FF4848	1	0.875
chr3	51960001	52240000	A.1.1.1.1.2.2.2.2	0.973561430793157	.	51960001	52240000	#FF0000	1	1
chr3	52240001	52520000	A.1.1.1.2.2.1.1.2	0.954898911353033	.	52240001	52520000	#FF0000	1	1
chr3	52520001	52760000	A.1.1.2.1.2.2.2.1	0.87402799377916	.	52520001	52760000	#FF0000	1	1
chr3	52760001	53320000	A.1.1.1.1.1.1.2.1	0.998444790046656	.	52760001	53320000	#FF0000	1	1
chr3	53320001	53560000	A.1.2.1.1.1.1.1.1.1	0.8149300155521	.	53320001	53560000	#FF4848	1	0.875
chr3	53560001	53960000	A.1.2.2.2.1.2.1.1	0.687402799377916	.	53560001	53960000	#FF4848	1	0.875
chr3	53960001	54200000	B.1.1.2.1.1.2.1.1	0.42457231726283	.	53960001	54200000	#DADAFF	1	0.5
chr3	54200001	54440000	B.1.2.1.2.1.2.1	0.348367029548989	.	54200001	54440000	#9191FF	1	0.375
chr3	54440001	54800000	B.2.1.2.2.2.2.2.2.1.1.2.2	0.146189735614308	.	54440001	54800000	#4848FF	1	0.25
chr3	54800001	55040000	B.1.2.2.2.2.2.1.1	0.279937791601866	.	54800001	55040000	#9191FF	1	0.375
chr3	55040001	55240000	B.2.1.2.2.2.2.2.1	0.152410575427683	.	55040001	55240000	#4848FF	1	0.25
chr3	55240001	55480000	B.2.1.2.2.2.2.2.2.1.2	0.144634525660964	.	55240001	55480000	#4848FF	1	0.25
chr3	55480001	55800000	B.1.2.2.2.1.1.2.2.1	0.295489891135303	.	55480001	55800000	#9191FF	1	0.375
chr3	55800001	56280000	B.2.1.2.2.2.2.2.2.2	0.143079315707621	.	55800001	56280000	#4848FF	1	0.25
chr3	56280001	56560000	B.1.1.2.1.1.2.1.2.1	0.423017107309487	.	56280001	56560000	#DADAFF	1	0.5
chr3	56560001	57080000	A.1.2.1.2.2.1.1.1	0.749611197511664	.	56560001	57080000	#FF4848	1	0.875
chr3	57080001	57520000	A.1.1.2.2.2.1.2.2.2.1	0.83203732503888	.	57080001	57520000	#FF0000	1	1
chr3	57520001	58000000	A.1.1.1.1.1.2.1	0.995334370139969	.	57520001	58000000	#FF0000	1	1
chr3	58000001	58240000	A.1.1.2.2.2.1.2.2.1	0.833592534992224	.	58000001	58240000	#FF0000	1	1
chr3	58240001	58640000	A.1.1.1.2.1.2.1	0.962674961119751	.	58240001	58640000	#FF0000	1	1
chr3	58640001	58920000	B.1.1.1.2.1.1.1.1	0.446345256609642	.	58640001	58920000	#DADAFF	1	0.5
chr3	58920001	59080000	A.2.2.1.1.1.1.1.2.2	0.55054432348367	.	58920001	59080000	#FFDADA	1	0.625
chr3	59080001	59560000	B.1.1.2.1.1.2.1.2.2	0.421461897356143	.	59080001	59560000	#DADAFF	1	0.5
chr3	59560001	59880000	B.1.1.1.2.2.2.2.1	0.429237947122862	.	59560001	59880000	#DADAFF	1	0.5
chr3	59880001	60200000	B.1.2.1.2.1.1	0.349922239502333	.	59880001	60200000	#9191FF	1	0.375
chr3	60200001	60720000	B.1.2.2.2.1.1.2.2.2	0.29393468118196	.	60200001	60720000	#9191FF	1	0.375
chr3	60720001	60960000	A.2.2.2.2.1.2.2.2.1	0.489891135303266	.	60720001	60960000	#FFDADA	1	0.625
chr3	60960001	61400000	A.2.1.1.1.1.2.1.1.1.1	0.645412130637636	.	60960001	61400000	#FF9191	1	0.75
chr3	61400001	61600000	B.1.2.2.2.1.1.1.1.2	0.300155520995334	.	61400001	61600000	#9191FF	1	0.375
chr3	61600001	61960000	B.2.1.2.2.1.1.1.2.2	0.186625194401244	.	61600001	61960000	#4848FF	1	0.25
chr3	61960001	62240000	B.2.1.2.2.1.1.1.2.1	0.188180404354588	.	61960001	62240000	#4848FF	1	0.25
chr3	62240001	62680000	B.1.2.2.2.1.1.2.1	0.297045101088647	.	62240001	62680000	#9191FF	1	0.375
chr3	62680001	62880000	B.2.1.2.2.1.2.2.1	0.178849144634526	.	62680001	62880000	#4848FF	1	0.25
chr3	62880001	63240000	B.2.2.1.2.2.2.2.2	0.0715396578538103	.	62880001	63240000	#0000FF	1	0.125
chr3	63240001	63800000	B.2.1.1.2.2.2.2	0.236391912908243	.	63240001	63800000	#4848FF	1	0.25
chr3	63800001	64000000	A.1.1.2.2.2.2.2.1.1	0.821150855365474	.	63800001	64000000	#FF0000	1	1
chr3	64000001	64360000	B.1.1.2.1.1.2.2.1.1	0.419906687402799	.	64000001	64360000	#DADAFF	1	0.5
chr3	64360001	64520000	B.1.1.2.1.1.2.2.2	0.416796267496112	.	64360001	64520000	#DADAFF	1	0.5
chr3	64520001	64760000	B.2.1.1.2.2.2.1	0.237947122861586	.	64520001	64760000	#4848FF	1	0.25
chr3	64760001	65000000	B.2.1.2.2.1.1.2.1	0.1850699844479	.	64760001	65000000	#4848FF	1	0.25
chr3	65000001	65280000	B.2.1.2.2.2.2.2.2.1.1.2.1	0.147744945567652	.	65000001	65280000	#4848FF	1	0.25
chr3	65280001	65680000	B.2.1.2.2.2.2.2.2.1.1.1.1	0.150855365474339	.	65280001	65680000	#4848FF	1	0.25
chr3	65680001	65920000	B.1.2.2.2.1.1.1.1.1	0.301710730948678	.	65680001	65920000	#9191FF	1	0.375
chr3	65920001	66160000	B.1.1.1.2.2.2.2.2	0.427682737169518	.	65920001	66160000	#DADAFF	1	0.5
chr3	66280001	66440000	A.2.1.2.2.1.1.1.2	0.578538102643857	.	66280001	66440000	#FF9191	1	0.75
chr3	66440001	66640000	A.2.1.2.2.1.1.1.1	0.580093312597201	.	66440001	66640000	#FF9191	1	0.75
chr3	66640001	67000000	B.1.1.1.2.2.2.1.1	0.432348367029549	.	66640001	67000000	#DADAFF	1	0.5
chr3	67000001	67120000	A.2.1.1.1.1.1.2.2	0.64696734059098	.	67000001	67120000	#FF9191	1	0.75
chr3	67120001	67440000	B.1.2.1.2.2.2.2.1	0.339035769828927	.	67120001	67440000	#9191FF	1	0.375
chr3	67440001	67720000	A.2.1.2.2.1.1.2.2.1.2	0.572317262830482	.	67440001	67720000	#FF9191	1	0.75
chr3	67720001	68120000	B.2.1.2.2.1.1.2.2.1	0.183514774494557	.	67720001	68120000	#4848FF	1	0.25
chr3	68120001	68520000	B.2.2.2.1.2.2.1.2.1	0.0419906687402799	.	68120001	68520000	#0000FF	1	0.125
chr3	68520001	68720000	B.2.1.2.2.2.1.1.1.2.2	0.171073094867807	.	68520001	68720000	#4848FF	1	0.25
chr3	68720001	69040000	B.1.1.2.1.2.2.2.2.2.2	0.404354587869362	.	68720001	69040000	#DADAFF	1	0.5
chr3	69040001	69160000	A.1.2.1.2.2.1.1.2.1	0.74805598755832	.	69040001	69160000	#FF4848	1	0.875
chr3	69160001	69520000	A.2.1.1.1.1.2.1.1.1.2	0.643856920684292	.	69160001	69520000	#FF9191	1	0.75
chr3	69520001	69720000	B.1.1.1.2.1.1.1.2	0.444790046656299	.	69520001	69720000	#DADAFF	1	0.5
chr3	69720001	69880000	A.2.1.1.1.1.2.2.1	0.639191290824261	.	69720001	69880000	#FF9191	1	0.75
chr3	69880001	70040000	A.2.2.2.2.1.1.1.1.2	0.499222395023328	.	69880001	70040000	#FFDADA	1	0.625
chr3	70040001	70200000	B.1.2.1.2.1.2.2	0.346811819595645	.	70040001	70200000	#9191FF	1	0.375
chr3	70200001	70520000	B.2.1.2.2.1.1.2.2.2	0.181959564541213	.	70200001	70520000	#4848FF	1	0.25
chr3	70520001	71000000	B.1.1.2.1.1.2.2.1.2	0.418351477449456	.	70520001	71000000	#DADAFF	1	0.5
chr3	71000001	71360000	A.1.2.1.1.1.1.1.1.2	0.813374805598756	.	71000001	71360000	#FF4848	1	0.875
chr3	71360001	71640000	A.1.1.2.1.1.1.2.2.1.1	0.914463452566096	.	71360001	71640000	#FF0000	1	1
chr3	71640001	71920000	A.1.2.2.2.1.2.1.2.2	0.682737169517885	.	71640001	71920000	#FF4848	1	0.875
chr3	71920001	72320000	A.1.1.2.2.2.1.2.2.2.2.2	0.828926905132193	.	71920001	72320000	#FF0000	1	1
chr3	72320001	72560000	A.1.1.1.2.1.2.2.1	0.961119751166407	.	72320001	72560000	#FF0000	1	1
chr3	72560001	72920000	A.1.1.1.2.1.2.2.2	0.959564541213064	.	72560001	72920000	#FF0000	1	1
chr3	72920001	73160000	A.1.2.1.2.2.1.2.2.1	0.741835147744946	.	72920001	73160000	#FF4848	1	0.875
chr3	73160001	73600000	A.2.2.2.2.1.2.1	0.493001555209953	.	73160001	73600000	#FFDADA	1	0.625
chr3	73600001	73920000	B.2.1.2.2.2.2.2.2.1.1.1.2	0.149300155520995	.	73600001	73920000	#4848FF	1	0.25
chr3	73920001	74160000	B.2.2.2.1.2.1.1.2.1.2	0.0528771384136858	.	73920001	74160000	#0000FF	1	0.125
chr3	74160001	74400000	B.2.2.2.1.2.2.1.2.2.1.2	0.0388802488335925	.	74160001	74400000	#0000FF	1	0.125
chr3	74400001	74720000	B.2.2.2.1.2.2.1.2.2.2	0.0373250388802488	.	74400001	74720000	#0000FF	1	0.125
chr3	74720001	75240000	B.2.2.2.2.1.2.1.2.1.2.1	0.0139968895800933	.	74720001	75240000	#0000FF	1	0.125
chr3	75240001	75600000	B.1.1.2.1.2.2.2.2.2.1	0.405909797822706	.	75240001	75600000	#DADAFF	1	0.5
chr3	75800001	76240000	B.2.2.1.2.2.1.2.1	0.0777604976671851	.	75800001	76240000	#0000FF	1	0.125
chr3	76240001	76720000	B.2.2.2.2.1.2.1.2.1.2.2	0.0124416796267496	.	76240001	76720000	#0000FF	1	0.125
chr3	76720001	77000000	B.2.2.2.1.2.1.2.1.1	0.0497667185069984	.	76720001	77000000	#0000FF	1	0.125
chr3	77000001	77440000	B.2.2.2.1.2.1.1.1.1.2	0.0590979782270607	.	77000001	77440000	#0000FF	1	0.125
chr3	77440001	77840000	B.2.2.2.1.2.2.1.2.2.1.1	0.0404354587869362	.	77440001	77840000	#0000FF	1	0.125
chr3	77840001	78040000	B.2.2.1.2.1.1.1	0.0979782270606532	.	77840001	78040000	#0000FF	1	0.125
chr3	78040001	78640000	B.2.2.2.1.2.2.2.1.1	0.0357698289269051	.	78040001	78640000	#0000FF	1	0.125
chr3	78640001	79120000	B.1.2.2.2.2.2.1.2	0.278382581648523	.	78640001	79120000	#9191FF	1	0.375
chr3	79120001	79600000	B.2.2.2.1.2.1.1.2.2	0.0513219284603421	.	79120001	79600000	#0000FF	1	0.125
chr3	79600001	79920000	B.2.2.1.2.2.2.2.1	0.073094867807154	.	79600001	79920000	#0000FF	1	0.125
chr3	79920001	80120000	B.2.2.2.1.2.1.2.2.1	0.046656298600311	.	79920001	80120000	#0000FF	1	0.125
chr3	80120001	80640000	B.2.2.2.2.1.2.2.2	0.00777604976671851	.	80120001	80640000	#0000FF	1	0.125
chr3	80640001	80920000	B.2.2.2.1.2.1.1.2.1.1	0.0544323483670296	.	80640001	80920000	#0000FF	1	0.125
chr3	80920001	81240000	B.2.2.2.1.2.1.1.1.1.1	0.0606531881804044	.	80920001	81240000	#0000FF	1	0.125
chr3	81240001	81520000	B.1.2.2.2.1.2.2.1.1	0.290824261275272	.	81240001	81520000	#9191FF	1	0.375
chr3	81520001	81880000	A.2.1.1.1.1.2.2.2	0.637636080870918	.	81520001	81880000	#FF9191	1	0.75
chr3	81880001	82240000	B.1.2.2.2.1.2.2.1.2	0.289269051321928	.	81880001	82240000	#9191FF	1	0.375
chr3	82240001	82480000	B.2.1.2.2.2.2.1.2	0.153965785381026	.	82240001	82480000	#4848FF	1	0.25
chr3	82480001	82920000	B.2.2.2.2.1.2.1.2.2	0.0108864696734059	.	82480001	82920000	#0000FF	1	0.125
chr3	82920001	83440000	B.2.2.2.1.2.1.2.2.2	0.0451010886469673	.	82920001	83440000	#0000FF	1	0.125
chr3	83440001	83600000	B.2.1.2.2.2.2.1.1.1.2	0.157076205287714	.	83440001	83600000	#4848FF	1	0.25
chr3	83600001	84080000	B.2.2.2.1.2.2.2.2	0.0326594090202177	.	83600001	84080000	#0000FF	1	0.125
chr3	84080001	84160000	B.2.2.2.1.2.1.2.1.2	0.0482115085536547	.	84080001	84160000	#0000FF	1	0.125
chr3	84200001	84520000	B.2.2.2.1.2.1.2.1.2	0.0482115085536547	.	84200001	84520000	#0000FF	1	0.125
chr3	84520001	84960000	B.2.2.2.2.1.2.1.2.1.1.1	0.0171073094867807	.	84520001	84960000	#0000FF	1	0.125
chr3	84960001	85280000	B.2.2.2.1.2.1.1.1.2.2	0.0559875583203732	.	84960001	85280000	#0000FF	1	0.125
chr3	85280001	85680000	B.2.2.2.1.2.1.1.1.2.1	0.057542768273717	.	85280001	85680000	#0000FF	1	0.125
chr3	85680001	86200000	B.2.2.2.2.1.2.1.2.1.1.2	0.015552099533437	.	85680001	86200000	#0000FF	1	0.125
chr3	86200001	86760000	B.2.2.2.2.1.2.2.1	0.00933125972006221	.	86200001	86760000	#0000FF	1	0.125
chr3	86760001	87000000	B.2.1.2.2.1.1.1.1	0.189735614307932	.	86760001	87000000	#4848FF	1	0.25
chr3	87000001	87240000	B.1.1.2.1.2.2.1	0.413685847589425	.	87000001	87240000	#DADAFF	1	0.5
chr3	87240001	87800000	B.1.1.1.1.1.2.1	0.468118195956454	.	87240001	87800000	#DADAFF	1	0.5
chr3	87800001	88040000	A.2.1.2.2.2.2.1.1	0.56298600311042	.	87800001	88040000	#FF9191	1	0.75
chr3	88040001	88240000	A.1.2.1.2.2.1.1.2.2	0.746500777604977	.	88040001	88240000	#FF4848	1	0.875
chr3	88240001	88760000	B.1.2.2.2.1.2.1	0.292379471228616	.	88240001	88760000	#9191FF	1	0.375
chr3	88760001	89000000	B.2.1.2.2.2.2.1.1.2	0.15552099533437	.	88760001	89000000	#4848FF	1	0.25
chr3	89000001	89200000	B.1.2.2.2.2.2.2	0.276827371695179	.	89000001	89200000	#9191FF	1	0.375
chr3	89200001	89480000	B.2.1.2.2.2.2.1.1.1.1	0.158631415241058	.	89200001	89480000	#4848FF	1	0.25
chr3	89480001	89800000	B.2.2.1.2.2.1.1.1	0.0808709175738725	.	89480001	89800000	#0000FF	1	0.125
chr3	89800001	90040000	B.2.2.1.2.2.1.1.2	0.0793157076205288	.	89800001	90040000	#0000FF	1	0.125
chr3	90040001	90360000	B.2.2.1.2.2.1.2.2	0.0762052877138414	.	90040001	90360000	#0000FF	1	0.125
chr3	93520001	93880000	A.2.2.2.2.2.1.1	0.486780715396579	.	93520001	93880000	#FFDADA	1	0.625
chr3	93880001	94080000	B.1.2.1.1.1.1.2.2	0.371695178849145	.	93880001	94080000	#9191FF	1	0.375
chr3	94080001	94320000	B.1.2.2.2.1.2.2.2	0.287713841368585	.	94080001	94320000	#9191FF	1	0.375
chr3	94320001	94520000	B.2.1.2.1.2.1.2.2.2	0.200622083981337	.	94320001	94520000	#4848FF	1	0.25
chr3	94520001	95240000	B.2.2.2.2.1.1.2.2	0.0202177293934681	.	94520001	95240000	#0000FF	1	0.125
chr3	95280001	95320000	B.2.2.2.2.1.1.2.2	0.0202177293934681	.	95280001	95320000	#0000FF	1	0.125
chr3	95320001	95440000	B.2.1.2.1.2.1.1.2	0.208398133748056	.	95320001	95440000	#4848FF	1	0.25
chr3	95440001	95760000	B.2.2.2.1.1.2.1.1	0.0684292379471229	.	95440001	95760000	#0000FF	1	0.125
chr3	95760001	96360000	B.2.2.2.2.2.1.1.2	0.0046656298600311	.	95760001	96360000	#0000FF	1	0.125
chr3	96360001	96600000	B.2.2.1.1.1.1.1	0.141524105754277	.	96360001	96600000	#0000FF	1	0.125
chr3	96600001	96960000	B.2.2.1.1.2.1.2.1	0.110419906687403	.	96600001	96960000	#0000FF	1	0.125
chr3	96960001	97440000	B.2.2.1.1.2.1.2.2	0.108864696734059	.	96960001	97440000	#0000FF	1	0.125
chr3	97440001	97760000	A.2.2.2.2.2.1.2.2.1	0.483670295489891	.	97440001	97760000	#FFDADA	1	0.625
chr3	97760001	98040000	B.1.2.2.1.2.1.1	0.318818040435459	.	97760001	98040000	#9191FF	1	0.375
chr3	98040001	98200000	B.1.1.1.1.2.2.1.2.1	0.452566096423017	.	98040001	98200000	#DADAFF	1	0.5
chr3	98200001	98320000	A.1.2.2.2.2.1.2.1.2.1	0.668740279937792	.	98200001	98320000	#FF4848	1	0.875
chr3	98320001	98640000	A.2.1.2.2.2.2.1.2.1	0.561430793157076	.	98320001	98640000	#FF9191	1	0.75
chr3	98640001	98720000	B.1.1.2.1.1.1	0.426127527216174	.	98640001	98720000	#DADAFF	1	0.5
chr3	98720001	98920000	B.1.2.1.1.2.2.2	0.351477449455676	.	98720001	98920000	#9191FF	1	0.375
chr3	98920001	99200000	B.2.1.2.1.2.1.1.1.2	0.2099533437014	.	98920001	99200000	#4848FF	1	0.25
chr3	99200001	99520000	B.1.2.1.1.1.1.2.1	0.373250388802488	.	99200001	99520000	#9191FF	1	0.375
chr3	99520001	99720000	A.1.2.2.1.1.1.2.2	0.715396578538103	.	99520001	99720000	#FF4848	1	0.875
chr3	99720001	99960000	A.1.2.2.1.1.1.2.1.2	0.716951788491446	.	99720001	99960000	#FF4848	1	0.875
chr3	99960001	100160000	A.1.1.2.2.2.2.1.1.1	0.827371695178849	.	99960001	100160000	#FF0000	1	1
chr3	100160001	100520000	A.1.2.2.2.2.1.2.1.1	0.670295489891135	.	100160001	100520000	#FF4848	1	0.875
chr3	100520001	101040000	A.2.2.2.2.2.1.2.2.2.2	0.480559875583204	.	100520001	101040000	#FFDADA	1	0.625
chr3	101040001	101200000	A.1.2.2.2.2.1.2.1.2.2	0.667185069984448	.	101040001	101200000	#FF4848	1	0.875
chr3	101200001	101440000	A.1.2.1.1.2.1.1.1	0.7900466562986	.	101200001	101440000	#FF4848	1	0.875
chr3	101440001	101960000	A.2.1.2.2.2.2.2.1	0.558320373250389	.	101440001	101960000	#FF9191	1	0.75
chr3	101960001	102280000	B.2.1.2.1.1.1.2	0.228615863141524	.	101960001	102280000	#4848FF	1	0.25
chr3	102280001	102480000	B.2.1.2.1.1.2.1.1.1	0.22706065318818	.	102280001	102480000	#4848FF	1	0.25
chr3	102480001	102920000	B.2.2.2.1.1.2.1.2.2	0.0653188180404355	.	102480001	102920000	#0000FF	1	0.125
chr3	102960001	103280000	B.2.2.2.1.1.2.2.1	0.0637636080870918	.	102960001	103280000	#0000FF	1	0.125
chr3	103280001	103920000	B.2.2.2.2.2.1.1.1	0.00622083981337481	.	103280001	103920000	#0000FF	1	0.125
chr3	103920001	104000000	B.2.1.2.1.2.1.2.2.1	0.202177293934681	.	103920001	104000000	#4848FF	1	0.25
chr3	104000001	104240000	B.2.2.2.1.1.2.1.2.1	0.0668740279937792	.	104000001	104240000	#0000FF	1	0.125
chr3	104240001	104720000	B.2.2.2.2.1.1.2.1.2.2	0.0217729393468118	.	104240001	104720000	#0000FF	1	0.125
chr3	104720001	105040000	B.2.2.2.1.1.2.2.2	0.0622083981337481	.	104720001	105040000	#0000FF	1	0.125
chr3	105040001	105320000	B.2.1.1.1.2.2	0.255054432348367	.	105040001	105320000	#4848FF	1	0.25
chr3	105320001	105640000	A.2.1.2.2.2.2.2.2	0.556765163297045	.	105320001	105640000	#FF9191	1	0.75
chr3	105640001	105840000	B.1.1.1.1.2.2.1.2.2.2	0.44945567651633	.	105640001	105840000	#DADAFF	1	0.5
chr3	105840001	106360000	B.2.1.1.1.2.1.2.2.2	0.256609642301711	.	105840001	106360000	#4848FF	1	0.25
chr3	106360001	106920000	B.2.1.2.1.2.1.2.1.2.2	0.203732503888025	.	106360001	106920000	#4848FF	1	0.25
chr3	106920001	107200000	A.2.2.1.1.1.2.1	0.547433903576983	.	106920001	107200000	#FFDADA	1	0.625
chr3	107200001	107520000	A.1.2.1.1.2.1.1.2.2.1	0.785381026438569	.	107200001	107520000	#FF4848	1	0.875
chr3	107520001	107720000	A.2.1.1.2.1.1.2.1	0.622083981337481	.	107520001	107720000	#FF9191	1	0.75
chr3	107720001	107920000	A.1.1.2.2.2.2.1.1.2.2	0.824261275272162	.	107720001	107920000	#FF0000	1	1
chr3	107920001	108360000	A.1.2.1.1.2.2.2	0.771384136858476	.	107920001	108360000	#FF4848	1	0.875
chr3	108360001	108720000	B.1.1.2.2.1.2.2.2	0.388802488335925	.	108360001	108720000	#DADAFF	1	0.5
chr3	108720001	108840000	B.1.1.1.1.2.2.1.2.2.1	0.451010886469673	.	108720001	108840000	#DADAFF	1	0.5
chr3	108840001	109120000	B.1.2.1.1.2.2.1.1	0.354587869362364	.	108840001	109120000	#9191FF	1	0.375
chr3	109120001	109520000	B.2.2.1.1.2.1.1.2.2.2	0.111975116640746	.	109120001	109520000	#0000FF	1	0.125
chr3	109520001	109720000	B.2.2.1.1.2.1.1.1.1	0.119751166407465	.	109520001	109720000	#0000FF	1	0.125
chr3	109720001	110120000	B.2.2.2.2.1.1.2.1.1	0.0264385692068429	.	109720001	110120000	#0000FF	1	0.125
chr3	110120001	110400000	B.2.2.2.2.1.1.2.1.2.1.1	0.0248833592534992	.	110120001	110400000	#0000FF	1	0.125
chr3	110400001	110760000	B.2.2.2.2.1.1.2.1.2.1.2	0.0233281493001555	.	110400001	110760000	#0000FF	1	0.125
chr3	110760001	110920000	B.2.1.2.1.2.1.2.1.1	0.206842923794712	.	110760001	110920000	#4848FF	1	0.25
chr3	110920001	111240000	B.2.2.1.1.2.1.1.2.2.1	0.11353032659409	.	110920001	111240000	#0000FF	1	0.125
chr3	111240001	111760000	B.1.1.1.1.1.2.2.1	0.46656298600311	.	111240001	111760000	#DADAFF	1	0.5
chr3	111760001	112000000	A.2.2.2.2.2.1.2.2.2.1	0.482115085536547	.	111760001	112000000	#FFDADA	1	0.625
chr3	112000001	112240000	A.2.1.2.2.2.2.1.2.2	0.559875583203733	.	112000001	112240000	#FF9191	1	0.75
chr3	112240001	112560000	A.1.1.2.2.2.2.1.1.2.1	0.825816485225505	.	112240001	112560000	#FF0000	1	1
chr3	112560001	112680000	A.2.1.2.1.1.1.2	0.59253499222395	.	112560001	112680000	#FF9191	1	0.75
chr3	112680001	113160000	A.1.2.1.2.2.2.2.1	0.729393468118196	.	112680001	113160000	#FF4848	1	0.875
chr3	113160001	113400000	A.1.2.1.2.2.2.2.2	0.727838258164852	.	113160001	113400000	#FF4848	1	0.875
chr3	113400001	113560000	A.1.1.2.1.1.2.1.2.2.1	0.900466562986003	.	113400001	113560000	#FF0000	1	1
chr3	113560001	113680000	A.1.2.2.2.2.1.1.2.2	0.671850699844479	.	113560001	113680000	#FF4848	1	0.875
chr3	113680001	113880000	A.2.1.1.2.1.2.1.1	0.612752721617418	.	113680001	113880000	#FF9191	1	0.75
chr3	113880001	114200000	A.2.2.1.1.1.2.2.2	0.544323483670295	.	113880001	114200000	#FFDADA	1	0.625
chr3	114200001	114440000	A.2.2.2.2.2.1.2.1	0.485225505443235	.	114200001	114440000	#FFDADA	1	0.625
chr3	114440001	114720000	A.2.1.1.2.1.2.1.2	0.611197511664075	.	114440001	114720000	#FF9191	1	0.75
chr3	114720001	114920000	A.2.1.2.1.2.1.2.2.1	0.584758942457232	.	114720001	114920000	#FF9191	1	0.75
chr3	114920001	115320000	B.2.1.1.1.2.1.2.2.1	0.258164852255054	.	114920001	115320000	#4848FF	1	0.25
chr3	115320001	115560000	B.1.1.2.2.1.2.2.1	0.390357698289269	.	115320001	115560000	#DADAFF	1	0.5
chr3	115560001	115840000	B.2.1.1.1.2.1.2.1.2	0.259720062208398	.	115560001	115840000	#4848FF	1	0.25
chr3	115840001	116400000	B.2.2.2.2.2.1.2	0.0031104199066874	.	115840001	116400000	#0000FF	1	0.125
chr3	116400001	116720000	B.2.2.1.1.2.1.1.2.1.2	0.115085536547434	.	116400001	116720000	#0000FF	1	0.125
chr3	116720001	116840000	B.2.1.2.1.2.1.1.1.1	0.211508553654743	.	116720001	116840000	#4848FF	1	0.25
chr3	116840001	117080000	B.2.2.1.1.1.1.2	0.139968895800933	.	116840001	117080000	#0000FF	1	0.125
chr3	117080001	117200000	B.2.1.2.1.1.2.1.1.2	0.225505443234837	.	117080001	117200000	#4848FF	1	0.25
chr3	117200001	117480000	B.2.2.1.1.2.1.1.2.1.1	0.116640746500778	.	117200001	117480000	#0000FF	1	0.125
chr3	117480001	117720000	B.2.2.1.1.2.1.1.1.2	0.118195956454121	.	117480001	117720000	#0000FF	1	0.125
chr3	117720001	118520000	B.2.2.2.2.2.2	0.0015552099533437	.	117720001	118520000	#0000FF	1	0.125
chr3	118520001	118880000	B.2.1.1.1.2.1.2.1.1	0.261275272161742	.	118520001	118880000	#4848FF	1	0.25
chr3	118880001	119120000	A.2.1.2.1.2.1.2.2.2	0.583203732503888	.	118880001	119120000	#FF9191	1	0.75
chr3	119120001	119280000	A.1.2.2.1.1.1.1.2.2.2.2	0.720062208398134	.	119120001	119280000	#FF4848	1	0.875
chr3	119280001	119560000	A.2.1.1.2.1.1.1.1	0.625194401244168	.	119280001	119560000	#FF9191	1	0.75
chr3	119560001	119840000	A.1.2.2.1.1.1.1.2.2.2.1	0.721617418351477	.	119560001	119840000	#FF4848	1	0.875
chr3	119840001	120160000	A.2.1.2.2.2.1.2.2	0.564541213063764	.	119840001	120160000	#FF9191	1	0.75
chr3	120160001	120280000	B.1.1.1.1.2.2.1.1.1	0.455676516329705	.	120160001	120280000	#DADAFF	1	0.5
chr3	120280001	120560000	A.2.2.1.2.1	0.538102643856921	.	120280001	120560000	#FFDADA	1	0.625
chr3	120560001	120920000	B.2.2.2.1.1.1	0.0699844479004666	.	120560001	120920000	#0000FF	1	0.125
chr3	120920001	121120000	B.2.1.2.1.1.1.1.2.2	0.230171073094868	.	120920001	121120000	#4848FF	1	0.25
chr3	121120001	121440000	A.1.2.1.1.2.1.1.2.2.2	0.783825816485226	.	121120001	121440000	#FF4848	1	0.875
chr3	121440001	121600000	A.1.2.2.1.1.1.2.1.1	0.71850699844479	.	121440001	121600000	#FF4848	1	0.875
chr3	121600001	122080000	A.2.1.1.2.1.1.2.2.1.1	0.620528771384137	.	121600001	122080000	#FF9191	1	0.75
chr3	122080001	122480000	A.1.1.1.1.2.1.1	0.992223950233281	.	122080001	122480000	#FF0000	1	1
chr3	122480001	122640000	A.1.2.1.2.1.2.2.1.2	0.752721617418352	.	122480001	122640000	#FF4848	1	0.875
chr3	122640001	123000000	A.1.1.2.1.1.1.1.2.1	0.926905132192846	.	122640001	123000000	#FF0000	1	1
chr3	123000001	123320000	A.1.1.2.2.2.1.1	0.839813374805599	.	123000001	123320000	#FF0000	1	1
chr3	123320001	123720000	A.1.2.1.1.1.1.2.1.1.2	0.807153965785381	.	123320001	123720000	#FF4848	1	0.875
chr3	123720001	124240000	A.2.1.1.1.2.1	0.636080870917574	.	123720001	124240000	#FF9191	1	0.75
chr3	124240001	124440000	A.1.2.2.2.1.1.1.2	0.692068429237947	.	124240001	124440000	#FF4848	1	0.875
chr3	124440001	124640000	A.1.2.1.2.1.2.2.2	0.751166407465008	.	124440001	124640000	#FF4848	1	0.875
chr3	124640001	124960000	A.1.2.1.1.1.1.2.1.2	0.805598755832037	.	124640001	124960000	#FF4848	1	0.875
chr3	124960001	125400000	A.1.1.1.2.2.1.2.1	0.953343701399689	.	124960001	125400000	#FF0000	1	1
chr3	125400001	125600000	A.2.1.1.1.2.2.2.2	0.626749611197512	.	125400001	125600000	#FF9191	1	0.75
chr3	125600001	126160000	A.1.2.1.2.1.1.2.2	0.757387247278383	.	125600001	126160000	#FF4848	1	0.875
chr3	126160001	126640000	A.1.1.2.2.1.2.2.1	0.842923794712286	.	126160001	126640000	#FF0000	1	1
chr3	126640001	126800000	A.1.2.2.2.1.1.1.1.1	0.695178849144635	.	126640001	126800000	#FF4848	1	0.875
chr3	126800001	127280000	A.1.2.2.2.1.1.1.1.2	0.693623639191291	.	126800001	127280000	#FF4848	1	0.875
[truncated: 7,186 more rows]
