# Supplementary material for: Systematic inference and comparison of multi-scale chromatin sub-compartments connects spatial organization to cell phenotypes
Source: Nat Commun. 2021 May 10;12:2439. doi: 10.1038/s41467-021-22666-3 (PMC8110550; doi:10.1038/s41467-021-22666-3)
Supplement: Supplementary file 5 — Supplementary Dataset 2 [file 41467_2021_22666_MOESM5_ESM.zip › Supplementary_Data_1_domain_hierarchies_127HiCmaps/Small_bowel_binsize=40kb.bed]

#fields: chr, pos_start, pos_end, the full compartment label describing the position in the hierachy, normalized compartment domain rank, ., pos_start, pos_end, color based on eight compartment model (A.1.1 - B.2.2), 1, eight compartment score (A.1.1 to B.2.2: 8 to 1 devided by 8)
chr1	680001	1000000	A.1.2.2.2.1.1.2.2	0.690582959641256	.	680001	1000000	#FF4848	1	0.875
chr1	1000001	1120000	A.1.1.2.1.2.1.2.2.1	0.908071748878924	.	1000001	1120000	#FF0000	1	1
chr1	1120001	1160000	A.1.2.2.2.1.1.2.1	0.69170403587444	.	1120001	1160000	#FF4848	1	0.875
chr1	1200001	1240000	A.1.2.2.2.1.1.2.1	0.69170403587444	.	1200001	1240000	#FF4848	1	0.875
chr1	1240001	1360000	A.1.2.2.2.1.1.1	0.692825112107623	.	1240001	1360000	#FF4848	1	0.875
chr1	1360001	1560000	A.1.1.2.1.2.2.1.2.2.2	0.899103139013453	.	1360001	1560000	#FF0000	1	1
chr1	1560001	1680000	A.1.2.1.2.2.2.2.2	0.744394618834081	.	1560001	1680000	#FF4848	1	0.875
chr1	1680001	1880000	A.1.1.2.1.2.1.1.2.1.2.1	0.913677130044843	.	1680001	1880000	#FF0000	1	1
chr1	1880001	2080000	A.1.1.2.1.2.2.1.2.1	0.901345291479821	.	1880001	2080000	#FF0000	1	1
chr1	2080001	2480000	A.1.2.1.2.1.1.1.1.1.1	0.792600896860987	.	2080001	2480000	#FF4848	1	0.875
chr1	2480001	2600000	A.1.2.1.2.2.2.2.1	0.745515695067265	.	2480001	2600000	#FF4848	1	0.875
chr1	2680001	2880000	A.1.2.1.2.2.1.2.2.1.1	0.755605381165919	.	2680001	2880000	#FF4848	1	0.875
chr1	2880001	3040000	A.1.2.1.2.2.2.1.1.2.2	0.75	.	2880001	3040000	#FF4848	1	0.875
chr1	3040001	3440000	A.1.2.1.2.2.1.1.2.1	0.762331838565022	.	3040001	3440000	#FF4848	1	0.875
chr1	3440001	3600000	A.1.1.2.1.1.2.2.2.1.2.2	0.92152466367713	.	3440001	3600000	#FF0000	1	1
chr1	3600001	3680000	A.1.2.1.2.1.2.2.1.1	0.769058295964126	.	3600001	3680000	#FF4848	1	0.875
chr1	3680001	3840000	A.1.2.2.2.2.1.2.1.1.1.1.1	0.676008968609865	.	3680001	3840000	#FF4848	1	0.875
chr1	3960001	4000000	A.1.2.2.2.2.1.2.1.1.1.1.1	0.676008968609865	.	3960001	4000000	#FF4848	1	0.875
chr1	4000001	4360000	A.2.2.2.1.2.2.1.1	0.487668161434978	.	4000001	4360000	#FFDADA	1	0.625
chr1	4360001	4760000	B.1.1.1.2.2.1.1	0.394618834080717	.	4360001	4760000	#DADAFF	1	0.5
chr1	4760001	5120000	B.1.1.2.1.1.1.2.1	0.389013452914798	.	4760001	5120000	#DADAFF	1	0.5
chr1	5120001	5240000	B.1.1.1.2.2.2.2	0.391255605381166	.	5120001	5240000	#DADAFF	1	0.5
chr1	5240001	5400000	B.1.1.1.2.2.1.2	0.393497757847534	.	5240001	5400000	#DADAFF	1	0.5
chr1	5400001	5800000	B.1.1.2.1.1.1.1	0.390134529147982	.	5400001	5800000	#DADAFF	1	0.5
chr1	5800001	6320000	A.2.1.2.1.2.2.2.1	0.591928251121076	.	5800001	6320000	#FF9191	1	0.75
chr1	6320001	6440000	A.1.2.1.2.1.2.1.2.1.1.1	0.773542600896861	.	6320001	6440000	#FF4848	1	0.875
chr1	6440001	6520000	A.1.1.2.1.2.1.2.2.2.1.2	0.904708520179372	.	6440001	6520000	#FF0000	1	1
chr1	6520001	6960000	A.1.2.1.1.1.1.2.1.1	0.822869955156951	.	6520001	6960000	#FF4848	1	0.875
chr1	6960001	7120000	A.2.1.2.1.1.2.1	0.598654708520179	.	6960001	7120000	#FF9191	1	0.75
chr1	7120001	7240000	A.2.1.2.1.1.1.2.1.1	0.602017937219731	.	7120001	7240000	#FF9191	1	0.75
chr1	7240001	7440000	A.2.1.2.1.1.1.2.1.2	0.600896860986547	.	7240001	7440000	#FF9191	1	0.75
chr1	7440001	7640000	A.2.1.1.2.1.1.1.1.2.2	0.618834080717489	.	7440001	7640000	#FF9191	1	0.75
chr1	7640001	7760000	A.1.2.2.2.1.2.2.2	0.684977578475336	.	7640001	7760000	#FF4848	1	0.875
chr1	7760001	7920000	A.1.2.1.2.1.1.2.2.2.1.2	0.778026905829596	.	7760001	7920000	#FF4848	1	0.875
chr1	7920001	8000000	A.1.2.2.2.1.2.1.2	0.687219730941704	.	7920001	8000000	#FF4848	1	0.875
chr1	8000001	8280000	A.1.1.2.2.1.1.2.1.1.1	0.884529147982063	.	8000001	8280000	#FF0000	1	1
chr1	8280001	8400000	A.1.2.1.2.1.2.1.2.1.1.2	0.772421524663677	.	8280001	8400000	#FF4848	1	0.875
chr1	8400001	8600000	A.1.1.2.2.1.1.1.1.1.2.1.2	0.891255605381166	.	8400001	8600000	#FF0000	1	1
chr1	8600001	8960000	A.1.1.2.2.1.2.1.2.1.2	0.873318385650224	.	8600001	8960000	#FF0000	1	1
chr1	8960001	9080000	A.1.2.1.2.2.2.1.2.1.1	0.748878923766816	.	8960001	9080000	#FF4848	1	0.875
chr1	9080001	9480000	A.1.1.2.2.1.1.1.1.1.1.2.2	0.893497757847534	.	9080001	9480000	#FF0000	1	1
chr1	9480001	9600000	A.1.1.2.1.2.2.1.2.2.1	0.900224215246637	.	9480001	9600000	#FF0000	1	1
chr1	9600001	9720000	A.1.2.1.2.1.1.1.2.2.1	0.785874439461883	.	9600001	9720000	#FF4848	1	0.875
chr1	9720001	10000000	A.1.2.1.2.1.1.1.1.2.1	0.790358744394619	.	9720001	10000000	#FF4848	1	0.875
chr1	10000001	10120000	A.1.1.2.1.2.1.1.2.1.2.2.1	0.912556053811659	.	10000001	10120000	#FF0000	1	1
chr1	10120001	10200000	A.1.2.1.2.1.2.2.1.2	0.767937219730942	.	10120001	10200000	#FF4848	1	0.875
chr1	10200001	10840000	A.1.1.1.2.1.2.2.1	0.974215246636771	.	10200001	10840000	#FF0000	1	1
chr1	10840001	11040000	A.1.1.2.1.2.1.1.2.1.1.2.1	0.915919282511211	.	10840001	11040000	#FF0000	1	1
chr1	11040001	11280000	A.1.2.1.2.2.1.1.1.2.1	0.76457399103139	.	11040001	11280000	#FF4848	1	0.875
chr1	11280001	11360000	A.1.2.1.2.2.2.1.1.2.1	0.751121076233184	.	11280001	11360000	#FF4848	1	0.875
chr1	11360001	11680000	A.2.1.1.2.1.1.2.2	0.615470852017937	.	11360001	11680000	#FF9191	1	0.75
chr1	11680001	11920000	A.1.1.2.1.1.2.2.2.1.2.1	0.922645739910314	.	11680001	11920000	#FF0000	1	1
chr1	11920001	12000000	A.1.1.2.1.2.1.2.2.2.2	0.903587443946188	.	11920001	12000000	#FF0000	1	1
chr1	12000001	12080000	A.1.1.2.1.2.1.1.2.1.1.1	0.917040358744395	.	12000001	12080000	#FF0000	1	1
chr1	12080001	12200000	A.1.2.1.2.1.1.1.2.2.2	0.7847533632287	.	12080001	12200000	#FF4848	1	0.875
chr1	12200001	12320000	A.1.2.1.2.1.1.2.2.1.2	0.780269058295964	.	12200001	12320000	#FF4848	1	0.875
chr1	12320001	12720000	A.1.2.1.1.1.1.2.1.2	0.821748878923767	.	12320001	12720000	#FF4848	1	0.875
chr1	12720001	12960000	A.2.2.2.1.2.2.1.2	0.486547085201794	.	12720001	12960000	#FFDADA	1	0.625
chr1	12960001	13040000	A.2.2.2.1.1.1.1	0.501121076233184	.	12960001	13040000	#FFDADA	1	0.625
chr1	13120001	13160000	A.2.2.2.1.1.1.1	0.501121076233184	.	13120001	13160000	#FFDADA	1	0.625
chr1	13160001	13240000	A.2.2.2.1.2.1.2.2	0.488789237668161	.	13160001	13240000	#FFDADA	1	0.625
chr1	13480001	13520000	A.2.2.2.1.2.1.2.2	0.488789237668161	.	13480001	13520000	#FFDADA	1	0.625
chr1	13760001	13920000	A.2.2.2.1.2.1.2.2	0.488789237668161	.	13760001	13920000	#FFDADA	1	0.625
chr1	13920001	14200000	A.2.1.2.1.1.1.1.1	0.604260089686099	.	13920001	14200000	#FF9191	1	0.75
chr1	14200001	14680000	B.1.1.1.2.1.1	0.396860986547085	.	14200001	14680000	#DADAFF	1	0.5
chr1	14680001	14960000	B.1.1.1.2.1.2	0.395739910313901	.	14680001	14960000	#DADAFF	1	0.5
chr1	14960001	15080000	A.2.2.1.1.1.2.1	0.544843049327354	.	14960001	15080000	#FFDADA	1	0.625
chr1	15080001	15280000	A.2.2.2.1.2.1.2.1.2	0.489910313901345	.	15080001	15280000	#FFDADA	1	0.625
chr1	15280001	15440000	A.2.1.1.2.2.1.1.2.1	0.612107623318386	.	15280001	15440000	#FF9191	1	0.75
chr1	15440001	15600000	A.1.2.2.2.2.1.2.1.2.1	0.670403587443946	.	15440001	15600000	#FF4848	1	0.875
chr1	15600001	15800000	A.1.1.2.1.2.1.1.2.2	0.910313901345291	.	15600001	15800000	#FF0000	1	1
chr1	15800001	15920000	A.1.1.2.1.2.2.2.2	0.896860986547085	.	15800001	15920000	#FF0000	1	1
chr1	15920001	16120000	A.1.1.2.1.1.2.2.1.1.2	0.932735426008969	.	15920001	16120000	#FF0000	1	1
chr1	16120001	16440000	A.1.1.2.2.1.1.1.1.1.2.2.2	0.889013452914798	.	16120001	16440000	#FF0000	1	1
chr1	16440001	16560000	A.1.1.2.1.2.1.1.1	0.918161434977579	.	16440001	16560000	#FF0000	1	1
chr1	16560001	16760000	A.1.1.2.1.1.2.2.2.1.1.1	0.924887892376682	.	16560001	16760000	#FF0000	1	1
chr1	16760001	16920000	A.1.2.1.2.1.1.2.2.2.2	0.776905829596413	.	16760001	16920000	#FF4848	1	0.875
chr1	16920001	17080000	A.1.1.2.1.2.2.1.1	0.902466367713004	.	16920001	17080000	#FF0000	1	1
chr1	17080001	17200000	A.1.2.1.2.1.2.1.2.2	0.770179372197309	.	17080001	17200000	#FF4848	1	0.875
chr1	17200001	17520000	A.1.2.1.1.1.1.1.2.2.1.2	0.826233183856502	.	17200001	17520000	#FF4848	1	0.875
chr1	17520001	17760000	A.1.2.2.2.2.1.2.1.2.2	0.669282511210762	.	17520001	17760000	#FF4848	1	0.875
chr1	17760001	18240000	A.2.1.1.2.2.2.2.2.1	0.606502242152466	.	17760001	18240000	#FF9191	1	0.75
chr1	18240001	18440000	A.2.2.2.1.1.2.1	0.498878923766816	.	18240001	18440000	#FFDADA	1	0.625
chr1	18440001	18720000	A.2.2.2.1.2.1.1.1.2	0.493273542600897	.	18440001	18720000	#FFDADA	1	0.625
chr1	18720001	18800000	A.2.1.1.2.1.1.1.2	0.617713004484305	.	18720001	18800000	#FF9191	1	0.75
chr1	18800001	19000000	A.2.1.1.2.2.1.1.2.2	0.610986547085202	.	18800001	19000000	#FF9191	1	0.75
chr1	19000001	19200000	A.2.1.2.1.1.1.2.2	0.599775784753363	.	19000001	19200000	#FF9191	1	0.75
chr1	19200001	19600000	A.1.2.1.1.1.1.1.2.2.1.1	0.827354260089686	.	19200001	19600000	#FF4848	1	0.875
chr1	19600001	19800000	A.1.1.2.1.1.2.2.2.1.1.2	0.923766816143498	.	19600001	19800000	#FF0000	1	1
chr1	19800001	19960000	A.1.2.1.2.2.1.2.1.2.2	0.756726457399103	.	19800001	19960000	#FF4848	1	0.875
chr1	19960001	20080000	A.1.2.1.2.1.2.1.2.1.2	0.771300448430493	.	19960001	20080000	#FF4848	1	0.875
chr1	20080001	20360000	A.1.2.2.2.2.1.1.1.2.1	0.681614349775785	.	20080001	20360000	#FF4848	1	0.875
chr1	20360001	20640000	A.2.1.1.2.1.1.2.1	0.616591928251121	.	20360001	20640000	#FF9191	1	0.75
chr1	20640001	20920000	A.2.1.1.2.1.1.1.1.2.1	0.619955156950673	.	20640001	20920000	#FF9191	1	0.75
chr1	20920001	21440000	A.1.1.2.2.1.2.1.2.1.1	0.874439461883408	.	20920001	21440000	#FF0000	1	1
chr1	21440001	21520000	A.1.2.1.2.1.2.2.2	0.766816143497758	.	21440001	21520000	#FF4848	1	0.875
chr1	21520001	21640000	A.1.1.2.1.2.1.1.2.1.1.2.2	0.914798206278027	.	21520001	21640000	#FF0000	1	1
chr1	21640001	21720000	A.1.2.1.2.2.1.2.1.2.1	0.757847533632287	.	21640001	21720000	#FF4848	1	0.875
chr1	21720001	21840000	A.1.2.1.2.2.2.1.2.2	0.746636771300448	.	21720001	21840000	#FF4848	1	0.875
chr1	21840001	22240000	A.1.2.1.1.1.1.1.2.2.2.1	0.825112107623318	.	21840001	22240000	#FF4848	1	0.875
chr1	22240001	22560000	A.1.2.1.1.1.1.1.2.1.2.2.2	0.82847533632287	.	22240001	22560000	#FF4848	1	0.875
chr1	22560001	22680000	A.1.2.1.2.2.2.1.1.1	0.752242152466368	.	22560001	22680000	#FF4848	1	0.875
chr1	22680001	22840000	A.1.2.2.2.2.1.1.2.2.1	0.678251121076233	.	22680001	22840000	#FF4848	1	0.875
chr1	22840001	22960000	A.1.2.1.2.2.1.2.2.1.2	0.754484304932735	.	22840001	22960000	#FF4848	1	0.875
chr1	22960001	23240000	A.1.2.2.2.2.1.1.1.2.2	0.680493273542601	.	22960001	23240000	#FF4848	1	0.875
chr1	23240001	23360000	A.1.2.1.2.2.1.1.2.2	0.761210762331839	.	23240001	23360000	#FF4848	1	0.875
chr1	23360001	23560000	A.1.1.2.1.1.2.2.2.2.2	0.919282511210762	.	23360001	23560000	#FF0000	1	1
chr1	23560001	23840000	A.1.2.2.2.2.1.1.1.1.1	0.683856502242152	.	23560001	23840000	#FF4848	1	0.875
chr1	23840001	24080000	A.1.1.2.1.1.1.2.1.2	0.939461883408072	.	23840001	24080000	#FF0000	1	1
chr1	24080001	24320000	A.1.1.2.1.1.1.1.2	0.94170403587444	.	24080001	24320000	#FF0000	1	1
chr1	24320001	24480000	A.1.2.1.2.1.1.2.2.1.1.2	0.781390134529148	.	24320001	24480000	#FF4848	1	0.875
chr1	24480001	24600000	A.1.2.1.2.1.1.1.1.1.2	0.791479820627803	.	24480001	24600000	#FF4848	1	0.875
chr1	24600001	25000000	A.1.1.2.2.1.2.2.2.2.2	0.865470852017937	.	24600001	25000000	#FF0000	1	1
chr1	25000001	25600000	A.1.2.2.1.1.2.2.1.1	0.716367713004484	.	25000001	25600000	#FF4848	1	0.875
chr1	25600001	26120000	A.1.2.1.1.1.1.2.2.2.2	0.818385650224215	.	25600001	26120000	#FF4848	1	0.875
chr1	26120001	26400000	A.1.2.1.2.1.1.2.2.1.1.1	0.782511210762332	.	26120001	26400000	#FF4848	1	0.875
chr1	26400001	26800000	A.1.1.2.1.1.1.2.2.1	0.938340807174888	.	26400001	26800000	#FF0000	1	1
chr1	26800001	27080000	A.1.1.1.2.1.1.1.2	0.983183856502242	.	26800001	27080000	#FF0000	1	1
chr1	27080001	27240000	A.1.1.2.1.1.2.2.1.2.1	0.931614349775785	.	27080001	27240000	#FF0000	1	1
chr1	27240001	27360000	A.1.1.2.1.2.1.2.1	0.909192825112108	.	27240001	27360000	#FF0000	1	1
chr1	27360001	27440000	A.1.1.2.1.2.1.1.2.1.2.2.2	0.911434977578475	.	27360001	27440000	#FF0000	1	1
chr1	27440001	27600000	A.1.1.2.1.1.2.2.1.2.2.1	0.930493273542601	.	27440001	27600000	#FF0000	1	1
chr1	27600001	27760000	A.1.1.2.1.1.2.2.1.2.2.2.2.1.1	0.928251121076233	.	27600001	27760000	#FF0000	1	1
chr1	27760001	28080000	A.1.1.1.1.2.2.2	0.986547085201794	.	27760001	28080000	#FF0000	1	1
chr1	28080001	28160000	A.1.2.1.2.1.2.1.1.2	0.774663677130045	.	28080001	28160000	#FF4848	1	0.875
chr1	28160001	28360000	A.1.1.1.2.1.1.1.1.2	0.984304932735426	.	28160001	28360000	#FF0000	1	1
chr1	28360001	28560000	A.1.1.2.1.1.2.2.1.1.1	0.933856502242152	.	28360001	28560000	#FF0000	1	1
chr1	28560001	28800000	A.1.1.2.1.1.1.2.1.1	0.940582959641256	.	28560001	28800000	#FF0000	1	1
chr1	28800001	28880000	A.1.1.2.1.2.1.2.2.2.1.1.1	0.90695067264574	.	28800001	28880000	#FF0000	1	1
chr1	28880001	29200000	A.1.1.2.1.1.1.2.2.2	0.937219730941704	.	28880001	29200000	#FF0000	1	1
chr1	29200001	29400000	A.1.2.2.2.2.1.2.1.1.1.1.2	0.674887892376682	.	29200001	29400000	#FF4848	1	0.875
chr1	29400001	29560000	A.1.2.1.2.1.1.2.1	0.783632286995516	.	29400001	29560000	#FF4848	1	0.875
chr1	29560001	29600000	A.2.2.2.1.1.2.2.1.2	0.496636771300448	.	29560001	29600000	#FFDADA	1	0.625
chr1	29640001	29840000	A.2.2.2.1.1.2.2.1.2	0.496636771300448	.	29640001	29840000	#FFDADA	1	0.625
chr1	29840001	29880000	A.2.2.2.1.2.2.2.2.1	0.482062780269058	.	29840001	29880000	#FFDADA	1	0.625
chr1	30000001	30200000	A.2.2.2.1.2.2.2.2.1	0.482062780269058	.	30000001	30200000	#FFDADA	1	0.625
chr1	30200001	30400000	A.2.2.2.1.2.1.1.1.1	0.494394618834081	.	30200001	30400000	#FFDADA	1	0.625
chr1	30400001	30480000	A.2.2.2.1.2.1.2.1.1	0.491031390134529	.	30400001	30480000	#FFDADA	1	0.625
chr1	30480001	30960000	A.2.2.2.1.1.2.2.2	0.495515695067265	.	30480001	30960000	#FFDADA	1	0.625
chr1	30960001	31040000	A.2.1.2.1.1.2.2.2	0.595291479820628	.	30960001	31040000	#FF9191	1	0.75
chr1	31040001	31560000	A.1.2.2.2.2.1.2.2	0.668161434977579	.	31040001	31560000	#FF4848	1	0.875
chr1	31560001	31840000	A.1.2.1.2.2.1.1.1.1	0.765695067264574	.	31560001	31840000	#FF4848	1	0.875
chr1	31840001	32240000	A.1.1.2.2.1.1.1.1.1.2.2.1	0.890134529147982	.	31840001	32240000	#FF0000	1	1
chr1	32240001	32320000	A.1.1.2.1.2.1.2.2.2.1.1.2	0.905829596412556	.	32240001	32320000	#FF0000	1	1
chr1	32320001	32720000	A.1.1.1.2.1.2.1.2	0.975336322869955	.	32320001	32720000	#FF0000	1	1
chr1	32720001	32920000	A.1.1.2.1.1.1.1.1.2	0.942825112107623	.	32720001	32920000	#FF0000	1	1
chr1	32920001	33200000	A.1.1.2.2.1.2.1.2.2	0.87219730941704	.	32920001	33200000	#FF0000	1	1
chr1	33200001	33600000	A.1.1.2.2.1.1.2.2.2	0.87780269058296	.	33200001	33600000	#FF0000	1	1
chr1	33600001	33720000	A.2.1.1.2.1.2	0.614349775784753	.	33600001	33720000	#FF9191	1	0.75
chr1	33720001	34080000	A.1.2.2.1.1.1.2.2.1.1.1	0.730941704035874	.	33720001	34080000	#FF4848	1	0.875
chr1	34080001	34680000	B.1.1.2.1.1.1.2.2	0.387892376681614	.	34080001	34680000	#DADAFF	1	0.5
chr1	34680001	34800000	A.2.2.2.1.2.1.1.2	0.492152466367713	.	34680001	34800000	#FFDADA	1	0.625
chr1	34800001	34920000	A.2.2.2.1.2.2.2.2.2	0.480941704035874	.	34800001	34920000	#FFDADA	1	0.625
chr1	34920001	35120000	B.1.1.2.1.1.2.1.2	0.385650224215247	.	34920001	35120000	#DADAFF	1	0.5
chr1	35120001	35320000	A.2.2.2.1.1.1.2	0.5	.	35120001	35320000	#FFDADA	1	0.625
chr1	35320001	35400000	A.2.1.2.1.1.2.2.1.1	0.597533632286996	.	35320001	35400000	#FF9191	1	0.75
chr1	35400001	35600000	A.1.2.2.2.2.1.2.1.1.1.2	0.673766816143498	.	35400001	35600000	#FF4848	1	0.875
chr1	35600001	36040000	A.1.2.1.1.1.2.1.2	0.815022421524664	.	35600001	36040000	#FF4848	1	0.875
chr1	36040001	36160000	A.1.2.1.2.2.1.2.1.1.1	0.760089686098655	.	36040001	36160000	#FF4848	1	0.875
chr1	36160001	36320000	A.1.2.1.2.2.1.1.1.2.2	0.763452914798206	.	36160001	36320000	#FF4848	1	0.875
chr1	36320001	36560000	A.1.1.2.2.1.2.2.1.1.1	0.871076233183857	.	36320001	36560000	#FF0000	1	1
chr1	36560001	36760000	A.1.2.1.2.1.1.1.1.2.2	0.789237668161435	.	36560001	36760000	#FF4848	1	0.875
chr1	36760001	37200000	A.2.1.1.2.2.1.1.1	0.61322869955157	.	36760001	37200000	#FF9191	1	0.75
chr1	37200001	37360000	A.2.1.2.1.1.1.1.2	0.603139013452915	.	37200001	37360000	#FF9191	1	0.75
chr1	37360001	37560000	A.2.2.2.1.2.2.2.1.2	0.483183856502242	.	37360001	37560000	#FFDADA	1	0.625
chr1	37560001	37880000	A.2.2.2.1.2.2.2.1.1.2	0.484304932735426	.	37560001	37880000	#FFDADA	1	0.625
chr1	37880001	38200000	A.1.2.2.2.2.2.2.1	0.664798206278027	.	37880001	38200000	#FF4848	1	0.875
chr1	38200001	38360000	A.1.2.1.1.1.1.2.2.1	0.820627802690583	.	38200001	38360000	#FF4848	1	0.875
chr1	38360001	38480000	A.1.2.1.2.2.2.1.2.1.2	0.747757847533632	.	38360001	38480000	#FF4848	1	0.875
chr1	38480001	38800000	A.2.2.1.1.1.2.2	0.54372197309417	.	38480001	38800000	#FFDADA	1	0.625
chr1	38800001	39040000	A.2.2.2.1.2.2.2.1.1.1	0.48542600896861	.	38800001	39040000	#FFDADA	1	0.625
chr1	39040001	39320000	A.2.2.2.1.1.2.2.1.1	0.497757847533632	.	39040001	39320000	#FFDADA	1	0.625
chr1	39320001	39480000	A.1.2.2.2.2.1.1.2.2.2	0.677130044843049	.	39320001	39480000	#FF4848	1	0.875
chr1	39480001	39760000	A.1.2.1.1.1.1.1.2.1.2.1	0.830717488789238	.	39480001	39760000	#FF4848	1	0.875
chr1	39760001	39920000	A.1.2.1.1.1.1.2.2.2.1	0.819506726457399	.	39760001	39920000	#FF4848	1	0.875
chr1	39920001	40080000	A.1.1.2.1.1.2.2.2.2.1	0.920403587443946	.	39920001	40080000	#FF0000	1	1
chr1	40080001	40240000	A.1.2.1.2.1.1.2.2.2.1.1	0.77914798206278	.	40080001	40240000	#FF4848	1	0.875
chr1	40240001	40880000	A.1.1.2.2.1.1.1.1.2	0.887892376681614	.	40240001	40880000	#FF0000	1	1
chr1	40880001	41000000	A.1.2.2.2.1.2.2.1	0.68609865470852	.	40880001	41000000	#FF4848	1	0.875
chr1	41000001	41320000	A.1.2.2.2.2.2.2.2.2	0.662556053811659	.	41000001	41320000	#FF4848	1	0.875
chr1	41320001	41440000	A.1.2.2.2.1.2.1.1.2	0.688340807174888	.	41320001	41440000	#FF4848	1	0.875
chr1	41440001	41600000	A.1.2.2.2.2.1.2.1.1.2.2	0.67152466367713	.	41440001	41600000	#FF4848	1	0.875
chr1	41600001	41720000	A.1.2.1.2.2.1.2.2.2	0.753363228699552	.	41600001	41720000	#FF4848	1	0.875
chr1	41720001	41920000	A.2.1.1.2.1.1.1.1.1	0.621076233183857	.	41720001	41920000	#FF9191	1	0.75
chr1	41920001	42560000	A.2.1.1.2.2.2.2.2.2	0.605381165919282	.	41920001	42560000	#FF9191	1	0.75
chr1	42560001	42720000	A.1.2.2.2.2.1.1.2.1	0.679372197309417	.	42560001	42720000	#FF4848	1	0.875
chr1	42720001	43120000	A.1.2.2.1.1.2.2.1.2	0.7152466367713	.	42720001	43120000	#FF4848	1	0.875
chr1	43120001	43400000	A.1.2.1.1.1.1.1.2.1.1.1.1	0.834080717488789	.	43120001	43400000	#FF4848	1	0.875
chr1	43400001	43680000	A.1.2.1.1.1.1.1.1.2	0.835201793721973	.	43400001	43680000	#FF4848	1	0.875
chr1	43680001	43880000	A.1.1.1.2.1.1.1.1.1	0.98542600896861	.	43680001	43880000	#FF0000	1	1
chr1	43880001	44080000	A.1.1.2.1.1.1.1.1.1	0.943946188340807	.	43880001	44080000	#FF0000	1	1
chr1	44080001	44160000	A.1.1.2.1.2.2.2.1	0.897982062780269	.	44080001	44160000	#FF0000	1	1
chr1	44160001	44360000	A.1.1.2.1.1.2.2.1.2.2.2.2.1.2	0.927130044843049	.	44160001	44360000	#FF0000	1	1
chr1	44360001	44680000	A.1.2.1.1.1.1.1.2.2.2.2	0.823991031390135	.	44360001	44680000	#FF4848	1	0.875
chr1	44680001	44800000	A.1.1.2.1.1.2.2.1.2.2.2.1	0.929372197309417	.	44680001	44800000	#FF0000	1	1
chr1	44800001	45200000	A.1.1.2.2.1.1.2.2.1	0.878923766816143	.	44800001	45200000	#FF0000	1	1
chr1	45200001	45320000	A.1.2.1.2.1.1.1.2.1.2	0.786995515695067	.	45200001	45320000	#FF4848	1	0.875
chr1	45320001	45520000	A.1.1.2.1.1.2.2.1.2.2.2.2.2	0.926008968609865	.	45320001	45520000	#FF0000	1	1
chr1	45520001	46120000	A.1.1.1.1.1.2.2.2.2	0.993273542600897	.	45520001	46120000	#FF0000	1	1
chr1	46120001	46480000	A.1.1.2.2.1.2.1.1.1	0.876681614349776	.	46120001	46480000	#FF0000	1	1
chr1	46480001	46800000	A.1.1.2.2.1.1.1.1.1.1.1	0.895739910313901	.	46480001	46800000	#FF0000	1	1
chr1	46800001	47360000	A.1.2.1.1.1.2.1.1.1	0.817264573991031	.	46800001	47360000	#FF4848	1	0.875
chr1	47360001	47520000	A.2.1.2.1.2.2.2.2	0.590807174887892	.	47360001	47520000	#FF9191	1	0.75
chr1	47520001	47640000	A.2.2.1.1.1.1	0.545964125560538	.	47520001	47640000	#FFDADA	1	0.625
chr1	47640001	47800000	A.1.2.2.2.2.1.2.1.1.2.1	0.672645739910314	.	47640001	47800000	#FF4848	1	0.875
chr1	47800001	48240000	A.1.2.1.1.1.2.1.1.2	0.816143497757848	.	47800001	48240000	#FF4848	1	0.875
chr1	48240001	48480000	A.1.2.1.1.1.2.2.2.2.1.2	0.80829596412556	.	48240001	48480000	#FF4848	1	0.875
chr1	48480001	48680000	A.2.1.1.2.2.2.1	0.608744394618834	.	48480001	48680000	#FF9191	1	0.75
chr1	48680001	48840000	A.2.2.1.1.2.2.2.2.1	0.526905829596413	.	48680001	48840000	#FFDADA	1	0.625
chr1	48840001	48960000	A.2.2.2.2.2.2.1.1.1	0.452914798206278	.	48840001	48960000	#FFDADA	1	0.625
chr1	48960001	49040000	A.2.2.2.2.2.2.2.2.1.2	0.445067264573991	.	48960001	49040000	#FFDADA	1	0.625
chr1	49040001	49240000	A.2.2.2.2.2.2.1.2	0.45067264573991	.	49040001	49240000	#FFDADA	1	0.625
chr1	49240001	49360000	A.2.2.2.2.2.2.1.1.2	0.451793721973094	.	49240001	49360000	#FFDADA	1	0.625
chr1	49360001	49600000	B.2.1.1.2.1.1.2.1.2	0.193946188340807	.	49360001	49600000	#4848FF	1	0.25
chr1	49600001	49800000	B.2.1.1.2.1.2.1.1.2	0.190582959641256	.	49600001	49800000	#4848FF	1	0.25
chr1	49800001	50000000	B.2.1.1.2.1.2.2	0.188340807174888	.	49800001	50000000	#4848FF	1	0.25
chr1	50000001	50120000	B.1.2.2.1.2.2.1	0.254484304932735	.	50000001	50120000	#9191FF	1	0.375
chr1	50120001	50320000	B.2.1.1.2.1.2.1.1.1	0.191704035874439	.	50120001	50320000	#4848FF	1	0.25
chr1	50320001	50840000	B.1.2.2.1.2.2.2.1	0.253363228699552	.	50320001	50840000	#9191FF	1	0.375
chr1	50840001	51120000	A.2.1.2.2.2.2.2.1.2.1	0.554932735426009	.	50840001	51120000	#FF9191	1	0.75
chr1	51120001	51480000	A.1.2.2.1.1.1.2.2.1.1.2	0.729820627802691	.	51120001	51480000	#FF4848	1	0.875
chr1	51480001	51640000	A.2.1.1.2.2.1.2	0.609865470852018	.	51480001	51640000	#FF9191	1	0.75
chr1	51640001	51720000	A.1.2.2.2.2.2.1.2	0.665919282511211	.	51640001	51720000	#FF4848	1	0.875
chr1	51720001	51880000	A.1.2.1.1.1.1.1.1.1	0.836322869955157	.	51720001	51880000	#FF4848	1	0.875
chr1	51880001	52520000	A.1.1.1.2.2.2.2.2.1	0.946188340807175	.	51880001	52520000	#FF0000	1	1
chr1	52520001	52600000	A.1.2.1.2.1.1.1.2.1.1	0.788116591928251	.	52520001	52600000	#FF4848	1	0.875
chr1	52600001	52920000	A.1.2.1.1.1.1.1.2.1.1.1.2	0.832959641255605	.	52600001	52920000	#FF4848	1	0.875
chr1	52920001	53120000	A.1.2.2.2.2.1.1.1.1.2	0.682735426008969	.	52920001	53120000	#FF4848	1	0.875
chr1	53120001	53520000	A.1.1.1.2.2.2.1.1.1.1.2	0.959641255605381	.	53120001	53520000	#FF0000	1	1
chr1	53520001	53640000	A.1.2.1.1.1.1.1.2.1.1.2	0.831838565022421	.	53520001	53640000	#FF4848	1	0.875
chr1	53640001	53720000	A.1.2.1.2.2.1.2.1.1.2	0.758968609865471	.	53640001	53720000	#FF4848	1	0.875
chr1	53720001	54080000	A.2.1.1.2.2.2.2.1	0.60762331838565	.	53720001	54080000	#FF9191	1	0.75
chr1	54080001	54240000	A.2.1.2.1.1.2.2.1.2	0.596412556053812	.	54080001	54240000	#FF9191	1	0.75
chr1	54240001	54320000	A.1.2.2.2.1.2.1.1.1	0.689461883408072	.	54240001	54320000	#FF4848	1	0.875
chr1	54320001	54520000	A.1.2.1.1.1.1.1.2.1.2.2.1	0.829596412556054	.	54320001	54520000	#FF4848	1	0.875
chr1	54520001	55000000	A.1.1.1.1.2.2.1.2	0.987668161434978	.	54520001	55000000	#FF0000	1	1
chr1	55000001	55160000	A.1.1.2.2.1.2.2.1.2	0.868834080717489	.	55000001	55160000	#FF0000	1	1
chr1	55160001	55360000	A.1.1.2.2.1.2.2.1.1.2	0.869955156950673	.	55160001	55360000	#FF0000	1	1
chr1	55360001	55760000	A.1.2.2.1.1.1.2.2.2.1	0.726457399103139	.	55360001	55760000	#FF4848	1	0.875
chr1	55760001	56160000	B.1.1.2.1.1.2.1.1	0.38677130044843	.	55760001	56160000	#DADAFF	1	0.5
chr1	56160001	56600000	B.1.2.2.1.2.2.2.2	0.252242152466368	.	56160001	56600000	#9191FF	1	0.375
chr1	56600001	56920000	B.1.1.2.1.1.2.2	0.384529147982063	.	56600001	56920000	#DADAFF	1	0.5
chr1	56920001	57040000	A.2.2.1.1.2.2.2.2.2	0.525784753363229	.	56920001	57040000	#FFDADA	1	0.625
chr1	57040001	57200000	B.1.1.1.1.2.1.1.1.2.2	0.415919282511211	.	57040001	57200000	#DADAFF	1	0.5
chr1	57200001	57480000	A.2.1.2.1.2.2.1	0.59304932735426	.	57200001	57480000	#FF9191	1	0.75
chr1	57480001	57840000	A.2.2.1.1.2.1.2.2	0.533632286995516	.	57480001	57840000	#FFDADA	1	0.625
chr1	57840001	58080000	B.1.1.2.1.2.1.2	0.382286995515695	.	57840001	58080000	#DADAFF	1	0.5
chr1	58080001	58240000	B.1.2.1.2.1.1.2.1	0.298206278026906	.	58080001	58240000	#9191FF	1	0.375
chr1	58240001	58360000	B.1.1.1.2.2.2.1	0.39237668161435	.	58240001	58360000	#DADAFF	1	0.5
chr1	58360001	58640000	B.1.2.1.2.1.1.1.1.2.2.2	0.300448430493274	.	58360001	58640000	#9191FF	1	0.375
chr1	58640001	58920000	B.1.2.1.2.1.1.1.1.2.2.1	0.301569506726457	.	58640001	58920000	#9191FF	1	0.375
chr1	58920001	59160000	A.2.1.2.2.2.2.2.1.2.2	0.553811659192825	.	58920001	59160000	#FF9191	1	0.75
chr1	59160001	59360000	A.1.1.2.2.2.2.1.2.2.2	0.84304932735426	.	59160001	59360000	#FF0000	1	1
chr1	59360001	59600000	A.1.1.1.2.2.2.2.1.2	0.947309417040359	.	59360001	59600000	#FF0000	1	1
chr1	59600001	59880000	A.1.2.1.1.1.2.2.1.1	0.81390134529148	.	59600001	59880000	#FF4848	1	0.875
chr1	59880001	60000000	A.1.2.2.2.2.2.1.1	0.667040358744395	.	59880001	60000000	#FF4848	1	0.875
chr1	60000001	60280000	A.1.2.2.1.1.1.2.2.2.2	0.725336322869955	.	60000001	60280000	#FF4848	1	0.875
chr1	60280001	60440000	A.2.1.1.1.1.1.2.2.1.2.1	0.654708520179372	.	60280001	60440000	#FF9191	1	0.75
chr1	60440001	60640000	B.1.2.1.2.1.2.2.1.1	0.289237668161435	.	60440001	60640000	#9191FF	1	0.375
chr1	60640001	60800000	B.1.2.1.2.1.1.1.2	0.29932735426009	.	60640001	60800000	#9191FF	1	0.375
chr1	60800001	61000000	B.2.1.2.1.2.2.2.1	0.15695067264574	.	60800001	61000000	#4848FF	1	0.25
chr1	61000001	61280000	B.2.1.1.2.1.1.2.1.1	0.195067264573991	.	61000001	61280000	#4848FF	1	0.25
chr1	61280001	61640000	A.2.2.1.1.2.1.1.1.2.1	0.538116591928251	.	61280001	61640000	#FFDADA	1	0.625
chr1	61640001	61760000	A.2.2.1.1.2.2.2.1.1	0.52914798206278	.	61640001	61760000	#FFDADA	1	0.625
chr1	61760001	62120000	A.2.2.2.2.2.1.1.2.1	0.464125560538117	.	61760001	62120000	#FFDADA	1	0.625
chr1	62120001	62280000	A.2.1.2.2.2.1.1.2.2	0.571748878923767	.	62120001	62280000	#FF9191	1	0.75
chr1	62280001	62680000	A.2.1.1.1.1.1.1.1.2	0.660313901345291	.	62280001	62680000	#FF9191	1	0.75
chr1	62680001	62880000	B.1.1.1.1.2.1.1.1.1.1.1.2	0.422645739910314	.	62680001	62880000	#DADAFF	1	0.5
chr1	62880001	63200000	A.2.1.1.1.1.1.2.2.1.1	0.655829596412556	.	62880001	63200000	#FF9191	1	0.75
chr1	63200001	63840000	A.2.1.2.2.2.2.2.1.1.1	0.55829596412556	.	63200001	63840000	#FF9191	1	0.75
chr1	63840001	64360000	A.2.1.1.1.1.1.2.1.2	0.65695067264574	.	63840001	64360000	#FF9191	1	0.75
chr1	64360001	64800000	A.2.2.2.2.2.2.2.1.2.2	0.447309417040359	.	64360001	64800000	#FFDADA	1	0.625
chr1	64800001	64880000	A.2.2.2.2.1.1.2.1.2	0.476457399103139	.	64800001	64880000	#FFDADA	1	0.625
chr1	64880001	65000000	A.2.1.2.1.2.1	0.594170403587444	.	64880001	65000000	#FF9191	1	0.75
chr1	65000001	65160000	A.2.2.1.1.2.1.1.1.2.2	0.536995515695067	.	65000001	65160000	#FFDADA	1	0.625
chr1	65160001	65480000	A.1.2.2.1.1.1.2.1.2.1	0.734304932735426	.	65160001	65480000	#FF4848	1	0.875
chr1	65480001	65920000	A.2.2.2.2.2.2.2.1.2.1	0.448430493273543	.	65480001	65920000	#FFDADA	1	0.625
chr1	65920001	66560000	B.2.1.2.1.2.1.2	0.159192825112108	.	65920001	66560000	#4848FF	1	0.25
chr1	66560001	66840000	B.1.2.1.2.1.2.1.2.2.1.1	0.292600896860987	.	66560001	66840000	#9191FF	1	0.375
chr1	66840001	67360000	B.1.2.2.1.2.1.2.1.2	0.257847533632287	.	66840001	67360000	#9191FF	1	0.375
chr1	67360001	67600000	A.2.1.2.2.2.1.2.1.2.2	0.568385650224215	.	67360001	67600000	#FF9191	1	0.75
chr1	67600001	67800000	B.1.1.1.1.2.1.2.1.2	0.412556053811659	.	67600001	67800000	#DADAFF	1	0.5
chr1	67800001	68320000	A.1.1.2.2.2.2.1.1.2	0.847533632286996	.	67800001	68320000	#FF0000	1	1
chr1	68320001	68640000	B.1.1.1.1.2.1.1.1.1.1.2.1	0.42152466367713	.	68320001	68640000	#DADAFF	1	0.5
chr1	68640001	68760000	B.1.1.2.2.1.1.2.1	0.378923766816143	.	68640001	68760000	#DADAFF	1	0.5
chr1	68760001	68960000	B.1.2.1.1.1.1.1.2	0.337443946188341	.	68760001	68960000	#9191FF	1	0.375
chr1	68960001	69240000	B.2.1.2.1.2.2.1	0.158071748878924	.	68960001	69240000	#4848FF	1	0.25
chr1	69240001	69440000	B.2.2.2.1.2.2.1.1	0.0369955156950673	.	69240001	69440000	#0000FF	1	0.125
chr1	69440001	69880000	B.2.2.2.1.2.1.1.2	0.039237668161435	.	69440001	69880000	#0000FF	1	0.125
chr1	69880001	70280000	B.2.2.1.1.1.2.2.1.1	0.114349775784753	.	69880001	70280000	#0000FF	1	0.125
chr1	70280001	70600000	B.2.2.1.1.1.2.1.2.1.2.1	0.117713004484305	.	70280001	70600000	#0000FF	1	0.125
chr1	70600001	70960000	A.2.2.2.2.2.1.1.1.1.1	0.468609865470852	.	70600001	70960000	#FFDADA	1	0.625
chr1	70960001	71480000	B.2.2.1.1.1.2.2.1.2	0.11322869955157	.	70960001	71480000	#0000FF	1	0.125
chr1	71480001	71600000	B.1.2.1.2.1.2.2.1.2.1	0.288116591928251	.	71480001	71600000	#9191FF	1	0.375
chr1	71600001	71800000	B.2.2.1.1.1.1.2.2.1.2	0.123318385650224	.	71600001	71800000	#0000FF	1	0.125
chr1	71800001	72120000	B.2.2.2.1.2.2.1.2	0.0358744394618834	.	71800001	72120000	#0000FF	1	0.125
chr1	72120001	72240000	B.2.2.1.1.2.1.2.1.1	0.109865470852018	.	72120001	72240000	#0000FF	1	0.125
chr1	72240001	72560000	B.2.2.1.1.1.1.2.2.2	0.12219730941704	.	72240001	72560000	#0000FF	1	0.125
chr1	72560001	72720000	B.2.2.1.1.1.1.1.1.1	0.131165919282511	.	72560001	72720000	#0000FF	1	0.125
chr1	72720001	72800000	B.2.1.1.2.2.1.1.1	0.187219730941704	.	72720001	72800000	#4848FF	1	0.25
chr1	72800001	73520000	B.2.2.2.1.2.1.1.1.1	0.0414798206278027	.	72800001	73520000	#0000FF	1	0.125
chr1	73520001	73760000	B.2.2.1.1.1.2.1.1.1	0.121076233183857	.	73520001	73760000	#0000FF	1	0.125
chr1	73760001	73880000	B.1.2.2.1.1.1.2.1.2	0.269058295964126	.	73760001	73880000	#9191FF	1	0.375
chr1	73880001	74040000	B.2.1.1.2.2.2.1.2	0.177130044843049	.	73880001	74040000	#4848FF	1	0.25
chr1	74040001	74200000	B.2.1.1.2.2.1.2.1.2	0.180493273542601	.	74040001	74200000	#4848FF	1	0.25
chr1	74200001	74600000	B.2.1.2.1.2.1.1.2	0.160313901345291	.	74200001	74600000	#4848FF	1	0.25
chr1	74600001	75120000	B.2.2.1.1.1.2.2.2	0.112107623318386	.	74600001	75120000	#0000FF	1	0.125
chr1	75120001	75240000	B.1.2.1.1.1.2.1.2	0.332959641255605	.	75120001	75240000	#9191FF	1	0.375
chr1	75240001	75440000	B.2.2.1.1.1.2.1.2.2	0.115470852017937	.	75240001	75440000	#0000FF	1	0.125
chr1	75440001	75640000	B.2.2.2.1.1.2.2.1.1.1	0.0459641255605381	.	75440001	75640000	#0000FF	1	0.125
chr1	75640001	75760000	B.2.1.1.2.2.1.2.1.1.2	0.181614349775785	.	75640001	75760000	#4848FF	1	0.25
chr1	75760001	76240000	B.2.2.1.1.1.2.1.2.1.1	0.118834080717489	.	75760001	76240000	#0000FF	1	0.125
chr1	76240001	76520000	B.2.1.1.2.1.1.1.1	0.197309417040359	.	76240001	76520000	#4848FF	1	0.25
chr1	76520001	76960000	B.2.2.1.1.1.2.1.2.1.2.2	0.116591928251121	.	76520001	76960000	#0000FF	1	0.125
chr1	76960001	77320000	B.2.1.1.2.1.1.2.2	0.192825112107623	.	76960001	77320000	#4848FF	1	0.25
chr1	77320001	77680000	B.2.1.2.1.2.1.1.1	0.161434977578475	.	77320001	77680000	#4848FF	1	0.25
chr1	77680001	78080000	B.1.2.1.2.1.2.2.2.2	0.2847533632287	.	77680001	78080000	#9191FF	1	0.375
chr1	78080001	78280000	A.2.1.1.1.1.1.2.2.2.1	0.652466367713004	.	78080001	78280000	#FF9191	1	0.75
chr1	78280001	78440000	A.2.1.1.1.1.1.2.2.2.2	0.651345291479821	.	78280001	78440000	#FF9191	1	0.75
chr1	78440001	78600000	A.1.2.2.1.2.1.1.2.2.1.2	0.70627802690583	.	78440001	78600000	#FF4848	1	0.875
chr1	78600001	79160000	B.1.2.2.1.2.1.2.1.1	0.258968609865471	.	78600001	79160000	#9191FF	1	0.375
chr1	79160001	79520000	B.2.2.2.1.1.1.1.2.1.1.2	0.0560538116591928	.	79160001	79520000	#0000FF	1	0.125
chr1	79520001	79840000	B.2.2.2.1.1.1.2.2	0.0515695067264574	.	79520001	79840000	#0000FF	1	0.125
chr1	79840001	80280000	B.2.2.1.1.2.2.1.2	0.104260089686099	.	79840001	80280000	#0000FF	1	0.125
chr1	80280001	80560000	B.2.2.1.1.2.2.1.1.1	0.106502242152466	.	80280001	80560000	#0000FF	1	0.125
chr1	80560001	80800000	B.2.2.2.1.1.2.1.1.1	0.0504484304932735	.	80560001	80800000	#0000FF	1	0.125
chr1	80800001	80960000	B.2.2.1.1.1.1.1.2.2	0.126681614349776	.	80800001	80960000	#0000FF	1	0.125
chr1	80960001	81400000	B.2.2.2.1.1.1.2.1	0.0526905829596413	.	80960001	81400000	#0000FF	1	0.125
chr1	81400001	81840000	B.1.2.1.2.1.2.1.2.1	0.29372197309417	.	81400001	81840000	#9191FF	1	0.375
chr1	81840001	82240000	B.1.2.2.1.2.1.1.1.2	0.261210762331839	.	81840001	82240000	#9191FF	1	0.375
chr1	82240001	82440000	B.2.2.1.1.1.1.2.1	0.125560538116592	.	82240001	82440000	#0000FF	1	0.125
chr1	82440001	82840000	B.2.2.1.1.2.2.2	0.103139013452915	.	82440001	82840000	#0000FF	1	0.125
chr1	82840001	83120000	B.2.2.2.1.1.1.1.2.1.2	0.054932735426009	.	82840001	83120000	#0000FF	1	0.125
chr1	83120001	83400000	B.2.2.2.1.1.1.1.2.1.1.1	0.0571748878923767	.	83120001	83400000	#0000FF	1	0.125
chr1	83400001	83720000	B.2.2.1.1.2.2.1.1.2	0.105381165919283	.	83400001	83720000	#0000FF	1	0.125
chr1	83720001	83800000	B.1.2.2.1.1.1.1	0.271300448430493	.	83720001	83800000	#9191FF	1	0.375
chr1	83800001	84160000	B.2.1.1.2.2.2.2.1.2	0.174887892376682	.	83800001	84160000	#4848FF	1	0.25
chr1	84160001	84240000	B.1.2.2.1.1.1.2.1.1	0.270179372197309	.	84160001	84240000	#9191FF	1	0.375
chr1	84240001	84320000	B.1.1.2.2.2.1.2.2.2	0.359865470852018	.	84240001	84320000	#DADAFF	1	0.5
chr1	84320001	84440000	B.1.2.1.1.1.2.1.1	0.334080717488789	.	84320001	84440000	#9191FF	1	0.375
chr1	84440001	84600000	B.1.2.2.1.1.2.1	0.265695067264574	.	84440001	84600000	#9191FF	1	0.375
chr1	84600001	85080000	A.2.1.1.1.2.2.1.1.2.2	0.628923766816143	.	84600001	85080000	#FF9191	1	0.75
chr1	85080001	85200000	A.2.1.2.2.2.1.1.2.1	0.572869955156951	.	85080001	85200000	#FF9191	1	0.75
chr1	85200001	85360000	B.1.1.1.1.2.1.2.2.1.2.2	0.409192825112108	.	85200001	85360000	#DADAFF	1	0.5
chr1	85360001	85560000	A.2.2.2.2.2.2.2.1.1	0.449551569506726	.	85360001	85560000	#FFDADA	1	0.625
chr1	85560001	85640000	A.2.2.2.2.1.1.2.2.2	0.473094170403587	.	85560001	85640000	#FFDADA	1	0.625
chr1	85640001	86000000	A.2.2.2.2.2.1.1.2.2	0.463004484304933	.	85640001	86000000	#FFDADA	1	0.625
chr1	86000001	86200000	B.1.1.2.2.2.1.2.1.1	0.36322869955157	.	86000001	86200000	#DADAFF	1	0.5
chr1	86200001	86520000	B.2.1.2.1.2.2.2.2.2	0.154708520179372	.	86200001	86520000	#4848FF	1	0.25
chr1	86520001	86760000	B.2.1.1.2.2.2.2.2.2	0.17152466367713	.	86520001	86760000	#4848FF	1	0.25
chr1	86760001	87200000	A.2.2.2.2.2.1.1.1.1.2.2	0.466367713004484	.	86760001	87200000	#FFDADA	1	0.625
chr1	87200001	87400000	A.2.1.1.1.1.1.2.2.1.2.2	0.653587443946188	.	87200001	87400000	#FF9191	1	0.75
chr1	87400001	87840000	A.2.1.2.2.2.2.1.1.2	0.562780269058296	.	87400001	87840000	#FF9191	1	0.75
chr1	87840001	87920000	A.2.2.1.1.2.2.2.1.2	0.528026905829596	.	87840001	87920000	#FFDADA	1	0.625
chr1	87920001	88200000	A.2.2.1.1.2.2.1.1.1	0.532511210762332	.	87920001	88200000	#FFDADA	1	0.625
chr1	88200001	88640000	A.2.1.1.1.1.1.1.2	0.659192825112108	.	88200001	88640000	#FF9191	1	0.75
chr1	88640001	88800000	B.1.1.1.1.2.1.1.1.1.2.1	0.419282511210762	.	88640001	88800000	#DADAFF	1	0.5
chr1	88800001	89080000	B.1.1.1.1.2.1.1.1.2.1	0.417040358744395	.	88800001	89080000	#DADAFF	1	0.5
chr1	89080001	89400000	A.1.1.2.2.2.2.1.2.2.1.1	0.845291479820628	.	89080001	89400000	#FF0000	1	1
chr1	89400001	89760000	A.2.2.1.1.2.1.2.1	0.5347533632287	.	89400001	89760000	#FFDADA	1	0.625
chr1	89760001	89920000	B.1.1.1.1.2.1.2.1.1	0.413677130044843	.	89760001	89920000	#DADAFF	1	0.5
chr1	89920001	90080000	A.2.2.2.2.1.1.2.1.1	0.477578475336323	.	89920001	90080000	#FFDADA	1	0.625
chr1	90080001	90240000	B.1.1.2.2.2.1.1.2.1	0.365470852017937	.	90080001	90240000	#DADAFF	1	0.5
chr1	90240001	90480000	A.1.2.2.1.2.1.1.2.2.1.1	0.707399103139013	.	90240001	90480000	#FF4848	1	0.875
chr1	90480001	90840000	B.1.2.2.1.2.1.1.1.1	0.262331838565022	.	90480001	90840000	#9191FF	1	0.375
chr1	90840001	90960000	B.2.1.1.2.2.1.1.2.1.1	0.18609865470852	.	90840001	90960000	#4848FF	1	0.25
chr1	90960001	91120000	B.2.1.1.2.2.2.1.1	0.178251121076233	.	90960001	91120000	#4848FF	1	0.25
chr1	91120001	91440000	B.1.2.1.2.1.1.1.1.2.1	0.302690582959641	.	91120001	91440000	#9191FF	1	0.375
chr1	91440001	91680000	B.1.1.2.2.2.1.1.1.2	0.366591928251121	.	91440001	91680000	#DADAFF	1	0.5
chr1	91680001	91880000	B.2.1.1.2.2.1.2.1.1.1	0.182735426008969	.	91680001	91880000	#4848FF	1	0.25
chr1	91880001	92040000	B.1.2.1.1.1.1.1.1	0.338565022421525	.	91880001	92040000	#9191FF	1	0.375
chr1	92040001	92120000	B.1.1.2.2.2.1.2.2.1	0.360986547085202	.	92040001	92120000	#DADAFF	1	0.5
chr1	92120001	92400000	B.1.1.1.1.2.1.2.2.2.1	0.408071748878924	.	92120001	92400000	#DADAFF	1	0.5
chr1	92400001	92760000	B.1.1.2.2.2.1.2.1.2	0.362107623318386	.	92400001	92760000	#DADAFF	1	0.5
chr1	92760001	93320000	A.2.1.1.1.1.1.2.1.1	0.658071748878924	.	92760001	93320000	#FF9191	1	0.75
chr1	93320001	93480000	A.2.1.1.1.1.2.1.1	0.650224215246637	.	93320001	93480000	#FF9191	1	0.75
chr1	93480001	93640000	A.1.2.1.1.1.2.2.2.1.2	0.810538116591928	.	93480001	93640000	#FF4848	1	0.875
chr1	93640001	93960000	A.1.1.1.2.2.2.1.1.1.1.1	0.960762331838565	.	93640001	93960000	#FF0000	1	1
chr1	93960001	94040000	A.1.2.1.1.1.2.2.2.2.2	0.807174887892377	.	93960001	94040000	#FF4848	1	0.875
chr1	94040001	94360000	A.1.1.1.2.2.2.2.2.2	0.945067264573991	.	94040001	94360000	#FF0000	1	1
chr1	94360001	94520000	A.1.2.2.1.1.1.2.2.1.2.2	0.727578475336323	.	94360001	94520000	#FF4848	1	0.875
chr1	94520001	94880000	A.2.1.1.1.1.1.1.1.1	0.661434977578475	.	94520001	94880000	#FF9191	1	0.75
chr1	94880001	95120000	A.1.1.2.2.2.2.1.2.2.1.2	0.844170403587444	.	94880001	95120000	#FF0000	1	1
chr1	95120001	95240000	A.2.1.1.1.1.2.1.2	0.649103139013453	.	95120001	95240000	#FF9191	1	0.75
chr1	95240001	95320000	A.2.1.1.1.1.2.2.2	0.645739910313901	.	95240001	95320000	#FF9191	1	0.75
chr1	95320001	95560000	A.1.2.2.1.1.1.2.1.2.2.1	0.733183856502242	.	95320001	95560000	#FF4848	1	0.875
chr1	95560001	95720000	A.2.2.2.2.1.1.2.2.1.2	0.474215246636771	.	95560001	95720000	#FFDADA	1	0.625
chr1	95720001	96240000	B.2.2.2.1.1.1.1.2.2	0.0538116591928251	.	95720001	96240000	#0000FF	1	0.125
chr1	96240001	96520000	B.2.2.1.1.1.1.2.2.1.1	0.124439461883408	.	96240001	96520000	#0000FF	1	0.125
chr1	96520001	96680000	B.2.2.1.1.2.1.2.1.2	0.108744394618834	.	96520001	96680000	#0000FF	1	0.125
chr1	96680001	96840000	B.2.2.1.1.1.1.1.1.2.1	0.130044843049327	.	96680001	96840000	#0000FF	1	0.125
chr1	96840001	97160000	B.2.1.2.1.2.2.2.2.1	0.155829596412556	.	96840001	97160000	#4848FF	1	0.25
chr1	97160001	97560000	B.2.1.1.2.2.2.2.2.1.1	0.173766816143498	.	97160001	97560000	#4848FF	1	0.25
chr1	97560001	97840000	B.1.1.1.1.2.1.1.1.1.2.2	0.418161434977578	.	97560001	97840000	#DADAFF	1	0.5
chr1	97840001	98080000	A.2.2.2.2.2.2.2.2.2.1	0.443946188340807	.	97840001	98080000	#FFDADA	1	0.625
chr1	98080001	98400000	A.2.2.2.2.2.2.2.2.1.1	0.446188340807175	.	98080001	98400000	#FFDADA	1	0.625
chr1	98400001	98480000	B.1.1.2.2.2.1.1.2.2	0.364349775784753	.	98400001	98480000	#DADAFF	1	0.5
chr1	98480001	98760000	B.1.2.2.1.2.1.2.2.1	0.256726457399103	.	98480001	98760000	#9191FF	1	0.375
chr1	98760001	98960000	B.1.2.1.2.1.2.1.1	0.294843049327354	.	98760001	98960000	#9191FF	1	0.375
chr1	98960001	99080000	B.2.1.2.1.1.1.1.2	0.169282511210762	.	98960001	99080000	#4848FF	1	0.25
chr1	99080001	99240000	B.1.2.1.1.1.2.2.1	0.331838565022422	.	99080001	99240000	#9191FF	1	0.375
chr1	99240001	99560000	B.2.1.1.2.1.1.1.2	0.196188340807175	.	99240001	99560000	#4848FF	1	0.25
chr1	99560001	99760000	B.2.1.1.2.2.1.2.2	0.179372197309417	.	99560001	99760000	#4848FF	1	0.25
chr1	99760001	99880000	B.2.1.2.1.1.2.2.2	0.162556053811659	.	99760001	99880000	#4848FF	1	0.25
chr1	99880001	100200000	B.2.1.1.2.2.2.2.1.1	0.176008968609865	.	99880001	100200000	#4848FF	1	0.25
chr1	100200001	100440000	A.2.1.2.2.2.1.2.1.1	0.570627802690583	.	100200001	100440000	#FF9191	1	0.75
chr1	100440001	100640000	A.1.2.2.1.1.1.2.1.1	0.73542600896861	.	100440001	100640000	#FF4848	1	0.875
chr1	100640001	100720000	A.2.2.1.2.1.1.2	0.516816143497758	.	100640001	100720000	#FFDADA	1	0.625
chr1	100720001	100920000	A.1.2.2.1.2.1.1.2.2.2	0.705156950672646	.	100720001	100920000	#FF4848	1	0.875
chr1	100920001	101320000	B.1.2.1.2.1.2.2.2.1	0.285874439461883	.	100920001	101320000	#9191FF	1	0.375
chr1	101320001	101480000	B.1.1.1.1.2.1.2.2.1.2.1	0.410313901345291	.	101320001	101480000	#DADAFF	1	0.5
chr1	101480001	101800000	B.1.2.1.2.1.2.1.2.2.1.2	0.291479820627803	.	101480001	101800000	#9191FF	1	0.375
chr1	101800001	102000000	B.2.1.1.2.2.2.2.2.1.2	0.172645739910314	.	101800001	102000000	#4848FF	1	0.25
chr1	102000001	102080000	B.1.2.2.1.1.1.2.2.1	0.267937219730942	.	102000001	102080000	#9191FF	1	0.375
chr1	102080001	102280000	B.2.1.2.1.1.1.2.2	0.167040358744395	.	102080001	102280000	#4848FF	1	0.25
chr1	102280001	102440000	B.2.1.2.1.1.2.2.1	0.163677130044843	.	102280001	102440000	#4848FF	1	0.25
chr1	102440001	102560000	B.2.1.1.2.2.1.1.2.2	0.183856502242152	.	102440001	102560000	#4848FF	1	0.25
chr1	102560001	102640000	B.1.2.2.1.1.1.2.2.2	0.266816143497758	.	102560001	102640000	#9191FF	1	0.375
chr1	102640001	103400000	B.2.2.2.1.2.1.2	0.0381165919282511	.	102640001	103400000	#0000FF	1	0.125
chr1	103400001	103800000	B.2.2.2.1.1.2.1.1.2	0.0493273542600897	.	103400001	103800000	#0000FF	1	0.125
chr1	103880001	103960000	B.2.2.2.1.1.2.1.1.2	0.0493273542600897	.	103880001	103960000	#0000FF	1	0.125
chr1	104000001	104080000	B.1.2.2.1.1.2.2.1	0.26457399103139	.	104000001	104080000	#9191FF	1	0.375
chr1	104080001	104160000	B.1.2.1.1.1.2.2.2	0.330717488789238	.	104080001	104160000	#9191FF	1	0.375
chr1	104160001	104200000	B.2.2.2.1.2.2.2	0.0347533632286996	.	104160001	104200000	#0000FF	1	0.125
chr1	104280001	104760000	B.2.2.2.1.2.2.2	0.0347533632286996	.	104280001	104760000	#0000FF	1	0.125
chr1	104760001	105040000	B.2.2.2.1.1.2.1.2.2	0.047085201793722	.	104760001	105040000	#0000FF	1	0.125
chr1	105040001	105160000	B.2.2.1.1.2.1.1	0.110986547085202	.	105040001	105160000	#0000FF	1	0.125
chr1	105160001	105400000	B.2.2.2.1.1.2.1.2.1	0.0482062780269058	.	105160001	105400000	#0000FF	1	0.125
chr1	105400001	106120000	B.2.2.2.1.2.1.1.1.2	0.0403587443946188	.	105400001	106120000	#0000FF	1	0.125
chr1	106120001	106240000	B.2.1.2.1.1.1.1.1	0.170403587443946	.	106120001	106240000	#4848FF	1	0.25
chr1	106240001	106400000	B.2.2.1.1.1.1.1.2.1	0.12780269058296	.	106240001	106400000	#0000FF	1	0.125
chr1	106400001	106600000	B.2.2.2.1.1.1.1.1	0.0582959641255605	.	106400001	106600000	#0000FF	1	0.125
chr1	106600001	106800000	B.2.2.2.1.1.2.2.1.2	0.0437219730941704	.	106600001	106800000	#0000FF	1	0.125
chr1	106800001	107000000	B.2.2.2.1.1.2.2.2	0.0426008968609865	.	106800001	107000000	#0000FF	1	0.125
chr1	107000001	107200000	B.2.2.1.1.2.1.2.2	0.10762331838565	.	107000001	107200000	#0000FF	1	0.125
chr1	107200001	107360000	B.2.2.1.1.1.1.1.1.2.2	0.128923766816144	.	107200001	107360000	#0000FF	1	0.125
chr1	107360001	107520000	B.2.2.2.1.1.2.2.1.1.2	0.0448430493273543	.	107360001	107520000	#0000FF	1	0.125
chr1	107520001	107680000	B.2.1.2.1.1.2.1.1	0.165919282511211	.	107520001	107680000	#4848FF	1	0.25
chr1	107680001	107800000	B.2.1.2.1.1.2.1.2	0.164798206278027	.	107680001	107800000	#4848FF	1	0.25
chr1	107800001	107960000	B.2.2.1.1.1.2.1.1.2	0.119955156950673	.	107800001	107960000	#0000FF	1	0.125
chr1	107960001	108120000	B.1.2.1.2.1.2.2.1.2.2	0.286995515695067	.	107960001	108120000	#9191FF	1	0.375
chr1	108120001	108240000	B.1.1.1.1.2.1.2.2.2.2	0.40695067264574	.	108120001	108240000	#DADAFF	1	0.5
chr1	108240001	108800000	B.1.1.1.1.2.1.1.1.1.1.2.2	0.420403587443946	.	108240001	108800000	#DADAFF	1	0.5
chr1	108840001	108920000	B.1.1.1.1.2.1.1.1.1.1.2.2	0.420403587443946	.	108840001	108920000	#DADAFF	1	0.5
chr1	109000001	109240000	A.2.2.1.1.2.2.1.2	0.530269058295964	.	109000001	109240000	#FFDADA	1	0.625
chr1	109240001	109520000	A.1.2.1.1.1.2.2.2.1.1	0.811659192825112	.	109240001	109520000	#FF4848	1	0.875
chr1	109520001	109600000	A.1.2.2.1.2.1.2.1	0.704035874439462	.	109520001	109600000	#FF4848	1	0.875
chr1	109600001	109800000	A.1.1.1.2.2.2.1.1.1.2	0.958520179372197	.	109600001	109800000	#FF0000	1	1
chr1	109800001	110160000	A.1.1.1.1.1.2.2.1	0.995515695067265	.	109800001	110160000	#FF0000	1	1
chr1	110160001	110280000	A.1.1.2.2.1.1.2.1.1.2.1	0.883408071748879	.	110160001	110280000	#FF0000	1	1
chr1	110280001	110440000	A.1.1.2.2.1.1.2.1.2.1	0.881165919282511	.	110280001	110440000	#FF0000	1	1
chr1	110440001	110640000	A.1.1.2.2.1.1.2.1.1.2.2	0.882286995515695	.	110440001	110640000	#FF0000	1	1
chr1	110640001	110840000	A.1.2.2.1.2.1.1.1.2	0.709641255605381	.	110640001	110840000	#FF4848	1	0.875
chr1	110840001	111040000	A.1.2.1.1.1.2.2.2.2.1.1	0.809417040358744	.	110840001	111040000	#FF4848	1	0.875
chr1	111040001	111640000	B.1.1.2.1.2.1.1	0.383408071748879	.	111040001	111640000	#DADAFF	1	0.5
chr1	111640001	111760000	A.2.1.2.2.2.1.2.2	0.567264573991031	.	111640001	111760000	#FF9191	1	0.75
chr1	111760001	111960000	B.1.1.1.1.2.1.1.2	0.414798206278027	.	111760001	111960000	#DADAFF	1	0.5
chr1	111960001	112360000	A.1.2.2.1.2.1.1.2.1	0.708520179372197	.	111960001	112360000	#FF4848	1	0.875
chr1	112360001	112560000	B.1.2.1.2.1.2.1.2.2.2	0.290358744394619	.	112360001	112560000	#9191FF	1	0.375
chr1	112560001	112880000	B.1.2.1.2.1.1.2.2.2	0.295964125560538	.	112560001	112880000	#9191FF	1	0.375
chr1	112880001	113040000	A.1.2.2.1.2.2.2.2.2.2	0.693946188340807	.	112880001	113040000	#FF4848	1	0.875
chr1	113040001	113240000	A.1.1.2.2.1.2.1.1.2	0.875560538116592	.	113040001	113240000	#FF0000	1	1
chr1	113240001	113600000	A.1.1.2.2.1.1.2.1.2.2	0.880044843049327	.	113240001	113600000	#FF0000	1	1
chr1	113600001	114080000	A.1.1.1.2.2.2.2.1.1	0.948430493273543	.	113600001	114080000	#FF0000	1	1
chr1	114080001	114240000	A.1.2.2.2.2.2.2.2.1	0.663677130044843	.	114080001	114240000	#FF4848	1	0.875
chr1	114240001	114520000	A.1.1.2.2.2.2.1.2.1	0.846412556053812	.	114240001	114520000	#FF0000	1	1
chr1	114520001	114960000	B.1.1.1.1.2.1.1.1.1.1.1.1	0.423766816143498	.	114520001	114960000	#DADAFF	1	0.5
chr1	114960001	115360000	A.2.1.2.2.2.1.2.1.2.1	0.569506726457399	.	114960001	115360000	#FF9191	1	0.75
chr1	115360001	115520000	B.1.1.2.2.2.1.1.1.1	0.367713004484305	.	115360001	115520000	#DADAFF	1	0.5
chr1	115520001	115680000	B.1.1.1.1.2.1.2.2.1.1	0.411434977578475	.	115520001	115680000	#DADAFF	1	0.5
chr1	115680001	116120000	B.1.2.1.2.1.1.2.2.1	0.297085201793722	.	115680001	116120000	#9191FF	1	0.375
chr1	116120001	116360000	B.1.1.1.1.2.2.2.1.2.1	0.400224215246637	.	116120001	116360000	#DADAFF	1	0.5
chr1	116360001	116680000	A.2.2.1.1.2.2.1.1.2	0.531390134529148	.	116360001	116680000	#FFDADA	1	0.625
chr1	116680001	117080000	A.1.1.1.1.2.2.1.1.1	0.989910313901345	.	116680001	117080000	#FF0000	1	1
chr1	117080001	117280000	A.1.2.1.1.1.2.2.1.2	0.812780269058296	.	117080001	117280000	#FF4848	1	0.875
chr1	117280001	117480000	A.1.2.2.1.1.1.2.1.2.2.2	0.732062780269058	.	117280001	117480000	#FF4848	1	0.875
chr1	117480001	117640000	A.1.2.2.1.2.1.1.1.1.2	0.710762331838565	.	117480001	117640000	#FF4848	1	0.875
chr1	117640001	117880000	A.2.1.2.2.2.2.2.1.1.2.1	0.557174887892377	.	117640001	117880000	#FF9191	1	0.75
chr1	117880001	117960000	A.2.2.2.2.1.1.2.2.1.1	0.475336322869955	.	117880001	117960000	#FFDADA	1	0.625
chr1	117960001	118080000	A.2.2.2.2.1.1.1.1	0.479820627802691	.	117960001	118080000	#FFDADA	1	0.625
chr1	118080001	118280000	A.2.2.2.2.2.1.1.1.1.2.1	0.467488789237668	.	118080001	118280000	#FFDADA	1	0.625
chr1	118280001	118520000	A.2.2.2.2.2.2.2.2.2.2	0.442825112107623	.	118280001	118520000	#FFDADA	1	0.625
chr1	118520001	118840000	B.1.2.2.1.2.1.2.2.2	0.255605381165919	.	118520001	118840000	#9191FF	1	0.375
chr1	118840001	119000000	B.1.2.2.1.1.2.2.2	0.263452914798206	.	118840001	119000000	#9191FF	1	0.375
chr1	119000001	119160000	B.2.1.1.2.2.1.1.2.1.2	0.184977578475336	.	119000001	119160000	#4848FF	1	0.25
chr1	119160001	119280000	B.2.1.2.1.1.1.2.1	0.168161434977578	.	119160001	119280000	#4848FF	1	0.25
chr1	119280001	119720000	B.2.1.1.2.1.2.1.2	0.189461883408072	.	119280001	119720000	#4848FF	1	0.25
chr1	119720001	120080000	B.1.2.1.2.1.1.1.1.1	0.303811659192825	.	119720001	120080000	#9191FF	1	0.375
chr1	120080001	120240000	B.1.1.2.2.1.1.1	0.380044843049327	.	120080001	120240000	#DADAFF	1	0.5
chr1	120240001	120720000	A.2.1.1.1.2.2.1.1.2.1	0.630044843049327	.	120240001	120720000	#FF9191	1	0.75
chr1	120760001	120840000	A.2.1.1.1.2.2.1.1.2.1	0.630044843049327	.	120760001	120840000	#FF9191	1	0.75
chr1	120840001	120960000	B.1.2.2.1.2.1.1.2	0.260089686098655	.	120840001	120960000	#9191FF	1	0.375
chr1	121080001	121520000	B.1.2.2.1.2.1.1.2	0.260089686098655	.	121080001	121520000	#9191FF	1	0.375
chr1	142560001	142720000	B.1.2.2.1.2.1.1.2	0.260089686098655	.	142560001	142720000	#9191FF	1	0.375
chr1	142720001	142760000	B.1.1.2.2.1.1.2.2.1	0.37780269058296	.	142720001	142760000	#DADAFF	1	0.5
chr1	142800001	142840000	B.1.1.2.2.1.1.2.2.1	0.37780269058296	.	142800001	142840000	#DADAFF	1	0.5
chr1	142880001	142920000	B.1.2.1.1.2.2.1.2	0.307174887892377	.	142880001	142920000	#9191FF	1	0.375
chr1	143120001	143320000	B.1.2.1.1.2.2.1.2	0.307174887892377	.	143120001	143320000	#9191FF	1	0.375
chr1	143360001	143520000	B.1.1.2.2.1.1.2.2.2	0.376681614349776	.	143360001	143520000	#DADAFF	1	0.5
chr1	143520001	143560000	A.2.2.1.2.1.1.1.2.2.1.1	0.520179372197309	.	143520001	143560000	#FFDADA	1	0.625
chr1	143720001	143800000	A.2.2.1.2.1.1.1.2.2.1.1	0.520179372197309	.	143720001	143800000	#FFDADA	1	0.625
chr1	143920001	144080000	A.2.2.1.2.1.1.1.2.2.1.1	0.520179372197309	.	143920001	144080000	#FFDADA	1	0.625
chr1	144080001	144120000	A.2.2.2.2.1.2.2	0.469730941704036	.	144080001	144120000	#FFDADA	1	0.625
chr1	144440001	144520000	A.2.2.2.2.1.2.2	0.469730941704036	.	144440001	144520000	#FFDADA	1	0.625
chr1	144520001	144720000	A.1.2.2.1.1.1.2.2.1.2.1	0.728699551569507	.	144520001	144720000	#FF4848	1	0.875
chr1	144800001	145120000	A.1.2.2.1.1.1.2.2.1.2.1	0.728699551569507	.	144800001	145120000	#FF4848	1	0.875
chr1	145120001	145240000	A.2.1.2.2.1.1.1.1	0.589686098654709	.	145120001	145240000	#FF9191	1	0.75
chr1	145240001	145320000	A.1.1.2.2.2.2.1.1.1.2	0.848654708520179	.	145240001	145320000	#FF0000	1	1
chr1	145360001	145600000	A.1.1.2.2.2.2.1.1.1.2	0.848654708520179	.	145360001	145600000	#FF0000	1	1
chr1	145600001	145840000	A.1.1.2.2.2.1.1.1.1.1	0.864349775784753	.	145600001	145840000	#FF0000	1	1
chr1	146120001	146160000	A.1.1.2.2.2.1.1.1.1.1	0.864349775784753	.	146120001	146160000	#FF0000	1	1
chr1	146320001	146400000	A.2.1.2.2.1.1.1.2.2	0.587443946188341	.	146320001	146400000	#FF9191	1	0.75
chr1	146440001	146760000	A.2.1.2.2.1.1.1.2.2	0.587443946188341	.	146440001	146760000	#FF9191	1	0.75
chr1	146760001	146960000	B.1.1.1.1.2.2.2.2	0.397982062780269	.	146760001	146960000	#DADAFF	1	0.5
chr1	146960001	147200000	A.2.1.2.2.2.2.2.2.1.2.1	0.550448430493274	.	146960001	147200000	#FF9191	1	0.75
chr1	147200001	147400000	A.2.2.2.2.2.1.2.1.1.2	0.460762331838565	.	147200001	147400000	#FFDADA	1	0.625
chr1	147400001	147440000	A.2.1.2.2.1.1.1.2.1	0.588565022421525	.	147400001	147440000	#FF9191	1	0.75
chr1	147680001	147840000	A.2.1.2.2.1.1.1.2.1	0.588565022421525	.	147680001	147840000	#FF9191	1	0.75
chr1	147880001	147920000	A.2.1.2.2.1.1.1.2.1	0.588565022421525	.	147880001	147920000	#FF9191	1	0.75
chr1	147920001	148040000	A.2.2.2.2.1.1.1.2	0.478699551569507	.	147920001	148040000	#FFDADA	1	0.625
chr1	148160001	148280000	A.2.2.1.2.1.2.1.2.1	0.51457399103139	.	148160001	148280000	#FFDADA	1	0.625
chr1	148320001	148360000	A.2.2.1.2.1.2.1.2.1	0.51457399103139	.	148320001	148360000	#FFDADA	1	0.625
chr1	148480001	148600000	B.1.2.2.2.1.2.1.1.1	0.244394618834081	.	148480001	148600000	#9191FF	1	0.375
chr1	148840001	148960000	B.1.2.2.2.1.2.1.1.1	0.244394618834081	.	148840001	148960000	#9191FF	1	0.375
chr1	149000001	149440000	B.1.2.2.2.1.2.1.1.1	0.244394618834081	.	149000001	149440000	#9191FF	1	0.375
chr1	149560001	149600000	B.1.2.2.2.1.2.1.1.1	0.244394618834081	.	149560001	149600000	#9191FF	1	0.375
chr1	149640001	149760000	B.1.2.2.2.1.2.1.1.1	0.244394618834081	.	149640001	149760000	#9191FF	1	0.375
chr1	149760001	150200000	A.1.1.1.1.1.1.1	1	.	149760001	150200000	#FF0000	1	1
chr1	150200001	150480000	A.1.1.2.2.2.1.1.2.2	0.859865470852018	.	150200001	150480000	#FF0000	1	1
chr1	150480001	150600000	A.1.1.1.2.1.1.2.2.2	0.977578475336323	.	150480001	150600000	#FF0000	1	1
chr1	150600001	150920000	A.1.1.1.2.1.2.2.2	0.973094170403587	.	150600001	150920000	#FF0000	1	1
chr1	150920001	151280000	A.1.1.1.1.1.2.1.1	0.997757847533632	.	150920001	151280000	#FF0000	1	1
chr1	151280001	151600000	A.1.1.1.1.1.2.1.2	0.996636771300448	.	151280001	151600000	#FF0000	1	1
chr1	151600001	151720000	A.1.1.2.2.2.1.2.1.2.2	0.855381165919282	.	151600001	151720000	#FF0000	1	1
chr1	151720001	151840000	A.1.1.2.2.2.1.2.1.1.2	0.85762331838565	.	151720001	151840000	#FF0000	1	1
chr1	151840001	152000000	A.1.1.2.2.2.1.2.2.1.2.2	0.852017937219731	.	151840001	152000000	#FF0000	1	1
chr1	152000001	152160000	A.2.2.2.2.2.1.2.1.2.1	0.459641255605381	.	152000001	152160000	#FFDADA	1	0.625
chr1	152160001	152520000	B.1.2.1.2.2.2.1.1	0.276905829596413	.	152160001	152520000	#9191FF	1	0.375
chr1	152520001	152680000	B.1.2.2.2.1.1.2.2.2.1	0.246636771300448	.	152520001	152680000	#9191FF	1	0.375
chr1	152680001	152760000	B.1.2.2.2.2.1.2.1	0.233183856502242	.	152680001	152760000	#9191FF	1	0.375
chr1	152760001	152960000	B.1.2.1.2.2.1.2.2.1	0.27914798206278	.	152760001	152960000	#9191FF	1	0.375
chr1	152960001	153480000	B.1.1.2.1.2.2	0.381165919282511	.	152960001	153480000	#DADAFF	1	0.5
chr1	153520001	153720000	A.1.1.2.2.1.1.1.2.1	0.88677130044843	.	153520001	153720000	#FF0000	1	1
chr1	153720001	154040000	A.1.1.1.2.2.1.2.2.2.2	0.961883408071749	.	153720001	154040000	#FF0000	1	1
chr1	154040001	154240000	A.1.1.2.2.2.1.2.1.1.1	0.858744394618834	.	154040001	154240000	#FF0000	1	1
chr1	154240001	154400000	A.1.1.2.2.1.2.2.2.1	0.867713004484305	.	154240001	154400000	#FF0000	1	1
chr1	154400001	154600000	A.1.1.1.2.1.1.2.2.1	0.978699551569507	.	154400001	154600000	#FF0000	1	1
chr1	154600001	154880000	A.1.1.1.2.1.2.1.1	0.976457399103139	.	154600001	154880000	#FF0000	1	1
chr1	154880001	155160000	A.1.1.1.2.1.1.2.1.1.2	0.980941704035874	.	154880001	155160000	#FF0000	1	1
chr1	155160001	155240000	A.1.2.1.2.1.2.1.1.1	0.775784753363229	.	155160001	155240000	#FF4848	1	0.875
chr1	155240001	155480000	A.1.1.1.2.1.1.2.1.2	0.979820627802691	.	155240001	155480000	#FF0000	1	1
chr1	155480001	155640000	A.1.1.2.1.1.2.1.1	0.93609865470852	.	155480001	155640000	#FF0000	1	1
chr1	155640001	155760000	A.1.1.2.1.1.2.1.2	0.934977578475336	.	155640001	155760000	#FF0000	1	1
chr1	155760001	156040000	A.1.1.2.2.1.1.1.1.1.1.2.1	0.894618834080718	.	155760001	156040000	#FF0000	1	1
chr1	156040001	156400000	A.1.1.1.1.1.2.2.2.1	0.994394618834081	.	156040001	156400000	#FF0000	1	1
chr1	156400001	156560000	A.1.1.1.2.1.1.2.1.1.1	0.982062780269058	.	156400001	156560000	#FF0000	1	1
chr1	156560001	156680000	A.1.2.1.1.2.1.1.1	0.806053811659193	.	156560001	156680000	#FF4848	1	0.875
chr1	156680001	157160000	A.1.1.1.2.2.1.1.1.1.2.1	0.97085201793722	.	156680001	157160000	#FF0000	1	1
chr1	157160001	157320000	A.2.2.1.1.2.1.1.1.1.2.2	0.539237668161435	.	157160001	157320000	#FFDADA	1	0.625
chr1	157320001	157560000	A.2.2.1.1.2.1.1.1.1.2.1	0.540358744394619	.	157320001	157560000	#FFDADA	1	0.625
chr1	157560001	157760000	B.1.2.1.2.2.1.2.2.2	0.278026905829596	.	157560001	157760000	#9191FF	1	0.375
chr1	157760001	157960000	B.1.2.1.2.2.2.1.2.1.2	0.274663677130045	.	157760001	157960000	#9191FF	1	0.375
chr1	157960001	158160000	B.1.1.1.1.1.1.1.2.1.2	0.438340807174888	.	157960001	158160000	#DADAFF	1	0.5
chr1	158160001	158360000	B.2.1.2.2.1.1.1.1.2	0.152466367713004	.	158160001	158360000	#4848FF	1	0.25
chr1	158360001	158640000	B.2.2.1.2.1.1.1.2.1.1	0.0997757847533632	.	158360001	158640000	#0000FF	1	0.125
chr1	158640001	158760000	B.1.2.2.2.2.2.2.1.2	0.225336322869955	.	158640001	158760000	#9191FF	1	0.375
chr1	158760001	158960000	B.2.1.2.2.1.2.2.2	0.140134529147982	.	158760001	158960000	#4848FF	1	0.25
chr1	158960001	159360000	B.1.2.2.2.1.2.1.1.2	0.243273542600897	.	158960001	159360000	#9191FF	1	0.375
chr1	159360001	159720000	B.1.2.1.2.2.2.1.2.2	0.273542600896861	.	159360001	159720000	#9191FF	1	0.375
chr1	159720001	159800000	A.2.1.2.2.1.2.2.2.2	0.575112107623318	.	159720001	159800000	#FF9191	1	0.75
chr1	159800001	159880000	A.2.1.2.2.1.2.2.2.1	0.576233183856502	.	159800001	159880000	#FF9191	1	0.75
chr1	159880001	160040000	A.1.2.1.1.2.2.2.2	0.79372197309417	.	159880001	160040000	#FF4848	1	0.875
chr1	160040001	160120000	A.2.1.1.1.2.2.1.2	0.62780269058296	.	160040001	160120000	#FF9191	1	0.75
chr1	160120001	160600000	A.1.1.1.1.2.1.2	0.991031390134529	.	160120001	160600000	#FF0000	1	1
chr1	160600001	160960000	A.1.1.1.1.2.2.1.1.2	0.988789237668161	.	160600001	160960000	#FF0000	1	1
chr1	160960001	161240000	A.1.1.1.2.2.2.1.1.2	0.957399103139013	.	160960001	161240000	#FF0000	1	1
chr1	161240001	161440000	A.1.2.1.1.2.1.1.2.2	0.803811659192825	.	161240001	161440000	#FF4848	1	0.875
chr1	161440001	161640000	A.2.2.2.2.1.2.1.1	0.471973094170404	.	161440001	161640000	#FFDADA	1	0.625
chr1	161640001	162000000	A.2.1.2.2.2.2.2.1.1.2.2	0.556053811659193	.	161640001	162000000	#FF9191	1	0.75
chr1	162000001	162160000	A.2.1.1.1.1.2.2.1.2	0.646860986547085	.	162000001	162160000	#FF9191	1	0.75
chr1	162160001	162360000	A.2.1.1.1.2.1.1.2.1.2	0.640134529147982	.	162160001	162360000	#FF9191	1	0.75
chr1	162360001	162600000	A.2.1.2.2.2.2.2.2.1.1.1	0.552690582959641	.	162360001	162600000	#FF9191	1	0.75
chr1	162600001	162680000	B.1.1.2.2.1.2.2.2	0.368834080717489	.	162600001	162680000	#DADAFF	1	0.5
chr1	162680001	162800000	B.1.1.2.2.1.2.1.2.1	0.374439461883408	.	162680001	162800000	#DADAFF	1	0.5
chr1	162800001	163040000	B.2.1.1.1.2.2.2.2.2	0.198430493273543	.	162800001	163040000	#4848FF	1	0.25
chr1	163040001	163240000	B.2.1.1.1.2.1.2.1	0.20627802690583	.	163040001	163240000	#4848FF	1	0.25
chr1	163240001	163760000	B.2.1.2.2.1.2.1.2.2.1	0.144618834080717	.	163240001	163760000	#4848FF	1	0.25
chr1	163760001	164080000	B.2.1.2.2.1.2.1.1	0.146860986547085	.	163760001	164080000	#4848FF	1	0.25
chr1	164080001	164240000	B.1.1.2.2.2.2.2.2.2.1.1	0.345291479820628	.	164080001	164240000	#DADAFF	1	0.5
chr1	164240001	164560000	B.1.1.1.1.2.2.2.1.2.2	0.399103139013453	.	164240001	164560000	#DADAFF	1	0.5
chr1	164560001	164760000	A.2.1.1.1.2.2.1.1.1.1	0.632286995515695	.	164560001	164760000	#FF9191	1	0.75
chr1	164760001	165320000	B.2.1.1.1.2.2.1.1	0.204035874439462	.	164760001	165320000	#4848FF	1	0.25
chr1	165320001	165560000	B.1.1.2.2.2.2.2.2.2.2.1	0.341928251121076	.	165320001	165560000	#DADAFF	1	0.5
chr1	165560001	165920000	A.1.2.2.1.1.1.1.1.2	0.741031390134529	.	165560001	165920000	#FF4848	1	0.875
chr1	165920001	166280000	B.1.2.2.2.2.1.2.2	0.232062780269058	.	165920001	166280000	#9191FF	1	0.375
chr1	166280001	166440000	B.2.1.2.2.1.1.1.2.1	0.151345291479821	.	166280001	166440000	#4848FF	1	0.25
chr1	166440001	166800000	B.2.1.2.2.1.2.1.2.2.2.1	0.143497757847534	.	166440001	166800000	#4848FF	1	0.25
chr1	166800001	167000000	B.1.1.2.2.2.2.1.1.1.2	0.35762331838565	.	166800001	167000000	#DADAFF	1	0.5
chr1	167000001	167240000	A.2.1.2.2.2.2.1.1.1.2.2	0.56390134529148	.	167000001	167240000	#FF9191	1	0.75
chr1	167240001	167400000	A.2.2.1.2.2.1.2.2.1	0.508968609865471	.	167240001	167400000	#FFDADA	1	0.625
chr1	167400001	167640000	A.2.1.2.2.2.2.2.2.1.2.2	0.54932735426009	.	167400001	167640000	#FF9191	1	0.75
chr1	167640001	167760000	A.2.1.2.2.1.2.2.1.2.2	0.577354260089686	.	167640001	167760000	#FF9191	1	0.75
chr1	167760001	167880000	A.2.2.1.2.2.2.2	0.502242152466368	.	167760001	167880000	#FFDADA	1	0.625
chr1	167880001	168080000	A.1.2.2.1.2.2.2.1.2	0.697309417040359	.	167880001	168080000	#FF4848	1	0.875
chr1	168080001	168560000	A.2.1.1.1.2.1.1.2.1.1.2	0.641255605381166	.	168080001	168560000	#FF9191	1	0.75
chr1	168560001	168960000	A.1.1.2.2.2.2.2.1.2	0.840807174887892	.	168560001	168960000	#FF0000	1	1
chr1	168960001	169120000	A.1.2.1.1.2.2.2.1.1.1	0.797085201793722	.	168960001	169120000	#FF4848	1	0.875
chr1	169120001	169320000	A.2.1.1.1.2.1.2.2.2.2	0.633408071748879	.	169120001	169320000	#FF9191	1	0.75
chr1	169320001	169560000	A.2.2.1.2.1.1.1.1.1.2	0.523542600896861	.	169320001	169560000	#FFDADA	1	0.625
chr1	169560001	169880000	B.1.1.1.1.1.1.1.2.2.1.2	0.43609865470852	.	169560001	169880000	#DADAFF	1	0.5
chr1	169880001	169960000	B.1.2.1.1.2.2.1.1.1.1	0.310538116591928	.	169880001	169960000	#9191FF	1	0.375
chr1	169960001	170080000	B.1.2.1.1.2.2.2.1	0.306053811659193	.	169960001	170080000	#9191FF	1	0.375
chr1	170080001	170440000	B.2.2.1.2.1.2.1.1.1.2	0.0818385650224215	.	170080001	170440000	#0000FF	1	0.125
chr1	170440001	170760000	B.2.1.2.2.1.2.2.1	0.141255605381166	.	170440001	170760000	#4848FF	1	0.25
chr1	170760001	171040000	B.2.1.1.1.2.1.2.2	0.205156950672646	.	170760001	171040000	#4848FF	1	0.25
chr1	171040001	171240000	B.1.1.2.2.2.2.2.2.2.1.2.1	0.344170403587444	.	171040001	171240000	#DADAFF	1	0.5
chr1	171240001	171440000	B.1.1.1.1.1.2.2.2.2	0.424887892376682	.	171240001	171440000	#DADAFF	1	0.5
chr1	171440001	171560000	A.2.2.1.2.1.1.1.1.1.1	0.524663677130045	.	171440001	171560000	#FFDADA	1	0.625
chr1	171560001	171800000	B.1.1.1.1.1.1.1.2.2.1.1	0.437219730941704	.	171560001	171800000	#DADAFF	1	0.5
chr1	171800001	171960000	B.1.2.1.1.2.1.1.1.1	0.329596412556054	.	171800001	171960000	#9191FF	1	0.375
chr1	171960001	172120000	B.1.2.1.1.2.1.2.1.2	0.321748878923767	.	171960001	172120000	#9191FF	1	0.375
chr1	172120001	172240000	B.1.1.2.2.1.2.2.1.2.1	0.371076233183857	.	172120001	172240000	#DADAFF	1	0.5
chr1	172240001	172400000	B.1.1.1.1.1.2.2.2.1	0.426008968609865	.	172240001	172400000	#DADAFF	1	0.5
chr1	172400001	172560000	A.2.1.2.2.2.2.2.2.2.2	0.547085201793722	.	172400001	172560000	#FF9191	1	0.75
chr1	172560001	172760000	B.1.2.1.1.2.1.2.2.1.2.1.2	0.317264573991031	.	172560001	172760000	#9191FF	1	0.375
chr1	172760001	172880000	B.1.2.2.2.1.1.2.2.1	0.247757847533632	.	172760001	172880000	#9191FF	1	0.375
chr1	172880001	172960000	B.1.1.2.2.2.2.2.2.2.1.2.2	0.34304932735426	.	172880001	172960000	#DADAFF	1	0.5
chr1	172960001	173360000	B.2.1.1.1.2.1.1.1.2	0.209641255605381	.	172960001	173360000	#4848FF	1	0.25
chr1	173360001	173760000	B.1.1.1.1.2.2.1.2.2.2	0.402466367713004	.	173360001	173760000	#DADAFF	1	0.5
chr1	173760001	173840000	A.2.2.1.2.2.2.1.2	0.503363228699552	.	173760001	173840000	#FFDADA	1	0.625
chr1	173840001	174200000	A.1.2.2.1.1.1.1.2.2.2	0.736547085201794	.	173840001	174200000	#FF4848	1	0.875
chr1	174200001	174680000	A.1.2.2.1.1.1.1.2.2.1	0.737668161434978	.	174200001	174680000	#FF4848	1	0.875
chr1	174680001	175000000	A.1.1.2.2.2.2.1.1.1.1	0.849775784753363	.	174680001	175000000	#FF0000	1	1
chr1	175000001	175520000	B.1.1.2.2.2.2.1.1.1.1	0.358744394618834	.	175000001	175520000	#DADAFF	1	0.5
chr1	175520001	175680000	B.1.2.2.2.1.1.2.2.2.2	0.245515695067265	.	175520001	175680000	#9191FF	1	0.375
chr1	175680001	175920000	B.1.1.2.2.2.2.2.2.2.2.2.2	0.339686098654709	.	175680001	175920000	#DADAFF	1	0.5
chr1	175920001	176200000	A.2.2.1.2.2.1.2.1	0.510089686098655	.	175920001	176200000	#FFDADA	1	0.625
chr1	176200001	176720000	B.2.2.1.2.1.2.2.1.2.2	0.0751121076233184	.	176200001	176720000	#0000FF	1	0.125
chr1	176720001	176800000	B.2.1.2.2.2.2.1.2	0.133408071748879	.	176720001	176800000	#4848FF	1	0.25
chr1	176800001	177280000	B.2.2.1.2.1.1.1.2.1.2	0.0986547085201794	.	176800001	177280000	#0000FF	1	0.125
chr1	177280001	177360000	B.2.1.1.1.1.1.1.1.1	0.223094170403587	.	177280001	177360000	#4848FF	1	0.25
chr1	177360001	177920000	B.2.1.1.1.2.2.1.2	0.202914798206278	.	177360001	177920000	#4848FF	1	0.25
chr1	177920001	178280000	A.1.2.2.1.1.1.1.1.1.2	0.742152466367713	.	177920001	178280000	#FF4848	1	0.875
chr1	178280001	178480000	A.1.2.2.1.2.2.1.2.1	0.70067264573991	.	178280001	178480000	#FF4848	1	0.875
chr1	178480001	178600000	A.2.1.2.2.1.1.2.1	0.586322869955157	.	178480001	178600000	#FF9191	1	0.75
chr1	178600001	179400000	A.1.1.2.2.2.2.2.1.1	0.841928251121076	.	178600001	179400000	#FF0000	1	1
chr1	179400001	179800000	A.2.1.2.2.2.2.1.1.1.1	0.566143497757848	.	179400001	179800000	#FF9191	1	0.75
chr1	179800001	180200000	A.1.1.1.1.2.1.1	0.992152466367713	.	179800001	180200000	#FF0000	1	1
chr1	180200001	180640000	A.1.1.2.2.2.2.2.2.2.2	0.837443946188341	.	180200001	180640000	#FF0000	1	1
chr1	180640001	180960000	A.1.2.2.1.1.1.1.2.1.1	0.739910313901345	.	180640001	180960000	#FF4848	1	0.875
chr1	180960001	181160000	A.1.1.2.2.2.1.1.1.2	0.862107623318386	.	180960001	181160000	#FF0000	1	1
chr1	181160001	181320000	B.1.2.1.1.2.1.1.2.2	0.325112107623318	.	181160001	181320000	#9191FF	1	0.375
chr1	181320001	181760000	B.1.2.1.2.2.2.2	0.272421524663677	.	181320001	181760000	#9191FF	1	0.375
chr1	181760001	181920000	B.2.1.2.2.2.1.1.2	0.137892376681614	.	181760001	181920000	#4848FF	1	0.25
chr1	181920001	182080000	B.1.2.2.2.2.2.2.1.1	0.226457399103139	.	181920001	182080000	#9191FF	1	0.375
chr1	182080001	182280000	B.1.2.2.2.2.1.1.2	0.234304932735426	.	182080001	182280000	#9191FF	1	0.375
chr1	182280001	182480000	B.1.2.1.1.2.1.2.2.2.2.1	0.312780269058296	.	182280001	182480000	#9191FF	1	0.375
chr1	182480001	182880000	A.2.2.2.2.2.1.1.1.2	0.4652466367713	.	182480001	182880000	#FFDADA	1	0.625
chr1	182880001	183240000	B.1.2.1.2.2.1.1.2.1	0.282511210762332	.	182880001	183240000	#9191FF	1	0.375
chr1	183240001	183440000	B.1.1.2.2.2.2.2.1.1.1	0.353139013452915	.	183240001	183440000	#DADAFF	1	0.5
chr1	183440001	183840000	A.2.2.1.1.2.1.1.2	0.535874439461883	.	183440001	183840000	#FFDADA	1	0.625
chr1	183840001	184200000	B.1.1.1.1.1.1.1.1.1	0.441704035874439	.	183840001	184200000	#DADAFF	1	0.5
chr1	184200001	184400000	A.2.1.2.2.1.2.1.1.2	0.582959641255605	.	184200001	184400000	#FF9191	1	0.75
chr1	184400001	184760000	A.1.2.2.1.1.1.1.1.1.1	0.743273542600897	.	184400001	184760000	#FF4848	1	0.875
chr1	184760001	185120000	A.2.2.1.1.2.1.1.1.1.1.2	0.541479820627803	.	184760001	185120000	#FFDADA	1	0.625
chr1	185120001	185200000	A.2.2.2.2.1.2.1.2	0.47085201793722	.	185120001	185200000	#FFDADA	1	0.625
chr1	185200001	185400000	A.2.1.1.1.2.1.1.1.2	0.643497757847534	.	185200001	185400000	#FF9191	1	0.75
chr1	185400001	185680000	A.1.2.2.1.2.1.1.1.1.1	0.711883408071749	.	185400001	185680000	#FF4848	1	0.875
chr1	185680001	185920000	B.1.2.2.2.1.1.2.1.2	0.248878923766816	.	185680001	185920000	#9191FF	1	0.375
chr1	185920001	186240000	B.2.2.1.2.1.1.1.2.2.2.1	0.0964125560538117	.	185920001	186240000	#0000FF	1	0.125
chr1	186240001	186400000	B.1.2.1.1.1.1.2.1	0.336322869955157	.	186240001	186400000	#9191FF	1	0.375
chr1	186400001	186600000	B.2.2.1.2.1.1.2.1.2	0.0930493273542601	.	186400001	186600000	#0000FF	1	0.125
chr1	186600001	186760000	B.2.1.1.1.1.1.1.1.2	0.221973094170404	.	186600001	186760000	#4848FF	1	0.25
chr1	186760001	186920000	B.1.2.1.1.2.1.2.2.1.1.2	0.319506726457399	.	186760001	186920000	#9191FF	1	0.375
chr1	186920001	187400000	B.2.2.2.2.2.1.1.2.1	0.015695067264574	.	186920001	187400000	#0000FF	1	0.125
chr1	187400001	187840000	B.2.2.2.2.2.2.2.2.2	0.00112107623318386	.	187400001	187840000	#0000FF	1	0.125
chr1	187840001	188040000	B.2.2.2.2.1.1.1.2.1	0.031390134529148	.	187840001	188040000	#0000FF	1	0.125
chr1	188040001	188200000	B.2.2.2.2.1.1.1.1.2	0.0325112107623318	.	188040001	188200000	#0000FF	1	0.125
chr1	188200001	188480000	B.2.2.2.2.2.2.1.2.2	0.00560538116591928	.	188200001	188480000	#0000FF	1	0.125
chr1	188480001	188600000	B.2.2.2.2.1.1.2.1.1.2	0.0280269058295964	.	188480001	188600000	#0000FF	1	0.125
chr1	188600001	188800000	B.2.2.2.2.1.1.1.1.1	0.0336322869955157	.	188600001	188800000	#0000FF	1	0.125
chr1	188800001	188920000	B.2.2.2.2.1.2.1.2	0.0213004484304933	.	188800001	188920000	#0000FF	1	0.125
chr1	188920001	189080000	B.2.2.2.2.1.2.1.1	0.0224215246636771	.	188920001	189080000	#0000FF	1	0.125
chr1	189080001	189200000	B.2.2.1.2.2.1.1.2.2	0.070627802690583	.	189080001	189200000	#0000FF	1	0.125
chr1	189200001	189400000	B.2.2.2.2.2.2.1.2.1	0.00672645739910314	.	189200001	189400000	#0000FF	1	0.125
chr1	189400001	189560000	B.2.2.1.2.2.2.2.2.1.1	0.062780269058296	.	189400001	189560000	#0000FF	1	0.125
chr1	189560001	189880000	B.2.2.2.2.2.2.2.1.2	0.00336322869955157	.	189560001	189880000	#0000FF	1	0.125
chr1	189880001	190160000	B.2.2.1.2.1.1.2.2.1.1.2.2.1	0.0896860986547085	.	189880001	190160000	#0000FF	1	0.125
chr1	190160001	190480000	B.2.1.2.2.1.1.2.2	0.147982062780269	.	190160001	190480000	#4848FF	1	0.25
chr1	190480001	190680000	B.2.1.2.2.2.1.1.1	0.139013452914798	.	190480001	190680000	#4848FF	1	0.25
chr1	190680001	191000000	B.2.2.2.2.1.1.1.2.2	0.0302690582959641	.	190680001	191000000	#0000FF	1	0.125
chr1	191000001	191160000	B.2.2.1.2.2.2.2.2.2.2	0.0594170403587444	.	191000001	191160000	#0000FF	1	0.125
chr1	191160001	191320000	B.2.2.2.2.1.1.2.2.2.1	0.0246636771300448	.	191160001	191320000	#0000FF	1	0.125
chr1	191320001	191560000	B.2.2.2.2.2.2.1.1	0.007847533632287	.	191320001	191560000	#0000FF	1	0.125
chr1	191560001	192440000	B.2.2.2.2.2.1.2.1.1.2	0.0123318385650224	.	191560001	192440000	#0000FF	1	0.125
chr1	192440001	192760000	B.1.2.2.2.2.1.1.1.1.2	0.236547085201794	.	192440001	192760000	#9191FF	1	0.375
chr1	192760001	193000000	A.2.1.2.2.2.2.1.2.1.1	0.561659192825112	.	192760001	193000000	#FF9191	1	0.75
chr1	193000001	193360000	A.2.1.2.2.2.2.1.2.2	0.559417040358744	.	193000001	193360000	#FF9191	1	0.75
chr1	193360001	193640000	B.1.1.2.2.2.2.2.1.1.2	0.352017937219731	.	193360001	193640000	#DADAFF	1	0.5
chr1	193640001	194000000	B.1.2.2.2.2.1.1.1.2	0.23542600896861	.	193640001	194000000	#9191FF	1	0.375
chr1	194000001	194120000	B.1.2.2.2.2.2.2.2	0.224215246636771	.	194000001	194120000	#9191FF	1	0.375
chr1	194120001	194320000	B.2.1.2.2.2.1.2.2	0.135650224215247	.	194120001	194320000	#4848FF	1	0.25
chr1	194320001	194520000	B.2.2.1.2.1.1.2.2.1.1.1	0.0919282511210762	.	194320001	194520000	#0000FF	1	0.125
chr1	194520001	194720000	B.2.2.2.2.1.1.2.1.1.1	0.0291479820627803	.	194520001	194720000	#0000FF	1	0.125
chr1	194720001	195000000	B.2.2.2.2.2.2.2.1.1	0.00448430493273543	.	194720001	195000000	#0000FF	1	0.125
chr1	195000001	195120000	B.2.2.1.2.2.1.1.2.1	0.0717488789237668	.	195000001	195120000	#0000FF	1	0.125
chr1	195120001	195200000	B.2.2.2.2.1.1.2.2.1	0.0257847533632287	.	195120001	195200000	#0000FF	1	0.125
chr1	195200001	195360000	B.2.2.1.2.2.2.2.2.1.2	0.0616591928251121	.	195200001	195360000	#0000FF	1	0.125
chr1	195360001	195520000	B.2.2.2.2.1.2.2.2.1	0.0190582959641256	.	195360001	195520000	#0000FF	1	0.125
chr1	195520001	195720000	B.2.2.2.2.1.2.2.1	0.0201793721973094	.	195520001	195720000	#0000FF	1	0.125
chr1	195720001	196040000	B.2.2.2.2.1.2.2.2.2	0.0179372197309417	.	195720001	196040000	#0000FF	1	0.125
chr1	196040001	196440000	B.2.2.1.2.1.2.2.2	0.0739910313901345	.	196040001	196440000	#0000FF	1	0.125
chr1	196440001	196560000	B.2.1.2.2.2.2.2	0.132286995515695	.	196440001	196560000	#4848FF	1	0.25
chr1	196560001	196840000	B.2.2.1.2.2.2.2.2.2.1	0.0605381165919283	.	196560001	196840000	#0000FF	1	0.125
chr1	196840001	197040000	B.2.1.2.2.2.2.1.1	0.134529147982063	.	196840001	197040000	#4848FF	1	0.25
chr1	197040001	197160000	B.1.2.1.1.2.2.1.1.2	0.308295964125561	.	197040001	197160000	#9191FF	1	0.375
chr1	197160001	197520000	B.2.1.1.1.2.2.2.1.1	0.201793721973094	.	197160001	197520000	#4848FF	1	0.25
chr1	197520001	197800000	A.2.1.1.1.2.2.2.2.2	0.62219730941704	.	197520001	197800000	#FF9191	1	0.75
chr1	197800001	198080000	B.1.1.2.2.2.2.1.2.1	0.355381165919283	.	197800001	198080000	#DADAFF	1	0.5
chr1	198080001	198280000	A.2.2.1.2.2.1.1	0.511210762331839	.	198080001	198280000	#FFDADA	1	0.625
chr1	198280001	198520000	B.2.1.1.1.1.2.2.2.2.1	0.213004484304933	.	198280001	198520000	#4848FF	1	0.25
chr1	198520001	198720000	B.2.1.1.1.1.2.2.2.2.2	0.211883408071749	.	198520001	198720000	#4848FF	1	0.25
chr1	198720001	199160000	B.2.2.1.2.1.2.1.2.2	0.07847533632287	.	198720001	199160000	#0000FF	1	0.125
chr1	199160001	199600000	B.2.2.1.2.1.1.1.2.2.1	0.0975336322869955	.	199160001	199600000	#0000FF	1	0.125
chr1	199600001	200000000	A.2.1.2.2.2.2.2.2.2.1	0.548206278026906	.	199600001	200000000	#FF9191	1	0.75
chr1	200000001	200120000	A.2.1.2.2.1.2.1.1.1	0.584080717488789	.	200000001	200120000	#FF9191	1	0.75
chr1	200120001	200280000	A.2.2.1.2.1.1.1.2.1	0.521300448430493	.	200120001	200280000	#FFDADA	1	0.625
chr1	200280001	200600000	A.2.1.1.1.2.1.1.1.1	0.644618834080718	.	200280001	200600000	#FF9191	1	0.75
chr1	200600001	200680000	A.2.2.1.2.1.2.1.1	0.515695067264574	.	200600001	200680000	#FFDADA	1	0.625
chr1	200680001	200840000	A.2.1.1.1.2.1.2.2.1	0.635650224215247	.	200680001	200840000	#FF9191	1	0.75
chr1	200840001	201200000	A.1.1.1.2.2.1.1.1.1.2.2	0.969730941704036	.	200840001	201200000	#FF0000	1	1
chr1	201200001	201280000	A.1.2.2.1.1.2.1.1.1	0.724215246636771	.	201200001	201280000	#FF4848	1	0.875
chr1	201280001	201760000	A.1.1.1.2.2.1.2.2.2.1	0.963004484304933	.	201280001	201760000	#FF0000	1	1
chr1	201760001	202040000	A.1.1.2.2.1.1.1.1.1.2.1.1	0.89237668161435	.	201760001	202040000	#FF0000	1	1
chr1	202040001	202120000	A.2.1.1.1.1.2.2.1.1	0.647982062780269	.	202040001	202120000	#FF9191	1	0.75
chr1	202120001	202280000	A.1.1.2.2.2.1.2.2.1.1	0.854260089686099	.	202120001	202280000	#FF0000	1	1
chr1	202280001	202400000	A.1.2.2.1.1.2.1.2.2	0.717488789237668	.	202280001	202400000	#FF4848	1	0.875
chr1	202400001	202680000	A.1.2.1.1.2.1.2.1	0.802690582959641	.	202400001	202680000	#FF4848	1	0.875
chr1	202680001	202960000	A.1.1.2.2.2.1.1.2.1	0.860986547085202	.	202680001	202960000	#FF0000	1	1
chr1	202960001	203160000	A.1.2.1.1.2.1.2.2.1	0.801569506726457	.	202960001	203160000	#FF4848	1	0.875
chr1	203160001	203640000	A.1.1.1.2.2.2.1.2.1.2	0.952914798206278	.	203160001	203640000	#FF0000	1	1
chr1	203640001	204000000	A.1.1.2.2.2.1.2.2.2	0.850896860986547	.	203640001	204000000	#FF0000	1	1
chr1	204000001	204320000	A.1.1.2.2.1.1.1.2.2	0.885650224215247	.	204000001	204320000	#FF0000	1	1
chr1	204320001	204520000	A.1.1.2.2.2.1.2.1.2.1	0.856502242152466	.	204320001	204520000	#FF0000	1	1
chr1	204520001	204600000	A.1.2.2.1.1.2.1.2.1	0.718609865470852	.	204520001	204600000	#FF4848	1	0.875
chr1	204600001	205040000	A.1.2.2.1.1.2.2.2.2	0.713004484304933	.	204600001	205040000	#FF4848	1	0.875
chr1	205040001	205200000	A.1.2.1.1.2.1.2.2.2	0.800448430493274	.	205040001	205200000	#FF4848	1	0.875
chr1	205200001	205560000	A.1.1.1.2.2.2.1.2.1.1.1.1	0.95627802690583	.	205200001	205560000	#FF0000	1	1
chr1	205560001	205760000	A.1.1.2.2.1.2.2.2.2.1	0.866591928251121	.	205560001	205760000	#FF0000	1	1
chr1	205760001	205960000	A.1.2.2.1.1.2.2.2.1	0.714125560538117	.	205760001	205960000	#FF4848	1	0.875
chr1	206080001	206160000	A.2.2.1.2.1.2.2	0.512331838565022	.	206080001	206160000	#FFDADA	1	0.625
chr1	206160001	206360000	A.1.2.2.1.2.1.2.2	0.702914798206278	.	206160001	206360000	#FF4848	1	0.875
chr1	206480001	206560000	A.2.1.2.2.1.1.2.2	0.585201793721973	.	206480001	206560000	#FF9191	1	0.75
chr1	206560001	206760000	A.1.2.2.1.1.2.1.1.2.1.2	0.721973094170404	.	206560001	206760000	#FF4848	1	0.875
chr1	206760001	207160000	A.1.1.1.2.2.2.1.2.1.1.1.2	0.955156950672646	.	206760001	207160000	#FF0000	1	1
chr1	207160001	207480000	A.1.1.1.2.2.2.1.2.2.2	0.949551569506726	.	207160001	207480000	#FF0000	1	1
chr1	207480001	207800000	A.1.2.2.1.2.2.2.2.1	0.696188340807175	.	207480001	207800000	#FF4848	1	0.875
chr1	207800001	208000000	A.1.2.2.1.2.2.1.1	0.701793721973094	.	207800001	208000000	#FF4848	1	0.875
chr1	208000001	208360000	A.1.2.1.1.2.2.1.1	0.79932735426009	.	208000001	208360000	#FF4848	1	0.875
chr1	208360001	208680000	A.2.1.2.2.2.2.1.1.1.2.1	0.565022421524664	.	208360001	208680000	#FF9191	1	0.75
chr1	208680001	209120000	B.2.1.1.1.2.1.1.1.1	0.210762331838565	.	208680001	209120000	#4848FF	1	0.25
chr1	209120001	209200000	B.2.1.1.1.1.1.2.2	0.217488789237668	.	209120001	209200000	#4848FF	1	0.25
chr1	209200001	209400000	B.2.2.1.2.1.1.1.1.1	0.102017937219731	.	209200001	209400000	#0000FF	1	0.125
chr1	209400001	209720000	B.1.2.2.2.1.2.2	0.239910313901345	.	209400001	209720000	#9191FF	1	0.375
chr1	209720001	210000000	A.2.1.1.1.2.1.1.2.1.1.1	0.64237668161435	.	209720001	210000000	#FF9191	1	0.75
chr1	210000001	210320000	B.2.1.1.1.2.2.2.2.1	0.199551569506726	.	210000001	210320000	#4848FF	1	0.25
chr1	210320001	210400000	B.1.2.1.1.2.1.2.2.1.1.1	0.320627802690583	.	210320001	210400000	#9191FF	1	0.375
chr1	210400001	210760000	B.1.2.1.2.2.2.1.2.1.1	0.275784753363229	.	210400001	210760000	#9191FF	1	0.375
chr1	210760001	210880000	B.2.1.1.1.1.2.2.2.1	0.214125560538117	.	210760001	210880000	#4848FF	1	0.25
chr1	210880001	211080000	B.2.2.1.2.1.1.1.1.2	0.100896860986547	.	210880001	211080000	#0000FF	1	0.125
chr1	211080001	211440000	B.2.1.2.2.1.1.1.1.1	0.153587443946188	.	211080001	211440000	#4848FF	1	0.25
chr1	211440001	211680000	A.2.1.1.1.2.2.2.1.1.2	0.625560538116592	.	211440001	211680000	#FF9191	1	0.75
chr1	211680001	212280000	A.1.1.1.1.1.1.2	0.998878923766816	.	211680001	212280000	#FF0000	1	1
chr1	212280001	212400000	A.1.2.1.1.2.2.2.1.2	0.794843049327354	.	212280001	212400000	#FF4848	1	0.875
chr1	212400001	212640000	A.1.1.1.2.2.2.1.2.2.1.2	0.95067264573991	.	212400001	212640000	#FF0000	1	1
chr1	212640001	213040000	A.1.1.1.2.2.1.1.1.2	0.968609865470852	.	212640001	213040000	#FF0000	1	1
chr1	213040001	213400000	A.1.2.2.1.2.2.2.1.1	0.698430493273543	.	213040001	213400000	#FF4848	1	0.875
chr1	213400001	213720000	B.1.2.2.2.1.2.1.2.1	0.242152466367713	.	213400001	213720000	#9191FF	1	0.375
chr1	213720001	214200000	B.1.1.1.1.2.2.1.1	0.405829596412556	.	213720001	214200000	#DADAFF	1	0.5
chr1	214200001	214560000	B.1.2.1.2.2.1.1.1	0.283632286995516	.	214200001	214560000	#9191FF	1	0.375
chr1	214560001	214800000	B.1.2.1.1.2.1.2.2.2.2.2	0.311659192825112	.	214560001	214800000	#9191FF	1	0.375
chr1	214800001	215320000	B.2.2.1.2.1.2.1.2.1	0.0795964125560538	.	214800001	215320000	#0000FF	1	0.125
chr1	215320001	215480000	B.2.2.1.2.1.1.2.2.1.2	0.0874439461883408	.	215320001	215480000	#0000FF	1	0.125
chr1	215480001	215720000	B.2.1.2.2.1.1.1.2.2	0.150224215246637	.	215480001	215720000	#4848FF	1	0.25
chr1	215720001	215840000	B.1.1.1.1.1.2.2.1	0.427130044843049	.	215720001	215840000	#DADAFF	1	0.5
chr1	215840001	216160000	B.2.2.2.2.2.1.1.1	0.0168161434977578	.	215840001	216160000	#0000FF	1	0.125
chr1	216160001	216240000	B.2.2.2.2.1.1.2.1.2	0.0269058295964126	.	216160001	216240000	#0000FF	1	0.125
chr1	216240001	216720000	B.2.2.2.2.2.1.2.1.1.1	0.0134529147982063	.	216240001	216720000	#0000FF	1	0.125
chr1	216720001	216960000	B.1.2.1.1.1.1.2.2	0.335201793721973	.	216720001	216960000	#9191FF	1	0.375
chr1	216960001	217120000	B.1.1.1.1.1.1.1.2.2.2	0.434977578475336	.	216960001	217120000	#DADAFF	1	0.5
chr1	217120001	217280000	B.1.1.2.2.2.2.2.1.2.1.1	0.350896860986547	.	217120001	217280000	#DADAFF	1	0.5
chr1	217280001	217680000	B.2.1.1.1.2.2.2.1.2	0.20067264573991	.	217280001	217680000	#4848FF	1	0.25
chr1	217680001	217840000	B.1.1.2.2.2.2.2.1.2.2.2	0.347533632286996	.	217680001	217840000	#DADAFF	1	0.5
chr1	217840001	218400000	B.2.2.1.2.1.2.1.1.1.1	0.0829596412556054	.	217840001	218400000	#0000FF	1	0.125
chr1	218400001	218680000	B.1.2.2.2.2.1.1.1.1.1.2	0.237668161434978	.	218400001	218680000	#9191FF	1	0.375
chr1	218680001	218800000	B.2.2.1.2.2.2.1.1.1	0.0683856502242152	.	218680001	218800000	#0000FF	1	0.125
chr1	218800001	219320000	B.2.2.2.2.2.1.1.2.2	0.0145739910313901	.	218800001	219320000	#0000FF	1	0.125
chr1	219320001	219440000	B.1.2.2.2.2.2.1.2.2	0.227578475336323	.	219320001	219440000	#9191FF	1	0.375
chr1	219440001	219680000	B.2.2.1.2.1.1.2.2.2.2	0.0840807174887892	.	219440001	219680000	#0000FF	1	0.125
chr1	219680001	220000000	B.2.2.1.2.1.1.2.2.1.1.2.2.2	0.0885650224215247	.	219680001	220000000	#0000FF	1	0.125
chr1	220000001	220200000	A.2.1.1.1.2.2.2.1.1.1	0.626681614349776	.	220000001	220200000	#FF9191	1	0.75
chr1	220200001	220320000	A.2.1.2.2.1.2.2.1.1.2	0.579596412556054	.	220200001	220320000	#FF9191	1	0.75
chr1	220320001	220840000	B.1.1.1.1.1.1.2.2	0.432735426008969	.	220320001	220840000	#DADAFF	1	0.5
chr1	220840001	220960000	A.2.1.2.2.1.2.1.2	0.581838565022421	.	220840001	220960000	#FF9191	1	0.75
chr1	220960001	221320000	B.2.2.1.2.1.2.2.1.1	0.0773542600896861	.	220960001	221320000	#0000FF	1	0.125
chr1	221320001	221440000	B.2.2.2.2.1.1.2.2.2.2	0.023542600896861	.	221320001	221440000	#0000FF	1	0.125
chr1	221440001	221640000	B.2.2.1.2.1.2.1.1.2	0.0807174887892377	.	221440001	221640000	#0000FF	1	0.125
chr1	221640001	221840000	B.2.2.1.2.1.1.2.2.2.1.2	0.0852017937219731	.	221640001	221840000	#0000FF	1	0.125
chr1	221840001	222000000	B.2.1.1.1.1.2.1	0.216367713004484	.	221840001	222000000	#4848FF	1	0.25
chr1	222000001	222240000	B.2.2.1.2.1.1.2.2.2.1.1	0.086322869955157	.	222000001	222240000	#0000FF	1	0.125
chr1	222240001	222400000	B.2.2.1.2.1.1.2.2.1.1.2.1	0.0908071748878924	.	222240001	222400000	#0000FF	1	0.125
chr1	222400001	222760000	B.2.1.2.2.1.2.1.2.1	0.145739910313901	.	222400001	222760000	#4848FF	1	0.25
chr1	222760001	223000000	A.2.1.2.2.2.2.1.2.1.2	0.560538116591928	.	222760001	223000000	#FF9191	1	0.75
chr1	223000001	223120000	A.2.2.1.2.2.2.1.1.1.1	0.506726457399103	.	223000001	223120000	#FFDADA	1	0.625
chr1	223120001	223320000	A.2.1.1.1.2.2.2.1.2	0.624439461883408	.	223120001	223320000	#FF9191	1	0.75
chr1	223320001	223520000	B.1.2.1.1.2.1.1.2.1	0.326233183856502	.	223320001	223520000	#9191FF	1	0.375
chr1	223520001	223680000	B.2.1.1.1.1.1.1.2.1	0.22085201793722	.	223520001	223680000	#4848FF	1	0.25
chr1	223680001	223800000	B.1.1.2.2.1.2.1.2.2	0.373318385650224	.	223680001	223800000	#DADAFF	1	0.5
chr1	223800001	224200000	A.1.2.2.1.2.2.2.2.2.1	0.695067264573991	.	223800001	224200000	#FF4848	1	0.875
chr1	224200001	224400000	A.1.2.2.1.2.2.1.2.2	0.699551569506726	.	224200001	224400000	#FF4848	1	0.875
chr1	224400001	224680000	A.1.2.1.1.2.2.2.1.1.2	0.795964125560538	.	224400001	224680000	#FF4848	1	0.875
chr1	224680001	224840000	B.1.1.2.2.2.2.2.1.2.2.1	0.348654708520179	.	224680001	224840000	#DADAFF	1	0.5
chr1	224840001	225200000	B.2.1.1.1.2.1.1.2.1	0.208520179372197	.	224840001	225200000	#4848FF	1	0.25
chr1	225200001	225600000	B.1.2.2.2.1.2.1.2.2	0.241031390134529	.	225200001	225600000	#9191FF	1	0.375
chr1	225600001	225880000	A.1.1.1.2.2.2.1.2.2.1.1	0.951793721973094	.	225600001	225880000	#FF0000	1	1
chr1	225880001	226240000	A.1.1.1.2.2.1.1.1.1.1	0.971973094170404	.	225880001	226240000	#FF0000	1	1
chr1	226240001	226440000	A.1.1.2.2.2.1.2.2.1.2.1	0.853139013452915	.	226240001	226440000	#FF0000	1	1
chr1	226440001	226880000	A.1.1.1.2.2.1.1.2	0.967488789237668	.	226440001	226880000	#FF0000	1	1
chr1	226880001	227040000	A.1.2.2.1.1.2.1.1.2.1.1	0.723094170403587	.	226880001	227040000	#FF4848	1	0.875
chr1	227040001	227200000	A.1.2.1.1.2.1.1.2.1	0.804932735426009	.	227040001	227200000	#FF4848	1	0.875
chr1	227200001	227480000	A.1.2.2.1.1.1.1.2.1.2	0.738789237668161	.	227200001	227480000	#FF4848	1	0.875
chr1	227480001	227680000	A.1.2.2.1.1.2.1.1.2.2.1	0.72085201793722	.	227480001	227680000	#FF4848	1	0.875
chr1	227680001	228040000	A.2.2.2.2.2.1.2.2.2.2.2	0.454035874439462	.	227680001	228040000	#FFDADA	1	0.625
chr1	228040001	228200000	B.1.1.1.1.1.2.1.2.1.1	0.430493273542601	.	228040001	228200000	#DADAFF	1	0.5
chr1	228200001	228440000	A.1.2.2.1.1.2.1.1.2.2.2	0.719730941704036	.	228200001	228440000	#FF4848	1	0.875
chr1	228440001	228760000	A.2.1.2.2.2.1.1.1	0.573991031390135	.	228440001	228760000	#FF9191	1	0.75
chr1	228760001	229120000	A.1.1.1.2.2.2.1.2.1.1.2	0.954035874439462	.	228760001	229120000	#FF0000	1	1
chr1	229120001	229480000	A.1.1.1.2.2.1.2.2.1	0.964125560538117	.	229120001	229480000	#FF0000	1	1
chr1	229480001	229640000	A.2.1.1.1.2.1.2.1	0.63677130044843	.	229480001	229640000	#FF9191	1	0.75
chr1	229640001	230200000	A.2.1.2.2.2.2.2.2.1.1.2	0.551569506726457	.	229640001	230200000	#FF9191	1	0.75
chr1	230200001	230520000	A.1.1.2.2.2.2.2.2.2.1	0.838565022421525	.	230200001	230520000	#FF0000	1	1
chr1	230520001	230760000	B.1.1.1.1.2.2.1.2.1	0.404708520179372	.	230520001	230760000	#DADAFF	1	0.5
chr1	230760001	231200000	A.2.1.1.1.2.1.1.2.2.1	0.639013452914798	.	230760001	231200000	#FF9191	1	0.75
chr1	231200001	231320000	B.1.1.1.1.1.2.1.2.2	0.428251121076233	.	231200001	231320000	#DADAFF	1	0.5
chr1	231320001	231520000	A.2.1.1.1.2.2.2.2.1	0.623318385650224	.	231320001	231520000	#FF9191	1	0.75
chr1	231520001	231600000	A.2.1.2.2.1.2.2.1.1.1	0.580717488789238	.	231520001	231600000	#FF9191	1	0.75
chr1	231600001	231720000	A.2.2.1.2.1.2.1.2.2	0.513452914798206	.	231600001	231720000	#FFDADA	1	0.625
chr1	231720001	232000000	B.1.1.1.1.2.2.1.2.2.1	0.403587443946188	.	231720001	232000000	#DADAFF	1	0.5
chr1	232000001	232240000	B.1.1.2.2.2.2.2.2.2.2.2.1	0.340807174887892	.	232000001	232240000	#DADAFF	1	0.5
chr1	232240001	232360000	B.1.1.2.2.1.2.2.1.2.2	0.369955156950673	.	232240001	232360000	#DADAFF	1	0.5
chr1	232360001	232600000	A.2.2.2.2.2.1.2.2.2.2.1	0.455156950672646	.	232360001	232600000	#FFDADA	1	0.625
chr1	232600001	232800000	A.2.2.2.2.2.1.2.2.1	0.457399103139013	.	232600001	232800000	#FFDADA	1	0.625
chr1	232800001	232920000	A.2.2.1.2.1.1.1.2.2.1.2	0.519058295964126	.	232800001	232920000	#FFDADA	1	0.625
chr1	232920001	233160000	A.2.2.1.1.2.1.1.1.1.1.1	0.542600896860987	.	232920001	233160000	#FFDADA	1	0.625
chr1	233160001	233520000	A.2.2.2.2.2.1.2.1.1.1	0.461883408071749	.	233160001	233520000	#FFDADA	1	0.625
chr1	233520001	233800000	B.1.1.1.1.2.2.2.1.1	0.401345291479821	.	233520001	233800000	#DADAFF	1	0.5
chr1	233800001	233920000	B.1.1.1.1.1.1.1.2.1.1	0.439461883408072	.	233800001	233920000	#DADAFF	1	0.5
chr1	233920001	234080000	B.1.2.1.2.2.1.2.1	0.280269058295964	.	233920001	234080000	#9191FF	1	0.375
chr1	234080001	234240000	B.1.2.1.1.2.1.2.2.2.1	0.31390134529148	.	234080001	234240000	#9191FF	1	0.375
chr1	234240001	234600000	A.2.2.2.2.2.1.2.2.2.1	0.45627802690583	.	234240001	234600000	#FFDADA	1	0.625
chr1	234600001	234840000	A.1.1.1.2.2.1.2.1.2	0.9652466367713	.	234600001	234840000	#FF0000	1	1
chr1	234840001	234960000	A.1.1.2.2.2.1.1.1.1.2	0.86322869955157	.	234840001	234960000	#FF0000	1	1
chr1	234960001	235200000	A.1.1.1.2.2.1.2.1.1	0.966367713004484	.	234960001	235200000	#FF0000	1	1
chr1	235240001	235280000	A.1.1.1.2.2.1.2.1.1	0.966367713004484	.	235240001	235280000	#FF0000	1	1
chr1	235280001	235440000	A.1.1.2.2.2.2.2.2.1	0.839686098654709	.	235280001	235440000	#FF0000	1	1
chr1	235440001	235600000	A.1.2.1.1.2.2.1.2	0.798206278026906	.	235440001	235600000	#FF4848	1	0.875
chr1	235600001	235880000	A.2.1.1.1.2.1.1.2.2.2	0.637892376681614	.	235600001	235880000	#FF9191	1	0.75
chr1	235880001	236000000	A.2.2.1.2.2.2.1.1.1.2	0.505605381165919	.	235880001	236000000	#FFDADA	1	0.625
chr1	236000001	236080000	A.2.1.2.2.1.2.2.1.2.1	0.57847533632287	.	236000001	236080000	#FF9191	1	0.75
chr1	236080001	236160000	B.1.1.1.1.1.2.1.1	0.431614349775785	.	236080001	236160000	#DADAFF	1	0.5
chr1	236160001	236240000	B.1.1.1.1.1.2.1.2.1.2	0.429372197309417	.	236160001	236240000	#DADAFF	1	0.5
chr1	236240001	236440000	A.2.2.2.2.2.1.2.1.2.2	0.458520179372197	.	236240001	236440000	#FFDADA	1	0.625
chr1	236440001	236600000	B.1.1.2.2.1.2.1.1	0.375560538116592	.	236440001	236600000	#DADAFF	1	0.5
chr1	236600001	236760000	A.2.2.1.2.2.1.2.2.2	0.507847533632287	.	236600001	236760000	#FFDADA	1	0.625
chr1	236760001	236880000	B.1.2.1.1.2.1.1.1.2.2	0.327354260089686	.	236760001	236880000	#9191FF	1	0.375
chr1	236880001	237080000	B.1.2.1.1.2.1.2.2.1.2.1.1	0.318385650224215	.	236880001	237080000	#9191FF	1	0.375
chr1	237080001	237520000	B.2.2.1.2.1.1.1.2.2.2.2	0.0952914798206278	.	237080001	237520000	#0000FF	1	0.125
chr1	237520001	237680000	B.2.1.2.2.2.1.2.1	0.13677130044843	.	237520001	237680000	#4848FF	1	0.25
chr1	237680001	237800000	B.2.1.1.1.1.1.1.2.2	0.219730941704036	.	237680001	237800000	#4848FF	1	0.25
chr1	237800001	237960000	B.1.2.2.2.1.1.2.1.1	0.25	.	237800001	237960000	#9191FF	1	0.375
chr1	237960001	238440000	B.2.2.1.2.1.2.2.1.2.1	0.0762331838565022	.	237960001	238440000	#0000FF	1	0.125
chr1	238440001	238600000	B.1.1.2.2.1.2.2.1.1	0.37219730941704	.	238440001	238600000	#DADAFF	1	0.5
chr1	238600001	238760000	B.2.2.1.2.1.1.2.1.1	0.0941704035874439	.	238600001	238760000	#0000FF	1	0.125
chr1	238760001	238960000	B.2.2.1.2.2.2.1.1.2.1	0.0672645739910314	.	238760001	238960000	#0000FF	1	0.125
chr1	238960001	239440000	B.2.1.2.2.1.2.1.2.2.2.2	0.14237668161435	.	238960001	239440000	#4848FF	1	0.25
chr1	239440001	239880000	B.1.1.2.2.2.2.1.1.2	0.356502242152466	.	239440001	239880000	#DADAFF	1	0.5
chr1	239880001	240200000	B.1.1.2.2.2.2.1.2.2	0.354260089686099	.	239880001	240200000	#DADAFF	1	0.5
chr1	240200001	240680000	B.2.2.2.2.2.1.2.2.1	0.0100896860986547	.	240200001	240680000	#0000FF	1	0.125
chr1	240680001	240880000	B.2.2.1.2.2.2.1.1.2.2	0.0661434977578475	.	240680001	240880000	#0000FF	1	0.125
chr1	240880001	241000000	B.1.2.2.2.2.2.1.2.1.2	0.228699551569507	.	240880001	241000000	#9191FF	1	0.375
chr1	241000001	241280000	B.2.1.2.2.1.1.2.1	0.149103139013453	.	241000001	241280000	#4848FF	1	0.25
chr1	241280001	241400000	B.1.2.1.1.2.1.2.2.1.2.2.1	0.316143497757848	.	241280001	241400000	#9191FF	1	0.375
chr1	241400001	241600000	B.2.2.1.2.2.2.1.2	0.0650224215246637	.	241400001	241600000	#0000FF	1	0.125
chr1	241600001	241880000	B.1.2.1.2.2.1.1.2.2	0.281390134529148	.	241600001	241880000	#9191FF	1	0.375
chr1	241880001	242160000	B.1.2.2.2.2.1.1.1.1.1.1	0.238789237668161	.	241880001	242160000	#9191FF	1	0.375
chr1	242160001	242400000	B.2.2.1.2.2.2.2.1	0.0639013452914798	.	242160001	242400000	#0000FF	1	0.125
chr1	242400001	242520000	B.2.2.1.2.2.1.1.1	0.0728699551569507	.	242400001	242520000	#0000FF	1	0.125
chr1	242520001	243280000	B.2.2.2.2.2.1.2.1.2	0.0112107623318386	.	242520001	243280000	#0000FF	1	0.125
chr1	243280001	243640000	B.1.2.1.1.2.1.2.1.1.2	0.322869955156951	.	243280001	243640000	#9191FF	1	0.375
chr1	243640001	243960000	B.2.1.1.1.2.1.1.2.2	0.207399103139013	.	243640001	243960000	#4848FF	1	0.25
chr1	243960001	244080000	B.2.1.1.1.1.1.2.1	0.218609865470852	.	243960001	244080000	#4848FF	1	0.25
chr1	244080001	244280000	B.1.2.1.1.2.1.2.1.1.1	0.323991031390135	.	244080001	244280000	#9191FF	1	0.375
chr1	244280001	244440000	B.1.2.2.2.2.2.1.1	0.230941704035874	.	244280001	244440000	#9191FF	1	0.375
chr1	244440001	244640000	A.2.2.1.2.1.1.1.1.2	0.522421524663677	.	244440001	244640000	#FFDADA	1	0.625
chr1	244640001	244760000	B.1.2.1.1.2.2.2.2	0.304932735426009	.	244640001	244760000	#9191FF	1	0.375
chr1	244760001	244960000	A.2.2.1.2.2.2.1.1.2	0.504484304932735	.	244760001	244960000	#FFDADA	1	0.625
chr1	244960001	245360000	A.2.1.1.1.2.2.1.1.1.2	0.631165919282511	.	244960001	245360000	#FF9191	1	0.75
chr1	245360001	245480000	B.1.2.1.1.2.2.1.1.1.2	0.309417040358744	.	245360001	245480000	#9191FF	1	0.375
chr1	245480001	245680000	B.1.1.2.2.2.2.2.1.2.1.2	0.349775784753363	.	245480001	245680000	#DADAFF	1	0.5
chr1	245680001	245800000	B.1.2.2.2.2.2.1.2.1.1	0.229820627802691	.	245680001	245800000	#9191FF	1	0.375
chr1	245800001	245960000	B.2.1.1.1.1.2.2.1	0.2152466367713	.	245800001	245960000	#4848FF	1	0.25
chr1	245960001	246120000	B.1.2.2.2.1.1.1	0.251121076233184	.	245960001	246120000	#9191FF	1	0.375
chr1	246120001	246240000	B.1.2.1.1.2.1.1.1.2.1	0.32847533632287	.	246120001	246240000	#9191FF	1	0.375
chr1	246240001	246880000	B.1.1.1.1.1.1.2.1	0.433856502242152	.	246240001	246880000	#DADAFF	1	0.5
chr1	246880001	246960000	A.2.2.1.2.1.1.1.2.2.2	0.517937219730942	.	246880001	246960000	#FFDADA	1	0.625
chr1	246960001	247360000	B.1.1.1.1.1.1.1.1.2	0.440582959641256	.	246960001	247360000	#DADAFF	1	0.5
chr1	247360001	247640000	B.1.2.1.1.2.1.2.2.1.2.2.2	0.315022421524664	.	247360001	247640000	#9191FF	1	0.375
chr1	247640001	248160000	B.2.2.2.2.2.1.2.2.2	0.00896860986547085	.	247640001	248160000	#0000FF	1	0.125
chr1	248160001	248240000	B.2.2.1.2.2.1.2	0.0695067264573991	.	248160001	248240000	#0000FF	1	0.125
chr1	248240001	248760000	B.2.2.2.2.2.2.2.2.1	0.00224215246636771	.	248240001	248760000	#0000FF	1	0.125
chr1	248760001	248920000	B.1.1.2.2.2.2.2.2.1	0.346412556053812	.	248760001	248920000	#DADAFF	1	0.5
chr1	249040001	249240000	A.2.1.1.1.2.1.2.2.2.1	0.634529147982063	.	249040001	249240000	#FF9191	1	0.75
chr2	1	320000	A.2.2.1.1.2.1.2.2.1	0.594652406417112	.	1	320000	#FFDADA	1	0.625
chr2	320001	720000	B.1.1.2.1.1.1.2.2.2.1.1	0.444919786096257	.	320001	720000	#DADAFF	1	0.5
chr2	760001	1000000	B.2.1.1.1.1.2.2.1.1.1	0.284491978609626	.	760001	1000000	#4848FF	1	0.25
chr2	1000001	1200000	B.2.1.1.1.2.2.1.1.1	0.262032085561497	.	1000001	1200000	#4848FF	1	0.25
chr2	1200001	1480000	B.2.1.1.1.2.2.2.1.2.1.2	0.253475935828877	.	1200001	1480000	#4848FF	1	0.25
chr2	1480001	1600000	A.2.2.2.2.2.1.2.2	0.505882352941176	.	1480001	1600000	#FFDADA	1	0.625
chr2	1600001	1760000	B.1.2.1.1.1.1.1.2.2	0.393582887700535	.	1600001	1760000	#9191FF	1	0.375
chr2	1760001	1880000	B.1.2.1.1.1.2.1	0.390374331550802	.	1760001	1880000	#9191FF	1	0.375
chr2	1880001	2080000	B.1.2.1.1.1.2.2.1	0.389304812834225	.	1880001	2080000	#9191FF	1	0.375
chr2	2080001	2240000	B.2.1.1.1.2.2.1.2.1.1	0.258823529411765	.	2080001	2240000	#4848FF	1	0.25
chr2	2240001	2320000	B.2.1.1.1.1.1.2.1.2	0.293048128342246	.	2240001	2320000	#4848FF	1	0.25
chr2	2320001	2520000	B.2.1.1.1.2.2.1.2.2	0.25668449197861	.	2320001	2520000	#4848FF	1	0.25
chr2	2520001	2720000	B.1.1.2.1.2.2.2.2.2	0.421390374331551	.	2520001	2720000	#DADAFF	1	0.5
chr2	2720001	2840000	B.1.2.2.2.1.2.2.1.1.2	0.316577540106952	.	2720001	2840000	#9191FF	1	0.375
chr2	2840001	3000000	B.1.1.2.1.1.2.2.2	0.435294117647059	.	2840001	3000000	#DADAFF	1	0.5
chr2	3000001	3440000	A.2.2.1.2.2.2.2.2.1.2.1	0.557219251336898	.	3000001	3440000	#FFDADA	1	0.625
chr2	3440001	3640000	A.1.2.2.1.1.1.2.2.1	0.80427807486631	.	3440001	3640000	#FF4848	1	0.875
chr2	3640001	3720000	A.2.2.1.1.2.1.2.1.1	0.596791443850267	.	3640001	3720000	#FFDADA	1	0.625
chr2	3720001	4040000	B.2.1.2.1.2.2.1.1.1	0.154010695187166	.	3720001	4040000	#4848FF	1	0.25
chr2	4040001	4320000	B.2.1.2.1.2.2.1.2.1	0.150802139037433	.	4040001	4320000	#4848FF	1	0.25
chr2	4320001	4680000	B.2.2.2.1.2.1.2.2	0.0192513368983957	.	4320001	4680000	#0000FF	1	0.125
chr2	4680001	4920000	B.2.2.1.1.2.1.1.1.2	0.0834224598930481	.	4680001	4920000	#0000FF	1	0.125
chr2	4920001	5040000	B.2.1.1.1.1.1.2.2.2	0.290909090909091	.	4920001	5040000	#4848FF	1	0.25
chr2	5120001	5560000	B.2.2.1.1.2.2.2.2	0.0759358288770054	.	5120001	5560000	#0000FF	1	0.125
chr2	5560001	5880000	B.2.2.1.1.1.2.1.2.1	0.093048128342246	.	5560001	5880000	#0000FF	1	0.125
chr2	5880001	6160000	B.2.1.2.1.2.1.2.2.1.2.1	0.158288770053476	.	5880001	6160000	#4848FF	1	0.25
chr2	6160001	6240000	B.1.1.2.1.2.2.1.1.2	0.427807486631016	.	6160001	6240000	#DADAFF	1	0.5
chr2	6240001	6520000	B.1.2.2.2.1.1.1.2.1.1	0.32620320855615	.	6240001	6520000	#9191FF	1	0.375
chr2	6520001	6640000	B.1.1.2.1.1.2.1.1.1	0.441711229946524	.	6520001	6640000	#DADAFF	1	0.5
chr2	6640001	6960000	B.2.1.1.1.2.2.1.1.2.2	0.259893048128342	.	6640001	6960000	#4848FF	1	0.25
chr2	6960001	7200000	A.2.2.2.2.2.1.1.2	0.508021390374332	.	6960001	7200000	#FFDADA	1	0.625
chr2	7200001	7280000	B.1.1.1.1.1.2.1.2.2	0.494117647058824	.	7200001	7280000	#DADAFF	1	0.5
chr2	7280001	7520000	B.1.2.2.2.1.1.1.2.1.2	0.325133689839572	.	7280001	7520000	#9191FF	1	0.375
chr2	7520001	7760000	B.1.2.1.1.2.2.2.2	0.379679144385027	.	7520001	7760000	#9191FF	1	0.375
chr2	7760001	8160000	B.1.1.2.1.1.1.1.2.1	0.455614973262032	.	7760001	8160000	#DADAFF	1	0.5
chr2	8160001	8440000	A.2.1.1.2.1.1.1.1.2	0.72192513368984	.	8160001	8440000	#FF9191	1	0.75
chr2	8440001	8640000	A.1.2.1.2.2.2.2.1.1.2.2	0.816042780748663	.	8440001	8640000	#FF4848	1	0.875
chr2	8640001	8760000	A.2.1.1.1.2.1.2.2.1.1	0.733689839572192	.	8640001	8760000	#FF9191	1	0.75
chr2	8760001	9280000	A.1.2.2.1.1.1.1.2	0.807486631016043	.	8760001	9280000	#FF4848	1	0.875
chr2	9280001	9640000	A.1.1.2.2.2.1.2.1.1	0.916577540106952	.	9280001	9640000	#FF0000	1	1
chr2	9640001	9840000	A.1.2.1.1.1.2.1.1.2	0.890909090909091	.	9640001	9840000	#FF4848	1	0.875
chr2	9840001	9920000	A.1.2.2.2.1.1.1.2.2	0.770053475935829	.	9840001	9920000	#FF4848	1	0.875
chr2	9920001	10120000	A.1.2.1.1.1.1.2.1.2.2	0.895187165775401	.	9920001	10120000	#FF4848	1	0.875
chr2	10120001	10240000	A.1.2.2.2.1.2.1.1.1	0.767914438502674	.	10120001	10240000	#FF4848	1	0.875
chr2	10240001	10400000	A.1.1.2.2.2.2.2.2.2.2	0.899465240641711	.	10240001	10400000	#FF0000	1	1
chr2	10400001	10560000	A.1.1.2.2.2.2.2.2.2.1.1.2.1	0.902673796791444	.	10400001	10560000	#FF0000	1	1
chr2	10560001	10800000	A.1.1.2.1.2.2.2.2.1.2	0.948663101604278	.	10560001	10800000	#FF0000	1	1
chr2	10800001	10880000	A.1.2.2.2.1.2.1.1.2	0.766844919786096	.	10800001	10880000	#FF4848	1	0.875
chr2	10880001	11240000	A.1.2.1.2.2.2.2.1.1.1	0.818181818181818	.	10880001	11240000	#FF4848	1	0.875
chr2	11240001	11400000	A.1.2.2.2.1.1.1.1	0.772192513368984	.	11240001	11400000	#FF4848	1	0.875
chr2	11400001	11600000	A.1.2.1.2.2.2.1.1.1	0.821390374331551	.	11400001	11600000	#FF4848	1	0.875
chr2	11600001	11800000	A.2.2.1.1.2.1.2.2.2	0.593582887700535	.	11600001	11800000	#FFDADA	1	0.625
chr2	11800001	11960000	A.2.1.1.1.2.1.1.2.2.2	0.736898395721925	.	11800001	11960000	#FF9191	1	0.75
chr2	11960001	12720000	B.2.1.1.1.2.2.2.1.2.1.1	0.254545454545455	.	11960001	12720000	#4848FF	1	0.25
chr2	12720001	12880000	A.2.2.1.1.2.1.2.1.2	0.59572192513369	.	12720001	12880000	#FFDADA	1	0.625
chr2	12880001	13280000	B.2.1.1.1.1.2.1.2.1	0.286631016042781	.	12880001	13280000	#4848FF	1	0.25
chr2	13280001	13400000	B.2.1.1.1.2.1.1.2.1.1.1	0.275935828877005	.	13280001	13400000	#4848FF	1	0.25
chr2	13400001	13480000	B.2.1.1.1.2.1.1.2.1.2.1.2	0.272727272727273	.	13400001	13480000	#4848FF	1	0.25
chr2	13480001	13760000	B.2.1.2.1.1.2.2.1.2	0.171122994652406	.	13480001	13760000	#4848FF	1	0.25
chr2	13760001	13960000	B.2.1.2.1.1.1.2.2.1.1.1	0.180748663101604	.	13760001	13960000	#4848FF	1	0.25
chr2	13960001	14320000	B.2.1.2.1.2.1.2.1.2.2.1	0.161497326203209	.	13960001	14320000	#4848FF	1	0.25
chr2	14320001	14480000	B.1.2.1.1.2.2.2.1	0.380748663101604	.	14320001	14480000	#9191FF	1	0.375
chr2	14480001	14680000	B.1.1.2.1.1.2.2.1.1	0.438502673796791	.	14480001	14680000	#DADAFF	1	0.5
chr2	14680001	14960000	B.1.1.2.1.2.2.2.1	0.425668449197861	.	14680001	14960000	#DADAFF	1	0.5
chr2	14960001	15320000	B.1.2.2.2.2.2.2.2.2.1.1	0.306951871657754	.	14960001	15320000	#9191FF	1	0.375
chr2	15320001	15480000	A.2.2.2.1.2.1.2.2	0.535828877005348	.	15320001	15480000	#FFDADA	1	0.625
chr2	15480001	15680000	A.2.2.1.2.2.2.1.2.1	0.563636363636364	.	15480001	15680000	#FFDADA	1	0.625
chr2	15680001	16160000	A.1.2.2.1.2.1.2.2	0.782887700534759	.	15680001	16160000	#FF4848	1	0.875
chr2	16160001	16240000	A.2.1.2.2.2.1.2.1	0.624598930481283	.	16160001	16240000	#FF9191	1	0.75
chr2	16240001	16280000	A.2.1.2.2.2.1.2.2.1	0.623529411764706	.	16240001	16280000	#FF9191	1	0.75
chr2	16320001	16400000	A.2.1.2.2.2.1.2.2.1	0.623529411764706	.	16320001	16400000	#FF9191	1	0.75
chr2	16400001	16680000	A.2.2.1.2.2.2.1.2.2.1.2	0.561497326203209	.	16400001	16680000	#FFDADA	1	0.625
chr2	16680001	16800000	B.1.1.1.1.1.1.2.1.2	0.499465240641711	.	16680001	16800000	#DADAFF	1	0.5
chr2	16800001	16960000	B.1.2.1.1.2.1.2	0.382887700534759	.	16800001	16960000	#9191FF	1	0.375
chr2	16960001	17240000	B.2.1.2.1.2.2.1.2.2.1	0.149732620320856	.	16960001	17240000	#4848FF	1	0.25
chr2	17240001	17440000	B.2.1.2.1.1.1.2.1.2	0.181818181818182	.	17240001	17440000	#4848FF	1	0.25
chr2	17440001	17840000	B.2.1.2.1.2.2.1.2.2.2	0.148663101604278	.	17440001	17840000	#4848FF	1	0.25
chr2	17840001	18000000	A.2.2.1.1.2.1.1.2.2	0.597860962566845	.	17840001	18000000	#FFDADA	1	0.625
chr2	18000001	18120000	B.1.2.2.2.1.1.1.1	0.327272727272727	.	18000001	18120000	#9191FF	1	0.375
chr2	18120001	18280000	B.2.1.2.1.2.1.1.2.2.2.1	0.165775401069519	.	18120001	18280000	#4848FF	1	0.25
chr2	18280001	18640000	B.2.1.2.1.2.2.1.1.2.1	0.152941176470588	.	18280001	18640000	#4848FF	1	0.25
chr2	18640001	18840000	B.1.1.2.1.1.2.1.2	0.439572192513369	.	18640001	18840000	#DADAFF	1	0.5
chr2	18840001	19000000	B.1.2.1.1.1.1.2.2	0.39144385026738	.	18840001	19000000	#9191FF	1	0.375
chr2	19000001	19120000	B.1.2.1.1.1.1.1.2.1	0.394652406417112	.	19000001	19120000	#9191FF	1	0.375
chr2	19120001	19280000	B.1.1.2.1.2.2.1.1.1.2	0.428877005347594	.	19120001	19280000	#DADAFF	1	0.5
chr2	19280001	19440000	B.1.2.2.2.1.1.1.2.2	0.324064171122995	.	19280001	19440000	#9191FF	1	0.375
chr2	19440001	19760000	B.1.2.1.1.2.1.1.2	0.383957219251337	.	19440001	19760000	#9191FF	1	0.375
chr2	19760001	20120000	B.1.2.1.1.1.2.2.2.2	0.386096256684492	.	19760001	20120000	#9191FF	1	0.375
chr2	20120001	20320000	A.1.2.2.1.2.1.1.1	0.788235294117647	.	20120001	20320000	#FF4848	1	0.875
chr2	20320001	20520000	A.1.1.2.2.2.1.1.1.1	0.919786096256685	.	20320001	20520000	#FF0000	1	1
chr2	20520001	20880000	A.1.2.1.2.2.2.1.2	0.819251336898396	.	20520001	20880000	#FF4848	1	0.875
chr2	20880001	21040000	A.2.1.2.2.2.1.1	0.625668449197861	.	20880001	21040000	#FF9191	1	0.75
chr2	21040001	21200000	A.2.2.2.1.2.2.1	0.53475935828877	.	21040001	21200000	#FFDADA	1	0.625
chr2	21200001	21360000	A.2.1.1.1.2.1.1.1.1	0.742245989304813	.	21200001	21360000	#FF9191	1	0.75
chr2	21360001	21520000	B.1.1.1.1.1.1.2.2	0.498395721925134	.	21360001	21520000	#DADAFF	1	0.5
chr2	21520001	21880000	B.2.1.2.1.2.1.2.2.1.1	0.159358288770053	.	21520001	21880000	#4848FF	1	0.25
chr2	21880001	22200000	B.2.2.2.1.2.1.1.1	0.0224598930481283	.	21880001	22200000	#0000FF	1	0.125
chr2	22200001	22600000	B.2.2.2.1.2.1.2.1	0.0203208556149733	.	22200001	22600000	#0000FF	1	0.125
chr2	22600001	23160000	B.2.2.1.1.1.1.2	0.0962566844919786	.	22600001	23160000	#0000FF	1	0.125
chr2	23160001	23360000	A.2.2.1.1.2.1.1.1	0.6	.	23160001	23360000	#FFDADA	1	0.625
chr2	23360001	23840000	A.2.2.2.2.1.2.1.2.2	0.515508021390374	.	23360001	23840000	#FFDADA	1	0.625
chr2	23840001	24160000	A.1.1.2.2.2.1.2.1.2	0.915508021390374	.	23840001	24160000	#FF0000	1	1
chr2	24160001	24360000	A.1.1.2.1.2.2.1.1	0.955080213903743	.	24160001	24360000	#FF0000	1	1
chr2	24360001	24840000	A.1.1.1.2.2.1.1.2.2	0.981818181818182	.	24360001	24840000	#FF0000	1	1
chr2	24840001	25000000	A.1.2.1.1.1.1.2.1.2.1	0.896256684491979	.	24840001	25000000	#FF4848	1	0.875
chr2	25000001	25120000	A.1.2.1.2.1.1.2.2.1.2.2	0.850267379679144	.	25000001	25120000	#FF4848	1	0.875
chr2	25120001	25520000	A.1.1.2.1.1.1.2	0.976470588235294	.	25120001	25520000	#FF0000	1	1
chr2	25520001	25640000	A.1.2.2.2.1.2.1.2	0.765775401069519	.	25520001	25640000	#FF4848	1	0.875
chr2	25640001	25960000	A.1.2.1.2.1.1.2.2.1.2.1	0.851336898395722	.	25640001	25960000	#FF4848	1	0.875
chr2	25960001	26480000	A.1.1.1.2.2.1.1.1.1	0.986096256684492	.	25960001	26480000	#FF0000	1	1
chr2	26480001	26600000	A.1.2.1.2.1.1.2.2.2.2	0.848128342245989	.	26480001	26600000	#FF4848	1	0.875
chr2	26600001	27040000	A.1.1.2.2.2.2.2.1.1.1	0.908021390374332	.	26600001	27040000	#FF0000	1	1
chr2	27040001	27360000	A.1.2.1.1.1.1.1	0.898395721925134	.	27040001	27360000	#FF4848	1	0.875
chr2	27360001	27520000	A.1.2.1.2.1.1.2.2.1.1	0.852406417112299	.	27360001	27520000	#FF4848	1	0.875
chr2	27520001	27880000	A.1.1.2.1.1.1.1	0.977540106951872	.	27520001	27880000	#FF0000	1	1
chr2	27880001	28320000	A.1.1.1.2.2.1.1.1.2.2	0.983957219251337	.	27880001	28320000	#FF0000	1	1
chr2	28320001	28440000	A.1.2.1.2.1.1.1.1.1	0.863101604278075	.	28320001	28440000	#FF4848	1	0.875
chr2	28440001	28760000	A.1.1.1.2.2.1.1.1.2.1	0.985026737967914	.	28440001	28760000	#FF0000	1	1
chr2	28760001	28840000	A.1.2.1.2.1.1.2.2.2.1	0.849197860962567	.	28760001	28840000	#FF4848	1	0.875
chr2	28840001	29040000	A.1.1.2.2.2.2.1.1	0.910160427807487	.	28840001	29040000	#FF0000	1	1
chr2	29040001	29200000	A.1.2.1.2.2.1.2.1.2.1	0.824598930481283	.	29040001	29200000	#FF4848	1	0.875
chr2	29200001	29480000	A.2.1.2.2.2.2.2.1	0.620320855614973	.	29200001	29480000	#FF9191	1	0.75
chr2	29480001	29560000	A.2.2.1.2.2.1.1.2	0.567914438502674	.	29480001	29560000	#FFDADA	1	0.625
chr2	29560001	29640000	A.2.2.1.2.2.1.1.1	0.568983957219251	.	29560001	29640000	#FFDADA	1	0.625
chr2	29640001	29720000	B.1.1.1.1.1.1.1	0.501604278074866	.	29640001	29720000	#DADAFF	1	0.5
chr2	29720001	29800000	A.2.2.2.2.2.1.1.1	0.509090909090909	.	29720001	29800000	#FFDADA	1	0.625
chr2	29800001	30000000	B.1.1.1.2.2.2	0.457754010695187	.	29800001	30000000	#DADAFF	1	0.5
chr2	30000001	30320000	B.1.1.1.1.2.2.1.2	0.481283422459893	.	30000001	30320000	#DADAFF	1	0.5
chr2	30320001	30600000	A.1.2.1.2.2.2.1.1.2	0.820320855614973	.	30320001	30600000	#FF4848	1	0.875
chr2	30600001	30840000	A.1.2.2.1.1.1.1.1	0.80855614973262	.	30600001	30840000	#FF4848	1	0.875
chr2	30840001	31040000	A.1.2.2.1.1.1.2.2.2.2	0.802139037433155	.	30840001	31040000	#FF4848	1	0.875
chr2	31040001	31200000	A.2.2.1.1.1.1.2.1.1	0.616042780748663	.	31040001	31200000	#FFDADA	1	0.625
chr2	31200001	31400000	A.2.1.1.1.2.2.2.1	0.72620320855615	.	31200001	31400000	#FF9191	1	0.75
chr2	31400001	31520000	A.2.1.2.2.2.1.2.2.2	0.622459893048128	.	31400001	31520000	#FF9191	1	0.75
chr2	31520001	31720000	A.2.1.1.1.2.1.1.1.2.2	0.740106951871658	.	31520001	31720000	#FF9191	1	0.75
chr2	31720001	31800000	A.2.2.1.2.2.1.2	0.566844919786096	.	31720001	31800000	#FFDADA	1	0.625
chr2	31800001	32080000	A.2.2.2.2.2.2.1.1	0.504812834224599	.	31800001	32080000	#FFDADA	1	0.625
chr2	32080001	32200000	A.2.1.1.1.2.1.2.2.2.1	0.731550802139037	.	32080001	32200000	#FF9191	1	0.75
chr2	32200001	32640000	A.1.1.2.1.2.1.1.1.2	0.963636363636364	.	32200001	32640000	#FF0000	1	1
chr2	32640001	32840000	A.1.1.2.2.2.2.1.2	0.909090909090909	.	32640001	32840000	#FF0000	1	1
chr2	32840001	33160000	A.2.2.1.1.2.1.1.2.1	0.598930481283422	.	32840001	33160000	#FFDADA	1	0.625
chr2	33160001	33360000	A.2.2.1.1.2.2.2.2	0.588235294117647	.	33160001	33360000	#FFDADA	1	0.625
chr2	33360001	33560000	B.1.1.2.1.1.1.1.2.2.1.1	0.454545454545455	.	33360001	33560000	#DADAFF	1	0.5
chr2	33560001	33680000	B.1.1.2.1.1.2.2.1.2.1	0.437433155080214	.	33560001	33680000	#DADAFF	1	0.5
chr2	33680001	33880000	B.1.1.2.1.2.2.1.1.1.1	0.429946524064171	.	33680001	33880000	#DADAFF	1	0.5
chr2	33880001	34120000	B.2.2.1.1.1.2.1.2.2	0.0919786096256685	.	33880001	34120000	#0000FF	1	0.125
chr2	34120001	34280000	B.2.1.2.1.1.2.1.1	0.175401069518717	.	34120001	34280000	#4848FF	1	0.25
chr2	34280001	34400000	B.2.1.1.1.1.1.1.2.2	0.295187165775401	.	34280001	34400000	#4848FF	1	0.25
chr2	34400001	34640000	B.2.2.1.1.1.2.2.1.2.1.1	0.0898395721925134	.	34400001	34640000	#0000FF	1	0.125
chr2	34640001	34800000	B.2.1.1.1.2.1.1.1.1.1	0.279144385026738	.	34640001	34800000	#4848FF	1	0.25
chr2	34800001	35000000	B.2.2.1.1.1.2.1.1.2	0.0941176470588235	.	34800001	35000000	#0000FF	1	0.125
chr2	35000001	35120000	B.2.1.2.1.1.1.2.2.1.1.2	0.179679144385027	.	35000001	35120000	#4848FF	1	0.25
chr2	35120001	35200000	B.2.1.2.1.1.1.2.2.2.1	0.177540106951872	.	35120001	35200000	#4848FF	1	0.25
chr2	35200001	35440000	B.2.2.1.1.2.2.2.1.2	0.0770053475935829	.	35200001	35440000	#0000FF	1	0.125
chr2	35440001	35560000	B.2.1.2.1.1.2.1.2.2	0.173262032085561	.	35440001	35560000	#4848FF	1	0.25
chr2	35560001	35760000	B.2.2.1.1.1.2.1.1.1	0.0951871657754011	.	35560001	35760000	#0000FF	1	0.125
chr2	35760001	36080000	B.2.2.1.1.1.2.2.1.1	0.0909090909090909	.	35760001	36080000	#0000FF	1	0.125
chr2	36080001	36320000	B.1.2.1.1.1.2.2.2.1.1	0.388235294117647	.	36080001	36320000	#9191FF	1	0.375
chr2	36320001	36560000	B.1.2.1.1.1.2.2.2.1.2	0.38716577540107	.	36320001	36560000	#9191FF	1	0.375
chr2	36560001	36840000	A.2.1.2.2.1.1.2.2.2.2	0.636363636363636	.	36560001	36840000	#FF9191	1	0.75
chr2	36840001	37040000	B.1.1.1.1.2.2.2.2.1.1.2	0.47807486631016	.	36840001	37040000	#DADAFF	1	0.5
chr2	37040001	37280000	A.1.2.1.2.2.2.2.1.2.2	0.813903743315508	.	37040001	37280000	#FF4848	1	0.875
chr2	37280001	37600000	A.1.1.2.2.1.1.2.2	0.932620320855615	.	37280001	37600000	#FF0000	1	1
chr2	37600001	38080000	B.1.1.2.1.2.2.2.2.1.2	0.422459893048128	.	37600001	38080000	#DADAFF	1	0.5
chr2	38080001	38480000	A.2.2.1.1.2.2.1.1	0.592513368983957	.	38080001	38480000	#FFDADA	1	0.625
chr2	38480001	38800000	A.1.2.1.1.1.2.1.2.2.2	0.887700534759358	.	38480001	38800000	#FF4848	1	0.875
chr2	38800001	38960000	A.1.2.1.2.2.1.1.1.1.1	0.836363636363636	.	38800001	38960000	#FF4848	1	0.875
chr2	38960001	39320000	A.1.1.2.2.2.1.1.1.2	0.918716577540107	.	38960001	39320000	#FF0000	1	1
chr2	39320001	39440000	A.2.1.1.1.2.1.2.2.2.2	0.73048128342246	.	39320001	39440000	#FF9191	1	0.75
chr2	39440001	39640000	A.1.2.1.2.2.2.2.2.1.2	0.811764705882353	.	39440001	39640000	#FF4848	1	0.875
chr2	39640001	39760000	A.1.2.2.1.2.1.1.2	0.787165775401069	.	39640001	39760000	#FF4848	1	0.875
chr2	39760001	40040000	A.2.1.2.2.1.1.1.1	0.644919786096257	.	39760001	40040000	#FF9191	1	0.75
chr2	40040001	40320000	B.1.2.1.1.2.2.1	0.381818181818182	.	40040001	40320000	#9191FF	1	0.375
chr2	40320001	40520000	B.1.1.1.1.2.2.2.2.1.1.1	0.479144385026738	.	40320001	40520000	#DADAFF	1	0.5
chr2	40520001	40640000	B.1.1.1.1.2.2.2.2.2	0.475935828877005	.	40520001	40640000	#DADAFF	1	0.5
chr2	40640001	40800000	A.2.2.2.2.1.2.2.1.2	0.513368983957219	.	40640001	40800000	#FFDADA	1	0.625
chr2	40800001	41120000	B.2.1.2.1.2.1.2.1.2.2.2	0.160427807486631	.	40800001	41120000	#4848FF	1	0.25
chr2	41120001	41240000	B.1.2.2.2.1.1.2.2.1.2	0.320855614973262	.	41120001	41240000	#9191FF	1	0.375
chr2	41240001	41560000	B.2.1.2.1.2.2.2.1.2	0.146524064171123	.	41240001	41560000	#4848FF	1	0.25
chr2	41560001	41720000	B.2.1.1.1.2.2.2.2.1.2	0.248128342245989	.	41560001	41720000	#4848FF	1	0.25
chr2	41720001	42040000	B.1.2.2.2.2.2.2.2.2.2.1	0.304812834224599	.	41720001	42040000	#9191FF	1	0.375
chr2	42040001	42320000	A.1.2.1.1.1.2.1.2.1	0.889839572192513	.	42040001	42320000	#FF4848	1	0.875
chr2	42320001	42600000	A.1.1.2.1.2.2.2.2.2	0.947593582887701	.	42320001	42600000	#FF0000	1	1
chr2	42600001	42760000	A.1.2.1.2.2.1.2.1.2.2	0.823529411764706	.	42600001	42760000	#FF4848	1	0.875
chr2	42760001	43040000	A.1.2.1.2.2.1.1.1.2.1	0.834224598930481	.	42760001	43040000	#FF4848	1	0.875
chr2	43040001	43320000	A.1.1.2.2.2.2.2.2.2.1.2	0.900534759358289	.	43040001	43320000	#FF0000	1	1
chr2	43320001	43480000	A.1.1.2.1.2.2.2.1.1	0.951871657754011	.	43320001	43480000	#FF0000	1	1
chr2	43480001	43840000	A.1.1.1.2.2.1.1.2.1	0.982887700534759	.	43480001	43840000	#FF0000	1	1
chr2	43840001	44000000	A.1.2.1.2.2.1.1.1.1.2	0.835294117647059	.	43840001	44000000	#FF4848	1	0.875
chr2	44000001	44400000	A.1.1.2.1.2.2.2.1.2	0.950802139037433	.	44000001	44400000	#FF0000	1	1
chr2	44400001	44840000	A.1.2.1.1.1.2.2.1	0.886631016042781	.	44400001	44840000	#FF4848	1	0.875
chr2	44840001	45280000	A.2.2.1.2.2.2.2.2.1.1	0.558288770053476	.	44840001	45280000	#FFDADA	1	0.625
chr2	45280001	45760000	A.2.1.1.2.1.2.2.2.2	0.710160427807487	.	45280001	45760000	#FF9191	1	0.75
chr2	45760001	45920000	A.1.2.1.2.2.1.1.2.1.1.2	0.831016042780749	.	45760001	45920000	#FF4848	1	0.875
chr2	45920001	46120000	A.1.2.1.2.2.1.2.1.1	0.825668449197861	.	45920001	46120000	#FF4848	1	0.875
chr2	46120001	46440000	A.1.1.2.2.2.2.2.1.1.2	0.906951871657754	.	46120001	46440000	#FF0000	1	1
chr2	46440001	46760000	A.1.1.2.1.2.2.1.2.2	0.952941176470588	.	46440001	46760000	#FF0000	1	1
chr2	46760001	47240000	A.1.1.1.2.1.2.2.1.1.2	0.989304812834225	.	46760001	47240000	#FF0000	1	1
chr2	47240001	47400000	A.1.1.2.2.2.2.2.2.2.1.1.1	0.903743315508021	.	47240001	47400000	#FF0000	1	1
chr2	47400001	47680000	A.1.1.2.1.2.1.1.1.1.1	0.965775401069519	.	47400001	47680000	#FF0000	1	1
chr2	47680001	47960000	A.2.1.1.1.2.2.1.2.1	0.728342245989305	.	47680001	47960000	#FF9191	1	0.75
chr2	47960001	48160000	A.1.2.2.1.1.1.2.2.2.1	0.803208556149733	.	47960001	48160000	#FF4848	1	0.875
chr2	48160001	48320000	A.2.2.2.1.2.1.1	0.53903743315508	.	48160001	48320000	#FFDADA	1	0.625
chr2	48320001	48400000	A.2.2.1.1.1.1.1.2	0.617112299465241	.	48320001	48400000	#FFDADA	1	0.625
chr2	48400001	48480000	A.2.1.2.1.1.1.2.1.2.2	0.66951871657754	.	48400001	48480000	#FF9191	1	0.75
chr2	48480001	48800000	A.1.2.1.2.2.2.2.1.1.2.1	0.817112299465241	.	48480001	48800000	#FF4848	1	0.875
chr2	48800001	49200000	B.2.1.2.1.2.1.1.1	0.168983957219251	.	48800001	49200000	#4848FF	1	0.25
chr2	49200001	49360000	B.2.1.2.1.2.1.1.2.1	0.167914438502674	.	49200001	49360000	#4848FF	1	0.25
chr2	49360001	49480000	B.2.1.1.1.2.2.2.2.2.1	0.247058823529412	.	49360001	49480000	#4848FF	1	0.25
chr2	49480001	49680000	B.2.1.2.1.1.1.2.2.1.2	0.178609625668449	.	49480001	49680000	#4848FF	1	0.25
chr2	49680001	49760000	B.2.1.1.1.2.1.1.1.2	0.277005347593583	.	49680001	49760000	#4848FF	1	0.25
chr2	49760001	49880000	B.2.1.2.1.1.2.1.2.1	0.174331550802139	.	49760001	49880000	#4848FF	1	0.25
chr2	49880001	50280000	B.2.1.2.1.2.1.2.2.2.1	0.156149732620321	.	49880001	50280000	#4848FF	1	0.25
chr2	50280001	50360000	B.1.1.2.1.2.2.1.2	0.426737967914439	.	50280001	50360000	#DADAFF	1	0.5
chr2	50360001	50760000	B.2.2.2.1.2.1.1.2	0.0213903743315508	.	50360001	50760000	#0000FF	1	0.125
chr2	50760001	50880000	B.2.1.1.1.1.1.2.2.1	0.291978609625668	.	50760001	50880000	#4848FF	1	0.25
chr2	50880001	50960000	B.2.1.1.1.2.1.2.2.2	0.263101604278075	.	50880001	50960000	#4848FF	1	0.25
chr2	50960001	51280000	B.2.2.1.1.1.2.2.1.2.2	0.0877005347593583	.	50960001	51280000	#0000FF	1	0.125
chr2	51280001	51480000	B.2.2.1.1.2.1.1.1.1	0.0844919786096257	.	51280001	51480000	#0000FF	1	0.125
chr2	51480001	51640000	B.2.1.2.1.1.1.2.1.1	0.182887700534759	.	51480001	51640000	#4848FF	1	0.25
chr2	51640001	52080000	B.2.2.2.2.1.1.2.1	0.00748663101604278	.	51640001	52080000	#0000FF	1	0.125
chr2	52080001	52600000	B.2.2.2.2.1.1.2.2	0.00641711229946524	.	52080001	52600000	#0000FF	1	0.125
chr2	52600001	52720000	B.2.1.2.1.1.1.1.2.2.1.1	0.186096256684492	.	52600001	52720000	#4848FF	1	0.25
chr2	52720001	52840000	B.2.1.1.1.2.1.2.2.1.1	0.26524064171123	.	52720001	52840000	#4848FF	1	0.25
chr2	52840001	53120000	B.2.2.1.1.2.1.2.1	0.081283422459893	.	52840001	53120000	#0000FF	1	0.125
chr2	53120001	53240000	B.2.1.1.1.2.1.2.1.2.2	0.266310160427807	.	53120001	53240000	#4848FF	1	0.25
chr2	53240001	53400000	B.2.1.1.1.2.1.2.1.2.1	0.267379679144385	.	53240001	53400000	#4848FF	1	0.25
chr2	53400001	53680000	B.2.1.2.1.2.2.2.2.1	0.145454545454545	.	53400001	53680000	#4848FF	1	0.25
chr2	53680001	53920000	B.2.1.1.1.1.2.1.1.1.1	0.289839572192513	.	53680001	53920000	#4848FF	1	0.25
chr2	53920001	54280000	A.2.1.1.2.1.1.1.2.2.2	0.717647058823529	.	53920001	54280000	#FF9191	1	0.75
chr2	54280001	54720000	A.2.2.2.2.1.2.2.1.1	0.514438502673797	.	54280001	54720000	#FFDADA	1	0.625
chr2	54720001	54880000	A.1.1.2.2.2.1.2.2.1.2	0.913368983957219	.	54720001	54880000	#FF0000	1	1
chr2	54880001	55080000	A.1.2.2.1.2.1.2.1.2.2	0.783957219251337	.	54880001	55080000	#FF4848	1	0.875
chr2	55080001	55240000	A.1.2.1.2.2.2.2.2.2.1	0.810695187165775	.	55080001	55240000	#FF4848	1	0.875
chr2	55240001	55520000	A.1.2.1.2.2.2.2.1.2.1	0.814973262032086	.	55240001	55520000	#FF4848	1	0.875
chr2	55520001	55720000	A.2.2.1.2.2.2.1.2.2.2	0.560427807486631	.	55520001	55720000	#FFDADA	1	0.625
chr2	55720001	55920000	A.2.1.1.2.1.2.2.1	0.712299465240642	.	55720001	55920000	#FF9191	1	0.75
chr2	55920001	56280000	B.2.1.1.1.2.2.2.1.2.2	0.252406417112299	.	55920001	56280000	#4848FF	1	0.25
chr2	56280001	56480000	B.2.1.1.1.2.2.1.2.1.2	0.257754010695187	.	56280001	56480000	#4848FF	1	0.25
chr2	56480001	56720000	B.2.1.1.1.1.2.2.2.2	0.280213903743316	.	56480001	56720000	#4848FF	1	0.25
chr2	56720001	57040000	B.2.2.1.1.2.2.2.1.1	0.0780748663101604	.	56720001	57040000	#0000FF	1	0.125
chr2	57040001	57200000	B.2.1.2.1.1.1.2.2.2.2	0.176470588235294	.	57040001	57200000	#4848FF	1	0.25
chr2	57200001	57360000	B.2.1.2.1.1.1.1.2.2.1.2	0.185026737967914	.	57200001	57360000	#4848FF	1	0.25
chr2	57360001	57560000	B.2.2.1.1.1.2.2.2.2	0.0855614973262032	.	57360001	57560000	#0000FF	1	0.125
chr2	57560001	57880000	B.2.2.1.1.2.1.2.2	0.0802139037433155	.	57560001	57880000	#0000FF	1	0.125
chr2	57880001	58360000	B.2.1.2.1.2.2.1.1.2.2	0.151871657754011	.	57880001	58360000	#4848FF	1	0.25
chr2	58360001	58440000	A.2.2.2.2.2.1.2.1	0.506951871657754	.	58360001	58440000	#FFDADA	1	0.625
chr2	58440001	58720000	B.1.2.2.2.2.2.2.2.1	0.308021390374332	.	58440001	58720000	#9191FF	1	0.375
chr2	58720001	58920000	B.2.1.1.1.2.2.2.2.1.1.1.2	0.250267379679144	.	58720001	58920000	#4848FF	1	0.25
chr2	58920001	59000000	B.2.1.1.1.1.1.1.2.1.2.1	0.297326203208556	.	58920001	59000000	#4848FF	1	0.25
chr2	59000001	59160000	B.2.1.1.1.2.1.1.1.1.2	0.27807486631016	.	59000001	59160000	#4848FF	1	0.25
chr2	59160001	59440000	B.2.1.2.1.2.2.2.2.2.1	0.144385026737968	.	59160001	59440000	#4848FF	1	0.25
chr2	59440001	59640000	B.1.2.2.2.2.1.2	0.311229946524064	.	59440001	59640000	#9191FF	1	0.375
chr2	59640001	59840000	B.1.2.1.2.2.2.2.1	0.355080213903743	.	59640001	59840000	#9191FF	1	0.375
chr2	59840001	60560000	A.2.2.2.2.1.2.1.1	0.520855614973262	.	59840001	60560000	#FFDADA	1	0.625
chr2	60560001	60760000	A.2.1.1.2.1.1.1.1.1	0.722994652406417	.	60560001	60760000	#FF9191	1	0.75
chr2	60760001	60960000	A.2.2.1.2.2.2.2.1	0.559358288770053	.	60760001	60960000	#FFDADA	1	0.625
chr2	60960001	61160000	A.1.2.2.1.1.1.2.1.1	0.806417112299465	.	60960001	61160000	#FF4848	1	0.875
chr2	61160001	61400000	A.1.1.2.2.2.1.2.2.1.1	0.914438502673797	.	61160001	61400000	#FF0000	1	1
chr2	61400001	61560000	A.1.2.1.1.1.1.2.1.1	0.897326203208556	.	61400001	61560000	#FF4848	1	0.875
chr2	61560001	61880000	A.1.1.2.1.2.1.1.2.1	0.962566844919786	.	61560001	61880000	#FF0000	1	1
chr2	61880001	62120000	A.1.2.1.2.2.1.1.2.2.1.1	0.828877005347594	.	61880001	62120000	#FF4848	1	0.875
chr2	62120001	62680000	A.1.1.2.2.2.1.1.2	0.917647058823529	.	62120001	62680000	#FF0000	1	1
chr2	62680001	62880000	A.2.2.1.2.2.2.1.1.2	0.564705882352941	.	62680001	62880000	#FFDADA	1	0.625
chr2	62880001	63040000	A.2.2.1.2.2.2.1.2.2.1.1	0.562566844919786	.	62880001	63040000	#FFDADA	1	0.625
chr2	63040001	63320000	B.1.1.2.1.1.1.2.2.1.2	0.445989304812834	.	63040001	63320000	#DADAFF	1	0.5
chr2	63320001	63560000	B.2.1.1.1.1.2.2.1.1.2	0.283422459893048	.	63320001	63560000	#4848FF	1	0.25
chr2	63560001	63760000	B.1.2.1.1.2.1.1.1	0.385026737967914	.	63560001	63760000	#9191FF	1	0.375
chr2	63760001	64040000	A.2.2.2.2.1.1.2.1.1.2	0.52620320855615	.	63760001	64040000	#FFDADA	1	0.625
chr2	64040001	64240000	A.1.2.2.1.1.1.2.1.2	0.805347593582888	.	64040001	64240000	#FF4848	1	0.875
chr2	64240001	64560000	A.1.1.1.1.2.1.2.2	0.994652406417112	.	64240001	64560000	#FF0000	1	1
chr2	64560001	64720000	A.1.1.2.2.2.1.2.2.2.2	0.911229946524064	.	64560001	64720000	#FF0000	1	1
chr2	64720001	65120000	A.1.1.1.2.1.2.1	0.99144385026738	.	64720001	65120000	#FF0000	1	1
chr2	65120001	65320000	A.1.1.2.1.2.2.2.2.1.1	0.949732620320856	.	65120001	65320000	#FF0000	1	1
chr2	65320001	65480000	A.1.2.1.2.2.1.1.2.1.1.1	0.832085561497326	.	65320001	65480000	#FF4848	1	0.875
chr2	65480001	65640000	A.1.2.1.2.2.1.1.2.1.2	0.829946524064171	.	65480001	65640000	#FF4848	1	0.875
chr2	65640001	65840000	A.1.2.1.1.1.2.1.2.2.1	0.888770053475936	.	65640001	65840000	#FF4848	1	0.875
chr2	65840001	66040000	B.1.2.1.1.1.1.1.1	0.39572192513369	.	65840001	66040000	#9191FF	1	0.375
chr2	66040001	66240000	B.2.1.1.1.2.2.2.2.1.1.1.1	0.251336898395722	.	66040001	66240000	#4848FF	1	0.25
chr2	66240001	66320000	B.1.2.2.2.1.2.2.1.2	0.315508021390374	.	66240001	66320000	#9191FF	1	0.375
chr2	66320001	66480000	B.2.1.1.1.2.2.2.2.1.1.2	0.249197860962567	.	66320001	66480000	#4848FF	1	0.25
chr2	66480001	66760000	B.2.1.1.1.2.2.1.1.2.1	0.26096256684492	.	66480001	66760000	#4848FF	1	0.25
chr2	66760001	67320000	B.2.1.2.1.2.2.2.2.2.2	0.14331550802139	.	66760001	67320000	#4848FF	1	0.25
chr2	67320001	67560000	B.2.1.1.1.2.2.2.1.1	0.255614973262032	.	67320001	67560000	#4848FF	1	0.25
chr2	67560001	67680000	B.1.1.2.1.1.2.1.1.2	0.440641711229946	.	67560001	67680000	#DADAFF	1	0.5
chr2	67680001	67840000	B.1.2.2.2.1.1.2.1	0.322994652406417	.	67680001	67840000	#9191FF	1	0.375
chr2	67840001	68080000	B.2.1.1.1.1.2.2.1.2	0.282352941176471	.	67840001	68080000	#4848FF	1	0.25
chr2	68080001	68360000	B.1.1.1.1.2.1.1.1.2	0.490909090909091	.	68080001	68360000	#DADAFF	1	0.5
chr2	68360001	68480000	A.2.1.1.2.1.2.1.1	0.715508021390374	.	68360001	68480000	#FF9191	1	0.75
chr2	68480001	68680000	A.2.2.2.1.2.1.2.1.2	0.536898395721925	.	68480001	68680000	#FFDADA	1	0.625
chr2	68680001	68800000	B.1.1.1.1.1.1.2.1.1	0.500534759358289	.	68680001	68800000	#DADAFF	1	0.5
chr2	68800001	68960000	B.1.1.2.1.1.1.2.2.2.1.2	0.443850267379679	.	68800001	68960000	#DADAFF	1	0.5
chr2	68960001	69200000	B.1.1.2.1.2.1.1.1.2	0.433155080213904	.	68960001	69200000	#DADAFF	1	0.5
chr2	69200001	69520000	B.1.1.2.1.2.2.2.2.1.1.2	0.423529411764706	.	69200001	69520000	#DADAFF	1	0.5
chr2	69520001	69920000	A.1.1.2.1.2.2.1.2.1	0.954010695187166	.	69520001	69920000	#FF0000	1	1
chr2	69920001	70000000	A.1.2.2.2.1.2.2	0.764705882352941	.	69920001	70000000	#FF4848	1	0.875
chr2	70000001	70360000	A.1.1.1.1.2.2	0.993582887700535	.	70000001	70360000	#FF0000	1	1
chr2	70360001	70520000	A.1.1.2.2.2.2.2.2.2.1.1.2.2	0.901604278074866	.	70360001	70520000	#FF0000	1	1
chr2	70520001	70680000	A.1.2.1.2.2.1.1.2.2.2	0.826737967914439	.	70520001	70680000	#FF4848	1	0.875
chr2	70680001	70880000	A.1.1.2.2.2.2.2.2.1	0.904812834224599	.	70680001	70880000	#FF0000	1	1
chr2	70880001	71160000	A.2.1.2.1.1.2.1.2.2	0.663101604278075	.	70880001	71160000	#FF9191	1	0.75
chr2	71160001	71480000	A.1.2.1.2.2.1.2.2	0.822459893048128	.	71160001	71480000	#FF4848	1	0.875
chr2	71480001	71600000	A.2.1.1.1.2.1.2.1.2	0.73475935828877	.	71480001	71600000	#FF9191	1	0.75
chr2	71600001	71720000	A.2.1.1.1.2.1.1.2.1	0.73903743315508	.	71600001	71720000	#FF9191	1	0.75
chr2	71720001	71880000	A.2.1.2.1.1.1.2.1.2.1	0.670588235294118	.	71720001	71880000	#FF9191	1	0.75
chr2	71880001	72000000	A.2.2.1.1.1.1.2.1.2.2	0.613903743315508	.	71880001	72000000	#FFDADA	1	0.625
chr2	72000001	72200000	A.2.1.2.1.1.1.2.2.2	0.667379679144385	.	72000001	72200000	#FF9191	1	0.75
chr2	72200001	72400000	A.2.1.1.1.2.2.2.2.1	0.725133689839572	.	72200001	72400000	#FF9191	1	0.75
chr2	72400001	72640000	A.2.1.1.1.2.2.1.1	0.729411764705882	.	72400001	72640000	#FF9191	1	0.75
chr2	72640001	72760000	A.2.1.2.1.2.1.1	0.657754010695187	.	72640001	72760000	#FF9191	1	0.75
chr2	72760001	73160000	A.1.2.1.1.1.2.1.1.1	0.891978609625668	.	72760001	73160000	#FF4848	1	0.875
chr2	73160001	73320000	A.1.2.2.2.1.1.1.2.1	0.771122994652406	.	73160001	73320000	#FF4848	1	0.875
chr2	73320001	73600000	A.1.2.1.2.2.1.1.1.2.2	0.833155080213904	.	73320001	73600000	#FF4848	1	0.875
chr2	73600001	73680000	A.2.2.1.1.1.1.1.1	0.618181818181818	.	73600001	73680000	#FFDADA	1	0.625
chr2	73680001	74000000	A.1.2.1.1.1.2.2.2	0.885561497326203	.	73680001	74000000	#FF4848	1	0.875
chr2	74000001	74640000	A.1.1.1.1.2.1.2.1	0.99572192513369	.	74000001	74640000	#FF0000	1	1
chr2	74640001	74840000	A.1.1.2.1.2.1.1.1.1.2	0.964705882352941	.	74640001	74840000	#FF0000	1	1
chr2	74840001	75120000	A.2.1.1.1.2.2.1.2.2	0.727272727272727	.	74840001	75120000	#FF9191	1	0.75
chr2	75120001	75920000	B.1.2.2.2.2.2.1	0.310160427807487	.	75120001	75920000	#9191FF	1	0.375
chr2	75920001	76200000	B.1.2.2.2.2.2.2.2.2.2.2	0.303743315508021	.	75920001	76200000	#9191FF	1	0.375
chr2	76200001	76400000	B.2.1.1.1.1.1.1.2.1.1	0.298395721925134	.	76200001	76400000	#4848FF	1	0.25
chr2	76400001	76480000	B.2.1.1.1.2.1.1.2.1.1.2	0.274866310160428	.	76400001	76480000	#4848FF	1	0.25
chr2	76480001	76560000	B.2.1.1.1.1.1.1.2.1.2.2	0.296256684491979	.	76480001	76560000	#4848FF	1	0.25
chr2	76560001	76920000	B.2.1.2.1.2.2.2.1.1	0.147593582887701	.	76560001	76920000	#4848FF	1	0.25
chr2	76920001	77480000	B.2.2.2.2.1.1.1.1.1	0.0128342245989305	.	76920001	77480000	#0000FF	1	0.125
chr2	77480001	77880000	B.2.1.2.1.2.1.2.2.1.2.2	0.157219251336898	.	77480001	77880000	#4848FF	1	0.25
chr2	77880001	78080000	B.2.1.1.1.2.1.1.2.1.2.1.1	0.27379679144385	.	77880001	78080000	#4848FF	1	0.25
chr2	78080001	78280000	B.2.1.2.1.1.2.2.1.1	0.172192513368984	.	78080001	78280000	#4848FF	1	0.25
chr2	78280001	78400000	B.2.1.2.1.1.1.1.2.1.2.1	0.188235294117647	.	78280001	78400000	#4848FF	1	0.25
chr2	78400001	78520000	B.2.1.1.1.2.1.2.1.1	0.268449197860963	.	78400001	78520000	#4848FF	1	0.25
chr2	78520001	78880000	B.2.2.1.1.2.1.1.2	0.0823529411764706	.	78520001	78880000	#0000FF	1	0.125
chr2	78880001	79280000	B.2.1.2.1.2.1.1.2.2.2.2	0.164705882352941	.	78880001	79280000	#4848FF	1	0.25
chr2	79280001	79440000	A.2.2.2.2.1.1.1.1.1	0.532620320855615	.	79280001	79440000	#FFDADA	1	0.625
chr2	79440001	79720000	B.2.1.2.1.2.1.1.2.2.1	0.166844919786096	.	79440001	79720000	#4848FF	1	0.25
chr2	79720001	79880000	B.2.1.1.1.2.2.2.2.2.2	0.245989304812834	.	79720001	79880000	#4848FF	1	0.25
chr2	79880001	80320000	B.2.1.1.1.1.2.1.2.2	0.285561497326203	.	79880001	80320000	#4848FF	1	0.25
chr2	80320001	81440000	B.2.2.2.2.2	0.00106951871657754	.	80320001	81440000	#0000FF	1	0.125
chr2	81440001	81520000	B.2.1.1.1.1.1.2.1.1	0.294117647058824	.	81440001	81520000	#4848FF	1	0.25
chr2	81520001	81840000	B.2.2.2.2.1.1.1.1.2	0.0117647058823529	.	81520001	81840000	#0000FF	1	0.125
chr2	81840001	82040000	B.2.1.2.1.1.2.2.2	0.170053475935829	.	81840001	82040000	#4848FF	1	0.25
chr2	82040001	82160000	B.2.1.1.1.2.1.2.2.1.2	0.264171122994652	.	82040001	82160000	#4848FF	1	0.25
chr2	82160001	82240000	B.2.1.2.1.1.1.1.2.2.2	0.183957219251337	.	82160001	82240000	#4848FF	1	0.25
chr2	82240001	82360000	B.2.1.1.1.2.1.1.2.2	0.26951871657754	.	82240001	82360000	#4848FF	1	0.25
chr2	82360001	82680000	B.2.2.1.1.2.2.1	0.079144385026738	.	82360001	82680000	#0000FF	1	0.125
chr2	82680001	82840000	B.2.1.2.1.1.1.1.1.1	0.19144385026738	.	82680001	82840000	#4848FF	1	0.25
chr2	82840001	83360000	B.2.2.1.2.2.1.1.2.2.2	0.053475935828877	.	82840001	83360000	#0000FF	1	0.125
chr2	83360001	83720000	B.2.2.1.1.1.2.2.1.2.1.2	0.0887700534759358	.	83360001	83720000	#0000FF	1	0.125
chr2	83720001	84080000	B.2.2.1.1.1.2.2.2.1	0.0866310160427807	.	83720001	84080000	#0000FF	1	0.125
chr2	84080001	84240000	B.2.1.2.1.1.1.1.2.1.2.2	0.18716577540107	.	84080001	84240000	#4848FF	1	0.25
chr2	84240001	84400000	B.1.2.2.2.1.2.1	0.318716577540107	.	84240001	84400000	#9191FF	1	0.375
chr2	84400001	84640000	B.1.1.2.1.1.1.1.2.2.1.2	0.453475935828877	.	84400001	84640000	#DADAFF	1	0.5
chr2	84640001	85120000	A.1.2.2.1.2.1.2.1.1	0.786096256684492	.	84640001	85120000	#FF4848	1	0.875
chr2	85120001	85280000	A.1.1.2.2.2.1.2.2.2.1	0.912299465240642	.	85120001	85280000	#FF0000	1	1
chr2	85280001	85520000	A.1.2.1.2.2.1.1.2.2.1.2	0.827807486631016	.	85280001	85520000	#FF4848	1	0.875
chr2	85520001	86080000	A.1.1.1.2.1.2.2.1.1.1	0.990374331550802	.	85520001	86080000	#FF0000	1	1
chr2	86080001	86240000	A.2.1.1.1.2.1.2.1.1	0.735828877005348	.	86080001	86240000	#FF9191	1	0.75
chr2	86240001	86880000	A.1.1.1.1.2.1.1	0.996791443850267	.	86240001	86880000	#FF0000	1	1
chr2	86880001	87160000	A.2.1.1.1.2.1.1.1.2.1	0.741176470588235	.	86880001	87160000	#FF9191	1	0.75
chr2	87280001	87320000	A.2.1.1.1.2.1.1.1.2.1	0.741176470588235	.	87280001	87320000	#FF9191	1	0.75
chr2	87320001	87360000	A.2.2.2.1.2.2.2	0.533689839572193	.	87320001	87360000	#FFDADA	1	0.625
chr2	87400001	87520000	A.2.2.2.1.2.2.2	0.533689839572193	.	87400001	87520000	#FFDADA	1	0.625
chr2	87760001	87840000	A.2.2.2.1.2.2.2	0.533689839572193	.	87760001	87840000	#FFDADA	1	0.625
chr2	87840001	88000000	A.2.2.2.2.2.2.1.2	0.503743315508021	.	87840001	88000000	#FFDADA	1	0.625
chr2	88160001	88520000	A.1.2.2.1.2.1.2.1.2.1	0.785026737967914	.	88160001	88520000	#FF4848	1	0.875
chr2	88520001	88840000	B.1.2.1.1.1.1.2.1	0.392513368983957	.	88520001	88840000	#9191FF	1	0.375
chr2	88840001	89080000	A.2.1.1.2.1.2.1.2.2	0.713368983957219	.	88840001	89080000	#FF9191	1	0.75
chr2	89080001	89640000	B.2.1.1.1.1.2.1.1.1.2	0.288770053475936	.	89080001	89640000	#4848FF	1	0.25
chr2	89880001	90040000	B.1.1.2.2.2.2.2	0.396791443850267	.	89880001	90040000	#DADAFF	1	0.5
chr2	90040001	90280000	B.1.2.2.2.1.1.2.2.1.1	0.32192513368984	.	90040001	90280000	#9191FF	1	0.375
chr2	90400001	90480000	B.1.1.1.1.1.2.2	0.493048128342246	.	90400001	90480000	#DADAFF	1	0.5
chr2	91640001	91720000	B.1.1.1.1.1.2.2	0.493048128342246	.	91640001	91720000	#DADAFF	1	0.5
chr2	91760001	92000000	A.2.2.2.1.2.1.2.1.1	0.537967914438503	.	91760001	92000000	#FFDADA	1	0.625
chr2	92040001	92200000	B.2.1.2.1.1.1.1.2.1.1	0.189304812834225	.	92040001	92200000	#4848FF	1	0.25
chr2	92240001	92320000	B.2.1.2.1.1.1.1.2.1.1	0.189304812834225	.	92240001	92320000	#4848FF	1	0.25
chr2	92320001	92360000	B.1.2.2.2.1.2.2.2	0.314438502673797	.	92320001	92360000	#9191FF	1	0.375
chr2	95320001	95440000	B.1.2.2.2.1.2.2.2	0.314438502673797	.	95320001	95440000	#9191FF	1	0.375
chr2	95440001	95720000	B.1.2.2.2.1.2.2.1.1.1	0.317647058823529	.	95440001	95720000	#9191FF	1	0.375
chr2	95720001	96000000	A.2.1.2.2.1.1.1.2.2	0.642780748663102	.	95720001	96000000	#FF9191	1	0.75
chr2	96000001	96080000	A.2.1.2.1.2.2.1.2	0.650267379679144	.	96000001	96080000	#FF9191	1	0.75
chr2	96120001	96160000	A.2.1.2.1.2.2.1.2	0.650267379679144	.	96120001	96160000	#FF9191	1	0.75
chr2	96160001	96280000	A.2.2.1.2.2.2.2.2.1.2.2	0.556149732620321	.	96160001	96280000	#FFDADA	1	0.625
chr2	96320001	96400000	A.2.2.1.2.2.2.2.2.1.2.2	0.556149732620321	.	96320001	96400000	#FFDADA	1	0.625
chr2	96400001	96560000	B.1.1.1.1.1.2.1.2.1.1	0.496256684491979	.	96400001	96560000	#DADAFF	1	0.5
chr2	96560001	96680000	A.1.1.2.2.2.2.2.1.2	0.905882352941176	.	96560001	96680000	#FF0000	1	1
chr2	96720001	97000000	A.1.1.2.2.2.2.2.1.2	0.905882352941176	.	96720001	97000000	#FF0000	1	1
chr2	97000001	97120000	A.2.1.1.1.2.1.2.2.1.2	0.732620320855615	.	97000001	97120000	#FF9191	1	0.75
chr2	97120001	97520000	A.1.1.2.1.2.1.1.2.2.1	0.961497326203209	.	97120001	97520000	#FF0000	1	1
chr2	97560001	97720000	A.1.1.2.1.2.1.1.2.2.1	0.961497326203209	.	97560001	97720000	#FF0000	1	1
chr2	97720001	97880000	A.2.2.1.1.1.1.2.1.2.1	0.614973262032086	.	97720001	97880000	#FFDADA	1	0.625
chr2	98000001	98040000	A.1.1.2.1.2.1.2.1	0.959358288770053	.	98000001	98040000	#FF0000	1	1
chr2	98120001	98200000	A.1.1.2.1.2.1.2.1	0.959358288770053	.	98120001	98200000	#FF0000	1	1
chr2	98240001	98920000	A.1.1.2.1.2.1.2.1	0.959358288770053	.	98240001	98920000	#FF0000	1	1
chr2	98920001	99240000	A.1.2.2.1.2.2.1.2.1.2	0.777540106951872	.	98920001	99240000	#FF4848	1	0.875
chr2	99240001	99520000	A.1.1.2.1.2.1.2.2.2.2	0.956149732620321	.	99240001	99520000	#FF0000	1	1
chr2	99520001	99720000	A.2.1.2.2.1.2.2.1.1	0.629946524064171	.	99520001	99720000	#FF9191	1	0.75
chr2	99720001	99920000	A.2.1.2.1.1.1.2.1.1.1	0.672727272727273	.	99720001	99920000	#FF9191	1	0.75
chr2	99920001	100040000	A.1.2.2.2.1.1.2	0.768983957219251	.	99920001	100040000	#FF4848	1	0.875
chr2	100040001	100200000	A.2.1.1.1.2.1.1.2.2.1	0.737967914438503	.	100040001	100200000	#FF9191	1	0.75
chr2	100200001	100360000	B.1.1.2.1.1.1.2.2.1.1	0.447058823529412	.	100200001	100360000	#DADAFF	1	0.5
chr2	100360001	100680000	B.1.2.1.2.2.1.2.2	0.360427807486631	.	100360001	100680000	#9191FF	1	0.375
chr2	100680001	100760000	B.1.1.1.1.1.2.1.2.1.2	0.495187165775401	.	100680001	100760000	#DADAFF	1	0.5
chr2	100760001	101120000	B.1.1.1.1.2.2.1.1	0.482352941176471	.	100760001	101120000	#DADAFF	1	0.5
chr2	101120001	101360000	A.1.2.2.1.2.2.1.1.1	0.781818181818182	.	101120001	101360000	#FF4848	1	0.875
chr2	101360001	101960000	A.1.1.1.2.1.2.2.1.2	0.988235294117647	.	101360001	101960000	#FF0000	1	1
chr2	101960001	102320000	A.2.2.1.1.2.2.2.1.2	0.589304812834225	.	101960001	102320000	#FFDADA	1	0.625
chr2	102320001	102520000	A.2.2.1.1.2.2.1.2	0.59144385026738	.	102320001	102520000	#FFDADA	1	0.625
chr2	102520001	102920000	B.1.2.1.2.2.1.1.2	0.364705882352941	.	102520001	102920000	#9191FF	1	0.375
chr2	102920001	103080000	A.2.2.1.2.1.2.1.1.2	0.580748663101604	.	102920001	103080000	#FFDADA	1	0.625
chr2	103080001	103360000	A.2.1.1.2.1.2.1.2.1	0.714438502673797	.	103080001	103360000	#FF9191	1	0.75
chr2	103360001	103680000	B.2.1.2.1.2.1.2.2.2.2	0.155080213903743	.	103360001	103680000	#4848FF	1	0.25
chr2	103680001	104040000	B.2.2.2.1.2.2.2.1	0.0160427807486631	.	103680001	104040000	#0000FF	1	0.125
chr2	104040001	104520000	B.2.2.2.2.1.1.1.2.2	0.00855614973262032	.	104040001	104520000	#0000FF	1	0.125
chr2	104520001	104680000	B.2.1.2.2.2.2.1.1.2.2	0.104812834224599	.	104520001	104680000	#4848FF	1	0.25
chr2	104680001	104840000	B.2.1.2.1.1.1.1.1.2	0.190374331550802	.	104680001	104840000	#4848FF	1	0.25
chr2	104840001	105120000	B.1.2.2.2.2.1.1.2	0.312299465240642	.	104840001	105120000	#9191FF	1	0.375
chr2	105120001	105440000	B.2.1.1.1.1.2.2.2.1	0.281283422459893	.	105120001	105440000	#4848FF	1	0.25
chr2	105440001	105920000	A.2.2.2.2.1.2.1.2.1.1	0.519786096256684	.	105440001	105920000	#FFDADA	1	0.625
chr2	105920001	106160000	A.1.1.1.2.1.2.2.2	0.98716577540107	.	105920001	106160000	#FF0000	1	1
chr2	106160001	106840000	A.1.1.1.1.1.2.2	0.997860962566845	.	106160001	106840000	#FF0000	1	1
chr2	106880001	107000000	A.1.1.1.1.1.2.2	0.997860962566845	.	106880001	107000000	#FF0000	1	1
chr2	107080001	107200000	A.1.1.1.1.1.2.2	0.997860962566845	.	107080001	107200000	#FF0000	1	1
chr2	107200001	107680000	B.2.2.1.1.1.1.1	0.0973262032085561	.	107200001	107680000	#0000FF	1	0.125
chr2	107680001	107760000	B.2.1.1.1.1.1.1.1.2.2	0.299465240641711	.	107680001	107760000	#4848FF	1	0.25
chr2	107760001	107880000	B.2.1.1.2.2.1.2.1.1.1	0.20855614973262	.	107760001	107880000	#4848FF	1	0.25
chr2	107880001	107960000	B.2.1.2.2.1.1.1	0.142245989304813	.	107880001	107960000	#4848FF	1	0.25
chr2	107960001	108160000	B.2.2.1.2.1.2.2.1.1	0.06524064171123	.	107960001	108160000	#0000FF	1	0.125
chr2	108160001	108440000	B.2.2.2.1.1.1.1.1.2.1	0.0385026737967914	.	108160001	108440000	#0000FF	1	0.125
chr2	108520001	108680000	B.2.2.2.1.1.1.1.1.2.1	0.0385026737967914	.	108520001	108680000	#0000FF	1	0.125
chr2	108680001	108800000	B.1.1.2.1.1.2.2.1.2.2	0.436363636363636	.	108680001	108800000	#DADAFF	1	0.5
chr2	108800001	109040000	A.2.1.1.2.1.1.1.2.2.1.2	0.718716577540107	.	108800001	109040000	#FF9191	1	0.75
chr2	109040001	109120000	A.2.1.2.1.2.2.1.1	0.651336898395722	.	109040001	109120000	#FF9191	1	0.75
chr2	109120001	109200000	A.2.1.2.1.1.1.1.2.1	0.675935828877005	.	109120001	109200000	#FF9191	1	0.75
chr2	109200001	109400000	A.1.2.1.2.2.2.2.2.1.1	0.812834224598931	.	109200001	109400000	#FF4848	1	0.875
chr2	109400001	109760000	A.1.2.1.1.2.2.2.2.1.2	0.86524064171123	.	109400001	109760000	#FF4848	1	0.875
chr2	109760001	109920000	A.2.1.1.1.2.2.2.2.2	0.724064171122995	.	109760001	109920000	#FF9191	1	0.75
chr2	109920001	110120000	A.1.1.2.2.1.1.1.2.1.2.1	0.940106951871658	.	109920001	110120000	#FF0000	1	1
chr2	110240001	110520000	A.1.1.2.2.1.1.1.2.1.2.1	0.940106951871658	.	110240001	110520000	#FF0000	1	1
chr2	110840001	110920000	A.1.2.2.2.2.2.2.1.2.1	0.757219251336898	.	110840001	110920000	#FF4848	1	0.875
chr2	110920001	111000000	A.1.2.1.2.1.2.2.2.2.2	0.837433155080214	.	110920001	111000000	#FF4848	1	0.875
chr2	111360001	111600000	A.1.2.1.2.1.2.2.2.2.2	0.837433155080214	.	111360001	111600000	#FF4848	1	0.875
chr2	111600001	112160000	A.1.2.1.1.2.1.1.1.2	0.883422459893048	.	111600001	112160000	#FF4848	1	0.875
chr2	112160001	112200000	A.2.1.1.1.1.2.1.2.1	0.747593582887701	.	112160001	112200000	#FF9191	1	0.75
chr2	112240001	112440000	A.2.1.1.1.1.2.1.2.1	0.747593582887701	.	112240001	112440000	#FF9191	1	0.75
chr2	112440001	112560000	A.2.1.1.1.1.2.2.2.1	0.744385026737968	.	112440001	112560000	#FF9191	1	0.75
chr2	112600001	112640000	A.2.1.1.1.1.2.2.2.1	0.744385026737968	.	112600001	112640000	#FF9191	1	0.75
chr2	112640001	112880000	A.1.2.1.1.1.1.2.2.2	0.893048128342246	.	112640001	112880000	#FF4848	1	0.875
chr2	112880001	113080000	A.1.2.2.2.2.2.2.1.2.2	0.756149732620321	.	112880001	113080000	#FF4848	1	0.875
chr2	113080001	113120000	A.2.1.1.1.1.2.2.1	0.745454545454545	.	113080001	113120000	#FF9191	1	0.75
chr2	113160001	113280000	A.2.1.1.1.1.2.2.1	0.745454545454545	.	113160001	113280000	#FF9191	1	0.75
chr2	113280001	113840000	A.1.1.2.2.1.1.1.1.2	0.944385026737968	.	113280001	113840000	#FF0000	1	1
chr2	113840001	114280000	A.1.1.2.1.2.1.2.2.2.1	0.957219251336898	.	113840001	114280000	#FF0000	1	1
chr2	114320001	114720000	A.1.1.2.2.1.1.2.1	0.933689839572193	.	114320001	114720000	#FF0000	1	1
chr2	114720001	115000000	A.2.2.2.1.1.1.1.2.1	0.549732620320856	.	114720001	115000000	#FFDADA	1	0.625
chr2	115000001	115320000	A.2.2.2.2.1.2.1.2.1.2.2.2	0.516577540106952	.	115000001	115320000	#FFDADA	1	0.625
chr2	115320001	115560000	B.2.1.2.1.2.1.2.1.2.1	0.162566844919786	.	115320001	115560000	#4848FF	1	0.25
chr2	115560001	115760000	B.2.2.1.2.1.1.1.1.1	0.0748663101604278	.	115560001	115760000	#0000FF	1	0.125
chr2	115760001	116240000	B.2.2.2.2.1.1.1.2.1.2	0.00962566844919786	.	115760001	116240000	#0000FF	1	0.125
chr2	116240001	116720000	B.2.2.2.1.2.2.2.2.2	0.013903743315508	.	116240001	116720000	#0000FF	1	0.125
chr2	116720001	116880000	B.2.2.1.2.1.1.2	0.0695187165775401	.	116720001	116880000	#0000FF	1	0.125
chr2	116880001	117000000	B.2.2.1.2.1.1.1.2.2.1	0.0716577540106952	.	116880001	117000000	#0000FF	1	0.125
chr2	117000001	117200000	B.2.2.2.1.2.2.2.2.1	0.0149732620320856	.	117000001	117200000	#0000FF	1	0.125
chr2	117200001	117640000	B.2.2.2.1.1.1.2.2.1.2	0.0288770053475936	.	117200001	117640000	#0000FF	1	0.125
chr2	117640001	117920000	B.2.1.1.1.1.2.1.1.2	0.287700534759358	.	117640001	117920000	#4848FF	1	0.25
chr2	117920001	118240000	B.2.1.2.2.2.1.1.1.2.1.1	0.120855614973262	.	117920001	118240000	#4848FF	1	0.25
chr2	118240001	118360000	B.1.2.1.2.2.2.2.2.2	0.352941176470588	.	118240001	118360000	#9191FF	1	0.375
chr2	118360001	118680000	B.1.2.2.2.2.1.1.1	0.313368983957219	.	118360001	118680000	#9191FF	1	0.375
chr2	118680001	118880000	A.2.1.1.2.1.1.1.2.1	0.720855614973262	.	118680001	118880000	#FF9191	1	0.75
chr2	118880001	119320000	B.1.2.2.2.2.2.2.2.2.1.2	0.305882352941176	.	118880001	119320000	#9191FF	1	0.375
chr2	119320001	119640000	B.1.1.2.1.2.1.1.1.1	0.434224598930481	.	119320001	119640000	#DADAFF	1	0.5
chr2	119640001	120120000	A.2.2.1.2.1.2.2.2.2.2	0.570053475935829	.	119640001	120120000	#FFDADA	1	0.625
chr2	120120001	120280000	A.1.2.1.1.2.2.1.1.2.1	0.87379679144385	.	120120001	120280000	#FF4848	1	0.875
chr2	120280001	120440000	A.1.2.1.2.2.2.2.2.2.2	0.809625668449198	.	120280001	120440000	#FF4848	1	0.875
chr2	120440001	120840000	A.1.1.2.1.2.1.2.2.1	0.958288770053476	.	120440001	120840000	#FF0000	1	1
chr2	120840001	121080000	A.1.2.1.1.2.2.2.1.1.1	0.86951871657754	.	120840001	121080000	#FF4848	1	0.875
chr2	121080001	121160000	A.2.1.2.1.1.1.1.2.2.2	0.67379679144385	.	121080001	121160000	#FF9191	1	0.75
chr2	121160001	121520000	A.2.2.1.1.1.2.1.1.1	0.611764705882353	.	121160001	121520000	#FFDADA	1	0.625
chr2	121520001	121600000	A.2.2.2.1.1.1.2.1.2	0.546524064171123	.	121520001	121600000	#FFDADA	1	0.625
chr2	121600001	121800000	A.2.2.1.2.2.2.1.1.1	0.565775401069519	.	121600001	121800000	#FFDADA	1	0.625
chr2	121800001	121960000	A.2.1.2.1.1.1.2.1.1.2	0.671657754010695	.	121800001	121960000	#FF9191	1	0.75
chr2	121960001	122520000	A.1.1.2.2.1.1.1.2.2.1.1	0.937967914438503	.	121960001	122520000	#FF0000	1	1
chr2	122520001	123040000	B.2.1.1.2.1.2.1.2	0.233155080213904	.	122520001	123040000	#4848FF	1	0.25
chr2	123040001	123160000	B.1.2.2.2.1.1.2.2.2	0.319786096256684	.	123040001	123160000	#9191FF	1	0.375
chr2	123160001	123280000	B.2.1.2.2.1.1.2.2.1	0.137967914438503	.	123160001	123280000	#4848FF	1	0.25
chr2	123280001	123480000	B.2.2.1.2.2.1.1.2.1	0.0556149732620321	.	123280001	123480000	#0000FF	1	0.125
chr2	123480001	123640000	B.2.1.2.2.2.2.1.2.1.2	0.102673796791444	.	123480001	123640000	#4848FF	1	0.25
chr2	123640001	123840000	B.2.2.1.2.2.2.1.1.2	0.0438502673796791	.	123640001	123840000	#0000FF	1	0.125
chr2	123840001	123960000	B.2.1.2.2.2.2.2.2	0.0983957219251337	.	123840001	123960000	#4848FF	1	0.25
chr2	123960001	124200000	B.2.2.2.1.2.2.1.1	0.0181818181818182	.	123960001	124200000	#0000FF	1	0.125
chr2	124200001	124360000	B.2.2.1.2.2.2.1.1.1	0.0449197860962567	.	124200001	124360000	#0000FF	1	0.125
chr2	124360001	124800000	B.2.2.2.2.1.2.2	0.00213903743315508	.	124360001	124800000	#0000FF	1	0.125
chr2	124800001	124920000	B.1.1.2.1.1.1.2.1.1.1	0.450267379679144	.	124800001	124920000	#DADAFF	1	0.5
chr2	124920001	125280000	B.2.2.1.2.2.2.1.2	0.0427807486631016	.	124920001	125280000	#0000FF	1	0.125
chr2	125280001	125600000	B.2.2.1.2.1.2.2.1.2.2.2	0.0620320855614973	.	125280001	125600000	#0000FF	1	0.125
chr2	125600001	125800000	B.2.1.2.2.2.1.1.1.1	0.12192513368984	.	125600001	125800000	#4848FF	1	0.25
chr2	125800001	125880000	B.2.1.1.1.1.1.1.1.1	0.302673796791444	.	125800001	125880000	#4848FF	1	0.25
chr2	125880001	126200000	B.2.2.2.2.1.1.1.2.1.1	0.0106951871657754	.	125880001	126200000	#0000FF	1	0.125
chr2	126200001	126360000	B.2.2.1.2.2.2.2.1	0.0417112299465241	.	126200001	126360000	#0000FF	1	0.125
chr2	126360001	126520000	B.2.1.2.2.2.2.1.1.2.1	0.105882352941176	.	126360001	126520000	#4848FF	1	0.25
chr2	126520001	126640000	B.2.1.1.1.2.1.1.2.1.2.2.2	0.270588235294118	.	126520001	126640000	#4848FF	1	0.25
chr2	126640001	127000000	B.2.2.1.2.2.1.1.2.2.1	0.0545454545454545	.	126640001	127000000	#0000FF	1	0.125
chr2	127000001	127120000	B.1.1.2.2.1.1.2.2.2	0.41283422459893	.	127000001	127120000	#DADAFF	1	0.5
chr2	127120001	127280000	B.1.2.1.2.2.2.2.2.1	0.354010695187166	.	127120001	127280000	#9191FF	1	0.375
chr2	127280001	127480000	B.1.2.1.2.2.1.2.1.2	0.361497326203209	.	127280001	127480000	#9191FF	1	0.375
chr2	127480001	127800000	A.2.2.2.2.1.1.2.1.1.1	0.527272727272727	.	127480001	127800000	#FFDADA	1	0.625
chr2	127800001	128040000	A.1.2.1.1.2.2.2.2.1.1	0.866310160427808	.	127800001	128040000	#FF4848	1	0.875
chr2	128040001	128520000	A.1.1.1.1.1.1	1	.	128040001	128520000	#FF0000	1	1
chr2	128520001	128680000	A.1.2.1.1.1.1.2.2.1	0.894117647058824	.	128520001	128680000	#FF4848	1	0.875
chr2	128680001	128800000	A.1.2.1.2.1.1.2.1	0.853475935828877	.	128680001	128800000	#FF4848	1	0.875
chr2	128800001	129080000	A.1.1.2.2.1.1.1.2.1.1.2.1	0.942245989304813	.	128800001	129080000	#FF0000	1	1
chr2	129080001	129600000	B.1.2.1.2.2.1.2.1.1.2	0.362566844919786	.	129080001	129600000	#9191FF	1	0.375
chr2	129600001	129880000	B.2.1.2.2.1.2.2.2.2.1.2	0.124064171122995	.	129600001	129880000	#4848FF	1	0.25
chr2	129880001	129960000	B.2.1.1.1.1.1.1.1.2.1.1	0.301604278074866	.	129880001	129960000	#4848FF	1	0.25
chr2	129960001	130520000	B.2.2.1.2.2.1.1.1	0.0566844919786096	.	129960001	130520000	#0000FF	1	0.125
chr2	130520001	130800000	B.1.2.2.2.2.2.2.1	0.309090909090909	.	130520001	130800000	#9191FF	1	0.375
chr2	130840001	130880000	B.1.2.2.2.2.2.2.1	0.309090909090909	.	130840001	130880000	#9191FF	1	0.375
chr2	130880001	131080000	A.2.2.1.1.1.2.2.2	0.601069518716578	.	130880001	131080000	#FFDADA	1	0.625
chr2	131080001	131160000	A.2.1.1.2.1.1.2	0.716577540106952	.	131080001	131160000	#FF9191	1	0.75
chr2	131360001	131400000	B.1.1.2.1.1.1.1.2.2.2.1	0.452406417112299	.	131360001	131400000	#DADAFF	1	0.5
chr2	131480001	131800000	B.1.1.2.1.1.1.1.2.2.2.1	0.452406417112299	.	131480001	131800000	#DADAFF	1	0.5
chr2	131800001	131920000	A.2.1.1.2.2.2.1.2.2.2.1	0.686631016042781	.	131800001	131920000	#FF9191	1	0.75
chr2	131920001	132000000	B.1.1.2.1.1.1.2.1.2	0.448128342245989	.	131920001	132000000	#DADAFF	1	0.5
chr2	132040001	132120000	B.1.1.2.1.1.1.2.1.2	0.448128342245989	.	132040001	132120000	#DADAFF	1	0.5
chr2	132120001	132200000	B.1.1.1.2.1.2.1.2	0.471657754010695	.	132120001	132200000	#DADAFF	1	0.5
chr2	132200001	132320000	A.2.2.2.1.1.1.2.1.1	0.547593582887701	.	132200001	132320000	#FFDADA	1	0.625
chr2	132320001	132600000	B.1.1.2.1.1.1.2.1.1.2	0.449197860962567	.	132320001	132600000	#DADAFF	1	0.5
chr2	132600001	132760000	B.2.1.1.1.1.1.1.1.2.1.2	0.300534759358289	.	132600001	132760000	#4848FF	1	0.25
chr2	132800001	132840000	B.2.1.1.1.1.1.1.1.2.1.2	0.300534759358289	.	132800001	132840000	#4848FF	1	0.25
chr2	132840001	133440000	B.1.1.2.1.2.1.2	0.431016042780749	.	132840001	133440000	#DADAFF	1	0.5
chr2	133440001	133960000	B.2.1.1.2.2.2.2.1.2.1	0.196791443850267	.	133440001	133960000	#4848FF	1	0.25
chr2	133960001	134280000	B.1.1.1.1.2.2.2.2.1.2	0.477005347593583	.	133960001	134280000	#DADAFF	1	0.5
chr2	134280001	134400000	A.2.2.2.2.1.1.2.2.2.2	0.52192513368984	.	134280001	134400000	#FFDADA	1	0.625
chr2	134400001	134600000	B.1.2.1.2.2.2.1.2.1.1	0.358288770053476	.	134400001	134600000	#9191FF	1	0.375
chr2	134600001	134840000	A.2.1.2.2.1.1.1.2.1	0.643850267379679	.	134600001	134840000	#FF9191	1	0.75
chr2	134840001	135040000	A.1.1.2.1.2.1.1.2.2.2	0.960427807486631	.	134840001	135040000	#FF0000	1	1
chr2	135040001	135240000	A.1.2.1.1.2.2.1.2.2	0.870588235294118	.	135040001	135240000	#FF4848	1	0.875
chr2	135240001	135640000	B.1.2.1.2.2.2.1.2.1.2	0.357219251336898	.	135240001	135640000	#9191FF	1	0.375
chr2	135640001	135840000	A.2.1.1.2.1.1.1.2.2.1.1	0.719786096256684	.	135640001	135840000	#FF9191	1	0.75
chr2	135840001	135960000	A.2.1.1.2.1.2.2.2.1	0.711229946524064	.	135840001	135960000	#FF9191	1	0.75
chr2	135960001	136320000	B.1.1.2.1.2.2.2.2.1.1.1	0.424598930481283	.	135960001	136320000	#DADAFF	1	0.5
chr2	136320001	136480000	A.2.2.1.2.1.2.2.1.2.2	0.576470588235294	.	136320001	136480000	#FFDADA	1	0.625
chr2	136480001	136640000	A.1.2.1.1.2.2.1.2.1	0.871657754010695	.	136480001	136640000	#FF4848	1	0.875
chr2	136640001	137200000	B.1.1.1.1.2.2.2.1	0.480213903743316	.	136640001	137200000	#DADAFF	1	0.5
chr2	137200001	137560000	B.2.2.1.2.2.1.2.2.1.1.2.1	0.0491978609625668	.	137200001	137560000	#0000FF	1	0.125
chr2	137560001	137880000	B.2.2.2.1.1.1.2.2.1.1	0.0299465240641711	.	137560001	137880000	#0000FF	1	0.125
chr2	137880001	137960000	B.2.1.1.1.2.1.1.2.1.2.2.1	0.271657754010695	.	137880001	137960000	#4848FF	1	0.25
chr2	137960001	138040000	B.2.1.1.2.2.1.2.1.2	0.205347593582888	.	137960001	138040000	#4848FF	1	0.25
chr2	138040001	138160000	B.2.1.2.2.2.2.2.1	0.0994652406417112	.	138040001	138160000	#4848FF	1	0.25
chr2	138160001	138440000	B.2.2.2.1.2.2.1.2	0.0171122994652406	.	138160001	138440000	#0000FF	1	0.125
chr2	138440001	138720000	B.2.1.2.2.1.2.2.2.1	0.12620320855615	.	138440001	138720000	#4848FF	1	0.25
chr2	138720001	139240000	B.2.1.2.1.2.1.2.1.1	0.163636363636364	.	138720001	139240000	#4848FF	1	0.25
chr2	139240001	139360000	A.2.2.2.2.1.1.1.1.2.1	0.531550802139037	.	139240001	139360000	#FFDADA	1	0.625
chr2	139360001	139560000	B.2.1.1.2.2.2.2.2.2.1	0.193582887700535	.	139360001	139560000	#4848FF	1	0.25
chr2	139560001	140080000	B.2.2.2.2.1.2.1.1	0.0053475935828877	.	139560001	140080000	#0000FF	1	0.125
chr2	140080001	140200000	B.2.2.1.2.1.1.1.2.1	0.0727272727272727	.	140080001	140200000	#0000FF	1	0.125
chr2	140200001	140400000	B.2.2.1.2.2.2.2.2	0.0406417112299465	.	140200001	140400000	#0000FF	1	0.125
chr2	140400001	140840000	B.2.2.2.2.1.2.1.2.1	0.00427807486631016	.	140400001	140840000	#0000FF	1	0.125
chr2	140840001	141160000	B.2.2.1.2.1.2.2.1.2.2.1	0.0631016042780749	.	140840001	141160000	#0000FF	1	0.125
chr2	141160001	141320000	B.2.1.1.2.1.1.2.1.2.1	0.240641711229947	.	141160001	141320000	#4848FF	1	0.25
chr2	141320001	141640000	B.2.2.2.1.1.1.2.2.2.1.2	0.0267379679144385	.	141320001	141640000	#0000FF	1	0.125
chr2	141640001	141800000	B.2.2.1.2.1.1.1.2.2.2	0.0705882352941176	.	141640001	141800000	#0000FF	1	0.125
chr2	141800001	141960000	B.2.1.2.2.1.1.2.2.2	0.136898395721925	.	141800001	141960000	#4848FF	1	0.25
chr2	141960001	142320000	B.2.2.2.1.1.1.2.2.2.2	0.025668449197861	.	141960001	142320000	#0000FF	1	0.125
chr2	142320001	142640000	B.2.2.2.1.1.1.2.2.2.1.1	0.027807486631016	.	142320001	142640000	#0000FF	1	0.125
chr2	142640001	142960000	B.2.2.1.2.2.1.2.2.1.1.1	0.0502673796791444	.	142640001	142960000	#0000FF	1	0.125
chr2	142960001	143560000	B.2.2.2.2.1.2.1.2.2	0.00320855614973262	.	142960001	143560000	#0000FF	1	0.125
chr2	143560001	143880000	B.2.1.1.2.2.1.1.1.1.2.2	0.221390374331551	.	143560001	143880000	#4848FF	1	0.25
chr2	143880001	144080000	B.2.1.1.2.1.2.2.2.2	0.224598930481283	.	143880001	144080000	#4848FF	1	0.25
chr2	144080001	144160000	B.1.2.2.1.2.2.1.1	0.33048128342246	.	144080001	144160000	#9191FF	1	0.375
chr2	144160001	144680000	B.2.1.2.2.1.2.1.1.2	0.13475935828877	.	144160001	144680000	#4848FF	1	0.25
chr2	144680001	145000000	B.1.1.2.1.1.1.2.2.2.2	0.442780748663102	.	144680001	145000000	#DADAFF	1	0.5
chr2	145000001	145600000	B.2.1.1.2.2.2.2.1.2.2	0.19572192513369	.	145000001	145600000	#4848FF	1	0.25
chr2	145600001	145800000	B.2.1.1.2.2.1.1.1.1.1	0.223529411764706	.	145600001	145800000	#4848FF	1	0.25
chr2	145800001	146080000	B.2.1.2.2.2.2.1.1.1	0.106951871657754	.	145800001	146080000	#4848FF	1	0.25
chr2	146080001	146240000	B.2.1.1.2.2.1.2.2.2.2	0.202139037433155	.	146080001	146240000	#4848FF	1	0.25
chr2	146240001	146400000	B.2.1.2.2.1.2.2.2.2.2	0.122994652406417	.	146240001	146400000	#4848FF	1	0.25
chr2	146400001	146800000	B.2.2.2.1.1.1.1.1.2.2.2	0.0363636363636364	.	146400001	146800000	#0000FF	1	0.125
chr2	146800001	146960000	B.2.1.2.2.2.2.1.2.2.1	0.101604278074866	.	146800001	146960000	#4848FF	1	0.25
chr2	146960001	147080000	B.2.1.1.2.1.1.1.2	0.242780748663102	.	146960001	147080000	#4848FF	1	0.25
chr2	147080001	147680000	B.2.2.1.2.1.2.2.1.2.1	0.0641711229946524	.	147080001	147680000	#0000FF	1	0.125
chr2	147680001	147880000	A.2.1.2.2.1.1.2.2.1.2	0.638502673796791	.	147680001	147880000	#FF9191	1	0.75
chr2	147880001	148200000	A.2.1.1.2.2.2.2.2.2	0.681283422459893	.	147880001	148200000	#FF9191	1	0.75
chr2	148200001	148360000	A.2.1.1.2.2.2.1.2.2.2.2	0.685561497326203	.	148200001	148360000	#FF9191	1	0.75
chr2	148360001	148720000	A.1.2.2.1.2.2.1.1.2.2	0.779679144385027	.	148360001	148720000	#FF4848	1	0.875
chr2	148720001	148880000	A.2.1.2.2.1.1.2.2.1.1.1	0.640641711229947	.	148720001	148880000	#FF9191	1	0.75
chr2	148880001	149080000	B.1.1.1.1.2.1.2.2.1.2	0.484491978609626	.	148880001	149080000	#DADAFF	1	0.5
chr2	149080001	149400000	B.1.1.1.1.2.1.2.2.1.1	0.485561497326203	.	149080001	149400000	#DADAFF	1	0.5
chr2	149400001	149520000	A.2.1.1.2.2.1.2.2.1.1	0.697326203208556	.	149400001	149520000	#FF9191	1	0.75
chr2	149520001	149720000	A.2.2.2.1.1.1.2.2.1	0.545454545454545	.	149520001	149720000	#FFDADA	1	0.625
chr2	149760001	149840000	A.2.2.2.1.1.1.2.2.1	0.545454545454545	.	149760001	149840000	#FFDADA	1	0.625
chr2	149840001	150040000	A.2.1.1.2.2.2.1.2.2.1	0.687700534759358	.	149840001	150040000	#FF9191	1	0.75
chr2	150040001	150200000	A.2.1.1.2.2.1.1.1.1.2	0.706951871657754	.	150040001	150200000	#FF9191	1	0.75
chr2	150200001	150360000	A.2.2.1.1.1.2.1.1.2.2.1	0.60855614973262	.	150200001	150360000	#FFDADA	1	0.625
chr2	150360001	150480000	A.2.1.2.2.1.2.2.2.1	0.627807486631016	.	150360001	150480000	#FF9191	1	0.75
chr2	150480001	150920000	B.1.2.1.2.2.1.2.1.1.1	0.363636363636364	.	150480001	150920000	#9191FF	1	0.375
chr2	150920001	151360000	A.2.2.1.1.2.2.2.1.1	0.590374331550802	.	150920001	151360000	#FFDADA	1	0.625
chr2	151360001	151760000	B.2.1.2.2.2.1.2.1.1.1	0.113368983957219	.	151360001	151760000	#4848FF	1	0.25
chr2	151760001	151840000	B.2.1.1.2.1.1.2.1.1	0.241711229946524	.	151760001	151840000	#4848FF	1	0.25
chr2	151840001	152240000	B.2.1.1.2.1.2.2.2.1.2	0.225668449197861	.	151840001	152240000	#4848FF	1	0.25
chr2	152240001	152360000	A.2.2.2.1.1.1.1.1.1	0.552941176470588	.	152240001	152360000	#FFDADA	1	0.625
chr2	152360001	152560000	B.1.1.2.1.1.1.1.2.2.2.2	0.451336898395722	.	152360001	152560000	#DADAFF	1	0.5
chr2	152560001	152640000	B.1.1.1.1.1.2.1.1	0.497326203208556	.	152560001	152640000	#DADAFF	1	0.5
chr2	152640001	152960000	B.1.1.1.1.2.1.2.2.2	0.483422459893048	.	152640001	152960000	#DADAFF	1	0.5
chr2	152960001	153080000	A.2.1.2.1.2.2.2.2	0.645989304812834	.	152960001	153080000	#FF9191	1	0.75
chr2	153080001	153600000	A.1.2.2.1.2.2.1.2.2	0.776470588235294	.	153080001	153600000	#FF4848	1	0.875
chr2	153600001	153960000	B.2.1.1.2.2.2.2.2.1	0.194652406417112	.	153600001	153960000	#4848FF	1	0.25
chr2	153960001	154280000	B.2.2.2.1.1.1.2.1.1.1	0.0331550802139037	.	153960001	154280000	#0000FF	1	0.125
chr2	154280001	154680000	B.2.2.1.2.2.1.2.2.1.1.2.2	0.0481283422459893	.	154280001	154680000	#0000FF	1	0.125
chr2	154680001	155040000	B.2.1.2.2.2.2.1.2.1.1	0.103743315508021	.	154680001	155040000	#4848FF	1	0.25
chr2	155040001	155240000	B.1.2.2.1.1.2.2.2	0.340106951871658	.	155040001	155240000	#9191FF	1	0.375
chr2	155240001	155480000	B.2.1.1.2.2.1.1.2.2.1.1.2	0.214973262032086	.	155240001	155480000	#4848FF	1	0.25
chr2	155480001	155680000	A.2.2.2.2.1.1.1.1.2.2.2	0.529411764705882	.	155480001	155680000	#FFDADA	1	0.625
chr2	155680001	155760000	B.1.1.1.1.2.1.1.2.1	0.489839572192513	.	155680001	155760000	#DADAFF	1	0.5
chr2	155760001	156000000	B.2.1.1.2.2.1.1.2.1	0.217112299465241	.	155760001	156000000	#4848FF	1	0.25
chr2	156000001	156200000	B.2.1.1.2.2.1.1.2.2.1.2.2.2	0.211764705882353	.	156000001	156200000	#4848FF	1	0.25
chr2	156200001	156280000	B.1.2.1.2.1.1.2	0.374331550802139	.	156200001	156280000	#9191FF	1	0.375
chr2	156280001	156880000	B.2.2.1.2.2.1.2.1.2	0.0513368983957219	.	156280001	156880000	#0000FF	1	0.125
chr2	156880001	157160000	B.1.2.1.2.1.2.1.2.1.2	0.371122994652406	.	156880001	157160000	#9191FF	1	0.375
chr2	157160001	157320000	A.2.1.1.2.2.2.1.2.1	0.688770053475936	.	157160001	157320000	#FF9191	1	0.75
chr2	157320001	157400000	A.2.1.2.2.1.2.1.2.1.1	0.633155080213904	.	157320001	157400000	#FF9191	1	0.75
chr2	157400001	157720000	A.2.2.2.2.1.2.1.2.1.2.2.1	0.517647058823529	.	157400001	157720000	#FFDADA	1	0.625
chr2	157720001	158120000	B.1.1.2.2.2.1.1.2.2	0.40427807486631	.	157720001	158120000	#DADAFF	1	0.5
chr2	158120001	158360000	A.1.2.2.1.1.2.2.2.1	0.790374331550802	.	158120001	158360000	#FF4848	1	0.875
chr2	158360001	158640000	A.1.2.2.1.1.2.2.2.2	0.789304812834225	.	158360001	158640000	#FF4848	1	0.875
chr2	158640001	159120000	A.1.1.2.2.1.1.1.1.1.2	0.945454545454545	.	158640001	159120000	#FF0000	1	1
chr2	159120001	159280000	A.2.2.1.1.1.2.1.2.2	0.605347593582888	.	159120001	159280000	#FFDADA	1	0.625
chr2	159280001	159440000	A.1.2.1.2.1.2.2.1.2	0.840641711229947	.	159280001	159440000	#FF4848	1	0.875
chr2	159440001	159640000	A.1.2.2.1.2.2.2.1	0.775401069518717	.	159440001	159640000	#FF4848	1	0.875
chr2	159640001	159760000	A.2.1.1.2.2.1.2.2.2.1.2	0.694117647058824	.	159640001	159760000	#FF9191	1	0.75
chr2	159760001	160080000	A.1.1.2.1.1.2.1.1.1.2	0.974331550802139	.	159760001	160080000	#FF0000	1	1
chr2	160080001	160160000	A.1.2.1.2.1.2.2.2.2.1	0.838502673796791	.	160080001	160160000	#FF4848	1	0.875
chr2	160160001	160320000	A.1.1.2.2.1.2.1.1.2.1	0.93048128342246	.	160160001	160320000	#FF0000	1	1
chr2	160320001	160440000	A.1.1.2.1.1.2.2.2.2	0.966844919786096	.	160320001	160440000	#FF0000	1	1
chr2	160440001	160600000	A.1.1.2.2.1.2.2.1.2.2.2	0.92192513368984	.	160440001	160600000	#FF0000	1	1
chr2	160600001	160760000	A.1.1.2.2.1.2.1.2.2.2	0.92620320855615	.	160600001	160760000	#FF0000	1	1
chr2	160760001	160920000	A.1.2.1.2.1.2.1.2.1.1	0.844919786096257	.	160760001	160920000	#FF4848	1	0.875
chr2	160920001	161120000	A.1.2.1.2.1.2.1.2.1.2	0.843850267379679	.	160920001	161120000	#FF4848	1	0.875
chr2	161120001	161200000	A.2.1.2.1.1.1.1.1.1.2.1	0.679144385026738	.	161120001	161200000	#FF9191	1	0.75
chr2	161200001	161360000	A.2.2.1.1.1.2.1.1.2.1.1	0.610695187165775	.	161200001	161360000	#FFDADA	1	0.625
chr2	161360001	161520000	B.1.1.1.1.2.1.1.2.2	0.488770053475936	.	161360001	161520000	#DADAFF	1	0.5
chr2	161520001	161760000	B.1.2.1.2.2.1.1.1.1	0.366844919786096	.	161520001	161760000	#9191FF	1	0.375
chr2	161760001	162000000	A.2.2.2.2.1.2.2.2.2.1	0.511229946524064	.	161760001	162000000	#FFDADA	1	0.625
chr2	162000001	162120000	A.2.1.1.2.2.1.2.2.2.2.1	0.693048128342246	.	162000001	162120000	#FF9191	1	0.75
chr2	162120001	162280000	A.2.2.1.2.1.2.2.2.2.1	0.571122994652406	.	162120001	162280000	#FFDADA	1	0.625
chr2	162280001	162840000	B.2.1.2.2.1.2.2.2.2.1.1	0.125133689839572	.	162280001	162840000	#4848FF	1	0.25
chr2	162840001	163000000	A.1.2.2.1.1.2.2.1.1.2.1	0.794652406417112	.	162840001	163000000	#FF4848	1	0.875
chr2	163000001	163200000	A.2.1.2.2.1.1.2.2.2.1	0.637433155080214	.	163000001	163200000	#FF9191	1	0.75
chr2	163200001	163560000	B.2.1.1.2.2.2.1.2	0.198930481283422	.	163200001	163560000	#4848FF	1	0.25
chr2	163560001	163640000	B.1.2.1.2.1.1.1.2.1	0.376470588235294	.	163560001	163640000	#9191FF	1	0.375
chr2	163640001	163760000	B.2.1.1.2.1.1.1.1.1	0.244919786096257	.	163640001	163760000	#4848FF	1	0.25
chr2	163760001	163920000	B.2.1.2.2.1.1.2.1.2	0.13903743315508	.	163760001	163920000	#4848FF	1	0.25
chr2	163920001	164120000	B.2.1.2.2.2.1.2.1.2.2	0.110160427807487	.	163920001	164120000	#4848FF	1	0.25
chr2	164120001	164520000	B.2.2.1.2.2.1.2.1.1	0.0524064171122995	.	164120001	164520000	#0000FF	1	0.125
chr2	164520001	165040000	B.2.2.2.1.1.2.2	0.0235294117647059	.	164520001	165040000	#0000FF	1	0.125
chr2	165040001	165240000	B.2.2.1.2.1.2.1.2.1	0.067379679144385	.	165040001	165240000	#0000FF	1	0.125
chr2	165240001	165560000	B.2.1.1.2.2.2.1.1.1	0.201069518716578	.	165240001	165560000	#4848FF	1	0.25
chr2	165560001	165800000	A.2.2.1.2.1.2.2.1.1	0.578609625668449	.	165560001	165800000	#FFDADA	1	0.625
chr2	165800001	166200000	B.2.1.2.2.1.2.1.1.1	0.135828877005348	.	165800001	166200000	#4848FF	1	0.25
chr2	166200001	166600000	B.1.2.1.2.2.2.1.2.2	0.356149732620321	.	166200001	166600000	#9191FF	1	0.375
chr2	166600001	166680000	A.2.2.1.2.1.2.2.2.1.1.1	0.575401069518717	.	166600001	166680000	#FFDADA	1	0.625
chr2	166680001	167040000	B.2.1.1.2.1.2.1.1.1	0.235294117647059	.	166680001	167040000	#4848FF	1	0.25
chr2	167040001	167200000	B.2.1.1.2.1.1.1.1.2	0.243850267379679	.	167040001	167200000	#4848FF	1	0.25
chr2	167200001	167760000	B.2.2.2.1.1.2.1	0.0245989304812834	.	167200001	167760000	#0000FF	1	0.125
chr2	167760001	167960000	B.2.2.1.2.1.2.2.2.2.1.1	0.0598930481283422	.	167760001	167960000	#0000FF	1	0.125
chr2	167960001	168120000	B.2.1.2.2.2.1.1.1.2.1.2.1	0.119786096256684	.	167960001	168120000	#4848FF	1	0.25
chr2	168120001	168320000	B.2.1.1.2.2.1.1.1.1.2.1	0.222459893048128	.	168120001	168320000	#4848FF	1	0.25
chr2	168320001	168600000	B.1.2.2.1.1.1.2.2.2	0.346524064171123	.	168320001	168600000	#9191FF	1	0.375
chr2	168600001	168800000	B.1.1.1.1.2.1.2.1.2	0.486631016042781	.	168600001	168800000	#DADAFF	1	0.5
chr2	168800001	169000000	A.2.1.1.2.2.1.1.1.2.2.2	0.703743315508021	.	168800001	169000000	#FF9191	1	0.75
chr2	169000001	169160000	A.1.2.2.1.1.2.1.1.2.1	0.8	.	169000001	169160000	#FF4848	1	0.875
chr2	169160001	169440000	A.1.2.1.1.2.2.2.1.2	0.867379679144385	.	169160001	169440000	#FF4848	1	0.875
chr2	169440001	169800000	A.1.2.1.1.2.2.1.1.1	0.874866310160428	.	169440001	169800000	#FF4848	1	0.875
chr2	169800001	170040000	A.2.1.1.2.2.2.2.2.1.2	0.682352941176471	.	169800001	170040000	#FF9191	1	0.75
chr2	170040001	170360000	A.2.2.2.1.1.1.1.2.2	0.548663101604278	.	170040001	170360000	#FFDADA	1	0.625
chr2	170360001	170600000	A.1.2.2.1.1.2.2.1.1.2.2	0.793582887700535	.	170360001	170600000	#FF4848	1	0.875
chr2	170600001	170720000	A.1.2.2.1.1.2.2.1.2.2	0.79144385026738	.	170600001	170720000	#FF4848	1	0.875
chr2	170720001	170800000	A.2.1.2.1.2.1.2.1.1.2	0.655614973262032	.	170720001	170800000	#FF9191	1	0.75
chr2	170800001	171000000	A.2.1.2.1.1.1.1.1.1.1	0.680213903743315	.	170800001	171000000	#FF9191	1	0.75
chr2	171000001	171120000	B.1.1.1.2.1.1.1	0.474866310160428	.	171000001	171120000	#DADAFF	1	0.5
chr2	171120001	171520000	A.2.2.1.2.2.2.2.2.2.2	0.554010695187166	.	171120001	171520000	#FFDADA	1	0.625
chr2	171520001	171760000	A.2.2.1.2.1.2.2.1.2.1	0.577540106951872	.	171520001	171760000	#FFDADA	1	0.625
chr2	171760001	172280000	A.1.1.2.2.1.1.1.2.2.1.2.1	0.936898395721925	.	171760001	172280000	#FF0000	1	1
chr2	172280001	172680000	A.1.1.2.1.1.2.1.2	0.970053475935829	.	172280001	172680000	#FF0000	1	1
chr2	172680001	172800000	A.1.2.2.2.2.2.1.2	0.759358288770054	.	172680001	172800000	#FF4848	1	0.875
chr2	172800001	172960000	A.1.2.2.2.2.2.2.1.1	0.758288770053476	.	172800001	172960000	#FF4848	1	0.875
chr2	172960001	173200000	A.1.2.1.1.2.1.2.1.1.2	0.879144385026738	.	172960001	173200000	#FF4848	1	0.875
chr2	173200001	173360000	A.1.1.2.1.1.2.2.2.1	0.967914438502674	.	173200001	173360000	#FF0000	1	1
chr2	173360001	173560000	A.1.2.1.1.2.1.1.2.1	0.882352941176471	.	173360001	173560000	#FF4848	1	0.875
chr2	173560001	173720000	A.2.1.1.2.2.1.1.2.1	0.702673796791444	.	173560001	173720000	#FF9191	1	0.75
chr2	173720001	173920000	A.2.1.1.1.1.2.1.1	0.748663101604278	.	173720001	173920000	#FF9191	1	0.75
chr2	173920001	174280000	A.2.1.1.2.2.2.1.1.1	0.690909090909091	.	173920001	174280000	#FF9191	1	0.75
chr2	174280001	174520000	A.2.1.1.2.2.2.2.2.1.1	0.683422459893048	.	174280001	174520000	#FF9191	1	0.75
chr2	174520001	174680000	A.2.1.2.2.1.2.2.1.2	0.628877005347594	.	174520001	174680000	#FF9191	1	0.75
chr2	174680001	174840000	A.1.2.1.2.1.2.2.2.1	0.839572192513369	.	174680001	174840000	#FF4848	1	0.875
chr2	174840001	175240000	A.1.1.2.2.1.1.1.2.2.1.2.2	0.935828877005348	.	174840001	175240000	#FF0000	1	1
chr2	175240001	175600000	A.1.1.2.2.1.1.1.2.1.2.2	0.93903743315508	.	175240001	175600000	#FF0000	1	1
chr2	175600001	175800000	A.2.2.2.1.1.1.1.1.2.1	0.551871657754011	.	175600001	175800000	#FFDADA	1	0.625
chr2	175800001	176000000	A.2.2.1.1.1.2.2.1.1	0.60427807486631	.	175800001	176000000	#FFDADA	1	0.625
chr2	176000001	176120000	A.2.1.2.1.2.2.2.1.1.2	0.648128342245989	.	176000001	176120000	#FF9191	1	0.75
chr2	176120001	176280000	A.2.2.2.2.1.2.2.2.1	0.512299465240642	.	176120001	176280000	#FFDADA	1	0.625
chr2	176280001	176440000	B.1.1.2.2.1.2.2.1	0.409625668449198	.	176280001	176440000	#DADAFF	1	0.5
chr2	176440001	176560000	B.1.1.1.2.1.2.2.2.1.1	0.468449197860963	.	176440001	176560000	#DADAFF	1	0.5
chr2	176560001	176760000	B.1.1.2.2.2.1.2.2.2	0.4	.	176560001	176760000	#DADAFF	1	0.5
chr2	176760001	177120000	A.2.2.2.2.1.1.1.1.2.2.1	0.53048128342246	.	176760001	177120000	#FFDADA	1	0.625
chr2	177120001	177240000	A.2.2.2.1.1.1.2.2.2	0.544385026737968	.	177120001	177240000	#FFDADA	1	0.625
chr2	177240001	177720000	B.1.2.1.2.2.1.1.1.2	0.365775401069519	.	177240001	177720000	#9191FF	1	0.375
chr2	177720001	178040000	A.2.2.1.2.2.2.2.2.2.1	0.555080213903743	.	177720001	178040000	#FFDADA	1	0.625
chr2	178040001	178200000	A.1.1.2.2.1.2.1.2.1	0.928342245989305	.	178040001	178200000	#FF0000	1	1
chr2	178200001	178440000	A.1.2.2.1.2.2.1.2.1.1	0.778609625668449	.	178200001	178440000	#FF4848	1	0.875
chr2	178440001	179000000	B.1.1.1.2.2.1.1.2	0.463101604278075	.	178440001	179000000	#DADAFF	1	0.5
chr2	179000001	179120000	A.2.2.2.1.1.2.1.1	0.54331550802139	.	179000001	179120000	#FFDADA	1	0.625
chr2	179120001	179280000	A.2.2.2.2.1.1.2.2.2.1	0.522994652406417	.	179120001	179280000	#FFDADA	1	0.625
chr2	179280001	179400000	A.2.1.2.1.1.2.2.1.1	0.662032085561497	.	179280001	179400000	#FF9191	1	0.75
chr2	179400001	179960000	B.2.1.2.2.2.1.2.1.1.2	0.112299465240642	.	179400001	179960000	#4848FF	1	0.25
chr2	179960001	180040000	A.2.2.2.1.1.2.2.2	0.540106951871658	.	179960001	180040000	#FFDADA	1	0.625
chr2	180040001	180320000	B.1.1.2.1.1.1.1.1	0.45668449197861	.	180040001	180320000	#DADAFF	1	0.5
chr2	180320001	180760000	B.2.2.1.2.1.2.2.2.1	0.0609625668449198	.	180320001	180760000	#0000FF	1	0.125
chr2	180760001	180920000	B.1.1.1.2.2.1.2.2.1.2	0.459893048128342	.	180760001	180920000	#DADAFF	1	0.5
chr2	180920001	181400000	B.2.2.2.1.1.1.2.1.2	0.0310160427807487	.	180920001	181400000	#0000FF	1	0.125
chr2	181400001	181800000	B.2.1.2.2.2.1.1.2.2.1	0.115508021390374	.	181400001	181800000	#4848FF	1	0.25
chr2	181800001	181960000	B.1.1.1.1.2.1.1.1.1	0.491978609625668	.	181800001	181960000	#DADAFF	1	0.5
chr2	181960001	182400000	B.2.1.1.2.1.2.1.1.2	0.234224598930481	.	181960001	182400000	#4848FF	1	0.25
chr2	182400001	182560000	A.2.2.2.1.1.1.1.1.2.2	0.550802139037433	.	182400001	182560000	#FFDADA	1	0.625
chr2	182560001	182680000	A.2.2.1.1.1.2.1.2.1	0.606417112299465	.	182560001	182680000	#FFDADA	1	0.625
chr2	182680001	182840000	A.2.1.2.1.1.1.1.1.2	0.677005347593583	.	182680001	182840000	#FF9191	1	0.75
chr2	182840001	183120000	B.1.2.2.1.1.2.1.2.1	0.344385026737968	.	182840001	183120000	#9191FF	1	0.375
chr2	183120001	183560000	B.2.1.2.2.2.1.2.2.1	0.109090909090909	.	183120001	183560000	#4848FF	1	0.25
chr2	183560001	183840000	A.2.1.2.2.1.1.2.2.1.1.2	0.639572192513369	.	183560001	183840000	#FF9191	1	0.75
chr2	183840001	184000000	A.2.1.1.2.2.1.1.1.1.1.1	0.709090909090909	.	183840001	184000000	#FF9191	1	0.75
chr2	184000001	184360000	B.2.1.1.2.1.2.2.1.2.1	0.228877005347594	.	184000001	184360000	#4848FF	1	0.25
chr2	184360001	184480000	B.1.1.2.2.2.2.1.2	0.397860962566845	.	184360001	184480000	#DADAFF	1	0.5
chr2	184480001	184800000	B.2.2.1.2.1.2.2.2.2.2	0.0577540106951872	.	184480001	184800000	#0000FF	1	0.125
chr2	184800001	185000000	B.2.1.1.2.2.1.1.2.2.1.1.1	0.216042780748663	.	184800001	185000000	#4848FF	1	0.25
chr2	185000001	185360000	B.2.2.1.2.1.1.1.1.2	0.0737967914438503	.	185000001	185360000	#0000FF	1	0.125
chr2	185360001	185720000	B.2.1.2.2.2.1.1.1.2.1.2.2	0.118716577540107	.	185360001	185720000	#4848FF	1	0.25
chr2	185720001	186160000	B.2.2.2.1.1.1.2.1.1.2	0.0320855614973262	.	185720001	186160000	#0000FF	1	0.125
chr2	186160001	186480000	B.2.2.1.2.1.2.1.1	0.0684491978609626	.	186160001	186480000	#0000FF	1	0.125
chr2	186480001	186760000	B.2.1.2.2.1.2.2.1.1.1	0.13048128342246	.	186480001	186760000	#4848FF	1	0.25
chr2	186760001	186880000	B.1.1.1.2.1.2.2.2.2.2	0.46524064171123	.	186760001	186880000	#DADAFF	1	0.5
chr2	186880001	187000000	B.1.1.2.2.1.1.1.1.1	0.420320855614973	.	186880001	187000000	#DADAFF	1	0.5
chr2	187000001	187320000	B.1.1.2.2.2.1.1.2.1	0.405347593582888	.	187000001	187320000	#DADAFF	1	0.5
chr2	187320001	187440000	A.2.2.1.2.1.1.1.1.2	0.585026737967914	.	187320001	187440000	#FFDADA	1	0.625
chr2	187440001	187760000	B.2.1.1.2.1.2.2.1.1.1	0.232085561497326	.	187440001	187760000	#4848FF	1	0.25
chr2	187760001	187840000	B.1.2.2.1.2.1.1.2.2.2	0.33475935828877	.	187760001	187840000	#9191FF	1	0.375
chr2	187840001	188000000	B.2.1.1.2.2.1.1.2.2.2.1	0.210695187165775	.	187840001	188000000	#4848FF	1	0.25
chr2	188000001	188120000	B.1.2.2.1.2.1.1.1	0.33903743315508	.	188000001	188120000	#9191FF	1	0.375
chr2	188120001	188320000	B.2.1.2.2.1.2.2.1.1.2.2	0.128342245989305	.	188120001	188320000	#4848FF	1	0.25
chr2	188320001	188440000	A.2.2.2.1.1.2.2.1	0.541176470588235	.	188320001	188440000	#FFDADA	1	0.625
chr2	188440001	188680000	B.1.2.2.1.2.1.2.1.2	0.332620320855615	.	188440001	188680000	#9191FF	1	0.375
chr2	188680001	188800000	B.1.2.1.2.1.2.2.1	0.368983957219251	.	188680001	188800000	#9191FF	1	0.375
chr2	188800001	189160000	B.1.2.2.1.1.2.2.1.2	0.341176470588235	.	188800001	189160000	#9191FF	1	0.375
chr2	189160001	189280000	A.2.2.1.2.1.1.2	0.582887700534759	.	189160001	189280000	#FFDADA	1	0.625
chr2	189280001	189520000	B.1.2.1.2.1.2.1.2.1.1	0.372192513368984	.	189280001	189520000	#9191FF	1	0.375
chr2	189520001	189680000	B.2.1.1.2.1.1.2.1.2.2	0.239572192513369	.	189520001	189680000	#4848FF	1	0.25
chr2	189680001	189880000	B.2.1.2.2.1.1.2.1.1.2	0.140106951871658	.	189680001	189880000	#4848FF	1	0.25
chr2	189880001	190000000	B.1.1.1.2.1.2.1.1	0.472727272727273	.	189880001	190000000	#DADAFF	1	0.5
chr2	190000001	190280000	B.1.2.2.1.1.1.2.1.2.1	0.349732620320856	.	190000001	190280000	#9191FF	1	0.375
chr2	190280001	190480000	A.1.2.1.1.2.2.1.1.2.2	0.872727272727273	.	190280001	190480000	#FF4848	1	0.875
chr2	190480001	190640000	A.2.1.1.2.2.1.2.2.1.2	0.696256684491979	.	190480001	190640000	#FF9191	1	0.75
chr2	190640001	190960000	B.1.1.1.2.2.1.1.1	0.464171122994652	.	190640001	190960000	#DADAFF	1	0.5
chr2	190960001	191200000	A.1.2.2.1.2.2.1.1.2.1	0.780748663101604	.	190960001	191200000	#FF4848	1	0.875
chr2	191200001	191680000	A.1.1.2.2.1.1.1.1.1.1	0.946524064171123	.	191200001	191680000	#FF0000	1	1
chr2	191680001	191880000	A.1.1.1.2.2.2	0.978609625668449	.	191680001	191880000	#FF0000	1	1
chr2	191880001	192160000	A.2.1.2.2.1.2.1.1.2	0.634224598930481	.	191880001	192160000	#FF9191	1	0.75
chr2	192160001	192560000	A.1.2.2.1.1.2.1.2.1	0.797860962566845	.	192160001	192560000	#FF4848	1	0.875
chr2	192560001	192800000	A.2.2.1.2.1.1.1.1.1.2	0.586096256684492	.	192560001	192800000	#FFDADA	1	0.625
chr2	192800001	193440000	B.1.1.2.1.2.1.1.2	0.432085561497326	.	192800001	193440000	#DADAFF	1	0.5
chr2	193440001	193640000	B.1.2.1.2.1.2.2.2	0.367914438502674	.	193440001	193640000	#9191FF	1	0.375
chr2	193640001	194000000	B.2.1.2.2.2.1.1.2.2.2	0.114438502673797	.	193640001	194000000	#4848FF	1	0.25
chr2	194000001	194200000	B.1.2.2.1.2.1.1.2.2.1	0.335828877005348	.	194000001	194200000	#9191FF	1	0.375
chr2	194200001	194280000	B.1.1.1.2.1.1.2	0.47379679144385	.	194200001	194280000	#DADAFF	1	0.5
chr2	194280001	194480000	B.1.1.2.2.2.2.1.1	0.398930481283422	.	194280001	194480000	#DADAFF	1	0.5
chr2	194480001	194720000	B.2.2.1.2.1.2.1.2.2	0.0663101604278075	.	194480001	194720000	#0000FF	1	0.125
chr2	194720001	194920000	B.2.1.2.2.1.1.2.1.1.1	0.141176470588235	.	194720001	194920000	#4848FF	1	0.25
chr2	194920001	195040000	B.2.1.1.2.2.1.2.2.2.1	0.203208556149733	.	194920001	195040000	#4848FF	1	0.25
chr2	195040001	195240000	B.2.1.1.2.1.1.2.2.2	0.236363636363636	.	195040001	195240000	#4848FF	1	0.25
chr2	195240001	195320000	B.1.2.2.1.2.2.2	0.328342245989305	.	195240001	195320000	#9191FF	1	0.375
chr2	195320001	195720000	B.2.2.1.2.2.1.2.2.2	0.0459893048128342	.	195320001	195720000	#0000FF	1	0.125
chr2	195720001	196160000	B.2.2.1.2.2.1.2.2.1.2	0.0470588235294118	.	195720001	196160000	#0000FF	1	0.125
chr2	196160001	196360000	B.1.1.2.2.2.1.1.1	0.406417112299465	.	196160001	196360000	#DADAFF	1	0.5
chr2	196360001	196520000	A.2.2.1.2.1.1.1.1.1.1	0.58716577540107	.	196360001	196520000	#FFDADA	1	0.625
chr2	196520001	196720000	B.1.2.1.2.1.1.1.1.2	0.377540106951872	.	196520001	196720000	#9191FF	1	0.375
chr2	196720001	196920000	B.1.2.2.1.2.1.2.1.1	0.333689839572193	.	196720001	196920000	#9191FF	1	0.375
chr2	196920001	197120000	A.2.1.1.2.2.1.1.1.2.1	0.705882352941177	.	196920001	197120000	#FF9191	1	0.75
chr2	197120001	197200000	A.2.1.1.2.2.1.2.1.2	0.698395721925134	.	197120001	197200000	#FF9191	1	0.75
chr2	197200001	197680000	B.1.1.2.2.2.1.2.1.2	0.402139037433155	.	197200001	197680000	#DADAFF	1	0.5
chr2	197680001	197800000	A.2.1.2.1.1.1.1.1.1.2.2	0.67807486631016	.	197680001	197800000	#FF9191	1	0.75
chr2	197800001	198240000	A.2.1.1.2.2.2.2.1	0.684491978609626	.	197800001	198240000	#FF9191	1	0.75
chr2	198240001	198440000	A.1.2.1.2.1.2.2.1.1	0.841711229946524	.	198240001	198440000	#FF4848	1	0.875
chr2	198440001	198880000	B.1.2.2.1.1.2.1.2.2	0.34331550802139	.	198440001	198880000	#9191FF	1	0.375
chr2	198880001	199160000	B.2.1.1.2.2.2.1.1.2	0.2	.	198880001	199160000	#4848FF	1	0.25
chr2	199160001	199400000	B.1.2.2.1.1.1.2.2.1	0.347593582887701	.	199160001	199400000	#9191FF	1	0.375
chr2	199400001	199480000	B.1.1.2.2.1.1.1.1.2	0.419251336898396	.	199400001	199480000	#DADAFF	1	0.5
chr2	199480001	199840000	B.1.1.2.2.2.1.2.1.1	0.403208556149733	.	199480001	199840000	#DADAFF	1	0.5
chr2	199840001	200000000	B.1.1.2.2.1.2.1.1	0.411764705882353	.	199840001	200000000	#DADAFF	1	0.5
chr2	200000001	200200000	B.1.2.2.1.1.1.2.1.2.2	0.348663101604278	.	200000001	200200000	#9191FF	1	0.375
chr2	200200001	200400000	B.1.1.1.2.1.2.2.2.1.2	0.467379679144385	.	200200001	200400000	#DADAFF	1	0.5
chr2	200400001	200760000	B.1.2.2.1.2.1.2.2	0.331550802139037	.	200400001	200760000	#9191FF	1	0.375
chr2	200760001	200960000	A.2.1.1.2.2.1.1.1.1.1.2	0.708021390374332	.	200760001	200960000	#FF9191	1	0.75
chr2	200960001	201080000	A.2.1.1.2.2.1.2.2.2.1.1	0.695187165775401	.	200960001	201080000	#FF9191	1	0.75
chr2	201080001	201160000	A.2.1.2.1.1.1.1.2.2.1	0.674866310160428	.	201080001	201160000	#FF9191	1	0.75
chr2	201160001	201480000	A.1.1.2.2.1.2.2.1.1	0.925133689839572	.	201160001	201480000	#FF0000	1	1
chr2	201480001	201760000	A.1.2.1.2.1.2.1.1.1	0.847058823529412	.	201480001	201760000	#FF4848	1	0.875
chr2	201760001	201920000	A.1.1.2.1.1.2.2.1	0.968983957219251	.	201760001	201920000	#FF0000	1	1
chr2	201920001	202040000	A.1.1.2.2.1.2.1.2.2.1	0.927272727272727	.	201920001	202040000	#FF0000	1	1
chr2	202040001	202360000	A.1.1.2.1.1.2.1.1.1.1	0.975401069518717	.	202040001	202360000	#FF0000	1	1
chr2	202360001	203040000	A.1.1.2.2.1.1.1.2.1.1.1	0.94331550802139	.	202360001	203040000	#FF0000	1	1
chr2	203040001	203320000	A.1.1.2.2.1.2.2.2	0.920855614973262	.	203040001	203320000	#FF0000	1	1
chr2	203320001	203440000	A.1.2.2.2.2.2.1.1	0.760427807486631	.	203320001	203440000	#FF4848	1	0.875
chr2	203440001	203560000	A.1.2.1.1.2.1.2.2.1	0.877005347593583	.	203440001	203560000	#FF4848	1	0.875
chr2	203560001	203640000	A.2.1.1.1.1.1.2.1.1	0.752941176470588	.	203560001	203640000	#FF9191	1	0.75
chr2	203640001	203760000	A.2.1.1.1.1.1.1	0.754010695187166	.	203640001	203760000	#FF9191	1	0.75
chr2	203760001	204120000	A.1.1.1.2.2.1.2.2	0.979679144385027	.	203760001	204120000	#FF0000	1	1
chr2	204120001	204320000	A.1.2.1.1.2.1.2.1.2	0.87807486631016	.	204120001	204320000	#FF4848	1	0.875
chr2	204320001	204480000	A.1.2.1.1.2.1.1.1.1	0.884491978609626	.	204320001	204480000	#FF4848	1	0.875
chr2	204480001	204800000	A.1.2.1.1.2.2.2.1.1.2	0.868449197860963	.	204480001	204800000	#FF4848	1	0.875
chr2	204800001	205160000	A.2.2.2.2.1.1.2.2.1	0.524064171122995	.	204800001	205160000	#FFDADA	1	0.625
chr2	205160001	205320000	A.2.2.1.2.1.2.2.2.1.2.2	0.572192513368984	.	205160001	205320000	#FFDADA	1	0.625
chr2	205320001	205480000	A.2.1.2.1.1.2.2.2.2	0.658823529411765	.	205320001	205480000	#FF9191	1	0.75
chr2	205480001	206120000	A.2.2.2.2.1.2.1.2.1.2.1	0.518716577540107	.	205480001	206120000	#FFDADA	1	0.625
chr2	206120001	206560000	A.2.2.2.2.1.1.1.2	0.528342245989305	.	206120001	206560000	#FFDADA	1	0.625
chr2	206560001	206840000	A.2.1.1.2.2.1.1.1.2.2.1	0.704812834224599	.	206560001	206840000	#FF9191	1	0.75
chr2	206840001	207040000	A.1.1.2.2.1.2.1.1.1	0.931550802139037	.	206840001	207040000	#FF0000	1	1
chr2	207040001	207560000	B.1.2.2.1.1.2.1.1	0.345454545454545	.	207040001	207560000	#9191FF	1	0.375
chr2	207560001	207880000	A.2.2.1.1.1.2.1.1.2.1.2	0.609625668449198	.	207560001	207880000	#FFDADA	1	0.625
chr2	207880001	208120000	A.2.2.2.2.1.2.2.2.2.2	0.510160427807487	.	207880001	208120000	#FFDADA	1	0.625
chr2	208120001	208360000	B.1.1.1.2.2.1.2.1	0.462032085561497	.	208120001	208360000	#DADAFF	1	0.5
chr2	208360001	208600000	A.1.1.2.2.1.1.1.2.1.1.2.2	0.941176470588235	.	208360001	208600000	#FF0000	1	1
chr2	208600001	208760000	A.1.1.2.2.1.2.2.1.2.1	0.924064171122995	.	208600001	208760000	#FF0000	1	1
chr2	208760001	208920000	A.1.2.2.1.1.2.1.1.1	0.801069518716577	.	208760001	208920000	#FF4848	1	0.875
chr2	208920001	209080000	A.2.1.1.2.2.1.2.1.1.2	0.699465240641711	.	208920001	209080000	#FF9191	1	0.75
chr2	209080001	209240000	A.2.1.1.2.2.1.2.1.1.1	0.700534759358289	.	209080001	209240000	#FF9191	1	0.75
chr2	209240001	209480000	B.1.1.1.2.2.1.2.2.2	0.458823529411765	.	209240001	209480000	#DADAFF	1	0.5
chr2	209480001	209920000	B.2.1.2.2.2.1.2.1.2.1	0.111229946524064	.	209480001	209920000	#4848FF	1	0.25
chr2	209920001	210040000	B.1.2.2.1.2.1.1.2.1.1	0.337967914438503	.	209920001	210040000	#9191FF	1	0.375
chr2	210040001	210320000	B.2.1.2.2.2.1.1.2.1	0.116577540106952	.	210040001	210320000	#4848FF	1	0.25
chr2	210320001	210600000	B.2.1.2.2.1.2.2.1.2	0.127272727272727	.	210320001	210600000	#4848FF	1	0.25
chr2	210600001	210840000	B.2.1.1.2.1.2.2.1.1.2.2	0.229946524064171	.	210600001	210840000	#4848FF	1	0.25
chr2	210840001	211080000	A.2.2.2.1.1.2.1.2	0.542245989304813	.	210840001	211080000	#FFDADA	1	0.625
chr2	211080001	211320000	B.1.2.1.2.1.2.1.2.2	0.370053475935829	.	211080001	211320000	#9191FF	1	0.375
chr2	211320001	211520000	A.2.1.1.2.2.1.1.2.2	0.701604278074866	.	211320001	211520000	#FF9191	1	0.75
chr2	211520001	211920000	B.2.1.1.2.2.1.1.2.2.2.2	0.209625668449198	.	211520001	211920000	#4848FF	1	0.25
chr2	211920001	212040000	B.1.2.1.2.1.1.1.1.1	0.378609625668449	.	211920001	212040000	#9191FF	1	0.375
chr2	212040001	212560000	B.2.2.2.1.1.1.1.1.1	0.039572192513369	.	212040001	212560000	#0000FF	1	0.125
chr2	212560001	212960000	B.2.2.1.2.1.2.2.2.2.1.2	0.0588235294117647	.	212560001	212960000	#0000FF	1	0.125
chr2	212960001	213120000	B.2.1.1.2.2.1.2.2.1	0.20427807486631	.	212960001	213120000	#4848FF	1	0.25
chr2	213120001	213240000	B.1.1.2.2.1.2.2.2.2	0.407486631016043	.	213120001	213240000	#DADAFF	1	0.5
chr2	213240001	213440000	B.2.1.1.2.2.1.1.1.2.2.2	0.218181818181818	.	213240001	213440000	#4848FF	1	0.25
chr2	213440001	213560000	B.2.1.1.2.2.1.1.1.2.1	0.220320855614973	.	213440001	213560000	#4848FF	1	0.25
chr2	213560001	213880000	B.2.1.1.2.2.1.1.2.2.1.2.2.1	0.21283422459893	.	213560001	213880000	#4848FF	1	0.25
chr2	213880001	214080000	B.1.2.2.1.1.1.1	0.351871657754011	.	213880001	214080000	#9191FF	1	0.375
chr2	214080001	214240000	B.1.1.2.2.1.1.2.1.2.2	0.414973262032086	.	214080001	214240000	#DADAFF	1	0.5
chr2	214240001	214400000	B.1.2.1.2.1.1.1.2.2	0.375401069518717	.	214240001	214400000	#9191FF	1	0.375
chr2	214400001	214560000	B.1.2.2.1.2.2.1.2	0.329411764705882	.	214400001	214560000	#9191FF	1	0.375
chr2	214560001	215560000	B.2.2.2.1.1.1.1.2.2	0.0342245989304813	.	214560001	215560000	#0000FF	1	0.125
chr2	215560001	215720000	B.1.1.1.2.1.2.2.1.2	0.46951871657754	.	215560001	215720000	#DADAFF	1	0.5
chr2	215720001	216120000	B.2.1.2.2.2.2.1.2.2.2	0.100534759358289	.	215720001	216120000	#4848FF	1	0.25
chr2	216120001	216280000	A.2.2.2.2.2.2.2	0.502673796791444	.	216120001	216280000	#FFDADA	1	0.625
chr2	216280001	216400000	B.1.1.1.2.1.2.2.1.1	0.470588235294118	.	216280001	216400000	#DADAFF	1	0.5
chr2	216400001	216480000	B.1.1.2.2.1.1.2.1.1	0.417112299465241	.	216400001	216480000	#DADAFF	1	0.5
chr2	216480001	216600000	B.1.1.2.2.1.1.1.2	0.418181818181818	.	216480001	216600000	#DADAFF	1	0.5
chr2	216600001	216880000	B.1.1.1.2.1.2.2.2.2.1	0.466310160427807	.	216600001	216880000	#DADAFF	1	0.5
chr2	216880001	217040000	A.1.2.1.2.1.2.1.2.2	0.842780748663102	.	216880001	217040000	#FF4848	1	0.875
chr2	217040001	217280000	A.2.2.1.1.1.2.2.1.2.2	0.602139037433155	.	217040001	217280000	#FFDADA	1	0.625
chr2	217280001	217440000	A.2.1.2.1.1.2.2.1.2	0.66096256684492	.	217280001	217440000	#FF9191	1	0.75
chr2	217440001	217560000	A.2.2.1.2.1.2.2.2.1.2.1	0.573262032085561	.	217440001	217560000	#FFDADA	1	0.625
chr2	217560001	217760000	B.1.1.2.2.1.1.2.1.2.1	0.416042780748663	.	217560001	217760000	#DADAFF	1	0.5
chr2	217760001	218080000	B.2.1.1.2.2.2.2.2.2.2	0.192513368983957	.	217760001	218080000	#4848FF	1	0.25
chr2	218080001	218280000	B.1.1.1.2.2.1.2.2.1.1	0.46096256684492	.	218080001	218280000	#DADAFF	1	0.5
chr2	218280001	218640000	B.1.2.2.1.1.2.2.1.1	0.342245989304813	.	218280001	218640000	#9191FF	1	0.375
chr2	218640001	219040000	A.2.1.2.1.1.2.1.1	0.666310160427807	.	218640001	219040000	#FF9191	1	0.75
chr2	219040001	219280000	A.1.1.2.1.1.2.1.1.2.2.1	0.972192513368984	.	219040001	219280000	#FF0000	1	1
chr2	219280001	219600000	A.1.1.1.2.1.1	0.992513368983957	.	219280001	219600000	#FF0000	1	1
chr2	219600001	219760000	A.1.2.1.2.1.1.1.1.2.1.2.1	0.859893048128342	.	219600001	219760000	#FF4848	1	0.875
chr2	219760001	220440000	A.1.1.1.1.1.2.1	0.998930481283422	.	219760001	220440000	#FF0000	1	1
chr2	220440001	221040000	B.2.1.1.2.1.2.2.2.1.1	0.226737967914439	.	220440001	221040000	#4848FF	1	0.25
chr2	221040001	221240000	B.2.1.2.2.2.1.1.1.2.2	0.117647058823529	.	221040001	221240000	#4848FF	1	0.25
chr2	221240001	221360000	B.2.1.1.2.2.1.2.1.1.2.2	0.206417112299465	.	221240001	221360000	#4848FF	1	0.25
chr2	221360001	221560000	B.2.1.2.2.1.2.1.2.2.1	0.132620320855615	.	221360001	221560000	#4848FF	1	0.25
chr2	221560001	221640000	B.2.1.1.2.1.1.2.2.1.2	0.237433155080214	.	221560001	221640000	#4848FF	1	0.25
chr2	221640001	222160000	B.2.2.2.1.1.1.1.2.1	0.0352941176470588	.	221640001	222160000	#0000FF	1	0.125
chr2	222160001	222360000	B.2.1.2.2.2.1.2.2.2	0.108021390374332	.	222160001	222360000	#4848FF	1	0.25
chr2	222360001	222840000	B.2.2.2.1.1.1.1.1.2.2.1	0.0374331550802139	.	222360001	222840000	#0000FF	1	0.125
chr2	222840001	223320000	B.1.2.1.2.2.2.1.1	0.359358288770053	.	222840001	223320000	#9191FF	1	0.375
chr2	223320001	223680000	A.2.1.2.2.1.1.2.1	0.641711229946524	.	223320001	223680000	#FF9191	1	0.75
chr2	223680001	223840000	A.2.2.1.2.1.2.2.2.1.1.2	0.574331550802139	.	223680001	223840000	#FFDADA	1	0.625
chr2	223840001	224120000	B.2.1.1.2.1.2.2.1.1.2.1	0.231016042780749	.	223840001	224120000	#4848FF	1	0.25
chr2	224120001	224240000	B.2.1.1.2.2.1.1.1.2.2.1	0.219251336898396	.	224120001	224240000	#4848FF	1	0.25
chr2	224240001	224600000	B.2.1.2.2.1.2.1.2.1	0.133689839572193	.	224240001	224600000	#4848FF	1	0.25
chr2	224600001	224720000	A.2.1.2.2.1.2.1.2.1.2	0.632085561497326	.	224600001	224720000	#FF9191	1	0.75
chr2	224720001	224920000	A.1.2.2.1.1.2.1.2.2	0.796791443850267	.	224720001	224920000	#FF4848	1	0.875
chr2	224920001	225000000	A.2.1.2.2.1.2.1.1.1	0.635294117647059	.	224920001	225000000	#FF9191	1	0.75
chr2	225000001	225120000	A.1.2.2.1.2.2.2.2.1	0.774331550802139	.	225000001	225120000	#FF4848	1	0.875
chr2	225120001	225320000	A.2.2.1.1.1.2.2.1.2.1	0.603208556149733	.	225120001	225320000	#FFDADA	1	0.625
chr2	225320001	225520000	A.2.1.1.2.2.1.2.2.2.2.2	0.691978609625668	.	225320001	225520000	#FF9191	1	0.75
chr2	225520001	225920000	B.1.2.1.2.1.2.1.1	0.373262032085562	.	225520001	225920000	#9191FF	1	0.375
chr2	225920001	226120000	B.1.2.2.1.2.1.1.2.1.2	0.336898395721925	.	225920001	226120000	#9191FF	1	0.375
chr2	226120001	226240000	B.1.1.2.2.1.2.2.2.1	0.40855614973262	.	226120001	226240000	#DADAFF	1	0.5
chr2	226240001	226400000	B.1.1.2.2.1.2.1.2	0.410695187165775	.	226240001	226400000	#DADAFF	1	0.5
chr2	226400001	226800000	B.2.1.2.2.1.2.1.2.2.2	0.131550802139037	.	226400001	226800000	#4848FF	1	0.25
chr2	226800001	227080000	B.2.1.1.2.2.1.1.2.2.1.2.1	0.213903743315508	.	226800001	227080000	#4848FF	1	0.25
chr2	227080001	227240000	B.1.1.2.2.1.1.2.2.1	0.413903743315508	.	227080001	227240000	#DADAFF	1	0.5
chr2	227240001	227480000	A.2.2.2.2.1.1.2.1.2	0.525133689839572	.	227240001	227480000	#FFDADA	1	0.625
chr2	227480001	227640000	A.2.1.2.2.1.2.1.2.2	0.631016042780749	.	227480001	227640000	#FF9191	1	0.75
chr2	227640001	227960000	A.2.2.1.2.1.1.1.2	0.583957219251337	.	227640001	227960000	#FFDADA	1	0.625
chr2	227960001	228200000	B.1.1.1.1.2.1.2.1.1	0.487700534759358	.	227960001	228200000	#DADAFF	1	0.5
chr2	228200001	228360000	A.1.1.2.2.1.2.2.1.2.2.1	0.922994652406417	.	228200001	228360000	#FF0000	1	1
chr2	228360001	228520000	A.1.2.1.1.2.2.2.2.2	0.864171122994652	.	228360001	228520000	#FF4848	1	0.875
chr2	228520001	228720000	A.1.2.2.1.2.2.2.2.2	0.773262032085562	.	228520001	228720000	#FF4848	1	0.875
chr2	228720001	229080000	B.1.2.2.1.1.1.2.1.1	0.350802139037433	.	228720001	229080000	#9191FF	1	0.375
chr2	229080001	229280000	B.2.1.1.2.1.2.2.1.2.2	0.227807486631016	.	229080001	229280000	#4848FF	1	0.25
chr2	229280001	229400000	B.2.1.1.2.2.1.2.1.1.2.1	0.207486631016043	.	229280001	229400000	#4848FF	1	0.25
chr2	229400001	229680000	B.2.1.2.2.1.2.2.1.1.2.1	0.129411764705882	.	229400001	229680000	#4848FF	1	0.25
chr2	229680001	229840000	B.2.1.1.2.1.1.2.2.1.1	0.238502673796791	.	229680001	229840000	#4848FF	1	0.25
chr2	229840001	229960000	B.1.1.2.2.2.1.2.2.1	0.401069518716578	.	229840001	229960000	#DADAFF	1	0.5
chr2	229960001	230600000	B.2.1.1.2.2.2.2.1.1	0.197860962566845	.	229960001	230600000	#4848FF	1	0.25
chr2	230600001	230880000	A.1.2.2.1.1.2.1.1.2.2	0.798930481283422	.	230600001	230880000	#FF4848	1	0.875
chr2	230880001	230960000	A.2.2.1.2.1.2.1.2	0.579679144385027	.	230880001	230960000	#FFDADA	1	0.625
chr2	230960001	231240000	A.2.1.2.2.1.2.2.2.2	0.626737967914438	.	230960001	231240000	#FF9191	1	0.75
chr2	231240001	231320000	A.2.1.2.1.2.2.2.1.2	0.647058823529412	.	231240001	231320000	#FF9191	1	0.75
chr2	231320001	231520000	A.2.1.2.1.2.2.2.1.1.1	0.649197860962567	.	231320001	231520000	#FF9191	1	0.75
chr2	231520001	231880000	A.1.2.1.1.2.1.1.2.2	0.881283422459893	.	231520001	231880000	#FF4848	1	0.875
chr2	231880001	232160000	A.1.1.2.1.1.2.1.1.2.1	0.973262032085562	.	231880001	232160000	#FF0000	1	1
chr2	232160001	232320000	A.1.1.2.2.1.2.1.1.2.2	0.929411764705882	.	232160001	232320000	#FF0000	1	1
chr2	232320001	232480000	A.1.2.1.2.1.1.1.1.2.1.1.1	0.862032085561497	.	232320001	232480000	#FF4848	1	0.875
chr2	232480001	232600000	A.1.2.1.2.1.1.1.1.2.1.2.2	0.858823529411765	.	232480001	232600000	#FF4848	1	0.875
chr2	232600001	233120000	A.1.1.2.2.1.1.1.2.2.2	0.93475935828877	.	232600001	233120000	#FF0000	1	1
chr2	233120001	233280000	A.1.2.2.2.2.1.1.1	0.763636363636364	.	233120001	233280000	#FF4848	1	0.875
chr2	233280001	233400000	A.1.2.2.2.2.1.2	0.761497326203209	.	233280001	233400000	#FF4848	1	0.875
chr2	233400001	233880000	A.1.1.1.2.2.1.2.1	0.980748663101604	.	233400001	233880000	#FF0000	1	1
chr2	233880001	234000000	A.1.1.2.1.1.2.1.1.2.2.2	0.971122994652406	.	233880001	234000000	#FF0000	1	1
chr2	234080001	234360000	A.1.1.2.1.1.2.1.1.2.2.2	0.971122994652406	.	234080001	234360000	#FF0000	1	1
chr2	234360001	234600000	A.1.2.1.1.2.1.2.2.2	0.875935828877005	.	234360001	234600000	#FF4848	1	0.875
chr2	234600001	234800000	A.1.2.1.1.2.1.2.1.1.1	0.880213903743316	.	234600001	234800000	#FF4848	1	0.875
chr2	234800001	235200000	A.2.1.1.2.2.2.1.1.2	0.689839572192513	.	234800001	235200000	#FF9191	1	0.75
chr2	235200001	235400000	A.2.1.2.2.2.2.1	0.621390374331551	.	235200001	235400000	#FF9191	1	0.75
chr2	235400001	235720000	A.2.1.2.2.2.2.2.2	0.619251336898396	.	235400001	235720000	#FF9191	1	0.75
chr2	235720001	235800000	A.2.1.2.1.2.1.2.1.2.1	0.654545454545455	.	235720001	235800000	#FF9191	1	0.75
chr2	235800001	236280000	A.2.1.2.1.1.1.2.2.1	0.668449197860963	.	235800001	236280000	#FF9191	1	0.75
chr2	236280001	236440000	A.2.1.1.1.1.2.2.2.2	0.74331550802139	.	236280001	236440000	#FF9191	1	0.75
chr2	236440001	236480000	A.1.2.2.2.2.1.1.2	0.762566844919786	.	236440001	236480000	#FF4848	1	0.875
chr2	236520001	236680000	A.1.2.2.2.2.1.1.2	0.762566844919786	.	236520001	236680000	#FF4848	1	0.875
chr2	236680001	236880000	A.2.2.1.1.1.2.1.1.2.2.2	0.607486631016043	.	236680001	236880000	#FFDADA	1	0.625
chr2	236880001	237000000	A.2.2.1.1.1.1.2.2	0.61283422459893	.	236880001	237000000	#FFDADA	1	0.625
chr2	237000001	237160000	A.2.2.1.2.1.2.1.1.1	0.581818181818182	.	237000001	237160000	#FFDADA	1	0.625
chr2	237160001	237720000	A.2.1.2.1.1.2.1.2.1.1	0.66524064171123	.	237160001	237720000	#FF9191	1	0.75
chr2	237720001	238000000	A.1.2.2.1.1.2.2.1.2.1	0.792513368983957	.	237720001	238000000	#FF4848	1	0.875
chr2	238000001	238720000	A.1.2.1.2.1.2.1.1.2	0.845989304812834	.	238000001	238720000	#FF4848	1	0.875
chr2	238720001	239080000	A.1.2.1.2.1.1.1.1.2.2.1	0.857754010695187	.	238720001	239080000	#FF4848	1	0.875
chr2	239080001	239240000	A.1.2.1.2.1.1.1.1.2.1.1.2	0.86096256684492	.	239080001	239240000	#FF4848	1	0.875
chr2	239240001	239440000	A.2.1.1.1.1.2.1.2.2	0.746524064171123	.	239240001	239440000	#FF9191	1	0.75
chr2	239440001	239800000	A.2.1.2.1.1.2.1.2.1.2	0.664171122994652	.	239440001	239800000	#FF9191	1	0.75
chr2	239840001	240200000	A.2.1.2.1.1.2.1.2.1.2	0.664171122994652	.	239840001	240200000	#FF9191	1	0.75
chr2	240200001	240320000	A.2.1.1.1.1.1.2.1.2	0.751871657754011	.	240200001	240320000	#FF9191	1	0.75
chr2	240320001	240760000	A.2.1.2.1.1.2.2.2.1	0.659893048128342	.	240320001	240760000	#FF9191	1	0.75
chr2	240760001	240880000	A.2.1.2.1.2.1.2.2	0.6524064171123	.	240760001	240880000	#FF9191	1	0.75
chr2	240880001	241520000	A.1.2.2.1.1.2.2.1.1.1	0.79572192513369	.	240880001	241520000	#FF4848	1	0.875
chr2	241520001	241600000	A.1.2.2.2.2.2.2.2	0.755080213903743	.	241520001	241600000	#FF4848	1	0.875
chr2	241600001	241720000	A.2.1.1.1.1.1.2.2.2	0.749732620320856	.	241600001	241720000	#FF9191	1	0.75
chr2	241720001	241840000	A.2.1.2.1.2.1.2.1.1.1	0.65668449197861	.	241720001	241840000	#FF9191	1	0.75
chr2	241840001	241920000	A.2.1.2.1.2.1.2.1.2.2	0.653475935828877	.	241840001	241920000	#FF9191	1	0.75
chr2	241920001	242200000	A.1.2.1.2.1.1.1.2.2	0.854545454545454	.	241920001	242200000	#FF4848	1	0.875
chr2	242200001	242400000	A.1.2.1.2.1.1.1.2.1	0.855614973262032	.	242200001	242400000	#FF4848	1	0.875
chr2	242400001	242760000	A.1.2.1.2.1.1.1.1.2.2.2	0.85668449197861	.	242400001	242760000	#FF4848	1	0.875
chr2	242760001	243040000	A.2.1.1.1.1.1.2.2.1	0.750802139037433	.	242760001	243040000	#FF9191	1	0.75
chr3	40001	1160000	B.2.2.2.2.2.2	0.00133155792276964	.	40001	1160000	#0000FF	1	0.125
chr3	1160001	1400000	B.2.1.2.2.2.2.2.1	0.114513981358189	.	1160001	1400000	#4848FF	1	0.25
chr3	1400001	1680000	B.2.2.1.1.1.2.2.2.1	0.0918774966711052	.	1400001	1680000	#0000FF	1	0.125
chr3	1680001	2120000	B.2.2.2.1.2.2.1.2.1.2	0.0199733688415446	.	1680001	2120000	#0000FF	1	0.125
chr3	2120001	2240000	B.1.2.2.2.2.2.1.2	0.278295605858855	.	2120001	2240000	#9191FF	1	0.375
chr3	2240001	2440000	B.2.1.2.2.1.2.2.1	0.133155792276964	.	2240001	2440000	#4848FF	1	0.25
chr3	2440001	2680000	B.2.1.2.2.1.2.2.2.2	0.130492676431425	.	2440001	2680000	#4848FF	1	0.25
chr3	2680001	2840000	B.2.1.1.2.1.2.1.2	0.22103861517976	.	2680001	2840000	#4848FF	1	0.25
chr3	2840001	3120000	B.2.1.1.2.1.1.2.2.1	0.226364846870839	.	2840001	3120000	#4848FF	1	0.25
chr3	3120001	3240000	A.2.2.1.1.2.1.1	0.601864181091877	.	3120001	3240000	#FFDADA	1	0.625
chr3	3240001	3440000	B.1.2.1.2.2.2.2.2.2.2	0.342210386151798	.	3240001	3440000	#9191FF	1	0.375
chr3	3440001	3920000	B.2.1.1.2.1.1.2.1.2.1.1	0.230359520639148	.	3440001	3920000	#4848FF	1	0.25
chr3	3920001	4320000	B.1.1.2.1.2.2.2.2.2	0.422103861517976	.	3920001	4320000	#DADAFF	1	0.5
chr3	4320001	4760000	A.2.1.2.1.1.2.1.2.1.2	0.643142476697736	.	4320001	4760000	#FF9191	1	0.75
chr3	4760001	5080000	A.1.1.2.2.1.1.2.1	0.896138482023968	.	4760001	5080000	#FF0000	1	1
chr3	5080001	5280000	A.1.2.2.2.2.1.2.2	0.708388814913449	.	5080001	5280000	#FF4848	1	0.875
chr3	5280001	5600000	B.1.1.1.2.2.1.1.2.1	0.454061251664447	.	5280001	5600000	#DADAFF	1	0.5
chr3	5600001	5800000	B.1.2.1.2.2.2.2.2.2.1	0.343541944074567	.	5600001	5800000	#9191FF	1	0.375
chr3	5800001	6040000	B.2.1.1.2.1.2.2.2.2.1.2	0.211717709720373	.	5800001	6040000	#4848FF	1	0.25
chr3	6040001	6440000	B.2.2.1.1.2.2.1.1	0.0785619174434088	.	6040001	6440000	#0000FF	1	0.125
chr3	6440001	6720000	B.2.2.1.1.1.2.1.1.1	0.0985352862849534	.	6440001	6720000	#0000FF	1	0.125
chr3	6720001	6920000	B.2.1.1.2.1.1.1.1.1	0.235685752330226	.	6720001	6920000	#4848FF	1	0.25
chr3	6920001	7240000	B.2.2.1.1.2.1.1.2.2	0.085219707057257	.	6920001	7240000	#0000FF	1	0.125
chr3	7240001	7600000	B.1.2.2.2.1.1.2.2.2.1	0.298268974700399	.	7240001	7600000	#9191FF	1	0.375
chr3	7600001	7800000	B.1.1.2.1.1.1.2.1.1.1	0.438082556591212	.	7600001	7800000	#DADAFF	1	0.5
chr3	7800001	8040000	B.2.1.1.2.1.1.2.2.2.1	0.225033288948069	.	7800001	8040000	#4848FF	1	0.25
chr3	8040001	8200000	B.2.1.1.2.1.2.2.2.2.2	0.210386151797603	.	8040001	8200000	#4848FF	1	0.25
chr3	8200001	8480000	B.1.2.2.2.1.1.2.1.2.1.1	0.304926764314248	.	8200001	8480000	#9191FF	1	0.375
chr3	8480001	8720000	A.2.1.1.2.1.2.1.2.1	0.677762982689747	.	8480001	8720000	#FF9191	1	0.75
chr3	8720001	8960000	A.2.2.2.1.2.1.2.1.1.1	0.533954727030626	.	8720001	8960000	#FFDADA	1	0.625
chr3	8960001	9200000	A.1.2.1.1.2.1.1.2.1.1.2.1	0.841544607190413	.	8960001	9200000	#FF4848	1	0.875
chr3	9240001	9400000	A.1.2.1.1.2.1.1.2.1.1.2.1	0.841544607190413	.	9240001	9400000	#FF4848	1	0.875
chr3	9400001	9560000	A.1.1.2.1.2.2.1.2.2	0.906790945406125	.	9400001	9560000	#FF0000	1	1
chr3	9560001	9720000	A.1.2.1.2.2.2.2	0.77762982689747	.	9560001	9720000	#FF4848	1	0.875
chr3	9720001	9880000	A.1.2.1.1.2.1.1.1.2	0.844207723035952	.	9720001	9880000	#FF4848	1	0.875
chr3	9880001	10040000	A.1.1.2.1.2.2.1.2.1.2	0.908122503328895	.	9880001	10040000	#FF0000	1	1
chr3	10040001	10160000	A.1.1.2.1.1.2.2.2.2.1.2	0.92676431424767	.	10040001	10160000	#FF0000	1	1
chr3	10200001	10400000	A.1.1.2.1.1.2.2.2.2.1.2	0.92676431424767	.	10200001	10400000	#FF0000	1	1
chr3	10400001	10560000	A.2.1.2.2.1.1.1.2.2.1	0.615179760319574	.	10400001	10560000	#FF9191	1	0.75
chr3	10560001	10720000	A.2.2.1.2.1.2.2.2	0.577896138482024	.	10560001	10720000	#FFDADA	1	0.625
chr3	10720001	10920000	A.2.2.1.2.1.2.2.1	0.579227696404794	.	10720001	10920000	#FFDADA	1	0.625
chr3	10920001	11680000	A.1.1.2.2.2.2.1.1	0.870838881491345	.	10920001	11680000	#FF0000	1	1
chr3	11680001	11880000	A.1.2.2.2.1.2.1.2.1.1	0.725699067909454	.	11680001	11880000	#FF4848	1	0.875
chr3	11880001	12240000	A.1.2.2.2.1.1.2.1	0.732356857523302	.	11880001	12240000	#FF4848	1	0.875
chr3	12240001	12600000	A.1.1.1.2.1.1.1.2.1	0.982689747003995	.	12240001	12600000	#FF0000	1	1
chr3	12600001	12880000	A.1.1.2.1.2.2.1.2.1.1	0.909454061251665	.	12600001	12880000	#FF0000	1	1
chr3	12880001	13000000	A.1.2.2.2.1.1.2.2.2	0.729693741677763	.	12880001	13000000	#FF4848	1	0.875
chr3	13000001	13440000	A.1.2.1.1.2.1.2.1	0.834886817576565	.	13000001	13440000	#FF4848	1	0.875
chr3	13480001	13560000	A.1.2.1.1.2.1.2.1	0.834886817576565	.	13480001	13560000	#FF4848	1	0.875
chr3	13560001	13880000	A.2.1.2.2.2.1.1	0.608521970705726	.	13560001	13880000	#FF9191	1	0.75
chr3	13880001	14160000	A.2.1.2.2.1.1.1.1	0.619174434087883	.	13880001	14160000	#FF9191	1	0.75
chr3	14160001	14440000	A.1.1.2.1.1.2.2.1.1.2	0.936085219707057	.	14160001	14440000	#FF0000	1	1
chr3	14440001	14840000	A.1.1.1.1.2.2.1.2	0.986684420772304	.	14440001	14840000	#FF0000	1	1
chr3	14840001	15120000	A.1.1.2.1.1.2.2.2.1.1	0.930758988015979	.	14840001	15120000	#FF0000	1	1
chr3	15120001	15400000	A.1.1.2.1.1.2.2.1.1.1	0.937416777629827	.	15120001	15400000	#FF0000	1	1
chr3	15440001	15480000	A.1.1.2.1.1.2.2.1.1.1	0.937416777629827	.	15440001	15480000	#FF0000	1	1
chr3	15480001	15920000	A.1.1.2.2.1.1.1.2.1.2	0.900133155792277	.	15480001	15920000	#FF0000	1	1
chr3	15920001	16400000	A.2.2.2.1.2.2.2.1	0.524633821571238	.	15920001	16400000	#FFDADA	1	0.625
chr3	16400001	16680000	B.1.1.1.2.2.1.1.1.1	0.456724367509987	.	16400001	16680000	#DADAFF	1	0.5
chr3	16680001	16880000	B.1.1.1.2.2.2.1.1.1	0.448735019973369	.	16680001	16880000	#DADAFF	1	0.5
chr3	16880001	17080000	A.1.2.2.2.2.1.1.2.2	0.711051930758988	.	16880001	17080000	#FF4848	1	0.875
chr3	17080001	17400000	A.2.2.2.1.2.2.1.1	0.528628495339547	.	17080001	17400000	#FFDADA	1	0.625
chr3	17400001	17840000	A.2.1.2.1.1.2.2.2.2	0.63115845539281	.	17400001	17840000	#FF9191	1	0.75
chr3	17840001	18000000	B.1.1.1.1.1.1.1.1	0.496671105193076	.	17840001	18000000	#DADAFF	1	0.5
chr3	18000001	18360000	B.1.2.1.2.2.2.1.1	0.350199733688415	.	18000001	18360000	#9191FF	1	0.375
chr3	18360001	18520000	B.1.1.1.1.1.1.1.2.1	0.495339547270306	.	18360001	18520000	#DADAFF	1	0.5
chr3	18520001	18880000	B.1.2.1.2.2.2.2.2.1	0.344873501997337	.	18520001	18880000	#9191FF	1	0.375
chr3	18880001	19080000	B.1.2.2.2.2.1.2.1.2.1	0.284953395472703	.	18880001	19080000	#9191FF	1	0.375
chr3	19080001	19160000	B.1.2.1.2.2.1.2.1	0.352862849533955	.	19080001	19160000	#9191FF	1	0.375
chr3	19160001	19240000	B.1.2.1.2.2.1.2.2	0.351531291611185	.	19160001	19240000	#9191FF	1	0.375
chr3	19240001	19440000	B.1.2.2.2.1.1.2.1.1.2.2	0.306258322237017	.	19240001	19440000	#9191FF	1	0.375
chr3	19440001	19720000	B.2.1.2.2.1.2.1.1	0.135818908122503	.	19440001	19720000	#4848FF	1	0.25
chr3	19720001	20000000	B.1.1.2.1.2.1.1.2.2	0.428761651131824	.	19720001	20000000	#DADAFF	1	0.5
chr3	20000001	20120000	A.2.1.2.2.1.2.2	0.609853528628495	.	20000001	20120000	#FF9191	1	0.75
chr3	20120001	20280000	A.2.1.2.1.1.2.1.2.1.1	0.644474034620506	.	20120001	20280000	#FF9191	1	0.75
chr3	20280001	20520000	B.1.1.1.2.2.2.1.1.2.2	0.44607190412783	.	20280001	20520000	#DADAFF	1	0.5
chr3	20520001	20720000	B.1.2.2.2.1.1.2.1.1.1	0.308921438082557	.	20520001	20720000	#9191FF	1	0.375
chr3	20720001	21000000	B.2.1.1.2.2.1.1.1.2.2.2	0.202396804260985	.	20720001	21000000	#4848FF	1	0.25
chr3	21000001	21400000	B.2.2.1.1.1.1.2.2.2.2.1	0.101198402130493	.	21000001	21400000	#0000FF	1	0.125
chr3	21400001	21480000	B.2.1.1.2.1.2.2.1.1.2	0.218375499334221	.	21400001	21480000	#4848FF	1	0.25
chr3	21480001	21800000	B.2.2.1.1.1.2.2.1.2	0.0932090545938748	.	21480001	21800000	#0000FF	1	0.125
chr3	21800001	22120000	B.2.2.1.1.2.1.2.1.2.1	0.0825565912117177	.	21800001	22120000	#0000FF	1	0.125
chr3	22120001	22480000	B.2.1.2.2.2.2.1.2.2.2	0.115845539280959	.	22120001	22480000	#4848FF	1	0.25
chr3	22480001	22680000	B.2.2.1.1.1.1.2.1.2	0.106524633821571	.	22480001	22680000	#0000FF	1	0.125
chr3	22680001	23160000	B.2.2.1.1.2.1.1.1.1	0.0892143808255659	.	22680001	23160000	#0000FF	1	0.125
chr3	23160001	23400000	B.1.2.1.2.1.2.1.1	0.364846870838882	.	23160001	23400000	#9191FF	1	0.375
chr3	23400001	23600000	B.1.1.1.2.2.1.1.2.2.2	0.451398135818908	.	23400001	23600000	#DADAFF	1	0.5
chr3	23600001	23840000	A.2.2.1.2.1.1.1.1	0.588548601864181	.	23600001	23840000	#FFDADA	1	0.625
chr3	23840001	24040000	A.1.2.2.1.1.2.2.1.1.1	0.757656458055925	.	23840001	24040000	#FF4848	1	0.875
chr3	24040001	24280000	A.2.2.1.2.2.2.2.2.1.1.1	0.560585885486019	.	24040001	24280000	#FFDADA	1	0.625
chr3	24280001	24440000	A.2.1.1.2.1.1.1.1.1	0.685752330226365	.	24280001	24440000	#FF9191	1	0.75
chr3	24440001	24720000	A.1.1.2.2.2.2.1.2.2	0.868175765645806	.	24440001	24720000	#FF0000	1	1
chr3	24720001	25160000	B.2.1.1.2.1.1.2.1.2.2	0.227696404793609	.	24720001	25160000	#4848FF	1	0.25
chr3	25160001	25360000	B.2.1.1.2.1.2.2.2.1	0.214380825565912	.	25160001	25360000	#4848FF	1	0.25
chr3	25360001	25640000	B.1.2.2.2.1.1.1.1	0.311584553928096	.	25360001	25640000	#9191FF	1	0.375
chr3	25640001	25880000	A.2.1.1.2.1.2.1.1.1	0.680426098535286	.	25640001	25880000	#FF9191	1	0.75
chr3	25880001	26520000	B.2.2.2.1.2.2.2.1.1	0.0173102529960053	.	25880001	26520000	#0000FF	1	0.125
chr3	26520001	26600000	B.2.1.1.2.1.2.1.1	0.22237017310253	.	26520001	26600000	#4848FF	1	0.25
chr3	26600001	26800000	B.2.1.2.2.2.2.1.2.2.1.2	0.117177097203728	.	26600001	26800000	#4848FF	1	0.25
chr3	26800001	26960000	B.2.1.1.2.2.2.2.2	0.190412782956059	.	26800001	26960000	#4848FF	1	0.25
chr3	26960001	27160000	B.2.1.1.2.2.2.1.2	0.193075898801598	.	26960001	27160000	#4848FF	1	0.25
chr3	27160001	27400000	B.1.1.1.2.2.1.1.1.2	0.455392809587217	.	27160001	27400000	#DADAFF	1	0.5
chr3	27400001	27640000	A.1.1.2.2.2.2.1.2.1	0.869507323568575	.	27400001	27640000	#FF0000	1	1
chr3	27640001	27760000	A.1.2.2.2.2.1.1.1.1.1.1	0.717709720372836	.	27640001	27760000	#FF4848	1	0.875
chr3	27760001	28400000	A.2.1.2.1.1.2.1.1	0.645805592543276	.	27760001	28400000	#FF9191	1	0.75
chr3	28400001	28920000	B.2.2.1.1.1.1.2.1.1	0.107856191744341	.	28400001	28920000	#0000FF	1	0.125
chr3	28920001	29080000	B.2.1.2.2.1.1.2.1	0.138482023968043	.	28920001	29080000	#4848FF	1	0.25
chr3	29080001	29760000	B.2.2.2.1.2.2.2.2	0.0133155792276964	.	29080001	29760000	#0000FF	1	0.125
chr3	29760001	30040000	B.2.2.1.1.1.1.2.2.2.1.2	0.102529960053262	.	29760001	30040000	#0000FF	1	0.125
chr3	30040001	30440000	A.2.2.2.1.2.2.2.2	0.523302263648469	.	30040001	30440000	#FFDADA	1	0.625
chr3	30440001	30520000	A.2.2.2.1.1.1.2.2	0.547270306258322	.	30440001	30520000	#FFDADA	1	0.625
chr3	30520001	30760000	A.2.1.1.2.1.2.1.1.2	0.679094540612517	.	30520001	30760000	#FF9191	1	0.75
chr3	30760001	31040000	B.1.2.1.2.1.2.2.2.2	0.355525965379494	.	30760001	31040000	#9191FF	1	0.375
[truncated: 8,557 more rows]
