# Supplementary material for: Systematic inference and comparison of multi-scale chromatin sub-compartments connects spatial organization to cell phenotypes
Source: Nat Commun. 2021 May 10;12:2439. doi: 10.1038/s41467-021-22666-3 (PMC8110550; doi:10.1038/s41467-021-22666-3)
Supplement: Supplementary file 5 — Supplementary Dataset 2 [file 41467_2021_22666_MOESM5_ESM.zip › Supplementary_Data_1_domain_hierarchies_127HiCmaps/KBM7_CML_binsize=10kb.bed]

#fields: chr, pos_start, pos_end, the full compartment label describing the position in the hierachy, normalized compartment domain rank, ., pos_start, pos_end, color based on eight compartment model (A.1.1 - B.2.2), 1, eight compartment score (A.1.1 to B.2.2: 8 to 1 devided by 8)
chr1	560001	570000	A.2.2.2.2.1.1.1.1.2	0.439439439439439	.	560001	570000	#FFDADA	1	0.625
chr1	700001	750000	A.2.2.2.2.1.1.1.1.2	0.439439439439439	.	700001	750000	#FFDADA	1	0.625
chr1	750001	1080000	A.1.2.1.1.2.2.2.1.1	0.865865865865866	.	750001	1080000	#FF4848	1	0.875
chr1	1080001	1450000	A.1.1.2.1.1.2.2.1.1	0.966966966966967	.	1080001	1450000	#FF0000	1	1
chr1	1450001	1860000	A.1.1.2.1.2.2.2.2.2.2	0.933933933933934	.	1450001	1860000	#FF0000	1	1
chr1	1860001	2000000	A.2.1.1.1.1.2.1.2.1.1.1	0.738738738738739	.	1860001	2000000	#FF9191	1	0.75
chr1	2000001	2080000	A.2.1.2.2.1.1.2.1.2.2	0.604604604604605	.	2000001	2080000	#FF9191	1	0.75
chr1	2080001	2340000	A.1.2.1.2.1.2.1.2	0.846846846846847	.	2080001	2340000	#FF4848	1	0.875
chr1	2340001	2440000	B.1.1.2.1.1.2.2.2.1.1.2.2	0.339339339339339	.	2340001	2440000	#DADAFF	1	0.5
chr1	2440001	2530000	A.2.2.2.2.1.1.2.2.1.2	0.429429429429429	.	2440001	2530000	#FFDADA	1	0.625
chr1	2530001	2580000	B.1.2.1.1.1.1.2.1.1.1	0.297297297297297	.	2530001	2580000	#9191FF	1	0.375
chr1	2580001	2640000	B.2.1.1.2.1.1.1.2.2	0.149149149149149	.	2580001	2640000	#4848FF	1	0.25
chr1	2680001	2690000	B.2.1.1.2.1.1.1.2.2	0.149149149149149	.	2680001	2690000	#4848FF	1	0.25
chr1	2690001	2770000	B.1.2.2.1.2.2.2.1	0.222222222222222	.	2690001	2770000	#9191FF	1	0.375
chr1	2770001	2910000	B.2.1.2.1.1.1.2.1.1.2	0.118118118118118	.	2770001	2910000	#4848FF	1	0.25
chr1	2910001	3170000	B.2.1.1.2.2.2.1.2.1.2.2	0.133133133133133	.	2910001	3170000	#4848FF	1	0.25
chr1	3170001	3330000	B.2.1.1.2.2.2.1.2.1.1	0.135135135135135	.	3170001	3330000	#4848FF	1	0.25
chr1	3330001	3370000	B.1.2.1.2.2.2.1.1	0.24024024024024	.	3330001	3370000	#9191FF	1	0.375
chr1	3370001	3410000	B.1.1.1.1.1.2.1.2.2.2	0.398398398398398	.	3370001	3410000	#DADAFF	1	0.5
chr1	3410001	3500000	A.2.2.2.2.1.1.2.2.1.1	0.43043043043043	.	3410001	3500000	#FFDADA	1	0.625
chr1	3500001	3560000	A.2.2.1.2.1.2.1	0.528528528528528	.	3500001	3560000	#FFDADA	1	0.625
chr1	3560001	3640000	A.2.1.2.2.1.2.1.1	0.602602602602603	.	3560001	3640000	#FF9191	1	0.75
chr1	3640001	3720000	A.2.2.1.1.2.2.1.1.1.2	0.541541541541542	.	3640001	3720000	#FFDADA	1	0.625
chr1	3720001	3820000	A.2.2.2.1.2.2.2.2.2.2	0.443443443443443	.	3720001	3820000	#FFDADA	1	0.625
chr1	3820001	3850000	B.2.2.2.1.2.2.2	0.00600600600600601	.	3820001	3850000	#0000FF	1	0.125
chr1	3990001	4950000	B.2.2.2.1.2.2.2	0.00600600600600601	.	3990001	4950000	#0000FF	1	0.125
chr1	4950001	4990000	B.2.1.2.1.2.1.2.2.1	0.106106106106106	.	4950001	4990000	#4848FF	1	0.25
chr1	4990001	5470000	B.2.2.2.2.1.2.1	0.004004004004004	.	4990001	5470000	#0000FF	1	0.125
chr1	5470001	5570000	B.2.2.1.2.1.1.1.1	0.042042042042042	.	5470001	5570000	#0000FF	1	0.125
chr1	5570001	5780000	B.2.2.1.2.1.2.1.2.2	0.034034034034034	.	5570001	5780000	#0000FF	1	0.125
chr1	5780001	5800000	B.2.1.1.2.1.2.2.2	0.143143143143143	.	5780001	5800000	#4848FF	1	0.25
chr1	5800001	5950000	B.2.1.2.1.2.2.2.2	0.101101101101101	.	5800001	5950000	#4848FF	1	0.25
chr1	5950001	6040000	B.1.2.2.1.1.2.2.1.2	0.228228228228228	.	5950001	6040000	#9191FF	1	0.375
chr1	6040001	6100000	B.1.1.1.1.1.1.1.1.2.2	0.41041041041041	.	6040001	6100000	#DADAFF	1	0.5
chr1	6100001	6150000	B.1.1.2.1.1.2.2.2.2	0.337337337337337	.	6100001	6150000	#DADAFF	1	0.5
chr1	6150001	6250000	A.2.2.1.2.1.1.2.1	0.531531531531532	.	6150001	6250000	#FFDADA	1	0.625
chr1	6250001	6290000	A.2.1.2.2.1.2.1.2	0.601601601601602	.	6250001	6290000	#FF9191	1	0.75
chr1	6290001	6340000	A.2.2.1.1.2.2.1.2.2	0.537537537537538	.	6290001	6340000	#FFDADA	1	0.625
chr1	6340001	6410000	A.2.2.1.1.2.2.2	0.536536536536537	.	6340001	6410000	#FFDADA	1	0.625
chr1	6410001	6680000	A.1.1.2.2.2.2.1.2	0.901901901901902	.	6410001	6680000	#FF0000	1	1
chr1	6680001	6770000	A.2.1.1.2.2.2.2.2	0.656656656656657	.	6680001	6770000	#FF9191	1	0.75
chr1	6770001	6790000	B.1.1.2.1.1.1.2.2.2	0.346346346346346	.	6770001	6790000	#DADAFF	1	0.5
chr1	6790001	6840000	A.2.2.1.2.1.2.2.2	0.526526526526527	.	6790001	6840000	#FFDADA	1	0.625
chr1	6840001	6970000	B.1.1.2.1.1.2.2.2.1.2	0.338338338338338	.	6840001	6970000	#DADAFF	1	0.5
chr1	6970001	7020000	B.2.1.1.2.2.1.2.1.2	0.139139139139139	.	6970001	7020000	#4848FF	1	0.25
chr1	7020001	7170000	B.2.1.2.1.1.1.1.2.1.2.1	0.122122122122122	.	7020001	7170000	#4848FF	1	0.25
chr1	7170001	7230000	B.2.1.2.1.1.1.1.1.2.2.2	0.124124124124124	.	7170001	7230000	#4848FF	1	0.25
chr1	7230001	7250000	B.2.1.1.2.2.1.2.2	0.138138138138138	.	7230001	7250000	#4848FF	1	0.25
chr1	7250001	7300000	B.2.1.1.2.1.1.1.2.1	0.15015015015015	.	7250001	7300000	#4848FF	1	0.25
chr1	7300001	7430000	B.2.1.2.1.2.2.2.1.1	0.103103103103103	.	7300001	7430000	#4848FF	1	0.25
chr1	7430001	7710000	B.2.2.1.2.1.2.1.1.2	0.036036036036036	.	7430001	7710000	#0000FF	1	0.125
chr1	7710001	7790000	A.2.2.1.2.1.1.1.1	0.535535535535536	.	7710001	7790000	#FFDADA	1	0.625
chr1	7790001	7830000	B.1.1.1.1.1.2.1.2.2.1	0.399399399399399	.	7790001	7830000	#DADAFF	1	0.5
chr1	7830001	7960000	A.2.1.2.2.2.2.1.1.2.2	0.57957957957958	.	7830001	7960000	#FF9191	1	0.75
chr1	7960001	8010000	A.2.2.2.1.2.2.1.1.2.2.2	0.452452452452452	.	7960001	8010000	#FFDADA	1	0.625
chr1	8010001	8100000	A.2.2.2.1.2.2.2.2.1.2.2	0.445445445445445	.	8010001	8100000	#FFDADA	1	0.625
chr1	8100001	8410000	B.1.1.1.1.1.1.2.2.2	0.406406406406406	.	8100001	8410000	#DADAFF	1	0.5
chr1	8410001	8590000	A.1.2.2.2.1.1.1.1.2.1.2	0.790790790790791	.	8410001	8590000	#FF4848	1	0.875
chr1	8590001	8640000	A.2.1.2.2.2.2.2.2.1.2	0.574574574574575	.	8590001	8640000	#FF9191	1	0.75
chr1	8640001	8930000	A.1.1.2.2.2.2.2.2.2.1.1	0.891891891891892	.	8640001	8930000	#FF0000	1	1
chr1	8930001	9040000	A.1.2.1.2.1.2.2.1.2.2	0.841841841841842	.	8930001	9040000	#FF4848	1	0.875
chr1	9040001	9360000	A.1.1.2.1.1.2.2.2.2	0.962962962962963	.	9040001	9360000	#FF0000	1	1
chr1	9360001	9570000	A.1.1.2.2.2.2.2.1.1.1.1.2	0.8998998998999	.	9360001	9570000	#FF0000	1	1
chr1	9570001	9900000	A.1.1.2.1.1.2.1.1	0.96996996996997	.	9570001	9900000	#FF0000	1	1
chr1	9900001	10240000	A.1.1.2.1.1.2.1.2.1	0.968968968968969	.	9900001	10240000	#FF0000	1	1
chr1	10240001	10500000	A.1.1.2.2.2.2.2.1.1.1.1.1	0.900900900900901	.	10240001	10500000	#FF0000	1	1
chr1	10500001	10560000	A.2.1.2.2.1.1.2.1.1.2	0.606606606606607	.	10500001	10560000	#FF9191	1	0.75
chr1	10560001	10600000	A.2.2.1.2.2.1.1.2.1.1.1	0.518518518518518	.	10560001	10600000	#FFDADA	1	0.625
chr1	10600001	10910000	A.1.2.1.1.2.2.2.1.2.2.2	0.862862862862863	.	10600001	10910000	#FF4848	1	0.875
chr1	10910001	11010000	A.2.1.1.2.2.2.1.1.1.1	0.666666666666667	.	10910001	11010000	#FF9191	1	0.75
chr1	11010001	11070000	A.2.1.1.2.2.2.1.2.2	0.65965965965966	.	11010001	11070000	#FF9191	1	0.75
chr1	11070001	11350000	A.1.2.1.1.2.2.2.1.2.1	0.864864864864865	.	11070001	11350000	#FF4848	1	0.875
chr1	11350001	11470000	A.2.2.1.2.2.1.1.1.2.1.1.1	0.524524524524524	.	11350001	11470000	#FFDADA	1	0.625
chr1	11470001	11690000	A.2.2.2.1.2.2.2.1.1	0.449449449449449	.	11470001	11690000	#FFDADA	1	0.625
chr1	11690001	11860000	A.1.2.2.2.1.1.1.2.1	0.785785785785786	.	11690001	11860000	#FF4848	1	0.875
chr1	11860001	11960000	A.1.2.2.2.1.1.1.1.2.2.1.2	0.788788788788789	.	11860001	11960000	#FF4848	1	0.875
chr1	11960001	12030000	A.1.2.2.2.1.1.1.1.1.1	0.793793793793794	.	11960001	12030000	#FF4848	1	0.875
chr1	12030001	12150000	A.1.2.1.2.1.2.1.1.2	0.847847847847848	.	12030001	12150000	#FF4848	1	0.875
chr1	12150001	12200000	A.2.2.1.1.2.2.1.2.1.1	0.53953953953954	.	12150001	12200000	#FFDADA	1	0.625
chr1	12200001	12270000	A.1.2.2.2.1.1.2.1	0.781781781781782	.	12200001	12270000	#FF4848	1	0.875
chr1	12270001	12310000	A.2.2.2.1.2.2.1.1.1.2	0.455455455455455	.	12270001	12310000	#FFDADA	1	0.625
chr1	12310001	12360000	A.2.2.1.2.1.2.2.1	0.527527527527528	.	12310001	12360000	#FFDADA	1	0.625
chr1	12360001	12390000	B.1.1.2.1.1.1.2.1.1	0.35035035035035	.	12360001	12390000	#DADAFF	1	0.5
chr1	12390001	12580000	B.1.1.1.1.1.1.1.1.1	0.412412412412412	.	12390001	12580000	#DADAFF	1	0.5
chr1	12580001	12650000	B.1.2.1.2.2.2.1.2	0.239239239239239	.	12580001	12650000	#9191FF	1	0.375
chr1	12650001	12730000	B.1.1.2.1.1.2.2.2.1.1.2.1	0.34034034034034	.	12650001	12730000	#DADAFF	1	0.5
chr1	12730001	12860000	B.2.1.2.1.1.1.1.2.1.2.2	0.121121121121121	.	12730001	12860000	#4848FF	1	0.25
chr1	12860001	13020000	B.2.2.1.2.2.1.1.1	0.031031031031031	.	12860001	13020000	#0000FF	1	0.125
chr1	13030001	13060000	B.2.2.1.2.2.1.1.1	0.031031031031031	.	13030001	13060000	#0000FF	1	0.125
chr1	13130001	13150000	B.2.2.1.2.2.1.1.1	0.031031031031031	.	13130001	13150000	#0000FF	1	0.125
chr1	13170001	13220000	B.2.2.1.2.2.1.1.1	0.031031031031031	.	13170001	13220000	#0000FF	1	0.125
chr1	13350001	13360000	B.2.2.1.2.2.1.1.1	0.031031031031031	.	13350001	13360000	#0000FF	1	0.125
chr1	13370001	13390000	B.2.2.1.2.2.1.1.1	0.031031031031031	.	13370001	13390000	#0000FF	1	0.125
chr1	13700001	13720000	B.2.2.1.2.2.1.1.1	0.031031031031031	.	13700001	13720000	#0000FF	1	0.125
chr1	13730001	13740000	B.2.2.1.2.2.1.1.1	0.031031031031031	.	13730001	13740000	#0000FF	1	0.125
chr1	13770001	13970000	B.2.2.1.2.2.1.1.1	0.031031031031031	.	13770001	13970000	#0000FF	1	0.125
chr1	13970001	14020000	B.1.2.1.2.2.2.2.2.2.1	0.235235235235235	.	13970001	14020000	#9191FF	1	0.375
chr1	14020001	14090000	A.2.2.1.1.2.2.1.1.2	0.540540540540541	.	14020001	14090000	#FFDADA	1	0.625
chr1	14090001	14140000	B.1.1.2.1.2.2.1.2.2	0.331331331331331	.	14090001	14140000	#DADAFF	1	0.5
chr1	14140001	14260000	B.2.1.2.1.2.1.1.2	0.109109109109109	.	14140001	14260000	#4848FF	1	0.25
chr1	14260001	14340000	B.2.1.2.1.2.1.2.1.1	0.108108108108108	.	14260001	14340000	#4848FF	1	0.25
chr1	14340001	14400000	B.2.2.1.2.1.1.1.2.2	0.04004004004004	.	14340001	14400000	#0000FF	1	0.125
chr1	14400001	14470000	B.2.1.2.1.2.1.2.1.2	0.107107107107107	.	14400001	14470000	#4848FF	1	0.25
chr1	14470001	14710000	B.2.2.2.1.2.1.1.1	0.014014014014014	.	14470001	14710000	#0000FF	1	0.125
chr1	14710001	14810000	B.2.2.1.2.1.1.1.2.1	0.041041041041041	.	14710001	14810000	#0000FF	1	0.125
chr1	14810001	14870000	B.2.1.2.1.1.1.1.1.2.2.1	0.125125125125125	.	14810001	14870000	#4848FF	1	0.25
chr1	14870001	14970000	B.2.1.2.1.1.1.1.1.2.1	0.126126126126126	.	14870001	14970000	#4848FF	1	0.25
chr1	14970001	15050000	B.2.1.1.2.1.1.2.2	0.147147147147147	.	14970001	15050000	#4848FF	1	0.25
chr1	15050001	15120000	B.1.1.1.1.2.2.2.2.2.1	0.381381381381381	.	15050001	15120000	#DADAFF	1	0.5
chr1	15120001	15220000	B.1.2.2.1.1.2.2.1.1	0.229229229229229	.	15120001	15220000	#9191FF	1	0.375
chr1	15220001	15450000	B.1.1.1.1.1.1.2.2.1	0.407407407407407	.	15220001	15450000	#DADAFF	1	0.5
chr1	15450001	15590000	A.1.2.2.1.1.1.2.1.1.1	0.822822822822823	.	15450001	15590000	#FF4848	1	0.875
chr1	15590001	15650000	A.2.2.1.1.2.1.2.1.2.2	0.54954954954955	.	15590001	15650000	#FFDADA	1	0.625
chr1	15650001	15740000	A.1.2.2.2.1.1.1.2.2.2.1	0.783783783783784	.	15650001	15740000	#FF4848	1	0.875
chr1	15740001	15840000	A.2.1.1.1.1.2.1.2.2.1.2	0.730730730730731	.	15740001	15840000	#FF9191	1	0.75
chr1	15840001	15900000	A.2.1.1.1.1.2.1.2.2.1.1.1	0.732732732732733	.	15840001	15900000	#FF9191	1	0.75
chr1	15900001	16100000	A.1.1.2.2.2.2.1.1.2	0.902902902902903	.	15900001	16100000	#FF0000	1	1
chr1	16100001	16160000	A.1.2.2.2.1.1.1.1.1.2	0.792792792792793	.	16100001	16160000	#FF4848	1	0.875
chr1	16160001	16400000	A.1.1.2.1.2.2.1.2.2.1	0.93993993993994	.	16160001	16400000	#FF0000	1	1
chr1	16400001	16830000	A.1.1.1.2.2.2.1.1	0.982982982982983	.	16400001	16830000	#FF0000	1	1
chr1	16830001	16880000	A.2.1.1.2.2.1.2.2.2	0.667667667667668	.	16830001	16880000	#FF9191	1	0.75
chr1	16880001	16920000	A.2.1.1.2.2.1.1.1	0.675675675675676	.	16880001	16920000	#FF9191	1	0.75
chr1	16920001	16990000	A.1.2.1.1.2.2.2.1.2.2.1	0.863863863863864	.	16920001	16990000	#FF4848	1	0.875
chr1	17000001	17130000	A.1.2.1.1.2.2.2.1.2.2.1	0.863863863863864	.	17000001	17130000	#FF4848	1	0.875
chr1	17170001	17240000	A.1.2.1.1.2.2.2.1.2.2.1	0.863863863863864	.	17170001	17240000	#FF4848	1	0.875
chr1	17240001	17380000	A.1.2.2.1.1.1.2.1.2.1	0.820820820820821	.	17240001	17380000	#FF4848	1	0.875
chr1	17380001	17460000	A.2.1.2.2.2.2.1.1.2.1	0.580580580580581	.	17380001	17460000	#FF9191	1	0.75
chr1	17460001	17560000	A.2.2.1.1.2.2.1.1.1.1	0.542542542542543	.	17460001	17560000	#FFDADA	1	0.625
chr1	17560001	17620000	A.2.2.2.1.2.2.1.1.1.1.1	0.457457457457457	.	17560001	17620000	#FFDADA	1	0.625
chr1	17620001	17780000	A.2.2.1.2.1.1.2.2.2	0.529529529529529	.	17620001	17780000	#FFDADA	1	0.625
chr1	17780001	17820000	B.1.1.2.1.2.2.1.2.1	0.332332332332332	.	17780001	17820000	#DADAFF	1	0.5
chr1	17820001	18010000	B.2.1.1.2.2.2.1.2.2.1	0.132132132132132	.	17820001	18010000	#4848FF	1	0.25
chr1	18010001	18430000	B.2.2.2.1.2.1.1.2	0.013013013013013	.	18010001	18430000	#0000FF	1	0.125
chr1	18430001	18510000	B.2.1.1.2.2.2.1.2.1.2.1	0.134134134134134	.	18430001	18510000	#4848FF	1	0.25
chr1	18510001	18650000	B.2.2.1.2.1.2.1.2.1	0.035035035035035	.	18510001	18650000	#0000FF	1	0.125
chr1	18650001	18820000	B.2.2.1.2.2.1.2	0.027027027027027	.	18650001	18820000	#0000FF	1	0.125
chr1	18820001	18910000	B.2.1.2.1.2.1.2.2.2	0.105105105105105	.	18820001	18910000	#4848FF	1	0.25
chr1	18910001	18950000	B.2.1.1.2.2.2.2.2.2	0.128128128128128	.	18910001	18950000	#4848FF	1	0.25
chr1	18950001	19120000	B.2.1.2.1.2.1.1.1.1.1	0.112112112112112	.	18950001	19120000	#4848FF	1	0.25
chr1	19120001	19210000	B.2.1.1.2.2.2.1.1.1	0.137137137137137	.	19120001	19210000	#4848FF	1	0.25
chr1	19210001	19300000	A.2.2.2.1.2.2.1.1.1.1.2	0.456456456456456	.	19210001	19300000	#FFDADA	1	0.625
chr1	19300001	19380000	B.1.1.2.1.2.2.1.1	0.333333333333333	.	19300001	19380000	#DADAFF	1	0.5
chr1	19380001	19440000	A.2.2.2.1.2.2.2.2.1.1	0.447447447447447	.	19380001	19440000	#FFDADA	1	0.625
chr1	19440001	19500000	A.2.2.1.1.2.2.1.2.1.2	0.538538538538539	.	19440001	19500000	#FFDADA	1	0.625
chr1	19500001	19990000	A.1.2.1.1.2.1.1.1	0.870870870870871	.	19500001	19990000	#FF4848	1	0.875
chr1	19990001	20140000	B.1.2.1.1.1.1.2.1.1.2	0.296296296296296	.	19990001	20140000	#9191FF	1	0.375
chr1	20140001	20200000	B.1.2.2.1.1.2.1.1.2	0.231231231231231	.	20140001	20200000	#9191FF	1	0.375
chr1	20200001	20250000	B.1.2.1.2.2.2.2.1.1	0.238238238238238	.	20200001	20250000	#9191FF	1	0.375
chr1	20250001	20320000	B.2.1.1.2.2.1.2.1.1.2	0.14014014014014	.	20250001	20320000	#4848FF	1	0.25
chr1	20320001	20370000	B.2.1.1.2.2.2.2.1	0.13013013013013	.	20320001	20370000	#4848FF	1	0.25
chr1	20370001	20420000	B.2.1.1.2.2.1.2.1.1.1	0.141141141141141	.	20370001	20420000	#4848FF	1	0.25
chr1	20420001	20480000	B.2.1.1.2.1.1.1.1	0.151151151151151	.	20420001	20480000	#4848FF	1	0.25
chr1	20480001	20550000	B.1.2.2.1.2.2.2.2	0.221221221221221	.	20480001	20550000	#9191FF	1	0.375
chr1	20550001	20820000	B.2.1.2.1.1.1.2.2	0.116116116116116	.	20550001	20820000	#4848FF	1	0.25
chr1	20820001	20990000	A.2.2.2.1.2.2.2.2.2.1	0.444444444444444	.	20820001	20990000	#FFDADA	1	0.625
chr1	20990001	21510000	A.1.1.2.1.2.2.1.2.1.1	0.943943943943944	.	20990001	21510000	#FF0000	1	1
chr1	21510001	21600000	A.2.1.2.2.1.1.2.1.1.1	0.607607607607608	.	21510001	21600000	#FF9191	1	0.75
chr1	21600001	21670000	A.2.1.1.1.1.2.1.2.1.1.2.2	0.736736736736737	.	21600001	21670000	#FF9191	1	0.75
chr1	21670001	21720000	A.2.2.1.2.2.1.1.2.1.1.2	0.517517517517518	.	21670001	21720000	#FFDADA	1	0.625
chr1	21720001	21800000	A.2.1.2.2.2.1.2.1.2	0.590590590590591	.	21720001	21800000	#FF9191	1	0.75
chr1	21800001	21930000	A.2.1.1.2.2.2.1.1.2.1	0.662662662662663	.	21800001	21930000	#FF9191	1	0.75
chr1	21930001	22010000	A.2.1.2.2.1.1.2.1.2.1	0.605605605605606	.	21930001	22010000	#FF9191	1	0.75
chr1	22010001	22270000	A.1.1.2.2.2.2.2.2.2.1.2	0.890890890890891	.	22010001	22270000	#FF0000	1	1
chr1	22270001	22360000	A.2.1.1.2.2.2.1.1.2.2	0.661661661661662	.	22270001	22360000	#FF9191	1	0.75
chr1	22360001	22420000	A.2.1.2.2.2.1.2.2.1.2.2.1	0.586586586586587	.	22360001	22420000	#FF9191	1	0.75
chr1	22420001	22470000	A.2.2.2.2.1.1.1.1.1.2.1	0.441441441441441	.	22420001	22470000	#FFDADA	1	0.625
chr1	22470001	22720000	B.1.2.1.2.2.2.2.1.2	0.237237237237237	.	22470001	22720000	#9191FF	1	0.375
chr1	22720001	22770000	B.1.1.2.1.1.1.2.1.2.2	0.348348348348348	.	22720001	22770000	#DADAFF	1	0.5
chr1	22770001	22950000	B.1.1.1.1.1.1.2.1	0.408408408408408	.	22770001	22950000	#DADAFF	1	0.5
chr1	22950001	22990000	B.1.2.1.1.1.1.2.1.2	0.295295295295295	.	22950001	22990000	#9191FF	1	0.375
chr1	22990001	23060000	B.1.1.2.1.1.1.2.1.2.1	0.349349349349349	.	22990001	23060000	#DADAFF	1	0.5
chr1	23060001	23210000	B.1.1.2.1.2.1.2	0.334334334334334	.	23060001	23210000	#DADAFF	1	0.5
chr1	23210001	23260000	B.1.1.2.1.2.2.2	0.33033033033033	.	23210001	23260000	#DADAFF	1	0.5
chr1	23260001	23300000	B.1.1.2.1.1.1.1.1.1	0.355355355355355	.	23260001	23300000	#DADAFF	1	0.5
chr1	23300001	23350000	A.2.2.2.2.1.1.1.1.1.2.2	0.44044044044044	.	23300001	23350000	#FFDADA	1	0.625
chr1	23350001	23430000	A.2.1.2.2.1.1.2.2	0.603603603603604	.	23350001	23430000	#FF9191	1	0.75
chr1	23430001	23510000	A.2.1.1.1.1.2.1.2.1.2.1	0.735735735735736	.	23430001	23510000	#FF9191	1	0.75
chr1	23510001	23560000	A.2.2.1.2.2.1.1.2.1.2.2	0.515515515515516	.	23510001	23560000	#FFDADA	1	0.625
chr1	23560001	23610000	A.2.2.2.1.2.2.1.1.2.2.1	0.453453453453453	.	23560001	23610000	#FFDADA	1	0.625
chr1	23610001	23650000	A.2.2.1.1.2.1.2.1.1.1	0.552552552552553	.	23610001	23650000	#FFDADA	1	0.625
chr1	23650001	23730000	A.2.1.1.1.1.2.1.2.1.2.2.2	0.733733733733734	.	23650001	23730000	#FF9191	1	0.75
chr1	23730001	23810000	A.2.1.1.1.1.2.1.1.1.1	0.745745745745746	.	23730001	23810000	#FF9191	1	0.75
chr1	23810001	23950000	A.1.2.2.1.1.1.1.2.2	0.823823823823824	.	23810001	23950000	#FF4848	1	0.875
chr1	23950001	24020000	A.2.1.1.2.2.1.1.2.1.1	0.674674674674675	.	23950001	24020000	#FF9191	1	0.75
chr1	24020001	24260000	A.1.1.2.2.2.2.2.2.1.2	0.892892892892893	.	24020001	24260000	#FF0000	1	1
chr1	24360001	24460000	A.2.1.2.2.2.2.2.2.2	0.573573573573574	.	24360001	24460000	#FF9191	1	0.75
chr1	24460001	24560000	A.2.2.1.2.2.1.1.1.2.2.1	0.520520520520521	.	24460001	24560000	#FFDADA	1	0.625
chr1	24560001	24710000	A.2.2.1.2.2.1.1.1.2.2.2	0.519519519519519	.	24560001	24710000	#FFDADA	1	0.625
chr1	24710001	24730000	B.1.1.1.1.1.2.1.2.1	0.4004004004004	.	24710001	24730000	#DADAFF	1	0.5
chr1	24730001	24970000	A.1.2.1.2.1.2.2.1.1.2.1	0.844844844844845	.	24730001	24970000	#FF4848	1	0.875
chr1	24970001	25020000	A.2.1.2.2.2.1.2.2.2.2.2	0.582582582582583	.	24970001	25020000	#FF9191	1	0.75
chr1	25020001	25150000	A.1.2.1.2.1.2.2.1.1.1	0.845845845845846	.	25020001	25150000	#FF4848	1	0.875
chr1	25150001	25250000	A.1.2.2.2.1.2.2.2.1.1.2	0.768768768768769	.	25150001	25250000	#FF4848	1	0.875
chr1	25250001	25280000	A.2.2.1.1.2.1.2.2.1.2.1.1	0.546546546546547	.	25250001	25280000	#FFDADA	1	0.625
chr1	25280001	25350000	A.1.2.2.1.1.1.1.1.2	0.827827827827828	.	25280001	25350000	#FF4848	1	0.875
chr1	25350001	25420000	A.2.1.1.1.1.2.1.1.2.2.1	0.740740740740741	.	25350001	25420000	#FF9191	1	0.75
chr1	25420001	25520000	A.1.2.2.2.1.2.2.1.1	0.771771771771772	.	25420001	25520000	#FF4848	1	0.875
chr1	25520001	26110000	A.1.1.2.1.1.2.1.2.2	0.967967967967968	.	25520001	26110000	#FF0000	1	1
chr1	26110001	26140000	A.2.2.1.1.2.1.2.2.1.2.2	0.544544544544545	.	26110001	26140000	#FFDADA	1	0.625
chr1	26140001	26320000	A.1.2.1.1.2.2.2.2.2.1.1	0.860860860860861	.	26140001	26320000	#FF4848	1	0.875
chr1	26320001	26360000	A.2.2.1.1.2.1.2.1.1.2	0.551551551551552	.	26320001	26360000	#FFDADA	1	0.625
chr1	26360001	26500000	A.1.2.2.1.1.1.1.2.1.1	0.826826826826827	.	26360001	26500000	#FF4848	1	0.875
chr1	26500001	26760000	A.1.1.2.1.2.2.2.2.1	0.935935935935936	.	26500001	26760000	#FF0000	1	1
chr1	26760001	27230000	A.1.1.1.2.2.2.1.2	0.981981981981982	.	26760001	27230000	#FF0000	1	1
chr1	27230001	27290000	A.2.1.1.1.1.2.1.1.1.2.2	0.743743743743744	.	27230001	27290000	#FF9191	1	0.75
chr1	27290001	27410000	A.1.2.2.1.1.1.1.2.1.2.2	0.824824824824825	.	27290001	27410000	#FF4848	1	0.875
chr1	27410001	27460000	A.2.1.2.2.2.1.2.1.1.2	0.591591591591592	.	27410001	27460000	#FF9191	1	0.75
chr1	27460001	27590000	A.1.2.2.1.1.1.1.2.1.2.1	0.825825825825826	.	27460001	27590000	#FF4848	1	0.875
chr1	27590001	27640000	A.2.1.2.2.2.1.2.1.1.1	0.592592592592593	.	27590001	27640000	#FF9191	1	0.75
chr1	27640001	27760000	A.1.2.1.1.2.2.2.2.2.1.2	0.85985985985986	.	27640001	27760000	#FF4848	1	0.875
chr1	27760001	27930000	A.1.1.2.2.2.2.2.2.1.1	0.893893893893894	.	27760001	27930000	#FF0000	1	1
chr1	27930001	28010000	A.1.2.2.2.1.2.2.2.1.2	0.767767767767768	.	27930001	28010000	#FF4848	1	0.875
chr1	28010001	28520000	A.1.1.1.2.2.2.2.1	0.980980980980981	.	28010001	28520000	#FF0000	1	1
chr1	28520001	28560000	A.2.1.2.2.2.1.2.2.1.2.1	0.587587587587588	.	28520001	28560000	#FF9191	1	0.75
chr1	28560001	28680000	A.1.2.1.2.1.2.2.1.2.1	0.842842842842843	.	28560001	28680000	#FF4848	1	0.875
chr1	28680001	29110000	A.1.1.2.1.1.2.2.2.1.2	0.963963963963964	.	28680001	29110000	#FF0000	1	1
chr1	29110001	29220000	A.2.1.1.1.1.2.1.2.2.2	0.72972972972973	.	29110001	29220000	#FF9191	1	0.75
chr1	29220001	29390000	A.1.2.2.2.1.1.1.1.2.2.2.2	0.786786786786787	.	29220001	29390000	#FF4848	1	0.875
chr1	29390001	29550000	A.2.1.1.2.2.2.2.1.2	0.657657657657658	.	29390001	29550000	#FF9191	1	0.75
chr1	29550001	29620000	B.1.1.2.1.1.2.2.2.1.1.1	0.341341341341341	.	29550001	29620000	#DADAFF	1	0.5
chr1	29620001	29670000	B.2.1.1.2.1.1.2.1	0.148148148148148	.	29620001	29670000	#4848FF	1	0.25
chr1	29670001	29760000	B.2.1.1.2.2.2.1.1.2	0.136136136136136	.	29670001	29760000	#4848FF	1	0.25
chr1	29760001	29780000	B.2.1.1.2.1.2.2.1	0.144144144144144	.	29760001	29780000	#4848FF	1	0.25
chr1	29780001	29880000	B.2.2.1.2.2.2.2.1.1	0.025025025025025	.	29780001	29880000	#0000FF	1	0.125
chr1	30020001	30210000	B.2.2.1.2.2.2.2.1.1	0.025025025025025	.	30020001	30210000	#0000FF	1	0.125
chr1	30210001	30550000	B.2.2.1.2.2.2.2.1.2	0.024024024024024	.	30210001	30550000	#0000FF	1	0.125
chr1	30550001	30600000	B.2.1.2.1.1.1.2.1.1.1	0.119119119119119	.	30550001	30600000	#4848FF	1	0.25
chr1	30600001	30840000	B.2.2.1.2.1.2.1.1.1	0.037037037037037	.	30600001	30840000	#0000FF	1	0.125
chr1	30840001	30890000	B.2.1.2.1.1.1.2.1.2	0.117117117117117	.	30840001	30890000	#4848FF	1	0.25
chr1	30890001	31190000	B.2.2.1.2.2.1.1.2.1	0.03003003003003	.	30890001	31190000	#0000FF	1	0.125
chr1	31190001	31250000	A.2.2.1.2.1.1.1.2.1.1	0.534534534534535	.	31190001	31250000	#FFDADA	1	0.625
chr1	31250001	31290000	A.2.2.1.2.1.1.1.2.2	0.532532532532533	.	31250001	31290000	#FFDADA	1	0.625
chr1	31290001	31410000	A.2.1.1.1.1.2.2.1.2.1	0.726726726726727	.	31290001	31410000	#FF9191	1	0.75
chr1	31410001	31460000	A.2.1.2.2.2.1.2.2.1.1.1	0.58958958958959	.	31410001	31460000	#FF9191	1	0.75
chr1	31460001	31650000	A.1.2.1.2.1.2.1.1.1	0.848848848848849	.	31460001	31650000	#FF4848	1	0.875
chr1	31650001	31690000	A.2.2.1.1.2.1.2.1.2.1	0.550550550550551	.	31650001	31690000	#FFDADA	1	0.625
chr1	31690001	31730000	A.2.1.2.2.2.1.2.2.1.2.2.2	0.585585585585586	.	31690001	31730000	#FF9191	1	0.75
chr1	31730001	31760000	A.2.2.2.1.2.2.1.2.1	0.451451451451451	.	31730001	31760000	#FFDADA	1	0.625
chr1	31760001	32220000	A.1.1.2.1.1.2.2.2.1.1	0.964964964964965	.	31760001	32220000	#FF0000	1	1
chr1	32220001	32290000	A.1.2.2.2.1.2.2.2.2	0.766766766766767	.	32220001	32290000	#FF4848	1	0.875
chr1	32290001	32550000	A.1.1.2.1.2.2.2.2.2.1	0.934934934934935	.	32290001	32550000	#FF0000	1	1
chr1	32550001	32860000	A.1.1.1.2.2.2.2.2	0.97997997997998	.	32550001	32860000	#FF0000	1	1
chr1	32860001	32910000	A.2.1.2.2.2.1.2.2.2.2.1	0.583583583583584	.	32860001	32910000	#FF9191	1	0.75
chr1	32910001	33260000	A.1.1.2.1.2.2.1.2.1.2.2.1	0.941941941941942	.	32910001	33260000	#FF0000	1	1
chr1	33260001	33360000	A.1.2.2.2.1.1.1.1.2.2.2.1	0.787787787787788	.	33260001	33360000	#FF4848	1	0.875
chr1	33360001	33570000	A.1.2.1.1.2.1.1.2	0.86986986986987	.	33360001	33570000	#FF4848	1	0.875
chr1	33570001	33670000	A.2.1.2.2.1.1.1.1.2	0.60960960960961	.	33570001	33670000	#FF9191	1	0.75
chr1	33670001	33800000	A.2.2.1.2.1.1.1.2.1.2	0.533533533533533	.	33670001	33800000	#FFDADA	1	0.625
chr1	33800001	33940000	A.2.1.2.2.1.2.2.1.1	0.600600600600601	.	33800001	33940000	#FF9191	1	0.75
chr1	33940001	34060000	B.2.1.2.1.1.1.1.2.2	0.12012012012012	.	33940001	34060000	#4848FF	1	0.25
chr1	34060001	34100000	B.2.1.2.1.1.1.1.1.1	0.127127127127127	.	34060001	34100000	#4848FF	1	0.25
chr1	34100001	34190000	B.2.2.1.2.1.2.2.1	0.033033033033033	.	34100001	34190000	#0000FF	1	0.125
chr1	34190001	35110000	B.2.2.2.2.2.1	0.002002002002002	.	34190001	35110000	#0000FF	1	0.125
chr1	35110001	35240000	B.2.2.1.2.1.1.2.2	0.038038038038038	.	35110001	35240000	#0000FF	1	0.125
chr1	35240001	35310000	B.1.2.1.2.2.2.2.2.2.2	0.234234234234234	.	35240001	35310000	#9191FF	1	0.375
chr1	35310001	35470000	A.2.2.1.2.1.1.2.2.1	0.530530530530531	.	35310001	35470000	#FFDADA	1	0.625
chr1	35470001	35640000	A.1.2.2.2.1.1.1.1.2.1.1	0.791791791791792	.	35470001	35640000	#FF4848	1	0.875
chr1	35640001	35830000	A.1.2.2.1.1.1.2.2.1	0.818818818818819	.	35640001	35830000	#FF4848	1	0.875
chr1	35830001	36170000	A.1.2.1.1.2.1.2	0.868868868868869	.	35830001	36170000	#FF4848	1	0.875
chr1	36170001	36260000	A.2.1.2.2.1.1.1.1.1	0.610610610610611	.	36170001	36260000	#FF9191	1	0.75
chr1	36260001	36610000	A.1.1.2.1.2.2.1.2.1.2.1	0.942942942942943	.	36260001	36610000	#FF0000	1	1
chr1	36610001	36880000	A.1.1.2.2.2.2.1.1.1	0.903903903903904	.	36610001	36880000	#FF0000	1	1
chr1	36880001	36960000	A.2.1.2.2.1.2.2.1.2	0.5995995995996	.	36880001	36960000	#FF9191	1	0.75
chr1	36960001	37000000	B.1.1.1.1.1.1.1.1.2.1	0.411411411411411	.	36960001	37000000	#DADAFF	1	0.5
chr1	37000001	37070000	B.1.2.2.1.1.2.1.1.1	0.232232232232232	.	37000001	37070000	#9191FF	1	0.375
chr1	37070001	37410000	B.2.2.1.2.2.1.1.2.2.1	0.029029029029029	.	37070001	37410000	#0000FF	1	0.125
chr1	37410001	37780000	B.2.2.1.2.2.1.1.2.2.2	0.028028028028028	.	37410001	37780000	#0000FF	1	0.125
chr1	37780001	37910000	B.2.1.1.2.2.2.1.2.2.2	0.131131131131131	.	37780001	37910000	#4848FF	1	0.25
chr1	37910001	38070000	A.2.1.2.2.1.2.2.2	0.598598598598599	.	37910001	38070000	#FF9191	1	0.75
chr1	38070001	38140000	B.1.1.2.1.1.2.2.1.1	0.343343343343343	.	38070001	38140000	#DADAFF	1	0.5
chr1	38140001	38180000	B.1.1.1.1.1.1.1.2	0.409409409409409	.	38140001	38180000	#DADAFF	1	0.5
chr1	38180001	38270000	B.1.1.2.1.1.2.2.1.2	0.342342342342342	.	38180001	38270000	#DADAFF	1	0.5
chr1	38270001	38330000	A.2.1.2.2.2.2.1.2	0.578578578578579	.	38270001	38330000	#FF9191	1	0.75
chr1	38330001	38360000	A.2.2.2.1.2.2.1.2.2	0.45045045045045	.	38330001	38360000	#FFDADA	1	0.625
chr1	38360001	38430000	A.2.1.1.2.2.2.2.1.1	0.658658658658659	.	38360001	38430000	#FF9191	1	0.75
chr1	38430001	38480000	A.2.1.2.2.1.1.1.2	0.608608608608609	.	38430001	38480000	#FF9191	1	0.75
chr1	38480001	38520000	B.1.1.2.1.1.1.2.2.1	0.347347347347347	.	38480001	38520000	#DADAFF	1	0.5
chr1	38520001	38700000	B.2.1.2.1.2.1.1.1.2	0.11011011011011	.	38520001	38700000	#4848FF	1	0.25
chr1	38700001	38920000	B.2.2.1.2.1.1.2.1	0.039039039039039	.	38700001	38920000	#0000FF	1	0.125
chr1	38920001	39010000	B.2.1.2.1.2.1.1.1.1.2	0.111111111111111	.	38920001	39010000	#4848FF	1	0.25
chr1	39010001	39100000	B.2.1.1.2.2.2.2.2.1	0.129129129129129	.	39010001	39100000	#4848FF	1	0.25
chr1	39100001	39300000	B.2.1.2.1.1.1.1.2.1.1	0.123123123123123	.	39100001	39300000	#4848FF	1	0.25
chr1	39300001	39440000	A.2.2.2.1.2.2.2.2.1.2.1	0.446446446446446	.	39300001	39440000	#FFDADA	1	0.625
chr1	39440001	39560000	A.2.1.1.1.1.2.2.1.2.2	0.725725725725726	.	39440001	39560000	#FF9191	1	0.75
chr1	39560001	39660000	A.1.2.2.2.1.1.1.1.2.2.1.1	0.78978978978979	.	39560001	39660000	#FF4848	1	0.875
chr1	39660001	39710000	A.2.1.1.2.2.1.1.2.2	0.672672672672673	.	39660001	39710000	#FF9191	1	0.75
chr1	39710001	40030000	A.1.1.2.1.2.2.1.2.1.2.2.2	0.940940940940941	.	39710001	40030000	#FF0000	1	1
chr1	40030001	40120000	A.2.1.1.1.1.2.1.2.2.1.1.2	0.731731731731732	.	40030001	40120000	#FF9191	1	0.75
chr1	40120001	40200000	A.2.1.1.1.1.2.1.2.1.2.2.1	0.734734734734735	.	40120001	40200000	#FF9191	1	0.75
chr1	40200001	40260000	A.2.1.1.2.2.1.1.2.1.2	0.673673673673674	.	40200001	40260000	#FF9191	1	0.75
chr1	40260001	40540000	A.1.1.2.1.2.2.1.2.2.2	0.938938938938939	.	40260001	40540000	#FF0000	1	1
chr1	40540001	40780000	A.1.1.2.1.2.2.2.1.2	0.936936936936937	.	40540001	40780000	#FF0000	1	1
chr1	40780001	41290000	A.1.1.1.2.1.1.2.2	0.98998998998999	.	40780001	41290000	#FF0000	1	1
chr1	41290001	41350000	A.2.1.1.2.2.1.2.2.1.2.1	0.66966966966967	.	41290001	41350000	#FF9191	1	0.75
chr1	41350001	41400000	A.2.1.2.2.2.1.2.2.1.1.2	0.588588588588589	.	41350001	41400000	#FF9191	1	0.75
chr1	41400001	41440000	A.2.1.2.2.2.1.2.2.2.1	0.584584584584585	.	41400001	41440000	#FF9191	1	0.75
chr1	41440001	41480000	A.2.1.1.2.2.1.2.2.1.2.2	0.668668668668669	.	41440001	41480000	#FF9191	1	0.75
chr1	41480001	41820000	A.1.2.1.1.2.2.1.2	0.866866866866867	.	41480001	41820000	#FF4848	1	0.875
chr1	41820001	41860000	A.2.1.1.2.2.1.2.2.1.1	0.670670670670671	.	41820001	41860000	#FF9191	1	0.75
chr1	41860001	41920000	A.2.1.2.2.2.1.1.2	0.593593593593594	.	41860001	41920000	#FF9191	1	0.75
chr1	41920001	41970000	A.2.2.2.1.2.2.1.1.2.1	0.454454454454454	.	41920001	41970000	#FFDADA	1	0.625
chr1	41970001	42070000	A.2.2.1.2.2.1.1.1.2.1.2.2	0.521521521521522	.	41970001	42070000	#FFDADA	1	0.625
chr1	42070001	42260000	A.1.2.1.1.2.2.1.1	0.867867867867868	.	42070001	42260000	#FF4848	1	0.875
chr1	42260001	42940000	A.1.2.2.1.1.2.2	0.814814814814815	.	42260001	42940000	#FF4848	1	0.875
chr1	42940001	43060000	A.2.1.1.2.2.1.2.1	0.671671671671672	.	42940001	43060000	#FF9191	1	0.75
chr1	43060001	43240000	A.1.2.2.1.1.1.1.1.1.2	0.828828828828829	.	43060001	43240000	#FF4848	1	0.875
chr1	43240001	43400000	A.1.2.2.2.1.2.2.2.1.1.1	0.76976976976977	.	43240001	43400000	#FF4848	1	0.875
chr1	43400001	43600000	A.1.2.1.2.1.2.2.1.1.2.2	0.843843843843844	.	43400001	43600000	#FF4848	1	0.875
chr1	43600001	43640000	A.2.2.1.2.2.1.1.2.1.2.1	0.516516516516517	.	43600001	43640000	#FFDADA	1	0.625
chr1	43640001	43730000	A.2.1.1.1.1.2.1.2.1.1.2.1	0.737737737737738	.	43640001	43730000	#FF9191	1	0.75
chr1	43730001	43860000	A.1.2.1.1.2.2.2.2.2.2.2	0.857857857857858	.	43730001	43860000	#FF4848	1	0.875
chr1	43860001	44250000	A.1.1.2.2.2.2.2.1.1.2.2	0.896896896896897	.	43860001	44250000	#FF0000	1	1
chr1	44250001	44350000	A.1.2.2.2.1.2.1.1.1.1.1	0.778778778778779	.	44250001	44350000	#FF4848	1	0.875
chr1	44350001	44550000	A.1.2.1.1.2.2.2.2.2.2.1	0.858858858858859	.	44350001	44550000	#FF4848	1	0.875
chr1	44550001	45070000	A.1.1.2.2.2.2.2.2.2.2	0.88988988988989	.	44550001	45070000	#FF0000	1	1
chr1	45070001	45150000	A.2.1.1.1.1.2.1.1.2.2.2	0.73973973973974	.	45070001	45150000	#FF9191	1	0.75
chr1	45150001	45190000	A.2.1.2.2.2.1.1.1.2.1	0.595595595595596	.	45150001	45190000	#FF9191	1	0.75
chr1	45190001	45330000	A.1.1.2.2.2.2.2.1.1.1.2	0.898898898898899	.	45190001	45330000	#FF0000	1	1
chr1	45330001	45990000	A.1.1.2.2.2.2.2.1.1.2.1	0.897897897897898	.	45330001	45990000	#FF0000	1	1
chr1	45990001	46050000	A.1.2.2.1.1.1.1.1.1.1	0.82982982982983	.	45990001	46050000	#FF4848	1	0.875
chr1	46050001	46710000	A.1.1.1.2.1.1.1.1	0.992992992992993	.	46050001	46710000	#FF0000	1	1
chr1	46710001	46770000	A.1.2.2.1.1.1.2.1.2.2	0.81981981981982	.	46710001	46770000	#FF4848	1	0.875
chr1	46770001	46840000	A.2.1.1.1.1.2.2.1.1.1	0.728728728728729	.	46770001	46840000	#FF9191	1	0.75
chr1	46840001	47190000	A.1.1.2.2.2.1.2.2	0.904904904904905	.	46840001	47190000	#FF0000	1	1
chr1	47190001	47550000	B.2.1.2.1.2.2.1	0.104104104104104	.	47190001	47550000	#4848FF	1	0.25
chr1	47550001	47650000	B.1.2.1.2.2.2.2.2.1	0.236236236236236	.	47550001	47650000	#9191FF	1	0.375
chr1	47650001	47820000	A.1.2.1.2.1.1.2.1	0.851851851851852	.	47650001	47820000	#FF4848	1	0.875
chr1	47820001	47920000	A.2.2.1.2.2.2.1.1.2.2	0.504504504504504	.	47820001	47920000	#FFDADA	1	0.625
chr1	47920001	48140000	B.2.1.2.1.2.2.2.1.2	0.102102102102102	.	47920001	48140000	#4848FF	1	0.25
chr1	48140001	48210000	B.1.2.2.1.1.2.2.2.2	0.226226226226226	.	48140001	48210000	#9191FF	1	0.375
chr1	48210001	48510000	B.2.2.1.2.2.2.1	0.026026026026026	.	48210001	48510000	#0000FF	1	0.125
chr1	48510001	48960000	B.2.2.2.1.2.1.2.2.2	0.00900900900900901	.	48510001	48960000	#0000FF	1	0.125
chr1	48960001	49000000	B.2.1.2.1.1.2.2	0.113113113113113	.	48960001	49000000	#4848FF	1	0.25
chr1	49000001	49190000	B.2.2.1.2.1.2.2.2	0.032032032032032	.	49000001	49190000	#0000FF	1	0.125
chr1	49190001	49270000	B.1.2.1.1.1.1.1.1	0.299299299299299	.	49190001	49270000	#9191FF	1	0.375
chr1	49270001	50820000	B.2.2.2.2.2.2	0.001001001001001	.	49270001	50820000	#0000FF	1	0.125
chr1	50820001	50870000	B.1.2.1.2.2.1.1.2	0.244244244244244	.	50820001	50870000	#9191FF	1	0.375
chr1	50870001	50900000	B.1.1.2.1.1.1.1.2.2	0.351351351351351	.	50870001	50900000	#DADAFF	1	0.5
chr1	50900001	51110000	A.2.2.2.1.2.1.2.2	0.458458458458458	.	50900001	51110000	#FFDADA	1	0.625
chr1	51110001	51180000	A.2.2.2.1.2.1.1.1.2.1.1	0.47047047047047	.	51110001	51180000	#FFDADA	1	0.625
chr1	51180001	51220000	A.2.2.2.2.1.1.1.2.2.1.2	0.434434434434434	.	51180001	51220000	#FFDADA	1	0.625
chr1	51220001	51460000	A.1.2.1.2.1.1.2.2.1	0.850850850850851	.	51220001	51460000	#FF4848	1	0.875
chr1	51460001	51630000	A.2.1.2.1.2.1.2.2.1.2	0.625625625625626	.	51460001	51630000	#FF9191	1	0.75
chr1	51630001	51670000	A.2.2.1.1.2.1.1.2.1.2	0.556556556556557	.	51630001	51670000	#FFDADA	1	0.625
chr1	51670001	51750000	A.1.2.2.2.1.1.1.2.2.2.2	0.782782782782783	.	51670001	51750000	#FF4848	1	0.875
chr1	51750001	51790000	A.2.1.1.1.1.2.2.2.1.2	0.721721721721722	.	51750001	51790000	#FF9191	1	0.75
chr1	51790001	52490000	A.1.1.1.1.2.2	0.993993993993994	.	51790001	52490000	#FF0000	1	1
chr1	52490001	52830000	A.1.1.1.2.1.1.2.1	0.990990990990991	.	52490001	52830000	#FF0000	1	1
chr1	52830001	54170000	A.1.1.1.1.1.2	0.998998998998999	.	52830001	54170000	#FF0000	1	1
chr1	54170001	54280000	A.1.2.1.2.1.2.2.2	0.840840840840841	.	54170001	54280000	#FF4848	1	0.875
chr1	54280001	54310000	A.2.1.2.2.2.1.1.1.2.2	0.594594594594595	.	54280001	54310000	#FF9191	1	0.75
chr1	54310001	54360000	A.1.2.2.1.1.1.2.2.2	0.817817817817818	.	54310001	54360000	#FF4848	1	0.875
chr1	54360001	54400000	A.2.1.1.1.1.2.1.1.1.2.1	0.744744744744745	.	54360001	54400000	#FF9191	1	0.75
chr1	54400001	54510000	A.1.1.2.2.2.1.2.1.1.2	0.907907907907908	.	54400001	54510000	#FF0000	1	1
chr1	54510001	54940000	A.1.1.1.2.1.1.1.2	0.991991991991992	.	54510001	54940000	#FF0000	1	1
chr1	54940001	55240000	A.1.1.2.1.1.1.1.2.1	0.975975975975976	.	54940001	55240000	#FF0000	1	1
chr1	55240001	55280000	A.2.1.2.2.2.2.2.1.1	0.577577577577578	.	55240001	55280000	#FF9191	1	0.75
chr1	55280001	55350000	A.2.1.1.1.1.2.2.1.1.2	0.727727727727728	.	55280001	55350000	#FF9191	1	0.75
chr1	55350001	55490000	A.2.1.2.2.2.2.1.1.1	0.581581581581582	.	55350001	55490000	#FF9191	1	0.75
chr1	55490001	55530000	A.2.2.2.2.1.1.2.2.2	0.428428428428428	.	55490001	55530000	#FFDADA	1	0.625
chr1	55530001	55730000	A.2.1.1.2.1.1.2.2.1.1	0.688688688688689	.	55530001	55730000	#FF9191	1	0.75
chr1	55730001	55850000	B.1.2.2.1.1.2.2.2.1	0.227227227227227	.	55730001	55850000	#9191FF	1	0.375
chr1	55850001	56220000	B.2.2.2.1.2.1.2.2.1	0.01001001001001	.	55850001	56220000	#0000FF	1	0.125
chr1	56220001	56790000	B.2.2.2.1.2.2.1.2	0.00700700700700701	.	56220001	56790000	#0000FF	1	0.125
chr1	56790001	57000000	B.2.1.2.1.1.2.1.2	0.114114114114114	.	56790001	57000000	#4848FF	1	0.25
chr1	57000001	57040000	B.1.2.1.2.2.1.2.1.2	0.242242242242242	.	57000001	57040000	#9191FF	1	0.375
chr1	57040001	57250000	B.2.1.2.2.1.2.2.2.2	0.0890890890890891	.	57040001	57250000	#4848FF	1	0.25
chr1	57250001	57290000	B.2.1.1.2.1.2.1.1	0.146146146146146	.	57250001	57290000	#4848FF	1	0.25
chr1	57290001	58950000	B.2.2.2.2.1.2.2	0.003003003003003	.	57290001	58950000	#0000FF	1	0.125
chr1	58950001	59010000	B.1.1.1.1.2.2.1	0.384384384384384	.	58950001	59010000	#DADAFF	1	0.5
chr1	59010001	59130000	A.2.2.2.2.1.1.2.1.2	0.431431431431431	.	59010001	59130000	#FFDADA	1	0.625
chr1	59130001	59190000	A.2.2.1.1.2.1.1.2.2.1.2	0.554554554554555	.	59130001	59190000	#FFDADA	1	0.625
chr1	59190001	59250000	A.2.2.1.1.2.1.1.1.1	0.55955955955956	.	59190001	59250000	#FFDADA	1	0.625
chr1	59250001	60120000	A.1.1.2.1.2.1.1.1.2	0.960960960960961	.	59250001	60120000	#FF0000	1	1
chr1	60120001	60180000	A.2.2.1.2.2.2.1.2.1.1.2	0.502502502502503	.	60120001	60180000	#FFDADA	1	0.625
chr1	60180001	60240000	B.1.1.2.1.1.1.1.2.1	0.352352352352352	.	60180001	60240000	#DADAFF	1	0.5
chr1	60240001	60280000	B.1.2.1.2.2.1.2.1.1	0.243243243243243	.	60240001	60280000	#9191FF	1	0.375
chr1	60280001	60420000	B.2.1.1.1.2.1.2	0.167167167167167	.	60280001	60420000	#4848FF	1	0.25
chr1	60420001	60730000	B.2.2.1.1.2.1.1.2	0.049049049049049	.	60420001	60730000	#0000FF	1	0.125
chr1	60730001	61520000	B.2.2.2.1.2.1.2.1.1	0.012012012012012	.	60730001	61520000	#0000FF	1	0.125
chr1	61520001	62120000	B.1.2.1.1.1.1.1.2	0.298298298298298	.	61520001	62120000	#9191FF	1	0.375
chr1	62120001	62350000	A.2.2.1.1.2.1.1.2.2.2	0.553553553553554	.	62120001	62350000	#FFDADA	1	0.625
chr1	62350001	62520000	B.1.2.2.2.1.2.1	0.215215215215215	.	62350001	62520000	#9191FF	1	0.375
chr1	62520001	62800000	B.1.1.1.1.2.1.1.2.2	0.391391391391391	.	62520001	62800000	#DADAFF	1	0.5
chr1	62800001	62900000	B.1.1.1.1.2.1.2.2.1	0.387387387387387	.	62800001	62900000	#DADAFF	1	0.5
chr1	62900001	63250000	A.1.2.1.2.1.1.1.2.1.2	0.854854854854855	.	62900001	63250000	#FF4848	1	0.875
chr1	63250001	63320000	A.2.2.1.2.2.2.1.2.2	0.500500500500501	.	63250001	63320000	#FFDADA	1	0.625
chr1	63320001	63770000	B.2.1.2.1.1.2.1.1	0.115115115115115	.	63320001	63770000	#4848FF	1	0.25
chr1	63770001	63980000	A.2.1.2.1.1.2.2.2.1.2	0.634634634634635	.	63770001	63980000	#FF9191	1	0.75
chr1	63980001	64060000	A.2.2.2.1.2.1.1.2.2.2	0.462462462462462	.	63980001	64060000	#FFDADA	1	0.625
chr1	64060001	64130000	B.1.1.2.1.1.1.1.1.2.2	0.353353353353353	.	64060001	64130000	#DADAFF	1	0.5
chr1	64130001	64350000	B.2.1.2.2.1.2.2.2.1	0.0900900900900901	.	64130001	64350000	#4848FF	1	0.25
chr1	64350001	64580000	B.2.2.1.1.2.1.1.1	0.0500500500500501	.	64350001	64580000	#0000FF	1	0.125
chr1	64580001	64660000	B.2.1.1.1.1.2.2.2.1	0.173173173173173	.	64580001	64660000	#4848FF	1	0.25
chr1	64660001	64710000	B.1.2.1.2.2.1.1.1	0.245245245245245	.	64660001	64710000	#9191FF	1	0.375
chr1	64710001	64920000	B.1.1.2.2.2.1.1.1.2	0.308308308308308	.	64710001	64920000	#DADAFF	1	0.5
chr1	64920001	65480000	A.1.1.2.2.1.1.1.2.1	0.926926926926927	.	64920001	65480000	#FF0000	1	1
chr1	65480001	65680000	A.1.1.2.2.2.1.2.1.2.2	0.905905905905906	.	65480001	65680000	#FF0000	1	1
chr1	65680001	66140000	A.2.2.2.1.2.1.1.1.2.2	0.468468468468468	.	65680001	66140000	#FFDADA	1	0.625
chr1	66140001	66450000	A.2.1.1.2.1.1.2.2.1.2	0.687687687687688	.	66140001	66450000	#FF9191	1	0.75
chr1	66450001	66700000	B.1.1.1.1.2.1.2.2.2.1	0.386386386386386	.	66450001	66700000	#DADAFF	1	0.5
chr1	66700001	66750000	A.2.1.2.2.2.2.2.1.2	0.576576576576577	.	66700001	66750000	#FF9191	1	0.75
chr1	66750001	66900000	A.1.2.1.2.1.1.2.2.2	0.84984984984985	.	66750001	66900000	#FF4848	1	0.875
chr1	66900001	66990000	A.2.2.1.2.2.2.1.2.1.2	0.501501501501502	.	66900001	66990000	#FFDADA	1	0.625
chr1	66990001	67200000	A.2.2.1.1.2.1.1.1.2	0.558558558558559	.	66990001	67200000	#FFDADA	1	0.625
chr1	67200001	67680000	A.1.1.2.2.2.1.1.1.1	0.911911911911912	.	67200001	67680000	#FF0000	1	1
chr1	67680001	67800000	A.2.1.1.2.1.1.2.1.1.1.1	0.692692692692693	.	67680001	67800000	#FF9191	1	0.75
chr1	67800001	67840000	A.2.2.1.1.2.1.2.2.1.1.2	0.547547547547548	.	67800001	67840000	#FFDADA	1	0.625
chr1	67840001	67980000	A.1.2.2.1.2.2.1.2.1	0.797797797797798	.	67840001	67980000	#FF4848	1	0.875
chr1	67980001	68230000	A.2.1.1.2.1.1.2.2.2.1	0.686686686686687	.	67980001	68230000	#FF9191	1	0.75
chr1	68230001	68790000	B.2.1.2.2.1.2.1.1.1	0.0970970970970971	.	68230001	68790000	#4848FF	1	0.25
chr1	68790001	70590000	B.2.2.1.1.2.2	0.043043043043043	.	68790001	70590000	#0000FF	1	0.125
chr1	70590001	70970000	A.1.2.2.1.2.2.1.1	0.798798798798799	.	70590001	70970000	#FF4848	1	0.875
chr1	70970001	71450000	B.1.2.2.2.2.2.1.2	0.197197197197197	.	70970001	71450000	#9191FF	1	0.375
chr1	71450001	71550000	B.1.1.2.1.1.1.1.1.2.1	0.354354354354354	.	71450001	71550000	#DADAFF	1	0.5
chr1	71550001	71960000	B.1.1.1.1.2.1.1.1.2	0.393393393393393	.	71550001	71960000	#DADAFF	1	0.5
chr1	71960001	72070000	A.2.2.2.2.1.1.1.2.1.1.1	0.438438438438438	.	71960001	72070000	#FFDADA	1	0.625
chr1	72070001	72770000	A.1.2.2.2.2.2.1.2.1.2	0.753753753753754	.	72070001	72770000	#FF4848	1	0.875
chr1	72810001	73680000	A.1.2.2.2.2.2.1.2.1.2	0.753753753753754	.	72810001	73680000	#FF4848	1	0.875
chr1	73680001	75120000	B.2.1.2.2.1.2.1.1.2.2	0.0950950950950951	.	73680001	75120000	#4848FF	1	0.25
chr1	75120001	75220000	B.1.2.1.1.2.2.1.2.2.2	0.271271271271271	.	75120001	75220000	#9191FF	1	0.375
chr1	75220001	75690000	B.2.1.2.2.1.1.1.2	0.0990990990990991	.	75220001	75690000	#4848FF	1	0.25
chr1	75690001	76190000	B.2.1.1.1.1.2.2.1.2.1	0.175175175175175	.	75690001	76190000	#4848FF	1	0.25
chr1	76190001	76280000	A.2.2.2.1.2.1.1.1.1.2.2	0.471471471471471	.	76190001	76280000	#FFDADA	1	0.625
chr1	76280001	76360000	B.1.2.1.1.2.2.1.2.2.1	0.272272272272272	.	76280001	76360000	#9191FF	1	0.375
chr1	76360001	76600000	B.2.1.1.1.1.2.1.2.2.1	0.179179179179179	.	76360001	76600000	#4848FF	1	0.25
chr1	76600001	76760000	B.2.1.1.1.1.2.1.2.2.2	0.178178178178178	.	76600001	76760000	#4848FF	1	0.25
chr1	76760001	76990000	B.2.1.2.2.1.1.1.1	0.1001001001001	.	76760001	76990000	#4848FF	1	0.25
chr1	76990001	77580000	B.2.1.2.2.1.2.1.2.2.1	0.0930930930930931	.	76990001	77580000	#4848FF	1	0.25
chr1	77580001	77610000	B.1.2.1.1.2.2.1.1.1.2	0.275275275275275	.	77580001	77610000	#9191FF	1	0.375
chr1	77610001	78020000	A.2.1.2.1.1.2.1.1.1.1	0.642642642642643	.	77610001	78020000	#FF9191	1	0.75
chr1	78020001	78590000	A.1.1.2.1.2.1.1.1.1	0.961961961961962	.	78020001	78590000	#FF0000	1	1
chr1	78590001	79260000	B.2.1.1.1.1.2.2.1.1.1	0.177177177177177	.	78590001	79260000	#4848FF	1	0.25
chr1	79260001	79300000	B.1.2.1.2.2.1.2.2	0.241241241241241	.	79260001	79300000	#9191FF	1	0.375
chr1	79300001	82250000	B.2.2.1.1.2.1.2.1.1.2	0.047047047047047	.	79300001	82250000	#0000FF	1	0.125
chr1	82250001	84350000	B.2.2.1.1.2.1.2.1.2	0.046046046046046	.	82250001	84350000	#0000FF	1	0.125
chr1	84350001	84420000	A.2.2.2.2.1.1.1.2.2.2	0.433433433433433	.	84350001	84420000	#FFDADA	1	0.625
chr1	84420001	84600000	A.2.2.1.1.2.1.1.2.2.1.1	0.555555555555556	.	84420001	84600000	#FFDADA	1	0.625
chr1	84600001	84880000	A.1.2.2.1.2.2.2.2	0.794794794794795	.	84600001	84880000	#FF4848	1	0.875
chr1	84880001	84930000	A.2.2.2.1.2.1.1.2.1.2.1.2	0.465465465465465	.	84880001	84930000	#FFDADA	1	0.625
chr1	84930001	85090000	A.1.2.2.2.2.2.1.2.1.1.1	0.755755755755756	.	84930001	85090000	#FF4848	1	0.875
chr1	85090001	85200000	A.2.1.1.2.1.1.2.2.2.2.1	0.685685685685686	.	85090001	85200000	#FF9191	1	0.75
chr1	85200001	85270000	A.2.2.1.1.2.1.2.2.2	0.543543543543544	.	85200001	85270000	#FFDADA	1	0.625
chr1	85270001	85410000	A.2.2.1.2.2.2.1.1.1.2.1	0.507507507507508	.	85270001	85410000	#FFDADA	1	0.625
chr1	85410001	85560000	A.1.2.2.2.2.2.1.1	0.756756756756757	.	85410001	85560000	#FF4848	1	0.875
chr1	85560001	85740000	A.1.2.1.1.1.2.2.2	0.871871871871872	.	85560001	85740000	#FF4848	1	0.875
chr1	85740001	85820000	A.2.1.1.2.1.1.1.1.2.1	0.695695695695696	.	85740001	85820000	#FF9191	1	0.75
chr1	85820001	85980000	A.1.2.2.2.2.2.2.2	0.750750750750751	.	85820001	85980000	#FF4848	1	0.875
chr1	85980001	86010000	A.2.1.2.1.2.1.2.2.2.1	0.624624624624625	.	85980001	86010000	#FF9191	1	0.75
chr1	86010001	86790000	A.1.1.2.1.1.1.1.1.1.1	0.978978978978979	.	86010001	86790000	#FF0000	1	1
chr1	86790001	86830000	A.2.1.2.2.2.2.2.2.1.1	0.575575575575576	.	86790001	86830000	#FF9191	1	0.75
chr1	86830001	86950000	A.2.1.1.1.1.2.2.2.2.2.1	0.717717717717718	.	86830001	86950000	#FF9191	1	0.75
chr1	86950001	87240000	A.1.2.2.1.2.2.1.2.2	0.796796796796797	.	86950001	87240000	#FF4848	1	0.875
chr1	87240001	87560000	A.1.2.1.1.1.2.2.1	0.872872872872873	.	87240001	87560000	#FF4848	1	0.875
chr1	87560001	87640000	B.1.1.1.1.2.1.1.1.1	0.394394394394394	.	87560001	87640000	#DADAFF	1	0.5
chr1	87640001	87720000	A.2.2.2.2.1.1.1.2.1.1.2	0.437437437437437	.	87640001	87720000	#FFDADA	1	0.625
chr1	87720001	89090000	B.2.2.1.1.2.1.2.1.1.1	0.048048048048048	.	87720001	89090000	#0000FF	1	0.125
chr1	89090001	89350000	A.2.1.1.2.1.1.2.1.1.1.2	0.691691691691692	.	89090001	89350000	#FF9191	1	0.75
chr1	89350001	89480000	A.2.2.2.1.2.1.1.1.1.1	0.473473473473473	.	89350001	89480000	#FFDADA	1	0.625
chr1	89480001	89930000	B.1.1.2.2.2.1.1.2	0.307307307307307	.	89480001	89930000	#DADAFF	1	0.5
chr1	89930001	89990000	A.2.2.1.2.2.2.1.2.1.1.1	0.503503503503503	.	89930001	89990000	#FFDADA	1	0.625
chr1	89990001	90100000	A.2.1.1.1.1.2.2.2.2.1.1	0.720720720720721	.	89990001	90100000	#FF9191	1	0.75
chr1	90100001	90270000	A.1.2.2.2.2.2.1.2.1.1.2	0.754754754754755	.	90100001	90270000	#FF4848	1	0.875
chr1	90270001	90400000	A.1.2.1.2.1.1.1.2.2.1	0.853853853853854	.	90270001	90400000	#FF4848	1	0.875
chr1	90400001	90490000	A.2.1.2.1.2.1.2.1	0.627627627627628	.	90400001	90490000	#FF9191	1	0.75
chr1	90490001	90620000	B.1.2.1.1.2.2.2.2	0.269269269269269	.	90490001	90620000	#9191FF	1	0.375
chr1	90620001	91160000	B.2.2.1.1.2.1.2.2.1	0.045045045045045	.	90620001	91160000	#0000FF	1	0.125
chr1	91160001	91220000	B.1.2.1.1.2.2.1.2.1	0.273273273273273	.	91160001	91220000	#9191FF	1	0.375
chr1	91220001	91650000	B.1.1.1.1.2.1.1.2.1	0.392392392392392	.	91220001	91650000	#DADAFF	1	0.5
chr1	91650001	91860000	B.2.1.1.1.1.2.1.1.1	0.182182182182182	.	91650001	91860000	#4848FF	1	0.25
chr1	91860001	91950000	B.1.1.2.2.1.1.2.2.1	0.322322322322322	.	91860001	91950000	#DADAFF	1	0.5
chr1	91950001	92360000	A.2.1.2.1.1.2.2.2.2.1	0.633633633633634	.	91950001	92360000	#FF9191	1	0.75
chr1	92360001	92400000	B.1.1.1.1.1.2.1.1.2.2.2	0.401401401401401	.	92360001	92400000	#DADAFF	1	0.5
chr1	92400001	92440000	B.1.1.1.1.1.2.1.1.2.2.1	0.402402402402402	.	92400001	92440000	#DADAFF	1	0.5
chr1	92440001	92780000	A.1.2.1.2.1.1.1.2.2.2	0.852852852852853	.	92440001	92780000	#FF4848	1	0.875
chr1	92780001	92800000	A.2.2.1.1.2.1.2.2.1.1.1	0.548548548548549	.	92780001	92800000	#FFDADA	1	0.625
chr1	92800001	93310000	A.1.1.2.1.1.1.1.2.2.2	0.972972972972973	.	92800001	93310000	#FF0000	1	1
chr1	93310001	93430000	A.1.2.2.2.2.2.2.1	0.751751751751752	.	93310001	93430000	#FF4848	1	0.875
chr1	93430001	93470000	A.2.1.2.2.2.1.1.1.1.2	0.596596596596597	.	93430001	93470000	#FF9191	1	0.75
chr1	93470001	93540000	A.2.1.1.2.1.1.1.1.2.2	0.694694694694695	.	93470001	93540000	#FF9191	1	0.75
chr1	93540001	93850000	A.1.1.2.1.2.1.1.2.2	0.957957957957958	.	93540001	93850000	#FF0000	1	1
chr1	93850001	94340000	A.1.1.2.2.2.1.2.1.1.1	0.908908908908909	.	93850001	94340000	#FF0000	1	1
chr1	94340001	94370000	A.2.2.2.1.2.1.1.2.1.1	0.467467467467467	.	94340001	94370000	#FFDADA	1	0.625
chr1	94370001	94480000	B.1.1.1.1.2.1.2.1.1.1	0.39039039039039	.	94370001	94480000	#DADAFF	1	0.5
chr1	94480001	94550000	B.1.1.1.1.2.2.2.2.2.2	0.38038038038038	.	94480001	94550000	#DADAFF	1	0.5
chr1	94550001	94900000	B.1.1.1.1.2.1.2.1.1.2	0.389389389389389	.	94550001	94900000	#DADAFF	1	0.5
chr1	94900001	95010000	A.2.2.1.1.2.1.1.2.1.1	0.557557557557558	.	94900001	95010000	#FFDADA	1	0.625
chr1	95010001	95270000	A.1.2.1.2.1.1.1.2.1.1	0.855855855855856	.	95010001	95270000	#FF4848	1	0.875
chr1	95270001	95400000	A.2.2.1.2.2.2.1.1.2.1	0.505505505505506	.	95270001	95400000	#FFDADA	1	0.625
chr1	95400001	95530000	A.2.2.2.1.2.1.1.1.1.2.1	0.472472472472472	.	95400001	95530000	#FFDADA	1	0.625
chr1	95530001	95590000	B.1.1.2.2.2.1.2	0.306306306306306	.	95530001	95590000	#DADAFF	1	0.5
chr1	95590001	95720000	B.2.1.1.1.1.2.1.1.2	0.181181181181181	.	95590001	95720000	#4848FF	1	0.25
chr1	95720001	96670000	B.2.2.1.1.2.1.2.2.2	0.044044044044044	.	95720001	96670000	#0000FF	1	0.125
chr1	96670001	96720000	B.1.2.2.2.1.2.2.1	0.214214214214214	.	96670001	96720000	#9191FF	1	0.375
chr1	96720001	97180000	B.2.1.1.1.1.2.2.2.2.1.2	0.171171171171171	.	96720001	97180000	#4848FF	1	0.25
chr1	97180001	97280000	A.2.2.2.1.2.1.1.1.2.1.2	0.469469469469469	.	97180001	97280000	#FFDADA	1	0.625
chr1	97280001	98550000	B.2.1.2.2.1.2.1.2.1	0.0940940940940941	.	97280001	98550000	#4848FF	1	0.25
chr1	98550001	98590000	B.2.1.1.1.1.2.1.2.1	0.18018018018018	.	98550001	98590000	#4848FF	1	0.25
chr1	98590001	98960000	B.2.1.1.1.1.2.2.1.1.2	0.176176176176176	.	98590001	98960000	#4848FF	1	0.25
chr1	98960001	99210000	B.2.1.1.1.1.2.2.2.2.2.2	0.169169169169169	.	98960001	99210000	#4848FF	1	0.25
chr1	99210001	100150000	B.2.1.1.1.1.2.2.1.2.2	0.174174174174174	.	99210001	100150000	#4848FF	1	0.25
chr1	100150001	100180000	B.1.2.1.1.2.2.1.1.2	0.274274274274274	.	100150001	100180000	#9191FF	1	0.375
chr1	100180001	100220000	A.2.2.2.2.1.1.1.2.1.2	0.436436436436436	.	100180001	100220000	#FFDADA	1	0.625
chr1	100220001	100290000	A.2.2.1.1.1.1.1.1	0.572572572572573	.	100220001	100290000	#FFDADA	1	0.625
chr1	100290001	100510000	A.1.2.2.2.2.2.1.2.2	0.752752752752753	.	100290001	100510000	#FF4848	1	0.875
chr1	100510001	100900000	A.1.1.2.2.2.1.1.1.2	0.910910910910911	.	100510001	100900000	#FF0000	1	1
chr1	100900001	101010000	A.2.2.1.2.2.2.1.1.1.1.1	0.509509509509509	.	100900001	101010000	#FFDADA	1	0.625
chr1	101010001	101110000	B.1.2.1.1.2.2.2.1	0.27027027027027	.	101010001	101110000	#9191FF	1	0.375
chr1	101110001	101360000	B.1.2.1.2.1.2.1.2.2	0.253253253253253	.	101110001	101360000	#9191FF	1	0.375
chr1	101360001	101410000	A.2.2.2.1.2.1.1.2.1.2.2	0.464464464464464	.	101360001	101410000	#FFDADA	1	0.625
chr1	101410001	101590000	A.2.1.1.2.1.1.2.1.1.2	0.690690690690691	.	101410001	101590000	#FF9191	1	0.75
chr1	101590001	101750000	A.2.1.1.2.1.1.2.1.2	0.68968968968969	.	101590001	101750000	#FF9191	1	0.75
chr1	101750001	101850000	B.1.1.2.2.1.2.1.2	0.316316316316316	.	101750001	101850000	#DADAFF	1	0.5
chr1	101850001	101970000	B.2.1.1.1.1.2.2.2.2.1.1	0.172172172172172	.	101850001	101970000	#4848FF	1	0.25
chr1	101970001	102300000	B.2.1.1.1.2.1.1	0.168168168168168	.	101970001	102300000	#4848FF	1	0.25
chr1	102300001	103790000	B.2.1.2.2.1.2.1.2.2.2	0.0920920920920921	.	102300001	103790000	#4848FF	1	0.25
chr1	103910001	103930000	B.2.1.2.2.1.2.1.2.2.2	0.0920920920920921	.	103910001	103930000	#4848FF	1	0.25
chr1	104000001	104070000	B.2.1.2.2.1.2.1.2.2.2	0.0920920920920921	.	104000001	104070000	#4848FF	1	0.25
chr1	104070001	104140000	B.1.2.1.1.2.2.1.1.1.1	0.276276276276276	.	104070001	104140000	#9191FF	1	0.375
chr1	104150001	104160000	B.1.2.1.1.2.2.1.1.1.1	0.276276276276276	.	104150001	104160000	#9191FF	1	0.375
chr1	104300001	104650000	B.1.2.2.2.1.2.2.2	0.213213213213213	.	104300001	104650000	#9191FF	1	0.375
chr1	104650001	105180000	A.2.1.1.2.1.1.2.2.2.2.2	0.684684684684685	.	104650001	105180000	#FF9191	1	0.75
chr1	105180001	106700000	B.1.2.1.2.1.2.1.2.1	0.254254254254254	.	105180001	106700000	#9191FF	1	0.375
chr1	106700001	106930000	B.2.1.1.1.1.2.2.2.2.2.1	0.17017017017017	.	106700001	106930000	#4848FF	1	0.25
chr1	106930001	108110000	B.2.1.2.2.1.2.1.1.2.1	0.0960960960960961	.	106930001	108110000	#4848FF	1	0.25
chr1	108110001	108320000	B.1.1.1.1.2.1.2.2.2.2	0.385385385385385	.	108110001	108320000	#DADAFF	1	0.5
chr1	108320001	108660000	A.1.2.1.1.1.2.1.1	0.874874874874875	.	108320001	108660000	#FF4848	1	0.875
chr1	108660001	108700000	A.2.2.2.2.1.1.1.2.2.1.1	0.435435435435435	.	108660001	108700000	#FFDADA	1	0.625
chr1	108700001	108770000	A.2.2.2.1.2.1.1.2.1.2.1.1	0.466466466466466	.	108700001	108770000	#FFDADA	1	0.625
chr1	108790001	108810000	B.1.2.1.2.1.2.1.1.1	0.256256256256256	.	108790001	108810000	#9191FF	1	0.375
chr1	108850001	108920000	B.1.2.1.2.1.2.1.1.1	0.256256256256256	.	108850001	108920000	#9191FF	1	0.375
chr1	109010001	109050000	B.1.1.1.1.2.1.2.1.2	0.388388388388388	.	109010001	109050000	#DADAFF	1	0.5
chr1	109050001	109190000	A.2.1.2.1.1.2.2.2.1.1	0.635635635635636	.	109050001	109190000	#FF9191	1	0.75
chr1	109190001	109420000	A.1.2.1.1.1.2.1.2	0.873873873873874	.	109190001	109420000	#FF4848	1	0.875
chr1	109420001	109730000	A.1.1.2.1.1.1.1.1.1.2	0.977977977977978	.	109420001	109730000	#FF0000	1	1
chr1	109730001	109940000	A.1.1.2.1.2.2.1.1	0.944944944944945	.	109730001	109940000	#FF0000	1	1
chr1	109940001	110100000	A.1.1.2.2.2.1.2.1.2.1	0.906906906906907	.	109940001	110100000	#FF0000	1	1
chr1	110100001	110230000	A.1.1.2.1.1.1.1.2.2.1.2	0.973973973973974	.	110100001	110230000	#FF0000	1	1
chr1	110240001	110570000	A.1.1.2.1.1.1.1.2.2.1.2	0.973973973973974	.	110240001	110570000	#FF0000	1	1
chr1	110570001	110660000	A.2.2.1.2.2.1.1.1.1	0.525525525525526	.	110570001	110660000	#FFDADA	1	0.625
chr1	110660001	110740000	B.1.2.1.1.1.1.2.2	0.294294294294294	.	110660001	110740000	#9191FF	1	0.375
chr1	110740001	110870000	A.2.2.2.1.2.1.2.1.2.1	0.46046046046046	.	110740001	110870000	#FFDADA	1	0.625
chr1	110870001	111000000	A.2.1.2.1.1.1.2.1.1	0.648648648648649	.	110870001	111000000	#FF9191	1	0.75
chr1	111000001	111050000	B.1.1.2.1.2.1.1.1	0.336336336336336	.	111000001	111050000	#DADAFF	1	0.5
chr1	111050001	111220000	B.1.2.2.1.2.2.1	0.223223223223223	.	111050001	111220000	#9191FF	1	0.375
chr1	111220001	111660000	B.1.1.2.1.1.2.1.2	0.344344344344344	.	111220001	111660000	#DADAFF	1	0.5
chr1	111660001	111770000	A.2.1.1.1.1.2.2.2.1.1.2.2	0.722722722722723	.	111660001	111770000	#FF9191	1	0.75
chr1	111770001	112000000	A.2.2.2.1.2.1.2.1.2.2	0.459459459459459	.	111770001	112000000	#FFDADA	1	0.625
chr1	112000001	112050000	A.2.1.2.2.2.1.1.1.1.1	0.597597597597598	.	112000001	112050000	#FF9191	1	0.75
chr1	112050001	112300000	A.1.1.2.2.2.1.1.2	0.90990990990991	.	112050001	112300000	#FF0000	1	1
chr1	112300001	112390000	B.1.2.2.1.1.2.1.2	0.23023023023023	.	112300001	112390000	#9191FF	1	0.375
chr1	112390001	112880000	B.2.2.1.2.2.2.2.2	0.023023023023023	.	112390001	112880000	#0000FF	1	0.125
chr1	112880001	112930000	B.1.1.2.1.2.1.1.2	0.335335335335335	.	112880001	112930000	#DADAFF	1	0.5
chr1	112930001	113160000	A.1.2.2.2.1.2.2.1.2	0.770770770770771	.	112930001	113160000	#FF4848	1	0.875
chr1	113160001	113250000	A.1.2.2.2.1.1.1.2.2.1	0.784784784784785	.	113160001	113250000	#FF4848	1	0.875
chr1	113250001	113340000	A.2.1.1.1.1.2.2.2.1.1.2.1	0.723723723723724	.	113250001	113340000	#FF9191	1	0.75
chr1	113340001	114520000	A.1.1.2.1.1.1.1.2.2.1.1	0.974974974974975	.	113340001	114520000	#FF0000	1	1
chr1	114520001	115260000	A.2.1.2.1.1.2.2.1	0.636636636636637	.	114520001	115260000	#FF9191	1	0.75
chr1	115260001	115340000	A.2.2.2.1.2.1.1.2.2.1	0.463463463463463	.	115260001	115340000	#FFDADA	1	0.625
chr1	115340001	115680000	B.2.1.2.2.1.1.2	0.0980980980980981	.	115340001	115680000	#4848FF	1	0.25
chr1	115680001	115720000	B.2.1.1.2.1.2.1.2	0.145145145145145	.	115680001	115720000	#4848FF	1	0.25
chr1	115720001	116150000	B.2.2.2.1.2.1.2.1.2	0.011011011011011	.	115720001	116150000	#0000FF	1	0.125
chr1	116150001	116220000	B.1.1.1.1.1.2.1.1.1.2	0.404404404404404	.	116150001	116220000	#DADAFF	1	0.5
chr1	116220001	116340000	B.1.1.1.1.1.2.1.1.1.1	0.405405405405405	.	116220001	116340000	#DADAFF	1	0.5
chr1	116340001	116890000	A.2.2.2.1.2.1.2.1.1	0.461461461461461	.	116340001	116890000	#FFDADA	1	0.625
chr1	116890001	117050000	A.2.2.1.2.2.2.1.1.1.2.2	0.506506506506507	.	116890001	117050000	#FFDADA	1	0.625
chr1	117050001	117390000	A.1.1.2.1.2.1.1.2.1.1	0.95995995995996	.	117050001	117390000	#FF0000	1	1
chr1	117390001	117590000	A.1.1.2.1.2.1.1.2.1.2	0.958958958958959	.	117390001	117590000	#FF0000	1	1
chr1	117590001	117680000	A.2.1.1.1.1.2.2.2.2.2.2	0.716716716716717	.	117590001	117680000	#FF9191	1	0.75
chr1	117680001	118070000	A.1.2.2.1.2.2.2.1	0.795795795795796	.	117680001	118070000	#FF4848	1	0.875
chr1	118070001	118500000	A.2.1.1.1.2.1.2.1	0.707707707707708	.	118070001	118500000	#FF9191	1	0.75
chr1	118500001	118600000	B.1.2.2.2.2.2.1.1	0.198198198198198	.	118500001	118600000	#9191FF	1	0.375
chr1	118600001	119930000	B.2.2.2.1.2.2.1.1	0.00800800800800801	.	118600001	119930000	#0000FF	1	0.125
chr1	119930001	120090000	B.2.1.2.2.1.2.2.1	0.0910910910910911	.	119930001	120090000	#4848FF	1	0.25
chr1	120090001	120160000	B.1.1.2.2.1.2.1.1	0.317317317317317	.	120090001	120160000	#DADAFF	1	0.5
chr1	120160001	120380000	A.2.1.2.1.1.2.2.2.2.2	0.632632632632633	.	120160001	120380000	#FF9191	1	0.75
chr1	120380001	120530000	A.2.1.1.1.1.2.2.2.2.1.2.2	0.718718718718719	.	120380001	120530000	#FF9191	1	0.75
chr1	120530001	120640000	A.1.2.2.1.1.1.2.1.1.2	0.821821821821822	.	120530001	120640000	#FF4848	1	0.875
chr1	120640001	120700000	A.2.1.2.1.1.1.1.2.2	0.64964964964965	.	120640001	120700000	#FF9191	1	0.75
chr1	120740001	120770000	A.2.1.1.1.1.2.2.2.2.1.2.1	0.71971971971972	.	120740001	120770000	#FF9191	1	0.75
chr1	120780001	120940000	A.2.1.1.1.1.2.2.2.2.1.2.1	0.71971971971972	.	120780001	120940000	#FF9191	1	0.75
chr1	121090001	121110000	A.2.1.1.1.1.2.2.2.2.1.2.1	0.71971971971972	.	121090001	121110000	#FF9191	1	0.75
chr1	121110001	121140000	B.1.1.1.1.2.2.2.1	0.383383383383383	.	121110001	121140000	#DADAFF	1	0.5
chr1	121140001	121350000	A.2.1.2.1.2.1.2.2.1.1	0.626626626626627	.	121140001	121350000	#FF9191	1	0.75
chr1	121350001	121380000	B.1.2.1.2.1.2.1.1.2	0.255255255255255	.	121350001	121380000	#9191FF	1	0.375
chr1	121470001	121490000	B.1.2.1.2.1.2.1.1.2	0.255255255255255	.	121470001	121490000	#9191FF	1	0.375
chr1	142530001	142570000	B.1.2.1.2.1.1.1.1	0.268268268268268	.	142530001	142570000	#9191FF	1	0.375
chr1	142580001	142670000	B.1.2.1.2.1.1.1.1	0.268268268268268	.	142580001	142670000	#9191FF	1	0.375
chr1	142780001	142810000	B.1.2.1.2.1.1.1.1	0.268268268268268	.	142780001	142810000	#9191FF	1	0.375
chr1	143120001	143210000	B.2.1.1.1.2.2.2.1.2.1	0.157157157157157	.	143120001	143210000	#4848FF	1	0.25
chr1	143220001	143240000	B.2.1.1.1.2.2.2.1.2.1	0.157157157157157	.	143220001	143240000	#4848FF	1	0.25
chr1	143250001	143290000	B.2.1.1.1.2.2.2.1.2.1	0.157157157157157	.	143250001	143290000	#4848FF	1	0.25
chr1	143400001	143430000	B.1.1.2.2.2.2.2.2.2.2	0.3003003003003	.	143400001	143430000	#DADAFF	1	0.5
chr1	143470001	143480000	B.1.1.2.2.2.2.2.2.2.2	0.3003003003003	.	143470001	143480000	#DADAFF	1	0.5
chr1	143530001	143540000	B.1.1.2.2.2.2.2.2.2.2	0.3003003003003	.	143530001	143540000	#DADAFF	1	0.5
chr1	143660001	143670000	A.2.2.1.2.2.1.1.2.2.1	0.514514514514514	.	143660001	143670000	#FFDADA	1	0.625
chr1	143720001	143770000	A.2.2.1.2.2.1.1.2.2.1	0.514514514514514	.	143720001	143770000	#FFDADA	1	0.625
chr1	143870001	143880000	A.2.2.1.2.2.1.1.2.2.1	0.514514514514514	.	143870001	143880000	#FFDADA	1	0.625
chr1	143900001	143980000	A.2.2.1.1.1.2.1.1.2	0.566566566566567	.	143900001	143980000	#FFDADA	1	0.625
chr1	143980001	144020000	A.2.1.1.2.1.2.2.1.2	0.677677677677678	.	143980001	144020000	#FF9191	1	0.75
chr1	144020001	144100000	A.2.2.1.2.2.2.1.1.1.1.2	0.508508508508508	.	144020001	144100000	#FFDADA	1	0.625
chr1	144470001	144490000	A.2.2.1.1.2.1.2.2.1.2.1.2	0.545545545545546	.	144470001	144490000	#FFDADA	1	0.625
chr1	144510001	144540000	A.2.2.1.1.2.1.2.2.1.2.1.2	0.545545545545546	.	144510001	144540000	#FFDADA	1	0.625
chr1	144540001	144630000	A.2.1.1.2.1.1.1.1.1	0.696696696696697	.	144540001	144630000	#FF9191	1	0.75
chr1	144670001	144710000	A.2.1.1.2.1.1.1.1.1	0.696696696696697	.	144670001	144710000	#FF9191	1	0.75
chr1	144810001	144950000	A.1.2.1.2.1.1.1.1	0.856856856856857	.	144810001	144950000	#FF4848	1	0.875
chr1	144950001	145120000	A.1.1.2.1.1.1.1.1.2	0.976976976976977	.	144950001	145120000	#FF0000	1	1
chr1	145120001	145310000	A.1.1.2.1.2.1.2.2.1.1	0.950950950950951	.	145120001	145310000	#FF0000	1	1
chr1	145310001	145330000	A.1.2.2.2.1.2.1.1.1.1.2	0.777777777777778	.	145310001	145330000	#FF4848	1	0.875
chr1	145350001	145430000	A.1.2.2.2.1.2.1.1.1.1.2	0.777777777777778	.	145350001	145430000	#FF4848	1	0.875
chr1	145430001	145840000	A.1.1.2.1.1.1.2.2	0.970970970970971	.	145430001	145840000	#FF0000	1	1
chr1	145990001	146020000	A.1.1.2.1.1.1.2.2	0.970970970970971	.	145990001	146020000	#FF0000	1	1
chr1	146390001	146400000	A.1.1.2.1.1.1.2.2	0.970970970970971	.	146390001	146400000	#FF0000	1	1
chr1	146470001	146750000	A.1.1.2.1.1.1.2.2	0.970970970970971	.	146470001	146750000	#FF0000	1	1
chr1	146750001	147150000	B.1.1.2.1.1.2.1.1	0.345345345345345	.	146750001	147150000	#DADAFF	1	0.5
chr1	147150001	147350000	B.2.1.1.1.1.1.1.2.1	0.191191191191191	.	147150001	147350000	#4848FF	1	0.25
chr1	147350001	147390000	B.1.1.2.2.2.1.1.1.1	0.309309309309309	.	147350001	147390000	#DADAFF	1	0.5
chr1	147390001	147430000	A.2.1.2.1.1.1.2.1.2.2.2	0.645645645645646	.	147390001	147430000	#FF9191	1	0.75
chr1	147710001	147830000	A.2.1.2.1.1.1.2.1.2.2.2	0.645645645645646	.	147710001	147830000	#FF9191	1	0.75
chr1	147950001	147970000	A.2.1.1.2.1.1.1.2	0.693693693693694	.	147950001	147970000	#FF9191	1	0.75
chr1	147990001	148030000	A.2.1.1.2.1.1.1.2	0.693693693693694	.	147990001	148030000	#FF9191	1	0.75
chr1	148170001	148260000	B.1.2.1.1.1.2.2.2.2.1	0.289289289289289	.	148170001	148260000	#9191FF	1	0.375
chr1	148340001	148360000	B.1.2.1.1.1.2.2.2.2.1	0.289289289289289	.	148340001	148360000	#9191FF	1	0.375
chr1	148510001	148610000	B.1.2.1.1.1.2.2.2.2.1	0.289289289289289	.	148510001	148610000	#9191FF	1	0.375
chr1	148660001	148680000	B.1.2.1.1.1.2.2.2.2.1	0.289289289289289	.	148660001	148680000	#9191FF	1	0.375
chr1	148750001	148760000	B.1.2.1.1.1.2.2.2.2.1	0.289289289289289	.	148750001	148760000	#9191FF	1	0.375
chr1	148840001	148960000	B.1.2.1.1.1.2.2.2.2.1	0.289289289289289	.	148840001	148960000	#9191FF	1	0.375
chr1	149020001	149200000	B.1.2.1.1.1.2.2.2.2.1	0.289289289289289	.	149020001	149200000	#9191FF	1	0.375
chr1	149200001	149260000	A.2.2.2.2.1.1.2.1.1	0.432432432432432	.	149200001	149260000	#FFDADA	1	0.625
chr1	149260001	149320000	A.2.1.2.1.2.1.2.2.2.2	0.623623623623624	.	149260001	149320000	#FF9191	1	0.75
chr1	149320001	149370000	A.2.2.1.2.2.2.2.1.2.1.1	0.496496496496497	.	149320001	149370000	#FFDADA	1	0.625
chr1	149370001	149440000	B.1.1.1.2.2.1.2.2	0.359359359359359	.	149370001	149440000	#DADAFF	1	0.5
chr1	149580001	149590000	A.2.1.1.1.1.2.2.2.1.1.1	0.724724724724725	.	149580001	149590000	#FF9191	1	0.75
chr1	149600001	149610000	A.2.1.1.1.1.2.2.2.1.1.1	0.724724724724725	.	149600001	149610000	#FF9191	1	0.75
chr1	149640001	149710000	A.2.1.1.1.1.2.2.2.1.1.1	0.724724724724725	.	149640001	149710000	#FF9191	1	0.75
chr1	149710001	149760000	A.2.2.1.1.1.2.2.1.2	0.562562562562563	.	149710001	149760000	#FFDADA	1	0.625
chr1	149760001	149790000	A.1.1.2.1.2.2.2.1.1	0.937937937937938	.	149760001	149790000	#FF0000	1	1
chr1	149810001	149830000	A.1.1.2.1.2.2.2.1.1	0.937937937937938	.	149810001	149830000	#FF0000	1	1
chr1	149840001	150190000	A.1.1.2.1.2.2.2.1.1	0.937937937937938	.	149840001	150190000	#FF0000	1	1
chr1	150190001	151000000	A.1.1.1.1.2.1.2.1	0.995995995995996	.	150190001	151000000	#FF0000	1	1
chr1	151000001	151050000	A.2.1.1.2.2.2.1.1.1.2.1	0.665665665665666	.	151000001	151050000	#FF9191	1	0.75
chr1	151050001	152010000	A.1.1.1.1.2.1.1.1	0.997997997997998	.	151050001	152010000	#FF0000	1	1
chr1	152010001	152170000	B.1.2.2.1.1.1	0.233233233233233	.	152010001	152170000	#9191FF	1	0.375
chr1	152170001	152450000	B.2.2.1.1.1.1.1.2	0.0610610610610611	.	152170001	152450000	#0000FF	1	0.125
chr1	152450001	153180000	B.2.2.2.2.1.1	0.005005005005005	.	152450001	153180000	#0000FF	1	0.125
chr1	153180001	153300000	B.2.1.2.2.2.1.1.2	0.0810810810810811	.	153180001	153300000	#4848FF	1	0.25
chr1	153300001	153480000	B.1.2.1.2.1.1.2.1.2	0.261261261261261	.	153300001	153480000	#9191FF	1	0.375
chr1	153480001	153620000	A.1.2.2.2.1.1.2.2.2	0.77977977977978	.	153480001	153620000	#FF4848	1	0.875
chr1	153620001	153750000	A.1.2.2.2.1.1.2.2.1	0.780780780780781	.	153620001	153750000	#FF4848	1	0.875
chr1	153750001	153800000	A.2.1.1.2.2.2.1.2.1	0.660660660660661	.	153750001	153800000	#FF9191	1	0.75
chr1	153800001	153960000	A.1.2.1.1.2.2.2.2.1	0.861861861861862	.	153800001	153960000	#FF4848	1	0.875
chr1	153960001	153980000	A.2.2.2.2.1.1.1.1.1.1	0.442442442442442	.	153960001	153980000	#FFDADA	1	0.625
chr1	153980001	154110000	A.2.2.1.2.2.1.1.1.2.1.2.1	0.522522522522523	.	153980001	154110000	#FFDADA	1	0.625
chr1	154110001	154520000	A.1.1.2.1.2.1.2.1.2.2.1	0.952952952952953	.	154110001	154520000	#FF0000	1	1
chr1	154520001	154680000	A.1.2.2.2.1.2.1.1.1.2.1	0.776776776776777	.	154520001	154680000	#FF4848	1	0.875
chr1	154680001	154910000	A.1.1.2.2.2.2.2.1.2.2	0.894894894894895	.	154680001	154910000	#FF0000	1	1
chr1	154910001	156060000	A.1.1.1.1.1.1	1	.	154910001	156060000	#FF0000	1	1
chr1	156060001	156120000	A.2.1.1.1.1.2.1.1.2.1.2	0.741741741741742	.	156060001	156120000	#FF9191	1	0.75
chr1	156120001	156590000	A.1.1.1.1.2.1.2.2	0.994994994994995	.	156120001	156590000	#FF0000	1	1
chr1	156590001	156700000	A.1.2.1.1.1.1.2.2.1.2	0.877877877877878	.	156590001	156700000	#FF4848	1	0.875
chr1	156700001	156740000	A.2.1.1.1.1.2.1.1.2.1.1	0.742742742742743	.	156700001	156740000	#FF9191	1	0.75
chr1	156740001	156900000	A.1.1.2.1.2.1.2.2.2.2.2	0.945945945945946	.	156740001	156900000	#FF0000	1	1
chr1	156900001	156940000	A.2.1.1.1.2.2.1.2.1.1	0.704704704704705	.	156900001	156940000	#FF9191	1	0.75
chr1	156940001	157130000	A.1.2.2.1.2.1.2.1.1	0.804804804804805	.	156940001	157130000	#FF4848	1	0.875
chr1	157130001	157220000	B.1.1.2.2.1.2.2.1.1	0.315315315315315	.	157130001	157220000	#DADAFF	1	0.5
chr1	157220001	157350000	B.1.2.1.2.1.1.2.1.1	0.262262262262262	.	157220001	157350000	#9191FF	1	0.375
chr1	157350001	157460000	A.2.2.1.1.1.2.1.2.2	0.564564564564565	.	157350001	157460000	#FFDADA	1	0.625
chr1	157460001	157950000	B.2.1.2.2.2.1.1.1.1.1.1.2	0.0870870870870871	.	157460001	157950000	#4848FF	1	0.25
chr1	157950001	158070000	A.2.2.1.2.2.2.2.2.1.1	0.493493493493493	.	157950001	158070000	#FFDADA	1	0.625
chr1	158070001	158090000	B.1.1.2.2.1.1.2.2.2.2	0.318318318318318	.	158070001	158090000	#DADAFF	1	0.5
chr1	158090001	158210000	B.2.1.1.1.1.1.1.2.2.1.2.1	0.189189189189189	.	158090001	158210000	#4848FF	1	0.25
chr1	158210001	158970000	B.2.2.1.1.1.1.1.1.2	0.0620620620620621	.	158210001	158970000	#0000FF	1	0.125
chr1	158970001	159030000	B.1.1.1.2.2.1.2.1.2	0.36036036036036	.	158970001	159030000	#DADAFF	1	0.5
chr1	159030001	159070000	B.1.2.1.2.1.2.2.2.2.1	0.247247247247247	.	159030001	159070000	#9191FF	1	0.375
chr1	159070001	159710000	B.2.2.1.1.1.2.1.1	0.0550550550550551	.	159070001	159710000	#0000FF	1	0.125
chr1	159710001	159870000	B.1.1.1.2.2.1.1.2.1	0.363363363363363	.	159710001	159870000	#DADAFF	1	0.5
chr1	159870001	159910000	A.2.2.2.1.1.2.1.2.1	0.481481481481481	.	159870001	159910000	#FFDADA	1	0.625
chr1	159910001	160000000	A.2.2.2.1.1.1.2.2.1.2.2	0.486486486486487	.	159910001	160000000	#FFDADA	1	0.625
chr1	160000001	160060000	A.2.1.2.1.2.1.1.2.1	0.62962962962963	.	160000001	160060000	#FF9191	1	0.75
chr1	160060001	160240000	A.1.1.2.2.1.2.2.1.2.2.1.2	0.916916916916917	.	160060001	160240000	#FF0000	1	1
chr1	160240001	160380000	A.1.1.2.2.1.2.2.1.2.2.1.1	0.917917917917918	.	160240001	160380000	#FF0000	1	1
chr1	160380001	160970000	A.1.1.1.1.2.1.1.2	0.996996996996997	.	160380001	160970000	#FF0000	1	1
chr1	160970001	161130000	A.1.1.2.1.2.1.2.1.2.2.2	0.951951951951952	.	160970001	161130000	#FF0000	1	1
chr1	161130001	161370000	A.1.1.1.2.2.1.2	0.983983983983984	.	161130001	161370000	#FF0000	1	1
chr1	161370001	161410000	A.2.1.2.1.1.1.1.1.2	0.652652652652653	.	161370001	161410000	#FF9191	1	0.75
chr1	161410001	161430000	A.1.2.1.1.1.1.2.2.1.1.2	0.878878878878879	.	161410001	161430000	#FF4848	1	0.875
chr1	161440001	161700000	A.1.2.1.1.1.1.2.2.1.1.2	0.878878878878879	.	161440001	161700000	#FF4848	1	0.875
chr1	161700001	161730000	A.2.2.1.1.1.2.1.1.1	0.567567567567568	.	161700001	161730000	#FFDADA	1	0.625
chr1	161730001	162020000	A.2.1.1.2.1.2.1.2.2	0.681681681681682	.	161730001	162020000	#FF9191	1	0.75
chr1	162020001	162470000	B.2.1.2.2.2.1.1.1.1.2	0.0850850850850851	.	162020001	162470000	#4848FF	1	0.25
chr1	162470001	162550000	B.1.1.1.2.2.1.1.1.1	0.365365365365365	.	162470001	162550000	#DADAFF	1	0.5
chr1	162550001	163170000	B.2.2.1.1.1.1.1.1.1	0.0630630630630631	.	162550001	163170000	#0000FF	1	0.125
chr1	163170001	163300000	B.2.1.1.1.1.1.1.2.2.2	0.187187187187187	.	163170001	163300000	#4848FF	1	0.25
chr1	163300001	163320000	B.1.2.1.1.2.1.2.1.1	0.28028028028028	.	163300001	163320000	#9191FF	1	0.375
chr1	163320001	164230000	B.2.2.2.1.1.2.2.1	0.016016016016016	.	163320001	164230000	#0000FF	1	0.125
chr1	164230001	164770000	B.2.2.1.1.1.2.2.2	0.0510510510510511	.	164230001	164770000	#0000FF	1	0.125
chr1	164770001	164830000	B.2.1.2.2.2.1.2.2	0.0760760760760761	.	164770001	164830000	#4848FF	1	0.25
chr1	164830001	165070000	B.2.2.1.1.1.1.2.1.2.2	0.0580580580580581	.	164830001	165070000	#0000FF	1	0.125
chr1	165070001	165180000	B.2.1.2.2.2.2.2.2.2.1.2	0.0650650650650651	.	165070001	165180000	#4848FF	1	0.25
chr1	165180001	165330000	B.2.1.2.2.2.2.2.1.1.2	0.0690690690690691	.	165180001	165330000	#4848FF	1	0.25
chr1	165330001	165390000	B.2.1.1.1.1.1.1.1.2.2	0.192192192192192	.	165330001	165390000	#4848FF	1	0.25
chr1	165390001	165570000	B.2.1.2.2.2.2.2.1.2	0.0680680680680681	.	165390001	165570000	#4848FF	1	0.25
chr1	165570001	165880000	A.2.1.1.2.1.2.1.2.1	0.682682682682683	.	165570001	165880000	#FF9191	1	0.75
chr1	165880001	166050000	B.2.1.2.2.2.1.1.1.2.1	0.0840840840840841	.	165880001	166050000	#4848FF	1	0.25
chr1	166050001	166390000	B.2.2.1.1.1.1.2.1.2.1	0.0590590590590591	.	166050001	166390000	#0000FF	1	0.125
chr1	166390001	166410000	B.1.2.2.2.2.2.2	0.196196196196196	.	166390001	166410000	#9191FF	1	0.375
chr1	166410001	166660000	B.2.1.2.2.2.1.1.1.2.2.1	0.0830830830830831	.	166410001	166660000	#4848FF	1	0.25
chr1	166660001	166800000	B.2.1.1.1.1.1.1.1.2.1.1	0.194194194194194	.	166660001	166800000	#4848FF	1	0.25
chr1	166800001	167040000	A.2.1.1.1.2.1.2.2	0.706706706706707	.	166800001	167040000	#FF9191	1	0.75
chr1	167040001	167200000	A.1.2.1.2.2.2.1.1	0.833833833833834	.	167040001	167200000	#FF4848	1	0.875
chr1	167200001	167520000	A.1.1.2.2.1.1.1.1.1.2.1	0.931931931931932	.	167200001	167520000	#FF0000	1	1
chr1	167520001	167670000	A.1.1.2.2.1.2.2.1.2.2.2	0.915915915915916	.	167520001	167670000	#FF0000	1	1
chr1	167670001	167750000	A.1.2.1.2.2.1.2.1.1	0.836836836836837	.	167670001	167750000	#FF4848	1	0.875
chr1	167750001	168330000	A.1.1.1.2.1.2.2	0.985985985985986	.	167750001	168330000	#FF0000	1	1
chr1	168330001	168430000	A.2.1.2.1.1.1.1.2.1.1	0.651651651651652	.	168330001	168430000	#FF9191	1	0.75
chr1	168430001	168530000	A.1.2.2.2.2.1.1.1.1.2	0.763763763763764	.	168430001	168530000	#FF4848	1	0.875
chr1	168530001	168630000	A.2.1.2.1.2.2.2.1.1.1	0.617617617617618	.	168530001	168630000	#FF9191	1	0.75
chr1	168630001	169340000	A.1.2.1.1.1.1.2.2.2.2	0.875875875875876	.	168630001	169340000	#FF4848	1	0.875
chr1	169340001	169580000	A.2.1.1.1.2.1.1.2.1.1.1	0.713713713713714	.	169340001	169580000	#FF9191	1	0.75
chr1	169580001	169870000	A.1.2.2.1.2.1.1.2.2.1.1	0.807807807807808	.	169580001	169870000	#FF4848	1	0.875
chr1	169870001	169910000	B.1.1.2.2.2.2.2.2.2.1	0.301301301301301	.	169870001	169910000	#DADAFF	1	0.5
chr1	169910001	170540000	B.2.1.1.1.2.2.2.2.1.1	0.155155155155155	.	169910001	170540000	#4848FF	1	0.25
chr1	170540001	170880000	B.2.2.1.1.1.1.2.1.1	0.0600600600600601	.	170540001	170880000	#0000FF	1	0.125
chr1	170880001	171460000	B.2.1.1.1.1.1.1.2.2.1.2.2	0.188188188188188	.	170880001	171460000	#4848FF	1	0.25
chr1	171460001	171560000	A.2.1.2.1.1.2.1.1.2.1	0.63963963963964	.	171460001	171560000	#FF9191	1	0.75
chr1	171560001	171950000	A.1.2.2.2.2.1.1.1.1.1.1	0.765765765765766	.	171560001	171950000	#FF4848	1	0.875
chr1	171950001	172380000	A.1.2.2.1.2.1.1.1.1.2.1	0.812812812812813	.	171950001	172380000	#FF4848	1	0.875
chr1	172380001	172700000	A.1.2.1.2.2.1.1.1	0.83983983983984	.	172380001	172700000	#FF4848	1	0.875
chr1	172700001	173150000	A.1.2.1.1.1.1.2.1.1.1	0.883883883883884	.	172700001	173150000	#FF4848	1	0.875
chr1	173150001	173190000	A.2.1.2.1.2.2.2.2.2.1	0.613613613613614	.	173150001	173190000	#FF9191	1	0.75
chr1	173190001	173390000	A.1.2.2.1.2.1.2.2.2.2	0.7997997997998	.	173190001	173390000	#FF4848	1	0.875
chr1	173390001	173420000	A.2.2.1.2.2.1.2.1.2	0.511511511511512	.	173390001	173420000	#FFDADA	1	0.625
chr1	173420001	174200000	A.1.1.1.2.1.2.1.2	0.986986986986987	.	173420001	174200000	#FF0000	1	1
chr1	174200001	174260000	A.2.1.2.1.2.2.2.2.2.2.1	0.612612612612613	.	174200001	174260000	#FF9191	1	0.75
chr1	174260001	174730000	A.1.2.2.1.2.1.2.2.1.1	0.802802802802803	.	174260001	174730000	#FF4848	1	0.875
chr1	174730001	174990000	A.1.2.2.1.2.1.2.2.1.2	0.801801801801802	.	174730001	174990000	#FF4848	1	0.875
chr1	174990001	175110000	A.2.2.1.2.2.2.2.2.1.2	0.492492492492492	.	174990001	175110000	#FFDADA	1	0.625
chr1	175110001	175150000	B.1.1.1.2.1.1.2.2	0.373373373373373	.	175110001	175150000	#DADAFF	1	0.5
chr1	175150001	175200000	A.2.2.2.1.1.2.2.1.1.1.2	0.478478478478478	.	175150001	175200000	#FFDADA	1	0.625
chr1	175200001	175270000	B.1.1.2.2.2.2.2.2.1	0.302302302302302	.	175200001	175270000	#DADAFF	1	0.5
chr1	175270001	175290000	B.1.2.1.1.2.1.2.1.2	0.279279279279279	.	175270001	175290000	#9191FF	1	0.375
chr1	175290001	175330000	B.1.2.2.2.1.1.1.2.1	0.218218218218218	.	175290001	175330000	#9191FF	1	0.375
chr1	175330001	175370000	B.1.2.2.2.1.1.1.2.2	0.217217217217217	.	175330001	175370000	#9191FF	1	0.375
chr1	175370001	175670000	B.2.1.2.2.2.1.1.1.1.1.1.1	0.0880880880880881	.	175370001	175670000	#4848FF	1	0.25
chr1	175670001	176190000	B.1.2.1.2.1.1.2.2.1.1	0.26026026026026	.	175670001	176190000	#9191FF	1	0.375
chr1	176190001	176870000	B.2.2.2.1.1.1.2	0.021021021021021	.	176190001	176870000	#0000FF	1	0.125
chr1	176870001	177310000	B.2.2.2.1.1.2.1.2.1	0.018018018018018	.	176870001	177310000	#0000FF	1	0.125
chr1	177310001	177910000	B.2.2.2.1.1.2.2.2	0.015015015015015	.	177310001	177910000	#0000FF	1	0.125
chr1	177910001	177990000	B.1.2.1.2.1.1.2.2.2.1	0.258258258258258	.	177910001	177990000	#9191FF	1	0.375
chr1	177990001	178020000	B.1.1.1.2.1.1.2.1	0.374374374374374	.	177990001	178020000	#DADAFF	1	0.5
chr1	178020001	178250000	A.1.2.2.1.2.1.1.1.2.2	0.80980980980981	.	178020001	178250000	#FF4848	1	0.875
chr1	178250001	178490000	A.2.1.2.1.2.1.1.2.2	0.628628628628629	.	178250001	178490000	#FF9191	1	0.75
chr1	178490001	178530000	B.1.1.1.2.2.1.2.1.1	0.361361361361361	.	178490001	178530000	#DADAFF	1	0.5
chr1	178530001	178690000	B.1.1.1.2.2.1.1.2.2	0.362362362362362	.	178530001	178690000	#DADAFF	1	0.5
chr1	178690001	178770000	A.2.2.1.2.2.2.2.1.2.1.2	0.495495495495495	.	178690001	178770000	#FFDADA	1	0.625
chr1	178770001	178940000	A.2.1.2.1.2.1.1.1.1	0.631631631631632	.	178770001	178940000	#FF9191	1	0.75
chr1	178940001	179000000	A.2.2.2.1.1.1.2.2.1.2.1	0.487487487487487	.	178940001	179000000	#FFDADA	1	0.625
chr1	179000001	179100000	A.2.1.1.1.2.2.1.2.2.1	0.702702702702703	.	179000001	179100000	#FF9191	1	0.75
chr1	179100001	179240000	A.1.2.2.2.2.1.1.1.1.1.2	0.764764764764765	.	179100001	179240000	#FF4848	1	0.875
chr1	179240001	179340000	A.2.1.1.1.2.1.1.2.1.1.2	0.712712712712713	.	179240001	179340000	#FF9191	1	0.75
chr1	179340001	179440000	B.1.2.1.2.1.1.1.2.2.2.1	0.264264264264264	.	179340001	179440000	#9191FF	1	0.375
chr1	179440001	179590000	B.2.1.1.1.1.1.1.2.2.1.1	0.19019019019019	.	179440001	179590000	#4848FF	1	0.25
chr1	179590001	179660000	B.1.2.1.2.1.1.1.2.2.2.2	0.263263263263263	.	179590001	179660000	#9191FF	1	0.375
chr1	179660001	179790000	B.1.1.1.1.2.2.2.2.1	0.382382382382382	.	179660001	179790000	#DADAFF	1	0.5
chr1	179790001	179840000	A.2.2.1.1.1.2.1.2.1	0.565565565565566	.	179790001	179840000	#FFDADA	1	0.625
chr1	179840001	180130000	A.1.1.2.1.2.1.2.1.1.1.1	0.956956956956957	.	179840001	180130000	#FF0000	1	1
chr1	180130001	180470000	A.1.2.1.1.1.1.2.2.2.1	0.876876876876877	.	180130001	180470000	#FF4848	1	0.875
chr1	180470001	180820000	A.1.2.2.2.2.1.1.2	0.761761761761762	.	180470001	180820000	#FF4848	1	0.875
chr1	180820001	180860000	A.2.2.2.2.1.2.1.1.2	0.426426426426426	.	180820001	180860000	#FFDADA	1	0.625
chr1	180860001	180960000	A.2.2.2.1.1.1.2.2.1.1	0.488488488488488	.	180860001	180960000	#FFDADA	1	0.625
chr1	180960001	181130000	A.1.2.2.1.2.1.1.1.2.1	0.810810810810811	.	180960001	181130000	#FF4848	1	0.875
chr1	181130001	181330000	B.2.1.2.2.2.1.1.1.1.1.2	0.0860860860860861	.	181130001	181330000	#4848FF	1	0.25
chr1	181330001	181390000	B.2.1.1.1.2.2.2.1.2.2	0.156156156156156	.	181330001	181390000	#4848FF	1	0.25
chr1	181390001	181420000	B.2.1.1.1.2.2.2.1.1.1	0.159159159159159	.	181390001	181420000	#4848FF	1	0.25
chr1	181420001	181850000	B.2.2.2.1.1.2.1.2.2	0.017017017017017	.	181420001	181850000	#0000FF	1	0.125
chr1	181850001	182040000	B.2.1.2.2.2.2.2.1.1.1	0.0700700700700701	.	181850001	182040000	#4848FF	1	0.25
chr1	182040001	182370000	A.2.2.2.2.2.1.2	0.416416416416416	.	182040001	182370000	#FFDADA	1	0.625
chr1	182370001	182420000	B.1.2.1.2.1.2.2.2.2.2	0.246246246246246	.	182370001	182420000	#9191FF	1	0.375
chr1	182420001	182570000	B.2.1.1.1.2.2.2.2.2	0.152152152152152	.	182420001	182570000	#4848FF	1	0.25
chr1	182570001	182940000	A.2.2.2.1.1.1.2.2.2.2	0.483483483483483	.	182570001	182940000	#FFDADA	1	0.625
chr1	182940001	183120000	A.2.1.2.1.2.1.1.1.2	0.630630630630631	.	182940001	183120000	#FF9191	1	0.75
chr1	183120001	183290000	B.1.1.2.2.1.2.2.2.2.2.1	0.311311311311311	.	183120001	183290000	#DADAFF	1	0.5
chr1	183290001	183440000	B.1.2.1.1.1.2.2.1.1	0.292292292292292	.	183290001	183440000	#9191FF	1	0.375
chr1	183440001	183570000	A.2.1.1.2.1.2.1.1	0.683683683683684	.	183440001	183570000	#FF9191	1	0.75
chr1	183570001	183870000	B.1.2.1.1.1.2.2.1.2	0.291291291291291	.	183570001	183870000	#9191FF	1	0.375
chr1	183870001	183900000	B.1.1.2.2.1.1.2.1.2.1	0.325325325325325	.	183870001	183900000	#DADAFF	1	0.5
chr1	183900001	184020000	B.1.1.2.2.1.2.2.2.2.1	0.312312312312312	.	183900001	184020000	#DADAFF	1	0.5
chr1	184020001	184620000	A.1.2.2.1.2.1.1.1.1.1	0.813813813813814	.	184020001	184620000	#FF4848	1	0.875
chr1	184620001	184670000	A.2.2.1.2.2.2.2.1.2.2	0.494494494494495	.	184620001	184670000	#FFDADA	1	0.625
chr1	184670001	184730000	A.2.1.2.1.2.2.1.1.2	0.61961961961962	.	184670001	184730000	#FF9191	1	0.75
chr1	184730001	184790000	A.2.1.2.1.2.2.1.2	0.618618618618619	.	184730001	184790000	#FF9191	1	0.75
chr1	184790001	185120000	A.2.1.1.1.2.1.1.1.2	0.714714714714715	.	184790001	185120000	#FF9191	1	0.75
chr1	185120001	185180000	A.2.2.2.2.1.2.1.2.2.1.2	0.422422422422422	.	185120001	185180000	#FFDADA	1	0.625
chr1	185180001	185560000	B.1.2.1.2.1.1.2.2.1.2	0.259259259259259	.	185180001	185560000	#9191FF	1	0.375
chr1	185560001	185700000	B.1.2.2.2.2.1.2.2.1.1	0.202202202202202	.	185560001	185700000	#9191FF	1	0.375
chr1	185700001	186280000	B.2.1.2.2.2.1.2.1.2.2	0.0770770770770771	.	185700001	186280000	#4848FF	1	0.25
chr1	186280001	186350000	A.2.2.2.1.1.2.1.1	0.482482482482482	.	186280001	186350000	#FFDADA	1	0.625
chr1	186350001	186390000	B.1.1.1.2.2.2.1	0.358358358358358	.	186350001	186390000	#DADAFF	1	0.5
chr1	186390001	186460000	B.1.1.1.2.2.2.2.2	0.356356356356356	.	186390001	186460000	#DADAFF	1	0.5
chr1	186460001	186800000	B.1.1.1.2.2.1.1.1.2	0.364364364364364	.	186460001	186800000	#DADAFF	1	0.5
chr1	186800001	187020000	B.1.1.1.2.1.2.2.2.1.2	0.367367367367367	.	186800001	187020000	#DADAFF	1	0.5
chr1	187020001	187450000	B.2.1.1.1.2.2.1.1.2.1.2	0.164164164164164	.	187020001	187450000	#4848FF	1	0.25
chr1	187450001	190930000	B.2.1.2.2.2.2.1.1.1	0.0750750750750751	.	187450001	190930000	#4848FF	1	0.25
chr1	190930001	191650000	A.2.2.1.1.1.1.1.2.1	0.571571571571572	.	190930001	191650000	#FFDADA	1	0.625
chr1	191650001	192430000	A.1.2.2.2.2.1.2.1.1	0.760760760760761	.	191650001	192430000	#FF4848	1	0.875
chr1	192430001	193010000	A.1.2.1.2.2.2.2.2	0.830830830830831	.	192430001	193010000	#FF4848	1	0.875
chr1	193010001	193090000	A.2.1.1.1.2.1.1.2.2.1	0.710710710710711	.	193010001	193090000	#FF9191	1	0.75
chr1	193090001	193770000	A.1.2.2.2.2.1.2.1.2	0.75975975975976	.	193090001	193770000	#FF4848	1	0.875
chr1	193770001	194110000	B.1.1.1.2.1.2.1.2	0.371371371371371	.	193770001	194110000	#DADAFF	1	0.5
chr1	194110001	194170000	B.1.1.2.2.1.1.2.2.2.1.2.1	0.32032032032032	.	194110001	194170000	#DADAFF	1	0.5
chr1	194170001	194270000	A.2.2.2.2.1.2.1.2.1.2	0.424424424424424	.	194170001	194270000	#FFDADA	1	0.625
chr1	194270001	195160000	A.2.2.2.1.1.1.1	0.49049049049049	.	194270001	195160000	#FFDADA	1	0.625
chr1	195160001	195770000	B.1.1.1.2.1.2.1.1	0.372372372372372	.	195160001	195770000	#DADAFF	1	0.5
chr1	195770001	196290000	A.2.1.2.1.1.2.1.1.2.2	0.638638638638639	.	195770001	196290000	#FF9191	1	0.75
chr1	196290001	196640000	A.2.2.1.1.1.1.1.2.2	0.570570570570571	.	196290001	196640000	#FFDADA	1	0.625
chr1	196640001	197280000	A.2.1.1.1.2.2.2.1	0.698698698698699	.	196640001	197280000	#FF9191	1	0.75
chr1	197280001	197360000	A.2.2.2.2.1.2.1.1.1	0.427427427427427	.	197280001	197360000	#FFDADA	1	0.625
chr1	197360001	197470000	A.2.1.2.1.2.2.2.2.1	0.614614614614615	.	197360001	197470000	#FF9191	1	0.75
chr1	197470001	197920000	A.1.2.1.1.1.1.2.1.1.2	0.882882882882883	.	197470001	197920000	#FF4848	1	0.875
chr1	197920001	198640000	A.1.1.2.1.1.1.2.1	0.971971971971972	.	197920001	198640000	#FF0000	1	1
chr1	198640001	198720000	A.2.1.1.1.2.2.1.1	0.705705705705706	.	198640001	198720000	#FF9191	1	0.75
chr1	198720001	198750000	A.2.2.1.2.2.1.2.1.1	0.512512512512513	.	198720001	198750000	#FFDADA	1	0.625
chr1	198750001	199060000	A.1.1.2.1.2.1.2.2.1.2.2	0.948948948948949	.	198750001	199060000	#FF0000	1	1
chr1	199060001	199460000	A.1.1.2.2.1.2.1.2	0.920920920920921	.	199060001	199460000	#FF0000	1	1
chr1	199460001	199580000	A.2.1.1.2.1.2.2.1.1.2	0.678678678678679	.	199460001	199580000	#FF9191	1	0.75
chr1	199580001	199630000	A.2.2.1.1.1.2.2.2.2	0.560560560560561	.	199580001	199630000	#FFDADA	1	0.625
chr1	199630001	199680000	A.2.2.1.1.1.2.2.2.1	0.561561561561562	.	199630001	199680000	#FFDADA	1	0.625
chr1	199680001	200120000	A.1.1.2.1.2.1.2.2.1.2.1	0.94994994994995	.	199680001	200120000	#FF0000	1	1
chr1	200120001	200230000	A.1.2.1.2.2.1.2.2	0.834834834834835	.	200120001	200230000	#FF4848	1	0.875
chr1	200230001	200280000	A.2.1.1.2.1.2.2.1.1.1.1	0.680680680680681	.	200230001	200280000	#FF9191	1	0.75
chr1	200280001	200550000	A.1.1.2.2.1.2.1.1	0.921921921921922	.	200280001	200550000	#FF0000	1	1
chr1	200550001	200600000	A.2.1.2.1.1.1.1.1.1.1.1	0.655655655655656	.	200550001	200600000	#FF9191	1	0.75
chr1	200600001	200860000	A.1.2.1.1.1.1.2.1.2.2	0.880880880880881	.	200600001	200860000	#FF4848	1	0.875
chr1	200860001	201000000	A.1.2.2.1.2.1.2.1.2	0.803803803803804	.	200860001	201000000	#FF4848	1	0.875
chr1	201000001	201110000	A.2.1.2.1.1.1.2.2.2	0.643643643643644	.	201000001	201110000	#FF9191	1	0.75
chr1	201110001	201150000	B.1.1.1.1.1.2.2.1.2	0.396396396396396	.	201110001	201150000	#DADAFF	1	0.5
chr1	201150001	201400000	B.1.2.1.1.1.2.1	0.293293293293293	.	201150001	201400000	#9191FF	1	0.375
chr1	201400001	201490000	A.2.1.2.1.1.1.1.1.1.2	0.653653653653654	.	201400001	201490000	#FF9191	1	0.75
chr1	201490001	201800000	A.2.1.1.1.1.1.2.1	0.748748748748749	.	201490001	201800000	#FF9191	1	0.75
chr1	201800001	201950000	A.1.2.2.1.1.2.1.1	0.816816816816817	.	201800001	201950000	#FF4848	1	0.875
chr1	201950001	202140000	A.2.1.1.1.1.1.2.2.1	0.747747747747748	.	201950001	202140000	#FF9191	1	0.75
chr1	202140001	202610000	A.1.1.2.2.2.2.2.1.2.1	0.895895895895896	.	202140001	202610000	#FF0000	1	1
chr1	202610001	202700000	A.2.1.2.1.1.1.2.1.2.2.1	0.646646646646647	.	202610001	202700000	#FF9191	1	0.75
chr1	202700001	202750000	A.2.1.2.1.2.2.2.1.2	0.615615615615616	.	202700001	202750000	#FF9191	1	0.75
chr1	202750001	202980000	A.1.1.2.1.1.2.2.1.2	0.965965965965966	.	202750001	202980000	#FF0000	1	1
chr1	202980001	203250000	A.2.1.2.1.1.1.2.1.2.1	0.647647647647648	.	202980001	203250000	#FF9191	1	0.75
chr1	203250001	203300000	A.2.1.2.1.1.1.1.1.1.1.2	0.654654654654655	.	203250001	203300000	#FF9191	1	0.75
chr1	203300001	203570000	A.2.2.2.2.2.2.1.2	0.414414414414414	.	203300001	203570000	#FFDADA	1	0.625
chr1	203570001	203650000	A.2.1.1.1.1.1.1	0.74974974974975	.	203570001	203650000	#FF9191	1	0.75
chr1	203650001	204120000	A.2.2.2.2.2.2.1.1	0.415415415415415	.	203650001	204120000	#FFDADA	1	0.625
chr1	204120001	204370000	B.1.1.1.1.1.2.2.2	0.395395395395395	.	204120001	204370000	#DADAFF	1	0.5
chr1	204370001	204420000	A.2.1.1.2.2.2.1.1.1.2.2.2	0.663663663663664	.	204370001	204420000	#FF9191	1	0.75
chr1	204420001	204490000	A.1.2.2.2.1.2.1.1.1.2.2	0.775775775775776	.	204420001	204490000	#FF4848	1	0.875
chr1	204490001	204530000	A.2.2.1.2.2.1.2.2	0.510510510510511	.	204490001	204530000	#FFDADA	1	0.625
chr1	204530001	204760000	B.1.2.2.1.2.1.2	0.224224224224224	.	204530001	204760000	#9191FF	1	0.375
chr1	204760001	204800000	B.1.2.2.1.2.1.1	0.225225225225225	.	204760001	204800000	#9191FF	1	0.375
chr1	204800001	204880000	B.2.1.1.2.2.1.1	0.142142142142142	.	204800001	204880000	#4848FF	1	0.25
chr1	204880001	204940000	B.1.2.1.2.1.1.1.2.1	0.267267267267267	.	204880001	204940000	#9191FF	1	0.375
chr1	204940001	205170000	A.2.1.1.1.1.1.2.2.2	0.746746746746747	.	204940001	205170000	#FF9191	1	0.75
chr1	205170001	205490000	A.1.2.1.1.1.1.2.1.2.1	0.881881881881882	.	205170001	205490000	#FF4848	1	0.875
chr1	205490001	205930000	A.1.1.1.2.2.1.1	0.984984984984985	.	205490001	205930000	#FF0000	1	1
chr1	206070001	206150000	A.2.1.2.1.2.2.2.1.1.2	0.616616616616617	.	206070001	206150000	#FF9191	1	0.75
chr1	206150001	206250000	A.1.2.2.2.1.2.1.1.2	0.774774774774775	.	206150001	206250000	#FF4848	1	0.875
chr1	206250001	206340000	A.1.2.1.2.2.1.1.2.1	0.838838838838839	.	206250001	206340000	#FF4848	1	0.875
chr1	206480001	206640000	A.1.2.2.1.2.1.2.2.2.1	0.800800800800801	.	206480001	206640000	#FF4848	1	0.875
chr1	206640001	206850000	A.1.1.2.1.2.1.2.2.2.2.1	0.946946946946947	.	206640001	206850000	#FF0000	1	1
chr1	206850001	207160000	A.1.2.1.2.2.2.2.1	0.831831831831832	.	206850001	207160000	#FF4848	1	0.875
chr1	207160001	207260000	A.2.2.2.2.2.1.1.1	0.418418418418418	.	207160001	207260000	#FFDADA	1	0.625
chr1	207260001	207460000	B.1.2.1.2.1.1.1.2.2.1.2	0.265265265265265	.	207260001	207460000	#9191FF	1	0.375
chr1	207460001	207610000	A.2.2.2.2.2.1.1.2	0.417417417417417	.	207460001	207610000	#FFDADA	1	0.625
chr1	207610001	207700000	B.1.2.1.2.1.1.1.2.2.1.1	0.266266266266266	.	207610001	207700000	#9191FF	1	0.375
chr1	207730001	208090000	A.2.1.2.1.1.2.1.2	0.637637637637638	.	207730001	208090000	#FF9191	1	0.75
chr1	208090001	208130000	A.2.1.1.2.1.2.2.2	0.676676676676677	.	208090001	208130000	#FF9191	1	0.75
chr1	208130001	208370000	B.1.2.1.2.1.1.2.2.2.2	0.257257257257257	.	208130001	208370000	#9191FF	1	0.375
chr1	208370001	208420000	B.1.1.2.2.1.2.2.1.2	0.314314314314314	.	208370001	208420000	#DADAFF	1	0.5
chr1	208420001	208870000	B.2.2.2.1.1.2.1.1.2	0.019019019019019	.	208420001	208870000	#0000FF	1	0.125
chr1	208870001	209280000	B.2.2.2.1.1.2.1.1.1	0.02002002002002	.	208870001	209280000	#0000FF	1	0.125
chr1	209280001	209350000	B.2.1.2.2.2.2.2.2.1	0.0670670670670671	.	209280001	209350000	#4848FF	1	0.25
chr1	209350001	209740000	B.2.2.2.1.1.1.1	0.022022022022022	.	209350001	209740000	#0000FF	1	0.125
chr1	209740001	209850000	B.2.1.1.1.1.1.1.1.2.1.2	0.193193193193193	.	209740001	209850000	#4848FF	1	0.25
chr1	209850001	209920000	B.2.1.1.1.1.1.1.1.1	0.195195195195195	.	209850001	209920000	#4848FF	1	0.25
chr1	209920001	210020000	A.2.2.2.1.1.1.2.2.2.1.1	0.485485485485485	.	209920001	210020000	#FFDADA	1	0.625
chr1	210020001	210290000	B.2.1.2.2.2.2.1.1.2.2	0.0730730730730731	.	210020001	210290000	#4848FF	1	0.25
chr1	210290001	210390000	B.2.1.1.1.2.2.2.2.1.2.2	0.153153153153153	.	210290001	210390000	#4848FF	1	0.25
chr1	210390001	210490000	B.1.2.2.2.2.1.2.1.1.2	0.207207207207207	.	210390001	210490000	#9191FF	1	0.375
chr1	210490001	210720000	B.2.1.1.1.2.2.2.2.1.2.1	0.154154154154154	.	210490001	210720000	#4848FF	1	0.25
chr1	210720001	210780000	B.2.1.1.1.2.2.2.1.1.2	0.158158158158158	.	210720001	210780000	#4848FF	1	0.25
chr1	210780001	210880000	B.2.1.2.2.2.2.2.2.2.1.1	0.0660660660660661	.	210780001	210880000	#4848FF	1	0.25
chr1	210880001	211290000	B.2.2.1.1.1.2.2.1	0.0520520520520521	.	210880001	211290000	#0000FF	1	0.125
chr1	211290001	211380000	B.1.2.2.2.2.1.2.2.1.2	0.201201201201201	.	211290001	211380000	#9191FF	1	0.375
chr1	211380001	211430000	B.1.1.2.2.1.1.2.1.1.1	0.327327327327327	.	211380001	211430000	#DADAFF	1	0.5
chr1	211430001	211750000	A.1.2.1.2.2.2.1.2	0.832832832832833	.	211430001	211750000	#FF4848	1	0.875
chr1	211750001	211850000	A.1.2.2.1.2.1.1.2.2.2	0.805805805805806	.	211750001	211850000	#FF4848	1	0.875
chr1	211850001	211880000	A.2.1.2.1.2.2.1.1.1.1.1	0.622622622622623	.	211850001	211880000	#FF9191	1	0.75
chr1	211880001	211950000	A.2.1.1.1.2.2.1.2.2.2.2.1	0.700700700700701	.	211880001	211950000	#FF9191	1	0.75
chr1	211950001	212110000	A.1.1.2.2.1.2.2.2.2.1	0.913913913913914	.	211950001	212110000	#FF0000	1	1
chr1	212110001	212300000	A.1.2.1.1.1.1.1.2.1.2.2	0.885885885885886	.	212110001	212300000	#FF4848	1	0.875
chr1	212300001	212460000	A.1.1.2.2.1.1.1.1.1.1	0.932932932932933	.	212300001	212460000	#FF0000	1	1
chr1	212460001	212660000	A.1.2.1.1.1.1.1.2.1.2.1	0.886886886886887	.	212460001	212660000	#FF4848	1	0.875
chr1	212660001	212970000	A.1.1.2.2.1.1.1.1.1.2.2	0.930930930930931	.	212660001	212970000	#FF0000	1	1
chr1	212970001	213190000	A.1.1.2.2.1.2.2.1.1	0.91991991991992	.	212970001	213190000	#FF0000	1	1
chr1	213190001	213280000	A.2.2.1.1.1.1.2.1	0.56956956956957	.	213190001	213280000	#FFDADA	1	0.625
chr1	213280001	213370000	B.1.1.1.2.2.2.2.1	0.357357357357357	.	213280001	213370000	#DADAFF	1	0.5
chr1	213370001	213400000	B.1.2.1.1.2.1.2.2.1	0.278278278278278	.	213370001	213400000	#9191FF	1	0.375
chr1	213400001	213530000	B.1.2.2.2.1.1.1.1.2	0.219219219219219	.	213400001	213530000	#9191FF	1	0.375
chr1	213530001	214390000	B.2.2.1.1.1.1.2.2.1	0.0570570570570571	.	213530001	214390000	#0000FF	1	0.125
chr1	214390001	214430000	B.1.1.2.2.2.2.2.1.2	0.303303303303303	.	214390001	214430000	#DADAFF	1	0.5
chr1	214430001	214490000	B.1.1.1.2.1.1.1.2.2.1	0.376376376376376	.	214430001	214490000	#DADAFF	1	0.5
chr1	214490001	214550000	A.2.2.1.2.2.2.2.1.1.1	0.4994994994995	.	214490001	214550000	#FFDADA	1	0.625
chr1	214550001	214780000	A.1.2.2.2.2.1.2.2.2	0.757757757757758	.	214550001	214780000	#FF4848	1	0.875
chr1	214780001	214840000	B.1.1.1.2.1.1.1.1.1	0.379379379379379	.	214780001	214840000	#DADAFF	1	0.5
chr1	214840001	215640000	B.2.1.2.2.2.2.1.2.2	0.0710710710710711	.	214840001	215640000	#4848FF	1	0.25
chr1	215640001	215720000	B.1.2.1.1.2.1.1.2.1.2	0.283283283283283	.	215640001	215720000	#9191FF	1	0.375
chr1	215720001	215780000	B.1.1.1.2.1.1.1.1.2	0.378378378378378	.	215720001	215780000	#DADAFF	1	0.5
chr1	215780001	215840000	B.1.2.1.2.1.2.2.1.2.1.1	0.251251251251251	.	215780001	215840000	#9191FF	1	0.375
chr1	215840001	217620000	B.2.2.1.1.1.1.2.2.2	0.0560560560560561	.	215840001	217620000	#0000FF	1	0.125
chr1	217620001	218180000	B.2.1.1.1.2.2.1.1.2.2	0.163163163163163	.	217620001	218180000	#4848FF	1	0.25
chr1	218180001	218380000	B.2.1.1.1.1.1.2.2.1.1	0.185185185185185	.	218180001	218380000	#4848FF	1	0.25
chr1	218380001	218430000	B.1.2.2.2.2.1.2.2.2.1	0.2002002002002	.	218380001	218430000	#9191FF	1	0.375
chr1	218430001	219340000	B.2.1.1.1.2.2.1.1.1	0.166166166166166	.	218430001	219340000	#4848FF	1	0.25
chr1	219340001	220000000	B.2.1.1.1.2.2.1.2.2.2	0.16016016016016	.	219340001	220000000	#4848FF	1	0.25
chr1	220000001	220150000	B.1.2.1.1.2.1.1.1.1.2	0.286286286286286	.	220000001	220150000	#9191FF	1	0.375
chr1	220150001	220450000	A.1.2.2.2.2.1.2.2.1	0.758758758758759	.	220150001	220450000	#FF4848	1	0.875
chr1	220450001	220530000	B.1.2.1.2.1.2.2.1.1	0.252252252252252	.	220450001	220530000	#9191FF	1	0.375
chr1	220530001	220840000	B.2.1.1.1.2.2.1.2.1	0.162162162162162	.	220530001	220840000	#4848FF	1	0.25
chr1	220840001	220970000	B.1.2.2.2.1.1.1.1.1	0.22022022022022	.	220840001	220970000	#9191FF	1	0.375
chr1	220970001	221040000	B.1.2.1.2.1.2.2.1.2.1.2	0.25025025025025	.	220970001	221040000	#9191FF	1	0.375
chr1	221040001	221100000	A.2.2.2.1.1.2.2.1.1.1.1	0.479479479479479	.	221040001	221100000	#FFDADA	1	0.625
chr1	221100001	221380000	A.2.1.1.1.2.1.1.1.1	0.715715715715716	.	221100001	221380000	#FF9191	1	0.75
chr1	221380001	221480000	B.1.2.1.1.2.1.1.2.1.1	0.284284284284284	.	221380001	221480000	#9191FF	1	0.375
chr1	221480001	221550000	B.1.2.2.2.2.1.2.2.2.2	0.199199199199199	.	221480001	221550000	#9191FF	1	0.375
chr1	221550001	221700000	B.1.2.2.2.2.1.2.1.2.1.1	0.206206206206206	.	221550001	221700000	#9191FF	1	0.375
chr1	221700001	221930000	A.2.2.2.2.1.2.1.2.1.1	0.425425425425425	.	221700001	221930000	#FFDADA	1	0.625
chr1	221930001	222650000	B.2.1.1.1.2.2.1.2.2.1	0.161161161161161	.	221930001	222650000	#4848FF	1	0.25
chr1	222650001	222830000	A.2.2.2.1.1.2.2.1.2	0.476476476476476	.	222650001	222830000	#FFDADA	1	0.625
chr1	222830001	223310000	A.2.2.2.1.1.1.2.2.2.1.2	0.484484484484485	.	222830001	223310000	#FFDADA	1	0.625
chr1	223310001	223360000	B.1.2.1.2.1.2.2.2.1	0.248248248248248	.	223310001	223360000	#9191FF	1	0.375
chr1	223360001	223730000	B.2.1.2.2.2.1.1.1.2.2.2	0.0820820820820821	.	223360001	223730000	#4848FF	1	0.25
chr1	223790001	223880000	B.2.1.2.2.2.1.1.1.2.2.2	0.0820820820820821	.	223790001	223880000	#4848FF	1	0.25
chr1	223880001	223970000	A.2.1.2.1.1.2.1.1.1.2.2	0.640640640640641	.	223880001	223970000	#FF9191	1	0.75
chr1	223970001	224000000	A.2.2.2.1.1.2.1.2.2	0.48048048048048	.	223970001	224000000	#FFDADA	1	0.625
chr1	224000001	224300000	A.2.1.1.1.2.1.1.2.1.2	0.711711711711712	.	224000001	224300000	#FF9191	1	0.75
chr1	224300001	224740000	A.1.1.2.1.2.1.2.2.2.1	0.947947947947948	.	224300001	224740000	#FF0000	1	1
chr1	224740001	225140000	B.1.2.2.2.2.1.1.2	0.211211211211211	.	224740001	225140000	#9191FF	1	0.375
chr1	225140001	225240000	B.1.2.1.1.1.2.2.2.2.2	0.288288288288288	.	225140001	225240000	#9191FF	1	0.375
chr1	225240001	225540000	B.1.2.1.1.1.2.2.2.1	0.29029029029029	.	225240001	225540000	#9191FF	1	0.375
chr1	225540001	226030000	A.1.1.2.1.2.1.2.1.1.1.2	0.955955955955956	.	225540001	226030000	#FF0000	1	1
chr1	226030001	226140000	A.1.2.1.1.1.1.1.2.2	0.884884884884885	.	226030001	226140000	#FF4848	1	0.875
chr1	226140001	226180000	A.2.1.1.2.1.2.2.1.1.1.2	0.67967967967968	.	226140001	226180000	#FF9191	1	0.75
chr1	226180001	226580000	A.1.1.1.2.1.2.1.1.1	0.988988988988989	.	226180001	226580000	#FF0000	1	1
chr1	226580001	226640000	A.2.1.1.1.2.2.1.2.1.2	0.703703703703704	.	226580001	226640000	#FF9191	1	0.75
chr1	226640001	226840000	A.1.2.2.1.1.2.1.2	0.815815815815816	.	226640001	226840000	#FF4848	1	0.875
chr1	226840001	227640000	A.1.1.2.1.2.1.2.1.2.1	0.953953953953954	.	226840001	227640000	#FF0000	1	1
chr1	227640001	228270000	A.1.2.2.2.1.2.1.2.1	0.773773773773774	.	227640001	228270000	#FF4848	1	0.875
chr1	228270001	228690000	A.1.1.2.2.1.1.2.1	0.924924924924925	.	228270001	228690000	#FF0000	1	1
chr1	228690001	228780000	A.2.2.1.2.2.1.1.2.2.2	0.513513513513513	.	228690001	228780000	#FFDADA	1	0.625
chr1	228780001	228840000	A.2.2.1.1.1.2.2.1.1	0.563563563563564	.	228780001	228840000	#FFDADA	1	0.625
chr1	228840001	228900000	A.2.2.2.1.2.2.2.1.2	0.448448448448448	.	228840001	228900000	#FFDADA	1	0.625
chr1	228900001	229640000	A.1.1.2.2.1.1.2.2.1	0.923923923923924	.	228900001	229640000	#FF0000	1	1
chr1	229640001	229690000	A.2.1.1.2.2.2.1.1.1.2.2.1	0.664664664664665	.	229640001	229690000	#FF9191	1	0.75
chr1	229690001	229770000	A.1.2.2.2.1.2.1.2.2	0.772772772772773	.	229690001	229770000	#FF4848	1	0.875
chr1	229770001	229860000	A.2.2.1.2.2.1.1.1.2.1.1.2	0.523523523523523	.	229770001	229860000	#FFDADA	1	0.625
chr1	229860001	229980000	A.2.2.2.2.2.2.2	0.413413413413413	.	229860001	229980000	#FFDADA	1	0.625
chr1	229980001	230440000	A.1.1.2.2.1.1.2.2.2	0.922922922922923	.	229980001	230440000	#FF0000	1	1
chr1	230440001	230930000	A.2.2.2.1.1.1.2.1	0.48948948948949	.	230440001	230930000	#FFDADA	1	0.625
chr1	230930001	231200000	A.2.1.2.1.1.1.2.2.1	0.644644644644645	.	230930001	231200000	#FF9191	1	0.75
chr1	231200001	231330000	B.1.1.1.1.1.2.2.1.1	0.397397397397397	.	231200001	231330000	#DADAFF	1	0.5
chr1	231330001	231360000	B.1.1.1.1.1.2.1.1.2.1	0.403403403403403	.	231330001	231360000	#DADAFF	1	0.5
chr1	231360001	231390000	A.2.2.2.1.1.2.2.2.2	0.474474474474474	.	231360001	231390000	#FFDADA	1	0.625
chr1	231390001	231480000	A.2.1.1.1.2.1.1.2.2.2.2	0.708708708708709	.	231390001	231480000	#FF9191	1	0.75
chr1	231480001	231740000	A.1.2.1.1.1.1.2.2.1.1.1	0.87987987987988	.	231480001	231740000	#FF4848	1	0.875
chr1	231740001	232190000	A.2.2.1.2.2.2.2.2.2	0.491491491491492	.	231740001	232190000	#FFDADA	1	0.625
chr1	232190001	232720000	B.2.2.1.1.1.2.1.2.2	0.0530530530530531	.	232190001	232720000	#0000FF	1	0.125
chr1	232720001	232810000	B.1.2.2.2.1.1.2	0.216216216216216	.	232720001	232810000	#9191FF	1	0.375
chr1	232810001	233070000	B.1.2.2.2.2.1.1.1	0.212212212212212	.	232810001	233070000	#9191FF	1	0.375
chr1	233070001	233130000	A.2.2.2.1.1.2.2.2.1	0.475475475475475	.	233070001	233130000	#FFDADA	1	0.625
chr1	233130001	233190000	B.1.1.2.2.1.1.2.2.2.1.1	0.321321321321321	.	233130001	233190000	#DADAFF	1	0.5
chr1	233190001	233280000	A.2.2.2.2.1.2.1.2.2.2	0.421421421421421	.	233190001	233280000	#FFDADA	1	0.625
chr1	233280001	233400000	B.1.1.2.2.1.1.1.2	0.328328328328328	.	233280001	233400000	#DADAFF	1	0.5
chr1	233400001	233450000	B.1.1.2.2.1.1.2.1.2.2.1	0.324324324324324	.	233400001	233450000	#DADAFF	1	0.5
chr1	233450001	233500000	B.1.1.2.2.1.1.2.1.1.2	0.326326326326326	.	233450001	233500000	#DADAFF	1	0.5
chr1	233500001	233540000	B.1.2.1.1.2.1.2.2.2	0.277277277277277	.	233500001	233540000	#9191FF	1	0.375
chr1	233540001	234040000	B.2.2.1.1.1.2.1.2.1	0.0540540540540541	.	233540001	234040000	#0000FF	1	0.125
chr1	234040001	234230000	B.2.1.2.2.2.2.2.2.2.2	0.0640640640640641	.	234040001	234230000	#4848FF	1	0.25
chr1	234230001	234440000	B.1.1.2.2.1.2.2.2.2.2.2	0.31031031031031	.	234230001	234440000	#DADAFF	1	0.5
chr1	234440001	234500000	A.2.2.2.1.1.2.2.1.1.2	0.477477477477477	.	234440001	234500000	#FFDADA	1	0.625
chr1	234500001	234540000	A.2.1.2.1.2.2.1.1.1.2	0.620620620620621	.	234500001	234540000	#FF9191	1	0.75
chr1	234540001	234610000	A.2.1.1.1.2.2.1.2.2.2.2.2	0.6996996996997	.	234540001	234610000	#FF9191	1	0.75
chr1	234610001	234660000	A.2.1.1.1.2.2.1.2.2.2.1	0.701701701701702	.	234610001	234660000	#FF9191	1	0.75
chr1	234660001	234760000	A.1.2.1.2.2.1.1.2.2	0.837837837837838	.	234660001	234760000	#FF4848	1	0.875
chr1	234760001	234840000	A.1.2.2.1.2.1.1.2.1	0.808808808808809	.	234760001	234840000	#FF4848	1	0.875
chr1	234840001	234910000	A.1.2.1.2.2.1.2.1.2	0.835835835835836	.	234840001	234910000	#FF4848	1	0.875
chr1	234910001	235190000	A.1.1.1.2.1.2.1.1.2	0.987987987987988	.	234910001	235190000	#FF0000	1	1
chr1	235190001	235200000	A.1.1.2.2.1.2.2.2.1	0.914914914914915	.	235190001	235200000	#FF0000	1	1
chr1	235240001	235480000	A.1.1.2.2.1.2.2.2.1	0.914914914914915	.	235240001	235480000	#FF0000	1	1
chr1	235480001	235650000	A.1.1.2.2.1.2.2.2.2.2	0.912912912912913	.	235480001	235650000	#FF0000	1	1
chr1	235650001	235690000	A.2.1.2.1.2.2.2.2.2.2.2	0.611611611611612	.	235650001	235690000	#FF9191	1	0.75
chr1	235690001	235880000	A.1.2.1.1.1.1.1.2.1.1	0.887887887887888	.	235690001	235880000	#FF4848	1	0.875
chr1	235880001	236120000	A.1.1.2.2.1.1.1.1.2.2	0.927927927927928	.	235880001	236120000	#FF0000	1	1
chr1	236120001	236150000	A.2.1.2.1.2.2.1.1.1.1.2	0.621621621621622	.	236120001	236150000	#FF9191	1	0.75
chr1	236150001	236260000	A.1.2.2.1.2.1.1.2.2.1.2	0.806806806806807	.	236150001	236260000	#FF4848	1	0.875
chr1	236260001	236700000	A.1.2.1.1.1.1.1.1	0.888888888888889	.	236260001	236700000	#FF4848	1	0.875
chr1	236700001	236770000	A.2.2.1.2.2.2.2.1.1.2.2	0.497497497497497	.	236700001	236770000	#FFDADA	1	0.625
chr1	236770001	236900000	B.1.2.1.1.2.1.1.1.2	0.285285285285285	.	236770001	236900000	#9191FF	1	0.375
chr1	236900001	236940000	B.1.1.2.2.1.1.1.1	0.329329329329329	.	236900001	236940000	#DADAFF	1	0.5
chr1	236940001	237070000	B.1.1.1.2.1.1.1.2.1	0.377377377377377	.	236940001	237070000	#DADAFF	1	0.5
chr1	237070001	237570000	B.2.1.2.2.2.1.2.1.2.1.1	0.0790790790790791	.	237070001	237570000	#4848FF	1	0.25
chr1	237570001	237700000	B.2.1.1.1.1.1.2.2.2	0.183183183183183	.	237570001	237700000	#4848FF	1	0.25
chr1	237700001	238390000	B.2.1.2.2.2.1.2.1.1	0.0800800800800801	.	237700001	238390000	#4848FF	1	0.25
chr1	238390001	238800000	B.1.2.2.2.2.1.2.1.2.2.2	0.203203203203203	.	238390001	238800000	#9191FF	1	0.375
chr1	238800001	239400000	B.2.1.1.1.1.1.2.1	0.186186186186186	.	238800001	239400000	#4848FF	1	0.25
chr1	239400001	239440000	B.1.1.1.2.1.1.1.2.2.2	0.375375375375375	.	239400001	239440000	#DADAFF	1	0.5
chr1	239440001	239590000	B.1.1.1.2.1.2.2.2.2	0.366366366366366	.	239440001	239590000	#DADAFF	1	0.5
chr1	239590001	240020000	A.2.1.2.1.1.2.1.1.1.2.1	0.641641641641642	.	239590001	240020000	#FF9191	1	0.75
chr1	240020001	240080000	B.1.1.1.2.1.2.2.1.2	0.369369369369369	.	240020001	240080000	#DADAFF	1	0.5
chr1	240080001	240180000	B.1.2.1.1.2.1.1.2.2.2	0.281281281281281	.	240080001	240180000	#9191FF	1	0.375
chr1	240180001	240380000	B.1.2.2.2.2.1.2.1.1.1.2.1	0.209209209209209	.	240180001	240380000	#9191FF	1	0.375
chr1	240380001	240780000	B.2.1.1.1.2.2.1.1.2.1.1	0.165165165165165	.	240380001	240780000	#4848FF	1	0.25
chr1	240780001	241080000	B.2.1.1.1.1.1.2.2.1.2	0.184184184184184	.	240780001	241080000	#4848FF	1	0.25
chr1	241080001	241580000	B.2.1.2.2.2.2.1.2.1	0.0720720720720721	.	241080001	241580000	#4848FF	1	0.25
chr1	241580001	241700000	B.1.1.2.2.2.2.1	0.305305305305305	.	241580001	241700000	#DADAFF	1	0.5
chr1	241700001	241760000	A.2.2.2.2.1.2.1.2.2.1.1	0.423423423423423	.	241700001	241760000	#FFDADA	1	0.625
chr1	241760001	241820000	A.2.2.2.2.1.2.2.2	0.419419419419419	.	241760001	241820000	#FFDADA	1	0.625
chr1	241820001	242000000	B.1.2.2.2.2.1.2.1.1.1.2.2	0.208208208208208	.	241820001	242000000	#9191FF	1	0.375
chr1	242000001	242180000	A.2.2.2.2.1.2.2.1	0.42042042042042	.	242000001	242180000	#FFDADA	1	0.625
chr1	242180001	242700000	B.2.1.2.2.2.2.1.1.2.1	0.0740740740740741	.	242180001	242700000	#4848FF	1	0.25
chr1	242700001	243470000	B.1.2.2.2.2.1.2.1.1.1.1	0.21021021021021	.	242700001	243470000	#9191FF	1	0.375
chr1	243470001	243530000	B.1.1.1.2.1.2.2.1.1	0.37037037037037	.	243470001	243530000	#DADAFF	1	0.5
chr1	243530001	243580000	B.1.1.2.2.1.1.2.2.2.1.2.2	0.319319319319319	.	243530001	243580000	#DADAFF	1	0.5
chr1	243580001	243850000	B.1.2.1.1.2.1.1.2.2.1	0.282282282282282	.	243580001	243850000	#9191FF	1	0.375
chr1	243850001	243960000	B.1.2.2.2.2.1.2.1.2.1.2	0.205205205205205	.	243850001	243960000	#9191FF	1	0.375
chr1	243960001	243990000	B.1.2.1.2.1.2.2.1.2.2	0.249249249249249	.	243960001	243990000	#9191FF	1	0.375
chr1	243990001	244140000	B.1.2.2.2.2.1.2.1.2.2.1	0.204204204204204	.	243990001	244140000	#9191FF	1	0.375
chr1	244140001	244190000	B.1.2.1.1.2.1.1.1.1.1	0.287287287287287	.	244140001	244190000	#9191FF	1	0.375
chr1	244190001	244380000	B.1.1.1.2.1.2.2.2.1.1	0.368368368368368	.	244190001	244380000	#DADAFF	1	0.5
chr1	244380001	244460000	A.2.2.1.1.1.1.2.2	0.568568568568569	.	244380001	244460000	#FFDADA	1	0.625
chr1	244460001	244740000	A.1.2.2.2.2.1.1.1.2	0.762762762762763	.	244460001	244740000	#FF4848	1	0.875
chr1	244740001	244970000	A.1.2.2.1.2.1.1.1.1.2.2	0.811811811811812	.	244740001	244970000	#FF4848	1	0.875
chr1	244970001	245220000	A.1.1.2.2.1.2.2.1.2.1	0.918918918918919	.	244970001	245220000	#FF0000	1	1
chr1	245220001	245340000	A.2.1.1.1.2.1.1.2.2.2.1	0.70970970970971	.	245220001	245340000	#FF9191	1	0.75
chr1	245340001	246140000	A.1.1.2.2.1.1.1.2.2	0.925925925925926	.	245340001	246140000	#FF0000	1	1
chr1	246140001	246190000	A.2.1.2.1.1.1.1.2.1.2	0.650650650650651	.	246140001	246190000	#FF9191	1	0.75
chr1	246190001	246670000	A.1.1.2.2.1.1.1.1.2.1.1	0.92992992992993	.	246190001	246670000	#FF0000	1	1
chr1	246670001	246930000	A.1.1.2.2.1.1.1.1.2.1.2	0.928928928928929	.	246670001	246930000	#FF0000	1	1
chr1	246930001	247670000	A.1.1.2.1.2.1.2.1.1.2	0.954954954954955	.	246930001	247670000	#FF0000	1	1
chr1	247670001	247750000	A.2.2.1.2.2.2.2.1.1.2.1	0.498498498498498	.	247670001	247750000	#FFDADA	1	0.625
chr1	247750001	247810000	B.1.1.2.2.1.1.2.1.2.2.2	0.323323323323323	.	247750001	247810000	#DADAFF	1	0.5
chr1	247810001	248080000	B.1.1.2.2.1.2.2.2.1	0.313313313313313	.	247810001	248080000	#DADAFF	1	0.5
chr1	248080001	248130000	B.1.1.2.2.2.2.2.1.1	0.304304304304304	.	248080001	248130000	#DADAFF	1	0.5
chr1	248130001	248670000	B.2.1.2.2.2.1.2.1.2.1.2	0.0780780780780781	.	248130001	248670000	#4848FF	1	0.25
chr1	248680001	248700000	B.2.1.2.2.2.1.2.1.2.1.2	0.0780780780780781	.	248680001	248700000	#4848FF	1	0.25
chr1	248720001	248910000	B.2.1.2.2.2.1.2.1.2.1.2	0.0780780780780781	.	248720001	248910000	#4848FF	1	0.25
chr1	249060001	249110000	B.2.1.2.2.2.1.2.1.2.1.2	0.0780780780780781	.	249060001	249110000	#4848FF	1	0.25
chr1	249110001	249230000	A.2.1.1.1.2.2.2.2	0.697697697697698	.	249110001	249230000	#FF9191	1	0.75
chr2	10001	290000	B.1.1.1.1.2.1.1.2.2.2.2	0.399	.	10001	290000	#DADAFF	1	0.5
chr2	290001	690000	B.1.2.1.2.2.1.2.2.1.1	0.263	.	290001	690000	#9191FF	1	0.375
chr2	690001	1500000	B.2.2.1.2.1.1.1.1.1.2.2	0.049	.	690001	1500000	#0000FF	1	0.125
chr2	1500001	1530000	B.2.1.1.1.2.2.1.1.2.2	0.167	.	1500001	1530000	#4848FF	1	0.25
chr2	1540001	1580000	B.2.1.1.1.2.2.1.1.2.2	0.167	.	1540001	1580000	#4848FF	1	0.25
chr2	1580001	1830000	B.2.1.2.2.1.2.2.1.2	0.096	.	1580001	1830000	#4848FF	1	0.25
chr2	1830001	1920000	B.2.1.2.1.1.1.1.2	0.125	.	1830001	1920000	#4848FF	1	0.25
chr2	1920001	1980000	B.2.1.1.1.2.2.1.2.1.2	0.164	.	1920001	1980000	#4848FF	1	0.25
chr2	1980001	2610000	B.2.2.1.2.1.2.1.1.2	0.039	.	1980001	2610000	#0000FF	1	0.125
chr2	2610001	2890000	B.2.1.2.2.1.2.2.2	0.095	.	2610001	2890000	#4848FF	1	0.25
chr2	2890001	3200000	B.2.1.1.2.2.1.1.2.2	0.138	.	2890001	3200000	#4848FF	1	0.25
chr2	3200001	3350000	A.2.2.2.2.2.1.1.2.1	0.434	.	3200001	3350000	#FFDADA	1	0.625
chr2	3350001	3520000	A.2.1.1.2.2.1.1.2	0.684	.	3350001	3520000	#FF9191	1	0.75
chr2	3520001	3530000	A.2.1.2.2.1.1.1.1.1	0.61	.	3520001	3530000	#FF9191	1	0.75
chr2	3580001	3640000	A.2.1.2.2.1.1.1.1.1	0.61	.	3580001	3640000	#FF9191	1	0.75
chr2	3640001	3720000	B.1.1.1.1.2.1.1.1.2.2	0.403	.	3640001	3720000	#DADAFF	1	0.5
chr2	3720001	3770000	B.1.2.1.2.2.2.1.2.1.1.2	0.255	.	3720001	3770000	#9191FF	1	0.375
chr2	3770001	3850000	B.1.2.1.1.2.2.2.2.1.1	0.289	.	3770001	3850000	#9191FF	1	0.375
chr2	3850001	3980000	B.2.1.1.2.2.1.1.2.1	0.139	.	3850001	3980000	#4848FF	1	0.25
chr2	3980001	4050000	B.2.1.1.1.2.2.1.2.2.1	0.163	.	3980001	4050000	#4848FF	1	0.25
chr2	4050001	4090000	B.2.1.1.1.2.2.1.2.1.1.2	0.165	.	4050001	4090000	#4848FF	1	0.25
chr2	4090001	4160000	B.2.1.1.1.2.2.1.2.1.1.1	0.166	.	4090001	4160000	#4848FF	1	0.25
chr2	4160001	4780000	B.2.2.2.2.2.1.2	0.002	.	4160001	4780000	#0000FF	1	0.125
chr2	4790001	5020000	B.2.2.2.2.2.1.2	0.002	.	4790001	5020000	#0000FF	1	0.125
chr2	5120001	6460000	B.2.2.2.2.2.1.2	0.002	.	5120001	6460000	#0000FF	1	0.125
chr2	6460001	6520000	B.2.1.1.1.2.2.2.2.2.2	0.157	.	6460001	6520000	#4848FF	1	0.25
chr2	6520001	6970000	B.2.2.1.2.1.1.1.1.1.2.1.2	0.05	.	6520001	6970000	#0000FF	1	0.125
chr2	6970001	7160000	A.1.2.2.1.1.2.1.1	0.817	.	6970001	7160000	#FF4848	1	0.875
chr2	7160001	7220000	A.2.2.1.1.2.2.2.2.2.2	0.53	.	7160001	7220000	#FFDADA	1	0.625
chr2	7220001	7240000	B.1.1.2.1.1.2.2.2	0.348	.	7220001	7240000	#DADAFF	1	0.5
chr2	7240001	7280000	B.1.1.2.2.2.2.1.1.2.1	0.317	.	7240001	7280000	#DADAFF	1	0.5
chr2	7280001	7370000	B.1.2.1.1.2.2.2.2.1.2	0.288	.	7280001	7370000	#9191FF	1	0.375
chr2	7370001	7390000	B.1.2.2.1.2.2.1.2.2.1	0.233	.	7370001	7390000	#9191FF	1	0.375
chr2	7390001	7450000	B.2.1.1.1.2.2.1.1.2.1.2	0.168	.	7390001	7450000	#4848FF	1	0.25
chr2	7450001	7500000	B.1.2.2.2.1.2.2.2.1.2.1	0.215	.	7450001	7500000	#9191FF	1	0.375
chr2	7500001	7540000	B.1.2.1.2.2.2.1.1.2	0.257	.	7500001	7540000	#9191FF	1	0.375
chr2	7540001	7590000	B.1.2.1.1.2.2.2.1.2	0.29	.	7540001	7590000	#9191FF	1	0.375
chr2	7590001	7900000	B.1.2.2.2.1.1.2.2.2	0.223	.	7590001	7900000	#9191FF	1	0.375
chr2	7900001	8280000	A.2.2.2.2.2.1.1.2.2.1.2	0.431	.	7900001	8280000	#FFDADA	1	0.625
chr2	8280001	8480000	A.2.1.1.2.2.1.1.1	0.685	.	8280001	8480000	#FF9191	1	0.75
chr2	8480001	8820000	A.1.2.1.1.2.2.2.1	0.866	.	8480001	8820000	#FF4848	1	0.875
chr2	8820001	8860000	A.2.2.2.1.2.2.2.1	0.46	.	8820001	8860000	#FFDADA	1	0.625
chr2	8860001	8910000	A.2.2.2.1.2.2.1.1	0.463	.	8860001	8910000	#FFDADA	1	0.625
chr2	8910001	8940000	A.2.2.1.2.2.1.1.1.2.1.1	0.508	.	8910001	8940000	#FFDADA	1	0.625
chr2	8940001	9030000	A.2.1.1.1.1.2.2.1.1	0.731	.	8940001	9030000	#FF9191	1	0.75
chr2	9030001	9280000	A.1.2.1.1.2.1.1.2.2.1	0.873	.	9030001	9280000	#FF4848	1	0.875
chr2	9280001	9460000	A.1.1.2.2.1.1.1.1.1.2	0.932	.	9280001	9460000	#FF0000	1	1
chr2	9460001	9560000	A.1.2.1.2.2.1.2.2.1	0.837	.	9460001	9560000	#FF4848	1	0.875
chr2	9560001	9620000	A.1.2.2.2.1.2.1.2.2.1	0.768	.	9560001	9620000	#FF4848	1	0.875
chr2	9620001	9880000	A.1.1.1.2.1.2.2.2	0.978	.	9620001	9880000	#FF0000	1	1
chr2	9880001	10180000	A.1.1.1.2.1.2.2.1.1.1	0.982	.	9880001	10180000	#FF0000	1	1
chr2	10180001	10270000	A.1.2.1.2.2.1.2.2.2.2	0.835	.	10180001	10270000	#FF4848	1	0.875
chr2	10270001	10560000	A.1.1.1.2.1.2.2.1.1.2	0.981	.	10270001	10560000	#FF0000	1	1
chr2	10560001	10820000	A.1.1.2.1.2.2.1.2.1	0.939	.	10560001	10820000	#FF0000	1	1
chr2	10820001	10880000	A.2.1.1.2.1.2.1.2.1.1	0.695	.	10820001	10880000	#FF9191	1	0.75
chr2	10880001	10970000	A.2.1.1.1.1.2.1.2.2	0.732	.	10880001	10970000	#FF9191	1	0.75
chr2	10970001	11270000	A.2.2.2.2.2.1.2.1	0.429	.	10970001	11270000	#FFDADA	1	0.625
chr2	11270001	11390000	A.1.2.2.1.1.2.2.1.1.2	0.812	.	11270001	11390000	#FF4848	1	0.875
chr2	11390001	11600000	A.1.1.2.2.1.2.1.1.2	0.923	.	11390001	11600000	#FF0000	1	1
chr2	11600001	11750000	A.2.1.1.1.1.2.1.1.1	0.736	.	11600001	11750000	#FF9191	1	0.75
chr2	11750001	11840000	A.2.2.2.1.2.1.1.1	0.471	.	11750001	11840000	#FFDADA	1	0.625
chr2	11840001	11930000	A.2.1.2.1.2.1.1.2.1	0.633	.	11840001	11930000	#FF9191	1	0.75
chr2	11930001	12020000	A.2.2.2.2.2.1.2.2.2	0.427	.	11930001	12020000	#FFDADA	1	0.625
chr2	12020001	12220000	B.1.2.1.2.2.1.2.2.2.2	0.259	.	12020001	12220000	#9191FF	1	0.375
chr2	12220001	12840000	B.2.1.2.2.1.1.1	0.104	.	12220001	12840000	#4848FF	1	0.25
chr2	12840001	12910000	B.1.2.1.1.2.2.2.1.1	0.291	.	12840001	12910000	#9191FF	1	0.375
chr2	12910001	13020000	B.1.1.2.2.2.2.1.2.1	0.315	.	12910001	13020000	#DADAFF	1	0.5
chr2	13020001	13160000	B.1.2.1.2.2.1.1.1	0.266	.	13020001	13160000	#9191FF	1	0.375
chr2	13160001	13710000	B.2.2.1.1.1.2.1.2.1	0.07	.	13160001	13710000	#0000FF	1	0.125
chr2	13710001	14760000	B.2.2.1.2.1.1.1.2	0.046	.	13710001	14760000	#0000FF	1	0.125
chr2	14760001	14790000	B.1.2.1.1.2.1.2.2	0.294	.	14760001	14790000	#9191FF	1	0.375
chr2	14790001	15090000	B.1.2.2.2.1.1.2.2.1.1	0.225	.	14790001	15090000	#9191FF	1	0.375
chr2	15090001	15370000	A.2.1.1.2.2.1.2	0.683	.	15090001	15370000	#FF9191	1	0.75
chr2	15370001	15700000	A.1.2.1.2.2.2.2.1.2	0.831	.	15370001	15700000	#FF4848	1	0.875
chr2	15700001	15730000	B.1.1.1.1.2.1.2.1.2	0.397	.	15700001	15730000	#DADAFF	1	0.5
chr2	15730001	15770000	B.1.1.1.1.2.1.2.1.1	0.398	.	15730001	15770000	#DADAFF	1	0.5
chr2	15770001	16080000	B.2.1.1.1.2.1.2.1.1.1	0.175	.	15770001	16080000	#4848FF	1	0.25
chr2	16080001	16280000	B.2.1.1.1.2.1.2.1.1.2	0.174	.	16080001	16280000	#4848FF	1	0.25
chr2	16330001	16700000	B.2.1.1.1.2.1.2.1.1.2	0.174	.	16330001	16700000	#4848FF	1	0.25
chr2	16700001	16800000	B.1.2.1.1.2.2.1.1	0.293	.	16700001	16800000	#9191FF	1	0.375
chr2	16800001	16860000	A.2.2.1.1.2.2.1.1.2.1	0.538	.	16800001	16860000	#FFDADA	1	0.625
chr2	16860001	16930000	A.2.2.2.1.2.1.1.2.2.1	0.468	.	16860001	16930000	#FFDADA	1	0.625
chr2	16930001	17530000	B.2.2.1.1.1.1.1.2	0.075	.	16930001	17530000	#0000FF	1	0.125
chr2	17530001	17860000	B.2.1.2.2.1.1.2.2	0.101	.	17530001	17860000	#4848FF	1	0.25
chr2	17860001	18000000	A.2.2.2.1.2.1.2.1.1	0.466	.	17860001	18000000	#FFDADA	1	0.625
chr2	18000001	18530000	B.2.1.2.1.1.2.1.2.2	0.12	.	18000001	18530000	#4848FF	1	0.25
chr2	18530001	18550000	B.2.1.1.1.2.2.2.2.2.1.1	0.159	.	18530001	18550000	#4848FF	1	0.25
chr2	18550001	18600000	B.2.1.1.1.2.2.2.2.2.1.2	0.158	.	18550001	18600000	#4848FF	1	0.25
chr2	18600001	18870000	B.2.1.1.2.2.1.1.1	0.14	.	18600001	18870000	#4848FF	1	0.25
chr2	18870001	18960000	B.2.1.1.1.2.2.2.1	0.161	.	18870001	18960000	#4848FF	1	0.25
chr2	18960001	19190000	B.2.2.1.2.1.1.2.1.2.1	0.044	.	18960001	19190000	#0000FF	1	0.125
chr2	19220001	19530000	B.2.2.1.2.1.1.2.1.2.1	0.044	.	19220001	19530000	#0000FF	1	0.125
chr2	19530001	19580000	B.1.2.1.1.2.2.2.2.2	0.287	.	19530001	19580000	#9191FF	1	0.375
chr2	19580001	19660000	B.2.1.1.2.2.1.2.2	0.136	.	19580001	19660000	#4848FF	1	0.25
chr2	19660001	19760000	B.2.1.1.2.2.1.2.1	0.137	.	19660001	19760000	#4848FF	1	0.25
chr2	19760001	19850000	B.2.1.2.1.1.2.1.2.1	0.121	.	19760001	19850000	#4848FF	1	0.25
chr2	19850001	20040000	B.2.1.1.1.2.1.2.2	0.172	.	19850001	20040000	#4848FF	1	0.25
chr2	20040001	20090000	B.1.1.1.2.1.2.2.1.2	0.369	.	20040001	20090000	#DADAFF	1	0.5
chr2	20090001	20160000	A.2.2.1.1.2.2.2.2.1	0.532	.	20090001	20160000	#FFDADA	1	0.625
chr2	20160001	20280000	A.1.2.2.1.1.2.1.2.2	0.814	.	20160001	20280000	#FF4848	1	0.875
chr2	20280001	20420000	A.1.2.1.2.2.2.2.2	0.83	.	20280001	20420000	#FF4848	1	0.875
chr2	20420001	20540000	A.1.2.2.1.1.2.2.1.2.1.1	0.811	.	20420001	20540000	#FF4848	1	0.875
chr2	20540001	20560000	A.2.2.1.2.2.1.1.1.2.1.2	0.507	.	20540001	20560000	#FFDADA	1	0.625
chr2	20560001	20650000	A.2.1.2.1.2.1.1.1.2	0.634	.	20560001	20650000	#FF9191	1	0.75
chr2	20650001	20860000	A.2.2.1.1.2.2.1.2.1	0.536	.	20650001	20860000	#FFDADA	1	0.625
chr2	20860001	21030000	B.1.1.1.1.2.1.1.2.1	0.402	.	20860001	21030000	#DADAFF	1	0.5
chr2	21030001	21150000	B.2.1.1.1.2.1.2.1.2	0.173	.	21030001	21150000	#4848FF	1	0.25
chr2	21150001	21160000	B.1.2.2.1.2.2.1.2.1	0.234	.	21150001	21160000	#9191FF	1	0.375
chr2	21180001	21230000	B.1.2.2.1.2.2.1.2.1	0.234	.	21180001	21230000	#9191FF	1	0.375
chr2	21230001	21290000	B.1.2.2.2.1.2.2.1.1.2	0.219	.	21230001	21290000	#9191FF	1	0.375
chr2	21290001	21360000	B.1.2.2.2.1.2.2.2.1.1.2	0.216	.	21290001	21360000	#9191FF	1	0.375
chr2	21360001	21590000	B.2.2.1.1.1.1.2.1	0.074	.	21360001	21590000	#0000FF	1	0.125
chr2	21590001	21790000	B.2.2.1.1.1.2.1.1	0.071	.	21590001	21790000	#0000FF	1	0.125
chr2	21790001	23600000	B.2.2.2.2.2.1.1	0.003	.	21790001	23600000	#0000FF	1	0.125
chr2	23600001	23950000	B.1.1.2.2.2.2.2.2	0.311	.	23600001	23950000	#DADAFF	1	0.5
chr2	23950001	24000000	A.2.2.2.1.2.1.1.2.1.2	0.469	.	23950001	24000000	#FFDADA	1	0.625
chr2	24000001	24030000	A.2.2.2.1.2.2.2.2	0.459	.	24000001	24030000	#FFDADA	1	0.625
chr2	24030001	24130000	A.1.2.2.2.1.2.2.2.1	0.761	.	24030001	24130000	#FF4848	1	0.875
chr2	24130001	24410000	A.1.1.2.1.2.2.2.1.2.1	0.936	.	24130001	24410000	#FF0000	1	1
chr2	24410001	24620000	A.1.1.2.2.1.1.1.2.1	0.93	.	24410001	24620000	#FF0000	1	1
chr2	24620001	24720000	A.1.2.2.1.1.1.2.1.2.1	0.821	.	24620001	24720000	#FF4848	1	0.875
chr2	24720001	25180000	A.1.1.1.2.2.2.1.1	0.97	.	24720001	25180000	#FF0000	1	1
chr2	25180001	25430000	A.1.1.2.1.2.1.1.2.2	0.947	.	25180001	25430000	#FF0000	1	1
chr2	25430001	25740000	A.1.1.1.2.1.2.2.1.2.2	0.979	.	25430001	25740000	#FF0000	1	1
chr2	25740001	25790000	A.2.1.2.1.2.2.1.1.2.1.1	0.627	.	25740001	25790000	#FF9191	1	0.75
chr2	25790001	26220000	A.1.1.1.2.1.2.2.1.2.1	0.98	.	25790001	26220000	#FF0000	1	1
chr2	26220001	26280000	A.1.2.2.1.1.1.1.1.2.1	0.828	.	26220001	26280000	#FF4848	1	0.875
chr2	26280001	26830000	A.1.1.2.1.2.1.1.1.1	0.951	.	26280001	26830000	#FF0000	1	1
chr2	26830001	26940000	A.2.1.2.1.2.2.2.2.2	0.611	.	26830001	26940000	#FF9191	1	0.75
chr2	26940001	26980000	A.2.2.2.1.1.1.1.1	0.492	.	26940001	26980000	#FFDADA	1	0.625
chr2	26980001	27090000	A.1.2.2.2.1.1.1.2.1	0.78	.	26980001	27090000	#FF4848	1	0.875
chr2	27090001	27170000	A.2.1.2.1.2.2.1.1.2.1.2	0.626	.	27090001	27170000	#FF9191	1	0.75
chr2	27170001	27270000	A.2.1.1.1.1.1.2.1.1.2	0.739	.	27170001	27270000	#FF9191	1	0.75
chr2	27270001	27310000	A.2.1.2.1.2.2.1.1.2.2	0.625	.	27270001	27310000	#FF9191	1	0.75
chr2	27310001	27540000	A.1.1.2.2.1.1.2.2	0.925	.	27310001	27540000	#FF0000	1	1
chr2	27540001	27600000	A.1.2.2.2.1.1.2.2.2	0.773	.	27540001	27600000	#FF4848	1	0.875
chr2	27600001	27710000	A.1.2.2.1.1.1.1.1.1	0.829	.	27600001	27710000	#FF4848	1	0.875
chr2	27710001	27820000	A.2.1.1.1.1.1.2.1.2	0.738	.	27710001	27820000	#FF9191	1	0.75
chr2	27820001	27900000	A.1.2.2.2.1.1.2.2.1.2.2	0.774	.	27820001	27900000	#FF4848	1	0.875
chr2	27900001	27990000	A.2.1.1.1.1.1.1.2.1.2	0.743	.	27900001	27990000	#FF9191	1	0.75
chr2	27990001	28620000	A.1.1.1.1.2.2.1.2	0.991	.	27990001	28620000	#FF0000	1	1
chr2	28620001	28690000	A.2.1.1.2.1.2.2.2.1.2	0.687	.	28620001	28690000	#FF9191	1	0.75
chr2	28690001	28820000	A.1.2.2.1.1.1.1.1.2.2	0.827	.	28690001	28820000	#FF4848	1	0.875
chr2	28820001	28980000	A.1.2.1.1.2.1.1.1.1	0.877	.	28820001	28980000	#FF4848	1	0.875
chr2	28980001	29020000	A.2.1.2.2.1.2.2.1.1	0.595	.	28980001	29020000	#FF9191	1	0.75
chr2	29020001	29080000	A.2.1.2.1.2.2.1.2.1.2	0.62	.	29020001	29080000	#FF9191	1	0.75
chr2	29080001	29180000	A.1.2.2.2.1.2.1.2.2.2	0.767	.	29080001	29180000	#FF4848	1	0.875
chr2	29180001	29250000	A.2.2.1.2.2.1.2.2.2	0.497	.	29180001	29250000	#FFDADA	1	0.625
chr2	29250001	29330000	A.2.2.2.2.2.1.2.2.1	0.428	.	29250001	29330000	#FFDADA	1	0.625
chr2	29330001	29440000	A.2.2.1.2.2.1.2.2.1.2.2	0.498	.	29330001	29440000	#FFDADA	1	0.625
chr2	29440001	29870000	B.2.1.2.2.1.2.1.1	0.1	.	29440001	29870000	#4848FF	1	0.25
chr2	29870001	29990000	B.2.1.2.2.1.2.1.2	0.099	.	29870001	29990000	#4848FF	1	0.25
chr2	29990001	30290000	B.2.1.2.1.1.1.2.1	0.124	.	29990001	30290000	#4848FF	1	0.25
chr2	30290001	30370000	B.1.1.2.2.2.2.1.1.2.2	0.316	.	30290001	30370000	#DADAFF	1	0.5
chr2	30370001	30450000	A.2.2.2.1.2.1.1.2.1.1	0.47	.	30370001	30450000	#FFDADA	1	0.625
chr2	30450001	30520000	A.2.2.1.2.2.1.2.2.1.1.1	0.501	.	30450001	30520000	#FFDADA	1	0.625
chr2	30520001	30690000	A.2.1.2.2.2.1.2.2.2	0.58	.	30520001	30690000	#FF9191	1	0.75
chr2	30690001	30850000	A.2.1.2.2.1.1.1.2.1	0.608	.	30690001	30850000	#FF9191	1	0.75
chr2	30850001	30910000	B.1.1.1.1.2.1.1.1.1.1	0.407	.	30850001	30910000	#DADAFF	1	0.5
chr2	30910001	30950000	B.1.1.1.2.1.2.2.2.2	0.367	.	30910001	30950000	#DADAFF	1	0.5
chr2	30950001	31360000	B.1.1.1.1.2.1.1.2.2.2.1	0.4	.	30950001	31360000	#DADAFF	1	0.5
chr2	31360001	31410000	B.1.1.1.2.1.2.2.1.1.1	0.371	.	31360001	31410000	#DADAFF	1	0.5
chr2	31410001	31580000	B.1.2.1.1.2.2.1.2	0.292	.	31410001	31580000	#9191FF	1	0.375
chr2	31580001	31890000	B.1.2.2.2.1.1.1.2	0.227	.	31580001	31890000	#9191FF	1	0.375
chr2	31890001	32070000	A.2.2.2.2.2.1.1.1	0.435	.	31890001	32070000	#FFDADA	1	0.625
chr2	32070001	32110000	A.2.2.1.2.2.1.1.2.1	0.504	.	32070001	32110000	#FFDADA	1	0.625
chr2	32110001	32320000	A.1.2.1.1.2.2.1.2	0.867	.	32110001	32320000	#FF4848	1	0.875
chr2	32320001	32740000	A.1.1.1.2.2.2.2.2	0.966	.	32320001	32740000	#FF0000	1	1
chr2	32740001	32760000	A.2.2.1.2.2.1.1.2.2	0.503	.	32740001	32760000	#FFDADA	1	0.625
chr2	32760001	32780000	B.1.1.1.1.2.1.2.2	0.396	.	32760001	32780000	#DADAFF	1	0.5
chr2	32780001	32970000	A.2.1.1.1.1.2.1.2.1	0.733	.	32780001	32970000	#FF9191	1	0.75
chr2	32970001	33240000	A.2.2.1.2.2.2.2.1	0.494	.	32970001	33240000	#FFDADA	1	0.625
chr2	33240001	33270000	B.1.1.1.2.1.2.2.2.1	0.368	.	33240001	33270000	#DADAFF	1	0.5
chr2	33270001	33440000	B.1.1.2.2.2.2.2.1.2	0.312	.	33270001	33440000	#DADAFF	1	0.5
chr2	33440001	33590000	A.2.2.2.2.2.1.1.2.2.1.1.2	0.432	.	33440001	33590000	#FFDADA	1	0.625
chr2	33590001	33840000	A.2.1.2.2.1.1.2.2.1	0.602	.	33590001	33840000	#FF9191	1	0.75
chr2	33840001	33890000	B.1.2.1.2.2.2.1.2.1.2	0.254	.	33840001	33890000	#9191FF	1	0.375
chr2	33890001	34350000	B.2.1.2.2.1.1.2.1.2	0.102	.	33890001	34350000	#4848FF	1	0.25
chr2	34350001	34700000	B.2.2.1.2.1.1.1.1.2.2	0.047	.	34350001	34700000	#0000FF	1	0.125
chr2	34700001	35070000	B.2.2.1.2.1.1.1.1.1.2.1.1	0.051	.	34700001	35070000	#0000FF	1	0.125
chr2	35070001	35970000	B.2.2.1.2.1.1.2.2	0.042	.	35070001	35970000	#0000FF	1	0.125
chr2	36000001	36220000	B.2.2.1.2.1.1.2.2	0.042	.	36000001	36220000	#0000FF	1	0.125
chr2	36220001	36260000	B.1.2.1.2.2.2.1.2.2	0.253	.	36220001	36260000	#9191FF	1	0.375
chr2	36260001	36320000	B.1.2.1.2.2.2.1.1.1	0.258	.	36260001	36320000	#9191FF	1	0.375
chr2	36320001	36460000	B.1.2.2.2.1.1.2.2.1.2	0.224	.	36320001	36460000	#9191FF	1	0.375
chr2	36460001	36580000	B.1.2.1.2.2.1.2.2.1.2	0.262	.	36460001	36580000	#9191FF	1	0.375
chr2	36580001	36710000	A.2.2.1.2.2.2.1.1	0.496	.	36580001	36710000	#FFDADA	1	0.625
chr2	36710001	36840000	A.2.2.1.2.2.2.1.2	0.495	.	36710001	36840000	#FFDADA	1	0.625
chr2	36840001	37010000	A.2.2.2.2.2.1.1.2.2.1.1.1	0.433	.	36840001	37010000	#FFDADA	1	0.625
chr2	37010001	37050000	A.2.2.1.2.2.2.2.2	0.493	.	37010001	37050000	#FFDADA	1	0.625
chr2	37050001	37310000	A.1.2.1.1.2.2.2.2.1	0.865	.	37050001	37310000	#FF4848	1	0.875
chr2	37310001	37520000	A.1.1.2.2.1.2.1.2.2.1	0.92	.	37310001	37520000	#FF0000	1	1
chr2	37520001	37610000	A.1.2.2.2.1.2.2.1.2.2	0.762	.	37520001	37610000	#FF4848	1	0.875
chr2	37610001	37660000	A.2.1.2.2.1.2.2.2	0.593	.	37610001	37660000	#FF9191	1	0.75
chr2	37660001	38120000	A.1.1.2.1.2.2.2.1.2.2	0.935	.	37660001	38120000	#FF0000	1	1
chr2	38120001	38220000	A.2.1.1.1.1.2.2.1.2.1	0.73	.	38120001	38220000	#FF9191	1	0.75
chr2	38220001	38500000	A.1.1.2.2.1.1.2.1.2.2	0.926	.	38220001	38500000	#FF0000	1	1
chr2	38500001	38540000	A.2.2.1.1.2.1.2.2.2	0.54	.	38500001	38540000	#FFDADA	1	0.625
chr2	38540001	38680000	A.1.2.1.2.2.1.2.2.2.1	0.836	.	38540001	38680000	#FF4848	1	0.875
chr2	38680001	38760000	A.2.1.1.1.1.1.1.1.1	0.747	.	38680001	38760000	#FF9191	1	0.75
chr2	38760001	38810000	A.2.1.2.1.2.2.1.2.1.1.2.2	0.621	.	38760001	38810000	#FF9191	1	0.75
chr2	38810001	38940000	A.1.1.2.2.1.1.1.2.2	0.929	.	38810001	38940000	#FF0000	1	1
chr2	38940001	38990000	A.2.1.1.2.1.2.1.2.1.2.2	0.692	.	38940001	38990000	#FF9191	1	0.75
chr2	38990001	39070000	A.1.2.2.2.1.2.1.2.1	0.769	.	38990001	39070000	#FF4848	1	0.875
chr2	39070001	39170000	A.1.2.2.2.1.2.1.1.2	0.77	.	39070001	39170000	#FF4848	1	0.875
chr2	39170001	39490000	A.1.1.2.1.2.2.1.1	0.94	.	39170001	39490000	#FF0000	1	1
chr2	39490001	39720000	A.1.1.2.2.1.2.1.2.2.2	0.919	.	39490001	39720000	#FF0000	1	1
chr2	39720001	40010000	A.1.2.1.1.2.2.2.2.2.1.2.1	0.863	.	39720001	40010000	#FF4848	1	0.875
chr2	40010001	40090000	A.2.2.2.1.2.1.2.2	0.464	.	40010001	40090000	#FFDADA	1	0.625
chr2	40090001	40140000	B.1.2.1.1.2.1.1.1	0.297	.	40090001	40140000	#9191FF	1	0.375
chr2	40140001	40720000	B.1.2.1.2.2.1.2.2.2.1.2	0.26	.	40140001	40720000	#9191FF	1	0.375
chr2	40720001	40790000	B.1.2.2.1.2.2.1.2.2.2.1	0.232	.	40720001	40790000	#9191FF	1	0.375
chr2	40790001	40830000	B.2.1.1.1.2.2.2.2.1	0.16	.	40790001	40830000	#4848FF	1	0.25
chr2	40830001	40970000	B.2.1.2.1.1.1.1.1	0.126	.	40830001	40970000	#4848FF	1	0.25
chr2	40970001	41240000	B.2.1.2.2.1.1.2.1.1	0.103	.	40970001	41240000	#4848FF	1	0.25
chr2	41250001	41660000	B.2.1.2.2.1.1.2.1.1	0.103	.	41250001	41660000	#4848FF	1	0.25
chr2	41660001	42060000	B.2.2.1.2.1.1.1.1.1.1	0.052	.	41660001	42060000	#0000FF	1	0.125
chr2	42060001	42120000	B.1.1.1.2.1.2.2.1.1.2	0.37	.	42060001	42120000	#DADAFF	1	0.5
chr2	42120001	42260000	B.1.1.2.2.2.2.2.1.1	0.313	.	42120001	42260000	#DADAFF	1	0.5
chr2	42260001	42320000	A.2.2.2.2.2.1.1.2.2.2	0.43	.	42260001	42320000	#FFDADA	1	0.625
chr2	42320001	42570000	A.1.2.2.1.1.2.1.2.1.2	0.815	.	42320001	42570000	#FF4848	1	0.875
chr2	42570001	43000000	A.1.1.1.2.1.2.1	0.983	.	42570001	43000000	#FF0000	1	1
chr2	43000001	43040000	A.2.1.2.1.2.2.1.2.1.1.2.1	0.622	.	43000001	43040000	#FF9191	1	0.75
chr2	43040001	43100000	A.2.1.1.2.1.2.1.2.2.1	0.691	.	43040001	43100000	#FF9191	1	0.75
chr2	43100001	43160000	A.1.2.2.1.1.1.2.2.1	0.819	.	43100001	43160000	#FF4848	1	0.875
chr2	43160001	43450000	A.1.1.1.1.2.2.2.1.1	0.99	.	43160001	43450000	#FF0000	1	1
chr2	43450001	43820000	A.1.1.2.1.2.1.1.2.1	0.948	.	43450001	43820000	#FF0000	1	1
chr2	43820001	44220000	A.1.1.2.1.2.1.2.2.1.2.1.1	0.944	.	43820001	44220000	#FF0000	1	1
chr2	44220001	44320000	A.2.1.1.1.1.1.2.1.1.1	0.74	.	44220001	44320000	#FF9191	1	0.75
chr2	44320001	44460000	A.1.2.1.1.2.1.2.2	0.869	.	44320001	44460000	#FF4848	1	0.875
chr2	44460001	44600000	A.1.2.2.2.1.1.1.2.2	0.779	.	44460001	44600000	#FF4848	1	0.875
chr2	44600001	44720000	A.2.1.1.2.1.2.2.2.1.1	0.688	.	44600001	44720000	#FF9191	1	0.75
chr2	44720001	45100000	A.1.2.1.2.2.1.1.2.2	0.84	.	44720001	45100000	#FF4848	1	0.875
chr2	45100001	45190000	A.2.1.1.1.1.1.2.2	0.737	.	45100001	45190000	#FF9191	1	0.75
chr2	45190001	45280000	A.2.1.1.2.1.2.2.2.2	0.686	.	45190001	45280000	#FF9191	1	0.75
chr2	45280001	45740000	A.1.1.2.1.2.1.2.2.1.2.2	0.942	.	45280001	45740000	#FF0000	1	1
chr2	45740001	45820000	A.2.1.1.2.1.2.2.1	0.689	.	45740001	45820000	#FF9191	1	0.75
chr2	45820001	45880000	A.2.1.2.2.1.2.1.2	0.596	.	45820001	45880000	#FF9191	1	0.75
chr2	45880001	46180000	A.1.1.2.1.2.1.1.1.2.1	0.95	.	45880001	46180000	#FF0000	1	1
chr2	46180001	46220000	A.2.2.1.2.2.1.2.1	0.502	.	46180001	46220000	#FFDADA	1	0.625
chr2	46220001	46710000	A.1.1.1.2.2.2.1.2	0.969	.	46220001	46710000	#FF0000	1	1
chr2	46710001	46740000	A.2.1.2.2.1.2.1.1.2	0.597	.	46710001	46740000	#FF9191	1	0.75
chr2	46740001	46820000	A.1.2.2.2.1.1.2.1.2	0.777	.	46740001	46820000	#FF4848	1	0.875
chr2	46820001	46920000	A.1.2.2.2.1.1.2.2.1.2.1	0.775	.	46820001	46920000	#FF4848	1	0.875
chr2	46920001	47130000	A.1.1.2.2.1.1.2.1.2.1	0.927	.	46920001	47130000	#FF0000	1	1
chr2	47130001	47260000	A.1.2.1.1.2.1.1.1.2	0.876	.	47130001	47260000	#FF4848	1	0.875
chr2	47260001	47560000	A.1.1.1.2.2.2.2.1.2	0.967	.	47260001	47560000	#FF0000	1	1
chr2	47560001	47640000	A.2.1.1.2.1.2.1.2.1.2.1.2	0.693	.	47560001	47640000	#FF9191	1	0.75
chr2	47640001	48030000	A.1.1.2.2.1.2.1.1.1	0.924	.	47640001	48030000	#FF0000	1	1
chr2	48030001	48050000	A.2.2.2.1.2.2.1.2.2	0.461	.	48030001	48050000	#FFDADA	1	0.625
chr2	48050001	48310000	A.1.2.1.1.2.2.2.2.2.2	0.861	.	48050001	48310000	#FF4848	1	0.875
chr2	48310001	48360000	A.2.1.2.2.1.1.1.1.2	0.609	.	48310001	48360000	#FF9191	1	0.75
chr2	48360001	48630000	A.1.1.2.2.1.2.1.2.1.1	0.922	.	48360001	48630000	#FF0000	1	1
chr2	48630001	48670000	A.2.2.1.1.2.1.1.1.1	0.545	.	48630001	48670000	#FFDADA	1	0.625
chr2	48670001	48830000	A.2.1.2.1.2.1.1.1.1	0.635	.	48670001	48830000	#FF9191	1	0.75
chr2	48830001	49610000	B.2.2.1.1.1.1.1.1	0.076	.	48830001	49610000	#0000FF	1	0.125
chr2	49610001	50650000	B.2.2.1.2.1.1.2.1.2.2	0.043	.	49610001	50650000	#0000FF	1	0.125
chr2	50650001	50730000	B.2.1.1.1.2.2.1.1.2.1.1	0.169	.	50650001	50730000	#4848FF	1	0.25
chr2	50730001	53900000	B.2.2.1.2.1.1.2.1.1	0.045	.	50730001	53900000	#0000FF	1	0.125
chr2	53900001	53970000	B.1.1.2.1.1.2.1.1.1	0.352	.	53900001	53970000	#DADAFF	1	0.5
chr2	53970001	54070000	A.2.2.1.1.2.2.2.1.2	0.533	.	53970001	54070000	#FFDADA	1	0.625
chr2	54070001	54120000	A.2.1.2.2.1.1.2.1.2	0.603	.	54070001	54120000	#FF9191	1	0.75
chr2	54120001	54650000	A.1.2.1.1.2.2.2.2.2.1.1	0.864	.	54120001	54650000	#FF4848	1	0.875
chr2	54650001	54720000	A.2.1.2.2.1.1.2.1.1.2	0.604	.	54650001	54720000	#FF9191	1	0.75
chr2	54720001	54780000	A.2.1.2.1.2.1.2.1.1	0.631	.	54720001	54780000	#FF9191	1	0.75
chr2	54780001	54830000	A.2.1.1.1.1.2.2.2.2	0.727	.	54780001	54830000	#FF9191	1	0.75
chr2	54830001	54920000	A.2.1.1.1.1.2.2.2.1	0.728	.	54830001	54920000	#FF9191	1	0.75
chr2	54920001	55100000	A.2.1.1.1.1.2.1.1.2.1	0.735	.	54920001	55100000	#FF9191	1	0.75
chr2	55100001	55150000	A.2.2.1.2.2.1.1.1.2.2.1	0.506	.	55100001	55150000	#FFDADA	1	0.625
chr2	55150001	55380000	A.1.2.1.1.2.1.1.2.1.2	0.874	.	55150001	55380000	#FF4848	1	0.875
chr2	55380001	55440000	A.2.1.2.1.2.1.2.1.2	0.63	.	55380001	55440000	#FF9191	1	0.75
chr2	55440001	55670000	A.1.2.1.1.2.2.1.1	0.868	.	55440001	55670000	#FF4848	1	0.875
chr2	55670001	55850000	A.1.2.2.1.1.2.2.1.2.2	0.809	.	55670001	55850000	#FF4848	1	0.875
chr2	55850001	55920000	A.2.2.1.1.2.2.2.1.1	0.534	.	55850001	55920000	#FFDADA	1	0.625
chr2	55920001	56420000	B.2.1.2.1.1.2.2	0.119	.	55920001	56420000	#4848FF	1	0.25
chr2	56420001	56440000	B.1.2.2.2.1.2.2.1.2	0.218	.	56420001	56440000	#9191FF	1	0.375
chr2	56440001	57610000	B.2.2.1.2.1.2.1.2.2	0.037	.	56440001	57610000	#0000FF	1	0.125
chr2	57610001	57760000	B.1.2.1.2.2.2.2	0.252	.	57610001	57760000	#9191FF	1	0.375
chr2	57760001	57930000	B.1.1.2.2.2.2.1.2.2	0.314	.	57760001	57930000	#DADAFF	1	0.5
chr2	57930001	58090000	B.1.1.1.1.2.1.1.1.1.2.2	0.405	.	57930001	58090000	#DADAFF	1	0.5
chr2	58090001	58160000	A.2.2.2.2.2.2.2.1.2	0.423	.	58090001	58160000	#FFDADA	1	0.625
chr2	58160001	58330000	A.2.1.2.2.1.1.2.2.2.2	0.599	.	58160001	58330000	#FF9191	1	0.75
chr2	58330001	58480000	A.2.1.2.2.1.1.2.2.2.1.1	0.601	.	58330001	58480000	#FF9191	1	0.75
chr2	58480001	58650000	B.1.1.1.1.2.1.1.1.2.1	0.404	.	58480001	58650000	#DADAFF	1	0.5
chr2	58650001	58790000	A.2.2.1.2.2.1.1.1.1	0.509	.	58650001	58790000	#FFDADA	1	0.625
chr2	58790001	58820000	A.2.2.2.2.2.2.2.2	0.422	.	58790001	58820000	#FFDADA	1	0.625
chr2	58820001	58970000	A.1.2.2.1.1.2.2.2.1	0.808	.	58820001	58970000	#FF4848	1	0.875
chr2	58970001	59120000	A.2.1.2.1.2.1.2.2	0.629	.	58970001	59120000	#FF9191	1	0.75
chr2	59120001	59490000	A.2.1.1.2.1.2.1.1	0.696	.	59120001	59490000	#FF9191	1	0.75
chr2	59490001	60320000	A.1.2.2.1.1.2.1.2.1.1	0.816	.	59490001	60320000	#FF4848	1	0.875
chr2	60320001	60400000	A.2.1.2.2.1.1.1.2.2.2	0.606	.	60320001	60400000	#FF9191	1	0.75
chr2	60400001	60430000	B.1.1.1.2.1.2.1.1.1	0.38	.	60400001	60430000	#DADAFF	1	0.5
chr2	60430001	60530000	A.2.1.2.2.1.1.2.1.1.1	0.605	.	60430001	60530000	#FF9191	1	0.75
chr2	60530001	60760000	A.1.2.1.2.2.2.1.1	0.834	.	60530001	60760000	#FF4848	1	0.875
chr2	60760001	60820000	A.2.1.2.2.1.2.2.1.2	0.594	.	60760001	60820000	#FF9191	1	0.75
chr2	60820001	60920000	A.2.1.1.2.1.2.1.2.2.2	0.69	.	60820001	60920000	#FF9191	1	0.75
chr2	60920001	61010000	A.2.1.1.1.1.1.1.2.2.1	0.742	.	60920001	61010000	#FF9191	1	0.75
chr2	61010001	61240000	A.1.1.2.2.1.2.2	0.918	.	61010001	61240000	#FF0000	1	1
chr2	61240001	61310000	A.2.1.1.2.1.2.1.2.1.2.1.1	0.694	.	61240001	61310000	#FF9191	1	0.75
chr2	61310001	61400000	A.2.1.1.1.1.1.1.1.2.2	0.745	.	61310001	61400000	#FF9191	1	0.75
chr2	61400001	61520000	A.1.2.2.2.1.1.1.1	0.781	.	61400001	61520000	#FF4848	1	0.875
chr2	61520001	61760000	A.1.1.2.1.2.1.2.2.2	0.941	.	61520001	61760000	#FF0000	1	1
chr2	61760001	62080000	A.1.1.2.1.2.1.2.2.1.2.1.2	0.943	.	61760001	62080000	#FF0000	1	1
chr2	62080001	62140000	A.2.2.1.1.2.1.2.1	0.542	.	62080001	62140000	#FFDADA	1	0.625
chr2	62140001	62250000	A.1.2.2.2.1.1.2.2.1.1	0.776	.	62140001	62250000	#FF4848	1	0.875
chr2	62250001	62520000	A.1.1.2.1.2.1.1.1.2.2	0.949	.	62250001	62520000	#FF0000	1	1
chr2	62520001	62630000	A.1.2.1.2.2.1.2.1.2	0.838	.	62520001	62630000	#FF4848	1	0.875
chr2	62630001	62720000	A.2.1.1.1.1.1.1.1.2.1	0.746	.	62630001	62720000	#FF9191	1	0.75
chr2	62720001	62980000	A.1.2.2.1.1.1.1.2.2.1.2	0.824	.	62720001	62980000	#FF4848	1	0.875
chr2	62980001	63000000	A.2.2.2.1.2.2.1.2.1	0.462	.	62980001	63000000	#FFDADA	1	0.625
chr2	63000001	63020000	A.2.2.2.2.1.2.1.2	0.441	.	63000001	63020000	#FFDADA	1	0.625
chr2	63020001	63340000	A.1.2.2.1.1.1.1.2.2.2	0.823	.	63020001	63340000	#FF4848	1	0.875
chr2	63340001	63800000	A.1.2.2.1.1.1.1.2.2.1.1	0.825	.	63340001	63800000	#FF4848	1	0.875
chr2	63800001	64250000	A.1.1.2.2.1.1.2.1.1	0.928	.	63800001	64250000	#FF0000	1	1
chr2	64250001	64540000	A.1.2.1.1.2.1.2.1.2	0.87	.	64250001	64540000	#FF4848	1	0.875
chr2	64540001	64580000	A.2.2.1.1.2.1.1.1.2	0.544	.	64540001	64580000	#FFDADA	1	0.625
chr2	64580001	64660000	A.2.1.2.1.2.2.1.2.2.1	0.619	.	64580001	64660000	#FF9191	1	0.75
chr2	64660001	64820000	A.1.2.2.1.1.1.2.1.2.2	0.82	.	64660001	64820000	#FF4848	1	0.875
chr2	64820001	64890000	A.1.2.2.2.1.1.2.1.1	0.778	.	64820001	64890000	#FF4848	1	0.875
chr2	64890001	65080000	A.1.1.2.2.1.1.1.1.1.1	0.933	.	64890001	65080000	#FF0000	1	1
chr2	65080001	65140000	A.1.2.2.1.1.1.2.1.1	0.822	.	65080001	65140000	#FF4848	1	0.875
chr2	65140001	65290000	A.1.2.1.1.2.1.1.2.1.1	0.875	.	65140001	65290000	#FF4848	1	0.875
chr2	65290001	65350000	A.1.2.2.2.1.2.2.1.1.2.2	0.764	.	65290001	65350000	#FF4848	1	0.875
chr2	65350001	65470000	A.1.2.2.1.1.2.2.1.2.1.2	0.81	.	65350001	65470000	#FF4848	1	0.875
chr2	65470001	65670000	A.1.2.2.2.1.2.2.2.2	0.76	.	65470001	65670000	#FF4848	1	0.875
chr2	65670001	65810000	A.2.2.1.1.2.2.1.1.1	0.539	.	65670001	65810000	#FFDADA	1	0.625
chr2	65810001	65830000	B.1.2.1.1.2.1.2.1	0.295	.	65810001	65830000	#9191FF	1	0.375
chr2	65830001	66190000	B.2.1.2.2.1.2.2.1.1.2	0.097	.	65830001	66190000	#4848FF	1	0.25
chr2	66190001	66660000	B.2.2.1.2.1.2.1.1.1.2	0.04	.	66190001	66660000	#0000FF	1	0.125
chr2	66660001	66800000	A.2.2.1.1.2.2.2.2.2.1	0.531	.	66660001	66800000	#FFDADA	1	0.625
chr2	66800001	66860000	B.1.2.2.2.1.2.2.1.1.1.1	0.221	.	66800001	66860000	#9191FF	1	0.375
chr2	66860001	67520000	B.2.2.1.2.1.2.1.2.1	0.038	.	66860001	67520000	#0000FF	1	0.125
chr2	67520001	67610000	B.2.1.1.1.2.2.1.2.2.2	0.162	.	67520001	67610000	#4848FF	1	0.25
chr2	67610001	67650000	B.1.2.2.1.2.2.1.2.2.2.2	0.231	.	67610001	67650000	#9191FF	1	0.375
chr2	67650001	68040000	B.2.1.2.2.1.2.2.1.1.1	0.098	.	67650001	68040000	#4848FF	1	0.25
chr2	68040001	68100000	B.1.2.2.2.1.2.2.2.1.1.1	0.217	.	68040001	68100000	#9191FF	1	0.375
chr2	68100001	68270000	B.2.1.1.1.2.1.1.1.2	0.178	.	68100001	68270000	#4848FF	1	0.25
chr2	68270001	68340000	A.2.2.2.1.2.1.1.2.2.2	0.467	.	68270001	68340000	#FFDADA	1	0.625
chr2	68340001	68400000	A.2.1.2.2.1.1.2.2.2.1.2	0.6	.	68340001	68400000	#FF9191	1	0.75
chr2	68400001	68590000	A.1.2.1.2.2.2.2.1.1	0.832	.	68400001	68590000	#FF4848	1	0.875
chr2	68590001	68680000	A.1.2.2.2.1.2.2.1.1.1	0.766	.	68590001	68680000	#FF4848	1	0.875
chr2	68680001	69060000	A.1.1.2.1.2.2.2.1.1	0.937	.	68680001	69060000	#FF0000	1	1
chr2	69060001	69170000	A.1.2.2.2.1.2.2.1.2.1	0.763	.	69060001	69170000	#FF4848	1	0.875
chr2	69170001	69280000	A.2.2.1.2.2.1.2.2.1.2.1	0.499	.	69170001	69280000	#FFDADA	1	0.625
chr2	69280001	69540000	A.2.1.1.2.1.1.2.2	0.697	.	69280001	69540000	#FF9191	1	0.75
chr2	69540001	69610000	A.2.1.2.1.2.2.1.2.1.1.1.1	0.624	.	69540001	69610000	#FF9191	1	0.75
chr2	69610001	69760000	A.1.2.2.1.1.1.1.2.1	0.826	.	69610001	69760000	#FF4848	1	0.875
chr2	69760001	69800000	A.2.1.2.1.2.2.1.2.2.2	0.618	.	69760001	69800000	#FF9191	1	0.75
chr2	69800001	69930000	A.1.2.1.1.2.1.2.1.1	0.871	.	69800001	69930000	#FF4848	1	0.875
chr2	69930001	69970000	A.2.1.2.1.2.2.1.2.1.1.1.2	0.623	.	69930001	69970000	#FF9191	1	0.75
chr2	69970001	70120000	A.1.2.1.2.2.1.2.1.1	0.839	.	69970001	70120000	#FF4848	1	0.875
chr2	70120001	70160000	A.2.2.1.1.2.1.2.2.1	0.541	.	70120001	70160000	#FFDADA	1	0.625
chr2	70160001	70520000	A.1.1.2.1.2.1.2.2.1.1	0.945	.	70160001	70520000	#FF0000	1	1
chr2	70520001	70580000	A.2.2.1.2.2.1.2.2.1.1.2	0.5	.	70520001	70580000	#FFDADA	1	0.625
chr2	70580001	70890000	A.2.1.1.2.1.1.2.1	0.698	.	70580001	70890000	#FF9191	1	0.75
chr2	70890001	71030000	A.2.1.2.1.2.2.2.1.1.1.2	0.616	.	70890001	71030000	#FF9191	1	0.75
chr2	71030001	71110000	A.2.1.1.1.1.2.2.1.2.2	0.729	.	71030001	71110000	#FF9191	1	0.75
chr2	71110001	71240000	A.1.2.2.1.1.1.2.2.2	0.818	.	71110001	71240000	#FF4848	1	0.875
chr2	71240001	71380000	A.1.2.2.1.1.2.2.2.2	0.807	.	71240001	71380000	#FF4848	1	0.875
chr2	71380001	71700000	A.2.1.1.1.1.2.1.1.2.2	0.734	.	71380001	71700000	#FF9191	1	0.75
chr2	71700001	71750000	A.2.2.2.2.2.2.1.2	0.425	.	71700001	71750000	#FFDADA	1	0.625
chr2	71750001	71850000	B.1.2.2.1.2.2.1.1.2	0.235	.	71750001	71850000	#9191FF	1	0.375
chr2	71850001	72080000	B.2.2.1.1.1.1.2.2.2	0.072	.	71850001	72080000	#0000FF	1	0.125
chr2	72080001	72120000	B.2.1.1.1.2.2.1.1.1.2	0.17	.	72080001	72120000	#4848FF	1	0.25
chr2	72120001	72980000	B.2.2.1.1.1.1.2.2.1	0.073	.	72120001	72980000	#0000FF	1	0.125
chr2	72980001	73000000	B.1.2.1.1.2.1.1.2	0.296	.	72980001	73000000	#9191FF	1	0.375
chr2	73000001	73120000	A.2.2.2.2.2.2.1.1	0.426	.	73000001	73120000	#FFDADA	1	0.625
chr2	73120001	73430000	A.1.2.1.2.2.2.1.2	0.833	.	73120001	73430000	#FF4848	1	0.875
chr2	73430001	73520000	A.1.2.2.1.1.2.2.1.1.1	0.813	.	73430001	73520000	#FF4848	1	0.875
chr2	73520001	73840000	A.1.2.2.2.1.2.1.1.1.1	0.772	.	73520001	73840000	#FF4848	1	0.875
chr2	73840001	74020000	A.1.1.1.1.2.2.2.1.2	0.989	.	73840001	74020000	#FF0000	1	1
chr2	74040001	74430000	A.1.1.1.1.2.2.2.1.2	0.989	.	74040001	74430000	#FF0000	1	1
chr2	74430001	74690000	A.1.1.2.1.2.2.2.2	0.934	.	74430001	74690000	#FF0000	1	1
chr2	74690001	74820000	A.1.1.2.2.1.1.1.1.2	0.931	.	74690001	74820000	#FF0000	1	1
chr2	74820001	74870000	A.2.1.2.2.1.1.1.2.2.1	0.607	.	74820001	74870000	#FF9191	1	0.75
chr2	74870001	74910000	A.2.2.1.2.2.1.1.1.2.2.2	0.505	.	74870001	74910000	#FFDADA	1	0.625
chr2	74910001	75110000	A.1.2.1.1.2.2.2.2.2.1.2.2	0.862	.	74910001	75110000	#FF4848	1	0.875
chr2	75110001	75220000	A.2.2.1.1.2.2.1.1.2.2	0.537	.	75110001	75220000	#FFDADA	1	0.625
chr2	75220001	75580000	B.1.2.1.2.2.1.2.1	0.264	.	75220001	75580000	#9191FF	1	0.375
chr2	75580001	75650000	B.2.1.1.1.2.2.1.1.1.1	0.171	.	75580001	75650000	#4848FF	1	0.25
chr2	75650001	75700000	B.1.2.2.2.1.2.2.2.2	0.213	.	75650001	75700000	#9191FF	1	0.375
chr2	75700001	75870000	B.1.2.2.2.1.1.1.1	0.228	.	75700001	75870000	#9191FF	1	0.375
chr2	75870001	75940000	A.2.2.2.2.2.2.2.1.1	0.424	.	75870001	75940000	#FFDADA	1	0.625
chr2	75940001	76890000	B.2.2.2.1.1.2	0.013	.	75940001	76890000	#0000FF	1	0.125
chr2	76900001	77590000	B.2.2.2.1.1.2	0.013	.	76900001	77590000	#0000FF	1	0.125
chr2	77600001	77650000	B.2.2.2.1.1.2	0.013	.	77600001	77650000	#0000FF	1	0.125
chr2	77650001	77900000	B.2.2.1.2.1.2.1.1.1.1	0.041	.	77650001	77900000	#0000FF	1	0.125
chr2	77920001	78020000	B.2.2.1.2.1.2.1.1.1.1	0.041	.	77920001	78020000	#0000FF	1	0.125
chr2	78030001	78780000	B.2.2.1.2.1.2.1.1.1.1	0.041	.	78030001	78780000	#0000FF	1	0.125
chr2	78790001	79230000	B.2.2.1.2.1.2.1.1.1.1	0.041	.	78790001	79230000	#0000FF	1	0.125
chr2	79230001	79590000	B.2.2.1.1.1.2.1.2.2	0.069	.	79230001	79590000	#0000FF	1	0.125
chr2	79590001	79800000	B.2.1.1.1.2.1.1.2.2	0.176	.	79590001	79800000	#4848FF	1	0.25
chr2	79800001	79870000	B.1.1.1.1.2.1.1.1.1.2.1	0.406	.	79800001	79870000	#DADAFF	1	0.5
chr2	79870001	80140000	B.1.2.1.2.2.1.2.2.2.1.1	0.261	.	79870001	80140000	#9191FF	1	0.375
chr2	80140001	80240000	B.1.2.2.2.1.1.2.1	0.226	.	80140001	80240000	#9191FF	1	0.375
chr2	80240001	80280000	B.1.2.2.2.1.2.2.1.1.1.2	0.22	.	80240001	80280000	#9191FF	1	0.375
chr2	80280001	80500000	B.2.1.2.1.1.2.1.1	0.122	.	80280001	80500000	#4848FF	1	0.25
chr2	80500001	81710000	B.2.2.1.2.1.2.2.2	0.035	.	80500001	81710000	#0000FF	1	0.125
chr2	81710001	82500000	B.2.2.1.2.1.1.1.1.2.1	0.048	.	81710001	82500000	#0000FF	1	0.125
chr2	82500001	82540000	B.2.2.1.1.1.2.2.2	0.067	.	82500001	82540000	#0000FF	1	0.125
chr2	82550001	83500000	B.2.2.1.1.1.2.2.2	0.067	.	82550001	83500000	#0000FF	1	0.125
chr2	83500001	83550000	B.1.2.2.2.1.2.2.2.1.2.2	0.214	.	83500001	83550000	#9191FF	1	0.375
chr2	83550001	84500000	B.2.2.1.1.1.2.2.1	0.068	.	83550001	84500000	#0000FF	1	0.125
chr2	84500001	84600000	B.2.1.1.1.2.1.1.2.1	0.177	.	84500001	84600000	#4848FF	1	0.25
chr2	84600001	84660000	B.1.2.1.2.2.2.1.2.1.1.1	0.256	.	84600001	84660000	#9191FF	1	0.375
chr2	84660001	84750000	B.1.1.2.1.1.2.1.1.2	0.351	.	84660001	84750000	#DADAFF	1	0.5
chr2	84750001	85050000	B.1.2.2.1.2.2.1.1.1	0.236	.	84750001	85050000	#9191FF	1	0.375
chr2	85050001	85110000	A.2.2.2.1.2.1.2.1.2	0.465	.	85050001	85110000	#FFDADA	1	0.625
chr2	85110001	85180000	A.2.1.2.1.2.1.1.2.2	0.632	.	85110001	85180000	#FF9191	1	0.75
chr2	85180001	85530000	A.1.1.2.2.1.2.1.2.1.2	0.921	.	85180001	85530000	#FF0000	1	1
chr2	85530001	85580000	A.1.2.2.2.1.2.2.1.1.2.1	0.765	.	85530001	85580000	#FF4848	1	0.875
chr2	85580001	85660000	A.1.2.1.1.2.1.1.2.2.2	0.872	.	85580001	85660000	#FF4848	1	0.875
chr2	85660001	85850000	A.1.1.1.2.2.2.2.1.1	0.968	.	85660001	85850000	#FF0000	1	1
chr2	85850001	86430000	A.1.1.1.1.1.1	1	.	85850001	86430000	#FF0000	1	1
chr2	86430001	86570000	A.2.1.1.1.1.1.1.2.1.1	0.744	.	86430001	86570000	#FF9191	1	0.75
chr2	86570001	86960000	A.1.1.2.1.2.2.1.2.2	0.938	.	86570001	86960000	#FF0000	1	1
chr2	86970001	87060000	A.1.1.2.1.2.2.1.2.2	0.938	.	86970001	87060000	#FF0000	1	1
chr2	87060001	87140000	A.1.2.2.2.1.2.1.1.1.2	0.771	.	87060001	87140000	#FF4848	1	0.875
chr2	87150001	87180000	A.1.2.2.2.1.2.1.1.1.2	0.771	.	87150001	87180000	#FF4848	1	0.875
chr2	87290001	87330000	A.1.2.2.2.1.2.1.1.1.2	0.771	.	87290001	87330000	#FF4848	1	0.875
chr2	87350001	87380000	A.1.2.2.2.1.2.1.1.1.2	0.771	.	87350001	87380000	#FF4848	1	0.875
chr2	87390001	87490000	A.1.2.2.2.1.2.1.1.1.2	0.771	.	87390001	87490000	#FF4848	1	0.875
chr2	87500001	87560000	A.1.2.2.2.1.2.1.1.1.2	0.771	.	87500001	87560000	#FF4848	1	0.875
chr2	87560001	87590000	B.1.1.2.2.2.2.1.1.1	0.318	.	87560001	87590000	#DADAFF	1	0.5
chr2	87600001	87610000	B.1.1.2.2.2.2.1.1.1	0.318	.	87600001	87610000	#DADAFF	1	0.5
chr2	87620001	87630000	B.1.1.2.2.2.2.1.1.1	0.318	.	87620001	87630000	#DADAFF	1	0.5
chr2	87740001	87800000	A.2.2.1.1.2.1.1.2	0.543	.	87740001	87800000	#FFDADA	1	0.625
chr2	87800001	87820000	A.2.1.1.1.1.1.1.2.2.2	0.741	.	87800001	87820000	#FF9191	1	0.75
chr2	87830001	87840000	A.2.1.1.1.1.1.1.2.2.2	0.741	.	87830001	87840000	#FF9191	1	0.75
chr2	87850001	87900000	A.2.1.1.1.1.1.1.2.2.2	0.741	.	87850001	87900000	#FF9191	1	0.75
chr2	87930001	88000000	A.2.1.1.1.1.1.1.2.2.2	0.741	.	87930001	88000000	#FF9191	1	0.75
chr2	88160001	88180000	A.2.2.1.1.2.2.1.2.2	0.535	.	88160001	88180000	#FFDADA	1	0.625
chr2	88230001	88240000	A.2.2.1.1.2.2.1.2.2	0.535	.	88230001	88240000	#FFDADA	1	0.625
chr2	88270001	88280000	A.2.2.1.1.2.2.1.2.2	0.535	.	88270001	88280000	#FFDADA	1	0.625
chr2	88290001	88500000	A.2.2.1.1.2.2.1.2.2	0.535	.	88290001	88500000	#FFDADA	1	0.625
chr2	88500001	88850000	B.2.1.1.1.2.1.1.1.1	0.179	.	88500001	88850000	#4848FF	1	0.25
chr2	88850001	89070000	A.2.1.2.2.2.1.2.2.1	0.581	.	88850001	89070000	#FF9191	1	0.75
chr2	89070001	89240000	B.1.1.1.1.2.1.1.2.2.1	0.401	.	89070001	89240000	#DADAFF	1	0.5
chr2	89240001	89510000	B.1.1.2.1.1.2.1.2	0.35	.	89240001	89510000	#DADAFF	1	0.5
chr2	89510001	89560000	B.1.1.2.1.1.2.2.1	0.349	.	89510001	89560000	#DADAFF	1	0.5
chr2	89600001	89610000	B.1.1.2.1.1.2.2.1	0.349	.	89600001	89610000	#DADAFF	1	0.5
chr2	89830001	89890000	B.2.2.1.2.1.2.2.1	0.036	.	89830001	89890000	#0000FF	1	0.125
chr2	89910001	89920000	B.2.2.1.2.1.2.2.1	0.036	.	89910001	89920000	#0000FF	1	0.125
chr2	89930001	89940000	B.2.2.1.2.1.2.2.1	0.036	.	89930001	89940000	#0000FF	1	0.125
chr2	89960001	90190000	B.2.2.1.2.1.2.2.1	0.036	.	89960001	90190000	#0000FF	1	0.125
chr2	90200001	90270000	B.2.2.1.2.1.2.2.1	0.036	.	90200001	90270000	#0000FF	1	0.125
chr2	90370001	90380000	B.2.2.1.2.1.2.2.1	0.036	.	90370001	90380000	#0000FF	1	0.125
chr2	90410001	90440000	B.2.2.1.2.1.2.2.1	0.036	.	90410001	90440000	#0000FF	1	0.125
chr2	90450001	90490000	B.2.2.1.2.1.2.2.1	0.036	.	90450001	90490000	#0000FF	1	0.125
chr2	91590001	91600000	B.2.2.1.2.1.2.2.1	0.036	.	91590001	91600000	#0000FF	1	0.125
chr2	91630001	91650000	B.2.2.1.2.1.2.2.1	0.036	.	91630001	91650000	#0000FF	1	0.125
chr2	91660001	91710000	B.2.2.1.2.1.2.2.1	0.036	.	91660001	91710000	#0000FF	1	0.125
chr2	91720001	91730000	B.2.2.1.2.1.2.2.1	0.036	.	91720001	91730000	#0000FF	1	0.125
chr2	91740001	91900000	B.2.2.1.2.1.2.2.1	0.036	.	91740001	91900000	#0000FF	1	0.125
chr2	91910001	91980000	B.2.2.1.2.1.2.2.1	0.036	.	91910001	91980000	#0000FF	1	0.125
chr2	92030001	92200000	B.2.2.1.2.1.2.2.1	0.036	.	92030001	92200000	#0000FF	1	0.125
chr2	92250001	92330000	B.2.2.1.2.1.2.2.1	0.036	.	92250001	92330000	#0000FF	1	0.125
chr2	95330001	95380000	B.2.1.1.2.2.2.1.2.2.2	0.131	.	95330001	95380000	#4848FF	1	0.25
chr2	95390001	96100000	B.2.1.1.2.2.2.1.2.2.2	0.131	.	95390001	96100000	#4848FF	1	0.25
chr2	96140001	96250000	B.2.1.2.1.1.1.2.2	0.123	.	96140001	96250000	#4848FF	1	0.25
chr2	96310001	96440000	A.2.1.1.2.2.2.2.1.1.2	0.676	.	96310001	96440000	#FF9191	1	0.75
chr2	96460001	96700000	A.2.1.1.2.2.2.2.1.1.2	0.676	.	96460001	96700000	#FF9191	1	0.75
chr2	96710001	96780000	A.2.1.1.2.2.2.2.1.1.2	0.676	.	96710001	96780000	#FF9191	1	0.75
chr2	96780001	97010000	A.1.1.1.1.2.2.1.1	0.992	.	96780001	97010000	#FF0000	1	1
chr2	97010001	97190000	A.1.2.1.1.1.1.2.1.1.1.1	0.892	.	97010001	97190000	#FF4848	1	0.875
chr2	97190001	97530000	A.1.1.1.2.1.1.1.2	0.985	.	97190001	97530000	#FF0000	1	1
chr2	97530001	97650000	A.1.2.1.1.1.1.2.1.2.1	0.888	.	97530001	97650000	#FF4848	1	0.875
chr2	97650001	97810000	A.2.1.1.2.1.1.1.1.2.1	0.702	.	97650001	97810000	#FF9191	1	0.75
chr2	97810001	97900000	A.2.1.2.1.2.2.1.1.1	0.628	.	97810001	97900000	#FF9191	1	0.75
chr2	98010001	98030000	A.1.2.1.2.2.1.1.2.1	0.841	.	98010001	98030000	#FF4848	1	0.875
chr2	98140001	98400000	A.1.2.1.2.2.1.1.2.1	0.841	.	98140001	98400000	#FF4848	1	0.875
chr2	98400001	99000000	A.1.2.1.2.1.2.2.1	0.844	.	98400001	99000000	#FF4848	1	0.875
chr2	99000001	99050000	A.2.2.1.1.1.1.1.1.2	0.565	.	99000001	99050000	#FFDADA	1	0.625
chr2	99050001	99250000	A.1.2.1.1.1.1.2.1.2.2	0.887	.	99050001	99250000	#FF4848	1	0.875
chr2	99250001	99460000	A.1.2.1.2.2.1.1.1	0.842	.	99250001	99460000	#FF4848	1	0.875
chr2	99460001	99700000	A.2.1.2.2.2.1.2.1	0.582	.	99460001	99700000	#FF9191	1	0.75
chr2	99700001	99950000	A.1.2.2.2.2.1.1.2	0.757	.	99700001	99950000	#FF4848	1	0.875
chr2	99950001	100100000	A.1.2.2.1.2.2.2.1.2.1	0.788	.	99950001	100100000	#FF4848	1	0.875
chr2	100100001	100160000	B.1.1.1.1.2.2.1.2.1.2.2	0.392	.	100100001	100160000	#DADAFF	1	0.5
chr2	100160001	100270000	B.2.1.1.1.1.2.1.1.2	0.184	.	100160001	100270000	#4848FF	1	0.25
chr2	100270001	101170000	B.2.1.1.1.1.2.2.2	0.18	.	100270001	101170000	#4848FF	1	0.25
chr2	101170001	101240000	A.2.2.2.2.1.1.2.1.1.2.2	0.453	.	101170001	101240000	#FFDADA	1	0.625
chr2	101240001	101620000	B.1.1.2.2.1.1.1.1.2	0.33	.	101240001	101620000	#DADAFF	1	0.5
chr2	101620001	101700000	A.2.1.1.1.2.2.1.2.2	0.71	.	101620001	101700000	#FF9191	1	0.75
chr2	101700001	101830000	A.1.2.2.1.2.2.1.1.1.1	0.797	.	101700001	101830000	#FF4848	1	0.875
chr2	101830001	101880000	A.2.1.1.2.1.1.1.2.1	0.7	.	101830001	101880000	#FF9191	1	0.75
chr2	101880001	102020000	A.1.2.1.1.1.1.2.2.2	0.885	.	101880001	102020000	#FF4848	1	0.875
chr2	102020001	102500000	A.1.1.1.1.2.2.2.2	0.988	.	102020001	102500000	#FF0000	1	1
chr2	102500001	102650000	A.1.2.2.1.2.2.1.1.2	0.795	.	102500001	102650000	#FF4848	1	0.875
chr2	102650001	102840000	A.1.2.1.1.1.1.2.1.1.2.1	0.89	.	102650001	102840000	#FF4848	1	0.875
chr2	102840001	102880000	A.2.1.2.1.2.2.2.1.2.1	0.614	.	102840001	102880000	#FF9191	1	0.75
chr2	102880001	103080000	A.1.2.1.2.1.1.2.1.2	0.853	.	102880001	103080000	#FF4848	1	0.875
chr2	103080001	103130000	A.2.2.1.2.1.1.2.1.2	0.524	.	103080001	103130000	#FFDADA	1	0.625
chr2	103130001	103240000	A.2.2.2.2.1.1.2.1.1.1	0.455	.	103130001	103240000	#FFDADA	1	0.625
chr2	103240001	103350000	A.2.2.2.1.1.1.2.1.2.1	0.484	.	103240001	103350000	#FFDADA	1	0.625
chr2	103350001	103370000	B.1.1.1.2.1.2.1.1.2.2.2	0.376	.	103350001	103370000	#DADAFF	1	0.5
chr2	103370001	103440000	A.2.2.2.1.1.1.2.1.2.2	0.483	.	103370001	103440000	#FFDADA	1	0.625
chr2	103440001	103520000	B.1.1.1.1.2.2.1.2.2.1	0.391	.	103440001	103520000	#DADAFF	1	0.5
chr2	103520001	103570000	B.1.2.1.1.1.2.2.2.2	0.298	.	103520001	103570000	#9191FF	1	0.375
chr2	103570001	103600000	B.1.2.2.2.1.2.1	0.222	.	103570001	103600000	#9191FF	1	0.375
chr2	103600001	103650000	B.2.1.1.2.1.1.1.2.2	0.152	.	103600001	103650000	#4848FF	1	0.25
chr2	103650001	105010000	B.2.2.2.1.2.2.2	0.009	.	103650001	105010000	#0000FF	1	0.125
chr2	105010001	105070000	B.1.1.1.2.1.2.1.2.2.1	0.373	.	105010001	105070000	#DADAFF	1	0.5
chr2	105070001	105490000	A.1.2.1.1.1.2.2.2.1	0.879	.	105070001	105490000	#FF4848	1	0.875
chr2	105490001	105540000	B.1.1.1.2.1.2.1.2.1.1	0.375	.	105490001	105540000	#DADAFF	1	0.5
chr2	105540001	105640000	B.1.1.1.1.1.1.2.2.1	0.416	.	105540001	105640000	#DADAFF	1	0.5
chr2	105640001	105750000	A.2.2.2.2.1.2.1.1.2.2.2.1	0.443	.	105640001	105750000	#FFDADA	1	0.625
chr2	105750001	105890000	B.1.1.1.1.2.2.1.2.2.2.2	0.389	.	105750001	105890000	#DADAFF	1	0.5
chr2	105890001	105950000	A.2.1.2.2.2.1.1.1.2.1	0.59	.	105890001	105950000	#FF9191	1	0.75
chr2	105950001	106200000	A.2.1.1.2.2.2.2.2.2.2.1	0.669	.	105950001	106200000	#FF9191	1	0.75
chr2	106200001	106630000	A.1.2.1.1.1.2.2.1.2.1	0.881	.	106200001	106630000	#FF4848	1	0.875
chr2	106630001	106690000	B.1.1.1.1.2.2.1.2.1.1	0.394	.	106630001	106690000	#DADAFF	1	0.5
chr2	106690001	106730000	A.2.2.2.2.1.1.2.2.2	0.449	.	106690001	106730000	#FFDADA	1	0.625
chr2	106730001	106840000	A.2.1.1.2.2.2.2.2.2.2.2.1	0.668	.	106730001	106840000	#FF9191	1	0.75
chr2	106840001	107050000	A.2.2.2.2.1.2.1.1.1.1.2	0.447	.	106840001	107050000	#FFDADA	1	0.625
chr2	107080001	107210000	A.2.1.1.2.2.2.2.2.2.2.2.2	0.667	.	107080001	107210000	#FF9191	1	0.75
chr2	107210001	108040000	B.2.2.2.2.1.2.2	0.004	.	107210001	108040000	#0000FF	1	0.125
chr2	108040001	108440000	B.2.2.2.1.2.1.1	0.012	.	108040001	108440000	#0000FF	1	0.125
chr2	108440001	108450000	B.2.1.2.1.2.1.1.2	0.117	.	108440001	108450000	#4848FF	1	0.25
chr2	108510001	108580000	B.2.1.2.1.2.1.1.2	0.117	.	108510001	108580000	#4848FF	1	0.25
chr2	108580001	108800000	B.2.2.1.1.2.2.2.2.2.2	0.053	.	108580001	108800000	#0000FF	1	0.125
chr2	108800001	108960000	B.1.2.2.1.2.2.2.1	0.23	.	108800001	108960000	#9191FF	1	0.375
chr2	108960001	109480000	A.1.2.1.1.1.2.1.2	0.883	.	108960001	109480000	#FF4848	1	0.875
chr2	109480001	109630000	B.1.1.2.2.1.2.2.1	0.325	.	109480001	109630000	#DADAFF	1	0.5
chr2	109630001	109970000	B.1.1.2.2.1.2.2.2	0.324	.	109630001	109970000	#DADAFF	1	0.5
chr2	109970001	110110000	B.2.1.1.2.2.2.1.2.2.1	0.132	.	109970001	110110000	#4848FF	1	0.25
chr2	110250001	110280000	B.2.1.1.2.2.2.1.2.2.1	0.132	.	110250001	110280000	#4848FF	1	0.25
chr2	110280001	110500000	B.2.1.1.1.1.2.1.1.1	0.185	.	110280001	110500000	#4848FF	1	0.25
chr2	110850001	110990000	B.1.1.2.2.1.1.1.1.1	0.331	.	110850001	110990000	#DADAFF	1	0.5
chr2	111090001	111110000	B.1.1.2.2.1.1.1.1.1	0.331	.	111090001	111110000	#DADAFF	1	0.5
chr2	111120001	111130000	B.1.1.2.2.1.1.1.1.1	0.331	.	111120001	111130000	#DADAFF	1	0.5
chr2	111140001	111150000	B.1.1.2.2.1.1.1.1.1	0.331	.	111140001	111150000	#DADAFF	1	0.5
chr2	111380001	111390000	B.1.1.2.2.1.1.1.1.1	0.331	.	111380001	111390000	#DADAFF	1	0.5
chr2	111390001	111850000	A.2.1.1.1.2.1.2.1	0.716	.	111390001	111850000	#FF9191	1	0.75
chr2	111850001	111930000	A.2.1.2.1.2.2.2.1.1.1.1	0.617	.	111850001	111930000	#FF9191	1	0.75
chr2	111930001	112010000	A.2.1.2.2.2.1.1.2.2.2	0.583	.	111930001	112010000	#FF9191	1	0.75
chr2	112010001	112160000	A.2.1.1.2.1.1.1.2.2	0.699	.	112010001	112160000	#FF9191	1	0.75
chr2	112160001	112200000	A.2.1.2.2.1.2.1.1.1	0.598	.	112160001	112200000	#FF9191	1	0.75
chr2	112210001	112370000	A.1.2.2.2.2.1.1.1.1	0.759	.	112210001	112370000	#FF4848	1	0.875
chr2	112370001	112500000	A.1.2.2.2.2.1.1.1.2	0.758	.	112370001	112500000	#FF4848	1	0.875
chr2	112500001	112540000	A.2.2.1.2.1.1.1.2	0.526	.	112500001	112540000	#FFDADA	1	0.625
chr2	112540001	112560000	A.2.1.2.1.2.2.2.2.1	0.612	.	112540001	112560000	#FF9191	1	0.75
chr2	112580001	112640000	A.2.1.2.1.2.2.2.2.1	0.612	.	112580001	112640000	#FF9191	1	0.75
chr2	112640001	112900000	A.1.1.2.1.2.1.2.1	0.946	.	112640001	112900000	#FF0000	1	1
chr2	112900001	113130000	A.1.1.1.2.2.1.2.2	0.971	.	112900001	113130000	#FF0000	1	1
chr2	113180001	113350000	A.1.1.1.2.2.1.2.2	0.971	.	113180001	113350000	#FF0000	1	1
chr2	113350001	113390000	A.2.1.1.1.2.1.1.2.2.1.1	0.72	.	113350001	113390000	#FF9191	1	0.75
chr2	113390001	113520000	A.1.1.2.1.1.2.2.2.1	0.953	.	113390001	113520000	#FF0000	1	1
chr2	113520001	113740000	A.1.1.1.2.2.1.2.1.1	0.973	.	113520001	113740000	#FF0000	1	1
chr2	113740001	113820000	A.2.1.2.1.2.2.2.1.1.2	0.615	.	113740001	113820000	#FF9191	1	0.75
chr2	113820001	113960000	A.1.2.1.1.1.1.2.1.1.1.2	0.891	.	113820001	113960000	#FF4848	1	0.875
chr2	113960001	114230000	A.1.1.2.2.2.2.2.1.1.2	0.904	.	113960001	114230000	#FF0000	1	1
chr2	114230001	114260000	A.2.2.2.1.1.1.1.2.1.2	0.49	.	114230001	114260000	#FFDADA	1	0.625
chr2	114260001	114370000	A.1.2.2.1.2.2.2.1.1.2	0.789	.	114260001	114370000	#FF4848	1	0.875
chr2	114380001	114520000	A.1.2.2.1.2.2.2.1.1.2	0.789	.	114380001	114520000	#FF4848	1	0.875
chr2	114520001	114610000	A.2.2.1.1.1.1.2.1.2.1	0.559	.	114520001	114610000	#FFDADA	1	0.625
chr2	114610001	114720000	A.2.1.1.1.2.2.1.1.2.2	0.712	.	114610001	114720000	#FF9191	1	0.75
chr2	114720001	115320000	B.2.2.1.1.2.2.2.2.1	0.055	.	114720001	115320000	#0000FF	1	0.125
chr2	115320001	118560000	B.2.2.2.2.2.2	0.001	.	115320001	118560000	#0000FF	1	0.125
chr2	118560001	118780000	B.1.1.1.2.1.2.1.2.1.2	0.374	.	118560001	118780000	#DADAFF	1	0.5
chr2	118780001	118830000	B.1.1.2.2.1.2.1.2	0.326	.	118780001	118830000	#DADAFF	1	0.5
chr2	118830001	119000000	B.1.2.1.1.1.2.1.1	0.304	.	118830001	119000000	#9191FF	1	0.375
chr2	119000001	119620000	B.2.2.2.1.2.1.2	0.011	.	119000001	119620000	#0000FF	1	0.125
chr2	119620001	119670000	B.1.2.1.2.1.2.1.1.2.2	0.275	.	119620001	119670000	#9191FF	1	0.375
chr2	119670001	119750000	B.1.2.2.1.2.2.2.2	0.229	.	119670001	119750000	#9191FF	1	0.375
chr2	119750001	119920000	B.2.1.1.2.1.1.2.2	0.147	.	119750001	119920000	#4848FF	1	0.25
chr2	119920001	119970000	B.1.2.1.2.1.2.1.1.2.1	0.276	.	119920001	119970000	#9191FF	1	0.375
chr2	119970001	120080000	A.2.2.1.2.1.2.1.1	0.522	.	119970001	120080000	#FFDADA	1	0.625
chr2	120080001	120150000	A.2.1.1.1.2.2.1.1.1	0.714	.	120080001	120150000	#FF9191	1	0.75
chr2	120150001	120220000	A.2.1.2.2.2.1.1.1.1.1	0.592	.	120150001	120220000	#FF9191	1	0.75
chr2	120220001	120310000	A.2.2.2.2.1.1.2.1.1.2.1	0.454	.	120220001	120310000	#FFDADA	1	0.625
chr2	120310001	120380000	B.1.1.2.2.1.2.1.1	0.327	.	120310001	120380000	#DADAFF	1	0.5
chr2	120380001	120430000	B.1.1.1.2.1.2.1.1.2.1.1	0.379	.	120380001	120430000	#DADAFF	1	0.5
chr2	120430001	120510000	A.2.2.1.1.1.1.2.1.2.2.1	0.558	.	120430001	120510000	#FFDADA	1	0.625
chr2	120510001	121050000	A.1.2.1.1.1.2.2.1.2.2	0.88	.	120510001	121050000	#FF4848	1	0.875
chr2	121050001	121090000	A.2.2.2.1.1.1.1.2.1.1	0.491	.	121050001	121090000	#FFDADA	1	0.625
chr2	121090001	121450000	B.1.2.2.2.2.2.1.2	0.201	.	121090001	121450000	#9191FF	1	0.375
chr2	121450001	121520000	B.1.2.1.2.1.2.1.1.1	0.277	.	121450001	121520000	#9191FF	1	0.375
chr2	121520001	121830000	B.2.1.1.1.1.2.1.2	0.183	.	121520001	121830000	#4848FF	1	0.25
chr2	121830001	121980000	A.2.2.2.1.1.2.1.2.2	0.478	.	121830001	121980000	#FFDADA	1	0.625
chr2	121980001	122010000	B.1.1.1.2.1.2.1.1.2.1.2	0.378	.	121980001	122010000	#DADAFF	1	0.5
chr2	122010001	122130000	A.2.1.2.1.1.1.1.1	0.666	.	122010001	122130000	#FF9191	1	0.75
chr2	122130001	122170000	A.2.2.1.1.1.1.2.2.1	0.556	.	122130001	122170000	#FFDADA	1	0.625
chr2	122170001	122490000	A.1.1.2.1.1.1.1.2	0.964	.	122170001	122490000	#FF0000	1	1
chr2	122490001	122560000	A.2.1.1.1.2.2.1.2.1	0.711	.	122490001	122560000	#FF9191	1	0.75
chr2	122560001	122710000	A.2.1.1.2.2.2.2.1.2.1	0.675	.	122560001	122710000	#FF9191	1	0.75
chr2	122710001	122750000	A.2.1.2.2.2.2.2.1.1	0.573	.	122710001	122750000	#FF9191	1	0.75
chr2	122750001	122860000	A.1.2.2.1.2.2.2.1.1.1	0.79	.	122750001	122860000	#FF4848	1	0.875
chr2	122860001	122940000	A.1.2.2.2.2.1.2.2	0.753	.	122860001	122940000	#FF4848	1	0.875
chr2	122940001	123190000	A.1.2.2.2.2.1.2.1.1.1	0.756	.	122940001	123190000	#FF4848	1	0.875
chr2	123190001	123260000	A.2.2.2.2.1.1.2.1.2.2	0.451	.	123190001	123260000	#FFDADA	1	0.625
chr2	123260001	123480000	A.2.2.1.2.1.2.1.2.1.1	0.521	.	123260001	123480000	#FFDADA	1	0.625
chr2	123480001	123530000	A.2.2.2.1.1.1.2.1.1.2	0.485	.	123480001	123530000	#FFDADA	1	0.625
chr2	123530001	123840000	A.2.2.2.2.1.2.1.1.2.1	0.445	.	123530001	123840000	#FFDADA	1	0.625
chr2	123840001	124560000	A.2.2.2.2.1.2.1.1.2.2.2.2	0.442	.	123840001	124560000	#FFDADA	1	0.625
chr2	124560001	124780000	B.1.1.1.1.2.2.1.2.2.2.1	0.39	.	124560001	124780000	#DADAFF	1	0.5
chr2	124780001	126440000	B.2.2.2.2.1.2.1.2	0.005	.	124780001	126440000	#0000FF	1	0.125
chr2	126450001	127130000	B.2.2.2.2.1.2.1.2	0.005	.	126450001	127130000	#0000FF	1	0.125
chr2	127130001	127440000	B.2.2.1.1.2.2.2.2.2.1	0.054	.	127130001	127440000	#0000FF	1	0.125
chr2	127440001	127560000	B.2.1.1.2.1.1.2.1.1.1	0.151	.	127440001	127560000	#4848FF	1	0.25
chr2	127560001	127730000	B.2.1.1.2.2.2.1.2.1.2	0.133	.	127560001	127730000	#4848FF	1	0.25
chr2	127730001	127820000	B.1.1.1.1.2.2.1.2.1.2.1	0.393	.	127730001	127820000	#DADAFF	1	0.5
chr2	127820001	127940000	A.2.1.1.1.2.2.1.1.2.1	0.713	.	127820001	127940000	#FF9191	1	0.75
chr2	127940001	128030000	A.1.2.2.1.2.2.2.1.2.2	0.787	.	127940001	128030000	#FF4848	1	0.875
chr2	128030001	128180000	A.1.1.2.2.2.2.2.1.2	0.903	.	128030001	128180000	#FF0000	1	1
chr2	128180001	128340000	A.1.1.2.2.2.2.2.1.1.1	0.905	.	128180001	128340000	#FF0000	1	1
chr2	128340001	128470000	A.1.2.1.1.1.1.2.2.1	0.886	.	128340001	128470000	#FF4848	1	0.875
chr2	128470001	128650000	A.1.1.2.1.1.1.2.2.2	0.959	.	128470001	128650000	#FF0000	1	1
chr2	128650001	128790000	A.1.2.1.1.1.1.2.1.1.2.2	0.889	.	128650001	128790000	#FF4848	1	0.875
chr2	128790001	128840000	A.2.1.2.1.2.2.2.1.2.2	0.613	.	128790001	128840000	#FF9191	1	0.75
chr2	128840001	128910000	A.2.1.2.1.1.1.1.2.1.2.2	0.662	.	128840001	128910000	#FF9191	1	0.75
chr2	128910001	128970000	A.2.2.1.1.1.1.2.1.1.2.2	0.56	.	128910001	128970000	#FFDADA	1	0.625
chr2	128970001	129070000	A.2.1.1.2.2.2.2.1.2.2	0.674	.	128970001	129070000	#FF9191	1	0.75
chr2	129070001	129100000	A.2.2.2.1.1.1.1.2.2.2	0.488	.	129070001	129100000	#FFDADA	1	0.625
chr2	129100001	129510000	A.1.2.1.1.1.2.2.1.1	0.882	.	129100001	129510000	#FF4848	1	0.875
chr2	129510001	129640000	B.2.2.1.1.2.2.1.1.1	0.061	.	129510001	129640000	#0000FF	1	0.125
chr2	129650001	129940000	B.2.2.1.1.2.2.1.1.1	0.061	.	129650001	129940000	#0000FF	1	0.125
chr2	129940001	130340000	B.2.2.1.2.2.2.1.1.1	0.025	.	129940001	130340000	#0000FF	1	0.125
chr2	130340001	130490000	B.2.1.2.2.2.2.2.2.2	0.077	.	130340001	130490000	#4848FF	1	0.25
chr2	130490001	130590000	B.2.1.1.2.1.1.2.1.2.2	0.148	.	130490001	130590000	#4848FF	1	0.25
chr2	130590001	130700000	B.1.2.2.2.2.2.1.1.2	0.202	.	130590001	130700000	#9191FF	1	0.375
chr2	130700001	130820000	B.2.1.1.2.1.1.2.1.2.1	0.149	.	130700001	130820000	#4848FF	1	0.25
chr2	130860001	130880000	B.2.1.1.2.1.1.2.1.2.1	0.149	.	130860001	130880000	#4848FF	1	0.25
chr2	130890001	130960000	B.1.1.1.2.1.2.1.1.2.2.1	0.377	.	130890001	130960000	#DADAFF	1	0.5
chr2	130960001	131090000	B.1.2.2.2.2.2.1.1.1	0.203	.	130960001	131090000	#9191FF	1	0.375
chr2	131090001	131170000	A.2.2.2.1.1.1.2.2	0.482	.	131090001	131170000	#FFDADA	1	0.625
chr2	131180001	131190000	B.2.1.1.2.2.2.1.2.1.1	0.134	.	131180001	131190000	#4848FF	1	0.25
chr2	131210001	131220000	B.2.1.1.2.2.2.1.2.1.1	0.134	.	131210001	131220000	#4848FF	1	0.25
chr2	131330001	131350000	B.2.1.1.2.2.2.1.2.1.1	0.134	.	131330001	131350000	#4848FF	1	0.25
chr2	131360001	131370000	B.2.1.1.2.2.2.1.2.1.1	0.134	.	131360001	131370000	#4848FF	1	0.25
chr2	131380001	131440000	B.2.1.1.2.2.2.1.2.1.1	0.134	.	131380001	131440000	#4848FF	1	0.25
chr2	131450001	131790000	B.2.1.1.2.2.2.1.2.1.1	0.134	.	131450001	131790000	#4848FF	1	0.25
chr2	131790001	131850000	A.2.2.1.2.1.2.1.2.2	0.519	.	131790001	131850000	#FFDADA	1	0.625
chr2	131850001	131910000	A.2.2.1.2.1.2.1.2.1.2	0.52	.	131850001	131910000	#FFDADA	1	0.625
chr2	131910001	131970000	B.1.2.2.1.2.1.1.2.2	0.239	.	131910001	131970000	#9191FF	1	0.375
chr2	131970001	131990000	B.2.1.1.2.1.1.1.2.1.1	0.154	.	131970001	131990000	#4848FF	1	0.25
chr2	132020001	132030000	B.2.1.1.2.1.1.1.2.1.1	0.154	.	132020001	132030000	#4848FF	1	0.25
chr2	132040001	132060000	B.2.1.1.2.1.1.1.2.1.1	0.154	.	132040001	132060000	#4848FF	1	0.25
chr2	132060001	132310000	B.1.2.1.2.2.1.1.2	0.265	.	132060001	132310000	#9191FF	1	0.375
chr2	132310001	132520000	B.2.1.1.2.1.2.2.1	0.143	.	132310001	132520000	#4848FF	1	0.25
chr2	132530001	132860000	B.2.1.1.2.1.2.2.1	0.143	.	132530001	132860000	#4848FF	1	0.25
chr2	132870001	132980000	B.2.1.1.2.1.2.2.1	0.143	.	132870001	132980000	#4848FF	1	0.25
chr2	132980001	133120000	B.2.1.2.1.2.1.1.1	0.118	.	132980001	133120000	#4848FF	1	0.25
chr2	133120001	133230000	B.2.2.1.1.2.2.1.1.2	0.06	.	133120001	133230000	#0000FF	1	0.125
chr2	133230001	133330000	B.2.1.2.2.2.2.2.1	0.079	.	133230001	133330000	#4848FF	1	0.25
chr2	133330001	133960000	B.2.2.2.1.2.2.1	0.01	.	133330001	133960000	#0000FF	1	0.125
chr2	133960001	134280000	B.2.2.1.2.2.2.1.2	0.02	.	133960001	134280000	#0000FF	1	0.125
chr2	134280001	134470000	B.2.2.1.1.2.2.1.2	0.059	.	134280001	134470000	#0000FF	1	0.125
chr2	134470001	134620000	B.2.1.2.2.2.2.2.2.1	0.078	.	134470001	134620000	#4848FF	1	0.25
chr2	134620001	134880000	B.2.1.1.2.1.1.2.1.1.2	0.15	.	134620001	134880000	#4848FF	1	0.25
chr2	134880001	135210000	A.1.2.2.2.2.1.2.1.1.2	0.755	.	134880001	135210000	#FF4848	1	0.875
chr2	135210001	135500000	A.1.2.2.2.2.1.2.1.2	0.754	.	135210001	135500000	#FF4848	1	0.875
chr2	135500001	135530000	A.2.2.1.2.1.1.2.1.1	0.525	.	135500001	135530000	#FFDADA	1	0.625
chr2	135530001	135680000	A.2.1.2.2.2.1.1.1.2.2.1	0.589	.	135530001	135680000	#FF9191	1	0.75
chr2	135680001	136530000	A.1.1.2.1.1.1.2.1.2	0.962	.	135680001	136530000	#FF0000	1	1
chr2	136530001	136690000	A.1.2.2.1.2.2.1.1.1.2	0.796	.	136530001	136690000	#FF4848	1	0.875
chr2	136690001	137020000	A.1.2.1.2.1.1.2.1.1.1	0.855	.	136690001	137020000	#FF4848	1	0.875
chr2	137020001	137110000	A.2.2.1.1.1.1.2.1.2.2.2	0.557	.	137020001	137110000	#FFDADA	1	0.625
chr2	137110001	137150000	A.2.2.2.2.1.1.2.2.1	0.45	.	137110001	137150000	#FFDADA	1	0.625
chr2	137150001	137260000	B.2.1.1.1.1.1.2.1.2	0.189	.	137150001	137260000	#4848FF	1	0.25
chr2	137260001	138560000	B.2.2.2.2.1.2.1.1	0.006	.	137260001	138560000	#0000FF	1	0.125
chr2	138560001	138610000	B.2.1.1.1.1.1.2.1.1	0.19	.	138560001	138610000	#4848FF	1	0.25
chr2	138610001	138720000	B.1.2.2.2.2.1.2.2	0.204	.	138610001	138720000	#9191FF	1	0.375
chr2	138720001	138820000	B.1.2.1.1.1.2.1.2	0.303	.	138720001	138820000	#9191FF	1	0.375
chr2	138820001	139250000	B.2.1.2.1.2.2.1	0.112	.	138820001	139250000	#4848FF	1	0.25
chr2	139250001	139580000	B.1.1.2.1.2.2.2.2.1	0.334	.	139250001	139580000	#DADAFF	1	0.5
chr2	139580001	139730000	B.2.1.1.2.1.1.1.1.2	0.155	.	139580001	139730000	#4848FF	1	0.25
chr2	139730001	141130000	B.2.2.2.1.1.1.2.1.2	0.015	.	139730001	141130000	#0000FF	1	0.125
chr2	141130001	141200000	B.1.2.2.1.2.1.1.2.1	0.24	.	141130001	141200000	#9191FF	1	0.375
chr2	141200001	142300000	B.2.1.1.2.2.2.2.1.2	0.128	.	141200001	142300000	#4848FF	1	0.25
chr2	142300001	142630000	B.2.1.1.2.1.2.2.2.1	0.142	.	142300001	142630000	#4848FF	1	0.25
chr2	142640001	142680000	B.2.1.1.2.1.2.2.2.1	0.142	.	142640001	142680000	#4848FF	1	0.25
chr2	142680001	142930000	B.2.1.1.2.1.1.1.1.1	0.156	.	142680001	142930000	#4848FF	1	0.25
chr2	142930001	143440000	B.1.1.2.1.2.2.2.2.2.2	0.332	.	142930001	143440000	#DADAFF	1	0.5
chr2	143440001	143640000	A.2.1.2.2.2.1.1.1.2.2.2	0.588	.	143440001	143640000	#FF9191	1	0.75
chr2	143640001	143720000	A.2.2.2.2.1.1.2.1.2.1	0.452	.	143640001	143720000	#FFDADA	1	0.625
chr2	143720001	143770000	B.1.1.1.1.1.1.1.1.1	0.421	.	143720001	143770000	#DADAFF	1	0.5
chr2	143770001	143880000	A.2.1.2.1.1.1.1.2.1.2.1	0.663	.	143770001	143880000	#FF9191	1	0.75
chr2	143880001	145260000	A.1.2.1.1.1.2.1.1	0.884	.	143880001	145260000	#FF4848	1	0.875
chr2	145260001	145300000	A.2.1.2.1.1.2.2.2.1.1.1.2.1	0.641	.	145260001	145300000	#FF9191	1	0.75
chr2	145300001	145340000	A.2.2.1.1.1.1.2.1.1.2.1	0.561	.	145300001	145340000	#FFDADA	1	0.625
chr2	145340001	146130000	A.2.1.1.2.2.2.2.1.1.1	0.677	.	145340001	146130000	#FF9191	1	0.75
chr2	146130001	146540000	B.2.1.1.2.1.2.2.2.2	0.141	.	146130001	146540000	#4848FF	1	0.25
chr2	146540001	147440000	B.2.2.1.2.2.2.1.1.2.1.1.1	0.024	.	146540001	147440000	#0000FF	1	0.125
chr2	147440001	147520000	B.2.1.1.2.1.1.1.2.1.2	0.153	.	147440001	147520000	#4848FF	1	0.25
chr2	147520001	148570000	B.2.2.1.2.2.2.1.1.2.1.2	0.022	.	147520001	148570000	#0000FF	1	0.125
chr2	148570001	148670000	B.1.1.2.1.2.2.2.1.1	0.336	.	148570001	148670000	#DADAFF	1	0.5
chr2	148670001	149010000	A.2.1.2.1.1.1.1.2.2.1	0.661	.	148670001	149010000	#FF9191	1	0.75
chr2	149010001	149240000	A.2.2.2.1.1.1.2.1.1.1.2	0.486	.	149010001	149240000	#FFDADA	1	0.625
chr2	149240001	149350000	A.2.2.1.1.1.2.2.1.1.2	0.55	.	149240001	149350000	#FFDADA	1	0.625
chr2	149350001	149690000	A.2.1.1.2.2.2.2.2.1.2	0.672	.	149350001	149690000	#FF9191	1	0.75
chr2	149790001	149850000	A.2.1.1.2.2.2.2.2.1.2	0.672	.	149790001	149850000	#FF9191	1	0.75
chr2	149850001	150430000	B.2.1.2.2.2.2.1.2.2.2	0.08	.	149850001	150430000	#4848FF	1	0.25
chr2	150430001	152110000	B.2.2.2.1.1.1.2.1.1	0.016	.	150430001	152110000	#0000FF	1	0.125
chr2	152110001	152290000	A.2.1.2.1.1.1.1.2.2.2	0.66	.	152110001	152290000	#FF9191	1	0.75
chr2	152290001	152440000	A.1.2.2.1.2.2.2.2.2.1	0.784	.	152290001	152440000	#FF4848	1	0.875
chr2	152460001	152670000	A.1.2.2.1.2.2.2.2.2.1	0.784	.	152460001	152670000	#FF4848	1	0.875
chr2	152670001	152890000	A.1.2.2.1.2.2.2.2.2.2.1	0.783	.	152670001	152890000	#FF4848	1	0.875
chr2	152890001	153470000	A.1.1.2.1.1.1.2.2.1.1	0.961	.	152890001	153470000	#FF0000	1	1
chr2	153470001	153520000	A.2.2.1.1.1.1.2.1.1.1	0.562	.	153470001	153520000	#FFDADA	1	0.625
chr2	153520001	153590000	A.2.1.2.1.1.1.1.2.1.1.2	0.664	.	153520001	153590000	#FF9191	1	0.75
chr2	153590001	153630000	B.1.1.1.2.2.1.1.2	0.365	.	153590001	153630000	#DADAFF	1	0.5
chr2	153630001	154590000	B.2.2.1.1.2.2.2.1.2.2	0.056	.	153630001	154590000	#0000FF	1	0.125
chr2	154590001	154890000	B.2.2.1.2.2.2.1.1.2.1.1.2	0.023	.	154590001	154890000	#0000FF	1	0.125
chr2	154900001	155250000	B.2.2.1.2.2.2.1.1.2.1.1.2	0.023	.	154900001	155250000	#0000FF	1	0.125
chr2	155250001	156210000	B.2.2.1.2.2.2.1.1.2.2	0.021	.	155250001	156210000	#0000FF	1	0.125
chr2	156210001	157070000	B.2.2.1.1.2.2.2.1.1	0.058	.	156210001	157070000	#0000FF	1	0.125
chr2	157070001	157180000	B.1.2.2.1.2.1.2.2	0.237	.	157070001	157180000	#9191FF	1	0.375
chr2	157180001	157430000	A.2.1.2.2.2.1.1.1.1.2	0.591	.	157180001	157430000	#FF9191	1	0.75
chr2	157430001	158110000	B.2.1.2.2.2.2.1.1.2	0.084	.	157430001	158110000	#4848FF	1	0.25
chr2	158110001	158140000	B.1.2.1.1.1.1.1.1.2.1	0.309	.	158110001	158140000	#9191FF	1	0.375
chr2	158140001	158380000	A.1.2.2.1.2.2.2.2.2.2.2	0.782	.	158140001	158380000	#FF4848	1	0.875
chr2	158380001	158590000	A.2.2.2.2.1.2.1.1.1.1.1	0.448	.	158380001	158590000	#FFDADA	1	0.625
chr2	158590001	158870000	A.1.2.1.2.1.1.2.1.1.2	0.854	.	158590001	158870000	#FF4848	1	0.875
chr2	158870001	159640000	A.1.1.2.1.1.1.2.2.1.2	0.96	.	158870001	159640000	#FF0000	1	1
chr2	159640001	159700000	A.2.2.1.1.1.1.2.2.2.2	0.554	.	159640001	159700000	#FFDADA	1	0.625
chr2	159700001	159750000	A.2.2.1.2.1.1.1.1.1	0.529	.	159700001	159750000	#FFDADA	1	0.625
chr2	159750001	159770000	A.2.2.1.2.1.1.1.1.2.2	0.527	.	159750001	159770000	#FFDADA	1	0.625
chr2	159770001	160100000	A.1.1.2.1.1.1.2.1.1	0.963	.	159770001	160100000	#FF0000	1	1
chr2	160100001	160840000	A.1.1.1.1.1.2.1.1	0.999	.	160100001	160840000	#FF0000	1	1
chr2	160840001	160890000	B.1.1.1.1.1.1.1.1.2	0.42	.	160840001	160890000	#DADAFF	1	0.5
chr2	160890001	160930000	B.1.1.1.2.2.1.2.1.1	0.364	.	160890001	160930000	#DADAFF	1	0.5
chr2	160930001	161220000	B.1.1.2.1.2.2.1.2.2	0.337	.	160930001	161220000	#DADAFF	1	0.5
chr2	161220001	161280000	A.2.1.2.2.2.2.2.1.2.2	0.57	.	161220001	161280000	#FF9191	1	0.75
chr2	161280001	161920000	B.2.1.1.2.1.2.1.1.2	0.145	.	161280001	161920000	#4848FF	1	0.25
chr2	161920001	162060000	A.2.1.2.1.1.1.1.2.1.1.1	0.665	.	161920001	162060000	#FF9191	1	0.75
chr2	162060001	162280000	A.2.1.2.1.1.1.2.1.1.2	0.658	.	162060001	162280000	#FF9191	1	0.75
chr2	162280001	162440000	B.1.1.2.1.2.2.1.1.2.2	0.34	.	162280001	162440000	#DADAFF	1	0.5
chr2	162440001	162780000	B.2.1.2.1.2.2.2.2.2.2	0.105	.	162440001	162780000	#4848FF	1	0.25
chr2	162780001	162810000	B.1.2.2.1.2.1.1.1.1.2	0.242	.	162780001	162810000	#9191FF	1	0.375
chr2	162810001	162990000	A.2.2.2.1.1.1.2.1.1.1.1	0.487	.	162810001	162990000	#FFDADA	1	0.625
chr2	162990001	163170000	B.1.2.1.1.1.2.2.2.1.2	0.299	.	162990001	163170000	#9191FF	1	0.375
chr2	163170001	163210000	B.1.1.1.1.1.1.2.1	0.417	.	163170001	163210000	#DADAFF	1	0.5
chr2	163210001	164010000	B.2.2.1.1.2.2.2.1.2.1	0.057	.	163210001	164010000	#0000FF	1	0.125
chr2	164010001	164560000	B.2.2.1.2.2.1.1.1.1	0.034	.	164010001	164560000	#0000FF	1	0.125
chr2	164570001	165670000	B.2.2.1.2.2.1.1.1.1	0.034	.	164570001	165670000	#0000FF	1	0.125
chr2	165670001	166070000	B.2.1.2.1.2.2.2.1.2.1	0.11	.	165670001	166070000	#4848FF	1	0.25
chr2	166070001	166810000	B.2.1.2.1.2.2.2.1.1	0.111	.	166070001	166810000	#4848FF	1	0.25
chr2	166810001	167380000	B.2.1.2.1.2.2.2.1.2.2	0.109	.	166810001	167380000	#4848FF	1	0.25
chr2	167380001	167420000	B.1.2.1.2.1.1.2.1.1.2.2	0.282	.	167380001	167420000	#9191FF	1	0.375
chr2	167420001	168990000	B.2.2.2.1.1.1.2.2	0.014	.	167420001	168990000	#0000FF	1	0.125
chr2	168990001	169030000	B.1.1.1.1.1.1.2.2.2.1.1	0.415	.	168990001	169030000	#DADAFF	1	0.5
chr2	169030001	169220000	A.2.1.1.2.2.2.2.2.2.1.1	0.671	.	169030001	169220000	#FF9191	1	0.75
chr2	169220001	169530000	A.1.1.2.2.2.1.2.2	0.911	.	169220001	169530000	#FF0000	1	1
chr2	169530001	169590000	A.2.1.2.2.2.2.2.1.2.1.1	0.572	.	169530001	169590000	#FF9191	1	0.75
chr2	169590001	169800000	A.1.2.2.1.2.2.2.2.1.2	0.785	.	169590001	169800000	#FF4848	1	0.875
chr2	169800001	170000000	A.2.2.1.1.1.1.1.2.1	0.564	.	169800001	170000000	#FFDADA	1	0.625
chr2	170000001	170300000	B.1.1.1.2.1.1.2.1.1	0.385	.	170000001	170300000	#DADAFF	1	0.5
chr2	170300001	170370000	A.2.1.2.1.1.2.2.1.2.1	0.644	.	170300001	170370000	#FF9191	1	0.75
chr2	170370001	170850000	A.1.1.1.2.1.1.2	0.984	.	170370001	170850000	#FF0000	1	1
chr2	170850001	171310000	A.2.2.1.1.1.1.1.2.2	0.563	.	170850001	171310000	#FFDADA	1	0.625
chr2	171310001	171670000	B.1.2.2.1.1.2.1.1	0.249	.	171310001	171670000	#9191FF	1	0.375
chr2	171670001	171790000	A.2.1.2.2.2.1.1.2.2.1.1	0.585	.	171670001	171790000	#FF9191	1	0.75
chr2	171790001	172300000	A.1.1.1.1.2.1.1.2	0.994	.	171790001	172300000	#FF0000	1	1
chr2	172300001	172420000	A.1.2.1.2.1.2.1.1.1.2.1	0.85	.	172300001	172420000	#FF4848	1	0.875
chr2	172420001	172550000	A.1.2.1.2.1.2.1.1.1.2.2	0.849	.	172420001	172550000	#FF4848	1	0.875
chr2	172550001	172960000	A.1.1.1.1.2.1.1.1.2	0.995	.	172550001	172960000	#FF0000	1	1
chr2	172960001	173000000	A.2.1.2.1.1.2.2.2.2.2	0.636	.	172960001	173000000	#FF9191	1	0.75
chr2	173000001	173350000	A.1.1.1.2.2.1.2.1.2	0.972	.	173000001	173350000	#FF0000	1	1
chr2	173350001	173610000	A.1.1.2.1.1.2.2.2.2	0.952	.	173350001	173610000	#FF0000	1	1
chr2	173610001	173660000	A.2.1.2.1.1.2.2.2.2.1	0.637	.	173610001	173660000	#FF9191	1	0.75
chr2	173660001	173870000	A.1.1.2.2.2.2.1.2.1.2	0.907	.	173660001	173870000	#FF0000	1	1
chr2	173870001	173920000	A.2.1.2.1.1.2.2.1.1	0.645	.	173870001	173920000	#FF9191	1	0.75
chr2	173920001	174050000	A.1.2.1.2.1.2.2.2	0.843	.	173920001	174050000	#FF4848	1	0.875
chr2	174050001	174250000	A.1.1.2.2.2.2.1.2.1.1	0.908	.	174050001	174250000	#FF0000	1	1
chr2	174250001	175230000	A.1.1.1.1.1.2.1.2	0.998	.	174250001	175230000	#FF0000	1	1
chr2	175230001	175250000	A.2.2.1.2.1.1.1.1.2.1	0.528	.	175230001	175250000	#FFDADA	1	0.625
chr2	175250001	175420000	A.1.2.1.2.1.2.1.1.2.1	0.848	.	175250001	175420000	#FF4848	1	0.875
chr2	175420001	175460000	A.2.1.2.2.2.2.1.2.1.2.1	0.576	.	175420001	175460000	#FF9191	1	0.75
chr2	175460001	175560000	A.1.2.2.1.2.2.1.2.1.1	0.794	.	175460001	175560000	#FF4848	1	0.875
chr2	175560001	175830000	B.1.2.2.2.2.2.2.1.1	0.2	.	175560001	175830000	#9191FF	1	0.375
chr2	175830001	176050000	A.2.1.2.2.2.1.1.2.1.2	0.586	.	175830001	176050000	#FF9191	1	0.75
chr2	176050001	176780000	B.2.2.1.2.2.1.2.1.1	0.028	.	176050001	176780000	#0000FF	1	0.125
chr2	176780001	176880000	B.1.2.1.1.1.2.2.1	0.302	.	176780001	176880000	#9191FF	1	0.375
chr2	176880001	176940000	B.1.2.2.2.2.1.1.2.2.1.2	0.207	.	176880001	176940000	#9191FF	1	0.375
chr2	176940001	176970000	B.1.2.1.1.1.1.1.1.2.2	0.308	.	176940001	176970000	#9191FF	1	0.375
chr2	176970001	177010000	B.1.1.2.1.2.1.1.2.2	0.344	.	176970001	177010000	#DADAFF	1	0.5
chr2	177010001	178030000	B.2.1.2.2.2.2.1.2.2.1	0.081	.	177010001	178030000	#4848FF	1	0.25
chr2	178030001	178620000	A.1.2.1.1.1.2.2.2.2	0.878	.	178030001	178620000	#FF4848	1	0.875
chr2	178620001	178660000	B.1.1.1.1.1.1.2.2.2.2	0.413	.	178620001	178660000	#DADAFF	1	0.5
chr2	178660001	178980000	B.1.2.1.1.1.2.2.2.1.1.2	0.3	.	178660001	178980000	#9191FF	1	0.375
chr2	178980001	179520000	A.2.2.1.1.1.2.1	0.553	.	178980001	179520000	#FFDADA	1	0.625
chr2	179530001	180090000	A.2.2.1.1.1.2.1	0.553	.	179530001	180090000	#FFDADA	1	0.625
chr2	180090001	180670000	B.2.1.2.1.2.2.2.2.1.1	0.108	.	180090001	180670000	#4848FF	1	0.25
chr2	180670001	180770000	B.2.1.1.2.1.2.1.2	0.144	.	180670001	180770000	#4848FF	1	0.25
chr2	180770001	180900000	B.1.1.1.2.2.2.2	0.354	.	180770001	180900000	#DADAFF	1	0.5
chr2	180900001	180970000	B.1.2.1.2.1.1.2.2.1.1	0.28	.	180900001	180970000	#9191FF	1	0.375
chr2	180970001	181370000	B.2.1.2.1.2.2.2.2.2.1	0.106	.	180970001	181370000	#4848FF	1	0.25
chr2	181370001	181880000	B.1.2.1.1.1.2.2.2.1.1.1	0.301	.	181370001	181880000	#9191FF	1	0.375
chr2	181880001	181930000	B.1.1.1.1.1.1.1.2.2	0.418	.	181880001	181930000	#DADAFF	1	0.5
chr2	181930001	181980000	A.2.2.2.2.1.1.1.1.1	0.458	.	181930001	181980000	#FFDADA	1	0.625
chr2	181980001	182180000	A.1.2.2.1.2.2.2.2.1.1	0.786	.	181980001	182180000	#FF4848	1	0.875
chr2	182180001	182280000	A.1.2.1.2.1.1.1.1.1	0.86	.	182180001	182280000	#FF4848	1	0.875
chr2	182280001	182330000	A.2.1.1.1.2.1.1.2.2.1.2	0.719	.	182280001	182330000	#FF9191	1	0.75
chr2	182330001	182380000	A.2.1.2.2.2.2.1.1.2	0.578	.	182330001	182380000	#FF9191	1	0.75
chr2	182380001	182420000	A.2.2.1.2.1.1.2.2	0.523	.	182380001	182420000	#FFDADA	1	0.625
chr2	182420001	182560000	B.1.1.1.2.1.2.1.2.2.2	0.372	.	182420001	182560000	#DADAFF	1	0.5
chr2	182560001	182610000	B.1.1.1.2.2.1.2.2.1	0.362	.	182560001	182610000	#DADAFF	1	0.5
chr2	182610001	182980000	A.2.2.1.1.1.2.2.1.2.1	0.549	.	182610001	182980000	#FFDADA	1	0.625
chr2	182980001	183030000	B.1.2.1.2.1.1.2.2.2	0.278	.	182980001	183030000	#9191FF	1	0.375
chr2	183030001	183540000	B.2.2.1.1.2.1.2.1	0.064	.	183030001	183540000	#0000FF	1	0.125
chr2	183540001	183880000	B.1.1.2.1.2.2.1.1.2.1	0.341	.	183540001	183880000	#DADAFF	1	0.5
chr2	183880001	183930000	B.1.1.1.2.2.2.1.1.2.1	0.359	.	183880001	183930000	#DADAFF	1	0.5
chr2	183930001	184090000	A.2.2.1.1.1.2.2.1.1.1.1	0.552	.	183930001	184090000	#FFDADA	1	0.625
chr2	184090001	184970000	B.2.2.1.2.2.1.1.2.2	0.029	.	184090001	184970000	#0000FF	1	0.125
chr2	184970001	185440000	B.2.1.2.1.2.1.2.1.2	0.115	.	184970001	185440000	#4848FF	1	0.25
chr2	185440001	185480000	B.1.1.2.1.2.1.1.1.2	0.346	.	185440001	185480000	#DADAFF	1	0.5
chr2	185480001	186060000	B.1.1.2.1.2.2.1.1.1	0.342	.	185480001	186060000	#DADAFF	1	0.5
chr2	186070001	186110000	B.1.1.2.1.2.2.1.1.1	0.342	.	186070001	186110000	#DADAFF	1	0.5
chr2	186110001	186160000	B.1.2.2.1.2.1.1.1.2	0.241	.	186110001	186160000	#9191FF	1	0.375
chr2	186160001	186630000	B.2.1.2.2.2.1.1.1.2	0.093	.	186160001	186630000	#4848FF	1	0.25
chr2	186630001	187090000	B.2.1.2.2.2.2.1.1.1.1	0.086	.	186630001	187090000	#4848FF	1	0.25
chr2	187090001	187140000	B.1.2.2.1.2.1.1.1.1.1.1	0.244	.	187090001	187140000	#9191FF	1	0.375
chr2	187140001	187350000	B.1.1.2.1.2.2.2.2.2.1	0.333	.	187140001	187350000	#DADAFF	1	0.5
chr2	187350001	187470000	A.2.1.1.1.2.2.2.2.1.1	0.706	.	187350001	187470000	#FF9191	1	0.75
chr2	187470001	187690000	A.2.1.1.2.2.2.2.2.2.1.2	0.67	.	187470001	187690000	#FF9191	1	0.75
chr2	187690001	187730000	B.1.1.1.2.2.1.1.1	0.366	.	187690001	187730000	#DADAFF	1	0.5
chr2	187730001	188360000	A.2.1.2.1.1.1.2.1.1.1	0.659	.	187730001	188360000	#FF9191	1	0.75
chr2	188360001	188450000	A.2.2.1.2.1.2.2.2.2.2.1	0.511	.	188360001	188450000	#FFDADA	1	0.625
chr2	188450001	188800000	B.2.1.1.2.2.2.2.1.1.2	0.129	.	188450001	188800000	#4848FF	1	0.25
chr2	188800001	188990000	B.2.1.2.2.2.2.1.1.1.2	0.085	.	188800001	188990000	#4848FF	1	0.25
chr2	189000001	189380000	B.2.1.2.2.2.2.1.1.1.2	0.085	.	189000001	189380000	#4848FF	1	0.25
chr2	189380001	190300000	B.2.2.1.2.2.1.1.2.1.2	0.03	.	189380001	190300000	#0000FF	1	0.125
chr2	190300001	190530000	A.2.1.1.2.2.2.2.2.1.1	0.673	.	190300001	190530000	#FF9191	1	0.75
chr2	190530001	190640000	A.2.1.1.2.2.2.1.1.1.2	0.681	.	190530001	190640000	#FF9191	1	0.75
chr2	190640001	190930000	A.2.1.1.1.2.2.2.1.1.2	0.708	.	190640001	190930000	#FF9191	1	0.75
chr2	190930001	191200000	A.1.2.2.1.2.2.1.2.1.2.2	0.792	.	190930001	191200000	#FF4848	1	0.875
chr2	191200001	191280000	A.1.2.2.2.2.2.2.1	0.749	.	191200001	191280000	#FF4848	1	0.875
chr2	191280001	191900000	A.1.1.1.1.1.2.2	0.997	.	191280001	191900000	#FF0000	1	1
chr2	191900001	192010000	A.1.2.2.1.2.1.1.2.1.1	0.804	.	191900001	192010000	#FF4848	1	0.875
chr2	192010001	192110000	A.2.1.1.1.2.2.2.2.1.2	0.705	.	192010001	192110000	#FF9191	1	0.75
chr2	192110001	192400000	A.1.2.1.2.1.1.1.2.2.2	0.856	.	192110001	192400000	#FF4848	1	0.875
chr2	192400001	192440000	A.2.2.2.1.1.2.2.2.1.1	0.474	.	192400001	192440000	#FFDADA	1	0.625
chr2	192440001	192550000	A.2.1.1.2.2.2.1.1.1.1	0.682	.	192440001	192550000	#FF9191	1	0.75
chr2	192550001	192700000	A.2.2.2.1.1.2.2.1.1	0.477	.	192550001	192700000	#FFDADA	1	0.625
chr2	192700001	192740000	B.1.2.1.2.1.1.2.1.1.2.1	0.283	.	192700001	192740000	#9191FF	1	0.375
chr2	192740001	192990000	B.2.1.1.1.1.1.1.1	0.197	.	192740001	192990000	#4848FF	1	0.25
chr2	192990001	193050000	B.1.2.1.1.1.1.1.1.1	0.31	.	192990001	193050000	#9191FF	1	0.375
chr2	193050001	193080000	B.1.2.1.2.1.1.2.1.1.1	0.284	.	193050001	193080000	#9191FF	1	0.375
chr2	193080001	194080000	B.1.2.2.1.2.1.2.1	0.238	.	193080001	194080000	#9191FF	1	0.375
chr2	194090001	194100000	B.1.2.2.1.2.1.2.1	0.238	.	194090001	194100000	#9191FF	1	0.375
chr2	194110001	194690000	B.1.2.2.1.2.1.2.1	0.238	.	194110001	194690000	#9191FF	1	0.375
chr2	194700001	195440000	B.1.2.2.1.2.1.2.1	0.238	.	194700001	195440000	#9191FF	1	0.375
chr2	195440001	195710000	B.1.1.1.1.2.2.1.1	0.395	.	195440001	195710000	#DADAFF	1	0.5
chr2	195710001	195750000	B.1.1.1.2.2.1.2.2.2	0.361	.	195710001	195750000	#DADAFF	1	0.5
chr2	195750001	196000000	A.2.2.1.2.1.2.2.2.1.1	0.515	.	195750001	196000000	#FFDADA	1	0.625
chr2	196000001	196120000	A.2.2.1.2.1.2.2.2.2.1	0.512	.	196000001	196120000	#FFDADA	1	0.625
chr2	196120001	196200000	A.2.1.2.2.2.2.2.1.2.1.2	0.571	.	196120001	196200000	#FF9191	1	0.75
chr2	196200001	196510000	A.1.1.2.1.1.1.1.1	0.965	.	196200001	196510000	#FF0000	1	1
chr2	196510001	196770000	A.1.2.2.1.2.1.1.2.1.2	0.803	.	196510001	196770000	#FF4848	1	0.875
chr2	196770001	196830000	A.2.2.1.1.1.1.1.1.1.2	0.566	.	196770001	196830000	#FFDADA	1	0.625
chr2	196830001	196940000	A.2.1.2.1.1.2.2.2.1.1.1.2.2	0.64	.	196830001	196940000	#FF9191	1	0.75
chr2	196940001	197010000	A.2.1.1.2.2.2.1.2	0.678	.	196940001	197010000	#FF9191	1	0.75
chr2	197010001	197130000	A.1.2.1.2.1.2.1.2.2	0.845	.	197010001	197130000	#FF4848	1	0.875
chr2	197130001	197630000	A.1.2.1.2.1.1.1.2.1	0.858	.	197130001	197630000	#FF4848	1	0.875
chr2	197630001	197930000	A.1.2.1.1.1.1.1.2.2.1.1	0.896	.	197630001	197930000	#FF4848	1	0.875
chr2	197930001	198070000	A.1.2.2.1.2.1.2.2.1	0.799	.	197930001	198070000	#FF4848	1	0.875
chr2	198070001	198240000	A.1.1.2.2.2.1.1.1.2.2.1	0.915	.	198070001	198240000	#FF0000	1	1
chr2	198240001	198300000	A.2.1.2.1.1.2.1.2.1.1	0.649	.	198240001	198300000	#FF9191	1	0.75
chr2	198300001	198430000	A.1.2.1.2.1.1.1.1.2	0.859	.	198300001	198430000	#FF4848	1	0.875
chr2	198430001	198580000	A.2.1.2.2.2.2.1.2.1.2.2	0.575	.	198430001	198580000	#FF9191	1	0.75
chr2	198580001	198660000	B.1.1.1.1.1.1.2.2.2.1.2	0.414	.	198580001	198660000	#DADAFF	1	0.5
chr2	198660001	199130000	B.2.1.2.2.2.2.1.2.1.1	0.083	.	198660001	199130000	#4848FF	1	0.25
chr2	199130001	199170000	B.1.2.2.1.2.1.1.1.1.1.2	0.243	.	199130001	199170000	#9191FF	1	0.375
chr2	199170001	200060000	B.2.2.1.1.2.1.2.2.1	0.063	.	199170001	200060000	#0000FF	1	0.125
chr2	200060001	200270000	A.2.2.2.2.1.2.1.1.2.2.1	0.444	.	200060001	200270000	#FFDADA	1	0.625
chr2	200270001	200330000	A.2.2.1.2.1.2.2.2.2.2.2	0.51	.	200270001	200330000	#FFDADA	1	0.625
chr2	200330001	200370000	B.1.1.1.2.2.2.1.1.1	0.36	.	200330001	200370000	#DADAFF	1	0.5
chr2	200370001	200750000	A.2.1.1.1.2.2.2.1.2	0.707	.	200370001	200750000	#FF9191	1	0.75
chr2	200750001	200790000	A.2.1.2.2.2.2.1.2.1.1	0.577	.	200750001	200790000	#FF9191	1	0.75
chr2	200790001	200830000	A.2.1.2.1.1.2.1.1.1.2	0.651	.	200790001	200830000	#FF9191	1	0.75
chr2	200830001	200870000	A.2.2.2.1.1.1.1.2.2.1	0.489	.	200830001	200870000	#FFDADA	1	0.625
chr2	200870001	201330000	A.1.2.2.1.2.2.1.2.1.2.1	0.793	.	200870001	201330000	#FF4848	1	0.875
chr2	201330001	201370000	A.2.2.1.1.1.1.1.1.1.1	0.567	.	201330001	201370000	#FFDADA	1	0.625
chr2	201370001	201560000	A.1.2.1.2.1.2.1.2.1	0.846	.	201370001	201560000	#FF4848	1	0.875
chr2	201560001	201770000	A.1.1.2.2.2.2.1.1.2	0.909	.	201560001	201770000	#FF0000	1	1
chr2	201770001	202030000	A.1.1.1.2.2.1.1.1.2	0.976	.	201770001	202030000	#FF0000	1	1
chr2	202030001	202110000	A.1.2.1.1.1.1.1.1.2	0.899	.	202030001	202110000	#FF4848	1	0.875
chr2	202110001	202740000	A.1.1.1.1.2.1.1.1.1	0.996	.	202110001	202740000	#FF0000	1	1
chr2	202740001	203020000	A.1.1.1.1.2.1.2	0.993	.	202740001	203020000	#FF0000	1	1
chr2	203020001	203130000	A.1.1.2.2.2.2.1.2.2	0.906	.	203020001	203130000	#FF0000	1	1
chr2	203130001	203420000	A.1.1.1.2.2.1.1.2.1	0.975	.	203130001	203420000	#FF0000	1	1
chr2	203420001	203490000	A.2.1.1.1.2.1.1.1.1.1.2	0.725	.	203420001	203490000	#FF9191	1	0.75
chr2	203490001	203740000	A.1.2.1.1.1.1.1.2.2.2.1	0.894	.	203490001	203740000	#FF4848	1	0.875
chr2	203740001	203770000	A.2.1.2.1.1.2.2.1.2.2	0.643	.	203740001	203770000	#FF9191	1	0.75
chr2	203770001	204250000	A.1.1.2.2.2.1.1.1.1	0.917	.	203770001	204250000	#FF0000	1	1
chr2	204250001	204340000	A.2.1.2.1.1.2.2.2.1.1.1.1	0.642	.	204250001	204340000	#FF9191	1	0.75
chr2	204340001	204540000	A.2.2.2.2.1.2.1.1.1.2	0.446	.	204340001	204540000	#FFDADA	1	0.625
chr2	204540001	204700000	B.1.2.2.1.1.2.2.1	0.246	.	204540001	204700000	#9191FF	1	0.375
chr2	204700001	204790000	B.1.2.2.2.2.2.2.1.2	0.199	.	204700001	204790000	#9191FF	1	0.375
chr2	204790001	204930000	B.2.1.2.2.2.1.1.1.1	0.094	.	204790001	204930000	#4848FF	1	0.25
chr2	204930001	205220000	B.2.1.2.2.2.2.1.2.1.2	0.082	.	204930001	205220000	#4848FF	1	0.25
chr2	205220001	205430000	B.2.2.1.2.2.1.1.1.2.1	0.033	.	205220001	205430000	#0000FF	1	0.125
chr2	205430001	206550000	B.2.2.2.1.1.1.1.1	0.018	.	205430001	206550000	#0000FF	1	0.125
chr2	206550001	206830000	B.1.1.1.2.1.1.1	0.386	.	206550001	206830000	#DADAFF	1	0.5
chr2	206830001	206860000	B.1.1.1.2.2.2.1.2.2.1	0.356	.	206830001	206860000	#DADAFF	1	0.5
chr2	206860001	206920000	A.2.2.1.2.1.2.2.2.1.2.2	0.513	.	206860001	206920000	#FFDADA	1	0.625
chr2	206920001	207020000	A.2.1.1.1.2.2.2.2.2	0.704	.	206920001	207020000	#FF9191	1	0.75
chr2	207020001	207410000	B.1.2.1.2.1.2.2.2.2	0.267	.	207020001	207410000	#9191FF	1	0.375
chr2	207410001	207470000	B.1.2.2.2.2.1.1.2.2.1.1	0.208	.	207410001	207470000	#9191FF	1	0.375
chr2	207470001	207540000	B.2.1.1.1.1.1.2.2.1.1	0.188	.	207470001	207540000	#4848FF	1	0.25
chr2	207540001	207630000	B.1.2.1.2.1.1.1.1	0.286	.	207540001	207630000	#9191FF	1	0.375
chr2	207630001	207680000	B.1.1.2.1.2.1.1.2.1	0.345	.	207630001	207680000	#DADAFF	1	0.5
chr2	207680001	207830000	B.2.1.1.1.1.1.1.2.1.2	0.195	.	207680001	207830000	#4848FF	1	0.25
chr2	207830001	208040000	A.2.1.2.2.2.1.1.2.1.1	0.587	.	207830001	208040000	#FF9191	1	0.75
chr2	208040001	208340000	B.1.1.2.1.2.2.1.2.1.1	0.339	.	208040001	208340000	#DADAFF	1	0.5
chr2	208340001	208360000	B.1.1.1.1.1.1.1.2.1	0.419	.	208340001	208360000	#DADAFF	1	0.5
chr2	208360001	208380000	A.2.2.2.2.1.2.2.1.2	0.439	.	208360001	208380000	#FFDADA	1	0.625
chr2	208380001	208630000	A.1.2.1.1.1.1.1.2.2.1.2	0.895	.	208380001	208630000	#FF4848	1	0.875
chr2	208630001	208950000	A.1.1.2.2.2.2.2.2	0.902	.	208630001	208950000	#FF0000	1	1
chr2	208950001	209120000	A.2.1.1.1.2.2.2.1.1.1	0.709	.	208950001	209120000	#FF9191	1	0.75
chr2	209120001	209170000	A.2.1.2.1.1.2.1.1.2	0.65	.	209120001	209170000	#FF9191	1	0.75
chr2	209170001	209230000	A.2.2.1.1.1.2.2.2.2	0.546	.	209170001	209230000	#FFDADA	1	0.625
chr2	209230001	209440000	B.2.1.1.1.1.1.1.2.2.1.2	0.193	.	209230001	209440000	#4848FF	1	0.25
chr2	209440001	210720000	B.2.2.1.2.2.1.1.2.1.1	0.031	.	209440001	210720000	#0000FF	1	0.125
chr2	210720001	210760000	B.2.1.1.1.1.1.2.2.1.2	0.187	.	210720001	210760000	#4848FF	1	0.25
chr2	210760001	210850000	B.1.2.2.2.2.1.1.1.1	0.212	.	210760001	210850000	#9191FF	1	0.375
chr2	210850001	211050000	A.2.1.2.1.1.1.2.1.2.2	0.655	.	210850001	211050000	#FF9191	1	0.75
chr2	211050001	211290000	B.1.2.2.2.2.1.1.1.2	0.211	.	211050001	211290000	#9191FF	1	0.375
chr2	211290001	211370000	B.1.1.2.2.2.1.2.1.1	0.322	.	211290001	211370000	#DADAFF	1	0.5
chr2	211370001	212520000	B.2.2.1.2.2.1.2.1.2	0.027	.	211370001	212520000	#0000FF	1	0.125
chr2	212520001	213450000	B.2.1.2.1.2.2.2.2.1.2	0.107	.	212520001	213450000	#4848FF	1	0.25
chr2	213450001	213480000	B.1.2.1.1.1.1.1.2.2	0.306	.	213450001	213480000	#9191FF	1	0.375
chr2	213480001	213540000	B.1.2.1.2.1.1.2.1.2	0.281	.	213480001	213540000	#9191FF	1	0.375
chr2	213540001	213580000	B.1.1.2.1.2.1.1.1.1	0.347	.	213540001	213580000	#DADAFF	1	0.5
chr2	213580001	213630000	B.1.1.1.2.2.2.1.1.2.2	0.358	.	213580001	213630000	#DADAFF	1	0.5
chr2	213630001	214010000	A.1.1.2.2.2.1.2.1	0.912	.	213630001	214010000	#FF0000	1	1
chr2	214010001	214100000	A.2.2.1.2.1.2.2.2.1.2.1	0.514	.	214010001	214100000	#FFDADA	1	0.625
chr2	214100001	214150000	B.1.1.1.2.2.1.2.1.2	0.363	.	214100001	214150000	#DADAFF	1	0.5
chr2	214150001	214170000	B.1.1.2.1.2.1.2	0.343	.	214150001	214170000	#DADAFF	1	0.5
chr2	214170001	215610000	B.2.2.1.1.2.1.2.2.2	0.062	.	214170001	215610000	#0000FF	1	0.125
chr2	215610001	215680000	A.2.2.2.2.1.2.2.1.1	0.44	.	215610001	215680000	#FFDADA	1	0.625
chr2	215680001	216170000	B.2.1.1.2.2.2.2.1.1.1	0.13	.	215680001	216170000	#4848FF	1	0.25
chr2	216170001	216230000	B.1.1.1.2.2.2.1.2.2.2	0.355	.	216170001	216230000	#DADAFF	1	0.5
chr2	216230001	216690000	B.2.1.1.1.1.1.1.2.1.1	0.196	.	216230001	216690000	#4848FF	1	0.25
chr2	216690001	216810000	B.1.1.2.2.2.1.2.2.1	0.32	.	216690001	216810000	#DADAFF	1	0.5
chr2	216810001	216910000	A.2.1.2.1.1.1.2.1.2.1.1	0.657	.	216810001	216910000	#FF9191	1	0.75
chr2	216910001	216930000	A.2.2.2.1.1.2.2.2.2	0.472	.	216910001	216930000	#FFDADA	1	0.625
chr2	216930001	216980000	A.2.1.2.1.1.2.1.1.1.1.2	0.652	.	216930001	216980000	#FF9191	1	0.75
chr2	216980001	217020000	A.2.1.1.2.2.2.1.1.2.2	0.679	.	216980001	217020000	#FF9191	1	0.75
chr2	217020001	217070000	A.2.1.2.1.1.2.1.1.1.1.1	0.653	.	217020001	217070000	#FF9191	1	0.75
chr2	217070001	217270000	A.2.1.2.1.1.1.2.2	0.654	.	217070001	217270000	#FF9191	1	0.75
chr2	217270001	217330000	A.2.1.2.1.1.2.1.2.2.2	0.646	.	217270001	217330000	#FF9191	1	0.75
chr2	217330001	217360000	A.2.1.2.2.2.2.2.2.1	0.569	.	217330001	217360000	#FF9191	1	0.75
chr2	217360001	217560000	A.1.2.1.2.1.2.1.1.2.2	0.847	.	217360001	217560000	#FF4848	1	0.875
[truncated: 10,959 more rows]
