# Supplementary material for: Systematic inference and comparison of multi-scale chromatin sub-compartments connects spatial organization to cell phenotypes
Source: Nat Commun. 2021 May 10;12:2439. doi: 10.1038/s41467-021-22666-3 (PMC8110550; doi:10.1038/s41467-021-22666-3)
Supplement: Supplementary file 5 — Supplementary Dataset 2 [file 41467_2021_22666_MOESM5_ESM.zip › Supplementary_Data_1_domain_hierarchies_127HiCmaps/GM12878_10in100_binsize=40kb.bed]

#fields: chr, pos_start, pos_end, the full compartment label describing the position in the hierachy, normalized compartment domain rank, ., pos_start, pos_end, color based on eight compartment model (A.1.1 - B.2.2), 1, eight compartment score (A.1.1 to B.2.2: 8 to 1 devided by 8)
chr1	520001	640000	B.1.1.1.1.1.1	0.452261306532663	.	520001	640000	#DADAFF	1	0.5
chr1	640001	760000	A.2.1.1.1.2.2.2.1.2	0.658291457286432	.	640001	760000	#FF9191	1	0.75
chr1	760001	1040000	A.1.1.2.2.1.2.2.2.1	0.878140703517588	.	760001	1040000	#FF0000	1	1
chr1	1040001	1160000	A.1.2.1.2.1.1.2.2.2	0.792713567839196	.	1040001	1160000	#FF4848	1	0.875
chr1	1160001	1280000	A.1.2.1.1.1.2.2.2.2	0.830402010050251	.	1160001	1280000	#FF4848	1	0.875
chr1	1280001	1680000	A.1.1.1.2.1.2.1.2.1.2	0.969849246231156	.	1280001	1680000	#FF0000	1	1
chr1	1680001	1840000	A.1.1.2.2.1.1.1.1	0.89070351758794	.	1680001	1840000	#FF0000	1	1
chr1	1840001	2120000	A.2.2.2.2.2.2.2.1.2	0.454773869346734	.	1840001	2120000	#FFDADA	1	0.625
chr1	2120001	2280000	A.2.1.2.1.1.1.1.2.1	0.629396984924623	.	2120001	2280000	#FF9191	1	0.75
chr1	2280001	2440000	A.2.2.2.1.1.1.1.1	0.516331658291457	.	2280001	2440000	#FFDADA	1	0.625
chr1	2440001	2600000	A.2.1.2.2.2.1.2.1.2	0.586683417085427	.	2440001	2600000	#FF9191	1	0.75
chr1	2600001	2640000	B.2.1.1.2.2.1.2.1.2	0.218592964824121	.	2600001	2640000	#4848FF	1	0.25
chr1	2680001	2920000	B.2.1.1.2.2.1.2.1.2	0.218592964824121	.	2680001	2920000	#4848FF	1	0.25
chr1	2920001	3360000	B.2.1.2.2.1.1.2.2.2.1	0.162060301507538	.	2920001	3360000	#4848FF	1	0.25
chr1	3360001	3520000	B.1.1.2.1.2.1.2.2.1	0.399497487437186	.	3360001	3520000	#DADAFF	1	0.5
chr1	3520001	3840000	A.1.2.2.2.1.2.1.2.1	0.697236180904523	.	3520001	3840000	#FF4848	1	0.875
chr1	4000001	4440000	B.2.2.1.1.2.1.2.2	0.10929648241206	.	4000001	4440000	#0000FF	1	0.125
chr1	4440001	4960000	B.2.2.1.2.1.2.1.2.1	0.0766331658291457	.	4440001	4960000	#0000FF	1	0.125
chr1	4960001	5080000	B.2.1.2.2.1.2.2	0.155778894472362	.	4960001	5080000	#4848FF	1	0.25
chr1	5080001	5480000	B.2.2.2.1.2.2.2.1.1.2	0.0251256281407035	.	5080001	5480000	#0000FF	1	0.125
chr1	5480001	6000000	B.2.2.1.1.2.1.2.1.1	0.111809045226131	.	5480001	6000000	#0000FF	1	0.125
chr1	6000001	6240000	A.2.2.1.2.1.2.1.1	0.541457286432161	.	6000001	6240000	#FFDADA	1	0.625
chr1	6240001	6600000	A.1.2.1.1.1.2.1.1.2	0.837939698492462	.	6240001	6600000	#FF4848	1	0.875
chr1	6600001	6720000	A.1.2.1.2.1.1.1.2.2	0.801507537688442	.	6600001	6720000	#FF4848	1	0.875
chr1	6720001	6960000	A.1.2.2.2.1.2.1.2.2	0.695979899497487	.	6720001	6960000	#FF4848	1	0.875
chr1	6960001	7400000	B.2.1.2.2.1.1.2.2.1.1.2	0.164572864321608	.	6960001	7400000	#4848FF	1	0.25
chr1	7400001	7760000	B.2.1.1.2.2.1.2.1.1.2.2	0.219849246231156	.	7400001	7760000	#4848FF	1	0.25
chr1	7760001	8000000	B.1.1.1.1.1.2.1.2.1	0.449748743718593	.	7760001	8000000	#DADAFF	1	0.5
chr1	8000001	8440000	A.1.2.1.2.1.2.2.1.2.1	0.780150753768844	.	8000001	8440000	#FF4848	1	0.875
chr1	8440001	8920000	A.1.1.1.1.2.2.2.1.1	0.979899497487437	.	8440001	8920000	#FF0000	1	1
chr1	8920001	9080000	A.1.2.2.1.2.1.1.1.2.2	0.729899497487437	.	8920001	9080000	#FF4848	1	0.875
chr1	9080001	9320000	A.1.1.2.1.2.1.1.1.1.1	0.920854271356784	.	9080001	9320000	#FF0000	1	1
chr1	9320001	9600000	A.1.2.2.2.1.1.1.1.1	0.71356783919598	.	9320001	9600000	#FF4848	1	0.875
chr1	9600001	9800000	A.1.1.2.1.2.1.2.2.2.2	0.904522613065327	.	9600001	9800000	#FF0000	1	1
chr1	9800001	10600000	A.1.1.1.2.2.1.1.2.1.1	0.96356783919598	.	9800001	10600000	#FF0000	1	1
chr1	10600001	11000000	A.2.2.1.1.2.2.2.1.1	0.550251256281407	.	10600001	11000000	#FFDADA	1	0.625
chr1	11000001	11160000	A.1.2.1.1.1.1.2.2.2	0.840452261306533	.	11000001	11160000	#FF4848	1	0.875
chr1	11160001	11360000	A.1.2.2.2.1.1.2.1.1	0.708542713567839	.	11160001	11360000	#FF4848	1	0.875
chr1	11360001	11680000	B.1.1.2.2.1.1.1.1	0.394472361809045	.	11360001	11680000	#DADAFF	1	0.5
chr1	11680001	12000000	A.1.2.1.1.1.2.2.1.2	0.832914572864322	.	11680001	12000000	#FF4848	1	0.875
chr1	12000001	12280000	A.1.1.1.2.1.2.1.2.2.1	0.968592964824121	.	12000001	12280000	#FF0000	1	1
chr1	12280001	12520000	A.2.1.2.1.1.1.2.2.2	0.621859296482412	.	12280001	12520000	#FF9191	1	0.75
chr1	12520001	12760000	B.1.2.1.1.2.1.2	0.35427135678392	.	12520001	12760000	#9191FF	1	0.375
chr1	12760001	13000000	B.2.2.1.1.2.1.2.1.2	0.110552763819095	.	12760001	13000000	#0000FF	1	0.125
chr1	13000001	13080000	B.2.1.2.2.1.1.2.2.2.2	0.160804020100503	.	13000001	13080000	#4848FF	1	0.25
chr1	13120001	13240000	B.2.1.2.2.1.1.2.2.2.2	0.160804020100503	.	13120001	13240000	#4848FF	1	0.25
chr1	13320001	13400000	B.2.1.2.2.1.1.2.2.2.2	0.160804020100503	.	13320001	13400000	#4848FF	1	0.25
chr1	13440001	13520000	B.2.1.2.2.1.1.2.2.2.2	0.160804020100503	.	13440001	13520000	#4848FF	1	0.25
chr1	13640001	13760000	B.2.1.2.2.1.1.2.2.2.2	0.160804020100503	.	13640001	13760000	#4848FF	1	0.25
chr1	13760001	14000000	B.2.1.2.1.1.1.1.2.1.2	0.203517587939698	.	13760001	14000000	#4848FF	1	0.25
chr1	14000001	14120000	A.1.2.2.1.1.1.1.2.1	0.75251256281407	.	14000001	14120000	#FF4848	1	0.875
chr1	14120001	14760000	B.2.2.1.2.1.2.2.2.2	0.0678391959798995	.	14120001	14760000	#0000FF	1	0.125
chr1	14760001	15440000	B.2.1.1.2.2.1.2.1.1.1	0.222361809045226	.	14760001	15440000	#4848FF	1	0.25
chr1	15440001	15840000	A.2.1.2.1.1.1.1.1	0.630653266331658	.	15440001	15840000	#FF9191	1	0.75
chr1	15840001	16160000	A.1.1.2.1.2.1.1.1.1.2.1	0.919597989949749	.	15840001	16160000	#FF0000	1	1
chr1	16160001	16320000	A.1.1.2.1.1.2.1.2.2	0.930904522613065	.	16160001	16320000	#FF0000	1	1
chr1	16320001	16520000	A.1.2.2.2.1.1.2.1.2.2	0.706030150753769	.	16320001	16520000	#FF4848	1	0.875
chr1	16520001	16840000	A.1.1.2.2.1.2.1.2.2	0.880653266331658	.	16520001	16840000	#FF0000	1	1
chr1	16840001	17040000	A.2.2.1.2.1.2.2.2	0.53643216080402	.	16840001	17040000	#FFDADA	1	0.625
chr1	17040001	17120000	A.2.2.2.2.2.1.1.2.2.2	0.46356783919598	.	17040001	17120000	#FFDADA	1	0.625
chr1	17120001	17240000	A.2.2.1.1.2.2.1.2	0.551507537688442	.	17120001	17240000	#FFDADA	1	0.625
chr1	17240001	17440000	A.2.1.2.1.1.1.2.2.1	0.623115577889447	.	17240001	17440000	#FF9191	1	0.75
chr1	17440001	17720000	B.1.1.2.1.2.1.2.1	0.400753768844221	.	17440001	17720000	#DADAFF	1	0.5
chr1	17720001	17880000	B.1.1.1.1.1.2.2	0.447236180904523	.	17720001	17880000	#DADAFF	1	0.5
chr1	17880001	18560000	B.2.2.1.2.1.2.2.1.1	0.0728643216080402	.	17880001	18560000	#0000FF	1	0.125
chr1	18560001	18720000	B.1.2.2.2.1.1.1.1	0.296482412060302	.	18560001	18720000	#9191FF	1	0.375
chr1	18720001	18920000	B.2.1.2.2.1.1.2.2.1.1.1	0.165829145728643	.	18720001	18920000	#4848FF	1	0.25
chr1	18920001	19200000	B.2.1.1.2.2.1.2.1.1.2.1	0.221105527638191	.	18920001	19200000	#4848FF	1	0.25
chr1	19200001	19440000	A.2.2.1.1.2.2.2.1.2	0.548994974874372	.	19200001	19440000	#FFDADA	1	0.625
chr1	19440001	19600000	A.1.2.2.1.2.2.2.1.2	0.71608040201005	.	19440001	19600000	#FF4848	1	0.875
chr1	19600001	19880000	A.2.1.2.1.1.1.2.1.1.2	0.625628140703518	.	19600001	19880000	#FF9191	1	0.75
chr1	19880001	20000000	A.2.2.1.1.2.2.2.2.1.1	0.547738693467337	.	19880001	20000000	#FFDADA	1	0.625
chr1	20000001	20240000	A.2.2.2.1.2.1.2.1	0.498743718592965	.	20000001	20240000	#FFDADA	1	0.625
chr1	20240001	20360000	B.1.1.2.2.1.1.2.2	0.389447236180905	.	20240001	20360000	#DADAFF	1	0.5
chr1	20360001	20520000	A.2.2.2.2.2.2.2.1.1	0.456030150753769	.	20360001	20520000	#FFDADA	1	0.625
chr1	20520001	20960000	B.1.2.1.1.2.1.1.1	0.358040201005025	.	20520001	20960000	#9191FF	1	0.375
chr1	20960001	21280000	A.1.2.1.2.1.1.1.2.1	0.802763819095477	.	20960001	21280000	#FF4848	1	0.875
chr1	21280001	21520000	A.1.1.2.2.1.2.2.2.2.1	0.876884422110553	.	21280001	21520000	#FF0000	1	1
chr1	21520001	21720000	A.1.2.2.2.1.1.2.2.1	0.704773869346734	.	21520001	21720000	#FF4848	1	0.875
chr1	21720001	22000000	A.2.2.1.2.1.2.2.1.2	0.537688442211055	.	21720001	22000000	#FFDADA	1	0.625
chr1	22000001	22120000	A.1.2.1.2.1.1.2.2.1	0.793969849246231	.	22000001	22120000	#FF4848	1	0.875
chr1	22120001	22440000	A.1.2.1.2.1.1.2.1.2.1	0.796482412060301	.	22120001	22440000	#FF4848	1	0.875
chr1	22440001	22720000	B.1.1.2.2.1.1.1.2.1	0.39321608040201	.	22440001	22720000	#DADAFF	1	0.5
chr1	22720001	22880000	A.2.2.2.2.2.2.2.2	0.453517587939698	.	22720001	22880000	#FFDADA	1	0.625
chr1	22880001	23000000	B.1.2.1.1.2.1.1.2.2	0.355527638190955	.	22880001	23000000	#9191FF	1	0.375
chr1	23000001	23320000	B.1.1.2.2.1.1.1.2.2	0.391959798994975	.	23000001	23320000	#DADAFF	1	0.5
chr1	23320001	23600000	A.1.2.2.2.1.1.1.1.2	0.712311557788945	.	23320001	23600000	#FF4848	1	0.875
chr1	23600001	23840000	A.1.2.2.1.2.1.1.1.1.1	0.734924623115578	.	23600001	23840000	#FF4848	1	0.875
chr1	23840001	24040000	A.1.1.2.2.1.1.1.2.2	0.888190954773869	.	23840001	24040000	#FF0000	1	1
chr1	24040001	24360000	A.1.1.2.1.2.1.2.2.1	0.907035175879397	.	24040001	24360000	#FF0000	1	1
chr1	24360001	24640000	A.2.2.2.1.2.2.2.2.2	0.487437185929648	.	24360001	24640000	#FFDADA	1	0.625
chr1	24640001	24960000	A.2.2.1.1.2.2.2.2.2.1	0.545226130653266	.	24640001	24960000	#FFDADA	1	0.625
chr1	24960001	25160000	A.1.2.1.1.1.1.1.2.2	0.844221105527638	.	24960001	25160000	#FF4848	1	0.875
chr1	25160001	25280000	A.2.1.2.1.1.2.1.2	0.619346733668342	.	25160001	25280000	#FF9191	1	0.75
chr1	25280001	25560000	A.1.2.1.2.1.2.2.2.2.1	0.775125628140704	.	25280001	25560000	#FF4848	1	0.875
chr1	25560001	25680000	A.1.2.2.1.2.1.2.2.1	0.724874371859296	.	25560001	25680000	#FF4848	1	0.875
chr1	25680001	25920000	A.1.2.2.1.2.1.1.1.1.2.2	0.732412060301508	.	25680001	25920000	#FF4848	1	0.875
chr1	25920001	26120000	A.2.2.1.1.2.2.1.1.2	0.552763819095477	.	25920001	26120000	#FFDADA	1	0.625
chr1	26120001	26280000	A.1.2.1.2.1.1.2.1.1.1.1	0.800251256281407	.	26120001	26280000	#FF4848	1	0.875
chr1	26280001	26520000	A.2.1.1.1.2.2.1	0.662060301507538	.	26280001	26520000	#FF9191	1	0.75
chr1	26520001	26800000	A.1.2.1.2.1.1.2.1.1.2	0.797738693467337	.	26520001	26800000	#FF4848	1	0.875
chr1	26800001	27040000	A.1.1.2.1.2.1.2.2.2.1	0.905778894472362	.	26800001	27040000	#FF0000	1	1
chr1	27040001	27240000	A.1.1.2.1.2.1.1.1.2	0.917085427135678	.	27040001	27240000	#FF0000	1	1
chr1	27240001	27600000	A.1.2.1.1.1.2.2.2.1	0.831658291457286	.	27240001	27600000	#FF4848	1	0.875
chr1	27600001	27840000	A.1.1.2.2.1.2.2.1	0.879396984924623	.	27600001	27840000	#FF0000	1	1
chr1	27840001	28440000	A.1.1.1.1.2.1.2.1.1.2.1	0.987437185929648	.	27840001	28440000	#FF0000	1	1
chr1	28440001	28560000	A.1.2.1.1.1.1.1.2.1	0.845477386934673	.	28440001	28560000	#FF4848	1	0.875
chr1	28560001	28840000	A.1.1.2.2.1.1.1.2.1	0.889447236180904	.	28560001	28840000	#FF0000	1	1
chr1	28840001	29080000	A.1.1.2.1.2.1.2.1.1.1.1	0.913316582914573	.	28840001	29080000	#FF0000	1	1
chr1	29080001	29320000	A.2.1.1.1.2.1.2.2	0.663316582914573	.	29080001	29320000	#FF9191	1	0.75
chr1	29320001	29560000	A.2.1.2.1.1.1.1.2.2	0.628140703517588	.	29320001	29560000	#FF9191	1	0.75
chr1	29560001	29880000	B.2.1.2.1.1.1.1.2.2	0.202261306532663	.	29560001	29880000	#4848FF	1	0.25
chr1	30000001	30080000	B.2.1.2.1.1.1.1.2.2	0.202261306532663	.	30000001	30080000	#4848FF	1	0.25
chr1	30080001	30240000	B.1.2.2.2.1.1.1.2	0.295226130653266	.	30080001	30240000	#9191FF	1	0.375
chr1	30240001	31160000	B.2.2.1.2.1.2.2.2.1.2	0.0690954773869347	.	30240001	31160000	#0000FF	1	0.125
chr1	31160001	31400000	A.2.1.1.1.2.1.2.1	0.664572864321608	.	31160001	31400000	#FF9191	1	0.75
chr1	31400001	31560000	A.1.2.1.1.1.1.1.1.2	0.846733668341708	.	31400001	31560000	#FF4848	1	0.875
chr1	31560001	31760000	A.2.2.1.2.1.2.2.1.1	0.53894472361809	.	31560001	31760000	#FFDADA	1	0.625
chr1	31760001	32040000	A.1.2.2.2.1.1.2.1.2.1	0.707286432160804	.	31760001	32040000	#FF4848	1	0.875
chr1	32040001	32320000	A.1.2.2.1.2.1.1.1.2.1	0.731155778894472	.	32040001	32320000	#FF4848	1	0.875
chr1	32320001	32520000	A.1.1.2.1.1.2.1.1.2	0.933417085427136	.	32320001	32520000	#FF0000	1	1
chr1	32520001	32840000	A.1.1.2.1.1.2.1.1.1	0.934673366834171	.	32520001	32840000	#FF0000	1	1
chr1	32840001	33040000	A.1.2.2.1.2.1.2.1	0.726130653266332	.	32840001	33040000	#FF4848	1	0.875
chr1	33040001	33320000	A.1.1.2.1.2.1.2.1.1.2.2	0.909547738693467	.	33040001	33320000	#FF0000	1	1
chr1	33320001	33600000	A.1.1.2.2.1.2.1.2.1	0.881909547738693	.	33320001	33600000	#FF0000	1	1
chr1	33600001	33960000	A.2.1.2.1.1.1.2.1.1.1	0.626884422110553	.	33600001	33960000	#FF9191	1	0.75
chr1	33960001	34600000	B.2.2.1.2.1.2.2.2.1.1	0.0703517587939698	.	33960001	34600000	#0000FF	1	0.125
chr1	34600001	34760000	B.2.2.1.1.2.1.1.1	0.115577889447236	.	34600001	34760000	#0000FF	1	0.125
chr1	34760001	34960000	B.2.1.2.1.1.1.1.2.1.1	0.204773869346734	.	34760001	34960000	#4848FF	1	0.25
chr1	34960001	35240000	B.2.1.1.2.2.1.1.1	0.224874371859296	.	34960001	35240000	#4848FF	1	0.25
chr1	35240001	35440000	A.2.2.2.1.2.1.2.2.1.2	0.496231155778894	.	35240001	35440000	#FFDADA	1	0.625
chr1	35440001	35640000	A.1.2.2.1.2.2.2.1.1	0.717336683417085	.	35440001	35640000	#FF4848	1	0.875
chr1	35640001	35920000	A.1.1.2.2.1.2.1.1.1	0.884422110552764	.	35640001	35920000	#FF0000	1	1
chr1	35920001	36080000	A.1.2.1.1.1.1.1.1.1	0.847989949748744	.	35920001	36080000	#FF4848	1	0.875
chr1	36080001	36360000	A.1.2.1.2.1.1.1.1.1.1	0.807788944723618	.	36080001	36360000	#FF4848	1	0.875
chr1	36360001	36640000	A.1.1.2.2.1.2.1.1.2	0.883165829145729	.	36360001	36640000	#FF0000	1	1
chr1	36640001	36960000	A.1.1.2.1.2.1.2.1.1.2.1	0.910804020100503	.	36640001	36960000	#FF0000	1	1
chr1	36960001	37560000	B.2.1.2.2.1.1.2.2.1.2	0.163316582914573	.	36960001	37560000	#4848FF	1	0.25
chr1	37560001	37680000	B.2.1.1.1.2.1.1	0.260050251256281	.	37560001	37680000	#4848FF	1	0.25
chr1	37680001	37920000	B.1.2.1.1.2.2.2.2	0.350502512562814	.	37680001	37920000	#9191FF	1	0.375
chr1	37920001	38080000	A.1.2.2.1.2.2.2.2	0.714824120603015	.	37920001	38080000	#FF4848	1	0.875
chr1	38080001	38280000	A.2.1.2.1.1.1.2.1.2	0.624371859296482	.	38080001	38280000	#FF9191	1	0.75
chr1	38280001	38520000	A.1.1.2.1.2.1.2.1.1.1.2	0.912060301507538	.	38280001	38520000	#FF0000	1	1
chr1	38520001	38920000	B.1.1.2.1.2.1.2.2.2	0.398241206030151	.	38520001	38920000	#DADAFF	1	0.5
chr1	38920001	39040000	A.2.2.1.1.2.2.1.1.1	0.554020100502513	.	38920001	39040000	#FFDADA	1	0.625
chr1	39040001	39280000	B.1.2.1.1.2.1.1.2.1	0.35678391959799	.	39040001	39280000	#9191FF	1	0.375
chr1	39280001	39480000	A.2.1.1.1.2.1.1	0.665829145728643	.	39280001	39480000	#FF9191	1	0.75
chr1	39480001	40040000	A.1.1.1.2.1.2.1.2.2.2	0.967336683417085	.	39480001	40040000	#FF0000	1	1
chr1	40040001	40200000	A.1.2.1.2.1.1.1.1.1.2	0.806532663316583	.	40040001	40200000	#FF4848	1	0.875
chr1	40200001	40960000	A.1.1.1.1.1.2.1	0.99748743718593	.	40200001	40960000	#FF0000	1	1
chr1	40960001	41120000	A.2.1.1.1.2.2.2.1.1.2	0.659547738693467	.	40960001	41120000	#FF9191	1	0.75
chr1	41120001	41280000	A.1.1.2.2.1.2.2.2.2.2	0.875628140703518	.	41120001	41280000	#FF0000	1	1
chr1	41280001	41480000	A.1.2.2.2.1.1.2.2.2	0.703517587939699	.	41280001	41480000	#FF4848	1	0.875
chr1	41480001	41720000	A.1.2.2.2.1.2.1.1.2.2	0.698492462311558	.	41480001	41720000	#FF4848	1	0.875
chr1	41720001	42080000	A.2.2.2.1.2.1.1.1.2	0.501256281407035	.	41720001	42080000	#FFDADA	1	0.625
chr1	42080001	42240000	A.1.2.1.2.1.2.2.2.1.2	0.776381909547739	.	42080001	42240000	#FF4848	1	0.875
chr1	42240001	42520000	A.1.2.1.2.1.2.2.2.1.1	0.777638190954774	.	42240001	42520000	#FF4848	1	0.875
chr1	42520001	42640000	A.2.2.2.1.2.2.2.1.1	0.491206030150754	.	42520001	42640000	#FFDADA	1	0.625
chr1	42640001	42800000	A.2.1.1.1.2.2.2.1.1.1	0.660804020100503	.	42640001	42800000	#FF9191	1	0.75
chr1	42800001	43120000	A.2.2.1.1.2.2.2.2.1.2	0.546482412060301	.	42800001	43120000	#FFDADA	1	0.625
chr1	43120001	43440000	A.1.2.2.1.2.1.1.1.1.2.1	0.733668341708543	.	43120001	43440000	#FF4848	1	0.875
chr1	43440001	43600000	A.2.2.2.2.2.2.1.1	0.458542713567839	.	43440001	43600000	#FFDADA	1	0.625
chr1	43600001	43920000	A.1.2.1.2.1.1.1.1.2.2	0.804020100502513	.	43600001	43920000	#FF4848	1	0.875
chr1	43920001	44120000	A.2.2.1.1.2.2.2.2.2.2	0.543969849246231	.	43920001	44120000	#FFDADA	1	0.625
chr1	44120001	44240000	A.1.2.2.1.2.1.2.2.2	0.723618090452261	.	44120001	44240000	#FF4848	1	0.875
chr1	44240001	44520000	A.1.2.1.2.1.1.1.1.2.1	0.805276381909548	.	44240001	44520000	#FF4848	1	0.875
chr1	44520001	44840000	B.1.1.1.1.1.2.1.2.2	0.448492462311558	.	44520001	44840000	#DADAFF	1	0.5
chr1	44840001	45120000	B.1.1.2.2.1.1.2.1	0.39070351758794	.	44840001	45120000	#DADAFF	1	0.5
chr1	45120001	45320000	A.1.1.2.1.1.2.1.2.1	0.9321608040201	.	45120001	45320000	#FF0000	1	1
chr1	45320001	45520000	A.1.2.1.2.1.1.2.1.1.1.2	0.798994974874372	.	45320001	45520000	#FF4848	1	0.875
chr1	45520001	45760000	A.2.2.2.2.2.2.1.2	0.457286432160804	.	45520001	45760000	#FFDADA	1	0.625
chr1	45760001	45960000	A.1.1.2.1.2.1.2.1.2	0.908291457286432	.	45760001	45960000	#FF0000	1	1
chr1	45960001	46200000	A.1.1.1.2.1.2.1.2.1.1	0.971105527638191	.	45960001	46200000	#FF0000	1	1
chr1	46200001	46520000	A.1.1.1.2.2.1.1.2.2	0.96105527638191	.	46200001	46520000	#FF0000	1	1
chr1	46520001	46840000	A.1.1.1.1.2.1.2.2	0.983668341708543	.	46520001	46840000	#FF0000	1	1
chr1	46840001	47040000	A.2.2.1.2.1.2.1.2	0.540201005025126	.	46840001	47040000	#FFDADA	1	0.625
chr1	47040001	47200000	A.1.2.2.1.2.2.1.1.2	0.721105527638191	.	47040001	47200000	#FF4848	1	0.875
chr1	47200001	47720000	B.2.2.1.2.1.1.1.2	0.0891959798994975	.	47200001	47720000	#0000FF	1	0.125
chr1	47720001	47880000	A.1.2.2.1.2.2.1.1.1	0.722361809045226	.	47720001	47880000	#FF4848	1	0.875
chr1	47880001	48280000	B.2.1.2.2.1.1.1.1	0.173366834170854	.	47880001	48280000	#4848FF	1	0.25
chr1	48280001	48480000	B.2.2.1.2.1.2.1.1.1	0.0804020100502513	.	48280001	48480000	#0000FF	1	0.125
chr1	48480001	48720000	B.2.2.1.2.1.2.1.1.2.2	0.0778894472361809	.	48480001	48720000	#0000FF	1	0.125
chr1	48720001	48960000	B.2.2.2.1.2.2.2.1.1.1.2	0.0263819095477387	.	48720001	48960000	#0000FF	1	0.125
chr1	48960001	49280000	B.2.2.1.2.1.2.1.1.2.1	0.0791457286432161	.	48960001	49280000	#0000FF	1	0.125
chr1	49280001	49720000	B.2.2.2.2.2.2.2	0.00125628140703518	.	49280001	49720000	#0000FF	1	0.125
chr1	49720001	50040000	B.2.2.2.2.1.2.1.2	0.0100502512562814	.	49720001	50040000	#0000FF	1	0.125
chr1	50040001	50520000	B.2.2.2.2.2.2.1.2	0.00251256281407035	.	50040001	50520000	#0000FF	1	0.125
chr1	50520001	50880000	B.2.2.2.1.1.2.1.1	0.0389447236180905	.	50520001	50880000	#0000FF	1	0.125
chr1	50880001	51160000	A.2.2.2.1.1.2.1.1	0.511306532663317	.	50880001	51160000	#FFDADA	1	0.625
chr1	51160001	51240000	A.2.2.1.1.1.1.1.2.2	0.574120603015075	.	51160001	51240000	#FFDADA	1	0.625
chr1	51240001	51480000	A.1.2.2.1.1.1.1.2.2.1.2	0.75	.	51240001	51480000	#FF4848	1	0.875
chr1	51480001	51680000	A.2.2.1.2.2.1.1.2.1	0.530150753768844	.	51480001	51680000	#FFDADA	1	0.625
chr1	51680001	51880000	A.1.1.2.1.1.1.2.1.1.1	0.944723618090452	.	51680001	51880000	#FF0000	1	1
chr1	51880001	52040000	A.1.1.1.2.1.2.1.1	0.972361809045226	.	51880001	52040000	#FF0000	1	1
chr1	52040001	52600000	A.1.1.1.1.2.2.2.2	0.977386934673367	.	52040001	52600000	#FF0000	1	1
chr1	52600001	52800000	A.2.1.2.1.1.2.2.2	0.616834170854271	.	52600001	52800000	#FF9191	1	0.75
chr1	52800001	52960000	A.1.2.1.1.1.1.2.1	0.842964824120603	.	52800001	52960000	#FF4848	1	0.875
chr1	52960001	53440000	A.1.1.2.1.2.1.1.2.1	0.915829145728643	.	52960001	53440000	#FF0000	1	1
chr1	53440001	53640000	A.2.2.2.1.2.1.2.2.2	0.494974874371859	.	53440001	53640000	#FFDADA	1	0.625
chr1	53640001	53880000	A.1.2.1.2.1.2.2.1.2.2	0.778894472361809	.	53640001	53880000	#FF4848	1	0.875
chr1	53880001	54200000	B.1.2.1.1.2.2.2.1	0.351758793969849	.	53880001	54200000	#9191FF	1	0.375
chr1	54200001	54520000	A.1.2.1.1.1.2.1.1.1	0.839195979899497	.	54200001	54520000	#FF4848	1	0.875
chr1	54520001	54920000	A.1.2.2.1.2.2.1.2.1	0.719849246231156	.	54520001	54920000	#FF4848	1	0.875
chr1	54920001	55160000	A.2.2.2.1.2.1.2.2.1.1	0.49748743718593	.	54920001	55160000	#FFDADA	1	0.625
chr1	55160001	55360000	A.1.2.2.2.1.2.1.1.2.1	0.699748743718593	.	55160001	55360000	#FF4848	1	0.875
chr1	55360001	55560000	A.2.1.2.2.2.1.2.2	0.585427135678392	.	55360001	55560000	#FF9191	1	0.75
chr1	55560001	55760000	A.1.2.2.1.1.1.1.2.2.2.2	0.74748743718593	.	55560001	55760000	#FF4848	1	0.875
chr1	55760001	56080000	B.2.2.1.2.1.1.1.1.1	0.0917085427135678	.	55760001	56080000	#0000FF	1	0.125
chr1	56080001	56480000	B.2.2.1.2.1.2.1.2.2.2	0.0741206030150754	.	56080001	56480000	#0000FF	1	0.125
chr1	56480001	56640000	A.2.2.2.2.1.2.1.1.2	0.477386934673367	.	56480001	56640000	#FFDADA	1	0.625
chr1	56640001	56920000	B.1.2.1.2.1.1.2.2.1	0.344221105527638	.	56640001	56920000	#9191FF	1	0.375
chr1	56920001	57040000	A.2.2.1.2.2.1.2.2.1	0.523869346733668	.	56920001	57040000	#FFDADA	1	0.625
chr1	57040001	57360000	B.2.2.1.1.2.1.1.2.1	0.114321608040201	.	57040001	57360000	#0000FF	1	0.125
chr1	57360001	57600000	B.2.2.1.2.1.2.1.2.2.1	0.0753768844221105	.	57360001	57600000	#0000FF	1	0.125
chr1	57600001	57680000	B.2.1.1.2.1.2.1.1.1	0.237437185929648	.	57600001	57680000	#4848FF	1	0.25
chr1	57680001	58160000	B.2.2.2.2.1.1.1.2	0.0150753768844221	.	57680001	58160000	#0000FF	1	0.125
chr1	58160001	58520000	B.2.2.2.1.1.2.1.2	0.0376884422110553	.	58160001	58520000	#0000FF	1	0.125
chr1	58520001	58640000	B.1.2.1.2.1.1.2.2.2	0.342964824120603	.	58520001	58640000	#9191FF	1	0.375
chr1	58640001	58960000	B.2.1.2.2.1.1.1.2.2	0.169597989949749	.	58640001	58960000	#4848FF	1	0.25
chr1	58960001	59160000	A.2.1.1.2.1.2.1.1	0.650753768844221	.	58960001	59160000	#FF9191	1	0.75
chr1	59160001	59560000	A.1.2.1.1.2.1.2.1	0.821608040201005	.	59160001	59560000	#FF4848	1	0.875
chr1	59560001	59880000	A.1.2.2.2.1.2.2.1	0.694723618090452	.	59560001	59880000	#FF4848	1	0.875
chr1	59880001	60320000	A.2.1.2.2.1.1.2	0.594221105527638	.	59880001	60320000	#FF9191	1	0.75
chr1	60320001	60840000	B.2.2.2.1.2.2.2.1.1.1.1	0.0276381909547739	.	60320001	60840000	#0000FF	1	0.125
chr1	60840001	61360000	B.2.2.2.2.2.2.1.1	0.00376884422110553	.	60840001	61360000	#0000FF	1	0.125
chr1	61360001	61440000	B.2.1.1.2.1.2.1.2.2.2	0.232412060301508	.	61360001	61440000	#4848FF	1	0.25
chr1	61440001	61720000	B.2.1.2.1.1.2.1.2.2	0.190954773869347	.	61440001	61720000	#4848FF	1	0.25
chr1	61720001	61840000	B.1.2.1.2.1.1.2.1.2	0.345477386934673	.	61720001	61840000	#9191FF	1	0.375
chr1	61840001	62120000	B.2.1.2.2.2.1.2.1.2.1	0.14572864321608	.	61840001	62120000	#4848FF	1	0.25
chr1	62120001	62280000	A.2.1.2.2.2.2.1.2.2	0.579145728643216	.	62120001	62280000	#FF9191	1	0.75
chr1	62280001	62680000	B.1.2.1.2.2.2.1.1.2	0.331658291457286	.	62280001	62680000	#9191FF	1	0.375
chr1	62680001	62880000	B.2.1.1.2.2.1.1.2	0.223618090452261	.	62680001	62880000	#4848FF	1	0.25
chr1	62880001	63320000	A.1.1.2.2.2.1.2.1	0.869346733668342	.	62880001	63320000	#FF0000	1	1
chr1	63320001	63800000	B.2.1.2.1.1.1.1.1.2.1	0.207286432160804	.	63320001	63800000	#4848FF	1	0.25
chr1	63800001	64120000	A.1.2.2.1.1.1.2.1	0.746231155778894	.	63800001	64120000	#FF4848	1	0.875
chr1	64120001	64400000	B.2.1.1.2.2.1.2.2	0.217336683417085	.	64120001	64400000	#4848FF	1	0.25
chr1	64400001	64600000	B.2.1.2.2.1.1.1.2.1.1	0.172110552763819	.	64400001	64600000	#4848FF	1	0.25
chr1	64600001	64720000	B.1.1.1.2.1.2.2	0.425879396984925	.	64600001	64720000	#DADAFF	1	0.5
chr1	64720001	65280000	B.2.2.2.1.1.2.2.1	0.0364321608040201	.	64720001	65280000	#0000FF	1	0.125
chr1	65280001	65480000	A.2.1.2.1.2.1.2.2.2	0.60929648241206	.	65280001	65480000	#FF9191	1	0.75
chr1	65480001	65600000	B.1.1.1.2.1.2.1.1.1.2	0.42964824120603	.	65480001	65600000	#DADAFF	1	0.5
chr1	65600001	65720000	A.2.1.2.1.2.1.2.2.1	0.610552763819096	.	65600001	65720000	#FF9191	1	0.75
chr1	65720001	65960000	B.1.2.1.2.1.1.2.1.1	0.346733668341709	.	65720001	65960000	#9191FF	1	0.375
chr1	65960001	66200000	B.2.1.2.2.2.1.1.2.1.1	0.153266331658291	.	65960001	66200000	#4848FF	1	0.25
chr1	66200001	66720000	B.2.1.2.2.2.1.2.1.2.2.2	0.14321608040201	.	66200001	66720000	#4848FF	1	0.25
chr1	66720001	66920000	A.1.1.2.1.2.2.1.2.2.2.2	0.896984924623116	.	66720001	66920000	#FF0000	1	1
chr1	66920001	67160000	B.2.1.1.1.2.2.1.2.1.2	0.253768844221106	.	66920001	67160000	#4848FF	1	0.25
chr1	67160001	67360000	B.1.1.2.2.2.1.2.2.2	0.370603015075377	.	67160001	67360000	#DADAFF	1	0.5
chr1	67360001	67520000	A.1.2.1.1.2.1.2.2.2.2	0.8178391959799	.	67360001	67520000	#FF4848	1	0.875
chr1	67520001	67920000	A.1.1.2.2.2.1.2.2.1.1	0.868090452261307	.	67520001	67920000	#FF0000	1	1
chr1	67920001	68120000	A.2.2.1.2.2.1.1.2.2	0.528894472361809	.	67920001	68120000	#FFDADA	1	0.625
chr1	68120001	68240000	A.2.1.1.1.1.1.2.1	0.673366834170854	.	68120001	68240000	#FF9191	1	0.75
chr1	68240001	68560000	B.2.1.2.2.2.1.2.1.2.2.1	0.144472361809045	.	68240001	68560000	#4848FF	1	0.25
chr1	68560001	68680000	B.1.2.1.2.2.2.1.2.2.1.2	0.327889447236181	.	68560001	68680000	#9191FF	1	0.375
chr1	68680001	69000000	B.2.1.1.2.1.2.2.1.2.2.1	0.228643216080402	.	68680001	69000000	#4848FF	1	0.25
chr1	69000001	69440000	B.2.2.2.1.2.2.2.2.1.1	0.0226130653266332	.	69000001	69440000	#0000FF	1	0.125
chr1	69440001	69680000	B.2.2.1.2.2.1.1.2.2	0.0628140703517588	.	69440001	69680000	#0000FF	1	0.125
chr1	69680001	70280000	B.2.2.2.1.2.2.2.2.1.2.1	0.021356783919598	.	69680001	70280000	#0000FF	1	0.125
chr1	70280001	70600000	B.2.1.2.2.2.1.2.1.1	0.146984924623116	.	70280001	70600000	#4848FF	1	0.25
chr1	70600001	70920000	A.1.1.2.2.2.1.2.2.1.2	0.866834170854271	.	70600001	70920000	#FF0000	1	1
chr1	70920001	71440000	B.2.2.1.1.2.2.1.2.2.1.2	0.103015075376884	.	70920001	71440000	#0000FF	1	0.125
chr1	71440001	71600000	B.1.1.2.2.2.1.1.2.2.2	0.378140703517588	.	71440001	71600000	#DADAFF	1	0.5
chr1	71600001	71760000	B.2.1.2.2.2.1.1.2.2.2	0.148241206030151	.	71600001	71760000	#4848FF	1	0.25
chr1	71760001	71960000	B.2.2.1.1.2.2.2.1.2.2.1	0.0967336683417085	.	71760001	71960000	#0000FF	1	0.125
chr1	71960001	72280000	B.2.2.1.2.2.1.1.2.1	0.064070351758794	.	71960001	72280000	#0000FF	1	0.125
chr1	72280001	72880000	B.2.2.1.2.2.1.1.1.2	0.0653266331658292	.	72280001	72880000	#0000FF	1	0.125
chr1	72880001	73200000	B.2.2.1.1.2.2.1.2.2.2.1	0.101758793969849	.	72880001	73200000	#0000FF	1	0.125
chr1	73200001	73680000	B.2.2.2.1.2.1.1.1	0.0339195979899497	.	73200001	73680000	#0000FF	1	0.125
chr1	73680001	74240000	B.2.2.2.1.2.1.1.2	0.0326633165829146	.	73680001	74240000	#0000FF	1	0.125
chr1	74240001	74600000	B.2.2.1.1.2.2.1.2.2.1.1	0.10427135678392	.	74240001	74600000	#0000FF	1	0.125
chr1	74600001	75120000	B.2.1.1.2.1.2.2.1.2.2.2	0.227386934673367	.	74600001	75120000	#4848FF	1	0.25
chr1	75120001	75280000	A.2.2.1.1.1.1.1.1	0.576633165829146	.	75120001	75280000	#FFDADA	1	0.625
chr1	75280001	75840000	B.2.2.1.1.2.2.1.2.2.2.2	0.100502512562814	.	75280001	75840000	#0000FF	1	0.125
chr1	75840001	76160000	B.2.1.2.2.2.1.1.2.2.1	0.149497487437186	.	75840001	76160000	#4848FF	1	0.25
chr1	76160001	76280000	A.2.1.1.2.1.1.2.2	0.652010050251256	.	76160001	76280000	#FF9191	1	0.75
chr1	76280001	76520000	B.1.1.2.2.2.1.1.2.1	0.380653266331658	.	76280001	76520000	#DADAFF	1	0.5
chr1	76520001	76800000	B.2.1.1.1.2.2.1.2.1.1	0.255025125628141	.	76520001	76800000	#4848FF	1	0.25
chr1	76800001	77000000	B.2.1.1.1.2.2.2.2.2.1.2	0.243718592964824	.	76800001	77000000	#4848FF	1	0.25
chr1	77000001	77320000	B.2.2.1.1.2.2.1.2.1	0.105527638190955	.	77000001	77320000	#0000FF	1	0.125
chr1	77320001	77560000	B.1.2.2.1.1.2.2.1	0.316582914572864	.	77320001	77560000	#9191FF	1	0.375
chr1	77560001	77720000	B.1.1.1.1.2.1.2.2	0.440954773869347	.	77560001	77720000	#DADAFF	1	0.5
chr1	77720001	78040000	B.1.2.2.1.1.1.1	0.32286432160804	.	77720001	78040000	#9191FF	1	0.375
chr1	78040001	78280000	A.1.1.2.1.1.1.2.2.1.2	0.937185929648241	.	78040001	78280000	#FF0000	1	1
chr1	78280001	78480000	A.1.1.2.2.2.1.2.2.2.2	0.864321608040201	.	78280001	78480000	#FF0000	1	1
chr1	78480001	79040000	B.1.2.2.1.1.2.1.2	0.3178391959799	.	78480001	79040000	#9191FF	1	0.375
chr1	79040001	79160000	A.2.1.1.2.1.2.1.2	0.649497487437186	.	79040001	79160000	#FF9191	1	0.75
chr1	79160001	79400000	B.2.1.1.1.2.2.2.2.2.1.1	0.244974874371859	.	79160001	79400000	#4848FF	1	0.25
chr1	79400001	79680000	B.2.1.1.1.2.2.2.2.2.2	0.242462311557789	.	79400001	79680000	#4848FF	1	0.25
chr1	79680001	79880000	B.2.1.1.1.2.2.2.1.1	0.251256281407035	.	79680001	79880000	#4848FF	1	0.25
chr1	79880001	80280000	B.1.1.2.2.2.1.1.2.2.1	0.379396984924623	.	79880001	80280000	#DADAFF	1	0.5
chr1	80280001	80920000	B.2.2.1.2.2.1.2.2.2	0.0590452261306533	.	80280001	80920000	#0000FF	1	0.125
chr1	80920001	81040000	B.2.1.1.2.1.2.1.2.1	0.234924623115578	.	80920001	81040000	#4848FF	1	0.25
chr1	81040001	81200000	B.1.2.2.1.1.2.2.2	0.315326633165829	.	81040001	81200000	#9191FF	1	0.375
chr1	81200001	81640000	B.2.2.1.1.2.2.1.1.1	0.108040201005025	.	81200001	81640000	#0000FF	1	0.125
chr1	81640001	81960000	B.2.1.2.1.1.2.1.2.1	0.192211055276382	.	81640001	81960000	#4848FF	1	0.25
chr1	81960001	82160000	A.2.2.1.2.2.1.1.1.2	0.531407035175879	.	81960001	82160000	#FFDADA	1	0.625
chr1	82160001	82560000	B.2.1.1.2.1.2.2.1.2.1	0.229899497487437	.	82160001	82560000	#4848FF	1	0.25
chr1	82560001	82720000	B.1.2.1.2.1.1.1.2	0.347989949748744	.	82560001	82720000	#9191FF	1	0.375
chr1	82720001	83240000	B.2.2.1.1.2.2.1.1.2	0.10678391959799	.	82720001	83240000	#0000FF	1	0.125
chr1	83240001	83840000	B.2.2.1.1.2.2.2.2.2	0.092964824120603	.	83240001	83840000	#0000FF	1	0.125
chr1	83840001	84000000	A.2.1.2.2.2.2.1.1.1.1	0.584170854271357	.	83840001	84000000	#FF9191	1	0.75
chr1	84000001	84520000	B.2.1.2.1.1.2.1.1	0.193467336683417	.	84000001	84520000	#4848FF	1	0.25
chr1	84520001	84920000	B.1.1.2.2.2.1.1.1.1	0.384422110552764	.	84520001	84920000	#DADAFF	1	0.5
chr1	84920001	85080000	A.1.2.1.1.2.2.1.2	0.814070351758794	.	84920001	85080000	#FF4848	1	0.875
chr1	85080001	85400000	A.2.1.2.1.2.1.2.1.1	0.614321608040201	.	85080001	85400000	#FF9191	1	0.75
chr1	85400001	85520000	A.1.2.1.2.2.1.2.1.1	0.767587939698492	.	85400001	85520000	#FF4848	1	0.875
chr1	85520001	85800000	A.2.1.2.1.2.1.2.1.2.2	0.611809045226131	.	85520001	85800000	#FF9191	1	0.75
chr1	85800001	85960000	B.2.1.1.1.2.2.2.2.1.2	0.246231155778894	.	85800001	85960000	#4848FF	1	0.25
chr1	85960001	86080000	B.1.2.1.2.2.2.1.2.2.2	0.326633165829146	.	85960001	86080000	#9191FF	1	0.375
chr1	86080001	86200000	A.2.2.1.2.2.1.1.1.1.2.1	0.53391959798995	.	86080001	86200000	#FFDADA	1	0.625
chr1	86200001	86360000	B.1.1.2.2.2.1.1.1.2.1	0.383165829145729	.	86200001	86360000	#DADAFF	1	0.5
chr1	86360001	86560000	A.2.2.2.2.1.1.2.1.1	0.483668341708543	.	86360001	86560000	#FFDADA	1	0.625
chr1	86560001	86800000	B.2.1.2.2.2.1.1.2.1.2.2	0.150753768844221	.	86560001	86800000	#4848FF	1	0.25
chr1	86800001	86960000	B.1.1.1.1.2.2.2.1.2	0.437185929648241	.	86800001	86960000	#DADAFF	1	0.5
chr1	86960001	87160000	B.1.2.2.1.1.1.2.2	0.32035175879397	.	86960001	87160000	#9191FF	1	0.375
chr1	87160001	87320000	A.2.1.1.1.1.1.2.2	0.672110552763819	.	87160001	87320000	#FF9191	1	0.75
chr1	87320001	87560000	A.1.1.2.1.2.2.1.2.2.2.1	0.898241206030151	.	87320001	87560000	#FF0000	1	1
chr1	87560001	87840000	A.2.2.2.1.1.2.1.2.1.1	0.510050251256281	.	87560001	87840000	#FFDADA	1	0.625
chr1	87840001	88000000	A.2.2.2.1.1.2.2.2	0.503768844221106	.	87840001	88000000	#FFDADA	1	0.625
chr1	88000001	88240000	B.2.1.1.2.1.2.1.2.2.1	0.233668341708543	.	88000001	88240000	#4848FF	1	0.25
chr1	88240001	89120000	B.2.2.1.2.1.1.1.1.2	0.0904522613065327	.	88240001	89120000	#0000FF	1	0.125
chr1	89120001	89560000	A.1.1.2.2.2.1.2.2.2.1	0.865577889447236	.	89120001	89560000	#FF0000	1	1
chr1	89560001	89960000	A.2.1.2.2.1.1.1.2	0.595477386934673	.	89560001	89960000	#FF9191	1	0.75
chr1	89960001	90200000	A.1.1.2.1.2.2.1.2.2.1	0.899497487437186	.	89960001	90200000	#FF0000	1	1
chr1	90200001	90480000	A.1.1.2.2.2.2.2.2.1	0.850502512562814	.	90200001	90480000	#FF0000	1	1
chr1	90480001	90800000	B.2.1.1.1.2.2.1.1.1	0.257537688442211	.	90480001	90800000	#4848FF	1	0.25
chr1	90800001	91040000	B.1.1.2.2.2.1.2.1.2	0.373115577889447	.	90800001	91040000	#DADAFF	1	0.5
chr1	91040001	91360000	B.2.1.1.2.1.2.2.1.1	0.231155778894472	.	91040001	91360000	#4848FF	1	0.25
chr1	91360001	91560000	A.1.2.2.1.1.1.2.2	0.744974874371859	.	91360001	91560000	#FF4848	1	0.875
chr1	91560001	91920000	B.2.1.2.2.2.1.1.2.1.2.1	0.152010050251256	.	91560001	91920000	#4848FF	1	0.25
chr1	91920001	92160000	B.1.1.1.2.1.2.1.1.1.1	0.430904522613065	.	91920001	92160000	#DADAFF	1	0.5
chr1	92160001	92400000	A.2.1.2.2.2.2.1.1.1.2	0.582914572864322	.	92160001	92400000	#FF9191	1	0.75
chr1	92400001	92720000	B.2.1.1.1.2.2.1.1.2	0.256281407035176	.	92400001	92720000	#4848FF	1	0.25
chr1	92720001	92920000	A.2.1.1.1.1.1.1	0.674623115577889	.	92720001	92920000	#FF9191	1	0.75
chr1	92920001	93080000	A.1.2.1.1.2.1.2.2.2.1	0.819095477386935	.	92920001	93080000	#FF4848	1	0.875
chr1	93080001	93280000	A.2.2.1.2.2.1.1.1.1.2.2	0.532663316582915	.	93080001	93280000	#FFDADA	1	0.625
chr1	93280001	93560000	A.1.1.2.1.1.1.2.2.1.1	0.938442211055276	.	93280001	93560000	#FF0000	1	1
chr1	93560001	93680000	A.1.1.1.2.2.2.2.2	0.947236180904523	.	93560001	93680000	#FF0000	1	1
chr1	93680001	93840000	A.1.2.1.1.2.1.2.2.1	0.82035175879397	.	93680001	93840000	#FF4848	1	0.875
chr1	93840001	94080000	B.1.1.1.2.1.2.1.1.2	0.428391959798995	.	93840001	94080000	#DADAFF	1	0.5
chr1	94080001	94400000	A.1.2.2.1.1.1.1.2.2.2.1	0.748743718592965	.	94080001	94400000	#FF4848	1	0.875
chr1	94400001	94560000	B.1.2.1.2.2.2.1.1.1.1	0.334170854271357	.	94400001	94560000	#9191FF	1	0.375
chr1	94560001	94840000	B.2.1.2.2.1.1.1.2.1.2	0.170854271356784	.	94560001	94840000	#4848FF	1	0.25
chr1	94840001	95000000	A.2.2.2.1.1.2.1.2.1.2	0.508793969849246	.	94840001	95000000	#FFDADA	1	0.625
chr1	95000001	95160000	B.2.1.1.2.1.2.1.1.2	0.236180904522613	.	95000001	95160000	#4848FF	1	0.25
chr1	95160001	95360000	B.1.2.1.2.2.2.1.2.2.1.1	0.329145728643216	.	95160001	95360000	#9191FF	1	0.375
chr1	95360001	95560000	A.2.2.2.2.1.2.2.2.1	0.471105527638191	.	95360001	95560000	#FFDADA	1	0.625
chr1	95560001	95760000	B.2.1.1.1.2.2.1.2.2	0.25251256281407	.	95560001	95760000	#4848FF	1	0.25
chr1	95760001	96320000	B.2.2.2.2.1.2.1.1	0.0113065326633166	.	95760001	96320000	#0000FF	1	0.125
chr1	96320001	96400000	B.2.1.2.1.1.2.2.2	0.185929648241206	.	96320001	96400000	#4848FF	1	0.25
chr1	96400001	96600000	B.2.2.1.1.2.2.2.1.2.1	0.0979899497487437	.	96400001	96600000	#0000FF	1	0.125
chr1	96600001	97160000	B.2.2.2.1.2.2.2.2.1.2.2.1	0.0201005025125628	.	96600001	97160000	#0000FF	1	0.125
chr1	97160001	97320000	A.2.2.1.1.1.1.1.2.1	0.575376884422111	.	97160001	97320000	#FFDADA	1	0.625
chr1	97320001	97560000	B.2.1.1.1.2.2.2.1.2.1	0.25	.	97320001	97560000	#4848FF	1	0.25
chr1	97560001	97880000	A.2.2.2.1.1.2.2.1.2	0.505025125628141	.	97560001	97880000	#FFDADA	1	0.625
chr1	97880001	98040000	A.2.1.2.1.2.1.2.1.2.1	0.613065326633166	.	97880001	98040000	#FF9191	1	0.75
chr1	98040001	98400000	A.2.1.2.2.1.1.1.1	0.596733668341708	.	98040001	98400000	#FF9191	1	0.75
chr1	98400001	98840000	B.2.1.2.2.2.1.2.2.2.1	0.14070351758794	.	98400001	98840000	#4848FF	1	0.25
chr1	98840001	99120000	B.2.1.1.2.1.2.2.2	0.226130653266332	.	98840001	99120000	#4848FF	1	0.25
chr1	99120001	99400000	B.2.1.1.1.2.2.2.2.1.1	0.24748743718593	.	99120001	99400000	#4848FF	1	0.25
chr1	99400001	99600000	B.2.1.2.1.1.2.2.1.2.2	0.187185929648241	.	99400001	99600000	#4848FF	1	0.25
chr1	99600001	99720000	B.1.2.2.1.1.2.1.1	0.319095477386935	.	99600001	99720000	#9191FF	1	0.375
chr1	99720001	100200000	B.2.1.2.2.2.1.1.1	0.154522613065327	.	99720001	100200000	#4848FF	1	0.25
chr1	100200001	100480000	A.1.1.2.2.2.1.1.1.1	0.874371859296482	.	100200001	100480000	#FF0000	1	1
chr1	100480001	100600000	A.1.1.2.1.1.1.2.1.2.1.1	0.942211055276382	.	100480001	100600000	#FF0000	1	1
chr1	100600001	100920000	A.1.1.2.1.1.1.2.1.1.2	0.943467336683417	.	100600001	100920000	#FF0000	1	1
chr1	100920001	101320000	A.2.1.2.2.2.2.1.1.2	0.581658291457286	.	100920001	101320000	#FF9191	1	0.75
chr1	101320001	101760000	A.1.1.2.1.1.1.2.2.2	0.935929648241206	.	101320001	101760000	#FF0000	1	1
chr1	101760001	101920000	A.1.1.2.2.2.1.1.1.2	0.873115577889447	.	101760001	101920000	#FF0000	1	1
chr1	101920001	102760000	B.2.2.1.2.2.1.1.1.1	0.0665829145728643	.	101920001	102760000	#0000FF	1	0.125
chr1	102760001	103360000	B.2.2.2.1.2.1.2	0.0314070351758794	.	102760001	103360000	#0000FF	1	0.125
chr1	103360001	103800000	B.2.1.2.2.2.1.2.2.2.2	0.139447236180905	.	103360001	103800000	#4848FF	1	0.25
chr1	103880001	103920000	B.2.1.2.2.2.1.2.2.2.2	0.139447236180905	.	103880001	103920000	#4848FF	1	0.25
chr1	104000001	104160000	B.1.1.1.2.1.1.2	0.4321608040201	.	104000001	104160000	#DADAFF	1	0.5
chr1	104160001	104200000	B.2.1.2.2.2.1.2.2.1	0.141959798994975	.	104160001	104200000	#4848FF	1	0.25
chr1	104280001	104680000	B.2.1.2.2.2.1.2.2.1	0.141959798994975	.	104280001	104680000	#4848FF	1	0.25
chr1	104680001	105200000	B.2.2.1.1.2.2.2.2.1	0.0942211055276382	.	104680001	105200000	#0000FF	1	0.125
chr1	105200001	105320000	A.2.2.2.1.1.2.2.1.1	0.506281407035176	.	105200001	105320000	#FFDADA	1	0.625
chr1	105320001	105560000	B.1.1.2.2.2.1.1.1.2.2	0.381909547738693	.	105320001	105560000	#DADAFF	1	0.5
chr1	105560001	105760000	B.2.1.2.1.1.2.2.1.1	0.189698492462312	.	105560001	105760000	#4848FF	1	0.25
chr1	105760001	106280000	B.2.2.1.2.2.1.2.2.1	0.0603015075376884	.	105760001	106280000	#0000FF	1	0.125
chr1	106280001	106360000	B.2.1.1.1.2.2.2.1.2.2	0.248743718592965	.	106280001	106360000	#4848FF	1	0.25
chr1	106360001	106680000	B.2.2.1.1.2.2.2.1.2.2.2	0.0954773869346734	.	106360001	106680000	#0000FF	1	0.125
chr1	106680001	107480000	B.2.2.2.1.2.2.2.2.1.2.2.2	0.0188442211055276	.	106680001	107480000	#0000FF	1	0.125
chr1	107480001	107640000	B.1.1.2.1.1.1.1	0.419597989949749	.	107480001	107640000	#DADAFF	1	0.5
chr1	107640001	107960000	B.1.2.2.1.1.1.2.1	0.321608040201005	.	107640001	107960000	#9191FF	1	0.375
chr1	107960001	108080000	A.2.1.2.2.2.2.1.2.1	0.580402010050251	.	107960001	108080000	#FF9191	1	0.75
chr1	108080001	108320000	B.1.1.2.2.2.1.2.1.1.1.2	0.375628140703518	.	108080001	108320000	#DADAFF	1	0.5
chr1	108320001	108560000	A.2.2.1.1.1.1.2.1	0.57286432160804	.	108320001	108560000	#FFDADA	1	0.625
chr1	108560001	109040000	B.1.2.1.2.1.1.1.1	0.349246231155779	.	108560001	109040000	#9191FF	1	0.375
chr1	109040001	109200000	A.2.1.1.2.2.2.1.1	0.635678391959799	.	109040001	109200000	#FF9191	1	0.75
chr1	109200001	109440000	A.1.1.2.2.2.1.1.2.1	0.871859296482412	.	109200001	109440000	#FF0000	1	1
chr1	109440001	109800000	A.1.1.1.2.2.1.1.1	0.964824120603015	.	109440001	109800000	#FF0000	1	1
chr1	109800001	109960000	A.2.1.1.1.2.2.2.2	0.657035175879397	.	109800001	109960000	#FF9191	1	0.75
chr1	109960001	110200000	A.1.1.2.1.2.1.1.1.1.2.2	0.918341708542714	.	109960001	110200000	#FF0000	1	1
chr1	110200001	110600000	A.1.2.1.1.1.2.1.2.1	0.836683417085427	.	110200001	110600000	#FF4848	1	0.875
chr1	110600001	110840000	A.2.2.1.1.2.1.1	0.557788944723618	.	110600001	110840000	#FFDADA	1	0.625
chr1	110840001	111000000	A.1.2.2.1.2.2.1.2.2	0.718592964824121	.	110840001	111000000	#FF4848	1	0.875
chr1	111000001	111160000	B.1.1.1.1.1.2.1.1	0.451005025125628	.	111000001	111160000	#DADAFF	1	0.5
chr1	111160001	111400000	A.2.1.1.2.2.2.2.1	0.633165829145729	.	111160001	111400000	#FF9191	1	0.75
chr1	111400001	111640000	A.1.2.1.2.1.2.2.2.2.2	0.773869346733668	.	111400001	111640000	#FF4848	1	0.875
chr1	111640001	111800000	A.1.1.2.2.2.1.1.2.2	0.870603015075377	.	111640001	111800000	#FF0000	1	1
chr1	111800001	112080000	A.1.2.2.2.1.2.2.2.2	0.692211055276382	.	111800001	112080000	#FF4848	1	0.875
chr1	112080001	112320000	A.1.1.2.1.1.1.2.1.2.1.2	0.940954773869347	.	112080001	112320000	#FF0000	1	1
chr1	112320001	112880000	B.2.2.1.2.1.2.2.1.2	0.071608040201005	.	112320001	112880000	#0000FF	1	0.125
chr1	112880001	113160000	A.1.2.2.2.1.2.1.1.1.2	0.701005025125628	.	112880001	113160000	#FF4848	1	0.875
chr1	113160001	113280000	A.1.2.1.2.1.2.2.1.1.1	0.782663316582915	.	113160001	113280000	#FF4848	1	0.875
chr1	113280001	113440000	A.2.2.1.2.2.1.1.1.1.1	0.535175879396985	.	113280001	113440000	#FFDADA	1	0.625
chr1	113440001	113640000	A.1.2.1.2.1.2.2.1.1.2	0.781407035175879	.	113440001	113640000	#FF4848	1	0.875
chr1	113640001	113960000	B.1.1.2.2.2.1.2.2.1	0.371859296482412	.	113640001	113960000	#DADAFF	1	0.5
chr1	113960001	114240000	B.1.2.1.2.2.2.1.1.1.2	0.332914572864322	.	113960001	114240000	#9191FF	1	0.375
chr1	114240001	114520000	A.1.1.2.1.1.1.2.1.2.2	0.939698492462312	.	114240001	114520000	#FF0000	1	1
chr1	114520001	114960000	B.1.2.2.2.1.2.1.1	0.290201005025126	.	114520001	114960000	#9191FF	1	0.375
chr1	114960001	115080000	A.1.2.2.1.1.1.1.2.2.1.1	0.751256281407035	.	114960001	115080000	#FF4848	1	0.875
chr1	115080001	115360000	A.2.1.2.1.2.2.2.2.1.2	0.599246231155779	.	115080001	115360000	#FF9191	1	0.75
chr1	115360001	115560000	B.2.2.1.1.2.1.1.2.2	0.113065326633166	.	115360001	115560000	#0000FF	1	0.125
chr1	115560001	115680000	B.1.2.2.2.1.2.2.1	0.287688442211055	.	115560001	115680000	#9191FF	1	0.375
chr1	115680001	116120000	B.2.2.2.1.1.2.2.2	0.0351758793969849	.	115680001	116120000	#0000FF	1	0.125
chr1	116120001	116280000	B.1.1.2.2.2.1.2.1.1.1.1	0.376884422110553	.	116120001	116280000	#DADAFF	1	0.5
chr1	116280001	116600000	B.2.1.2.1.1.1.1.1.2.2	0.206030150753769	.	116280001	116600000	#4848FF	1	0.25
chr1	116600001	116880000	A.2.2.2.2.1.2.2.2.2	0.469849246231156	.	116600001	116880000	#FFDADA	1	0.625
chr1	116880001	117080000	A.1.2.2.2.1.2.1.1.1.1	0.702261306532663	.	116880001	117080000	#FF4848	1	0.875
chr1	117080001	117400000	A.1.1.2.1.2.2.1.2.1	0.900753768844221	.	117080001	117400000	#FF0000	1	1
chr1	117400001	117680000	A.1.2.2.1.1.1.1.1	0.753768844221106	.	117400001	117680000	#FF4848	1	0.875
chr1	117680001	117880000	B.1.2.2.2.1.2.1.2	0.28894472361809	.	117680001	117880000	#9191FF	1	0.375
chr1	117880001	118040000	A.2.1.1.2.1.1.1	0.655778894472362	.	117880001	118040000	#FF9191	1	0.75
chr1	118040001	118240000	A.2.2.1.2.2.1.2.2.2.2	0.521356783919598	.	118040001	118240000	#FFDADA	1	0.625
chr1	118240001	118520000	B.1.1.1.2.1.2.1.2	0.42713567839196	.	118240001	118520000	#DADAFF	1	0.5
chr1	118520001	119000000	B.2.2.2.1.2.2.2.2.2	0.0175879396984925	.	118520001	119000000	#0000FF	1	0.125
chr1	119000001	119080000	B.2.1.2.1.1.2.2.1.2.1	0.188442211055276	.	119000001	119080000	#4848FF	1	0.25
chr1	119080001	119360000	B.2.2.1.2.2.1.2.1	0.0615577889447236	.	119080001	119360000	#0000FF	1	0.125
chr1	119360001	119600000	B.1.2.1.2.2.2.1.2.1	0.330402010050251	.	119360001	119600000	#9191FF	1	0.375
chr1	119600001	119920000	A.2.2.1.2.2.1.2.2.2.1	0.522613065326633	.	119600001	119920000	#FFDADA	1	0.625
chr1	119920001	120120000	B.2.1.2.1.1.1.1.1.1	0.208542713567839	.	119920001	120120000	#4848FF	1	0.25
chr1	120120001	120240000	A.2.2.2.1.1.2.1.2.2	0.507537688442211	.	120120001	120240000	#FFDADA	1	0.625
chr1	120240001	120520000	B.1.2.2.2.1.2.2.2	0.28643216080402	.	120240001	120520000	#9191FF	1	0.375
chr1	120520001	120720000	A.2.2.1.1.1.1.2.2	0.571608040201005	.	120520001	120720000	#FFDADA	1	0.625
chr1	120720001	120800000	A.2.2.2.2.1.2.1.1.1	0.478643216080402	.	120720001	120800000	#FFDADA	1	0.625
chr1	120800001	120960000	B.1.1.2.1.1.1.2.1.1	0.418341708542714	.	120800001	120960000	#DADAFF	1	0.5
chr1	121080001	121160000	B.1.1.2.1.1.1.2.1.1	0.418341708542714	.	121080001	121160000	#DADAFF	1	0.5
chr1	121160001	121400000	B.2.2.1.1.2.2.2.1.1	0.0992462311557789	.	121160001	121400000	#0000FF	1	0.125
chr1	121480001	121520000	B.2.2.1.1.2.2.2.1.1	0.0992462311557789	.	121480001	121520000	#0000FF	1	0.125
chr1	142520001	142560000	B.2.1.1.2.1.1.2	0.238693467336683	.	142520001	142560000	#4848FF	1	0.25
chr1	142600001	142640000	B.2.1.1.2.1.1.2	0.238693467336683	.	142600001	142640000	#4848FF	1	0.25
chr1	143120001	143320000	B.2.1.1.2.1.1.2	0.238693467336683	.	143120001	143320000	#4848FF	1	0.25
chr1	143640001	143680000	A.1.2.2.2.1.2.2.2.1	0.693467336683417	.	143640001	143680000	#FF4848	1	0.875
chr1	143720001	143800000	A.1.2.2.2.1.2.2.2.1	0.693467336683417	.	143720001	143800000	#FF4848	1	0.875
chr1	143880001	143960000	A.1.2.2.2.1.2.2.2.1	0.693467336683417	.	143880001	143960000	#FF4848	1	0.875
chr1	143960001	144120000	A.2.2.2.2.2.1.2.2.2	0.459798994974874	.	143960001	144120000	#FFDADA	1	0.625
chr1	144160001	144200000	A.2.2.2.2.2.1.2.2.2	0.459798994974874	.	144160001	144200000	#FFDADA	1	0.625
chr1	144280001	144400000	A.2.2.1.2.2.1.2.1.2	0.525125628140704	.	144280001	144400000	#FFDADA	1	0.625
chr1	144440001	144480000	A.2.2.1.2.2.1.2.1.2	0.525125628140704	.	144440001	144480000	#FFDADA	1	0.625
chr1	144480001	144720000	A.2.1.1.2.2.2.1.2	0.634422110552764	.	144480001	144720000	#FF9191	1	0.75
chr1	144800001	145120000	A.2.1.2.1.2.2.2.2.1.1	0.600502512562814	.	144800001	145120000	#FF9191	1	0.75
chr1	145120001	145360000	A.1.2.1.2.1.2.1.2.1.2	0.785175879396985	.	145120001	145360000	#FF4848	1	0.875
chr1	145360001	145640000	A.1.1.1.2.1.1.1	0.976130653266332	.	145360001	145640000	#FF0000	1	1
chr1	145640001	145840000	A.1.2.1.2.1.2.1.1.1.1	0.791457286432161	.	145640001	145840000	#FF4848	1	0.875
chr1	145960001	146040000	A.1.2.1.2.1.2.1.1.1.1	0.791457286432161	.	145960001	146040000	#FF4848	1	0.875
chr1	146200001	146280000	A.2.2.2.2.2.1.1.2.1.2	0.46608040201005	.	146200001	146280000	#FFDADA	1	0.625
chr1	146320001	146480000	A.2.2.2.2.2.1.1.2.1.1	0.467336683417085	.	146320001	146480000	#FFDADA	1	0.625
chr1	146480001	146760000	A.2.2.2.2.2.1.2.2.1	0.46105527638191	.	146480001	146760000	#FFDADA	1	0.625
chr1	146760001	147000000	B.2.1.2.2.1.1.2.1.2	0.167085427135678	.	146760001	147000000	#4848FF	1	0.25
chr1	147000001	147160000	B.1.1.2.1.1.1.2.2.1	0.415829145728643	.	147000001	147160000	#DADAFF	1	0.5
chr1	147160001	147360000	B.2.1.2.1.1.1.2.2.1	0.195979899497487	.	147160001	147360000	#4848FF	1	0.25
chr1	147360001	147440000	A.2.2.1.2.2.1.2.1.1.2	0.526381909547739	.	147360001	147440000	#FFDADA	1	0.625
chr1	147480001	147600000	A.2.2.1.2.2.1.2.1.1.2	0.526381909547739	.	147480001	147600000	#FFDADA	1	0.625
chr1	147680001	147880000	A.2.2.2.2.2.1.1.2.2.1	0.464824120603015	.	147680001	147880000	#FFDADA	1	0.625
chr1	147920001	148040000	A.2.1.2.2.2.1.2.1.1	0.587939698492462	.	147920001	148040000	#FF9191	1	0.75
chr1	148160001	148280000	A.2.1.2.1.2.2.2.2.2	0.597989949748744	.	148160001	148280000	#FF9191	1	0.75
chr1	148320001	148360000	A.2.1.2.1.2.2.2.2.2	0.597989949748744	.	148320001	148360000	#FF9191	1	0.75
chr1	148520001	148600000	A.2.2.2.1.1.1.1.2	0.515075376884422	.	148520001	148600000	#FFDADA	1	0.625
chr1	148600001	148680000	B.1.1.2.1.1.1.2.2.2	0.414572864321608	.	148600001	148680000	#DADAFF	1	0.5
chr1	148720001	148840000	B.1.1.2.1.1.1.2.2.2	0.414572864321608	.	148720001	148840000	#DADAFF	1	0.5
chr1	148840001	148960000	B.2.2.2.1.2.2.2.1.2	0.0238693467336683	.	148840001	148960000	#0000FF	1	0.125
chr1	149000001	149200000	B.2.2.2.1.2.2.2.1.2	0.0238693467336683	.	149000001	149200000	#0000FF	1	0.125
chr1	149200001	149480000	B.2.1.1.1.2.1.2	0.258793969849246	.	149200001	149480000	#4848FF	1	0.25
chr1	149560001	149760000	A.2.2.1.2.2.1.2.1.1.1	0.527638190954774	.	149560001	149760000	#FFDADA	1	0.625
chr1	149760001	150200000	A.1.1.1.1.2.1.1.1	0.994974874371859	.	149760001	150200000	#FF0000	1	1
chr1	150200001	150600000	A.1.1.1.1.2.1.2.1.1.1.2	0.988693467336683	.	150200001	150600000	#FF0000	1	1
chr1	150600001	151000000	A.1.1.1.1.2.2.2.1.2	0.978643216080402	.	150600001	151000000	#FF0000	1	1
chr1	151000001	151440000	A.1.1.1.1.2.1.2.1.1.1.1	0.989949748743719	.	151000001	151440000	#FF0000	1	1
chr1	151440001	152040000	A.1.2.1.2.1.2.1.2.1.1	0.78643216080402	.	151440001	152040000	#FF4848	1	0.875
chr1	152040001	152160000	B.2.1.1.1.1.1.2	0.271356783919598	.	152040001	152160000	#4848FF	1	0.25
chr1	152160001	152360000	B.2.2.1.2.1.1.2.2.1.1	0.0841708542713568	.	152160001	152360000	#0000FF	1	0.125
chr1	152360001	152800000	B.2.2.2.1.1.1.2.1.1	0.0452261306532663	.	152360001	152800000	#0000FF	1	0.125
chr1	152800001	153200000	B.2.2.1.2.1.1.2.1.1.1	0.0879396984924623	.	152800001	153200000	#0000FF	1	0.125
chr1	153200001	153480000	B.1.1.2.1.2.1.1	0.402010050251256	.	153200001	153480000	#DADAFF	1	0.5
chr1	153480001	153800000	A.1.1.2.1.1.2.2.2.1	0.92713567839196	.	153480001	153800000	#FF0000	1	1
chr1	153800001	153960000	A.1.1.1.2.2.1.2	0.959798994974874	.	153800001	153960000	#FF0000	1	1
chr1	153960001	154120000	A.2.1.2.1.1.2.1.1	0.620603015075377	.	153960001	154120000	#FF9191	1	0.75
chr1	154120001	154600000	A.1.1.1.2.2.1.1.2.1.2	0.962311557788945	.	154120001	154600000	#FF0000	1	1
chr1	154600001	154880000	A.1.2.1.1.1.1.2.2.1	0.841708542713568	.	154600001	154880000	#FF4848	1	0.875
chr1	154880001	155120000	A.1.1.2.1.1.2.2.2.2.2.1	0.923366834170854	.	154880001	155120000	#FF0000	1	1
chr1	155120001	155320000	A.1.1.1.2.1.2.2	0.96608040201005	.	155120001	155320000	#FF0000	1	1
chr1	155320001	155880000	A.1.1.1.1.1.2.2	0.996231155778894	.	155320001	155880000	#FF0000	1	1
chr1	155880001	156320000	A.1.1.1.1.2.1.2.1.1.2.2	0.986180904522613	.	155880001	156320000	#FF0000	1	1
chr1	156320001	156800000	A.1.1.1.1.2.1.2.1.2	0.984924623115578	.	156320001	156800000	#FF0000	1	1
chr1	156800001	157160000	A.1.2.1.2.1.2.1.1.2.1	0.78894472361809	.	156800001	157160000	#FF4848	1	0.875
chr1	157160001	157560000	A.2.2.1.1.1.2.1.1.1.1	0.57035175879397	.	157160001	157560000	#FFDADA	1	0.625
chr1	157560001	157840000	A.2.2.2.1.2.2.2.1.2	0.489949748743719	.	157560001	157840000	#FFDADA	1	0.625
chr1	157840001	158080000	B.1.2.2.2.2.2.2.2	0.278894472361809	.	157840001	158080000	#9191FF	1	0.375
chr1	158080001	158320000	B.1.1.1.2.2.1.2	0.423366834170854	.	158080001	158320000	#DADAFF	1	0.5
chr1	158320001	158760000	B.2.2.1.1.1.1.1.1.1	0.133165829145729	.	158320001	158760000	#0000FF	1	0.125
chr1	158760001	158960000	B.1.1.1.1.2.2.2.2.2	0.434673366834171	.	158760001	158960000	#DADAFF	1	0.5
chr1	158960001	159080000	A.1.2.2.2.2.2.1.1.1	0.687185929648241	.	158960001	159080000	#FF4848	1	0.875
chr1	159080001	159720000	B.2.2.2.2.1.1.2.2	0.0125628140703518	.	159080001	159720000	#0000FF	1	0.125
chr1	159720001	160040000	A.2.2.1.1.1.2.1.1.2	0.5678391959799	.	159720001	160040000	#FFDADA	1	0.625
chr1	160040001	160160000	A.1.2.2.2.1.1.1.2.2	0.709798994974874	.	160040001	160160000	#FF4848	1	0.875
chr1	160160001	160400000	A.1.1.2.1.1.2.2.1.1	0.92964824120603	.	160160001	160400000	#FF0000	1	1
chr1	160400001	160680000	A.1.1.1.1.2.2.1.2	0.981155778894472	.	160400001	160680000	#FF0000	1	1
chr1	160680001	160800000	A.1.1.2.1.2.2.2.2.1	0.89321608040201	.	160680001	160800000	#FF0000	1	1
chr1	160800001	160960000	A.1.2.1.2.1.2.1.1.1.2	0.790201005025126	.	160800001	160960000	#FF4848	1	0.875
chr1	160960001	161200000	A.1.1.1.1.2.1.1.2.2.1	0.992462311557789	.	160960001	161200000	#FF0000	1	1
chr1	161200001	161400000	A.1.1.1.2.2.2.1.2.2.1	0.956030150753769	.	161200001	161400000	#FF0000	1	1
chr1	161400001	161760000	A.1.1.1.1.2.1.1.2.1	0.993718592964824	.	161400001	161760000	#FF0000	1	1
chr1	161760001	161920000	A.1.2.2.1.1.2.1.1	0.743718592964824	.	161760001	161920000	#FF4848	1	0.875
chr1	161920001	162440000	B.1.2.2.2.2.2.2.1	0.280150753768844	.	161920001	162440000	#9191FF	1	0.375
chr1	162440001	162640000	A.1.2.2.2.2.1.1.1	0.690954773869347	.	162440001	162640000	#FF4848	1	0.875
chr1	162640001	162800000	A.2.1.2.1.2.2.1.2.1	0.605527638190955	.	162640001	162800000	#FF9191	1	0.75
chr1	162800001	163200000	B.2.2.1.2.1.1.2.1.2	0.085427135678392	.	162800001	163200000	#0000FF	1	0.125
chr1	163200001	163360000	B.1.1.2.1.1.1.2.1.2	0.417085427135678	.	163200001	163360000	#DADAFF	1	0.5
chr1	163360001	163520000	B.2.1.2.2.2.2.2.1	0.135678391959799	.	163360001	163520000	#4848FF	1	0.25
chr1	163520001	164000000	B.2.2.2.2.1.2.2.1	0.00879396984924623	.	163520001	164000000	#0000FF	1	0.125
chr1	164000001	164520000	B.2.2.2.2.1.2.2.2	0.00753768844221105	.	164000001	164520000	#0000FF	1	0.125
chr1	164520001	165280000	B.2.2.2.2.2.1.2	0.0050251256281407	.	164520001	165280000	#0000FF	1	0.125
chr1	165280001	165560000	B.2.1.2.2.1.2.1.2.2	0.157035175879397	.	165280001	165560000	#4848FF	1	0.25
chr1	165560001	165880000	A.1.2.1.2.2.1.1.1.1	0.772613065326633	.	165560001	165880000	#FF4848	1	0.875
chr1	165880001	166160000	B.2.1.1.1.1.1.1.1.1.1	0.277638190954774	.	165880001	166160000	#4848FF	1	0.25
chr1	166160001	166360000	B.2.1.2.1.1.1.2.1.2	0.197236180904523	.	166160001	166360000	#4848FF	1	0.25
chr1	166360001	166800000	B.2.2.2.1.1.1.2.2.2.1	0.0414572864321608	.	166360001	166800000	#0000FF	1	0.125
chr1	166800001	167200000	A.2.2.1.2.2.2.1.2	0.518844221105528	.	166800001	167200000	#FFDADA	1	0.625
chr1	167200001	167560000	A.1.1.1.2.2.2.2.1.1.1	0.953517587939699	.	167200001	167560000	#FF0000	1	1
chr1	167560001	167760000	A.1.1.1.2.2.2.2.1.2.2.2	0.948492462311558	.	167560001	167760000	#FF0000	1	1
chr1	167760001	167880000	A.2.1.1.2.2.1.2.2.1.1	0.639447236180904	.	167760001	167880000	#FF9191	1	0.75
chr1	167880001	168000000	A.1.1.2.2.2.2.2.1.2.1	0.853015075376884	.	167880001	168000000	#FF0000	1	1
chr1	168000001	168240000	A.1.1.2.2.2.2.1.1.2	0.861809045226131	.	168000001	168240000	#FF0000	1	1
chr1	168240001	168560000	A.2.1.1.2.2.2.2.2	0.631909547738693	.	168240001	168560000	#FF9191	1	0.75
chr1	168560001	168920000	B.1.2.1.1.1.1.1	0.365577889447236	.	168560001	168920000	#9191FF	1	0.375
chr1	168920001	169120000	A.1.2.2.1.1.2.2.1.2	0.738693467336683	.	168920001	169120000	#FF4848	1	0.875
chr1	169120001	169280000	B.1.1.1.1.2.2.2.1.1	0.438442211055276	.	169120001	169280000	#DADAFF	1	0.5
chr1	169280001	169800000	A.1.2.2.2.2.2.2.1.2	0.67713567839196	.	169280001	169800000	#FF4848	1	0.875
chr1	169800001	170040000	A.1.2.1.1.2.1.1.1.2	0.827889447236181	.	169800001	170040000	#FF4848	1	0.875
chr1	170040001	170240000	B.1.1.1.2.1.1.1	0.433417085427136	.	170040001	170240000	#DADAFF	1	0.5
chr1	170240001	170480000	B.1.2.2.1.2.2.2.1.1	0.302763819095477	.	170240001	170480000	#9191FF	1	0.375
chr1	170480001	170920000	B.1.2.2.1.2.1.2.2.2	0.307788944723618	.	170480001	170920000	#9191FF	1	0.375
chr1	170920001	171160000	B.2.2.1.1.1.1.1.1.2	0.131909547738693	.	170920001	171160000	#0000FF	1	0.125
chr1	171160001	171440000	B.2.1.1.1.1.1.1.1.2.2	0.273869346733668	.	171160001	171440000	#4848FF	1	0.25
chr1	171440001	171600000	A.1.1.2.2.2.2.1.2.2.2.2	0.855527638190955	.	171440001	171600000	#FF0000	1	1
chr1	171600001	171800000	A.2.1.2.1.2.2.1.1.1	0.608040201005025	.	171600001	171800000	#FF9191	1	0.75
chr1	171800001	172040000	B.1.1.2.1.1.2.1.1.2	0.412060301507538	.	171800001	172040000	#DADAFF	1	0.5
chr1	172040001	172280000	A.1.2.2.2.2.2.2.1.1.1	0.680904522613065	.	172040001	172280000	#FF4848	1	0.875
chr1	172280001	172360000	A.1.2.2.1.1.2.2.1.1	0.739949748743719	.	172280001	172360000	#FF4848	1	0.875
chr1	172360001	172800000	A.2.1.1.2.2.1.2.2.1.2	0.638190954773869	.	172360001	172800000	#FF9191	1	0.75
chr1	172800001	173160000	B.1.1.2.2.1.2.1	0.388190954773869	.	172800001	173160000	#DADAFF	1	0.5
chr1	173160001	173480000	A.1.2.1.1.2.1.1.2.2	0.82286432160804	.	173160001	173480000	#FF4848	1	0.875
chr1	173480001	173720000	A.2.2.2.2.2.1.2.1	0.462311557788945	.	173480001	173720000	#FFDADA	1	0.625
chr1	173720001	174000000	A.1.1.2.1.2.2.2.1.1	0.89572864321608	.	173720001	174000000	#FF0000	1	1
chr1	174000001	174240000	A.1.2.2.2.2.2.2.1.1.2.2	0.678391959798995	.	174000001	174240000	#FF4848	1	0.875
chr1	174240001	174440000	A.2.2.1.1.1.2.2.2.2	0.559045226130653	.	174240001	174440000	#FFDADA	1	0.625
chr1	174440001	174680000	A.2.2.2.2.2.1.1.1	0.468592964824121	.	174440001	174680000	#FFDADA	1	0.625
chr1	174680001	175000000	A.1.2.1.1.2.2.2.1.2	0.811557788944724	.	174680001	175000000	#FF4848	1	0.875
chr1	175000001	175280000	A.2.1.1.1.1.2.1.2	0.668341708542714	.	175000001	175280000	#FF9191	1	0.75
chr1	175280001	175640000	B.2.1.1.1.1.1.1.2	0.272613065326633	.	175280001	175640000	#4848FF	1	0.25
chr1	175640001	175880000	B.2.1.1.2.2.2.2.2.2	0.209798994974874	.	175640001	175880000	#4848FF	1	0.25
chr1	175880001	176200000	A.2.1.1.2.2.1.1.2	0.64321608040201	.	175880001	176200000	#FF9191	1	0.75
chr1	176200001	176840000	B.2.2.2.2.1.1.1.1	0.0163316582914573	.	176200001	176840000	#0000FF	1	0.125
chr1	176840001	176920000	B.2.1.2.1.1.1.2.1.1.1.2	0.199748743718593	.	176840001	176920000	#4848FF	1	0.25
chr1	176920001	177560000	B.2.2.2.2.2.1.1	0.00628140703517588	.	176920001	177560000	#0000FF	1	0.125
chr1	177560001	177720000	B.2.2.1.2.2.2.1.1.2.2	0.0552763819095477	.	177560001	177720000	#0000FF	1	0.125
chr1	177720001	177960000	B.2.2.1.1.1.1.1.2	0.130653266331658	.	177720001	177960000	#0000FF	1	0.125
chr1	177960001	178120000	B.1.2.2.1.2.1.1.1.2	0.312814070351759	.	177960001	178120000	#9191FF	1	0.375
chr1	178120001	178280000	B.2.1.1.1.1.2.2.2.2	0.261306532663317	.	178120001	178280000	#4848FF	1	0.25
chr1	178280001	178520000	B.1.2.2.1.2.1.2.2.1	0.309045226130653	.	178280001	178520000	#9191FF	1	0.375
chr1	178520001	178720000	A.2.2.1.1.1.2.2.2.1.2	0.560301507537688	.	178520001	178720000	#FFDADA	1	0.625
chr1	178720001	178960000	B.1.2.2.1.2.1.2.1	0.310301507537688	.	178720001	178960000	#9191FF	1	0.375
chr1	178960001	179360000	A.1.2.1.1.2.2.2.2.2	0.809045226130653	.	178960001	179360000	#FF4848	1	0.875
chr1	179360001	179800000	B.2.1.2.1.1.1.2.2.2	0.194723618090452	.	179360001	179800000	#4848FF	1	0.25
chr1	179800001	180040000	A.1.1.1.2.2.2.2.1.1.2	0.952261306532663	.	179800001	180040000	#FF0000	1	1
chr1	180040001	180600000	A.1.2.1.1.2.1.1.2.1.1	0.826633165829146	.	180040001	180600000	#FF4848	1	0.875
chr1	180600001	180960000	A.1.1.2.2.2.2.1.1.1	0.863065326633166	.	180600001	180960000	#FF0000	1	1
chr1	180960001	181160000	A.1.1.1.2.2.2.1.2.1	0.957286432160804	.	180960001	181160000	#FF0000	1	1
chr1	181160001	181360000	B.1.2.1.1.1.2.1.2	0.360552763819095	.	181160001	181360000	#9191FF	1	0.375
chr1	181360001	181520000	A.2.1.1.2.2.1.2.1.1	0.641959798994975	.	181360001	181520000	#FF9191	1	0.75
chr1	181520001	181920000	B.1.1.2.1.2.2.2	0.39572864321608	.	181520001	181920000	#DADAFF	1	0.5
chr1	181920001	182120000	B.1.1.2.1.2.2.1	0.396984924623116	.	181920001	182120000	#DADAFF	1	0.5
chr1	182120001	182320000	B.1.1.2.2.1.2.2.2	0.385678391959799	.	182120001	182320000	#DADAFF	1	0.5
chr1	182320001	182560000	A.2.1.2.2.2.1.1	0.589195979899497	.	182320001	182560000	#FF9191	1	0.75
chr1	182560001	182760000	A.1.2.1.1.2.2.1.1.1	0.816582914572864	.	182560001	182760000	#FF4848	1	0.875
chr1	182760001	182880000	A.1.2.1.1.1.2.2.1.1	0.834170854271357	.	182760001	182880000	#FF4848	1	0.875
chr1	182880001	183120000	A.1.2.1.2.1.2.1.1.2.2	0.787688442211055	.	182880001	183120000	#FF4848	1	0.875
chr1	183120001	183280000	A.2.1.1.2.2.1.2.1.2	0.64070351758794	.	183120001	183280000	#FF9191	1	0.75
chr1	183280001	183440000	A.2.2.1.1.2.1.2.1	0.556532663316583	.	183280001	183440000	#FFDADA	1	0.625
chr1	183440001	183640000	A.1.1.1.2.2.2.1.1	0.958542713567839	.	183440001	183640000	#FF0000	1	1
chr1	183640001	183880000	A.1.1.2.1.1.1.1	0.945979899497487	.	183640001	183880000	#FF0000	1	1
chr1	183880001	184200000	A.2.1.2.1.2.2.2.1.1	0.603015075376884	.	183880001	184200000	#FF9191	1	0.75
chr1	184200001	184640000	B.1.2.1.1.1.2.2	0.35929648241206	.	184200001	184640000	#9191FF	1	0.375
chr1	184640001	184960000	A.1.1.2.2.2.2.1.2.2.1	0.858040201005025	.	184640001	184960000	#FF0000	1	1
chr1	184960001	185160000	A.1.2.2.2.2.2.1.2.1.1	0.684673366834171	.	184960001	185160000	#FF4848	1	0.875
chr1	185160001	185400000	A.2.1.2.1.2.2.1.2.2	0.60427135678392	.	185160001	185400000	#FF9191	1	0.75
chr1	185400001	185680000	A.2.2.2.2.1.1.2.1.2	0.482412060301508	.	185400001	185680000	#FFDADA	1	0.625
chr1	185680001	186040000	B.2.2.1.1.1.2.2.1.2.1	0.121859296482412	.	185680001	186040000	#0000FF	1	0.125
chr1	186040001	186240000	B.1.2.2.1.2.2.2.1.2	0.301507537688442	.	186040001	186240000	#9191FF	1	0.375
chr1	186240001	186400000	A.1.2.2.2.2.2.1.1.2	0.685929648241206	.	186240001	186400000	#FF4848	1	0.875
chr1	186400001	186720000	A.2.2.2.1.1.1.2.2	0.512562814070352	.	186400001	186720000	#FFDADA	1	0.625
chr1	186720001	186920000	A.2.2.1.1.1.2.2.1.1.1	0.565326633165829	.	186720001	186920000	#FFDADA	1	0.625
chr1	186920001	187440000	B.1.2.2.1.2.2.1.1.1	0.306532663316583	.	186920001	187440000	#9191FF	1	0.375
chr1	187440001	187880000	B.2.1.2.1.2.2.1.2.2	0.175879396984925	.	187440001	187880000	#4848FF	1	0.25
chr1	187880001	188040000	A.2.1.2.1.2.1.1	0.615577889447236	.	187880001	188040000	#FF9191	1	0.75
chr1	188040001	188440000	B.2.1.1.1.1.2.1.2.2	0.267587939698492	.	188040001	188440000	#4848FF	1	0.25
chr1	188440001	189400000	B.2.2.1.2.2.2.1.2.2	0.0515075376884422	.	188440001	189400000	#0000FF	1	0.125
chr1	189400001	189800000	B.2.1.2.1.2.2.2	0.174623115577889	.	189400001	189800000	#4848FF	1	0.25
chr1	189800001	190280000	B.2.1.2.1.2.2.1.2.1	0.17713567839196	.	189800001	190280000	#4848FF	1	0.25
chr1	190280001	190600000	B.2.1.1.2.1.1.1.2	0.239949748743719	.	190280001	190600000	#4848FF	1	0.25
chr1	190600001	190800000	B.1.2.2.1.2.2.1.1.2	0.305276381909548	.	190600001	190800000	#9191FF	1	0.375
chr1	190800001	191080000	B.2.1.2.1.2.1.1.2.1	0.183417085427136	.	190800001	191080000	#4848FF	1	0.25
chr1	191080001	191240000	B.1.1.2.2.2.2.1.2	0.368090452261307	.	191080001	191240000	#DADAFF	1	0.5
chr1	191240001	191480000	B.2.1.2.1.2.1.2.1	0.180904522613065	.	191240001	191480000	#4848FF	1	0.25
chr1	191480001	191680000	B.1.2.1.2.1.2.2	0.340452261306533	.	191480001	191680000	#9191FF	1	0.375
chr1	191680001	192440000	B.2.1.2.1.2.2.1.1	0.178391959798995	.	191680001	192440000	#4848FF	1	0.25
chr1	192440001	192600000	A.1.1.2.2.2.2.1.2.1.2	0.85929648241206	.	192440001	192600000	#FF0000	1	1
chr1	192600001	193000000	A.2.2.2.2.1.1.2.2.2	0.479899497487437	.	192600001	193000000	#FFDADA	1	0.625
chr1	193000001	193240000	A.1.1.2.2.2.2.1.2.2.2.1	0.85678391959799	.	193000001	193240000	#FF0000	1	1
chr1	193240001	193560000	B.1.1.2.1.1.2.2.2.1.1	0.405778894472362	.	193240001	193560000	#DADAFF	1	0.5
chr1	193560001	194000000	B.2.1.2.1.2.1.1.2.2	0.182160804020101	.	193560001	194000000	#4848FF	1	0.25
chr1	194000001	194360000	B.2.1.1.1.1.2.1.2.1	0.268844221105528	.	194000001	194360000	#4848FF	1	0.25
chr1	194360001	194520000	B.2.1.1.1.1.2.2.1.2.2	0.263819095477387	.	194360001	194520000	#4848FF	1	0.25
chr1	194520001	194720000	B.1.2.2.1.2.2.1.2	0.304020100502513	.	194520001	194720000	#9191FF	1	0.375
chr1	194720001	194880000	B.1.1.2.2.2.2.1.1	0.369346733668342	.	194720001	194880000	#DADAFF	1	0.5
chr1	194880001	195120000	B.2.1.1.1.1.2.2.1.2.1	0.265075376884422	.	194880001	195120000	#4848FF	1	0.25
chr1	195120001	195600000	B.2.1.1.1.1.2.2.1.1	0.266331658291457	.	195120001	195600000	#4848FF	1	0.25
chr1	195600001	196320000	B.2.1.2.2.2.2.1.2	0.136934673366834	.	195600001	196320000	#4848FF	1	0.25
chr1	196320001	196560000	B.2.1.2.1.2.1.2.2	0.17964824120603	.	196320001	196560000	#4848FF	1	0.25
chr1	196560001	197040000	B.2.1.2.2.2.2.1.1	0.138190954773869	.	196560001	197040000	#4848FF	1	0.25
chr1	197040001	197200000	A.2.1.2.2.1.2.2	0.590452261306533	.	197040001	197200000	#FF9191	1	0.75
chr1	197200001	197480000	B.1.2.2.1.2.2.2.2.2.2	0.297738693467337	.	197200001	197480000	#9191FF	1	0.375
chr1	197480001	197640000	B.1.2.1.2.2.1.1.2.2	0.336683417085427	.	197480001	197640000	#9191FF	1	0.375
chr1	197640001	197840000	B.1.2.1.2.2.1.1.1	0.339195979899498	.	197640001	197840000	#9191FF	1	0.375
chr1	197840001	198080000	B.1.2.2.1.2.1.1.1.1	0.314070351758794	.	197840001	198080000	#9191FF	1	0.375
chr1	198080001	198240000	A.1.2.2.1.1.2.2.2.1	0.737437185929648	.	198080001	198240000	#FF4848	1	0.875
chr1	198240001	198480000	A.2.2.1.2.2.2.2	0.517587939698492	.	198240001	198480000	#FFDADA	1	0.625
chr1	198480001	198680000	A.1.1.2.2.2.2.1.2.1.1	0.860552763819096	.	198480001	198680000	#FF0000	1	1
chr1	198680001	198880000	A.1.2.2.1.1.2.2.2.2	0.736180904522613	.	198680001	198880000	#FF4848	1	0.875
chr1	198880001	199240000	A.1.1.2.1.2.2.1.1.2	0.902010050251256	.	198880001	199240000	#FF0000	1	1
chr1	199240001	199520000	B.1.1.1.1.2.2.2.2.1	0.435929648241206	.	199240001	199520000	#DADAFF	1	0.5
chr1	199520001	199680000	B.1.2.2.1.2.2.2.2.1	0.300251256281407	.	199520001	199680000	#9191FF	1	0.375
chr1	199680001	199880000	B.2.1.2.1.1.1.2.1.1.2	0.198492462311558	.	199680001	199880000	#4848FF	1	0.25
chr1	199880001	200040000	B.1.2.1.2.2.2.2.1	0.325376884422111	.	199880001	200040000	#9191FF	1	0.375
chr1	200040001	200320000	A.2.1.2.1.2.2.1.1.2	0.60678391959799	.	200040001	200320000	#FF9191	1	0.75
chr1	200320001	200520000	A.1.2.1.1.2.2.2.1.1	0.812814070351759	.	200320001	200520000	#FF4848	1	0.875
chr1	200520001	200880000	A.1.1.1.1.2.2.1.1	0.982412060301508	.	200520001	200880000	#FF0000	1	1
chr1	200880001	201120000	A.1.2.2.2.1.1.1.2.1	0.71105527638191	.	200880001	201120000	#FF4848	1	0.875
chr1	201120001	201360000	B.1.1.1.2.2.2.2	0.420854271356784	.	201120001	201360000	#DADAFF	1	0.5
chr1	201360001	201520000	A.1.2.2.2.2.1.2	0.688442211055276	.	201360001	201520000	#FF4848	1	0.875
chr1	201520001	201760000	B.1.1.2.2.1.2.2.1	0.386934673366834	.	201520001	201760000	#DADAFF	1	0.5
chr1	201760001	202080000	A.1.2.2.1.2.1.1.2.1	0.728643216080402	.	201760001	202080000	#FF4848	1	0.875
chr1	202080001	202680000	A.1.2.1.1.1.2.1.2.2	0.835427135678392	.	202080001	202680000	#FF4848	1	0.875
chr1	202680001	203000000	A.1.1.2.1.2.1.1.2.2	0.914572864321608	.	202680001	203000000	#FF0000	1	1
chr1	203000001	203200000	A.2.2.2.1.2.2.2.2.1	0.488693467336683	.	203000001	203200000	#FFDADA	1	0.625
chr1	203200001	203320000	A.1.2.1.2.1.1.2.1.2.2	0.795226130653266	.	203200001	203320000	#FF4848	1	0.875
chr1	203320001	203600000	A.2.2.1.1.2.1.2.2	0.555276381909548	.	203320001	203600000	#FFDADA	1	0.625
chr1	203600001	203840000	A.1.2.2.1.2.1.1.2.2	0.727386934673367	.	203600001	203840000	#FF4848	1	0.875
chr1	203840001	204040000	B.1.2.2.2.1.1.2.2	0.291457286432161	.	203840001	204040000	#9191FF	1	0.375
chr1	204040001	204360000	B.1.2.1.1.1.1.2.2	0.363065326633166	.	204040001	204360000	#9191FF	1	0.375
chr1	204360001	204520000	A.1.1.2.1.1.2.2.2.2.2.2	0.922110552763819	.	204360001	204520000	#FF0000	1	1
chr1	204520001	204800000	A.2.2.2.1.2.1.1.1.1	0.50251256281407	.	204520001	204800000	#FFDADA	1	0.625
chr1	204800001	205040000	B.1.2.1.1.2.2.1	0.353015075376884	.	204800001	205040000	#9191FF	1	0.375
chr1	205040001	205320000	A.1.2.1.2.1.2.1.2.2	0.78391959798995	.	205040001	205320000	#FF4848	1	0.875
chr1	205320001	205560000	A.2.1.2.1.1.2.2.1	0.618090452261307	.	205320001	205560000	#FF9191	1	0.75
chr1	205560001	205760000	A.1.1.2.2.1.1.2.2	0.885678391959799	.	205560001	205760000	#FF0000	1	1
chr1	205760001	205920000	A.2.2.2.1.2.1.1.2	0.5	.	205760001	205920000	#FFDADA	1	0.625
chr1	206080001	206360000	A.2.1.1.1.1.2.2	0.667085427135678	.	206080001	206360000	#FF9191	1	0.75
chr1	206480001	206600000	A.2.2.2.1.2.2.1.1	0.493718592964824	.	206480001	206600000	#FFDADA	1	0.625
chr1	206600001	206960000	A.1.1.1.1.2.1.1.2.2.2	0.991206030150754	.	206600001	206960000	#FF0000	1	1
chr1	206960001	207240000	A.1.1.2.2.1.1.2.1	0.886934673366834	.	206960001	207240000	#FF0000	1	1
chr1	207240001	207480000	A.2.2.2.1.2.2.1.2	0.492462311557789	.	207240001	207480000	#FFDADA	1	0.625
chr1	207480001	207720000	A.1.2.1.1.2.2.1.1.2	0.815326633165829	.	207480001	207720000	#FF4848	1	0.875
chr1	207720001	207920000	A.2.2.1.2.1.1	0.542713567839196	.	207720001	207920000	#FFDADA	1	0.625
chr1	207920001	208160000	A.1.2.1.1.2.1.1.2.1.2.2	0.824120603015075	.	207920001	208160000	#FF4848	1	0.875
chr1	208160001	208440000	B.1.2.2.2.2.2.1	0.281407035175879	.	208160001	208440000	#9191FF	1	0.375
chr1	208440001	208840000	B.2.2.2.1.1.1.2.1.2	0.0439698492462312	.	208440001	208840000	#0000FF	1	0.125
chr1	208840001	209200000	B.2.2.2.1.1.1.2.2.1	0.042713567839196	.	208840001	209200000	#0000FF	1	0.125
chr1	209200001	209360000	B.1.2.2.2.2.1.2.1	0.28391959798995	.	209200001	209360000	#9191FF	1	0.375
chr1	209360001	209760000	B.2.2.1.2.1.1.2.2.1.2	0.0829145728643216	.	209360001	209760000	#0000FF	1	0.125
chr1	209760001	210040000	A.2.1.1.1.1.2.1.1.1	0.670854271356784	.	209760001	210040000	#FF9191	1	0.75
chr1	210040001	210320000	B.2.2.1.1.1.1.2.1	0.129396984924623	.	210040001	210320000	#0000FF	1	0.125
chr1	210320001	210480000	B.2.1.2.1.1.1.2.1.1.1.1	0.201005025125628	.	210320001	210480000	#4848FF	1	0.25
chr1	210480001	210600000	A.2.1.2.2.1.2.1.1	0.592964824120603	.	210480001	210600000	#FF9191	1	0.75
chr1	210600001	210920000	B.2.1.1.2.2.2.1.2.1	0.214824120603015	.	210600001	210920000	#4848FF	1	0.25
chr1	210920001	211400000	B.2.2.1.2.1.1.2.2.2	0.0816582914572864	.	210920001	211400000	#0000FF	1	0.125
chr1	211400001	211560000	A.1.2.1.2.2.2.1.1.1	0.761306532663317	.	211400001	211560000	#FF4848	1	0.875
chr1	211560001	211720000	A.2.1.1.2.2.1.2.2.2	0.636934673366834	.	211560001	211720000	#FF9191	1	0.75
chr1	211720001	211840000	A.1.2.2.1.1.2.1.2.1	0.742462311557789	.	211720001	211840000	#FF4848	1	0.875
chr1	211840001	212120000	A.1.1.1.2.2.2.2.1.2.1	0.951005025125628	.	211840001	212120000	#FF0000	1	1
chr1	212120001	212240000	A.1.1.2.1.1.2.2.2.2.1.2	0.924623115577889	.	212120001	212240000	#FF0000	1	1
chr1	212240001	212440000	A.1.1.2.2.2.2.2.1.2.2	0.851758793969849	.	212240001	212440000	#FF0000	1	1
chr1	212440001	212640000	A.1.1.2.1.1.2.2.2.2.1.1	0.925879396984925	.	212440001	212640000	#FF0000	1	1
chr1	212640001	213240000	A.1.1.1.1.1.1.1	1	.	212640001	213240000	#FF0000	1	1
chr1	213240001	213440000	A.1.2.2.2.2.2.1.2.2	0.6821608040201	.	213240001	213440000	#FF4848	1	0.875
chr1	213440001	213840000	B.2.2.1.1.1.1.2.2	0.128140703517588	.	213440001	213840000	#0000FF	1	0.125
chr1	213840001	214400000	B.2.2.2.1.1.1.2.2.2.2	0.0402010050251256	.	213840001	214400000	#0000FF	1	0.125
chr1	214400001	214560000	A.2.2.2.2.1.1.1.2	0.484924623115578	.	214400001	214560000	#FFDADA	1	0.625
chr1	214560001	214840000	A.2.2.2.2.1.1.1.1	0.486180904522613	.	214560001	214840000	#FFDADA	1	0.625
chr1	214840001	215080000	B.2.2.1.1.1.2.1.1.1	0.126884422110553	.	214840001	215080000	#0000FF	1	0.125
chr1	215080001	215200000	B.2.1.1.1.1.2.2.2.1	0.262562814070352	.	215080001	215200000	#4848FF	1	0.25
chr1	215200001	215680000	B.2.2.2.1.1.1.1	0.0464824120603015	.	215200001	215680000	#0000FF	1	0.125
chr1	215680001	215840000	B.1.1.2.1.1.2.2.1.1	0.408291457286432	.	215680001	215840000	#DADAFF	1	0.5
chr1	215840001	216640000	B.2.2.2.1.2.2.1.1	0.0301507537688442	.	215840001	216640000	#0000FF	1	0.125
chr1	216640001	217120000	B.2.2.1.1.1.2.1.1.2	0.125628140703518	.	216640001	217120000	#0000FF	1	0.125
chr1	217120001	217640000	B.2.2.1.1.1.2.2.1.1	0.123115577889447	.	217120001	217640000	#0000FF	1	0.125
chr1	217640001	217840000	A.2.2.2.2.1.1.2.2.1	0.481155778894472	.	217640001	217840000	#FFDADA	1	0.625
chr1	217840001	218440000	B.2.2.1.2.2.2.2.1.1	0.050251256281407	.	217840001	218440000	#0000FF	1	0.125
chr1	218440001	218560000	B.1.1.1.1.2.1.1	0.445979899497487	.	218440001	218560000	#DADAFF	1	0.5
chr1	218560001	219240000	B.2.2.1.1.1.2.2.1.2.2.1	0.120603015075377	.	218560001	219240000	#0000FF	1	0.125
chr1	219240001	219400000	A.2.1.1.2.1.1.2.1.1	0.654522613065327	.	219240001	219400000	#FF9191	1	0.75
chr1	219400001	219560000	B.1.1.2.1.1.2.2.2.1.2	0.404522613065327	.	219400001	219560000	#DADAFF	1	0.5
chr1	219560001	219720000	A.2.2.1.1.1.2.2.1.2	0.562814070351759	.	219560001	219720000	#FFDADA	1	0.625
chr1	219720001	220160000	B.1.2.2.1.2.2.2.2.2.1	0.298994974874372	.	219720001	220160000	#9191FF	1	0.375
chr1	220160001	220480000	A.1.1.2.2.2.2.2.2.2	0.849246231155779	.	220160001	220480000	#FF0000	1	1
chr1	220480001	220840000	B.1.2.2.1.2.1.1.2	0.311557788944724	.	220480001	220840000	#9191FF	1	0.375
chr1	220840001	221160000	B.1.1.2.1.1.2.2.2.2	0.403266331658291	.	220840001	221160000	#DADAFF	1	0.5
chr1	221160001	221360000	A.2.1.2.2.2.2.2	0.577889447236181	.	221160001	221360000	#FF9191	1	0.75
chr1	221360001	221840000	B.1.1.2.2.2.2.2	0.366834170854271	.	221360001	221840000	#DADAFF	1	0.5
chr1	221840001	222040000	A.1.1.2.1.2.2.1.1.1	0.903266331658292	.	221840001	222040000	#FF0000	1	1
chr1	222040001	222240000	A.1.2.2.2.2.2.1.2.1.2	0.683417085427136	.	222040001	222240000	#FF4848	1	0.875
chr1	222240001	222600000	B.2.1.1.2.2.2.1.1	0.21608040201005	.	222240001	222600000	#4848FF	1	0.25
chr1	222600001	222720000	B.1.1.2.1.1.2.1.1.1	0.413316582914573	.	222600001	222720000	#DADAFF	1	0.5
chr1	222720001	222920000	A.1.2.1.2.2.1.1.2.1	0.770100502512563	.	222720001	222920000	#FF4848	1	0.875
chr1	222920001	223240000	B.1.2.1.1.1.2.1.1	0.361809045226131	.	222920001	223240000	#9191FF	1	0.375
chr1	223240001	223400000	A.2.2.2.2.1.2.1.2.2	0.474874371859296	.	223240001	223400000	#FFDADA	1	0.625
chr1	223400001	223680000	B.2.1.1.2.2.2.2.2.1	0.21105527638191	.	223400001	223680000	#4848FF	1	0.25
chr1	223680001	223760000	A.2.2.2.2.1.2.1.2.1	0.476130653266332	.	223680001	223760000	#FFDADA	1	0.625
chr1	223800001	223880000	A.2.2.2.2.1.2.1.2.1	0.476130653266332	.	223800001	223880000	#FFDADA	1	0.625
chr1	223880001	224160000	A.2.1.1.2.2.1.1.1.1.2	0.64572864321608	.	223880001	224160000	#FF9191	1	0.75
chr1	224160001	224320000	A.1.2.1.2.2.2.1.1.2	0.760050251256281	.	224160001	224320000	#FF4848	1	0.875
chr1	224320001	224640000	A.1.1.1.2.1.1.2.2	0.973618090452261	.	224320001	224640000	#FF0000	1	1
chr1	224640001	224880000	B.1.1.1.1.2.1.2.1.2.2	0.442211055276382	.	224640001	224880000	#DADAFF	1	0.5
chr1	224880001	225040000	A.2.1.2.2.1.2.1.2	0.591708542713568	.	224880001	225040000	#FF9191	1	0.75
chr1	225040001	225560000	B.2.2.1.2.2.2.2.1.2	0.0489949748743719	.	225040001	225560000	#0000FF	1	0.125
chr1	225560001	225960000	A.2.2.2.2.1.2.2.1.1	0.473618090452261	.	225560001	225960000	#FFDADA	1	0.625
chr1	225960001	226160000	A.1.2.1.2.2.2.2.2	0.755025125628141	.	225960001	226160000	#FF4848	1	0.875
chr1	226160001	226400000	A.1.1.1.2.1.1.2.1	0.974874371859296	.	226160001	226400000	#FF0000	1	1
chr1	226400001	226600000	A.1.1.2.1.2.2.2.1.2	0.894472361809045	.	226400001	226600000	#FF0000	1	1
chr1	226600001	226800000	B.1.1.1.1.2.1.2.1.2.1	0.443467336683417	.	226600001	226800000	#DADAFF	1	0.5
chr1	226800001	227000000	A.1.1.2.2.2.2.2.1.1	0.85427135678392	.	226800001	227000000	#FF0000	1	1
chr1	227000001	227200000	A.2.1.1.2.2.1.1.1.2	0.644472361809045	.	227000001	227200000	#FF9191	1	0.75
chr1	227200001	227720000	B.2.1.2.2.1.2.1.1	0.159547738693467	.	227200001	227720000	#4848FF	1	0.25
chr1	227720001	228000000	B.1.1.1.1.2.2.1	0.439698492462312	.	227720001	228000000	#DADAFF	1	0.5
chr1	228000001	228240000	B.2.1.1.1.1.1.1.1.2.1	0.275125628140704	.	228000001	228240000	#4848FF	1	0.25
chr1	228240001	228400000	A.2.1.1.1.1.2.1.1.2	0.669597989949749	.	228240001	228400000	#FF9191	1	0.75
chr1	228400001	228560000	B.1.2.2.2.2.1.1	0.285175879396985	.	228400001	228560000	#9191FF	1	0.375
chr1	228560001	228800000	A.2.2.1.1.1.2.1.2	0.566582914572864	.	228560001	228800000	#FFDADA	1	0.625
chr1	228800001	229040000	B.1.2.2.2.1.1.2.1.2	0.292713567839196	.	228800001	229040000	#9191FF	1	0.375
chr1	229040001	229360000	B.2.1.1.2.2.2.2.1	0.212311557788945	.	229040001	229360000	#4848FF	1	0.25
chr1	229360001	229600000	A.2.1.2.1.2.2.2.1.2	0.601758793969849	.	229360001	229600000	#FF9191	1	0.75
chr1	229600001	229800000	A.1.2.1.2.2.2.2.1	0.756281407035176	.	229600001	229800000	#FF4848	1	0.875
chr1	229800001	230200000	B.1.2.1.1.1.1.2.1	0.364321608040201	.	229800001	230200000	#9191FF	1	0.375
chr1	230200001	230440000	A.1.2.1.2.2.1.1.2.2	0.768844221105528	.	230200001	230440000	#FF4848	1	0.875
chr1	230440001	230720000	B.2.1.2.2.1.2.1.2.1	0.158291457286432	.	230440001	230720000	#4848FF	1	0.25
chr1	230720001	231000000	B.1.2.2.2.1.1.2.1.1	0.293969849246231	.	230720001	231000000	#9191FF	1	0.375
chr1	231000001	231200000	A.2.2.2.2.1.2.2.1.2	0.472361809045226	.	231000001	231200000	#FFDADA	1	0.625
chr1	231200001	231320000	B.1.2.2.2.2.1.2.2	0.282663316582915	.	231200001	231320000	#9191FF	1	0.375
chr1	231320001	231760000	A.1.2.2.2.2.1.1.2	0.689698492462312	.	231320001	231760000	#FF4848	1	0.875
chr1	231760001	232080000	B.2.2.1.2.1.1.2.1.1.2	0.0866834170854271	.	231760001	232080000	#0000FF	1	0.125
chr1	232080001	232680000	B.2.2.2.2.1.1.2.1	0.0138190954773869	.	232080001	232680000	#0000FF	1	0.125
chr1	232680001	233000000	B.2.1.1.2.2.2.1.2.2	0.21356783919598	.	232680001	233000000	#4848FF	1	0.25
chr1	233000001	233640000	B.1.1.1.2.2.2.1	0.422110552763819	.	233000001	233640000	#DADAFF	1	0.5
chr1	233640001	233840000	A.1.2.1.2.2.1.2.1.2.1.1	0.766331658291457	.	233640001	233840000	#FF4848	1	0.875
chr1	233840001	234200000	B.1.2.1.2.2.2.2.2	0.324120603015075	.	233840001	234200000	#9191FF	1	0.375
chr1	234200001	234320000	B.1.1.1.2.2.1.1	0.424623115577889	.	234200001	234320000	#DADAFF	1	0.5
chr1	234320001	234520000	A.1.2.2.2.2.2.2.1.1.2.1	0.67964824120603	.	234320001	234520000	#FF4848	1	0.875
chr1	234520001	234880000	A.1.1.1.2.2.2.1.2.2.2	0.954773869346734	.	234520001	234880000	#FF0000	1	1
chr1	234880001	235000000	A.1.2.2.1.1.2.1.2.2	0.741206030150754	.	234880001	235000000	#FF4848	1	0.875
chr1	235000001	235120000	A.1.1.2.1.2.2.2.2.2	0.891959798994975	.	235000001	235120000	#FF0000	1	1
chr1	235120001	235200000	A.1.1.1.1.1.1.2	0.998743718592965	.	235120001	235200000	#FF0000	1	1
chr1	235240001	235680000	A.1.1.1.1.1.1.2	0.998743718592965	.	235240001	235680000	#FF0000	1	1
chr1	235680001	235920000	A.1.2.2.2.2.2.2.2	0.675879396984925	.	235680001	235920000	#FF4848	1	0.875
chr1	235920001	236160000	A.1.1.2.1.1.2.2.1.2	0.928391959798995	.	235920001	236160000	#FF0000	1	1
chr1	236160001	236440000	A.1.1.1.2.2.2.2.1.2.2.1	0.949748743718593	.	236160001	236440000	#FF0000	1	1
chr1	236440001	236760000	A.1.2.1.2.2.1.1.1.2	0.771356783919598	.	236440001	236760000	#FF4848	1	0.875
chr1	236760001	236920000	B.1.1.2.1.1.2.1.2.2	0.409547738693467	.	236760001	236920000	#DADAFF	1	0.5
chr1	236920001	237080000	A.2.2.2.1.1.1.2.1	0.513819095477387	.	236920001	237080000	#FFDADA	1	0.625
chr1	237080001	237400000	B.2.2.1.2.2.2.1.1.1	0.0577889447236181	.	237080001	237400000	#0000FF	1	0.125
chr1	237400001	237760000	B.2.2.1.1.1.2.2.1.2.2.2	0.119346733668342	.	237400001	237760000	#0000FF	1	0.125
chr1	237760001	237960000	B.2.1.2.1.2.1.1.1	0.184673366834171	.	237760001	237960000	#4848FF	1	0.25
chr1	237960001	238120000	B.2.1.1.2.1.1.1.1	0.241206030150754	.	237960001	238120000	#4848FF	1	0.25
chr1	238120001	238400000	B.1.2.1.2.2.1.2	0.335427135678392	.	238120001	238400000	#9191FF	1	0.375
chr1	238400001	239040000	B.2.2.1.2.2.2.2.2	0.0477386934673367	.	238400001	239040000	#0000FF	1	0.125
chr1	239040001	239120000	B.2.1.1.1.1.2.1.1	0.270100502512563	.	239040001	239120000	#4848FF	1	0.25
chr1	239120001	240040000	B.2.2.2.1.2.2.1.2	0.028894472361809	.	239120001	240040000	#0000FF	1	0.125
chr1	240040001	240360000	B.2.2.1.1.1.2.2.2.1	0.118090452261307	.	240040001	240360000	#0000FF	1	0.125
chr1	240360001	240680000	B.2.2.1.2.2.2.1.2.1.1	0.0540201005025126	.	240360001	240680000	#0000FF	1	0.125
chr1	240680001	241240000	B.2.2.1.1.1.2.2.2.2	0.116834170854271	.	240680001	241240000	#0000FF	1	0.125
chr1	241240001	241640000	B.2.1.2.2.2.2.2.2	0.134422110552764	.	241240001	241640000	#4848FF	1	0.25
chr1	241640001	241800000	A.2.2.1.1.1.2.2.1.1.2	0.564070351758794	.	241640001	241800000	#FFDADA	1	0.625
chr1	241800001	241960000	B.1.2.1.2.1.2.1	0.341708542713568	.	241800001	241960000	#9191FF	1	0.375
chr1	241960001	242440000	B.1.2.1.2.2.1.1.2.1	0.337939698492462	.	241960001	242440000	#9191FF	1	0.375
chr1	242440001	242920000	B.2.2.1.2.2.2.1.1.2.1	0.0565326633165829	.	242440001	242920000	#0000FF	1	0.125
chr1	242920001	243240000	B.2.1.1.1.1.1.1.1.1.2	0.276381909547739	.	242920001	243240000	#4848FF	1	0.25
chr1	243240001	243480000	A.1.2.1.1.2.2.2.2.1	0.810301507537688	.	243240001	243480000	#FF4848	1	0.875
chr1	243480001	243760000	A.2.2.1.1.1.2.2.2.1.1	0.561557788944724	.	243480001	243760000	#FFDADA	1	0.625
chr1	243760001	244160000	B.1.1.1.1.2.1.2.1.1	0.444723618090452	.	243760001	244160000	#DADAFF	1	0.5
chr1	244160001	244440000	B.1.1.2.1.1.2.1.2.1	0.410804020100502	.	244160001	244440000	#DADAFF	1	0.5
chr1	244440001	244640000	A.1.2.1.2.2.2.1.2.1	0.758793969849246	.	244440001	244640000	#FF4848	1	0.875
chr1	244640001	244760000	B.1.1.2.2.2.1.2.1.1.2	0.374371859296482	.	244640001	244760000	#DADAFF	1	0.5
chr1	244760001	244960000	A.2.2.1.2.2.2.1.1	0.520100502512563	.	244760001	244960000	#FFDADA	1	0.625
chr1	244960001	245200000	A.1.2.1.1.2.1.1.2.1.2.1	0.825376884422111	.	244960001	245200000	#FF4848	1	0.875
chr1	245200001	245760000	B.2.1.2.2.1.1.2.1.1	0.168341708542714	.	245200001	245760000	#4848FF	1	0.25
chr1	245760001	246200000	A.2.2.1.1.1.2.1.1.1.2	0.569095477386935	.	245760001	246200000	#FFDADA	1	0.625
chr1	246200001	246640000	A.2.1.1.2.2.1.1.1.1.1	0.646984924623116	.	246200001	246640000	#FF9191	1	0.75
chr1	246640001	246840000	A.1.2.1.1.2.1.1.1.1	0.829145728643216	.	246640001	246840000	#FF4848	1	0.875
chr1	246840001	247120000	A.1.2.1.2.2.2.1.2.2	0.757537688442211	.	246840001	247120000	#FF4848	1	0.875
chr1	247120001	247360000	A.1.2.1.2.2.1.2.2	0.762562814070352	.	247120001	247360000	#FF4848	1	0.875
chr1	247360001	247640000	A.2.1.1.2.1.1.2.1.2	0.653266331658292	.	247360001	247640000	#FF9191	1	0.75
chr1	247640001	248120000	B.2.2.1.2.2.2.1.2.1.2	0.0527638190954774	.	247640001	248120000	#0000FF	1	0.125
chr1	248120001	248400000	B.2.2.1.1.1.2.1.2	0.124371859296482	.	248120001	248400000	#0000FF	1	0.125
chr1	248400001	248560000	B.1.1.2.1.1.2.2.1.2	0.407035175879397	.	248400001	248560000	#DADAFF	1	0.5
chr1	248560001	248760000	A.1.2.1.2.2.1.2.1.2.2	0.763819095477387	.	248560001	248760000	#FF4848	1	0.875
chr1	248800001	248840000	A.1.2.1.2.2.1.2.1.2.2	0.763819095477387	.	248800001	248840000	#FF4848	1	0.875
chr1	248840001	248920000	A.2.1.1.2.1.2.2	0.648241206030151	.	248840001	248920000	#FF9191	1	0.75
chr1	249040001	249120000	A.2.1.1.2.1.2.2	0.648241206030151	.	249040001	249120000	#FF9191	1	0.75
chr1	249120001	249240000	A.1.2.1.2.2.1.2.1.2.1.2	0.765075376884422	.	249120001	249240000	#FF4848	1	0.875
chr2	1	200000	B.2.1.1.2.2.1.2.1.2.1.1	0.256257449344458	.	1	200000	#4848FF	1	0.25
chr2	200001	320000	B.1.1.1.2.2.1.1.2	0.461263408820024	.	200001	320000	#DADAFF	1	0.5
chr2	320001	640000	B.2.1.2.1.2.2.2.1.2	0.203814064362336	.	320001	640000	#4848FF	1	0.25
chr2	640001	760000	A.2.2.1.2.1.1.1.1.2	0.560190703218117	.	640001	760000	#FFDADA	1	0.625
chr2	760001	960000	B.2.1.1.1.2.1.2.2.1.2	0.296781883194279	.	760001	960000	#4848FF	1	0.25
chr2	960001	1240000	B.2.2.1.1.1.1.2.2.1.2	0.128724672228844	.	960001	1240000	#0000FF	1	0.125
chr2	1240001	1480000	B.2.2.1.2.1.1.2.2.2.2	0.0727056019070322	.	1240001	1480000	#0000FF	1	0.125
chr2	1480001	1760000	B.2.1.2.2.1.2.1.2.2.2	0.168057210965435	.	1480001	1760000	#4848FF	1	0.25
chr2	1760001	2000000	B.2.1.2.2.1.2.1.2.1.1.2	0.171632896305125	.	1760001	2000000	#4848FF	1	0.25
chr2	2000001	2520000	B.2.2.2.1.1.2.2.1.2	0.0214541120381406	.	2000001	2520000	#0000FF	1	0.125
chr2	2520001	2840000	B.2.1.2.1.2.2.1.1.1	0.208581644815256	.	2520001	2840000	#4848FF	1	0.25
chr2	2840001	3160000	B.1.2.1.2.1.2.1.2	0.383790226460071	.	2840001	3160000	#9191FF	1	0.375
chr2	3160001	3360000	A.2.1.1.1.1.1.1.2.1	0.696066746126341	.	3160001	3360000	#FF9191	1	0.75
chr2	3360001	3520000	A.1.1.2.2.2.1.1.2.2.1.2	0.866507747318236	.	3360001	3520000	#FF0000	1	1
chr2	3560001	3720000	A.1.1.2.2.2.1.1.2.2.1.2	0.866507747318236	.	3560001	3720000	#FF0000	1	1
chr2	3720001	4120000	B.2.1.2.2.1.2.1.1.1.1.1.1	0.178784266984505	.	3720001	4120000	#4848FF	1	0.25
chr2	4120001	4600000	B.2.2.2.1.1.2.1.2.1.2	0.0262216924910608	.	4120001	4600000	#0000FF	1	0.125
chr2	4600001	4800000	B.2.2.1.1.1.1.2.2.1.1.1	0.131108462455304	.	4600001	4800000	#0000FF	1	0.125
chr2	4800001	4960000	B.2.2.1.1.1.1.2.2.2	0.127532777115614	.	4800001	4960000	#0000FF	1	0.125
chr2	4960001	5000000	B.2.2.1.2.2.2.2.2.1	0.0429082240762813	.	4960001	5000000	#0000FF	1	0.125
chr2	5120001	5400000	B.2.2.1.2.2.2.2.2.1	0.0429082240762813	.	5120001	5400000	#0000FF	1	0.125
chr2	5400001	6400000	B.2.2.1.2.2.2.2.1.2	0.0441001191895113	.	5400001	6400000	#0000FF	1	0.125
chr2	6400001	6600000	A.2.2.1.1.1.2.2	0.576877234803337	.	6400001	6600000	#FFDADA	1	0.625
chr2	6600001	6960000	B.2.1.1.2.2.1.2.1.2.2	0.253873659117998	.	6600001	6960000	#4848FF	1	0.25
chr2	6960001	7160000	A.2.1.1.2.1.2.1.1.1	0.66150178784267	.	6960001	7160000	#FF9191	1	0.75
chr2	7160001	7560000	B.1.1.1.1.1.1.2.1	0.494636471990465	.	7160001	7560000	#DADAFF	1	0.5
chr2	7560001	8160000	A.1.2.1.2.2.2.2.2.2	0.771156138259833	.	7560001	8160000	#FF4848	1	0.875
chr2	8160001	8360000	A.1.2.2.1.1.1.1.1.2	0.767580452920143	.	8160001	8360000	#FF4848	1	0.875
chr2	8360001	8600000	A.1.2.1.1.2.1.1.1.2.2	0.828367103694875	.	8360001	8600000	#FF4848	1	0.875
chr2	8600001	8760000	A.1.1.2.2.2.2.2.2.2	0.843861740166865	.	8600001	8760000	#FF0000	1	1
chr2	8760001	8920000	A.1.2.2.1.2.1.1.2.1.1.2	0.741358760429082	.	8760001	8920000	#FF4848	1	0.875
chr2	8920001	9320000	A.1.2.1.1.1.1.2.1	0.839094159713945	.	8920001	9320000	#FF4848	1	0.875
chr2	9320001	9560000	A.2.1.2.2.2.1.2.1	0.594755661501788	.	9320001	9560000	#FF9191	1	0.75
chr2	9560001	9800000	A.1.1.1.2.2.1.1.2.1	0.952324195470799	.	9560001	9800000	#FF0000	1	1
chr2	9800001	10280000	A.1.1.1.2.1.2.2.1.2	0.955899880810489	.	9800001	10280000	#FF0000	1	1
chr2	10280001	10480000	A.2.1.1.1.2.1.1.1	0.67699642431466	.	10280001	10480000	#FF9191	1	0.75
chr2	10480001	10600000	A.1.2.2.2.1.1.2.1.1	0.721096543504172	.	10480001	10600000	#FF4848	1	0.875
chr2	10600001	11000000	A.1.2.1.2.1.1.1.2.2	0.809296781883194	.	10600001	11000000	#FF4848	1	0.875
chr2	11000001	11280000	A.2.2.2.1.2.1.2.2	0.514898688915375	.	11000001	11280000	#FFDADA	1	0.625
chr2	11280001	11520000	A.1.2.1.2.1.1.1.1.2.1	0.812872467222884	.	11280001	11520000	#FF4848	1	0.875
chr2	11520001	11680000	A.2.1.1.2.1.1.2.2	0.6626936829559	.	11520001	11680000	#FF9191	1	0.75
chr2	11680001	11840000	A.2.2.2.1.1.1.1.2.2	0.538736591179976	.	11680001	11840000	#FFDADA	1	0.625
chr2	11840001	12240000	A.1.2.1.1.2.1.1.1.1	0.830750893921335	.	11840001	12240000	#FF4848	1	0.875
chr2	12240001	12520000	A.2.2.1.1.2.1.2.1.1.1	0.572109654350417	.	12240001	12520000	#FFDADA	1	0.625
chr2	12520001	12720000	A.2.2.1.1.2.2.2.2.2	0.562574493444577	.	12520001	12720000	#FFDADA	1	0.625
chr2	12720001	12880000	B.1.1.2.1.1.1.1.1.2.2	0.451728247914184	.	12720001	12880000	#DADAFF	1	0.5
chr2	12880001	13120000	B.2.1.1.1.2.1.2.2.2.2.1.1	0.294398092967819	.	12880001	13120000	#4848FF	1	0.25
chr2	13120001	13320000	B.1.2.2.1.1.1.1.2	0.365911799761621	.	13120001	13320000	#9191FF	1	0.375
chr2	13320001	13600000	A.2.2.1.1.1.2.1	0.578069129916567	.	13320001	13600000	#FFDADA	1	0.625
chr2	13600001	13760000	A.1.2.2.1.1.2.1.1	0.754469606674613	.	13600001	13760000	#FF4848	1	0.875
chr2	13760001	14360000	A.2.1.2.1.2.1.2.2	0.619785458879619	.	13760001	14360000	#FF9191	1	0.75
chr2	14360001	14640000	A.2.2.1.2.2.2	0.544696066746126	.	14360001	14640000	#FFDADA	1	0.625
chr2	14640001	14800000	B.1.2.2.1.1.1.1.1	0.367103694874851	.	14640001	14800000	#9191FF	1	0.375
chr2	14800001	15280000	B.2.1.1.1.2.1.2.2.2.2.1.2	0.293206197854589	.	14800001	15280000	#4848FF	1	0.25
chr2	15280001	15440000	A.2.2.1.2.1.1.2.2	0.555423122765197	.	15280001	15440000	#FFDADA	1	0.625
chr2	15440001	15760000	A.2.1.1.1.1.1.1.1.1	0.700834326579261	.	15440001	15760000	#FF9191	1	0.75
chr2	15760001	16200000	B.1.2.2.2.2.2.2.1.2	0.32419547079857	.	15760001	16200000	#9191FF	1	0.375
chr2	16200001	16280000	B.2.1.2.1.2.2.1.2	0.206197854588796	.	16200001	16280000	#4848FF	1	0.25
chr2	16320001	16440000	B.2.1.2.1.2.2.1.2	0.206197854588796	.	16320001	16440000	#4848FF	1	0.25
chr2	16440001	16760000	B.2.1.2.2.1.2.2.1.2	0.165673420738975	.	16440001	16760000	#4848FF	1	0.25
chr2	16760001	16920000	A.2.2.2.1.1.2.2.1.2.1	0.526817640047676	.	16760001	16920000	#FFDADA	1	0.625
chr2	16920001	17240000	B.2.1.2.2.1.2.1.1.1.1.1.2	0.177592371871275	.	16920001	17240000	#4848FF	1	0.25
chr2	17240001	17680000	B.2.1.2.2.2.2.2.1.2	0.139451728247914	.	17240001	17680000	#4848FF	1	0.25
chr2	17680001	17840000	B.1.1.1.2.2.1.1.1	0.462455303933254	.	17680001	17840000	#DADAFF	1	0.5
chr2	17840001	18040000	A.1.2.2.1.1.2.2.2.2	0.747318235995232	.	17840001	18040000	#FF4848	1	0.875
chr2	18040001	18280000	B.2.1.2.1.2.2.2.2.1.1	0.202622169249106	.	18040001	18280000	#4848FF	1	0.25
chr2	18280001	18680000	B.2.1.2.2.1.2.1.1.1.2	0.175208581644815	.	18280001	18680000	#4848FF	1	0.25
chr2	18680001	18800000	B.1.2.1.1.1.2.2.1.2	0.399284862932062	.	18680001	18800000	#9191FF	1	0.375
chr2	18800001	19040000	B.2.1.2.2.1.2.1.1.1.1.2	0.176400476758045	.	18800001	19040000	#4848FF	1	0.25
chr2	19040001	19200000	B.2.1.1.1.2.1.2.2.1.1.1	0.299165673420739	.	19040001	19200000	#4848FF	1	0.25
chr2	19240001	19280000	B.2.1.1.1.2.1.2.2.1.1.1	0.299165673420739	.	19240001	19280000	#4848FF	1	0.25
chr2	19280001	19480000	B.2.1.2.1.2.2.2.2.2.2.1	0.196662693682956	.	19280001	19480000	#4848FF	1	0.25
chr2	19480001	19600000	B.1.2.1.1.1.2.2.1.1	0.400476758045292	.	19480001	19600000	#9191FF	1	0.375
chr2	19600001	20080000	B.2.1.1.1.2.1.1.1.1	0.303933253873659	.	19600001	20080000	#4848FF	1	0.25
chr2	20080001	20400000	A.1.1.2.2.2.1.1.2.2.2	0.865315852205006	.	20080001	20400000	#FF0000	1	1
chr2	20400001	20560000	A.1.1.2.1.2.1.1.2.2.2	0.907032181168057	.	20400001	20560000	#FF0000	1	1
chr2	20560001	20840000	A.1.2.1.1.2.2.2.1.2	0.816448152562575	.	20560001	20840000	#FF4848	1	0.875
chr2	20840001	21040000	A.2.1.2.1.2.2.1.1.2	0.617401668653158	.	20840001	21040000	#FF9191	1	0.75
chr2	21040001	21280000	B.1.2.1.2.2.1.1.1	0.379022646007151	.	21040001	21280000	#9191FF	1	0.375
chr2	21280001	21560000	B.2.1.2.1.2.2.2.2.2.1	0.197854588796186	.	21280001	21560000	#4848FF	1	0.25
chr2	21560001	21680000	B.2.1.1.1.2.1.2.2.1.1.2	0.297973778307509	.	21560001	21680000	#4848FF	1	0.25
chr2	21680001	22200000	B.2.2.2.2.1.1.1	0.00953516090584029	.	21680001	22200000	#0000FF	1	0.125
chr2	22200001	22440000	B.2.2.1.2.2.2.2.2.2	0.0417163289630513	.	22200001	22440000	#0000FF	1	0.125
chr2	22440001	22680000	B.2.2.1.2.1.1.2.2.2.1	0.0738974970202622	.	22440001	22680000	#0000FF	1	0.125
chr2	22680001	23040000	B.2.2.2.1.1.2.2.1.1.2	0.0226460071513707	.	22680001	23040000	#0000FF	1	0.125
chr2	23040001	23560000	B.2.1.2.2.1.2.2.1.1	0.166865315852205	.	23040001	23560000	#4848FF	1	0.25
chr2	23560001	23720000	A.2.1.1.2.1.2.1.2	0.65911799761621	.	23560001	23720000	#FF9191	1	0.75
chr2	23720001	23960000	A.2.1.2.2.2.2.1.2.2	0.588796185935638	.	23720001	23960000	#FF9191	1	0.75
chr2	23960001	24480000	A.1.1.1.1.1.2.1.1	0.99880810488677	.	23960001	24480000	#FF0000	1	1
chr2	24480001	24720000	A.1.1.1.2.2.1.1.2.2	0.951132300357569	.	24480001	24720000	#FF0000	1	1
chr2	24720001	24880000	A.1.1.2.1.1.1.2.1.2.2	0.928486293206198	.	24720001	24880000	#FF0000	1	1
chr2	24880001	25200000	A.1.1.2.1.1.1.2.1.2.1	0.929678188319428	.	24880001	25200000	#FF0000	1	1
chr2	25200001	25400000	A.1.2.2.2.1.1.2.1.2	0.719904648390942	.	25200001	25400000	#FF4848	1	0.875
chr2	25400001	25720000	A.1.1.1.1.2.2.1.2.2.1	0.978545887961859	.	25400001	25720000	#FF0000	1	1
chr2	25720001	26120000	A.1.1.1.2.2.1.1.1	0.953516090584029	.	25720001	26120000	#FF0000	1	1
chr2	26120001	26240000	A.1.2.2.2.1.2.1	0.715137067938021	.	26120001	26240000	#FF4848	1	0.875
chr2	26240001	26640000	A.1.1.2.1.2.2.1.1.1	0.903456495828367	.	26240001	26640000	#FF0000	1	1
chr2	26640001	26960000	A.2.2.2.1.1.1.1.2.1.1	0.541120381406436	.	26640001	26960000	#FFDADA	1	0.625
chr2	26960001	27200000	A.2.1.1.2.2.2.1.1	0.65435041716329	.	26960001	27200000	#FF9191	1	0.75
chr2	27200001	27680000	A.1.1.2.1.2.2.1.2.2	0.899880810488677	.	27200001	27680000	#FF0000	1	1
chr2	27680001	27920000	A.1.2.1.2.1.1.2.2.1.1.2	0.804529201430274	.	27680001	27920000	#FF4848	1	0.875
chr2	27920001	28120000	A.2.1.2.1.1.2.2.1	0.632896305125149	.	27920001	28120000	#FF9191	1	0.75
chr2	28120001	28240000	A.2.1.1.2.2.2.2.1.1	0.64958283671037	.	28120001	28240000	#FF9191	1	0.75
chr2	28240001	28520000	A.2.1.2.2.2.1.1	0.595947556615018	.	28240001	28520000	#FF9191	1	0.75
chr2	28520001	28640000	A.2.1.1.2.2.2.2.1.2	0.64839094159714	.	28520001	28640000	#FF9191	1	0.75
chr2	28640001	28960000	A.2.1.2.1.1.2.1.2.1.2	0.635280095351609	.	28640001	28960000	#FF9191	1	0.75
chr2	28960001	29160000	A.1.2.1.1.1.1.1.2.1	0.841477949940405	.	28960001	29160000	#FF4848	1	0.875
chr2	29160001	29280000	A.2.1.1.2.2.2.2.2	0.647199046483909	.	29160001	29280000	#FF9191	1	0.75
chr2	29280001	29440000	A.1.2.1.2.1.2.2.1.2.2	0.794994040524434	.	29280001	29440000	#FF4848	1	0.875
chr2	29440001	29880000	B.1.1.2.1.2.2.1.1.2	0.431466030989273	.	29440001	29880000	#DADAFF	1	0.5
chr2	29880001	30320000	B.1.1.2.1.2.2.1.2	0.430274135876043	.	29880001	30320000	#DADAFF	1	0.5
chr2	30320001	30640000	A.1.2.1.2.1.2.1.1.1	0.800953516090584	.	30320001	30640000	#FF4848	1	0.875
chr2	30640001	30960000	A.1.2.1.1.2.2.2.1.1	0.817640047675805	.	30640001	30960000	#FF4848	1	0.875
chr2	30960001	31120000	B.1.2.1.2.2.1.2	0.376638855780691	.	30960001	31120000	#9191FF	1	0.375
chr2	31120001	31400000	B.1.1.2.1.2.2.1.1.1	0.432657926102503	.	31120001	31400000	#DADAFF	1	0.5
chr2	31400001	31560000	A.2.2.1.2.1.1.2.1.2	0.556615017878427	.	31400001	31560000	#FFDADA	1	0.625
chr2	31560001	32080000	B.1.2.2.2.2.1.2.2.1.2.2	0.33015494636472	.	31560001	32080000	#9191FF	1	0.375
chr2	32080001	32280000	A.1.1.2.1.1.1.2.2.1.1	0.927294398092968	.	32080001	32280000	#FF0000	1	1
chr2	32280001	32560000	A.1.1.2.1.2.1.1.1.1.1	0.916567342073897	.	32280001	32560000	#FF0000	1	1
chr2	32560001	32760000	A.1.1.2.1.2.1.1.2.2.1	0.908224076281287	.	32560001	32760000	#FF0000	1	1
chr2	32760001	33000000	A.1.1.2.2.2.1.1.1.1.1.2.2	0.872467222884386	.	32760001	33000000	#FF0000	1	1
chr2	33000001	33200000	A.2.2.1.2.1.1.1.2	0.558998808104887	.	33000001	33200000	#FFDADA	1	0.625
chr2	33200001	33400000	B.1.2.1.2.2.1.1.2	0.377830750893921	.	33200001	33400000	#9191FF	1	0.375
chr2	33400001	33640000	B.1.1.1.2.1.1.1.1	0.476758045292014	.	33400001	33640000	#DADAFF	1	0.5
chr2	33640001	33840000	A.1.2.2.1.1.1.2.1.1	0.759237187127533	.	33640001	33840000	#FF4848	1	0.875
chr2	33840001	34040000	B.1.2.1.1.1.2.2.2.1	0.398092967818832	.	33840001	34040000	#9191FF	1	0.375
chr2	34040001	34360000	B.2.1.2.1.2.1.1.2.2.1	0.219308700834327	.	34040001	34360000	#4848FF	1	0.25
chr2	34360001	34640000	B.2.1.2.1.2.1.1.2.2.2	0.218116805721097	.	34360001	34640000	#4848FF	1	0.25
chr2	34640001	34840000	B.2.1.1.2.2.1.1.2.2	0.258641239570918	.	34640001	34840000	#4848FF	1	0.25
chr2	34840001	35000000	B.1.1.2.2.1.1.1.1	0.425506555423123	.	34840001	35000000	#DADAFF	1	0.5
chr2	35000001	35200000	B.2.1.2.1.2.1.2.2.1.2.1	0.214541120381406	.	35000001	35200000	#4848FF	1	0.25
chr2	35200001	35560000	B.2.2.1.2.1.1.2.2.1.1.2.2	0.0774731823599523	.	35200001	35560000	#0000FF	1	0.125
chr2	35560001	35720000	B.2.1.2.1.2.1.1.1	0.221692491060787	.	35560001	35720000	#4848FF	1	0.25
chr2	35720001	36000000	B.2.2.1.2.1.2.2.1.2.2	0.066746126340882	.	35720001	36000000	#0000FF	1	0.125
chr2	36000001	36400000	B.2.1.2.2.1.2.1.1.2	0.174016686531585	.	36000001	36400000	#4848FF	1	0.25
chr2	36400001	36560000	B.1.2.1.1.2.1.1	0.395709177592372	.	36400001	36560000	#9191FF	1	0.375
chr2	36560001	36720000	B.1.1.2.2.1.2	0.421930870083433	.	36560001	36720000	#DADAFF	1	0.5
chr2	36720001	37040000	B.1.1.1.1.1.1.1.1	0.497020262216925	.	36720001	37040000	#DADAFF	1	0.5
chr2	37040001	37280000	A.1.1.2.2.2.1.1.1.1.1.2.1	0.873659117997616	.	37040001	37280000	#FF0000	1	1
chr2	37280001	37760000	A.1.1.1.1.1.2.2.2.1.1	0.99523241954708	.	37280001	37760000	#FF0000	1	1
chr2	37760001	37920000	A.1.1.2.1.1.1.2.2.2	0.924910607866508	.	37760001	37920000	#FF0000	1	1
chr2	37920001	38080000	A.1.2.2.2.1.1.1.2	0.722288438617402	.	37920001	38080000	#FF4848	1	0.875
chr2	38080001	38520000	A.1.1.1.1.2.2.1.1.1.2	0.98331346841478	.	38080001	38520000	#FF0000	1	1
chr2	38520001	38800000	A.1.1.1.2.2.1.2.2.1.1.1	0.948748510131109	.	38520001	38800000	#FF0000	1	1
chr2	38800001	39040000	A.1.1.1.2.2.1.2.2.1.1.2	0.947556615017878	.	38800001	39040000	#FF0000	1	1
chr2	39040001	39400000	A.1.2.1.1.2.2.1.1	0.820023837902265	.	39040001	39400000	#FF4848	1	0.875
chr2	39400001	39760000	A.1.2.2.2.2.2	0.702026221692491	.	39400001	39760000	#FF4848	1	0.875
chr2	39760001	40040000	B.1.1.2.1.1.1.1.1.2.1	0.452920143027414	.	39760001	40040000	#DADAFF	1	0.5
chr2	40040001	40440000	B.2.2.1.1.1.2.2.1.2.2.2	0.114421930870083	.	40040001	40440000	#0000FF	1	0.125
chr2	40440001	40760000	B.2.1.2.1.2.2.2.2.1.2.1	0.201430274135876	.	40440001	40760000	#4848FF	1	0.25
chr2	40760001	41000000	B.2.1.2.2.2.2.2.1.1.1.1	0.143027413587604	.	40760001	41000000	#4848FF	1	0.25
chr2	41000001	41160000	B.2.1.2.1.2.1.2.2.2.1.2	0.210965435041716	.	41000001	41160000	#4848FF	1	0.25
chr2	41160001	41600000	B.2.2.1.2.2.2.2.1.1	0.0452920143027414	.	41160001	41600000	#0000FF	1	0.125
chr2	41600001	41880000	B.2.1.2.1.2.2.2.2.2.2.2	0.195470798569726	.	41600001	41880000	#4848FF	1	0.25
chr2	41880001	42080000	B.1.1.2.1.2.2.2.1	0.429082240762813	.	41880001	42080000	#DADAFF	1	0.5
chr2	42080001	42320000	A.2.1.2.2.1.1.1.1	0.606674612634088	.	42080001	42320000	#FF9191	1	0.75
chr2	42320001	42600000	A.1.1.2.1.1.1.1.2.1.2	0.934445768772348	.	42320001	42600000	#FF0000	1	1
chr2	42600001	42760000	A.2.1.1.2.1.1.1.2	0.66626936829559	.	42600001	42760000	#FF9191	1	0.75
chr2	42760001	43040000	A.1.1.1.2.1.1.1.2.1	0.970202622169249	.	42760001	43040000	#FF0000	1	1
chr2	43040001	43360000	A.1.2.1.2.1.1.1.2.1	0.810488676996424	.	43040001	43360000	#FF4848	1	0.875
chr2	43360001	43600000	A.1.1.2.1.1.1.2.1.1.2	0.930870083432658	.	43360001	43600000	#FF0000	1	1
chr2	43600001	43840000	A.1.1.1.2.2.1.2.2.1.2	0.946364719904648	.	43600001	43840000	#FF0000	1	1
chr2	43840001	44120000	A.2.1.2.1.1.2.1.2.1.1	0.636471990464839	.	43840001	44120000	#FF9191	1	0.75
chr2	44120001	44240000	A.1.2.1.2.1.2.2.2	0.793802145411204	.	44120001	44240000	#FF4848	1	0.875
chr2	44240001	44360000	A.2.1.1.1.2.1.1.2	0.67580452920143	.	44240001	44360000	#FF9191	1	0.75
chr2	44360001	44640000	A.1.2.1.1.1.1.1.2.2	0.840286054827175	.	44360001	44640000	#FF4848	1	0.875
chr2	44640001	45240000	A.1.2.2.1.2.1.2.1.2	0.736591179976162	.	44640001	45240000	#FF4848	1	0.875
chr2	45240001	45640000	B.1.1.2.1.2.1.2.2.2	0.433849821215733	.	45240001	45640000	#DADAFF	1	0.5
chr2	45640001	45920000	A.1.1.2.2.2.1.2.2.1	0.860548271752086	.	45640001	45920000	#FF0000	1	1
chr2	45920001	46160000	A.1.1.2.2.1.2.1.2.1.2	0.886769964243147	.	45920001	46160000	#FF0000	1	1
chr2	46160001	46400000	A.1.2.2.2.1.2.2.1.2	0.711561382598331	.	46160001	46400000	#FF4848	1	0.875
chr2	46400001	46560000	A.1.2.2.1.2.1.1.2.1.1.1	0.742550655542312	.	46400001	46560000	#FF4848	1	0.875
chr2	46560001	46720000	A.2.1.1.2.2.1.2	0.65554231227652	.	46560001	46720000	#FF9191	1	0.75
chr2	46720001	46880000	A.1.1.2.2.1.2.1.2.2.2	0.884386174016687	.	46720001	46880000	#FF0000	1	1
chr2	46880001	47120000	A.1.2.2.2.1.1.2.2.1.2	0.717520858164482	.	46880001	47120000	#FF4848	1	0.875
chr2	47120001	47240000	A.1.2.1.2.1.1.2.1.2	0.806912991656734	.	47120001	47240000	#FF4848	1	0.875
chr2	47240001	47720000	A.1.1.2.2.1.2.2.2.2.1	0.879618593563766	.	47240001	47720000	#FF0000	1	1
chr2	47720001	47920000	A.2.1.2.1.1.2.1.1.1	0.638855780691299	.	47720001	47920000	#FF9191	1	0.75
chr2	47920001	48160000	A.1.1.2.1.1.1.1.2.2	0.933253873659118	.	47920001	48160000	#FF0000	1	1
chr2	48160001	48480000	A.2.1.1.2.1.1.1.1	0.66746126340882	.	48160001	48480000	#FF9191	1	0.75
chr2	48480001	48760000	A.1.1.2.1.2.1.1.1.1.2.1	0.915375446960667	.	48480001	48760000	#FF0000	1	1
chr2	48760001	49160000	B.2.1.1.1.2.1.1.2	0.301549463647199	.	48760001	49160000	#4848FF	1	0.25
chr2	49160001	49320000	B.1.2.2.2.2.2.1.2	0.32657926102503	.	49160001	49320000	#9191FF	1	0.375
chr2	49320001	49520000	B.2.1.2.2.2.2.2.1.1.1.2	0.141835518474374	.	49320001	49520000	#4848FF	1	0.25
chr2	49520001	49840000	B.2.2.1.2.1.2.2.1.1.1	0.0703218116805721	.	49520001	49840000	#0000FF	1	0.125
chr2	49840001	50360000	B.2.2.1.2.1.2.2.1.1.2	0.0691299165673421	.	49840001	50360000	#0000FF	1	0.125
chr2	50360001	50800000	B.2.2.1.1.1.1.2.1.1	0.133492252681764	.	50360001	50800000	#0000FF	1	0.125
chr2	50800001	50960000	B.2.1.1.2.2.1.2.2.1.1.2	0.250297973778308	.	50800001	50960000	#4848FF	1	0.25
chr2	50960001	51160000	B.2.1.2.2.2.2.2.1.1.2	0.140643623361144	.	50960001	51160000	#4848FF	1	0.25
chr2	51160001	51560000	B.2.2.1.2.1.1.2.2.1.1.2.1	0.0786650774731824	.	51160001	51560000	#0000FF	1	0.125
chr2	51560001	51760000	B.2.2.1.1.1.1.2.2.1.1.2	0.129916567342074	.	51560001	51760000	#0000FF	1	0.125
chr2	51760001	52280000	B.2.2.2.1.1.2.1.2.1.1	0.0274135876042908	.	51760001	52280000	#0000FF	1	0.125
chr2	52280001	52680000	B.2.2.1.2.1.1.2.2.1.2.2	0.0750893921334922	.	52280001	52680000	#0000FF	1	0.125
chr2	52680001	52760000	B.2.1.1.2.2.1.2.2.1.2	0.249106078665077	.	52680001	52760000	#4848FF	1	0.25
chr2	52800001	53080000	B.2.2.1.2.1.1.2.2.1.2.1	0.0762812872467223	.	52800001	53080000	#0000FF	1	0.125
chr2	53080001	53640000	B.2.2.1.1.2.2.2.1.2.2	0.0870083432657926	.	53080001	53640000	#0000FF	1	0.125
chr2	53640001	53920000	B.1.2.2.1.1.1.2.1	0.364719904648391	.	53640001	53920000	#9191FF	1	0.375
chr2	53920001	54360000	A.1.1.2.2.2.1.1.2.2.1.1	0.867699642431466	.	53920001	54360000	#FF0000	1	1
chr2	54360001	54720000	A.2.2.2.1.1.2.2.1.2.2	0.525625744934446	.	54360001	54720000	#FFDADA	1	0.625
chr2	54720001	54920000	A.1.1.2.2.2.1.1.1.2	0.870083432657926	.	54720001	54920000	#FF0000	1	1
chr2	54920001	55160000	A.2.1.1.2.1.1.2.1.1	0.66507747318236	.	54920001	55160000	#FF9191	1	0.75
chr2	55160001	55440000	A.1.1.2.2.1.2.1.2.1.1	0.887961859356377	.	55160001	55440000	#FF0000	1	1
chr2	55440001	55640000	A.1.1.2.1.2.1.1.1.1.2.2.2	0.912991656734207	.	55440001	55640000	#FF0000	1	1
chr2	55640001	55760000	A.2.1.1.1.1.1.1.1.2.2	0.697258641239571	.	55640001	55760000	#FF9191	1	0.75
chr2	55760001	55920000	A.1.1.2.2.2.1.1.1.1.2	0.871275327771156	.	55760001	55920000	#FF0000	1	1
chr2	55920001	56240000	B.2.1.1.1.1.1.1	0.31942789034565	.	55920001	56240000	#4848FF	1	0.25
chr2	56240001	56680000	B.2.1.2.1.2.2.2.2.1.2.2.2	0.199046483909416	.	56240001	56680000	#4848FF	1	0.25
chr2	56680001	57320000	B.2.2.2.1.1.2.2.2	0.0202622169249106	.	56680001	57320000	#0000FF	1	0.125
chr2	57320001	57400000	B.2.1.1.2.2.1.2.2.1.1.1.1	0.252681764004768	.	57320001	57400000	#4848FF	1	0.25
chr2	57400001	57560000	B.2.1.2.1.2.1.2.2.1.2.2	0.213349225268176	.	57400001	57560000	#4848FF	1	0.25
chr2	57560001	57760000	B.2.1.1.1.1.2.1.2	0.311084624553039	.	57560001	57760000	#4848FF	1	0.25
chr2	57760001	58000000	B.1.1.1.1.2.2.1.2	0.479141835518474	.	57760001	58000000	#DADAFF	1	0.5
chr2	58000001	58200000	A.1.2.2.1.1.2.1.2.1	0.753277711561383	.	58000001	58200000	#FF4848	1	0.875
chr2	58200001	58480000	A.1.1.2.2.2.2.1.2.1.2	0.852205005959476	.	58200001	58480000	#FF0000	1	1
chr2	58480001	58800000	B.1.2.1.1.1.2.2.2.2	0.396901072705602	.	58480001	58800000	#9191FF	1	0.375
chr2	58800001	59040000	B.2.1.1.2.2.1.2.2.2	0.247914183551847	.	58800001	59040000	#4848FF	1	0.25
chr2	59040001	59280000	B.2.1.2.1.2.2.2.2.1.2.2.1	0.200238379022646	.	59040001	59280000	#4848FF	1	0.25
chr2	59280001	60080000	B.2.2.2.1.1.2.2.1.1.1	0.0238379022646007	.	59280001	60080000	#0000FF	1	0.125
chr2	60080001	60520000	B.1.2.2.2.2.2.2.2.1.1	0.32300357568534	.	60080001	60520000	#9191FF	1	0.375
chr2	60520001	60760000	A.2.1.1.1.1.1.1.1.2.1.2	0.698450536352801	.	60520001	60760000	#FF9191	1	0.75
chr2	60760001	60960000	A.2.2.1.1.2.1.2.1.1.2	0.570917759237187	.	60760001	60960000	#FFDADA	1	0.625
chr2	60960001	61200000	A.1.1.1.2.2.1.2.2.2	0.945172824791418	.	60960001	61200000	#FF0000	1	1
chr2	61200001	61400000	A.1.1.2.1.1.1.2.2.1.2	0.926102502979738	.	61200001	61400000	#FF0000	1	1
chr2	61400001	61760000	A.1.1.1.1.2.2.1.1.2.2	0.980929678188319	.	61400001	61760000	#FF0000	1	1
chr2	61760001	62120000	A.1.1.2.1.2.2.1.2.1	0.901072705601907	.	61760001	62120000	#FF0000	1	1
chr2	62120001	62680000	A.1.1.1.1.1.2.2.2.1.2	0.99404052443385	.	62120001	62680000	#FF0000	1	1
chr2	62680001	62880000	A.2.1.2.1.1.2.2.2	0.631704410011919	.	62680001	62880000	#FF9191	1	0.75
chr2	62880001	63040000	A.1.2.2.2.1.1.1.1	0.723480333730632	.	62880001	63040000	#FF4848	1	0.875
chr2	63040001	63320000	A.2.1.1.1.1.2.2.2.1	0.682955899880811	.	63040001	63320000	#FF9191	1	0.75
chr2	63320001	63600000	A.2.2.2.1.1.1.2.2	0.536352800953516	.	63320001	63600000	#FFDADA	1	0.625
chr2	63600001	63720000	A.2.2.1.1.2.1.2.2	0.567342073897497	.	63600001	63720000	#FFDADA	1	0.625
chr2	63720001	63840000	A.2.1.2.1.1.1.1.1	0.646007151370679	.	63720001	63840000	#FF9191	1	0.75
chr2	63840001	64040000	A.2.2.2.1.1.1.2.1	0.537544696066746	.	63840001	64040000	#FFDADA	1	0.625
chr2	64040001	64320000	A.1.1.2.2.2.1.2.2.2	0.859356376638856	.	64040001	64320000	#FF0000	1	1
chr2	64320001	64520000	A.1.1.1.2.2.1.2.1	0.949940405244339	.	64320001	64520000	#FF0000	1	1
chr2	64520001	64720000	A.1.2.2.1.2.1.1.1.2.2	0.743742550655542	.	64520001	64720000	#FF4848	1	0.875
chr2	64720001	64840000	A.1.2.1.2.2.2.2.1	0.774731823599523	.	64720001	64840000	#FF4848	1	0.875
chr2	64840001	65040000	A.1.1.1.1.2.2.1.1.1.1	0.98450536352801	.	64840001	65040000	#FF0000	1	1
chr2	65040001	65320000	A.1.1.1.2.1.2.1.2.1	0.959475566150179	.	65040001	65320000	#FF0000	1	1
chr2	65320001	65680000	A.1.1.2.1.1.1.1.2.1.1	0.935637663885578	.	65320001	65680000	#FF0000	1	1
chr2	65680001	65840000	A.2.1.1.2.1.1.2.1.2	0.66388557806913	.	65680001	65840000	#FF9191	1	0.75
chr2	65840001	66120000	B.1.2.2.2.2.2.2.1.1	0.3253873659118	.	65840001	66120000	#9191FF	1	0.375
chr2	66120001	66320000	B.2.1.2.2.1.2.1.2.1.1.1	0.172824791418355	.	66120001	66320000	#4848FF	1	0.25
chr2	66320001	66640000	B.2.2.1.2.1.2.1	0.0715137067938021	.	66320001	66640000	#0000FF	1	0.125
chr2	66640001	66800000	B.2.1.1.2.2.1.2.1.2.1.2	0.255065554231228	.	66640001	66800000	#4848FF	1	0.25
chr2	66800001	67160000	B.2.2.2.1.1.2.1.1	0.0286054827175209	.	66800001	67160000	#0000FF	1	0.125
chr2	67160001	67440000	B.2.2.1.2.1.2.2.1.2.1	0.067938021454112	.	67160001	67440000	#0000FF	1	0.125
chr2	67440001	67520000	B.2.1.1.2.2.1.2.1.1	0.257449344457688	.	67440001	67520000	#4848FF	1	0.25
chr2	67520001	67720000	B.1.2.2.2.2.2.2.2.1.2	0.32181168057211	.	67520001	67720000	#9191FF	1	0.375
chr2	67720001	68280000	B.2.2.1.1.1.2.1.1.2	0.123957091775924	.	67720001	68280000	#0000FF	1	0.125
chr2	68280001	68480000	A.1.1.2.2.2.1.1.1.1.1.1	0.874851013110846	.	68280001	68480000	#FF0000	1	1
chr2	68480001	68720000	A.1.2.1.1.2.1.1.1.2.1	0.829558998808105	.	68480001	68720000	#FF4848	1	0.875
chr2	68720001	68920000	B.1.1.1.2.1.1.2.2.2	0.469606674612634	.	68720001	68920000	#DADAFF	1	0.5
chr2	68920001	69080000	A.2.1.2.2.2.2.1.2.1	0.589988081048868	.	68920001	69080000	#FF9191	1	0.75
chr2	69080001	69560000	B.1.1.2.1.1.1.1.1.1	0.454112038140644	.	69080001	69560000	#DADAFF	1	0.5
chr2	69560001	69760000	A.1.1.2.1.2.1.1.2.1.2	0.909415971394517	.	69560001	69760000	#FF0000	1	1
chr2	69760001	69920000	A.1.1.2.2.1.2.1.2.2.1	0.885578069129917	.	69760001	69920000	#FF0000	1	1
chr2	69920001	70160000	A.1.1.2.1.1.1.2.1.1.1	0.932061978545888	.	69920001	70160000	#FF0000	1	1
chr2	70160001	70280000	A.1.2.1.2.1.2.2.1.2.1	0.796185935637664	.	70160001	70280000	#FF4848	1	0.875
chr2	70280001	70520000	A.1.1.1.2.1.2.1.1.1	0.961859356376639	.	70280001	70520000	#FF0000	1	1
chr2	70520001	71200000	B.1.1.1.2.1.1.1.2	0.475566150178784	.	70520001	71200000	#DADAFF	1	0.5
chr2	71200001	71400000	A.1.2.1.2.1.1.1.1.2.2	0.811680572109654	.	71200001	71400000	#FF4848	1	0.875
chr2	71400001	71520000	A.2.2.1.1.2.1.2.1.2.2	0.568533969010727	.	71400001	71520000	#FFDADA	1	0.625
chr2	71520001	71680000	A.1.2.2.1.2.1.2.2.2	0.733015494636472	.	71520001	71680000	#FF4848	1	0.875
chr2	71680001	72120000	B.2.1.1.1.2.1.1.1.2	0.302741358760429	.	71680001	72120000	#4848FF	1	0.25
chr2	72120001	72200000	B.2.1.1.1.2.1.2.2.2.2.2	0.292014302741359	.	72120001	72200000	#4848FF	1	0.25
chr2	72200001	72400000	B.2.1.2.2.1.2.1.2.1.2	0.170441001191895	.	72200001	72400000	#4848FF	1	0.25
chr2	72400001	72720000	B.2.2.1.1.1.2.2.2	0.113230035756853	.	72400001	72720000	#0000FF	1	0.125
chr2	72720001	72960000	B.2.1.2.1.2.2.1.1.2	0.207389749702026	.	72720001	72960000	#4848FF	1	0.25
chr2	72960001	73400000	A.2.2.1.1.2.1.2.1.2.1	0.569725864123957	.	72960001	73400000	#FFDADA	1	0.625
chr2	73400001	73960000	A.1.2.1.1.2.2.1.2	0.818831942789035	.	73400001	73960000	#FF4848	1	0.875
chr2	73960001	74360000	A.1.1.1.1.2.1.1.1	0.99165673420739	.	73960001	74360000	#FF0000	1	1
chr2	74360001	74480000	A.1.1.2.1.2.2.2.1.2	0.896305125148987	.	74360001	74480000	#FF0000	1	1
chr2	74480001	74600000	A.1.2.2.1.2.1.1.2.1.2	0.740166865315852	.	74480001	74600000	#FF4848	1	0.875
chr2	74600001	74840000	A.1.1.1.1.2.1.1.2.1	0.99046483909416	.	74600001	74840000	#FF0000	1	1
chr2	74840001	75280000	A.1.1.2.2.2.1.2.1.2	0.861740166865316	.	74840001	75280000	#FF0000	1	1
chr2	75280001	75560000	A.2.1.1.2.1.2.1.1.2	0.66030989272944	.	75280001	75560000	#FF9191	1	0.75
chr2	75560001	75720000	A.2.1.1.1.1.1.1.1.2.1.1	0.699642431466031	.	75560001	75720000	#FF9191	1	0.75
chr2	75720001	75960000	A.2.1.2.1.2.1.1.2.2	0.624553039332539	.	75720001	75960000	#FF9191	1	0.75
chr2	75960001	76120000	A.2.2.2.1.1.2.2.1.1.2	0.528009535160906	.	75960001	76120000	#FFDADA	1	0.625
chr2	76120001	76760000	B.1.2.1.1.2.1.2	0.394517282479142	.	76120001	76760000	#9191FF	1	0.375
chr2	76760001	77000000	B.2.1.1.2.2.1.2.2.1.1.1.2	0.251489868891538	.	76760001	77000000	#4848FF	1	0.25
chr2	77000001	77280000	B.2.1.2.2.2.2.2.2.2	0.137067938021454	.	77000001	77280000	#4848FF	1	0.25
chr2	77280001	77400000	B.2.1.2.1.2.1.2.2.2.1.1	0.212157330154946	.	77280001	77400000	#4848FF	1	0.25
chr2	77400001	77800000	B.2.2.1.2.1.2.2.2.1.1	0.065554231227652	.	77400001	77800000	#0000FF	1	0.125
chr2	77800001	78440000	B.2.2.2.1.2.2.1	0.0131108462455304	.	77800001	78440000	#0000FF	1	0.125
chr2	78440001	78680000	B.2.1.2.1.2.1.2.2.1.1	0.215733015494636	.	78440001	78680000	#4848FF	1	0.25
chr2	78680001	79080000	B.2.1.2.2.2.2.2.2.1	0.138259833134684	.	78680001	79080000	#4848FF	1	0.25
chr2	79080001	79240000	B.1.1.2.2.2.2.2	0.408820023837902	.	79080001	79240000	#DADAFF	1	0.5
chr2	79240001	79480000	B.2.2.1.1.1.1.2.1.2	0.132300357568534	.	79240001	79480000	#0000FF	1	0.125
chr2	79480001	79680000	B.2.2.1.1.1.2.2.1.2.1	0.116805721096544	.	79480001	79680000	#0000FF	1	0.125
chr2	79680001	80080000	B.2.2.2.1.2.1.2.2.1	0.0154946364719905	.	79680001	80080000	#0000FF	1	0.125
chr2	80080001	80240000	B.2.1.2.1.2.1.1.2.1	0.220500595947557	.	80080001	80240000	#4848FF	1	0.25
chr2	80240001	80640000	B.2.1.2.2.1.2.1.2.2.1	0.169249106078665	.	80240001	80640000	#4848FF	1	0.25
chr2	80640001	80840000	A.2.1.2.1.2.1.1.1.1.1	0.630512514898689	.	80640001	80840000	#FF9191	1	0.75
chr2	80840001	81160000	B.1.2.2.1.1.1.2.2	0.363528009535161	.	80840001	81160000	#9191FF	1	0.375
chr2	81160001	81320000	B.2.1.2.1.2.1.2.2.2.2	0.209773539928486	.	81160001	81320000	#4848FF	1	0.25
chr2	81320001	81680000	B.2.1.2.2.2.2.1.2	0.144219308700834	.	81320001	81680000	#4848FF	1	0.25
chr2	81680001	81920000	B.1.2.1.1.1.2.1	0.401668653158522	.	81680001	81920000	#9191FF	1	0.375
chr2	81920001	82120000	B.2.1.2.2.2.2.1.1	0.145411203814064	.	81920001	82120000	#4848FF	1	0.25
chr2	82120001	82520000	B.2.2.1.2.1.1.2.2.1.1.1	0.0798569725864124	.	82120001	82520000	#0000FF	1	0.125
chr2	82520001	83080000	B.2.2.1.2.1.2.2.2.1.2	0.0643623361144219	.	82520001	83080000	#0000FF	1	0.125
chr2	83080001	83200000	B.2.1.2.1.2.1.2.1	0.216924910607867	.	83080001	83200000	#4848FF	1	0.25
chr2	83200001	83480000	B.2.2.1.1.2.2.2.1.2.1	0.0882002383790226	.	83200001	83480000	#0000FF	1	0.125
chr2	83480001	84080000	B.2.2.2.1.1.2.1.2.2	0.0250297973778308	.	83480001	84080000	#0000FF	1	0.125
chr2	84080001	84440000	B.2.2.1.1.1.2.2.1.2.2.1	0.115613825983313	.	84080001	84440000	#0000FF	1	0.125
chr2	84440001	84640000	B.2.1.1.1.2.1.2.2.2.1	0.295589988081049	.	84440001	84640000	#4848FF	1	0.25
chr2	84640001	84760000	A.2.2.2.1.1.2.2.1.1.1	0.529201430274136	.	84640001	84760000	#FFDADA	1	0.625
chr2	84760001	85120000	B.1.1.1.1.1.1.2.2	0.493444576877235	.	84760001	85120000	#DADAFF	1	0.5
chr2	85120001	85280000	A.1.1.2.1.2.1.1.1.1.2.2.1	0.914183551847437	.	85120001	85280000	#FF0000	1	1
chr2	85280001	85520000	A.2.2.1.2.1.2.1.2.2	0.549463647199047	.	85280001	85520000	#FFDADA	1	0.625
chr2	85520001	85760000	A.1.1.2.1.2.1.1.2.1.1	0.910607866507747	.	85520001	85760000	#FF0000	1	1
chr2	85760001	85920000	A.1.1.1.2.1.2.1.2.2	0.958283671036949	.	85760001	85920000	#FF0000	1	1
chr2	85920001	86280000	A.1.1.1.1.2.2.1.2.1	0.979737783075089	.	85920001	86280000	#FF0000	1	1
chr2	86280001	86480000	A.1.1.2.1.2.2.1.1.2	0.902264600715137	.	86280001	86480000	#FF0000	1	1
chr2	86480001	86800000	A.1.1.2.2.2.1.2.1.1.2	0.862932061978546	.	86480001	86800000	#FF0000	1	1
chr2	86800001	87040000	A.1.2.2.1.2.2.2	0.724672228843862	.	86800001	87040000	#FF4848	1	0.875
chr2	87040001	87200000	B.1.1.2.1.2.2.2.2.2	0.426698450536353	.	87040001	87200000	#DADAFF	1	0.5
chr2	87240001	87360000	A.2.2.1.2.1.1.1.1.1	0.561382598331347	.	87240001	87360000	#FFDADA	1	0.625
chr2	87360001	87640000	B.1.1.2.1.1.2.1.2	0.444576877234803	.	87360001	87640000	#DADAFF	1	0.5
chr2	87720001	87840000	A.2.1.2.1.1.1.1.2	0.644815256257449	.	87720001	87840000	#FF9191	1	0.75
chr2	87840001	88000000	B.1.1.2.1.1.2.2.1	0.443384982121573	.	87840001	88000000	#DADAFF	1	0.5
chr2	88000001	88280000	B.1.2.2.2.1.2.1.1	0.34445768772348	.	88000001	88280000	#9191FF	1	0.375
chr2	88280001	88840000	B.1.1.2.1.2.2.2.2.1	0.427890345649583	.	88280001	88840000	#DADAFF	1	0.5
chr2	88840001	89000000	A.1.2.1.2.2.1.2.1.2	0.783075089392133	.	88840001	89000000	#FF4848	1	0.875
chr2	89000001	89240000	A.2.1.2.2.1.1.1.2	0.605482717520858	.	89000001	89240000	#FF9191	1	0.75
chr2	89240001	89440000	B.1.2.2.2.2.2.2.2.2	0.32061978545888	.	89240001	89440000	#9191FF	1	0.375
chr2	89440001	89600000	B.1.1.1.2.2.1.2	0.460071513706794	.	89440001	89600000	#DADAFF	1	0.5
chr2	89600001	89640000	B.2.1.2.2.1.2.2.2.1	0.164481525625745	.	89600001	89640000	#4848FF	1	0.25
chr2	89840001	90280000	B.2.1.2.2.1.2.2.2.1	0.164481525625745	.	89840001	90280000	#4848FF	1	0.25
chr2	90400001	90480000	B.2.1.1.2.2.1.1.1	0.261025029797378	.	90400001	90480000	#4848FF	1	0.25
chr2	91600001	91640000	B.2.1.1.2.2.1.1.1	0.261025029797378	.	91600001	91640000	#4848FF	1	0.25
chr2	91640001	91720000	B.1.2.2.1.2.1	0.352800953516091	.	91640001	91720000	#9191FF	1	0.375
chr2	91720001	91920000	B.2.1.2.1.2.2.2.1.1	0.205005959475566	.	91720001	91920000	#4848FF	1	0.25
chr2	91920001	92200000	B.2.2.1.2.1.2.2.2.2	0.0631704410011919	.	91920001	92200000	#0000FF	1	0.125
chr2	92240001	92320000	B.2.2.1.2.1.2.2.2.2	0.0631704410011919	.	92240001	92320000	#0000FF	1	0.125
chr2	95320001	95640000	B.2.1.2.2.1.2.2.2.2.2	0.162097735399285	.	95320001	95640000	#4848FF	1	0.25
chr2	95640001	95880000	A.1.2.2.1.1.1.2.1.2	0.758045292014303	.	95640001	95880000	#FF4848	1	0.875
chr2	95880001	96040000	B.1.1.2.1.1.2.1.1.1	0.446960667461263	.	95880001	96040000	#DADAFF	1	0.5
chr2	96040001	96280000	A.2.2.1.1.2.1.1.2.1	0.574493444576877	.	96040001	96280000	#FFDADA	1	0.625
chr2	96320001	96560000	A.2.2.2.1.1.1.1.2.1.2	0.539928486293206	.	96320001	96560000	#FFDADA	1	0.625
chr2	96560001	96680000	A.1.2.1.2.1.1.2.2.1.2	0.803337306317044	.	96560001	96680000	#FF4848	1	0.875
chr2	96720001	96800000	A.1.2.1.2.1.1.2.2.1.2	0.803337306317044	.	96720001	96800000	#FF4848	1	0.875
chr2	96800001	97000000	A.1.1.1.2.1.2.1.1.2	0.960667461263409	.	96800001	97000000	#FF0000	1	1
chr2	97000001	97160000	A.1.2.2.1.2.1.1.1.1	0.746126340882002	.	97000001	97160000	#FF4848	1	0.875
chr2	97160001	97560000	A.1.1.1.2.1.2.2.1.1	0.957091775923719	.	97160001	97560000	#FF0000	1	1
chr2	97560001	97880000	A.1.2.2.1.2.2.1.2.1.1	0.729439809296782	.	97560001	97880000	#FF4848	1	0.875
chr2	97880001	97960000	A.2.1.2.2.2.1.2.2.1	0.593563766388558	.	97880001	97960000	#FF9191	1	0.75
chr2	98000001	98040000	A.2.1.2.2.2.1.2.2.1	0.593563766388558	.	98000001	98040000	#FF9191	1	0.75
chr2	98160001	98320000	A.1.2.2.1.2.1.1.1.2.1	0.744934445768772	.	98160001	98320000	#FF4848	1	0.875
chr2	98320001	98480000	A.1.2.2.2.1.2.2.1.1.1	0.713945172824791	.	98320001	98480000	#FF4848	1	0.875
chr2	98480001	98640000	A.1.1.2.1.2.2.2.1.1.1	0.898688915375447	.	98480001	98640000	#FF0000	1	1
chr2	98640001	99000000	A.2.1.2.1.1.2.1.1.2	0.637663885578069	.	98640001	99000000	#FF9191	1	0.75
chr2	99000001	99160000	A.1.2.1.1.1.1.2.2.1	0.837902264600715	.	99000001	99160000	#FF4848	1	0.875
chr2	99160001	99440000	A.1.2.1.2.1.1.1.1.1	0.814064362336114	.	99160001	99440000	#FF4848	1	0.875
chr2	99440001	99680000	A.2.2.2.1.2.1.2.1.1.2.1	0.519666269368296	.	99440001	99680000	#FFDADA	1	0.625
chr2	99680001	99920000	A.1.2.2.1.2.2.1.2.1.2.2	0.727056019070322	.	99680001	99920000	#FF4848	1	0.875
chr2	99920001	100120000	A.1.1.2.2.1.2.2.2.2.2.2	0.876042908224076	.	99920001	100120000	#FF0000	1	1
chr2	100120001	100680000	B.2.1.1.1.1.1.2.2.1	0.315852205005959	.	100120001	100680000	#4848FF	1	0.25
chr2	100680001	100960000	B.1.2.1.2.1.2.2.2	0.380214541120381	.	100680001	100960000	#9191FF	1	0.375
chr2	100960001	101160000	A.2.2.2.1.2.1.2.1.1.1	0.520858164481526	.	100960001	101160000	#FFDADA	1	0.625
chr2	101160001	101240000	A.2.1.2.2.2.2.2.1.2.2	0.585220500595948	.	101160001	101240000	#FF9191	1	0.75
chr2	101240001	101600000	B.1.2.2.2.2.1.2.2.1.1	0.33253873659118	.	101240001	101600000	#9191FF	1	0.375
chr2	101600001	101960000	A.1.2.1.2.1.2.1.1.2	0.799761620977354	.	101600001	101960000	#FF4848	1	0.875
chr2	101960001	102240000	A.2.2.2.1.2.1.2.1.2	0.516090584028606	.	101960001	102240000	#FFDADA	1	0.625
chr2	102240001	102440000	A.1.2.2.1.1.2.2.2.1	0.748510131108462	.	102240001	102440000	#FF4848	1	0.875
chr2	102440001	102800000	A.1.2.2.2.2.1.2	0.703218116805721	.	102440001	102800000	#FF4848	1	0.875
chr2	102800001	103080000	A.2.1.1.1.1.2.2.2.2.2.2	0.67818831942789	.	102800001	103080000	#FF9191	1	0.75
chr2	103080001	103240000	B.1.2.1.2.1.2.1.1	0.384982121573302	.	103080001	103240000	#9191FF	1	0.375
chr2	103240001	103440000	B.1.1.2.1.1.1.1.2	0.450536352800953	.	103240001	103440000	#DADAFF	1	0.5
chr2	103440001	103840000	B.2.2.2.1.1.1.1.2.2	0.0381406436233611	.	103440001	103840000	#0000FF	1	0.125
chr2	103840001	104440000	B.2.2.2.2.2.2.1.2	0.00238379022646007	.	103840001	104440000	#0000FF	1	0.125
chr2	104440001	104960000	B.2.2.2.2.1.2.1	0.00715137067938021	.	104440001	104960000	#0000FF	1	0.125
chr2	104960001	105480000	B.2.2.2.1.2.1.2.2.2	0.0143027413587604	.	104960001	105480000	#0000FF	1	0.125
chr2	105480001	105640000	B.1.2.2.2.2.2.1.1	0.32777115613826	.	105480001	105640000	#9191FF	1	0.375
chr2	105640001	105880000	A.2.2.2.1.1.2.1.1.1	0.535160905840286	.	105640001	105880000	#FFDADA	1	0.625
chr2	105880001	106000000	A.2.1.1.1.1.1.2.2.2.2	0.687723480333731	.	105880001	106000000	#FF9191	1	0.75
chr2	106000001	106320000	B.1.2.1.2.1.2.2.1.1	0.382598331346841	.	106000001	106320000	#9191FF	1	0.375
chr2	106320001	106520000	A.1.2.2.1.1.1.1.1.1.2	0.768772348033373	.	106320001	106520000	#FF4848	1	0.875
chr2	106520001	106720000	B.1.1.2.1.1.2.2.2.2	0.441001191895113	.	106520001	106720000	#DADAFF	1	0.5
chr2	106720001	106840000	A.2.1.2.1.2.2.1.1.1	0.618593563766389	.	106720001	106840000	#FF9191	1	0.75
chr2	106840001	107200000	B.2.1.1.1.2.2.2.1.1	0.288438617401669	.	106840001	107200000	#4848FF	1	0.25
chr2	107200001	107520000	B.2.2.2.1.1.1.1.2.1	0.0393325387365912	.	107200001	107520000	#0000FF	1	0.125
chr2	107520001	107680000	B.2.2.1.2.2.2.1.2.1	0.0476758045292014	.	107520001	107680000	#0000FF	1	0.125
chr2	107680001	108440000	B.2.2.2.2.2.2.1.1	0.00357568533969011	.	107680001	108440000	#0000FF	1	0.125
chr2	108440001	108960000	B.2.2.1.1.1.2.2.1.1	0.117997616209774	.	108440001	108960000	#0000FF	1	0.125
chr2	108960001	109480000	A.1.1.1.2.1.1.1.1	0.971394517282479	.	108960001	109480000	#FF0000	1	1
chr2	109480001	109760000	A.2.2.2.1.2.1.2.1.1.2.2.2	0.517282479141836	.	109480001	109760000	#FFDADA	1	0.625
chr2	109760001	109920000	A.2.1.2.2.2.2.1.1	0.591179976162098	.	109760001	109920000	#FF9191	1	0.75
chr2	109920001	110120000	A.2.2.1.2.1.2.1.2.1.2	0.550655542312277	.	109920001	110120000	#FFDADA	1	0.625
chr2	110240001	110280000	A.2.2.1.2.1.2.1.2.1.2	0.550655542312277	.	110240001	110280000	#FFDADA	1	0.625
chr2	110280001	110520000	A.1.2.2.2.1.1.2.2.1.1	0.718712753277712	.	110280001	110520000	#FF4848	1	0.875
chr2	110720001	110760000	A.1.2.2.2.1.1.2.2.1.1	0.718712753277712	.	110720001	110760000	#FF4848	1	0.875
chr2	110760001	111160000	B.1.1.2.1.1.2.1.1.2	0.445768772348033	.	110760001	111160000	#DADAFF	1	0.5
chr2	111360001	111640000	A.1.2.1.1.2.2.2.2	0.815256257449344	.	111360001	111640000	#FF4848	1	0.875
chr2	111640001	111840000	A.2.2.1.1.2.1.1.2.2	0.573301549463647	.	111640001	111840000	#FFDADA	1	0.625
chr2	111840001	112000000	A.1.2.1.2.1.2.2.1.1	0.797377830750894	.	111840001	112000000	#FF4848	1	0.875
chr2	112000001	112200000	A.2.2.1.1.2.1.1.1	0.575685339690107	.	112000001	112200000	#FFDADA	1	0.625
chr2	112200001	112280000	A.2.2.1.1.2.2.2.2.1	0.563766388557807	.	112200001	112280000	#FFDADA	1	0.625
chr2	112280001	112480000	B.1.1.1.1.1.2.1.1	0.492252681764005	.	112280001	112480000	#DADAFF	1	0.5
chr2	112480001	112800000	A.1.2.1.1.1.1.1.1	0.842669845053635	.	112480001	112800000	#FF4848	1	0.875
chr2	112800001	113080000	A.1.1.2.2.1.2.2.2.2.2.1.2	0.877234803337306	.	112800001	113080000	#FF0000	1	1
chr2	113080001	113200000	A.2.1.1.1.2.1.2.1	0.6746126340882	.	113080001	113200000	#FF9191	1	0.75
chr2	113200001	113680000	A.1.1.1.1.1.2.2.2.2	0.99284862932062	.	113200001	113680000	#FF0000	1	1
chr2	113680001	113840000	A.2.1.2.2.2.1.2.2.2	0.592371871275328	.	113680001	113840000	#FF9191	1	0.75
chr2	113840001	114000000	A.1.2.2.1.2.1.2.2.1.1	0.735399284862932	.	113840001	114000000	#FF4848	1	0.875
chr2	114000001	114240000	A.1.2.2.1.2.1.2.2.1.2	0.734207389749702	.	114000001	114240000	#FF4848	1	0.875
chr2	114240001	114360000	A.2.1.1.2.2.1.1	0.65673420738975	.	114240001	114360000	#FF9191	1	0.75
chr2	114360001	114760000	A.1.1.1.2.1.1.1.2.2	0.969010727056019	.	114360001	114760000	#FF0000	1	1
chr2	114760001	115160000	B.2.1.2.2.1.2.2.2.2.1	0.163289630512515	.	114760001	115160000	#4848FF	1	0.25
chr2	115160001	115400000	B.2.2.1.1.2.2.1.1.2.2.1	0.0965435041716329	.	115160001	115400000	#0000FF	1	0.125
chr2	115400001	116040000	B.2.2.2.2.2.2.2	0.00119189511323004	.	115400001	116040000	#0000FF	1	0.125
chr2	116040001	116560000	B.2.2.2.2.1.2.2	0.00595947556615018	.	116040001	116560000	#0000FF	1	0.125
chr2	116560001	117000000	B.2.2.2.1.2.2.2.2	0.0107270560190703	.	116560001	117000000	#0000FF	1	0.125
chr2	117000001	117320000	B.2.2.2.1.2.1.1.1	0.0190703218116806	.	117000001	117320000	#0000FF	1	0.125
chr2	117320001	117600000	B.2.2.2.1.1.1.2.1.2.2	0.032181168057211	.	117320001	117600000	#0000FF	1	0.125
chr2	117600001	118040000	B.2.2.2.1.2.2.2.1	0.0119189511323004	.	117600001	118040000	#0000FF	1	0.125
chr2	118040001	118400000	B.2.2.1.2.2.2.1.2.2	0.0464839094159714	.	118040001	118400000	#0000FF	1	0.125
chr2	118400001	118560000	B.2.1.1.1.2.1.2.1	0.300357568533969	.	118400001	118560000	#4848FF	1	0.25
chr2	118560001	118760000	A.2.2.2.1.1.2.2.2	0.524433849821216	.	118560001	118760000	#FFDADA	1	0.625
chr2	118760001	118960000	A.2.1.1.1.1.1.2.2.2.1	0.688915375446961	.	118760001	118960000	#FF9191	1	0.75
chr2	118960001	119280000	B.2.1.1.1.2.2.2.1.2	0.287246722288439	.	118960001	119280000	#4848FF	1	0.25
chr2	119280001	119520000	B.2.2.1.1.1.2.1.1.1.1	0.126340882002384	.	119280001	119520000	#0000FF	1	0.125
chr2	119520001	120040000	B.2.1.1.1.2.2.1.1	0.290822407628129	.	119520001	120040000	#4848FF	1	0.25
chr2	120040001	120200000	A.1.2.2.1.1.1.1.1.1.1	0.769964243146603	.	120040001	120200000	#FF4848	1	0.875
chr2	120200001	120440000	A.2.2.2.1.2.1.2.1.1.2.2.1	0.518474374255066	.	120200001	120440000	#FFDADA	1	0.625
chr2	120440001	120800000	A.1.1.2.2.1.2.2.1.1	0.883194278903456	.	120440001	120800000	#FF0000	1	1
chr2	120800001	121080000	A.1.1.2.2.1.2.2.1.2	0.882002383790226	.	120800001	121080000	#FF0000	1	1
chr2	121080001	121480000	B.1.2.1.2.2.2.2.2	0.368295589988081	.	121080001	121480000	#9191FF	1	0.375
chr2	121480001	122120000	B.1.2.2.2.1.2.2.2	0.33849821215733	.	121480001	122120000	#9191FF	1	0.375
chr2	122120001	122520000	A.1.1.1.1.2.2.2.1.1	0.976162097735399	.	122120001	122520000	#FF0000	1	1
chr2	122520001	123040000	B.1.1.2.2.2.2.1	0.410011918951132	.	122520001	123040000	#DADAFF	1	0.5
chr2	123040001	123240000	A.2.2.2.2.1	0.508939213349225	.	123040001	123240000	#FFDADA	1	0.625
chr2	123240001	123600000	A.2.1.1.1.1.2.1	0.686531585220501	.	123240001	123600000	#FF9191	1	0.75
chr2	123600001	124080000	B.1.1.1.1.2.2.2	0.477949940405244	.	123600001	124080000	#DADAFF	1	0.5
chr2	124080001	124400000	B.2.1.2.2.2.1.1	0.160905840286055	.	124080001	124400000	#4848FF	1	0.25
chr2	124400001	124720000	B.2.2.1.2.2.1.1.2.1	0.0572109654350417	.	124400001	124720000	#0000FF	1	0.125
chr2	124720001	125480000	B.2.2.2.2.2.1	0.00476758045292014	.	124720001	125480000	#0000FF	1	0.125
chr2	125480001	126000000	B.2.1.1.2.2.1.1.2.1	0.259833134684148	.	125480001	126000000	#4848FF	1	0.25
chr2	126000001	126200000	A.2.1.2.2.1.2.1.1	0.599523241954708	.	126000001	126200000	#FF9191	1	0.75
chr2	126200001	126480000	A.2.2.2.2.2.1.1	0.507747318235995	.	126200001	126480000	#FFDADA	1	0.625
chr2	126480001	126960000	B.2.2.1.2.1.1.2.1	0.0810488676996424	.	126480001	126960000	#0000FF	1	0.125
chr2	126960001	127200000	B.2.2.1.1.2.2.2.1.1.1	0.0905840286054827	.	126960001	127200000	#0000FF	1	0.125
chr2	127200001	127360000	B.2.1.1.1.1.2.1.1	0.312276519666269	.	127200001	127360000	#4848FF	1	0.25
chr2	127360001	127520000	B.1.1.1.1.2.1.1.2.2.1	0.485101311084625	.	127360001	127520000	#DADAFF	1	0.5
chr2	127520001	127800000	B.1.2.1.2.2.2.1.2.2	0.373063170441001	.	127520001	127800000	#9191FF	1	0.375
chr2	127800001	128040000	A.2.1.1.1.1.1.2.2.1.2.1	0.691299165673421	.	127800001	128040000	#FF9191	1	0.75
chr2	128040001	128440000	A.1.1.1.2.1.2.2.2	0.954707985697259	.	128040001	128440000	#FF0000	1	1
chr2	128440001	128640000	A.1.1.1.1.2.1.1.2.2	0.98927294398093	.	128440001	128640000	#FF0000	1	1
chr2	128640001	128960000	A.1.1.2.2.2.1.2.1.1.1	0.864123957091776	.	128640001	128960000	#FF0000	1	1
chr2	128960001	129080000	A.2.1.2.2.2.2.2.1.1	0.587604290822408	.	128960001	129080000	#FF9191	1	0.75
chr2	129080001	129600000	B.2.1.1.1.2.2.1.2	0.289630512514899	.	129080001	129600000	#4848FF	1	0.25
chr2	129600001	129800000	B.2.1.2.2.1.1.2.1.2	0.183551847437426	.	129600001	129800000	#4848FF	1	0.25
chr2	129800001	129960000	B.1.1.2.1.1.2.2.2.1	0.442193087008343	.	129800001	129960000	#DADAFF	1	0.5
chr2	129960001	130200000	B.2.1.1.1.1.1.2.1.2	0.317044100119189	.	129960001	130200000	#4848FF	1	0.25
chr2	130200001	130560000	B.2.2.1.1.1.2.1.2.2.1	0.120381406436234	.	130200001	130560000	#0000FF	1	0.125
chr2	130560001	130720000	B.1.2.2.2.1.2.1.2.2	0.34207389749702	.	130560001	130720000	#9191FF	1	0.375
chr2	130720001	130880000	B.1.2.2.2.2.1.2.1.1	0.33492252681764	.	130720001	130880000	#9191FF	1	0.375
chr2	130880001	131080000	A.2.2.1.2.1.2.1.2.1.1	0.551847437425507	.	130880001	131080000	#FFDADA	1	0.625
chr2	131080001	131200000	A.2.1.1.1.1.1.2.1	0.693682955899881	.	131080001	131200000	#FF9191	1	0.75
chr2	131200001	131240000	B.1.2.1.2.2.2.1.1	0.375446960667461	.	131200001	131240000	#9191FF	1	0.375
chr2	131320001	131520000	B.1.2.1.2.2.2.1.1	0.375446960667461	.	131320001	131520000	#9191FF	1	0.375
chr2	131520001	131640000	A.2.2.2.1.2.2.2.2.2	0.510131108462455	.	131520001	131640000	#FFDADA	1	0.625
chr2	131640001	131800000	B.1.2.1.2.1.2.2.1.2	0.381406436233611	.	131640001	131800000	#9191FF	1	0.375
chr2	131800001	131920000	A.2.1.1.1.1.1.2.2.1.2.2	0.690107270560191	.	131800001	131920000	#FF9191	1	0.75
chr2	131920001	132200000	B.1.2.2.2.2.1.2.1.2	0.33373063170441	.	131920001	132200000	#9191FF	1	0.375
chr2	132200001	132560000	A.2.1.1.1.1.1.2.2.1.1	0.692491060786651	.	132200001	132560000	#FF9191	1	0.75
chr2	132560001	132960000	B.2.2.1.1.2.2.2.1.1.2	0.0893921334922527	.	132560001	132960000	#0000FF	1	0.125
chr2	132960001	133360000	B.2.2.1.2.2.2.1.1	0.0488676996424315	.	132960001	133360000	#0000FF	1	0.125
chr2	133360001	133640000	B.2.1.2.2.1.1.2.1.1.2.2	0.184743742550656	.	133360001	133640000	#4848FF	1	0.25
chr2	133640001	133760000	B.1.2.1.1.2.2.1	0.393325387365912	.	133640001	133760000	#9191FF	1	0.375
chr2	133760001	134160000	B.2.1.2.2.1.1.2.1.1.2.1	0.185935637663886	.	133760001	134160000	#4848FF	1	0.25
chr2	134160001	134320000	B.1.1.1.1.2.1.2	0.482717520858164	.	134160001	134320000	#DADAFF	1	0.5
chr2	134320001	134640000	B.2.2.1.1.2.2.1.1.2.1	0.0977353992848629	.	134320001	134640000	#0000FF	1	0.125
chr2	134640001	134880000	B.1.1.1.2.1.1.2.1.2	0.473182359952324	.	134640001	134880000	#DADAFF	1	0.5
chr2	134880001	135160000	A.1.2.1.1.2.1.1.2.1	0.827175208581645	.	134880001	135160000	#FF4848	1	0.875
chr2	135160001	135680000	B.1.1.1.1.1.2.2.1	0.489868891537545	.	135160001	135680000	#DADAFF	1	0.5
chr2	135680001	135920000	A.1.1.2.1.2.1.1.1.2	0.911799761620977	.	135680001	135920000	#FF0000	1	1
chr2	135920001	136240000	A.1.2.2.1.1.1.2.2.1	0.756853396901073	.	135920001	136240000	#FF4848	1	0.875
chr2	136240001	136560000	A.1.1.1.1.2.2.2.1.2.1	0.974970202622169	.	136240001	136560000	#FF0000	1	1
chr2	136560001	136640000	A.1.2.1.2.2.1.2.2.1	0.781883194278903	.	136560001	136640000	#FF4848	1	0.875
chr2	136640001	136840000	A.1.1.1.2.2.2.1.1.1	0.943980929678188	.	136640001	136840000	#FF0000	1	1
chr2	136840001	137160000	A.1.1.1.2.1.1.2.2	0.963051251489869	.	136840001	137160000	#FF0000	1	1
chr2	137160001	137520000	B.2.1.2.2.1.1.1.1.1.2	0.193087008343266	.	137160001	137520000	#4848FF	1	0.25
chr2	137520001	137880000	B.2.2.1.2.2.1.2.1.1	0.0536352800953516	.	137520001	137880000	#0000FF	1	0.125
chr2	137880001	138040000	B.1.2.2.1.1.2.1.2.1	0.361144219308701	.	137880001	138040000	#9191FF	1	0.375
chr2	138040001	138600000	B.2.2.2.1.1.1.2.2.2	0.0297973778307509	.	138040001	138600000	#0000FF	1	0.125
chr2	138600001	138960000	B.1.1.1.1.2.1.1.2.2.2	0.483909415971395	.	138600001	138960000	#DADAFF	1	0.5
chr2	138960001	139200000	A.2.1.1.2.1.2.2	0.65792610250298	.	138960001	139200000	#FF9191	1	0.75
chr2	139200001	139360000	A.1.2.1.2.2.2.1.2.1.1	0.778307508939213	.	139200001	139360000	#FF4848	1	0.875
chr2	139360001	139560000	B.1.1.1.2.2.2.2.2	0.455303933253874	.	139360001	139560000	#DADAFF	1	0.5
chr2	139560001	140520000	B.2.2.2.2.1.1.2	0.00834326579261025	.	139560001	140520000	#0000FF	1	0.125
chr2	140520001	140720000	B.2.2.1.1.2.1.2.2.2.2	0.102502979737783	.	140520001	140720000	#0000FF	1	0.125
chr2	140720001	141280000	B.2.2.2.1.1.1.2.1.1.1	0.0369487485101311	.	140720001	141280000	#0000FF	1	0.125
chr2	141280001	141440000	B.1.2.2.1.2.2.2.1	0.350417163289631	.	141280001	141440000	#9191FF	1	0.375
chr2	141440001	141640000	B.1.2.2.1.2.2.2.2	0.3492252681764	.	141440001	141640000	#9191FF	1	0.375
chr2	141640001	141960000	B.2.2.1.1.2.1.2.2.2.1	0.103694874851013	.	141640001	141960000	#0000FF	1	0.125
chr2	141960001	142080000	B.2.1.2.1.1.1.1.2.1.1	0.239570917759237	.	141960001	142080000	#4848FF	1	0.25
chr2	142080001	142200000	B.2.1.2.1.1.1.1.2.2.2.2	0.234803337306317	.	142080001	142200000	#4848FF	1	0.25
chr2	142200001	142360000	B.1.2.2.1.1.2.2.1.1.2.2	0.356376638855781	.	142200001	142360000	#9191FF	1	0.375
chr2	142360001	142960000	B.2.2.2.1.1.1.2.1.1.2.2	0.034564958283671	.	142360001	142960000	#0000FF	1	0.125
chr2	142960001	143600000	B.2.2.1.1.1.1.1.1	0.135876042908224	.	142960001	143600000	#0000FF	1	0.125
chr2	143600001	143840000	A.1.2.2.2.2.1.1.1	0.707985697258641	.	143600001	143840000	#FF4848	1	0.875
chr2	143840001	144040000	A.1.2.1.1.2.1.1.2.2	0.825983313468415	.	143840001	144040000	#FF4848	1	0.875
chr2	144040001	144240000	A.2.2.1.1.1.1.1.2	0.581644815256257	.	144040001	144240000	#FFDADA	1	0.625
chr2	144240001	144520000	A.2.2.1.1.1.1.1.1	0.582836710369487	.	144240001	144520000	#FFDADA	1	0.625
chr2	144520001	144680000	B.1.1.2.1.1.1.2.1	0.449344457687723	.	144520001	144680000	#DADAFF	1	0.5
chr2	144680001	144920000	A.2.1.2.2.1.1.2.1.2	0.603098927294398	.	144680001	144920000	#FF9191	1	0.75
chr2	144920001	145120000	A.1.1.2.1.1.2.1.2.2	0.920143027413588	.	144920001	145120000	#FF0000	1	1
chr2	145120001	145320000	A.2.1.1.1.1.1.1.2.2	0.694874851013111	.	145120001	145320000	#FF9191	1	0.75
chr2	145320001	145880000	B.2.2.1.1.2.2.1.1.2.2.2.2	0.0941597139451728	.	145320001	145880000	#0000FF	1	0.125
chr2	145880001	146120000	B.2.2.1.1.2.1.1.2.2	0.108462455303933	.	145880001	146120000	#0000FF	1	0.125
chr2	146120001	146320000	B.2.1.1.2.1.1.2.1	0.277711561382598	.	146120001	146320000	#4848FF	1	0.25
chr2	146320001	146520000	B.1.2.1.1.2.2.2.1.1	0.392133492252682	.	146320001	146520000	#9191FF	1	0.375
chr2	146520001	146880000	B.2.2.1.1.2.2.2.2.1	0.0858164481525626	.	146520001	146880000	#0000FF	1	0.125
chr2	146880001	147040000	B.1.2.2.1.1.2.1.2.2	0.359952324195471	.	146880001	147040000	#9191FF	1	0.375
chr2	147040001	147480000	B.2.2.1.2.2.1.1.1.2.1.2	0.0595947556615018	.	147040001	147480000	#0000FF	1	0.125
chr2	147480001	147840000	B.2.1.2.1.1.2.2.1	0.224076281287247	.	147480001	147840000	#4848FF	1	0.25
chr2	147840001	148080000	A.2.1.2.1.2.1.1.1.1.2	0.629320619785459	.	147840001	148080000	#FF9191	1	0.75
chr2	148080001	148320000	B.1.1.1.1.2.1.1.1	0.487485101311085	.	148080001	148320000	#DADAFF	1	0.5
chr2	148320001	148480000	A.2.1.1.1.1.2.2.2.2.2.1	0.67938021454112	.	148320001	148480000	#FF9191	1	0.75
chr2	148480001	148760000	A.2.1.2.1.2.2.1.2.1.2	0.615017878426698	.	148480001	148760000	#FF9191	1	0.75
chr2	148760001	148880000	A.1.1.2.2.2.2.1.2.2.1	0.851013110846246	.	148760001	148880000	#FF0000	1	1
chr2	148880001	149360000	A.1.2.2.2.2.1.1.2.1.2	0.705601907032181	.	148880001	149360000	#FF4848	1	0.875
chr2	149360001	149520000	A.1.2.1.1.2.1.2.1.2	0.822407628128725	.	149360001	149520000	#FF4848	1	0.875
chr2	149520001	149680000	A.2.1.2.1.2.2.1.2.1.1	0.616209773539928	.	149520001	149680000	#FF9191	1	0.75
chr2	149800001	149960000	A.2.1.2.1.2.2.1.2.1.1	0.616209773539928	.	149800001	149960000	#FF9191	1	0.75
chr2	149960001	150160000	B.1.1.1.1.1.1.1.2	0.495828367103695	.	149960001	150160000	#DADAFF	1	0.5
chr2	150160001	150480000	B.1.2.1.1.1.1.1.2	0.405244338498212	.	150160001	150480000	#9191FF	1	0.375
chr2	150480001	150880000	B.2.2.1.2.2.1.2.2.1	0.0512514898688915	.	150480001	150880000	#0000FF	1	0.125
chr2	150880001	151080000	B.2.1.2.1.1.1.1.1	0.240762812872467	.	150880001	151080000	#4848FF	1	0.25
chr2	151080001	151280000	B.2.1.2.2.2.1.2.2.1.1	0.153754469606675	.	151080001	151280000	#4848FF	1	0.25
chr2	151280001	151480000	B.1.1.1.2.2.2.2.1	0.456495828367104	.	151280001	151480000	#DADAFF	1	0.5
chr2	151480001	151640000	B.2.1.1.2.1.2.1.1	0.275327771156138	.	151480001	151640000	#4848FF	1	0.25
chr2	151640001	152080000	B.2.2.1.1.2.2.1.1.2.2.2.1	0.0953516090584029	.	151640001	152080000	#0000FF	1	0.125
chr2	152080001	152360000	A.1.2.2.1.1.1.1.2.1.2.1.2	0.764004767580453	.	152080001	152360000	#FF4848	1	0.875
chr2	152360001	152600000	A.2.2.2.1.2.2.1	0.513706793802145	.	152360001	152600000	#FFDADA	1	0.625
chr2	152600001	152720000	A.1.2.2.1.1.1.1.2.2.2	0.760429082240763	.	152600001	152720000	#FF4848	1	0.875
chr2	152720001	152880000	A.2.1.2.2.1.1.2.2.1	0.601907032181168	.	152720001	152880000	#FF9191	1	0.75
chr2	152880001	153040000	A.1.2.1.2.2.1.2.1.1.1	0.785458879618594	.	152880001	153040000	#FF4848	1	0.875
chr2	153040001	153200000	A.2.2.1.2.1.1.2.1.1	0.557806912991657	.	153040001	153200000	#FFDADA	1	0.625
chr2	153200001	153600000	A.1.1.2.2.2.1.1.2.1	0.868891537544696	.	153200001	153600000	#FF0000	1	1
chr2	153600001	153800000	B.2.1.1.2.2.2.2.1	0.243146603098927	.	153600001	153800000	#4848FF	1	0.25
chr2	153800001	154320000	B.2.2.1.2.2.1.1.2.2.2	0.0548271752085816	.	153800001	154320000	#0000FF	1	0.125
chr2	154320001	154440000	B.2.1.1.2.1.1.1.1.2.2	0.281287246722288	.	154320001	154440000	#4848FF	1	0.25
chr2	154440001	154720000	B.2.2.2.1.1.1.2.1.2.1	0.033373063170441	.	154440001	154720000	#0000FF	1	0.125
chr2	154720001	154880000	B.2.2.1.1.2.1.2.2.1	0.104886769964243	.	154720001	154880000	#0000FF	1	0.125
chr2	154880001	155240000	B.2.2.1.2.2.1.1.1.2.1.1	0.0607866507747318	.	154880001	155240000	#0000FF	1	0.125
chr2	155240001	155480000	B.1.1.1.2.2.2.1.1	0.458879618593564	.	155240001	155480000	#DADAFF	1	0.5
chr2	155480001	155920000	B.1.1.2.2.2.1.2.1.1	0.414779499404052	.	155480001	155920000	#DADAFF	1	0.5
chr2	155920001	156080000	A.2.1.1.1.1.2.2.1.1	0.685339690107271	.	155920001	156080000	#FF9191	1	0.75
chr2	156080001	156400000	B.2.1.1.2.1.1.1.2.1	0.280095351609058	.	156080001	156400000	#4848FF	1	0.25
chr2	156400001	156960000	B.2.1.2.2.2.1.2.2.2.1.2	0.148986889153754	.	156400001	156960000	#4848FF	1	0.25
chr2	156960001	157160000	B.1.2.2.1.1.2.2.1.1.1	0.358760429082241	.	156960001	157160000	#9191FF	1	0.375
chr2	157160001	157440000	A.1.1.2.2.2.2.1.1.1.1	0.858164481525626	.	157160001	157440000	#FF0000	1	1
chr2	157440001	157920000	B.2.1.2.1.1.1.2.2.2.1.1	0.230035756853397	.	157440001	157920000	#4848FF	1	0.25
chr2	157920001	158200000	B.1.1.1.1.2.1.1.2.1	0.486293206197855	.	157920001	158200000	#DADAFF	1	0.5
chr2	158200001	158360000	A.1.1.2.2.2.2.1.2.1.1	0.853396901072706	.	158200001	158360000	#FF0000	1	1
chr2	158360001	158640000	B.2.1.1.2.1.1.2.2	0.276519666269368	.	158360001	158640000	#4848FF	1	0.25
chr2	158640001	159080000	B.2.1.2.2.1.1.1.2.2.1	0.189511323003576	.	158640001	159080000	#4848FF	1	0.25
chr2	159080001	159280000	B.2.1.2.2.1.1.2.1.1.1	0.187127532777116	.	159080001	159280000	#4848FF	1	0.25
chr2	159280001	159480000	A.2.2.1.2.1.2.2.2	0.547079856972586	.	159280001	159480000	#FFDADA	1	0.625
chr2	159480001	159680000	B.1.2.1.2.2.2.1.2.1	0.374255065554231	.	159480001	159680000	#9191FF	1	0.375
chr2	159680001	160080000	A.2.2.1.2.1.2.2.1	0.548271752085816	.	159680001	160080000	#FFDADA	1	0.625
chr2	160080001	160560000	A.1.1.1.2.2.2.1.2	0.941597139451728	.	160080001	160560000	#FF0000	1	1
chr2	160560001	160840000	A.1.1.1.1.2.2.2.1.2.2	0.973778307508939	.	160560001	160840000	#FF0000	1	1
chr2	160840001	161160000	B.1.1.1.2.1.1.2.1.1	0.474374255065554	.	160840001	161160000	#DADAFF	1	0.5
chr2	161160001	161360000	B.1.2.2.2.1.2.1.2.1	0.34326579261025	.	161160001	161360000	#9191FF	1	0.375
chr2	161360001	161560000	B.2.1.2.2.1.1.1.2.1	0.190703218116806	.	161360001	161560000	#4848FF	1	0.25
chr2	161560001	161920000	B.2.1.2.2.1.1.1.2.2.2	0.188319427890346	.	161560001	161920000	#4848FF	1	0.25
chr2	161920001	162080000	A.1.1.2.1.2.1.2.2	0.904648390941597	.	161920001	162080000	#FF0000	1	1
chr2	162080001	162280000	A.1.2.1.2.2.1.1.1.2.1.2	0.789034564958284	.	162080001	162280000	#FF4848	1	0.875
chr2	162280001	162840000	B.2.1.2.2.2.1.2.2.2.2.1	0.147794994040524	.	162280001	162840000	#4848FF	1	0.25
chr2	162840001	163000000	A.2.2.2.1.1.2.1.2.1	0.531585220500596	.	162840001	163000000	#FFDADA	1	0.625
chr2	163000001	163080000	B.1.1.2.2.1.1.2	0.423122765196663	.	163000001	163080000	#DADAFF	1	0.5
chr2	163080001	163240000	A.2.1.2.1.2.1.1.1.2.1	0.628128724672229	.	163080001	163240000	#FF9191	1	0.75
chr2	163240001	163520000	B.2.1.2.2.2.1.2.1.2.1.2	0.156138259833135	.	163240001	163520000	#4848FF	1	0.25
chr2	163520001	164320000	B.2.2.1.2.2.1.1.1.1	0.0619785458879619	.	163520001	164320000	#0000FF	1	0.125
chr2	164320001	164440000	B.2.1.2.1.1.2.2.2	0.222884386174017	.	164320001	164440000	#4848FF	1	0.25
chr2	164440001	164800000	B.2.2.1.1.2.1.1.1.1	0.112038140643623	.	164440001	164800000	#0000FF	1	0.125
chr2	164800001	164960000	B.1.2.2.1.1.2.2.1.1.2.1	0.357568533969011	.	164800001	164960000	#9191FF	1	0.375
chr2	164960001	165080000	B.2.1.2.1.1.1.1.2.2.2.1	0.235995232419547	.	164960001	165080000	#4848FF	1	0.25
chr2	165080001	165560000	B.2.2.1.1.2.2.1.2.2	0.0917759237187128	.	165080001	165560000	#0000FF	1	0.125
chr2	165560001	165720000	B.1.2.2.1.1.2.2.1.2	0.355184743742551	.	165560001	165720000	#9191FF	1	0.375
chr2	165720001	166160000	B.2.1.2.2.2.1.2.2.2.2.2	0.146603098927294	.	165720001	166160000	#4848FF	1	0.25
chr2	166160001	166400000	B.2.1.1.2.1.2.2.2.2	0.262216924910608	.	166160001	166400000	#4848FF	1	0.25
chr2	166400001	166720000	B.1.1.2.2.2.1.2.2.2	0.411203814064362	.	166400001	166720000	#DADAFF	1	0.5
chr2	166720001	166840000	A.2.2.1.1.1.1.2.2	0.579261025029797	.	166720001	166840000	#FFDADA	1	0.625
chr2	166840001	167000000	B.2.1.2.1.1.1.2.2.2.2	0.227651966626937	.	166840001	167000000	#4848FF	1	0.25
chr2	167000001	167560000	B.2.2.2.1.2.1.1.2	0.0178784266984505	.	167000001	167560000	#0000FF	1	0.125
chr2	167560001	167680000	B.2.1.1.2.1.1.1.1.2.1	0.282479141835518	.	167560001	167680000	#4848FF	1	0.25
chr2	167680001	167960000	B.2.2.1.2.2.1.1.2.2.1	0.0560190703218117	.	167680001	167960000	#0000FF	1	0.125
chr2	167960001	168040000	B.2.1.2.1.1.1.1.2.2.1	0.237187127532777	.	167960001	168040000	#4848FF	1	0.25
chr2	168040001	168440000	B.2.2.2.1.1.1.2.1.1.2.1	0.0357568533969011	.	168040001	168440000	#0000FF	1	0.125
chr2	168440001	168600000	B.2.2.1.1.2.1.1.2.1	0.109654350417163	.	168440001	168600000	#0000FF	1	0.125
chr2	168600001	169000000	B.2.2.1.1.2.2.1.1.1.2	0.098927294398093	.	168600001	169000000	#0000FF	1	0.125
chr2	169000001	169240000	B.1.1.2.1.2.1.1.1	0.439809296781883	.	169000001	169240000	#DADAFF	1	0.5
chr2	169240001	169480000	A.1.1.2.1.1.2.1.2.1	0.921334922526818	.	169240001	169480000	#FF0000	1	1
chr2	169480001	169600000	A.2.1.1.1.1.2.2.2.2.1.2	0.68057210965435	.	169480001	169600000	#FF9191	1	0.75
chr2	169600001	169800000	A.2.2.2.1.2.2.2.1	0.512514898688915	.	169600001	169800000	#FFDADA	1	0.625
chr2	169800001	170320000	B.2.1.1.1.1.1.2.2.2.2	0.313468414779499	.	169800001	170320000	#4848FF	1	0.25
chr2	170320001	170600000	A.1.1.2.1.1.1.1.1	0.936829558998808	.	170320001	170600000	#FF0000	1	1
chr2	170600001	170760000	A.1.1.2.1.1.2.2.2	0.917759237187127	.	170600001	170760000	#FF0000	1	1
chr2	170760001	171120000	A.1.1.1.2.1.1.2.1.1	0.967818831942789	.	170760001	171120000	#FF0000	1	1
chr2	171120001	171320000	A.1.2.2.2.1.1.2.2.2	0.716328963051251	.	171120001	171320000	#FF4848	1	0.875
chr2	171320001	171760000	A.2.1.1.1.2.2.1.1	0.67222884386174	.	171320001	171760000	#FF9191	1	0.75
chr2	171760001	172400000	A.1.1.1.1.1.1	1	.	171760001	172400000	#FF0000	1	1
chr2	172400001	172560000	A.2.1.1.1.2.2.2.1	0.66984505363528	.	172400001	172560000	#FF9191	1	0.75
chr2	172560001	172720000	A.1.2.1.2.1.1.2.2.2	0.802145411203814	.	172560001	172720000	#FF4848	1	0.875
chr2	172720001	173000000	A.1.1.2.2.1.2.2.2.1	0.880810488676996	.	172720001	173000000	#FF0000	1	1
chr2	173000001	173320000	B.1.1.2.1.2.1.2.2.1	0.435041716328963	.	173000001	173320000	#DADAFF	1	0.5
chr2	173320001	173520000	A.2.1.1.2.2.2.1.2.1.2	0.65196662693683	.	173320001	173520000	#FF9191	1	0.75
chr2	173520001	173920000	B.1.2.1.2.2.2.2.1.2	0.369487485101311	.	173520001	173920000	#9191FF	1	0.375
chr2	173920001	174280000	A.2.1.1.1.2.2.1.2	0.67103694874851	.	173920001	174280000	#FF9191	1	0.75
chr2	174280001	174720000	B.1.2.2.2.1.1.2.2	0.34564958283671	.	174280001	174720000	#9191FF	1	0.375
chr2	174720001	174880000	A.1.1.2.2.2.2.2.2.1	0.845053635280095	.	174720001	174880000	#FF0000	1	1
chr2	174880001	175000000	A.2.1.1.1.2.2.2.2	0.66865315852205	.	174880001	175000000	#FF9191	1	0.75
chr2	175000001	175120000	A.1.2.1.1.1.2.2.2	0.831942789034565	.	175000001	175120000	#FF4848	1	0.875
chr2	175120001	175240000	A.2.1.2.1.1.1.2.1.2.2	0.641239570917759	.	175120001	175240000	#FF9191	1	0.75
chr2	175240001	175560000	A.1.1.1.2.2.2.1.1.2	0.942789034564958	.	175240001	175560000	#FF0000	1	1
chr2	175560001	175920000	B.1.1.2.1.2.1.1.2.1	0.438617401668653	.	175560001	175920000	#DADAFF	1	0.5
chr2	175920001	176080000	A.1.2.2.1.1.1.1.2.2.1	0.761620977353993	.	175920001	176080000	#FF4848	1	0.875
chr2	176080001	176480000	B.2.1.2.2.1.1.2.2.2	0.179976162097735	.	176080001	176480000	#4848FF	1	0.25
chr2	176480001	176760000	B.2.2.1.1.1.2.1.1.1.2	0.125148986889154	.	176480001	176760000	#0000FF	1	0.125
chr2	176760001	176880000	A.2.2.2.1.1.2.1.1.2.1	0.533969010727056	.	176760001	176880000	#FFDADA	1	0.625
chr2	176880001	177120000	B.1.2.2.2.1.1.1	0.34803337306317	.	176880001	177120000	#9191FF	1	0.375
chr2	177120001	177200000	A.2.1.2.1.2.2.2.2	0.607866507747318	.	177120001	177200000	#FF9191	1	0.75
chr2	177200001	177520000	B.1.1.1.2.1.1.2.2.1.1	0.471990464839094	.	177200001	177520000	#DADAFF	1	0.5
chr2	177520001	177720000	A.2.2.2.1.1.1.1.1.1	0.543504171632896	.	177520001	177720000	#FFDADA	1	0.625
chr2	177720001	177880000	A.1.2.2.1.1.1.2.2.2	0.755661501787843	.	177720001	177880000	#FF4848	1	0.875
chr2	177880001	178040000	A.2.1.2.1.2.2.2.1.2.1	0.610250297973778	.	177880001	178040000	#FF9191	1	0.75
chr2	178040001	178160000	A.1.1.2.1.1.2.2.1	0.918951132300358	.	178040001	178160000	#FF0000	1	1
chr2	178160001	178600000	A.1.2.1.1.1.2.2.1.2	0.833134684147795	.	178160001	178600000	#FF4848	1	0.875
chr2	178600001	178960000	B.2.1.1.2.2.2.1.1	0.246722288438617	.	178600001	178960000	#4848FF	1	0.25
chr2	178960001	179240000	B.1.1.2.1.1.1.2.2	0.448152562574493	.	178960001	179240000	#DADAFF	1	0.5
chr2	179240001	179480000	A.1.1.2.1.2.1.2.1	0.905840286054827	.	179240001	179480000	#FF0000	1	1
chr2	179480001	179840000	A.1.2.2.1.1.1.1.2.1.2.1.1	0.765196662693683	.	179480001	179840000	#FF4848	1	0.875
chr2	179840001	180000000	A.1.1.2.2.1.1.2.1	0.891537544696067	.	179840001	180000000	#FF0000	1	1
chr2	180000001	180160000	A.1.2.2.1.1.2.2.1.1	0.750893921334922	.	180000001	180160000	#FF4848	1	0.875
chr2	180160001	180560000	B.2.1.2.1.1.1.2.2.1	0.231227651966627	.	180160001	180560000	#4848FF	1	0.25
chr2	180560001	180760000	B.2.1.1.2.1.2.1.2.2	0.272943980929678	.	180560001	180760000	#4848FF	1	0.25
chr2	180760001	180920000	A.2.2.2.2.2.2.1.2	0.501787842669845	.	180760001	180920000	#FFDADA	1	0.625
chr2	180920001	181160000	B.2.1.2.1.1.1.1.2.1.2	0.238379022646007	.	180920001	181160000	#4848FF	1	0.25
chr2	181160001	181320000	B.1.2.2.1.1.2.1.1	0.362336114421931	.	181160001	181320000	#9191FF	1	0.375
chr2	181320001	181800000	B.2.2.1.1.2.1.1.1.2	0.110846245530393	.	181320001	181800000	#0000FF	1	0.125
chr2	181800001	181960000	A.2.1.2.2.1.2.1.2	0.598331346841478	.	181800001	181960000	#FF9191	1	0.75
chr2	181960001	182160000	A.1.2.1.2.2.2.1.2.1.2	0.777115613825983	.	181960001	182160000	#FF4848	1	0.875
chr2	182160001	182320000	A.1.2.1.2.2.1.2.2.2	0.780691299165673	.	182160001	182320000	#FF4848	1	0.875
chr2	182320001	182880000	A.2.1.2.1.2.2.1.2.2.1	0.613825983313468	.	182320001	182880000	#FF9191	1	0.75
chr2	182880001	183120000	B.2.1.1.1.1.2.2.1.2.1	0.307508939213349	.	182880001	183120000	#4848FF	1	0.25
chr2	183120001	183360000	B.2.1.2.2.2.1.2.1.1.1	0.159713945172825	.	183120001	183360000	#4848FF	1	0.25
chr2	183360001	183560000	B.1.2.1.1.1.1.2.1	0.404052443384982	.	183360001	183560000	#9191FF	1	0.375
chr2	183560001	183680000	A.2.2.1.1.1.1.2.1	0.580452920143027	.	183560001	183680000	#FFDADA	1	0.625
chr2	183680001	183920000	B.1.1.2.2.2.1.2.2.1	0.412395709177592	.	183680001	183920000	#DADAFF	1	0.5
chr2	183920001	184080000	A.2.1.2.1.2.1.1.1.2.2	0.626936829558999	.	183920001	184080000	#FF9191	1	0.75
chr2	184080001	184440000	B.2.1.1.2.1.2.2.1.1.1	0.271752085816448	.	184080001	184440000	#4848FF	1	0.25
chr2	184440001	184760000	B.2.1.2.2.2.1.2.1.2.1.1	0.157330154946365	.	184440001	184760000	#4848FF	1	0.25
chr2	184760001	184960000	B.1.1.2.2.2.1.1.2.2	0.415971394517282	.	184760001	184960000	#DADAFF	1	0.5
chr2	184960001	185240000	B.2.1.1.2.1.1.1.1.1.1	0.284862932061979	.	184960001	185240000	#4848FF	1	0.25
chr2	185240001	185400000	B.1.1.1.2.2.2.1.2	0.457687723480334	.	185240001	185400000	#DADAFF	1	0.5
chr2	185400001	185560000	B.1.2.1.1.1.1.2.2	0.402860548271752	.	185400001	185560000	#9191FF	1	0.375
chr2	185560001	186040000	B.2.1.2.2.2.1.2.1.2.2	0.154946364719905	.	185560001	186040000	#4848FF	1	0.25
chr2	186040001	186800000	B.2.2.1.1.2.2.2.2.2	0.0846245530393325	.	186040001	186800000	#0000FF	1	0.125
chr2	186800001	187160000	B.1.1.2.2.2.1.2.1.2	0.413587604290822	.	186800001	187160000	#DADAFF	1	0.5
chr2	187160001	187600000	A.1.2.1.2.2.2.1.1	0.779499404052443	.	187160001	187600000	#FF4848	1	0.875
chr2	187600001	187800000	A.2.2.2.2.2.1.2.2.1	0.505363528009535	.	187600001	187800000	#FFDADA	1	0.625
chr2	187800001	188000000	B.1.2.1.1.2.2.2.2	0.389749702026222	.	187800001	188000000	#9191FF	1	0.375
chr2	188000001	188200000	B.1.1.1.1.2.2.1.1.1	0.481525625744934	.	188000001	188200000	#DADAFF	1	0.5
chr2	188200001	188360000	A.2.1.2.1.2.1.2.1.2.2	0.620977353992849	.	188200001	188360000	#FF9191	1	0.75
chr2	188360001	188840000	B.2.1.2.1.1.2.1.1	0.226460071513707	.	188360001	188840000	#4848FF	1	0.25
chr2	188840001	189200000	B.2.1.1.2.1.2.2.1.2.1.2	0.268176400476758	.	188840001	189200000	#4848FF	1	0.25
chr2	189200001	189760000	B.2.2.1.1.2.1.2.1.2	0.106078665077473	.	189200001	189760000	#0000FF	1	0.125
chr2	189760001	189920000	B.2.1.1.1.1.2.2.1.1.2	0.308700834326579	.	189760001	189920000	#4848FF	1	0.25
chr2	189920001	190280000	B.1.2.2.1.1.2.2.2	0.353992848629321	.	189920001	190280000	#9191FF	1	0.375
chr2	190280001	190520000	A.2.2.2.1.1.2.1.2.2	0.530393325387366	.	190280001	190520000	#FFDADA	1	0.625
chr2	190520001	190760000	A.1.2.1.1.1.2.1	0.835518474374255	.	190520001	190760000	#FF4848	1	0.875
chr2	190760001	190960000	A.1.2.2.2.2.1.1.2.1.1	0.706793802145411	.	190760001	190960000	#FF4848	1	0.875
chr2	190960001	191200000	A.1.1.2.2.2.2.1.1.2.2	0.854588796185936	.	190960001	191200000	#FF0000	1	1
chr2	191200001	191600000	A.1.1.1.1.1.2.2.1	0.99642431466031	.	191200001	191600000	#FF0000	1	1
chr2	191600001	191720000	A.1.2.1.1.2.1.2.1.1.2	0.823599523241955	.	191600001	191720000	#FF4848	1	0.875
chr2	191720001	191880000	A.1.1.1.2.2.2.2.1.1	0.940405244338498	.	191720001	191880000	#FF0000	1	1
chr2	191880001	192080000	A.1.2.2.1.1.1.1.2.1.2.2	0.762812872467223	.	191880001	192080000	#FF4848	1	0.875
chr2	192080001	192440000	B.1.1.1.2.1.2.2.2.2	0.463647199046484	.	192080001	192440000	#DADAFF	1	0.5
chr2	192440001	192600000	A.1.2.1.2.2.1.1.1.2.2	0.787842669845054	.	192440001	192600000	#FF4848	1	0.875
chr2	192600001	192760000	A.2.2.2.2.2.2.2.1	0.500595947556615	.	192600001	192760000	#FFDADA	1	0.625
chr2	192760001	192960000	A.2.1.2.1.2.1.2.1.2.1	0.622169249106079	.	192760001	192960000	#FF9191	1	0.75
chr2	192960001	193600000	B.2.1.2.2.2.1.2.2.2.1.1	0.150178784266984	.	192960001	193600000	#4848FF	1	0.25
chr2	193600001	193760000	B.2.1.1.2.1.2.2.1.2.2.1	0.266984505363528	.	193600001	193760000	#4848FF	1	0.25
chr2	193760001	194080000	B.2.2.1.1.2.1.2.1.1	0.107270560190703	.	193760001	194080000	#0000FF	1	0.125
chr2	194080001	194280000	B.2.1.1.2.1.2.2.2.1.1	0.264600715137068	.	194080001	194280000	#4848FF	1	0.25
chr2	194280001	194920000	B.2.1.2.1.1.2.1.2	0.225268176400477	.	194280001	194920000	#4848FF	1	0.25
chr2	194920001	195400000	B.2.1.1.2.1.1.1.2.2	0.278903456495828	.	194920001	195400000	#4848FF	1	0.25
chr2	195400001	195520000	B.1.1.2.2.1.1.1.2	0.424314660309893	.	195400001	195520000	#DADAFF	1	0.5
chr2	195520001	195680000	B.1.2.1.1.2.2.2.1.2	0.390941597139452	.	195520001	195680000	#9191FF	1	0.375
chr2	195680001	195840000	B.1.1.2.2.2.1.1.1	0.420738974970203	.	195680001	195840000	#DADAFF	1	0.5
chr2	195840001	196240000	A.2.2.2.2.2.1.2.2.2	0.504171632896305	.	195840001	196240000	#FFDADA	1	0.625
chr2	196240001	196600000	A.1.2.1.2.2.1.1.2	0.786650774731824	.	196240001	196600000	#FF4848	1	0.875
chr2	196600001	196920000	B.1.1.2.2.2.1.1.2.1.1.2	0.418355184743743	.	196600001	196920000	#DADAFF	1	0.5
chr2	196920001	197120000	A.1.1.2.1.1.2.1.1.1	0.923718712753278	.	196920001	197120000	#FF0000	1	1
chr2	197120001	197320000	A.1.1.2.2.1.1.2.2	0.890345649582837	.	197120001	197320000	#FF0000	1	1
chr2	197320001	197520000	A.2.1.2.1.2.2.2.1.1	0.611442193087008	.	197320001	197520000	#FF9191	1	0.75
chr2	197520001	197720000	A.1.2.1.2.2.2.1.2.2	0.775923718712753	.	197520001	197720000	#FF4848	1	0.875
chr2	197720001	198000000	A.1.1.2.2.1.1.1.2	0.892729439809297	.	197720001	198000000	#FF0000	1	1
chr2	198000001	198200000	A.1.1.1.2.2.2.2.1.2	0.939213349225268	.	198000001	198200000	#FF0000	1	1
chr2	198200001	198440000	A.1.1.1.2.1.1.2.1.2.2.1	0.965435041716329	.	198200001	198440000	#FF0000	1	1
chr2	198440001	198760000	A.1.2.1.2.2.1.1.1.1.2	0.791418355184744	.	198440001	198760000	#FF4848	1	0.875
chr2	198760001	199000000	A.1.2.1.2.2.2.2.2.1.1	0.773539928486293	.	198760001	199000000	#FF4848	1	0.875
chr2	199000001	199280000	B.1.2.2.2.2.1.1.1	0.3373063170441	.	199000001	199280000	#9191FF	1	0.375
chr2	199280001	199720000	B.2.1.2.2.2.1.2.2.1.2.2	0.151370679380215	.	199280001	199720000	#4848FF	1	0.25
chr2	199720001	199840000	A.2.2.2.2.2.2.2.2.1	0.499404052443385	.	199720001	199840000	#FFDADA	1	0.625
chr2	199840001	200000000	B.2.1.1.1.1.2.2.2	0.305125148986889	.	199840001	200000000	#4848FF	1	0.25
chr2	200000001	200160000	B.1.1.2.2.2.1.1.2.1.2	0.417163289630513	.	200000001	200160000	#DADAFF	1	0.5
chr2	200160001	200280000	B.1.2.2.1.2.2.1	0.351609058402861	.	200160001	200280000	#9191FF	1	0.375
chr2	200280001	200720000	B.2.1.1.2.2.2.1.2.1	0.245530393325387	.	200280001	200720000	#4848FF	1	0.25
chr2	200720001	200880000	A.2.1.1.1.1.2.2.2.2.1.1	0.68176400476758	.	200720001	200880000	#FF9191	1	0.75
chr2	200880001	201160000	B.1.2.1.2.2.2.2.1.1.2	0.370679380214541	.	200880001	201160000	#9191FF	1	0.375
chr2	201160001	201680000	A.1.2.1.1.1.2.2.1.1	0.834326579261025	.	201160001	201680000	#FF4848	1	0.875
chr2	201680001	202080000	A.1.1.1.1.1.2.1.2	0.99761620977354	.	201680001	202080000	#FF0000	1	1
chr2	202080001	202320000	A.1.2.1.1.1.1.2.2.2	0.836710369487485	.	202080001	202320000	#FF4848	1	0.875
chr2	202320001	202680000	A.1.2.2.1.2.2.1.2.1.2.1	0.728247914183552	.	202320001	202680000	#FF4848	1	0.875
chr2	202680001	203080000	A.1.2.1.2.1.2.1.2	0.798569725864124	.	202680001	203080000	#FF4848	1	0.875
chr2	203080001	203320000	A.1.1.1.1.2.1.2.1.1	0.9880810488677	.	203080001	203320000	#FF0000	1	1
chr2	203320001	203600000	A.1.1.2.1.2.2.2.2	0.895113230035757	.	203320001	203600000	#FF0000	1	1
chr2	203600001	203720000	A.1.2.2.1.2.1.1.2.2	0.738974970202622	.	203600001	203720000	#FF4848	1	0.875
chr2	203720001	204320000	A.1.1.1.1.2.1.2.2	0.98569725864124	.	203720001	204320000	#FF0000	1	1
chr2	204320001	204760000	A.2.2.1.1.2.2.1	0.566150178784267	.	204320001	204760000	#FFDADA	1	0.625
chr2	204760001	204920000	B.1.1.1.2.1.1.2.2.1.2	0.470798569725864	.	204760001	204920000	#DADAFF	1	0.5
chr2	204920001	205200000	B.2.1.1.1.2.2.2.2	0.286054827175209	.	204920001	205200000	#4848FF	1	0.25
chr2	205200001	205400000	B.2.2.1.1.2.2.1.1.1.1.2	0.100119189511323	.	205200001	205400000	#0000FF	1	0.125
chr2	205400001	205960000	B.2.2.2.1.2.1.2.1	0.0166865315852205	.	205400001	205960000	#0000FF	1	0.125
chr2	205960001	206480000	B.2.2.1.2.2.1.2.1.2	0.0524433849821216	.	205960001	206480000	#0000FF	1	0.125
chr2	206480001	206640000	A.2.2.2.1.1.2.1.1.2.2	0.532777115613826	.	206480001	206640000	#FFDADA	1	0.625
chr2	206640001	206840000	B.1.1.2.1.2.1.1.2.2	0.437425506555423	.	206640001	206840000	#DADAFF	1	0.5
chr2	206840001	207040000	A.1.2.1.1.2.1.2.1.1.1	0.824791418355185	.	206840001	207040000	#FF4848	1	0.875
chr2	207040001	207440000	A.2.1.2.1.1.1.2.2	0.640047675804529	.	207040001	207440000	#FF9191	1	0.75
chr2	207440001	207560000	B.1.1.1.2.1.2.2.1	0.466030989272944	.	207440001	207560000	#DADAFF	1	0.5
chr2	207560001	207680000	A.2.1.2.2.1.1.2.1.1	0.604290822407628	.	207560001	207680000	#FF9191	1	0.75
chr2	207680001	207920000	B.1.1.2.1.2.1.2.1	0.436233611442193	.	207680001	207920000	#DADAFF	1	0.5
chr2	207920001	208240000	A.1.2.1.2.2.2.2.2.1.2	0.772348033373063	.	207920001	208240000	#FF4848	1	0.875
chr2	208240001	208360000	A.2.1.2.1.2.2.2.1.2.2	0.609058402860548	.	208240001	208360000	#FF9191	1	0.75
chr2	208360001	208600000	A.1.1.1.2.1.1.2.1.2.2.2	0.964243146603099	.	208360001	208600000	#FF0000	1	1
chr2	208600001	208960000	A.1.2.2.1.1.1.1.2.1.1	0.766388557806913	.	208600001	208960000	#FF4848	1	0.875
chr2	208960001	209080000	A.2.2.2.1.2.2.2.2.1	0.511323003575685	.	208960001	209080000	#FFDADA	1	0.625
chr2	209080001	209240000	A.1.2.1.2.2.1.1.1.2.1.1	0.790226460071514	.	209080001	209240000	#FF4848	1	0.875
chr2	209240001	209520000	B.2.1.1.1.1.2.2.1.2.2	0.306317044100119	.	209240001	209520000	#4848FF	1	0.25
chr2	209520001	210200000	B.2.2.2.1.1.1.2.2.1	0.0309892729439809	.	209520001	210200000	#0000FF	1	0.125
chr2	210200001	210840000	B.2.1.2.2.2.1.2.1.1.2	0.158522050059595	.	210200001	210840000	#4848FF	1	0.25
chr2	210840001	211080000	A.2.1.2.1.2.2.1.2.2.2	0.612634088200238	.	210840001	211080000	#FF9191	1	0.75
chr2	211080001	211280000	B.2.1.1.2.1.2.2.1.2.2.2	0.265792610250298	.	211080001	211280000	#4848FF	1	0.25
chr2	211280001	211400000	A.2.2.2.2.2.2.1.1	0.502979737783075	.	211280001	211400000	#FFDADA	1	0.625
chr2	211400001	211520000	B.1.2.1.1.1.1.1.1.1	0.407628128724672	.	211400001	211520000	#9191FF	1	0.375
chr2	211520001	212080000	B.2.2.1.2.2.1.1.1.2.2	0.0584028605482718	.	211520001	212080000	#0000FF	1	0.125
chr2	212080001	212520000	B.2.2.1.1.2.2.1.2.1	0.0929678188319428	.	212080001	212520000	#0000FF	1	0.125
chr2	212520001	212760000	B.2.1.1.2.1.2.2.2.1.2	0.263408820023838	.	212520001	212760000	#4848FF	1	0.25
chr2	212760001	213120000	B.2.1.1.2.1.2.2.1.2.1.1	0.269368295589988	.	212760001	213120000	#4848FF	1	0.25
chr2	213120001	213320000	B.2.1.1.2.1.1.1.1.1.2	0.283671036948749	.	213120001	213320000	#4848FF	1	0.25
chr2	213320001	213520000	B.2.1.1.1.1.2.2.1.1.1	0.309892729439809	.	213320001	213520000	#4848FF	1	0.25
chr2	213520001	213840000	A.2.1.1.1.1.2.2.1.2	0.684147794994041	.	213520001	213840000	#FF9191	1	0.75
chr2	213840001	214120000	A.1.1.2.1.1.2.1.1.2	0.922526817640048	.	213840001	214120000	#FF0000	1	1
chr2	214120001	214480000	A.2.2.2.2.2.1.2.1	0.506555423122765	.	214120001	214480000	#FFDADA	1	0.625
chr2	214480001	214680000	A.2.1.2.2.1.2.2	0.597139451728248	.	214480001	214680000	#FF9191	1	0.75
chr2	214680001	215320000	B.2.1.1.2.1.2.2.1.1.2	0.270560190703218	.	214680001	215320000	#4848FF	1	0.25
chr2	215320001	215560000	B.1.1.1.1.2.2.1.1.2	0.480333730631704	.	215320001	215560000	#DADAFF	1	0.5
chr2	215560001	215720000	A.1.2.2.1.1.2.1.2.2	0.752085816448153	.	215560001	215720000	#FF4848	1	0.875
chr2	215720001	216120000	A.2.1.2.1.2.1.2.1.1	0.623361144219309	.	215720001	216120000	#FF9191	1	0.75
chr2	216120001	216840000	A.1.2.1.2.2.1.1.1.1.1	0.792610250297974	.	216120001	216840000	#FF4848	1	0.875
chr2	216840001	217080000	A.1.1.1.1.2.2.1.1.2.1	0.982121573301549	.	216840001	217080000	#FF0000	1	1
chr2	217080001	217280000	A.2.1.2.1.1.1.2.1.2.1	0.642431466030989	.	217080001	217280000	#FF9191	1	0.75
chr2	217280001	217400000	A.1.2.2.2.1.2.2.2.2	0.709177592371871	.	217280001	217400000	#FF4848	1	0.875
chr2	217400001	217560000	A.2.2.2.1.2.1.1.2	0.522050059594756	.	217400001	217560000	#FFDADA	1	0.625
chr2	217560001	217920000	B.1.2.2.2.1.2.2.1.1	0.34088200238379	.	217560001	217920000	#9191FF	1	0.375
chr2	217920001	218120000	A.2.2.1.1.2.2.2.1	0.564958283671037	.	217920001	218120000	#FFDADA	1	0.625
chr2	218120001	218360000	B.1.1.1.2.1.2.1.1	0.468414779499404	.	218120001	218360000	#DADAFF	1	0.5
chr2	218360001	218640000	B.1.2.1.2.1.1.2.2	0.386174016686532	.	218360001	218640000	#9191FF	1	0.375
chr2	218640001	218840000	B.1.1.1.1.1.2.1.2	0.491060786650775	.	218640001	218840000	#DADAFF	1	0.5
chr2	218840001	219080000	A.2.1.1.2.2.2.1.2.2	0.6507747318236	.	218840001	219080000	#FF9191	1	0.75
chr2	219080001	219600000	A.1.1.1.1.2.1.2.1.2	0.98688915375447	.	219080001	219600000	#FF0000	1	1
chr2	219600001	219800000	A.1.2.1.2.1.1.2.2.1.1.1	0.805721096543504	.	219600001	219800000	#FF4848	1	0.875
chr2	219800001	220040000	A.1.2.2.2.1.2.2.2.1	0.710369487485101	.	219800001	220040000	#FF4848	1	0.875
chr2	220040001	220160000	A.1.1.2.2.2.2.2.1.2.2	0.846245530393325	.	220040001	220160000	#FF0000	1	1
chr2	220160001	220560000	A.1.2.2.1.2.2.1.2.2	0.725864123957092	.	220160001	220560000	#FF4848	1	0.875
chr2	220560001	221080000	B.2.2.1.1.1.2.1.2.1.1	0.122765196662694	.	220560001	221080000	#0000FF	1	0.125
chr2	221080001	221480000	B.2.2.2.1.1.1.1.1	0.0405244338498212	.	221080001	221480000	#0000FF	1	0.125
chr2	221480001	221880000	B.2.1.1.2.2.2.2.2	0.241954707985697	.	221480001	221880000	#4848FF	1	0.25
chr2	221880001	222040000	A.2.2.1.2.2.1	0.545887961859356	.	221880001	222040000	#FFDADA	1	0.625
chr2	222040001	222440000	A.2.2.2.2.2.2.2.2.2	0.498212157330155	.	222040001	222440000	#FFDADA	1	0.625
chr2	222440001	222840000	B.2.2.1.1.2.2.1.1.1.1.1	0.101311084624553	.	222440001	222840000	#0000FF	1	0.125
chr2	222840001	223160000	B.2.1.2.2.1.1.2.2.1.1	0.182359952324195	.	222840001	223160000	#4848FF	1	0.25
chr2	223160001	223840000	A.1.2.1.2.2.1.2.1.1.2	0.784266984505363	.	223160001	223840000	#FF4848	1	0.875
chr2	223840001	224040000	B.1.2.2.2.2.1.1.2	0.33611442193087	.	223840001	224040000	#9191FF	1	0.375
chr2	224040001	224640000	B.2.1.2.2.1.1.2.2.1.2	0.181168057210965	.	224040001	224640000	#4848FF	1	0.25
chr2	224640001	224840000	A.1.2.1.1.2.1.2.2	0.821215733015495	.	224640001	224840000	#FF4848	1	0.875
chr2	224840001	225320000	B.1.2.1.2.1.1.1	0.388557806912992	.	224840001	225320000	#9191FF	1	0.375
chr2	225320001	225480000	A.1.1.2.2.2.2.1.1.2.1	0.855780691299166	.	225320001	225480000	#FF0000	1	1
chr2	225480001	225720000	A.1.2.2.1.1.2.2.1.2	0.749702026221692	.	225480001	225720000	#FF4848	1	0.875
chr2	225720001	225920000	A.1.1.2.2.2.2.1.2.2.2	0.849821215733016	.	225720001	225920000	#FF0000	1	1
chr2	225920001	226160000	B.1.2.1.1.1.1.1.1.2	0.406436233611442	.	225920001	226160000	#9191FF	1	0.375
chr2	226160001	226600000	B.2.1.2.1.1.1.2.2.2.1.2	0.228843861740167	.	226160001	226600000	#4848FF	1	0.25
chr2	226600001	227200000	B.2.2.1.2.1.1.1.1	0.0834326579261025	.	226600001	227200000	#0000FF	1	0.125
chr2	227200001	227640000	B.2.1.2.1.1.1.2.1.1	0.233611442193087	.	227200001	227640000	#4848FF	1	0.25
chr2	227640001	227840000	A.1.2.2.2.2.1.1.2.2	0.704410011918951	.	227640001	227840000	#FF4848	1	0.875
chr2	227840001	228200000	B.1.1.1.2.1.2.2.2.1	0.464839094159714	.	227840001	228200000	#DADAFF	1	0.5
chr2	228200001	228440000	A.1.1.2.2.2.2.1.1.1.2	0.856972586412396	.	228200001	228440000	#FF0000	1	1
chr2	228440001	228760000	A.2.1.2.2.1.1.2.2.2	0.600715137067938	.	228440001	228760000	#FF9191	1	0.75
chr2	228760001	229400000	B.2.2.1.2.2.1.2.2.2	0.0500595947556615	.	228760001	229400000	#0000FF	1	0.125
chr2	229400001	229520000	B.1.1.2.2.2.1.1.2.1.1.1	0.419547079856973	.	229400001	229520000	#DADAFF	1	0.5
chr2	229520001	229720000	B.2.1.2.1.1.1.2.1.2	0.232419547079857	.	229520001	229720000	#4848FF	1	0.25
chr2	229720001	229920000	B.2.2.1.1.1.1.1.2	0.134684147794994	.	229720001	229920000	#0000FF	1	0.125
chr2	229920001	230120000	B.2.1.2.2.2.1.2.2.1.2.1	0.152562574493445	.	229920001	230120000	#4848FF	1	0.25
chr2	230120001	230200000	B.2.1.1.2.1.2.1.2.1	0.274135876042908	.	230120001	230200000	#4848FF	1	0.25
chr2	230200001	230640000	B.2.1.1.2.2.2.1.2.2	0.244338498212157	.	230200001	230640000	#4848FF	1	0.25
chr2	230640001	230800000	A.1.1.2.2.1.1.1.1	0.893921334922527	.	230640001	230800000	#FF0000	1	1
chr2	230800001	231040000	A.1.2.2.1.2.2.1.1.1	0.731823599523242	.	230800001	231040000	#FF4848	1	0.875
chr2	231040001	231280000	A.1.1.1.2.2.2.2.2	0.938021454112038	.	231040001	231280000	#FF0000	1	1
chr2	231280001	231560000	A.1.1.1.2.1.1.2.1.2.1	0.966626936829559	.	231280001	231560000	#FF0000	1	1
chr2	231560001	231720000	A.1.1.2.2.2.2.2.1.2.1	0.847437425506555	.	231560001	231720000	#FF0000	1	1
chr2	231720001	231880000	A.1.1.2.1.2.2.2.1.1.2	0.897497020262217	.	231720001	231880000	#FF0000	1	1
chr2	231880001	232080000	A.1.1.2.2.1.2.1.1	0.889153754469607	.	231880001	232080000	#FF0000	1	1
chr2	232080001	232280000	A.1.1.2.2.2.2.2.1.1	0.848629320619785	.	232080001	232280000	#FF0000	1	1
chr2	232280001	232640000	A.1.1.1.1.2.2.1.2.2.2	0.977353992848629	.	232280001	232640000	#FF0000	1	1
chr2	232640001	232680000	A.1.2.2.1.2.1.2.1.1	0.737783075089392	.	232640001	232680000	#FF4848	1	0.875
chr2	232720001	233200000	A.1.2.2.1.2.1.2.1.1	0.737783075089392	.	232720001	233200000	#FF4848	1	0.875
chr2	233200001	233560000	A.2.1.2.1.1.2.1.2.2	0.634088200238379	.	233200001	233560000	#FF9191	1	0.75
chr2	233560001	233720000	A.1.2.1.2.1.1.2.1.1	0.808104886769964	.	233560001	233720000	#FF4848	1	0.875
chr2	233720001	233920000	A.2.1.1.2.2.2.1.2.1.1	0.65315852205006	.	233720001	233920000	#FF9191	1	0.75
chr2	233920001	234000000	A.1.1.1.1.2.2.2.2	0.972586412395709	.	233920001	234000000	#FF0000	1	1
chr2	234040001	234480000	A.1.1.1.1.2.2.2.2	0.972586412395709	.	234040001	234480000	#FF0000	1	1
chr2	234480001	234800000	A.2.2.2.1.2.1.1.1	0.523241954707986	.	234480001	234800000	#FFDADA	1	0.625
chr2	234800001	235200000	B.2.1.1.1.1.1.2.2.2.1	0.314660309892729	.	234800001	235200000	#4848FF	1	0.25
chr2	235200001	235440000	B.1.1.1.2.1.2.1.2	0.467222884386174	.	235200001	235440000	#DADAFF	1	0.5
chr2	235440001	235800000	B.2.2.1.1.1.2.1.2.2.2	0.119189511323004	.	235440001	235800000	#0000FF	1	0.125
chr2	235800001	236040000	B.2.1.2.2.1.1.1.1.2	0.191895113230036	.	235800001	236040000	#4848FF	1	0.25
chr2	236040001	236400000	B.2.2.1.2.1.1.1.2	0.0822407628128725	.	236040001	236400000	#0000FF	1	0.125
chr2	236400001	236960000	B.2.2.1.1.1.2.1.2.1.2	0.121573301549464	.	236400001	236960000	#0000FF	1	0.125
chr2	236960001	237200000	B.2.1.2.2.1.1.1.1.1.1	0.194278903456496	.	236960001	237200000	#4848FF	1	0.25
chr2	237200001	237400000	B.1.2.1.2.2.2.2.1.1.1	0.371871275327771	.	237200001	237400000	#9191FF	1	0.375
chr2	237400001	237520000	A.2.1.2.1.2.1.1.2.1	0.625744934445769	.	237400001	237520000	#FF9191	1	0.75
chr2	237520001	237960000	B.1.2.2.2.2.1.2.2.1.2.1	0.33134684147795	.	237520001	237960000	#9191FF	1	0.375
chr2	237960001	238080000	A.2.2.2.1.1.1.1.1.2	0.542312276519666	.	237960001	238080000	#FFDADA	1	0.625
chr2	238080001	238400000	B.1.2.2.2.1.1.2.1	0.34684147794994	.	238080001	238400000	#9191FF	1	0.375
chr2	238400001	238560000	A.2.1.2.2.2.2.2.2	0.584028605482718	.	238400001	238560000	#FF9191	1	0.75
chr2	238560001	238800000	A.1.2.2.1.2.2.1.1.2	0.730631704410012	.	238560001	238800000	#FF4848	1	0.875
chr2	238800001	239200000	A.1.1.2.2.1.2.2.2.2.2.1.1	0.878426698450536	.	238800001	239200000	#FF0000	1	1
chr2	239200001	239400000	A.2.1.2.2.2.2.2.1.2.1	0.586412395709178	.	239200001	239400000	#FF9191	1	0.75
chr2	239400001	239600000	B.1.2.2.2.1.2.2.1.2	0.33969010727056	.	239400001	239600000	#9191FF	1	0.375
chr2	239600001	239800000	B.2.1.1.1.1.1.2.1.1	0.31823599523242	.	239600001	239800000	#4848FF	1	0.25
chr2	239840001	239960000	B.2.1.1.1.1.1.2.1.1	0.31823599523242	.	239840001	239960000	#4848FF	1	0.25
chr2	239960001	240160000	B.1.1.1.1.1.2.2.2	0.488676996424315	.	239960001	240160000	#DADAFF	1	0.5
chr2	240160001	240360000	A.2.1.2.1.1.1.2.1.1	0.643623361144219	.	240160001	240360000	#FF9191	1	0.75
chr2	240360001	240760000	B.1.2.2.2.2.1.2.2.2	0.32896305125149	.	240360001	240760000	#9191FF	1	0.375
chr2	240800001	240880000	B.1.2.2.2.2.1.2.2.2	0.32896305125149	.	240800001	240880000	#9191FF	1	0.375
chr2	240880001	241040000	A.2.2.1.2.1.2.1.1.1	0.554231227651967	.	240880001	241040000	#FFDADA	1	0.625
chr2	241040001	241440000	B.1.2.1.2.1.1.2.1	0.387365911799762	.	241040001	241440000	#9191FF	1	0.375
chr2	241440001	241600000	A.1.2.2.2.1.2.2.1.1.2	0.712753277711561	.	241440001	241600000	#FF4848	1	0.875
chr2	241640001	241760000	A.2.2.1.2.1.2.1.1.2	0.553039332538737	.	241640001	241760000	#FFDADA	1	0.625
chr2	241800001	241840000	A.2.2.1.2.1.2.1.1.2	0.553039332538737	.	241800001	241840000	#FFDADA	1	0.625
chr2	241920001	241960000	A.2.2.1.2.1.2.1.1.2	0.553039332538737	.	241920001	241960000	#FFDADA	1	0.625
chr2	242440001	242480000	A.2.1.1.1.2.1.2.2	0.67342073897497	.	242440001	242480000	#FF9191	1	0.75
chr2	242840001	243080000	A.2.1.1.1.2.1.2.2	0.67342073897497	.	242840001	243080000	#FF9191	1	0.75
chr3	40001	400000	A.2.1.2.1.1.1.2.1.1	0.658321060382916	.	40001	400000	#FF9191	1	0.75
chr3	400001	600000	B.1.1.2.1.2.2.1.1	0.452135493372607	.	400001	600000	#DADAFF	1	0.5
chr3	600001	880000	B.2.2.1.1.2.1.1.1	0.138438880706922	.	600001	880000	#0000FF	1	0.125
chr3	880001	1440000	B.2.2.2.1.1.2.1.2.2.2	0.04860088365243	.	880001	1440000	#0000FF	1	0.125
chr3	1440001	1640000	B.2.2.1.1.2.1.2.2.2	0.131075110456554	.	1440001	1640000	#0000FF	1	0.125
chr3	1640001	2040000	B.2.2.1.1.2.2.1.1.2	0.128129602356406	.	1640001	2040000	#0000FF	1	0.125
chr3	2040001	2320000	B.2.1.2.1.1.1.2.1.2.1	0.22680412371134	.	2040001	2320000	#4848FF	1	0.25
chr3	2320001	2480000	B.1.2.1.1.1.2.2.1	0.406480117820324	.	2320001	2480000	#9191FF	1	0.375
chr3	2480001	2680000	A.2.1.2.1.2.2.1.2	0.636229749631811	.	2480001	2680000	#FF9191	1	0.75
chr3	2680001	3080000	B.1.2.1.2.2.2.1.1.1	0.368188512518409	.	2680001	3080000	#9191FF	1	0.375
chr3	3080001	3240000	A.2.1.2.1.1.1.2.1.2	0.656848306332842	.	3080001	3240000	#FF9191	1	0.75
chr3	3240001	3600000	B.2.1.2.2.2.1.1.1.1	0.182621502209131	.	3240001	3600000	#4848FF	1	0.25
chr3	3600001	3720000	B.1.2.1.2.2.2.1.1.2	0.366715758468336	.	3600001	3720000	#9191FF	1	0.375
chr3	3720001	4000000	B.2.2.1.1.2.2.2.2	0.119293078055965	.	3720001	4000000	#0000FF	1	0.125
chr3	4000001	4320000	B.2.1.2.2.2.1.1.2	0.179675994108984	.	4000001	4320000	#4848FF	1	0.25
chr3	4320001	4720000	A.1.1.2.2.2.2.1.2.1.2	0.851251840942563	.	4320001	4720000	#FF0000	1	1
chr3	4720001	5080000	A.1.1.1.1.2.1.1.1.1	0.994108983799705	.	4720001	5080000	#FF0000	1	1
chr3	5080001	5280000	A.1.1.2.2.2.1.2.1.1.2.2.1	0.87039764359352	.	5080001	5280000	#FF0000	1	1
chr3	5280001	5800000	A.2.2.2.2.1.1.1.1.1	0.528718703976436	.	5280001	5800000	#FFDADA	1	0.625
chr3	5800001	6080000	A.2.2.2.2.1.1.1.2	0.525773195876289	.	5800001	6080000	#FFDADA	1	0.625
chr3	6080001	6280000	A.2.1.2.1.1.2.1.2.1	0.650957290132548	.	6080001	6280000	#FF9191	1	0.75
chr3	6280001	6400000	A.2.1.2.1.1.2.1.2.2	0.649484536082474	.	6280001	6400000	#FF9191	1	0.75
chr3	6400001	6640000	A.2.2.1.1.1.2.2.1	0.586156111929308	.	6400001	6640000	#FFDADA	1	0.625
chr3	6640001	6800000	A.2.1.1.2.1.1.1	0.690721649484536	.	6640001	6800000	#FF9191	1	0.75
chr3	6800001	7160000	B.1.2.1.1.1.2.2.2	0.40500736377025	.	6800001	7160000	#9191FF	1	0.375
chr3	7160001	7320000	A.2.2.2.2.1.1.1.1.2	0.527245949926362	.	7160001	7320000	#FFDADA	1	0.625
chr3	7320001	7640000	B.2.1.1.1.2.2.1.1	0.266568483063328	.	7320001	7640000	#4848FF	1	0.25
chr3	7640001	7880000	B.2.2.1.1.2.2.1.2.1.2.2	0.123711340206186	.	7640001	7880000	#0000FF	1	0.125
chr3	7880001	8200000	B.2.2.1.2.2.2.1.2	0.0780559646539028	.	7880001	8200000	#0000FF	1	0.125
chr3	8200001	8480000	B.2.1.2.1.2.2.1.2	0.204712812960236	.	8200001	8480000	#4848FF	1	0.25
chr3	8480001	8720000	A.2.2.2.1.1.2.2.2	0.543446244477172	.	8480001	8720000	#FFDADA	1	0.625
chr3	8720001	8920000	A.2.2.1.2.1.1.1.1	0.57879234167894	.	8720001	8920000	#FFDADA	1	0.625
chr3	8920001	9400000	A.2.1.1.2.2.1.2.1.2.1	0.671575846833579	.	8920001	9400000	#FF9191	1	0.75
chr3	9400001	9520000	A.1.1.2.2.1.1.1.2.2	0.895434462444772	.	9400001	9520000	#FF0000	1	1
chr3	9520001	9720000	A.2.1.2.2.1.1.1.1.2	0.62739322533137	.	9520001	9720000	#FF9191	1	0.75
chr3	9720001	10000000	A.1.1.2.2.1.1.1.1.2.1	0.901325478645066	.	9720001	10000000	#FF0000	1	1
chr3	10000001	10200000	A.1.1.2.1.2.2.1.2.1.2	0.908689248895434	.	10000001	10200000	#FF0000	1	1
chr3	10200001	10360000	A.1.1.2.1.2.2.1.1	0.911634756995582	.	10200001	10360000	#FF0000	1	1
chr3	10360001	10960000	B.1.2.1.1.2.2.2.2	0.394698085419735	.	10360001	10960000	#9191FF	1	0.375
chr3	10960001	11280000	B.1.2.2.1.2.1.1	0.347569955817378	.	10960001	11280000	#9191FF	1	0.375
chr3	11280001	11600000	A.2.1.2.2.1.2.1.1	0.621502209131075	.	11280001	11600000	#FF9191	1	0.75
chr3	11600001	11920000	A.2.1.1.2.2.1.2.1.1	0.673048600883652	.	11600001	11920000	#FF9191	1	0.75
chr3	11920001	12160000	B.2.1.1.2.1.2.1	0.251840942562592	.	11920001	12160000	#4848FF	1	0.25
chr3	12160001	12320000	B.1.1.1.1.1.2.2.2.2.1	0.488954344624448	.	12160001	12320000	#DADAFF	1	0.5
chr3	12320001	12520000	B.1.1.2.2.2.1.2.2.2.1.2	0.428571428571429	.	12320001	12520000	#DADAFF	1	0.5
chr3	12520001	12720000	A.1.1.2.2.1.1.2.1.2.1	0.892488954344624	.	12520001	12720000	#FF0000	1	1
chr3	12720001	13160000	A.1.1.2.2.1.2.2.1.2	0.882179675994109	.	12720001	13160000	#FF0000	1	1
chr3	13160001	13360000	A.2.2.2.1.1.2.2.1.2	0.544918998527246	.	13160001	13360000	#FFDADA	1	0.625
chr3	13360001	13560000	A.2.1.1.1.1.1.1.1.2	0.706921944035346	.	13360001	13560000	#FF9191	1	0.75
chr3	13560001	13720000	B.1.2.1.1.2.2.2.1	0.396170839469809	.	13560001	13720000	#9191FF	1	0.375
chr3	13720001	14160000	B.1.2.2.2.2.2.1.2	0.310751104565538	.	13720001	14160000	#9191FF	1	0.375
chr3	14160001	14400000	A.2.1.1.2.2.1.2.1.2.2	0.670103092783505	.	14160001	14400000	#FF9191	1	0.75
chr3	14400001	14520000	A.2.1.1.1.1.1.1.1.1	0.70839469808542	.	14400001	14520000	#FF9191	1	0.75
chr3	14520001	14680000	A.2.2.1.2.2.1.2.2.2	0.559646539027982	.	14520001	14680000	#FFDADA	1	0.625
chr3	14680001	14800000	A.1.2.2.1.2.1.1.1	0.752577319587629	.	14680001	14800000	#FF4848	1	0.875
chr3	14800001	14960000	A.2.1.2.2.1.2.1.2.2	0.618556701030928	.	14800001	14960000	#FF9191	1	0.75
chr3	14960001	15280000	A.1.1.1.2.1.1.2.1	0.972017673048601	.	14960001	15280000	#FF0000	1	1
chr3	15280001	15480000	A.1.1.1.2.1.1.2.2.2	0.969072164948454	.	15280001	15480000	#FF0000	1	1
chr3	15480001	15640000	A.1.2.1.1.2.1.1.1	0.830633284241532	.	15480001	15640000	#FF4848	1	0.875
chr3	15640001	15920000	A.1.1.1.1.2.2.2	0.977908689248895	.	15640001	15920000	#FF0000	1	1
chr3	15920001	16320000	A.2.2.1.2.1.1.2.2	0.569955817378498	.	15920001	16320000	#FFDADA	1	0.625
chr3	16320001	16640000	A.1.1.1.2.2.2.1.1	0.948453608247423	.	16320001	16640000	#FF0000	1	1
chr3	16640001	16840000	A.2.2.2.1.1.2.1.1	0.549337260677467	.	16640001	16840000	#FFDADA	1	0.625
chr3	16840001	17040000	A.1.1.2.2.2.2.1.2.2	0.849779086892489	.	16840001	17040000	#FF0000	1	1
chr3	17040001	17280000	A.1.2.2.1.1.1.1.1.2	0.774668630338733	.	17040001	17280000	#FF4848	1	0.875
chr3	17280001	17480000	A.1.2.1.2.2.2.2.1	0.779086892488954	.	17280001	17480000	#FF4848	1	0.875
chr3	17480001	17680000	A.1.2.2.1.1.2.2.1.1.1	0.758468335787923	.	17480001	17680000	#FF4848	1	0.875
chr3	17680001	17880000	A.1.2.1.1.1.2.1.1.2	0.835051546391753	.	17680001	17880000	#FF4848	1	0.875
chr3	17880001	18320000	B.2.1.1.1.2.1.1.1.1	0.279823269513991	.	17880001	18320000	#4848FF	1	0.25
chr3	18320001	18480000	B.1.2.2.2.1.1.2.2	0.326951399116348	.	18320001	18480000	#9191FF	1	0.375
chr3	18480001	18680000	B.2.1.2.1.1.1.2.1.1.1	0.231222385861561	.	18480001	18680000	#4848FF	1	0.25
chr3	18680001	18840000	B.1.2.2.2.1.1.1.1.2	0.334315169366716	.	18680001	18840000	#9191FF	1	0.375
chr3	18840001	19080000	B.2.1.2.2.2.2.2.2.2	0.159057437407953	.	18840001	19080000	#4848FF	1	0.25
chr3	19080001	19360000	B.2.1.2.1.1.1.2.1.1.2.1	0.229749631811487	.	19080001	19360000	#4848FF	1	0.25
chr3	19360001	19520000	B.1.1.2.2.1.2.2	0.435935198821797	.	19360001	19520000	#DADAFF	1	0.5
chr3	19520001	19680000	B.1.1.1.2.2.2.2	0.46539027982327	.	19520001	19680000	#DADAFF	1	0.5
chr3	19680001	19960000	B.1.2.2.2.1.1.1.1.1.1.1	0.338733431516937	.	19680001	19960000	#9191FF	1	0.375
chr3	19960001	20240000	A.1.2.2.1.1.2.1.2.2	0.759941089837997	.	19960001	20240000	#FF4848	1	0.875
chr3	20240001	20800000	B.2.1.2.2.2.2.2.1.2	0.1620029455081	.	20240001	20800000	#4848FF	1	0.25
chr3	20800001	20920000	B.2.1.2.2.2.2.1.2.2	0.170839469808542	.	20800001	20920000	#4848FF	1	0.25
chr3	20920001	21400000	B.2.2.2.1.1.2.1.2.1.1.2	0.0544918998527246	.	20920001	21400000	#0000FF	1	0.125
chr3	21400001	21560000	B.1.2.2.2.1.1.1.2.1.2	0.331369661266568	.	21400001	21560000	#9191FF	1	0.375
chr3	21560001	22080000	B.2.2.2.1.1.1.2.2.1	0.0603829160530191	.	21560001	22080000	#0000FF	1	0.125
chr3	22080001	22240000	B.1.2.2.2.1.1.1.1.1.1.2	0.337260677466863	.	22080001	22240000	#9191FF	1	0.375
chr3	22240001	22360000	B.2.1.1.1.2.1.1.2.1	0.276877761413844	.	22240001	22360000	#4848FF	1	0.25
chr3	22360001	22560000	B.2.1.2.1.1.1.2.1.2.2	0.225331369661267	.	22360001	22560000	#4848FF	1	0.25
chr3	22560001	23000000	B.2.1.2.2.2.2.2.1.1.1.2.2	0.166421207658321	.	22560001	23000000	#4848FF	1	0.25
chr3	23000001	23200000	A.2.2.1.1.1.2.1.2	0.587628865979381	.	23000001	23200000	#FFDADA	1	0.625
chr3	23200001	23360000	A.1.1.2.2.2.1.2.1.2.2	0.865979381443299	.	23200001	23360000	#FF0000	1	1
chr3	23360001	23600000	A.1.2.1.1.1.2.1.1.1.2	0.836524300441826	.	23360001	23600000	#FF4848	1	0.875
chr3	23600001	23840000	A.1.1.2.2.2.1.2.1.1.2.1	0.871870397643594	.	23600001	23840000	#FF0000	1	1
chr3	23840001	24000000	A.1.1.2.2.2.2.1.1.2.1.1	0.857142857142857	.	23840001	24000000	#FF0000	1	1
chr3	24000001	24320000	B.1.1.2.2.1.2.1.1.2	0.438880706921944	.	24000001	24320000	#DADAFF	1	0.5
chr3	24320001	24640000	B.2.1.2.2.2.2.2.1.1.2.2	0.163475699558174	.	24320001	24640000	#4848FF	1	0.25
chr3	24640001	25160000	B.2.2.2.1.1.1.2.1.1	0.069219440353461	.	24640001	25160000	#0000FF	1	0.125
chr3	25160001	25440000	B.2.2.1.1.2.2.2.1	0.120765832106038	.	25160001	25440000	#0000FF	1	0.125
chr3	25440001	25640000	B.1.2.2.2.1.1.1.2.2	0.329896907216495	.	25440001	25640000	#9191FF	1	0.375
chr3	25640001	25920000	A.1.2.2.1.1.2.1.1	0.762886597938144	.	25640001	25920000	#FF4848	1	0.875
chr3	25920001	26240000	B.2.1.1.1.2.2.2.1.1	0.263622974963181	.	25920001	26240000	#4848FF	1	0.25
chr3	26240001	26320000	B.2.1.1.1.2.2.2.2.1	0.25920471281296	.	26240001	26320000	#4848FF	1	0.25
chr3	26320001	26800000	B.2.2.2.2.1.1.2.1	0.01620029455081	.	26320001	26800000	#0000FF	1	0.125
chr3	26800001	26960000	B.2.2.1.1.2.1.2.2.1	0.132547864506627	.	26800001	26960000	#0000FF	1	0.125
chr3	26960001	27360000	B.2.1.2.2.2.2.1.1.1	0.175257731958763	.	26960001	27360000	#4848FF	1	0.25
chr3	27360001	27560000	A.1.2.2.1.1.1.1.2	0.77319587628866	.	27360001	27560000	#FF4848	1	0.875
chr3	27560001	27680000	A.2.2.1.1.1.2.1.1.2	0.589101620029455	.	27560001	27680000	#FFDADA	1	0.625
chr3	27680001	27920000	A.2.1.2.1.1.2.1.1	0.652430044182622	.	27680001	27920000	#FF9191	1	0.75
chr3	27920001	28400000	A.1.2.1.2.2.1.1.2.1	0.799705449189985	.	27920001	28400000	#FF4848	1	0.875
chr3	28400001	28560000	B.2.1.1.1.2.2.2.1.2.1	0.262150220913108	.	28400001	28560000	#4848FF	1	0.25
chr3	28560001	28920000	B.2.1.2.2.2.2.2.1.1.1.1	0.169366715758468	.	28560001	28920000	#4848FF	1	0.25
chr3	28920001	29080000	B.1.1.1.2.1.1	0.478645066273932	.	28920001	29080000	#DADAFF	1	0.5
chr3	29080001	29280000	B.1.2.1.2.2.2.1.2.2	0.362297496318115	.	29080001	29280000	#9191FF	1	0.375
chr3	29280001	29440000	A.1.2.2.1.1.2.2.1.1.2	0.75699558173785	.	29280001	29440000	#FF4848	1	0.875
chr3	29440001	29760000	A.2.2.2.1.2.1.1.2	0.540500736377025	.	29440001	29760000	#FFDADA	1	0.625
chr3	29760001	30040000	B.1.2.2.2.1.1.1.1.1.2	0.335787923416789	.	29760001	30040000	#9191FF	1	0.375
chr3	30040001	30320000	B.2.1.2.2.2.1.1.1.2	0.181148748159057	.	30040001	30320000	#4848FF	1	0.25
chr3	30320001	30600000	B.2.1.1.1.2.1.1.1.2	0.278350515463918	.	30320001	30600000	#4848FF	1	0.25
chr3	30600001	30720000	B.1.1.1.2.2.1	0.471281296023564	.	30600001	30720000	#DADAFF	1	0.5
chr3	30720001	31000000	B.1.2.2.2.2.2.2.2.1	0.30780559646539	.	30720001	31000000	#9191FF	1	0.375
chr3	31000001	31200000	A.2.2.1.1.1.2.1.1.1	0.590574374079529	.	31000001	31200000	#FFDADA	1	0.625
chr3	31200001	31320000	A.1.2.1.2.2.2.2.2	0.777614138438881	.	31200001	31320000	#FF4848	1	0.875
chr3	31320001	31560000	A.1.2.2.1.1.2.2.1.2	0.755522827687776	.	31320001	31560000	#FF4848	1	0.875
chr3	31560001	31720000	A.1.1.2.2.2.1.2.1.1.2.2.2	0.868924889543446	.	31560001	31720000	#FF0000	1	1
chr3	31720001	31920000	B.1.1.2.2.1.1.1.1	0.446244477172312	.	31720001	31920000	#DADAFF	1	0.5
chr3	31920001	32400000	A.2.2.2.2.2.2.2.2	0.49779086892489	.	31920001	32400000	#FFDADA	1	0.625
chr3	32400001	32600000	A.1.1.2.2.2.2.1.1.1.2	0.858615611192931	.	32400001	32600000	#FF0000	1	1
chr3	32600001	32840000	A.1.2.1.1.2.2.2.1.1.2	0.817378497790869	.	32600001	32840000	#FF4848	1	0.875
chr3	32840001	33000000	A.1.2.2.2.1.2.2.2	0.72459499263623	.	32840001	33000000	#FF4848	1	0.875
chr3	33000001	33160000	A.1.2.1.1.2.2.2.1.2	0.815905743740795	.	33000001	33160000	#FF4848	1	0.875
chr3	33160001	33400000	A.2.2.1.2.1.1.1.2	0.577319587628866	.	33160001	33400000	#FFDADA	1	0.625
chr3	33400001	33920000	A.1.1.2.1.1.2.1.2.1	0.927835051546392	.	33400001	33920000	#FF0000	1	1
chr3	33920001	34360000	A.2.2.2.1.2.1.1.1	0.541973490427099	.	33920001	34360000	#FFDADA	1	0.625
chr3	34360001	34640000	B.2.1.2.2.2.2.2.1.1.1.2.1	0.167893961708395	.	34360001	34640000	#4848FF	1	0.25
chr3	34640001	34800000	B.2.1.2.1.1.1.2.2	0.223858615611193	.	34640001	34800000	#4848FF	1	0.25
chr3	34800001	34960000	B.2.1.2.2.2.2.2.2.1	0.160530191458027	.	34800001	34960000	#4848FF	1	0.25
chr3	34960001	35240000	B.2.2.1.2.2.2.1.1	0.0795287187039764	.	34960001	35240000	#0000FF	1	0.125
chr3	35240001	35560000	B.2.2.2.1.1.2.1.2.1.1.1	0.0559646539027982	.	35240001	35560000	#0000FF	1	0.125
chr3	35560001	36040000	B.2.2.2.1.1.2.1.1	0.0574374079528719	.	35560001	36040000	#0000FF	1	0.125
chr3	36040001	36200000	B.2.2.1.2.1.1.1.1.2	0.116347569955817	.	36040001	36200000	#0000FF	1	0.125
chr3	36200001	36680000	B.2.2.2.2.1.1.1.2.2	0.0176730486008837	.	36200001	36680000	#0000FF	1	0.125
chr3	36680001	36920000	B.1.1.1.1.2.1.1.2	0.484536082474227	.	36680001	36920000	#DADAFF	1	0.5
chr3	36920001	37440000	A.1.1.1.2.1.2.1	0.96759941089838	.	36920001	37440000	#FF0000	1	1
chr3	37440001	37800000	B.1.2.1.2.1.2.2.1	0.379970544918999	.	37440001	37800000	#9191FF	1	0.375
chr3	37800001	38000000	A.2.2.2.1.1.2.2.1.1	0.54639175257732	.	37800001	38000000	#FFDADA	1	0.625
chr3	38000001	38160000	A.1.2.2.2.1.1.1	0.736377025036819	.	38000001	38160000	#FF4848	1	0.875
chr3	38160001	38320000	A.1.1.2.2.1.2.2.1.1	0.883652430044183	.	38160001	38320000	#FF0000	1	1
chr3	38320001	38600000	A.2.1.2.2.1.1.1.2.1	0.625920471281296	.	38320001	38600000	#FF9191	1	0.75
chr3	38600001	38720000	B.1.1.2.2.2.2.1.2.1.1	0.424153166421208	.	38600001	38720000	#DADAFF	1	0.5
chr3	38720001	39040000	B.2.1.1.2.1.2.2	0.250368188512518	.	38720001	39040000	#4848FF	1	0.25
chr3	39040001	39480000	A.1.1.1.2.1.1.1.1	0.976435935198822	.	39040001	39480000	#FF0000	1	1
chr3	39480001	40160000	B.2.1.2.1.2.2.2.1	0.203240058910162	.	39480001	40160000	#4848FF	1	0.25
chr3	40160001	40320000	B.1.1.2.2.2.2.2.2	0.418262150220913	.	40160001	40320000	#DADAFF	1	0.5
chr3	40320001	40480000	B.1.1.1.1.2.1.2	0.483063328424153	.	40320001	40480000	#DADAFF	1	0.5
chr3	40480001	40600000	A.2.1.1.1.1.1.1.2.2	0.703976435935199	.	40480001	40600000	#FF9191	1	0.75
chr3	40600001	40920000	B.1.2.1.2.1.2.1.1	0.385861561119293	.	40600001	40920000	#9191FF	1	0.375
chr3	40920001	41200000	B.1.1.2.2.2.1.1	0.434462444771723	.	40920001	41200000	#DADAFF	1	0.5
chr3	41200001	41320000	A.2.2.1.1.1.1.2.1.1	0.597938144329897	.	41200001	41320000	#FFDADA	1	0.625
chr3	41320001	41920000	B.1.2.2.1.2.1.2.2	0.344624447717231	.	41320001	41920000	#9191FF	1	0.375
chr3	41920001	42280000	A.1.1.2.2.1.1.2.1.1	0.893961708394698	.	41920001	42280000	#FF0000	1	1
chr3	42280001	42560000	A.2.2.2.2.2.1.2.2.1.2	0.506627393225331	.	42280001	42560000	#FFDADA	1	0.625
chr3	42560001	42680000	A.1.2.1.1.2.2.2.1.1.1	0.818851251840943	.	42560001	42680000	#FF4848	1	0.875
chr3	42680001	42920000	A.1.2.2.2.1.2.1.2.2	0.727540500736377	.	42680001	42920000	#FF4848	1	0.875
chr3	42920001	43240000	B.1.1.2.2.2.1.2.2.2.2	0.427098674521355	.	42920001	43240000	#DADAFF	1	0.5
chr3	43240001	43440000	A.2.1.2.2.2.2.1	0.606774668630339	.	43240001	43440000	#FF9191	1	0.75
chr3	43440001	43560000	A.2.2.2.2.2.1.2.2.1.1	0.508100147275405	.	43440001	43560000	#FFDADA	1	0.625
chr3	43560001	43760000	A.2.1.2.2.2.2.2.2	0.603829160530191	.	43560001	43760000	#FF9191	1	0.75
chr3	43760001	43920000	B.1.1.2.1.1.2.2.2	0.459499263622975	.	43760001	43920000	#DADAFF	1	0.5
chr3	43920001	44160000	A.2.1.1.2.2.1.2.2.2	0.667157584683358	.	43920001	44160000	#FF9191	1	0.75
chr3	44160001	44360000	B.1.1.2.2.2.1.2.2.2.1.1	0.430044182621502	.	44160001	44360000	#DADAFF	1	0.5
chr3	44360001	45120000	A.1.2.1.1.2.1.1.2	0.829160530191458	.	44360001	45120000	#FF4848	1	0.875
chr3	45120001	45440000	A.2.2.2.2.2.1.1.2.1.2.1	0.515463917525773	.	45120001	45440000	#FFDADA	1	0.625
chr3	45440001	45520000	A.2.1.2.2.1.1.1.1.1	0.628865979381443	.	45440001	45520000	#FF9191	1	0.75
chr3	45520001	45760000	A.1.1.2.2.1.1.1.1.2.2	0.899852724594993	.	45520001	45760000	#FF0000	1	1
chr3	45760001	46200000	A.1.1.2.1.2.1.1	0.916053019145803	.	45760001	46200000	#FF0000	1	1
chr3	46200001	46440000	A.1.2.2.1.2.1.1.2	0.751104565537555	.	46200001	46440000	#FF4848	1	0.875
chr3	46440001	46640000	A.2.1.2.2.1.2.2.2	0.614138438880707	.	46440001	46640000	#FF9191	1	0.75
chr3	46640001	46920000	A.2.1.2.2.1.2.2.1.1	0.617083946980854	.	46640001	46920000	#FF9191	1	0.75
chr3	46920001	47360000	A.1.1.1.2.2.1.1.2	0.954344624447717	.	46920001	47360000	#FF0000	1	1
chr3	47480001	47520000	A.1.1.1.2.2.1.1.2	0.954344624447717	.	47480001	47520000	#FF0000	1	1
chr3	47560001	47600000	A.1.1.1.2.2.1.1.2	0.954344624447717	.	47560001	47600000	#FF0000	1	1
chr3	47600001	47640000	A.1.1.2.1.2.2.1.2.1.1	0.910162002945508	.	47600001	47640000	#FF0000	1	1
chr3	47760001	47800000	A.1.1.2.1.2.2.1.2.1.1	0.910162002945508	.	47760001	47800000	#FF0000	1	1
chr3	47920001	47960000	A.1.1.2.1.2.2.1.2.1.1	0.910162002945508	.	47920001	47960000	#FF0000	1	1
chr3	48040001	48200000	A.1.1.2.1.2.2.1.2.1.1	0.910162002945508	.	48040001	48200000	#FF0000	1	1
chr3	48280001	48440000	A.1.1.2.1.2.2.1.2.1.1	0.910162002945508	.	48280001	48440000	#FF0000	1	1
chr3	48480001	48560000	A.1.1.2.1.2.2.1.2.1.1	0.910162002945508	.	48480001	48560000	#FF0000	1	1
chr3	48760001	48960000	A.1.2.1.2.1.1.2.1	0.810014727540501	.	48760001	48960000	#FF4848	1	0.875
chr3	49200001	49320000	A.1.2.1.2.1.1.2.1	0.810014727540501	.	49200001	49320000	#FF4848	1	0.875
chr3	49360001	49480000	A.1.2.1.2.1.1.2.2	0.808541973490427	.	49360001	49480000	#FF4848	1	0.875
chr3	49520001	49560000	A.2.2.1.2.1.2	0.568483063328424	.	49520001	49560000	#FFDADA	1	0.625
chr3	49600001	49680000	A.2.2.1.2.1.2	0.568483063328424	.	49600001	49680000	#FFDADA	1	0.625
chr3	49760001	49880000	A.1.1.2.2.1.2.1.2	0.885125184094256	.	49760001	49880000	#FF0000	1	1
chr3	49920001	50120000	A.1.1.2.2.1.2.1.2	0.885125184094256	.	49920001	50120000	#FF0000	1	1
chr3	50120001	50400000	A.1.2.1.1.2.1.2.1.2	0.826215022091311	.	50120001	50400000	#FF4848	1	0.875
chr3	50400001	50680000	A.2.1.2.2.1.2.1.2.1	0.620029455081001	.	50400001	50680000	#FF9191	1	0.75
chr3	50680001	51400000	B.2.1.2.1.2.2.2.2	0.201767304860088	.	50680001	51400000	#4848FF	1	0.25
chr3	51400001	51760000	A.1.2.1.2.1.2.1.2.1	0.80559646539028	.	51400001	51760000	#FF4848	1	0.875
chr3	51760001	51960000	A.2.2.2.2.2.1.1.2.2	0.512518409425626	.	51760001	51960000	#FFDADA	1	0.625
chr3	51960001	52200000	A.1.2.1.1.2.1.2.1.1	0.827687776141384	.	51960001	52200000	#FF4848	1	0.875
chr3	52200001	52480000	A.1.1.2.1.2.2.1.2.2	0.907216494845361	.	52200001	52480000	#FF0000	1	1
chr3	52480001	52800000	A.1.1.2.1.2.1.2.1	0.914580265095729	.	52480001	52800000	#FF0000	1	1
chr3	52800001	53400000	A.1.1.1.1.1.2.2	0.995581737849779	.	52800001	53400000	#FF0000	1	1
chr3	53400001	53560000	A.2.2.2.2.2.1.1.2.1.2.2	0.5139911634757	.	53400001	53560000	#FFDADA	1	0.625
chr3	53560001	53760000	A.2.1.2.2.2.1.2.1	0.609720176730486	.	53560001	53760000	#FF9191	1	0.75
chr3	53760001	53960000	A.1.2.1.2.1.2.2	0.802650957290133	.	53760001	53960000	#FF4848	1	0.875
chr3	53960001	54480000	B.2.2.1.2.1.2.1.1	0.104565537555228	.	53960001	54480000	#0000FF	1	0.125
chr3	54480001	54760000	B.2.2.1.2.1.2.2.2.1.2	0.0972017673048601	.	54480001	54760000	#0000FF	1	0.125
chr3	54760001	55160000	B.2.2.1.2.1.2.2.2.1.1	0.0986745213549337	.	54760001	55160000	#0000FF	1	0.125
chr3	55160001	55600000	B.2.1.2.1.2.2.1.1	0.206185567010309	.	55160001	55600000	#4848FF	1	0.25
chr3	55600001	55760000	A.1.2.2.2.2.1.2.2	0.720176730486009	.	55600001	55760000	#FF4848	1	0.875
chr3	55760001	55960000	B.1.2.2.2.2.2.2.2.2	0.306332842415317	.	55760001	55960000	#9191FF	1	0.375
chr3	55960001	56280000	B.2.2.1.2.1.2.1.2	0.103092783505155	.	55960001	56280000	#0000FF	1	0.125
chr3	56280001	56600000	B.1.2.2.1.2.1.2.1	0.346097201767305	.	56280001	56600000	#9191FF	1	0.375
chr3	56600001	56840000	A.1.1.2.1.1.2.1.1	0.929307805596465	.	56600001	56840000	#FF0000	1	1
chr3	56840001	57320000	A.1.1.2.2.1.1.2.1.2.2	0.891016200294551	.	56840001	57320000	#FF0000	1	1
chr3	57320001	57520000	A.2.2.1.2.2.1.2.2.1	0.561119293078056	.	57320001	57520000	#FFDADA	1	0.625
chr3	57520001	57840000	A.1.1.1.2.1.1.2.2.1	0.970544918998527	.	57520001	57840000	#FF0000	1	1
chr3	57840001	58560000	A.1.1.1.1.1.2.1	0.997054491899853	.	57840001	58560000	#FF0000	1	1
chr3	58560001	59040000	B.1.1.1.1.1.2.2.1	0.491899852724595	.	58560001	59040000	#DADAFF	1	0.5
chr3	59040001	59360000	A.2.2.2.2.2.1.1.1	0.518409425625921	.	59040001	59360000	#FFDADA	1	0.625
chr3	59360001	59560000	A.1.2.1.2.2.1.1.1	0.801178203240059	.	59360001	59560000	#FF4848	1	0.875
chr3	59560001	59920000	B.1.1.2.2.2.2.2.1	0.419734904270987	.	59560001	59920000	#DADAFF	1	0.5
chr3	59920001	60120000	B.1.2.1.2.1.2.2.2.2.2	0.375552282768778	.	59920001	60120000	#9191FF	1	0.375
chr3	60120001	60200000	B.1.2.2.1.2.2.1	0.343151693667158	.	60120001	60200000	#9191FF	1	0.375
chr3	60200001	60480000	B.2.1.1.1.2.1.2.2.1	0.270986745213549	.	60200001	60480000	#4848FF	1	0.25
chr3	60480001	61120000	B.1.2.1.1.2.1.2	0.399116347569956	.	60480001	61120000	#9191FF	1	0.375
chr3	61120001	61280000	A.1.2.2.2.2.1.2.1	0.721649484536082	.	61120001	61280000	#FF4848	1	0.875
chr3	61280001	61560000	A.2.2.2.2.2.2.1.2	0.500736377025037	.	61280001	61560000	#FFDADA	1	0.625
chr3	61560001	61920000	B.1.1.1.1.2.2.1	0.48159057437408	.	61560001	61920000	#DADAFF	1	0.5
chr3	61920001	62080000	B.1.2.1.2.1.2.2.2.2.1	0.377025036818851	.	61920001	62080000	#9191FF	1	0.375
chr3	62080001	62280000	B.1.2.1.2.1.2.1.2.2	0.381443298969072	.	62080001	62280000	#9191FF	1	0.375
chr3	62280001	62600000	B.2.1.2.2.2.1.2.2	0.176730486008837	.	62280001	62600000	#4848FF	1	0.25
chr3	62600001	62840000	B.2.1.1.1.2.1.2.1	0.272459499263623	.	62600001	62840000	#4848FF	1	0.25
chr3	62840001	63240000	B.2.2.2.1.1.2.2.2.1	0.0456553755522828	.	62840001	63240000	#0000FF	1	0.125
chr3	63240001	63840000	B.2.2.1.2.1.1.1.2.1.1	0.114874815905744	.	63240001	63840000	#0000FF	1	0.125
chr3	63840001	64000000	A.1.1.2.2.2.2.1.1.2.1.2	0.855670103092783	.	63840001	64000000	#FF0000	1	1
chr3	64000001	64360000	B.1.2.1.2.1.2.2.2.1	0.378497790868925	.	64000001	64360000	#9191FF	1	0.375
chr3	64360001	64520000	B.1.1.2.2.1.2.1.1.1	0.440353460972018	.	64360001	64520000	#DADAFF	1	0.5
chr3	64520001	64960000	B.2.2.2.1.1.2.2.2.2	0.0441826215022091	.	64520001	64960000	#0000FF	1	0.125
chr3	64960001	65320000	B.2.2.2.2.2.1.1.2.2	0.00589101620029455	.	64960001	65320000	#0000FF	1	0.125
chr3	65320001	65720000	B.2.2.2.2.2.1.1.2.1	0.00736377025036819	.	65320001	65720000	#0000FF	1	0.125
chr3	65720001	66000000	B.2.1.1.1.2.1.2.2.2.2	0.268041237113402	.	65720001	66000000	#4848FF	1	0.25
chr3	66000001	66160000	B.1.2.2.1.2.2.2.2	0.34020618556701	.	66000001	66160000	#9191FF	1	0.375
chr3	66280001	66560000	A.1.2.2.2.2.1.1	0.723122238586156	.	66280001	66560000	#FF4848	1	0.875
chr3	66560001	66760000	B.1.1.2.2.1.2.1.2	0.43740795287187	.	66560001	66760000	#DADAFF	1	0.5
chr3	66760001	67000000	B.1.2.2.1.2.2.2.1	0.341678939617084	.	66760001	67000000	#9191FF	1	0.375
chr3	67000001	67160000	A.2.1.1.2.1.2.2.1.2	0.677466863033873	.	67000001	67160000	#FF9191	1	0.75
chr3	67160001	67480000	B.2.1.1.1.2.1.2.2.2.1	0.269513991163476	.	67160001	67480000	#4848FF	1	0.25
chr3	67480001	67760000	A.2.1.2.1.2.1.1.2.1.2	0.64359351988218	.	67480001	67760000	#FF9191	1	0.75
chr3	67760001	68200000	B.2.2.1.2.1.2.2.2.2	0.0957290132547865	.	67760001	68200000	#0000FF	1	0.125
chr3	68200001	69040000	B.2.2.2.2.2.2	0.00147275405007364	.	68200001	69040000	#0000FF	1	0.125
chr3	69040001	69160000	A.1.1.2.2.2.2.1.1.2.2	0.85419734904271	.	69040001	69160000	#FF0000	1	1
chr3	69160001	69520000	A.1.2.2.1.1.2.1.2.1	0.761413843888071	.	69160001	69520000	#FF4848	1	0.875
chr3	69520001	69800000	B.2.1.2.2.2.1.2.1	0.17820324005891	.	69520001	69800000	#4848FF	1	0.25
chr3	69800001	70240000	B.2.2.1.2.1.1.1.2.1.2	0.11340206185567	.	69800001	70240000	#0000FF	1	0.125
chr3	70240001	70360000	B.2.1.2.2.2.2.2.1.1.2.1	0.164948453608247	.	70240001	70360000	#4848FF	1	0.25
chr3	70360001	70840000	B.2.2.2.1.1.2.2.1	0.0471281296023564	.	70360001	70840000	#0000FF	1	0.125
chr3	70840001	71040000	B.2.1.2.1.1.1.1.1.1	0.237113402061856	.	70840001	71040000	#4848FF	1	0.25
chr3	71040001	71400000	B.1.2.1.2.1.2.1.2.1.2	0.382916053019146	.	71040001	71400000	#9191FF	1	0.375
chr3	71400001	71520000	A.2.2.2.2.2.2.1.1	0.50220913107511	.	71400001	71520000	#FFDADA	1	0.625
chr3	71520001	71720000	B.1.2.1.2.1.2.1.2.1.1	0.384388807069219	.	71520001	71720000	#9191FF	1	0.375
chr3	71720001	71960000	A.2.2.2.2.2.2.2.1	0.499263622974963	.	71720001	71960000	#FFDADA	1	0.625
chr3	71960001	72240000	A.1.1.2.1.1.2.1.2.2	0.926362297496318	.	71960001	72240000	#FF0000	1	1
chr3	72240001	72400000	A.1.2.2.2.1.1.2	0.734904270986745	.	72240001	72400000	#FF4848	1	0.875
chr3	72400001	72600000	A.1.1.2.2.2.2.1.1.1.1	0.860088365243004	.	72400001	72600000	#FF0000	1	1
chr3	72600001	72880000	A.1.1.2.2.2.2.1.2.1.1	0.852724594992636	.	72600001	72880000	#FF0000	1	1
chr3	72880001	73120000	A.1.2.1.1.1.2.1.1.1.1	0.8379970544919	.	72880001	73120000	#FF4848	1	0.875
chr3	73120001	73440000	B.1.2.2.2.2.2.2.1	0.309278350515464	.	73120001	73440000	#9191FF	1	0.375
chr3	73440001	73600000	B.1.1.1.1.2.1.1.1	0.4860088365243	.	73440001	73600000	#DADAFF	1	0.5
chr3	73600001	73920000	B.2.2.1.2.1.1.1.2.2	0.111929307805596	.	73600001	73920000	#0000FF	1	0.125
chr3	73920001	74160000	B.2.2.2.1.1.1.2.1.2.2	0.0618556701030928	.	73920001	74160000	#0000FF	1	0.125
chr3	74160001	74640000	B.2.2.2.2.2.1.1.1.1	0.0103092783505155	.	74160001	74640000	#0000FF	1	0.125
chr3	74640001	74840000	B.2.2.2.1.1.1.2.1.2.1.1.1	0.0677466863033873	.	74640001	74840000	#0000FF	1	0.125
chr3	74840001	75160000	B.2.2.1.2.2.2.2.2.2	0.0736377025036819	.	74840001	75160000	#0000FF	1	0.125
chr3	75160001	75600000	B.2.1.1.1.2.1.1.2.2.2	0.273932253313697	.	75160001	75600000	#4848FF	1	0.25
chr3	75600001	75640000	B.1.2.1.1.1.2.1.1	0.409425625920471	.	75600001	75640000	#9191FF	1	0.375
chr3	75680001	75840000	B.1.2.1.1.1.2.1.1	0.409425625920471	.	75680001	75840000	#9191FF	1	0.375
chr3	75840001	76080000	B.2.2.1.1.2.2.1.2.2	0.122238586156112	.	75840001	76080000	#0000FF	1	0.125
chr3	76080001	76640000	B.2.2.1.1.2.1.2.1	0.134020618556701	.	76080001	76640000	#0000FF	1	0.125
chr3	76640001	76880000	B.2.2.1.1.2.2.1.1.1	0.12960235640648	.	76640001	76880000	#0000FF	1	0.125
chr3	76880001	76960000	B.1.2.2.2.1.2.2.1	0.322533136966127	.	76880001	76960000	#9191FF	1	0.375
chr3	76960001	77160000	B.2.1.1.1.2.2.2.2.2	0.257731958762887	.	76960001	77160000	#4848FF	1	0.25
chr3	77160001	77440000	B.2.2.2.1.1.1.2.1.2.1.1.2	0.0662739322533137	.	77160001	77440000	#0000FF	1	0.125
chr3	77440001	77720000	B.2.2.2.1.1.1.2.1.2.1.2.2	0.0633284241531664	.	77440001	77720000	#0000FF	1	0.125
chr3	77720001	77840000	B.2.1.2.2.2.2.1.2.1	0.172312223858616	.	77720001	77840000	#4848FF	1	0.25
chr3	77840001	78040000	B.2.2.1.1.2.2.1.2.1.2.1	0.125184094256259	.	77840001	78040000	#0000FF	1	0.125
chr3	78040001	78280000	B.2.2.1.1.2.1.1.2.2	0.135493372606775	.	78040001	78280000	#0000FF	1	0.125
chr3	78280001	78400000	B.1.2.2.2.1.1.2.1	0.328424153166421	.	78280001	78400000	#9191FF	1	0.375
chr3	78400001	78680000	B.2.2.1.1.2.1.1.2.1	0.136966126656848	.	78400001	78680000	#0000FF	1	0.125
chr3	78680001	79080000	A.2.2.1.1.2.1	0.583210603829161	.	78680001	79080000	#FFDADA	1	0.625
chr3	79080001	79440000	B.2.1.2.2.2.2.1.1.2	0.173784977908689	.	79080001	79440000	#4848FF	1	0.25
chr3	79440001	79640000	B.2.1.2.1.1.1.2.1.1.2.2	0.228276877761414	.	79440001	79640000	#4848FF	1	0.25
chr3	79640001	80160000	B.2.2.2.1.2.2.2.1.1.2	0.03240058910162	.	79640001	80160000	#0000FF	1	0.125
chr3	80160001	80720000	B.2.2.2.2.2.1.1.1.2	0.00883652430044183	.	80160001	80720000	#0000FF	1	0.125
chr3	80720001	81000000	B.2.2.1.2.2.2.2.2.1	0.0751104565537555	.	80720001	81000000	#0000FF	1	0.125
chr3	81000001	81280000	B.2.1.2.1.1.1.1.2.2	0.232695139911635	.	81000001	81280000	#4848FF	1	0.25
chr3	81280001	81560000	B.1.2.2.1.1.1.1	0.35640648011782	.	81280001	81560000	#9191FF	1	0.375
chr3	81560001	81760000	A.1.2.2.2.2.2.2.1.2	0.712812960235641	.	81560001	81760000	#FF4848	1	0.875
chr3	81760001	81920000	A.1.1.2.2.2.1.2.1.2.1	0.867452135493373	.	81760001	81920000	#FF0000	1	1
chr3	81920001	82240000	A.2.2.1.1.1.2.2.2	0.584683357879234	.	81920001	82240000	#FFDADA	1	0.625
chr3	82240001	82960000	B.2.1.1.1.2.2.1.2	0.265095729013255	.	82240001	82960000	#4848FF	1	0.25
chr3	82960001	83080000	B.1.2.1.1.1.2.1.2	0.407952871870398	.	82960001	83080000	#9191FF	1	0.375
chr3	83080001	83640000	B.2.2.1.2.2.2.2.1	0.0765832106038292	.	83080001	83640000	#0000FF	1	0.125
chr3	83640001	84200000	B.2.2.2.1.1.2.1.2.2.1	0.0500736377025037	.	83640001	84200000	#0000FF	1	0.125
chr3	84200001	84600000	B.2.2.2.1.1.2.1.2.1.2.2	0.0515463917525773	.	84200001	84600000	#0000FF	1	0.125
chr3	84600001	85080000	B.2.2.2.1.1.2.1.2.1.2.1	0.053019145802651	.	84600001	85080000	#0000FF	1	0.125
chr3	85080001	85480000	B.2.2.2.1.1.1.2.1.2.1.2.1	0.0648011782032401	.	85080001	85480000	#0000FF	1	0.125
chr3	85480001	85720000	B.2.1.2.1.1.1.1.1.2	0.235640648011782	.	85480001	85720000	#4848FF	1	0.25
chr3	85720001	85960000	B.2.2.1.2.1.1.1.1.1	0.117820324005891	.	85720001	85960000	#0000FF	1	0.125
chr3	85960001	86320000	B.2.2.2.2.1.1.1.2.1	0.0191458026509573	.	85960001	86320000	#0000FF	1	0.125
chr3	86320001	86720000	B.2.2.2.2.1.1.1.1.1	0.0220913107511046	.	86320001	86720000	#0000FF	1	0.125
chr3	86720001	87240000	B.2.2.2.1.1.1.2.2.2	0.0589101620029455	.	86720001	87240000	#0000FF	1	0.125
chr3	87240001	87680000	B.2.1.1.1.2.1.1.2.2.1	0.27540500736377	.	87240001	87680000	#4848FF	1	0.25
chr3	87680001	88080000	B.1.2.1.2.2.2.1.2.1.2	0.363770250368188	.	87680001	88080000	#9191FF	1	0.375
chr3	88080001	88240000	A.1.2.1.1.1.2.1.2	0.833578792341679	.	88080001	88240000	#FF4848	1	0.875
chr3	88240001	88560000	B.2.1.1.1.2.2.2.1.2.2	0.260677466863034	.	88240001	88560000	#4848FF	1	0.25
chr3	88560001	89120000	B.2.2.2.2.1.1.2.2	0.0147275405007364	.	88560001	89120000	#0000FF	1	0.125
chr3	89120001	89240000	B.1.2.2.2.1.1.1.2.1.1	0.332842415316642	.	89120001	89240000	#9191FF	1	0.375
chr3	89240001	89760000	B.2.2.2.2.1.1.1.1.2	0.0206185567010309	.	89240001	89760000	#0000FF	1	0.125
chr3	89760001	90000000	B.2.2.1.1.2.2.1.2.1.1	0.126656848306333	.	89760001	90000000	#0000FF	1	0.125
[truncated: 7,762 more rows]
