# Supplementary material for: Systematic inference and comparison of multi-scale chromatin sub-compartments connects spatial organization to cell phenotypes
Source: Nat Commun. 2021 May 10;12:2439. doi: 10.1038/s41467-021-22666-3 (PMC8110550; doi:10.1038/s41467-021-22666-3)
Supplement: Supplementary file 5 — Supplementary Dataset 2 [file 41467_2021_22666_MOESM5_ESM.zip › Supplementary_Data_1_domain_hierarchies_127HiCmaps/LNCaP_prostate_cancer_binsize=40kb.bed]

#fields: chr, pos_start, pos_end, the full compartment label describing the position in the hierachy, normalized compartment domain rank, ., pos_start, pos_end, color based on eight compartment model (A.1.1 - B.2.2), 1, eight compartment score (A.1.1 to B.2.2: 8 to 1 devided by 8)
chr1	560001	600000	A.2.1.2.1.2.2.1.1.1.2.2	0.554371002132196	.	560001	600000	#FF9191	1	0.75
chr1	720001	1080000	A.2.1.2.1.2.2.1.1.1.2.2	0.554371002132196	.	720001	1080000	#FF9191	1	0.75
chr1	1080001	1280000	A.1.2.2.1.2.1.2.1.1.2	0.825159914712154	.	1080001	1280000	#FF4848	1	0.875
chr1	1280001	1440000	A.1.2.2.1.1.1.1.2.1.1.1	0.852878464818763	.	1280001	1440000	#FF4848	1	0.875
chr1	1440001	1520000	A.2.1.2.1.2.1.1.1.2.1	0.562899786780384	.	1440001	1520000	#FF9191	1	0.75
chr1	1520001	1680000	A.1.2.2.1.2.2.1.1.2.1	0.815565031982942	.	1520001	1680000	#FF4848	1	0.875
chr1	1680001	1840000	A.1.2.2.1.2.1.1.1.1	0.832622601279318	.	1680001	1840000	#FF4848	1	0.875
chr1	1840001	2000000	A.1.2.2.1.1.2.2.1.2.1	0.835820895522388	.	1840001	2000000	#FF4848	1	0.875
chr1	2000001	2080000	A.2.1.2.2.2.1.1.2	0.518123667377399	.	2000001	2080000	#FF9191	1	0.75
chr1	2080001	2280000	A.1.1.2.1.2.2.1.1.2.2	0.954157782515991	.	2080001	2280000	#FF0000	1	1
chr1	2280001	2560000	A.2.1.2.1.1.2.1.2.2.1	0.569296375266525	.	2280001	2560000	#FF9191	1	0.75
chr1	2560001	2640000	A.2.2.1.2.2.2.1.2.2.2	0.425373134328358	.	2560001	2640000	#FFDADA	1	0.625
chr1	2680001	3040000	A.2.2.1.2.2.2.1.2.2.2	0.425373134328358	.	2680001	3040000	#FFDADA	1	0.625
chr1	3040001	3120000	A.2.1.2.2.2.1.2.2.2.2	0.508528784648188	.	3040001	3120000	#FF9191	1	0.75
chr1	3120001	3400000	A.2.1.2.2.1.2.2.2.1.1.2	0.525586353944563	.	3120001	3400000	#FF9191	1	0.75
chr1	3400001	3760000	A.1.2.2.1.1.2.2.1.1.1.2	0.837953091684435	.	3400001	3760000	#FF4848	1	0.875
chr1	3760001	3840000	B.1.1.1.2.1.2.1.1.2.1	0.300639658848614	.	3760001	3840000	#DADAFF	1	0.5
chr1	3960001	4200000	B.1.1.1.2.1.2.1.1.2.1	0.300639658848614	.	3960001	4200000	#DADAFF	1	0.5
chr1	4200001	4360000	A.2.2.2.1.2.1.1.2.2	0.401918976545842	.	4200001	4360000	#FFDADA	1	0.625
chr1	4360001	4480000	A.2.2.2.1.2.1.1.2.1	0.402985074626866	.	4360001	4480000	#FFDADA	1	0.625
chr1	4480001	5200000	B.1.2.1.1.2.1	0.188699360341151	.	4480001	5200000	#9191FF	1	0.375
chr1	5200001	5360000	B.1.1.1.2.2.1.2.1.2	0.287846481876333	.	5200001	5360000	#DADAFF	1	0.5
chr1	5360001	5640000	A.2.2.2.2.1.1.2.2.2.2	0.374200426439232	.	5360001	5640000	#FFDADA	1	0.625
chr1	5640001	6120000	A.2.2.2.2.1.1.2.2.1	0.376332622601279	.	5640001	6120000	#FFDADA	1	0.625
chr1	6120001	6280000	A.2.1.2.2.1.2.2.2.2	0.522388059701492	.	6120001	6280000	#FF9191	1	0.75
chr1	6280001	6520000	A.1.2.2.1.2.2.1.2.1.1.1	0.813432835820896	.	6280001	6520000	#FF4848	1	0.875
chr1	6520001	6800000	A.2.1.2.1.1.2.1.2.2.2	0.568230277185501	.	6520001	6800000	#FF9191	1	0.75
chr1	6800001	6920000	A.2.1.2.2.1.1.2.2.1.2	0.533049040511727	.	6800001	6920000	#FF9191	1	0.75
chr1	6920001	7120000	A.2.1.1.2.2.2.2.1.2.1.2	0.600213219616205	.	6920001	7120000	#FF9191	1	0.75
chr1	7120001	7360000	A.2.1.2.1.1.1.1.2.2.2.1	0.584221748400853	.	7120001	7360000	#FF9191	1	0.75
chr1	7360001	7760000	A.2.1.1.2.1.2.1.2.2.2.1	0.647121535181237	.	7360001	7760000	#FF9191	1	0.75
chr1	7760001	8040000	A.1.2.1.1.1.1.2.1.1.2.2	0.925373134328358	.	7760001	8040000	#FF4848	1	0.875
chr1	8040001	8240000	A.1.2.2.1.1.1.1.2.1.2.1.1	0.850746268656716	.	8040001	8240000	#FF4848	1	0.875
chr1	8240001	8440000	A.1.2.2.2.1.2.2.2.1.1.2	0.767590618336887	.	8240001	8440000	#FF4848	1	0.875
chr1	8440001	8640000	A.2.1.1.2.1.2.1.2.2.2.2	0.646055437100213	.	8440001	8640000	#FF9191	1	0.75
chr1	8640001	8760000	A.1.2.2.1.1.2.2.2	0.833688699360341	.	8640001	8760000	#FF4848	1	0.875
chr1	8760001	8960000	A.2.1.2.1.1.1.1.1.2.2.2.1	0.588486140724947	.	8760001	8960000	#FF9191	1	0.75
chr1	8960001	9080000	A.2.1.2.1.2.1.1.1.2.2	0.56183368869936	.	8960001	9080000	#FF9191	1	0.75
chr1	9080001	9200000	A.2.1.2.2.1.1.1.1.2.2	0.540511727078891	.	9080001	9200000	#FF9191	1	0.75
chr1	9200001	9480000	A.1.2.1.2.1.1.1	0.902985074626866	.	9200001	9480000	#FF4848	1	0.875
chr1	9480001	9760000	A.2.1.1.2.1.2.1.1.1.1	0.657782515991471	.	9480001	9760000	#FF9191	1	0.75
chr1	9760001	9920000	A.1.2.2.1.1.2.2.1.1.1.1	0.839019189765458	.	9760001	9920000	#FF4848	1	0.875
chr1	9920001	10040000	A.1.2.2.1.1.2.2.1.2.2	0.834754797441365	.	9920001	10040000	#FF4848	1	0.875
chr1	10040001	10240000	A.2.1.2.1.1.2.2.2.2	0.565031982942431	.	10040001	10240000	#FF9191	1	0.75
chr1	10240001	10560000	A.2.1.1.2.1.2.1.2.1.2.2	0.650319829424307	.	10240001	10560000	#FF9191	1	0.75
chr1	10560001	10760000	A.1.2.2.1.2.2.1.2.2.1.1.1.2	0.804904051172708	.	10560001	10760000	#FF4848	1	0.875
chr1	10760001	11040000	A.1.2.2.2.2.2.2.2.2.2.1.1	0.735607675906183	.	10760001	11040000	#FF4848	1	0.875
chr1	11040001	11440000	A.1.2.2.2.1.1.2.1.2.2	0.780383795309168	.	11040001	11440000	#FF4848	1	0.875
chr1	11440001	11640000	A.1.2.2.2.2.1.2.2.2.2.2.1	0.747334754797441	.	11440001	11640000	#FF4848	1	0.875
chr1	11640001	12160000	A.1.2.2.1.1.2.1.2.2	0.840085287846482	.	11640001	12160000	#FF4848	1	0.875
chr1	12160001	12400000	A.2.1.1.2.2.2.2.2.2.2.2	0.593816631130064	.	12160001	12400000	#FF9191	1	0.75
chr1	12400001	12720000	A.1.2.2.2.2.1.2.2.2.2.2.2	0.746268656716418	.	12400001	12720000	#FF4848	1	0.875
chr1	12720001	12960000	B.1.1.1.2.1.2.2.1	0.294243070362473	.	12720001	12960000	#DADAFF	1	0.5
chr1	13120001	13200000	B.1.1.1.2.1.2.2.1	0.294243070362473	.	13120001	13200000	#DADAFF	1	0.5
chr1	13760001	14280000	B.1.1.1.2.2.1.2.2.1	0.286780383795309	.	13760001	14280000	#DADAFF	1	0.5
chr1	14280001	14440000	A.2.2.2.1.2.2.1.1.1.2	0.396588486140725	.	14280001	14440000	#FFDADA	1	0.625
chr1	14440001	14600000	B.1.1.2.2.2.2.2.1	0.214285714285714	.	14440001	14600000	#DADAFF	1	0.5
chr1	14600001	15080000	A.2.2.2.2.1.1.1.2.2.2	0.378464818763326	.	14600001	15080000	#FFDADA	1	0.625
chr1	15080001	15280000	A.2.2.2.2.1.2.2.2.2	0.366737739872068	.	15080001	15280000	#FFDADA	1	0.625
chr1	15280001	15440000	A.2.2.1.2.1.1.1.1.2	0.473347547974414	.	15280001	15440000	#FFDADA	1	0.625
chr1	15440001	15640000	A.2.2.2.1.2.1.2.2	0.399786780383795	.	15440001	15640000	#FFDADA	1	0.625
chr1	15640001	15840000	A.2.1.2.1.1.1.1.1.2.2.1	0.58955223880597	.	15640001	15840000	#FF9191	1	0.75
chr1	15840001	16120000	A.1.2.2.1.2.2.1.2.2.1.2.2	0.801705756929638	.	15840001	16120000	#FF4848	1	0.875
chr1	16120001	16320000	A.2.1.2.1.2.2.2.2	0.544776119402985	.	16120001	16320000	#FF9191	1	0.75
chr1	16320001	16480000	A.2.1.2.1.2.2.1.2.2.2	0.549040511727079	.	16320001	16480000	#FF9191	1	0.75
chr1	16480001	16800000	A.2.1.2.1.1.1.1.1.2.2.2.2	0.587420042643923	.	16480001	16800000	#FF9191	1	0.75
chr1	16800001	16880000	A.2.1.2.2.2.1.2.2.1.2	0.511727078891258	.	16800001	16880000	#FF9191	1	0.75
chr1	16880001	17080000	A.2.1.2.1.1.1.2.1.2	0.579957356076759	.	16880001	17080000	#FF9191	1	0.75
chr1	17080001	17120000	A.2.1.2.1.2.1.1.1.1	0.563965884861407	.	17080001	17120000	#FF9191	1	0.75
chr1	17160001	17240000	A.2.1.2.1.2.1.1.1.1	0.563965884861407	.	17160001	17240000	#FF9191	1	0.75
chr1	17240001	17440000	A.1.2.2.1.2.1.2.2.1.2	0.82089552238806	.	17240001	17440000	#FF4848	1	0.875
chr1	17440001	17600000	A.2.1.2.2.2.1.1.1.2.2	0.519189765458422	.	17440001	17600000	#FF9191	1	0.75
chr1	17600001	17720000	A.2.1.2.1.2.1.1.2.1	0.560767590618337	.	17600001	17720000	#FF9191	1	0.75
chr1	17720001	17880000	A.1.2.2.1.2.1.2.1.1.1	0.826226012793177	.	17720001	17880000	#FF4848	1	0.875
chr1	17880001	17960000	A.2.1.2.2.2.1.2.1.1	0.517057569296375	.	17880001	17960000	#FF9191	1	0.75
chr1	17960001	18240000	A.2.2.1.2.1.1.2.2.2.1.2	0.460554371002132	.	17960001	18240000	#FFDADA	1	0.625
chr1	18240001	18360000	A.2.1.2.1.2.2.2.1.1.2	0.546908315565032	.	18240001	18360000	#FF9191	1	0.75
chr1	18360001	18720000	A.2.1.1.2.2.2.2.1.1.1	0.604477611940298	.	18360001	18720000	#FF9191	1	0.75
chr1	18720001	18840000	A.2.1.2.1.2.2.1.2.1.2	0.551172707889126	.	18720001	18840000	#FF9191	1	0.75
chr1	18840001	19200000	A.1.2.2.2.2.1.1.2.1.2	0.760127931769723	.	18840001	19200000	#FF4848	1	0.875
chr1	19200001	19560000	A.2.1.2.1.2.2.1.1.1.1.1	0.557569296375267	.	19200001	19560000	#FF9191	1	0.75
chr1	19560001	19840000	A.2.1.2.1.2.2.1.1.1.2.1	0.55543710021322	.	19560001	19840000	#FF9191	1	0.75
chr1	19840001	20080000	A.2.2.2.1.2.1.1.1	0.404051172707889	.	19840001	20080000	#FFDADA	1	0.625
chr1	20080001	20160000	A.1.2.2.1.2.2.1.2.1.2.2	0.807036247334755	.	20080001	20160000	#FF4848	1	0.875
chr1	20160001	20280000	A.2.2.1.2.1.1.1.2.1	0.47228144989339	.	20160001	20280000	#FFDADA	1	0.625
chr1	20280001	20520000	A.1.2.2.1.1.2.2.1.1.2	0.836886993603412	.	20280001	20520000	#FF4848	1	0.875
chr1	20520001	20680000	A.1.2.2.1.2.1.2.2.1.1	0.821961620469083	.	20520001	20680000	#FF4848	1	0.875
chr1	20680001	20840000	A.2.1.2.1.2.2.1.1.2	0.553304904051173	.	20680001	20840000	#FF9191	1	0.75
chr1	20840001	21080000	A.2.1.2.1.1.2.1.1.2.1.1	0.574626865671642	.	20840001	21080000	#FF9191	1	0.75
chr1	21080001	21240000	A.2.2.2.2.2.1.2.1.1	0.363539445628998	.	21080001	21240000	#FFDADA	1	0.625
chr1	21240001	21520000	A.2.1.2.1.1.1.2.1.1.2	0.581023454157783	.	21240001	21520000	#FF9191	1	0.75
chr1	21520001	21720000	A.2.1.2.2.2.1.2.2.1.1.1	0.513859275053305	.	21520001	21720000	#FF9191	1	0.75
chr1	21720001	21840000	A.1.2.2.1.1.1.1.2.2	0.847547974413646	.	21720001	21840000	#FF4848	1	0.875
chr1	21840001	22240000	A.2.2.2.2.1.2.1.1	0.373134328358209	.	21840001	22240000	#FFDADA	1	0.625
chr1	22240001	22400000	A.2.1.2.1.2.2.2.1.1.1	0.547974413646055	.	22240001	22400000	#FF9191	1	0.75
chr1	22400001	22520000	A.2.2.1.2.1.1.1.1.1	0.474413646055437	.	22400001	22520000	#FFDADA	1	0.625
chr1	22520001	22800000	A.1.2.2.1.2.1.1.2.2	0.8272921108742	.	22520001	22800000	#FF4848	1	0.875
chr1	22800001	23080000	A.2.1.2.1.2.1.1.2.2	0.559701492537313	.	22800001	23080000	#FF9191	1	0.75
chr1	23080001	23280000	A.2.1.2.2.2.1.2.2.2.1.1	0.510660980810235	.	23080001	23280000	#FF9191	1	0.75
chr1	23280001	23360000	A.1.2.2.1.2.1.1.2.1.2	0.828358208955224	.	23280001	23360000	#FF4848	1	0.875
chr1	23360001	23680000	A.2.1.2.2.1.2.2.2.1.2.1	0.524520255863539	.	23360001	23680000	#FF9191	1	0.75
chr1	23680001	23840000	A.1.2.2.1.2.1.1.1.2.1	0.831556503198294	.	23680001	23840000	#FF4848	1	0.875
chr1	23840001	24120000	A.1.2.2.1.1.1.1.2.1.2.2	0.848614072494669	.	23840001	24120000	#FF4848	1	0.875
chr1	24120001	24280000	A.2.1.2.1.1.1.1.1.2.1	0.590618336886994	.	24120001	24280000	#FF9191	1	0.75
chr1	24360001	24440000	A.1.2.2.1.2.2.1.2.1.2.1.2	0.808102345415778	.	24360001	24440000	#FF4848	1	0.875
chr1	24440001	24760000	A.1.2.2.1.2.2.1.2.1.1.2.2.2	0.810234541577825	.	24440001	24760000	#FF4848	1	0.875
chr1	24760001	24960000	A.2.1.2.1.2.2.1.1.1.1.2	0.556503198294243	.	24760001	24960000	#FF9191	1	0.75
chr1	24960001	25200000	A.2.1.2.1.2.2.1.2.1.1	0.552238805970149	.	24960001	25200000	#FF9191	1	0.75
chr1	25200001	25400000	A.2.1.1.2.1.2.2.1.1.1	0.64498933901919	.	25200001	25400000	#FF9191	1	0.75
chr1	25400001	25600000	A.1.2.2.1.2.2.1.1.1.2	0.816631130063966	.	25400001	25600000	#FF4848	1	0.875
chr1	25600001	25960000	A.2.1.2.1.1.1.1.2.2.1	0.585287846481876	.	25600001	25960000	#FF9191	1	0.75
chr1	25960001	26160000	A.2.1.2.2.2.1.2.2.2.1.2	0.509594882729211	.	25960001	26160000	#FF9191	1	0.75
chr1	26160001	26520000	A.1.2.2.1.2.2.1.1.2.2	0.814498933901919	.	26160001	26520000	#FF4848	1	0.875
chr1	26520001	26800000	A.2.1.2.1.1.1.1.1.1.2	0.591684434968017	.	26520001	26800000	#FF9191	1	0.75
chr1	26800001	26920000	A.2.1.2.1.2.2.1.2.2.1	0.550106609808102	.	26800001	26920000	#FF9191	1	0.75
chr1	26920001	27240000	A.1.2.2.2.1.1.2.2	0.779317697228145	.	26920001	27240000	#FF4848	1	0.875
chr1	27240001	27520000	A.2.1.1.2.1.2.1.1.2.1	0.655650319829424	.	27240001	27520000	#FF9191	1	0.75
chr1	27520001	27600000	A.2.1.2.2.2.1.2.2.1.1.2	0.512793176972281	.	27520001	27600000	#FF9191	1	0.75
chr1	27600001	27920000	A.2.1.2.2.1.2.1.1.1	0.53091684434968	.	27600001	27920000	#FF9191	1	0.75
chr1	27920001	28000000	A.1.2.2.1.2.1.2.2.2.1	0.819829424307036	.	27920001	28000000	#FF4848	1	0.875
chr1	28000001	28360000	A.1.2.2.1.1.2.1.2.1	0.841151385927505	.	28000001	28360000	#FF4848	1	0.875
chr1	28360001	28440000	A.2.1.2.1.1.1.1.1.1.1	0.59275053304904	.	28360001	28440000	#FF9191	1	0.75
chr1	28440001	28600000	A.1.2.1.1.1.1.1.1	0.932835820895522	.	28440001	28600000	#FF4848	1	0.875
chr1	28600001	28760000	A.1.2.2.1.2.1.2.1.2.1	0.82409381663113	.	28600001	28760000	#FF4848	1	0.875
chr1	28760001	28880000	A.1.2.2.1.2.2.1.2.1.2.1.1	0.809168443496802	.	28760001	28880000	#FF4848	1	0.875
chr1	28880001	29160000	A.1.2.2.1.1.1.1.2.1.1.2	0.85181236673774	.	28880001	29160000	#FF4848	1	0.875
chr1	29160001	29360000	A.1.2.2.1.2.2.1.2.2.1.1.1.1	0.805970149253731	.	29160001	29360000	#FF4848	1	0.875
chr1	29360001	29520000	A.1.2.2.1.2.2.1.1.1.1	0.817697228144989	.	29360001	29520000	#FF4848	1	0.875
chr1	29520001	29720000	A.2.2.2.1.2.2.1.1.1.1.1	0.398720682302772	.	29520001	29720000	#FFDADA	1	0.625
chr1	29720001	29880000	A.2.1.1.2.2.2.1.2.1	0.606609808102345	.	29720001	29880000	#FF9191	1	0.75
chr1	30000001	30120000	A.2.1.1.2.2.2.1.2.1	0.606609808102345	.	30000001	30120000	#FF9191	1	0.75
chr1	30120001	30440000	B.1.1.1.2.2.1.2.1.1	0.288912579957356	.	30120001	30440000	#DADAFF	1	0.5
chr1	30440001	30560000	A.2.2.2.2.1.2.2.2.1	0.367803837953092	.	30440001	30560000	#FFDADA	1	0.625
chr1	30560001	30960000	B.1.1.1.2.2.1.2.2.2	0.285714285714286	.	30560001	30960000	#DADAFF	1	0.5
chr1	30960001	31120000	B.1.1.1.1.2.2.1.1	0.32409381663113	.	30960001	31120000	#DADAFF	1	0.5
chr1	31120001	31440000	A.2.1.1.1.1.1.1.1.2.1	0.73134328358209	.	31120001	31440000	#FF9191	1	0.75
chr1	31440001	31520000	A.2.1.2.1.1.1.2.1.1.1	0.582089552238806	.	31440001	31520000	#FF9191	1	0.75
chr1	31520001	31680000	A.1.2.2.1.1.1.1.1.2.2	0.853944562899787	.	31520001	31680000	#FF4848	1	0.875
chr1	31680001	31880000	A.2.1.2.1.1.2.2.2.1	0.566098081023454	.	31680001	31880000	#FF9191	1	0.75
chr1	31880001	32120000	A.2.1.1.2.1.2.1.1.1.2	0.656716417910448	.	31880001	32120000	#FF9191	1	0.75
chr1	32120001	32280000	A.2.1.2.1.1.2.1.1.2.1.2	0.573560767590618	.	32120001	32280000	#FF9191	1	0.75
chr1	32280001	32480000	A.1.2.2.1.2.2.1.2.2.1.2.1	0.802771855010661	.	32280001	32480000	#FF4848	1	0.875
chr1	32480001	32640000	A.1.2.2.1.1.2.1.1.1.2	0.843283582089552	.	32480001	32640000	#FF4848	1	0.875
chr1	32640001	32840000	A.1.2.2.1.1.1.1.1.1	0.857142857142857	.	32640001	32840000	#FF4848	1	0.875
chr1	32840001	33040000	A.1.2.2.1.2.1.1.1.2.2	0.830490405117271	.	32840001	33040000	#FF4848	1	0.875
chr1	33040001	33280000	A.1.1.2.1.2.1.1.2	0.961620469083156	.	33040001	33280000	#FF0000	1	1
chr1	33280001	33600000	A.1.2.1.2.1.2.2.1.2.2	0.890191897654584	.	33280001	33600000	#FF4848	1	0.875
chr1	33600001	33720000	A.2.1.2.2.2.2.2.1.2.1.1	0.505330490405117	.	33600001	33720000	#FF9191	1	0.75
chr1	33720001	33920000	A.1.2.2.1.2.2.1.2.2.2	0.800639658848614	.	33720001	33920000	#FF4848	1	0.875
chr1	33920001	34280000	A.2.2.1.2.1.2.1.2.1	0.455223880597015	.	33920001	34280000	#FFDADA	1	0.625
chr1	34280001	34720000	B.1.2.1.1.2.2	0.187633262260128	.	34280001	34720000	#9191FF	1	0.375
chr1	34720001	34920000	B.1.2.1.1.1.2.1.1	0.20362473347548	.	34720001	34920000	#9191FF	1	0.375
chr1	34920001	35000000	B.1.1.1.1.1.1.2.2	0.340085287846482	.	34920001	35000000	#DADAFF	1	0.5
chr1	35000001	35280000	B.1.1.1.2.1.2.1.2.1.1	0.298507462686567	.	35000001	35280000	#DADAFF	1	0.5
chr1	35280001	35400000	A.2.1.2.2.2.1.2.1.2.1	0.515991471215352	.	35280001	35400000	#FF9191	1	0.75
chr1	35400001	35520000	A.2.1.2.1.1.2.1.1.2.2	0.572494669509595	.	35400001	35520000	#FF9191	1	0.75
chr1	35520001	35600000	A.2.1.2.2.2.1.1.1.1	0.521321961620469	.	35520001	35600000	#FF9191	1	0.75
chr1	35600001	35880000	A.2.1.2.2.2.2.2.1.1	0.506396588486141	.	35600001	35880000	#FF9191	1	0.75
chr1	35880001	36040000	A.2.2.1.2.1.1.2.1.1.1.2	0.46908315565032	.	35880001	36040000	#FFDADA	1	0.625
chr1	36040001	36240000	A.2.1.2.1.1.2.1.1.1.2	0.575692963752665	.	36040001	36240000	#FF9191	1	0.75
chr1	36240001	36360000	A.2.1.2.2.2.2.2.1.2.1.2	0.504264392324094	.	36240001	36360000	#FF9191	1	0.75
chr1	36360001	36480000	A.2.1.2.1.1.2.1.2.1.1	0.571428571428571	.	36360001	36480000	#FF9191	1	0.75
chr1	36480001	36920000	A.1.2.2.2.1.1.1.1.2.2.1	0.791044776119403	.	36480001	36920000	#FF4848	1	0.875
chr1	36920001	37360000	A.2.2.1.2.2.1.2.1.1.2.2	0.440298507462687	.	36920001	37360000	#FFDADA	1	0.625
chr1	37360001	37560000	A.2.2.1.2.1.1.1.2.2	0.471215351812367	.	37360001	37560000	#FFDADA	1	0.625
chr1	37560001	37680000	B.1.1.1.1.2.1.1.2	0.329424307036247	.	37560001	37680000	#DADAFF	1	0.5
chr1	37680001	37880000	B.1.1.1.2.1.2.1.2.1.2	0.297441364605544	.	37680001	37880000	#DADAFF	1	0.5
chr1	37880001	38200000	A.1.2.2.1.2.2.1.2.1.1.2.2.1	0.811300639658849	.	37880001	38200000	#FF4848	1	0.875
chr1	38200001	38320000	A.2.1.2.1.2.2.2.1.2	0.545842217484009	.	38200001	38320000	#FF9191	1	0.75
chr1	38320001	38680000	A.2.2.2.2.1.1.2.2.2.1	0.375266524520256	.	38320001	38680000	#FFDADA	1	0.625
chr1	38680001	38800000	A.2.1.2.2.1.1.2.1.2	0.535181236673774	.	38680001	38800000	#FF9191	1	0.75
chr1	38800001	38880000	B.1.1.1.2.1.2.2.2	0.29317697228145	.	38800001	38880000	#DADAFF	1	0.5
chr1	38880001	39320000	A.2.2.2.2.1.2.2.1.1	0.369936034115139	.	38880001	39320000	#FFDADA	1	0.625
chr1	39320001	39480000	A.2.1.2.1.1.2.1.2.1.2	0.570362473347548	.	39320001	39480000	#FF9191	1	0.75
chr1	39480001	39880000	A.1.2.2.2.1.1.1.1.2.2.2	0.78997867803838	.	39480001	39880000	#FF4848	1	0.875
chr1	39880001	40040000	A.1.2.2.1.2.2.1.2.1.1.2.1	0.812366737739872	.	39880001	40040000	#FF4848	1	0.875
chr1	40040001	40280000	A.2.1.2.1.1.2.1.1.1.1	0.576759061833689	.	40040001	40280000	#FF9191	1	0.75
chr1	40280001	40560000	A.2.1.1.2.2.2.2.1.2.2	0.599147121535181	.	40280001	40560000	#FF9191	1	0.75
chr1	40560001	41000000	A.1.2.2.2.1.1.1.2.2.1.1	0.786780383795309	.	40560001	41000000	#FF4848	1	0.875
chr1	41000001	41280000	A.2.1.1.2.2.2.2.2.1.1	0.598081023454158	.	41000001	41280000	#FF9191	1	0.75
chr1	41280001	41480000	A.2.1.1.2.1.2.1.2.1.1.2	0.652452025586354	.	41280001	41480000	#FF9191	1	0.75
chr1	41480001	41560000	A.2.1.2.2.2.1.1.1.2.1	0.520255863539446	.	41480001	41560000	#FF9191	1	0.75
chr1	41560001	41960000	A.2.1.1.2.2.1.1.1.2.2.2.2	0.624733475479744	.	41560001	41960000	#FF9191	1	0.75
chr1	41960001	42240000	A.2.1.2.2.1.2.2.2.1.2.2	0.523454157782516	.	41960001	42240000	#FF9191	1	0.75
chr1	42240001	42680000	A.2.2.1.2.2.2.1.2.2.1.2.2	0.426439232409382	.	42240001	42680000	#FFDADA	1	0.625
chr1	42680001	42760000	A.2.1.2.2.1.1.1.1.2.1	0.541577825159915	.	42680001	42760000	#FF9191	1	0.75
chr1	42760001	42920000	A.2.2.1.2.1.2.2.2.1.2	0.449893390191898	.	42760001	42920000	#FFDADA	1	0.625
chr1	42920001	43240000	A.1.2.2.2.1.1.2.1.2.1.1	0.782515991471215	.	42920001	43240000	#FF4848	1	0.875
chr1	43240001	43360000	A.2.1.2.1.1.1.1.2.2.2.2	0.583155650319829	.	43240001	43360000	#FF9191	1	0.75
chr1	43360001	43640000	A.2.1.2.2.1.2.2.1	0.52771855010661	.	43360001	43640000	#FF9191	1	0.75
chr1	43640001	43880000	A.1.2.2.1.1.1.1.2.1.2.1.2	0.849680170575693	.	43640001	43880000	#FF4848	1	0.875
chr1	43880001	43960000	A.1.2.2.1.2.1.2.1.2.2	0.823027718550107	.	43880001	43960000	#FF4848	1	0.875
chr1	43960001	44240000	A.2.1.2.2.2.2.1	0.507462686567164	.	43960001	44240000	#FF9191	1	0.75
chr1	44240001	44600000	A.1.2.2.2.1.1.1.2.2.2	0.784648187633262	.	44240001	44600000	#FF4848	1	0.875
chr1	44600001	44840000	A.1.2.2.2.2.1.2.2.1	0.750533049040512	.	44600001	44840000	#FF4848	1	0.875
chr1	44840001	45320000	A.1.2.2.2.1.1.1.2.2.1.2	0.785714285714286	.	44840001	45320000	#FF4848	1	0.875
chr1	45320001	45520000	A.1.2.2.1.1.2.1.1.1.1	0.844349680170576	.	45320001	45520000	#FF4848	1	0.875
chr1	45520001	45640000	A.1.2.2.1.2.1.2.2.2.2	0.818763326226013	.	45520001	45640000	#FF4848	1	0.875
chr1	45640001	45800000	A.2.1.2.2.2.2.2.1.2.2	0.50319829424307	.	45640001	45800000	#FF9191	1	0.75
chr1	45800001	46200000	A.2.1.1.2.1.2.1.2.2.1.2	0.64818763326226	.	45800001	46200000	#FF9191	1	0.75
chr1	46200001	46440000	A.2.1.1.2.1.1.2.2.2.1.1	0.660980810234542	.	46200001	46440000	#FF9191	1	0.75
chr1	46440001	46760000	A.1.2.2.1.1.2.1.1.2	0.842217484008529	.	46440001	46760000	#FF4848	1	0.875
chr1	46760001	46920000	A.1.2.2.1.2.1.1.2.1.1	0.829424307036247	.	46760001	46920000	#FF4848	1	0.875
chr1	46920001	47240000	A.1.2.1.1.1.1.1.2.1	0.931769722814499	.	46920001	47240000	#FF4848	1	0.875
chr1	47240001	47360000	A.2.1.2.2.1.2.2.2.1.1.1	0.526652452025586	.	47240001	47360000	#FF9191	1	0.75
chr1	47360001	47440000	A.2.1.2.2.1.1.2.2.1.1	0.534115138592751	.	47360001	47440000	#FF9191	1	0.75
chr1	47440001	47520000	A.2.2.2.2.2.1.2.1.2	0.362473347547974	.	47440001	47520000	#FFDADA	1	0.625
chr1	47520001	47640000	A.1.2.2.1.1.1.2.2	0.845415778251599	.	47520001	47640000	#FF4848	1	0.875
chr1	47640001	47800000	A.1.2.2.1.1.1.1.1.2.1.2	0.85501066098081	.	47640001	47800000	#FF4848	1	0.875
chr1	47800001	48080000	A.2.1.1.2.1.1.1.1.1.1	0.674840085287846	.	47800001	48080000	#FF9191	1	0.75
chr1	48080001	48400000	A.2.2.1.2.1.1.2.2.1.1.2.1	0.464818763326226	.	48080001	48400000	#FFDADA	1	0.625
chr1	48400001	48560000	A.2.1.1.2.1.2.2.2.2.1	0.638592750533049	.	48400001	48560000	#FF9191	1	0.75
chr1	48560001	48640000	A.2.2.2.1.2.1.2.1	0.400852878464819	.	48560001	48640000	#FFDADA	1	0.625
chr1	48640001	48720000	A.2.1.2.2.2.1.2.1.2.2	0.514925373134328	.	48640001	48720000	#FF9191	1	0.75
chr1	48720001	48840000	A.2.2.1.2.2.2.2.1.2.2.1.2	0.420042643923241	.	48720001	48840000	#FFDADA	1	0.625
chr1	48840001	49160000	B.1.1.1.2.2.2.2.2	0.277185501066098	.	48840001	49160000	#DADAFF	1	0.5
chr1	49160001	49360000	A.2.2.1.2.2.1.2.1.2.1.2	0.43816631130064	.	49160001	49360000	#FFDADA	1	0.625
chr1	49360001	49560000	B.1.1.1.1.2.2.2.2.2.2	0.318763326226013	.	49360001	49560000	#DADAFF	1	0.5
chr1	49560001	50080000	B.2.1.1.2.2.1.1.2.2	0.110874200426439	.	49560001	50080000	#4848FF	1	0.25
chr1	50080001	50280000	B.1.2.2.2.1.2.2.2.1	0.138592750533049	.	50080001	50280000	#9191FF	1	0.375
chr1	50280001	50440000	B.1.1.2.2.1.1.1.2.2.2.2	0.246268656716418	.	50280001	50440000	#DADAFF	1	0.5
chr1	50440001	50800000	B.1.1.2.2.1.1.1.1.1.2	0.253731343283582	.	50440001	50800000	#DADAFF	1	0.5
chr1	50800001	51320000	A.2.2.1.2.2.2.1.2.2.1.1	0.428571428571429	.	50800001	51320000	#FFDADA	1	0.625
chr1	51320001	51400000	A.2.1.2.2.1.1.1.1.1.1	0.543710021321962	.	51320001	51400000	#FF9191	1	0.75
chr1	51400001	51480000	A.2.1.2.1.1.2.2.1	0.567164179104478	.	51400001	51480000	#FF9191	1	0.75
chr1	51480001	51760000	A.1.2.1.2.1.2.1.2.2	0.893390191897655	.	51480001	51760000	#FF4848	1	0.875
chr1	51760001	51840000	A.2.1.2.2.1.1.2.2.2	0.531982942430704	.	51760001	51840000	#FF9191	1	0.75
chr1	51840001	52040000	A.1.2.2.2.1.1.1.1.2.1.1	0.79317697228145	.	51840001	52040000	#FF4848	1	0.875
chr1	52040001	52240000	A.2.1.1.2.1.1.2.1.2.1	0.664179104477612	.	52040001	52240000	#FF9191	1	0.75
chr1	52240001	52360000	A.1.2.2.2.1.1.2.1.2.1.2	0.781449893390192	.	52240001	52360000	#FF4848	1	0.875
chr1	52360001	52520000	A.2.1.2.2.1.2.1.1.2	0.529850746268657	.	52360001	52520000	#FF9191	1	0.75
chr1	52520001	52600000	A.1.2.2.1.1.1.2.1	0.846481876332623	.	52520001	52600000	#FF4848	1	0.875
chr1	52600001	53240000	A.1.2.2.2.1.1.1.1.1	0.794243070362473	.	52600001	53240000	#FF4848	1	0.875
chr1	53240001	53520000	A.1.2.2.2.1.1.2.1.1	0.783582089552239	.	53240001	53520000	#FF4848	1	0.875
chr1	53520001	53720000	A.1.2.2.1.1.1.1.1.2.1.1	0.856076759061834	.	53520001	53720000	#FF4848	1	0.875
chr1	53720001	54080000	A.1.2.2.2.1.2.2.1.1.1	0.772921108742004	.	53720001	54080000	#FF4848	1	0.875
chr1	54080001	54200000	A.2.1.2.2.1.1.2.1.1	0.536247334754797	.	54080001	54200000	#FF9191	1	0.75
chr1	54200001	54360000	A.1.2.2.1.2.2.1.2.2.1.1.2	0.803837953091684	.	54200001	54360000	#FF4848	1	0.875
chr1	54360001	54520000	A.1.2.2.2.1.2.2.2.2.2.2	0.763326226012793	.	54360001	54520000	#FF4848	1	0.875
chr1	54520001	55000000	A.1.2.1.2.1.2.2.1.2.1	0.891257995735608	.	54520001	55000000	#FF4848	1	0.875
chr1	55000001	55320000	A.2.1.1.2.2.1.1.1.1.1	0.636460554371002	.	55000001	55320000	#FF9191	1	0.75
chr1	55320001	55560000	A.1.2.1.2.1.1.2.2.1	0.899786780383795	.	55320001	55560000	#FF4848	1	0.875
chr1	55560001	55720000	A.1.2.2.2.2.1.1.1	0.76226012793177	.	55560001	55720000	#FF4848	1	0.875
chr1	55720001	56000000	B.1.1.1.2.1.2.1.2.2.1	0.29637526652452	.	55720001	56000000	#DADAFF	1	0.5
chr1	56000001	56160000	A.2.2.2.2.2.1.1.2	0.364605543710021	.	56000001	56160000	#FFDADA	1	0.625
chr1	56160001	56320000	B.1.2.1.1.1.2.2.1.1.1	0.200426439232409	.	56160001	56320000	#9191FF	1	0.375
chr1	56320001	56560000	B.1.1.2.2.1.1.1.2.2.2.1.1	0.248400852878465	.	56320001	56560000	#DADAFF	1	0.5
chr1	56560001	56880000	B.1.1.1.2.2.1.1.1.2	0.291044776119403	.	56560001	56880000	#DADAFF	1	0.5
chr1	56880001	57280000	A.2.2.1.2.2.1.2.1.1.2.1	0.44136460554371	.	56880001	57280000	#FFDADA	1	0.625
chr1	57280001	57680000	B.1.2.2.2.1.2.2.1.1.1.1	0.142857142857143	.	57280001	57680000	#9191FF	1	0.375
chr1	57680001	58000000	B.1.2.2.2.2.2.2	0.126865671641791	.	57680001	58000000	#9191FF	1	0.375
chr1	58000001	58160000	B.1.2.2.2.1.1.1.1.2.1	0.151385927505331	.	58000001	58160000	#9191FF	1	0.375
chr1	58160001	58480000	B.2.1.1.2.2.2.2.1	0.100213219616205	.	58160001	58480000	#4848FF	1	0.25
chr1	58480001	58640000	B.1.2.1.1.1.2.2.1.1.2	0.199360341151386	.	58480001	58640000	#9191FF	1	0.375
chr1	58640001	58960000	B.1.1.2.2.1.1.2.2.2.2	0.242004264392324	.	58640001	58960000	#DADAFF	1	0.5
chr1	58960001	59080000	A.2.2.1.2.2.2.2.1.1.1	0.424307036247335	.	58960001	59080000	#FFDADA	1	0.625
chr1	59080001	59200000	A.2.1.1.1.2.1.2.1.1.2.2	0.697228144989339	.	59080001	59200000	#FF9191	1	0.75
chr1	59200001	59400000	A.2.1.1.2.2.1.1.1.1.2.2	0.631130063965885	.	59200001	59400000	#FF9191	1	0.75
chr1	59400001	59520000	A.2.2.1.2.2.1.2.2.2.1	0.434968017057569	.	59400001	59520000	#FFDADA	1	0.625
chr1	59520001	59760000	A.2.1.1.2.1.2.1.2.2.1.1	0.649253731343284	.	59520001	59760000	#FF9191	1	0.75
chr1	59760001	59840000	A.2.1.2.2.1.1.1.2.1.2	0.538379530916844	.	59760001	59840000	#FF9191	1	0.75
chr1	59840001	59960000	A.2.2.2.1.2.2.1.2.1.2.2	0.392324093816631	.	59840001	59960000	#FFDADA	1	0.625
chr1	59960001	60320000	B.1.1.1.2.2.1.1.1.1	0.292110874200426	.	59960001	60320000	#DADAFF	1	0.5
chr1	60320001	60960000	A.2.2.1.2.2.2.1.2.2.1.2.1	0.427505330490405	.	60320001	60960000	#FFDADA	1	0.625
chr1	60960001	61520000	A.2.2.2.2.2.2.1.2.1.1	0.356076759061834	.	60960001	61520000	#FFDADA	1	0.625
chr1	61520001	61680000	A.1.2.2.2.1.2.1.1.2.2	0.776119402985075	.	61520001	61680000	#FF4848	1	0.875
chr1	61680001	61960000	A.1.2.1.2.1.2.2.2	0.889125799573561	.	61680001	61960000	#FF4848	1	0.875
chr1	61960001	62120000	A.2.1.1.2.1.1.1.1.1.2.1	0.673773987206823	.	61960001	62120000	#FF9191	1	0.75
chr1	62120001	62280000	A.2.1.1.2.2.1.1.1.2.1.1.2	0.628997867803838	.	62120001	62280000	#FF9191	1	0.75
chr1	62280001	62440000	A.1.2.2.2.1.2.2.2.2.2.1	0.764392324093817	.	62280001	62440000	#FF4848	1	0.875
chr1	62440001	62680000	A.2.1.1.2.1.1.1.2.1.2.2	0.667377398720682	.	62440001	62680000	#FF9191	1	0.75
chr1	62680001	63080000	A.2.1.1.2.2.1.1.1.1.2.1.2.1	0.633262260127932	.	62680001	63080000	#FF9191	1	0.75
chr1	63080001	63520000	A.2.2.1.2.1.1.2.1.2	0.466950959488273	.	63080001	63520000	#FFDADA	1	0.625
chr1	63520001	63600000	A.2.2.1.2.1.2.2.2.2.1	0.448827292110874	.	63520001	63600000	#FFDADA	1	0.625
chr1	63600001	63800000	A.2.2.1.2.1.2.2.2.1.1	0.450959488272921	.	63600001	63800000	#FFDADA	1	0.625
chr1	63800001	63920000	A.2.1.2.2.2.2.2.2	0.502132196162047	.	63800001	63920000	#FF9191	1	0.75
chr1	63920001	64360000	A.1.2.1.2.1.2.1.2.1	0.894456289978678	.	63920001	64360000	#FF4848	1	0.875
chr1	64360001	64440000	A.2.1.2.2.1.1.1.2.2	0.537313432835821	.	64360001	64440000	#FF9191	1	0.75
chr1	64440001	64720000	A.2.2.1.2.1.1.2.2.1.1.1	0.465884861407249	.	64440001	64720000	#FFDADA	1	0.625
chr1	64720001	64880000	A.2.1.2.2.1.2.1.2	0.528784648187633	.	64720001	64880000	#FF9191	1	0.75
chr1	64880001	65320000	A.2.2.1.2.2.2.2.2.1	0.417910447761194	.	64880001	65320000	#FFDADA	1	0.625
chr1	65320001	65480000	A.2.2.1.2.1.2.1.1.1.2	0.457356076759062	.	65320001	65480000	#FFDADA	1	0.625
chr1	65480001	65680000	A.2.2.2.1.1.2.1.1.1.2	0.409381663113006	.	65480001	65680000	#FFDADA	1	0.625
chr1	65680001	65920000	B.1.1.2.2.1.2.1.2	0.239872068230277	.	65680001	65920000	#DADAFF	1	0.5
chr1	65920001	66000000	B.1.1.1.1.1.1.1.2.2	0.342217484008529	.	65920001	66000000	#DADAFF	1	0.5
chr1	66000001	66120000	B.1.1.1.1.1.2.1.1.2	0.336886993603412	.	66000001	66120000	#DADAFF	1	0.5
chr1	66120001	66520000	B.1.1.2.2.1.1.2.1	0.245202558635394	.	66120001	66520000	#DADAFF	1	0.5
chr1	66520001	66720000	B.1.2.1.2.1.2.1.1	0.183368869936034	.	66520001	66720000	#9191FF	1	0.375
chr1	66720001	67040000	B.1.1.2.2.2.1.1.2.1.1.1	0.235607675906183	.	66720001	67040000	#DADAFF	1	0.5
chr1	67040001	67240000	B.1.2.1.1.1.1.1.2.2.1	0.207889125799574	.	67040001	67240000	#9191FF	1	0.375
chr1	67240001	67360000	B.1.1.1.1.2.2.1.2	0.323027718550107	.	67240001	67360000	#DADAFF	1	0.5
chr1	67360001	67640000	A.2.2.1.2.2.2.2.1.2.2.1.1	0.421108742004264	.	67360001	67640000	#FFDADA	1	0.625
chr1	67640001	67800000	A.2.2.1.2.1.2.2.1	0.452025586353945	.	67640001	67800000	#FFDADA	1	0.625
chr1	67800001	67960000	A.2.2.1.2.1.2.1.1.1.1	0.458422174840085	.	67800001	67960000	#FFDADA	1	0.625
chr1	67960001	68240000	A.2.2.1.2.2.2.1.2.1.2.1	0.430703624733475	.	67960001	68240000	#FFDADA	1	0.625
chr1	68240001	68520000	B.1.2.1.1.1.2.2.2.2	0.189765458422175	.	68240001	68520000	#9191FF	1	0.375
chr1	68520001	68800000	B.1.1.2.2.1.1.2.2.1	0.244136460554371	.	68520001	68800000	#DADAFF	1	0.5
chr1	68800001	69160000	A.2.1.1.2.2.2.2.1.1.2.1	0.603411513859275	.	68800001	69160000	#FF9191	1	0.75
chr1	69160001	69240000	B.1.1.1.2.1.1.1.1.2.2.2	0.313432835820896	.	69160001	69240000	#DADAFF	1	0.5
chr1	69240001	69560000	A.2.2.1.2.1.1.2.1.1.2	0.468017057569296	.	69240001	69560000	#FFDADA	1	0.625
chr1	69560001	69920000	B.1.1.2.2.1.1.1.2.1.2	0.250533049040512	.	69560001	69920000	#DADAFF	1	0.5
chr1	69920001	70200000	B.1.1.1.2.1.1.1.1.1	0.317697228144989	.	69920001	70200000	#DADAFF	1	0.5
chr1	70200001	70440000	B.1.1.2.2.2.1.1.2.1.2.2	0.232409381663113	.	70200001	70440000	#DADAFF	1	0.5
chr1	70440001	70840000	A.2.2.2.2.1.1.1.2.1	0.380597014925373	.	70440001	70840000	#FFDADA	1	0.625
chr1	70840001	71160000	B.1.1.1.2.2.2.1.1.1.2.1	0.283582089552239	.	70840001	71160000	#DADAFF	1	0.5
chr1	71160001	71280000	A.2.2.2.1.2.2.1.2.1.2.1	0.393390191897655	.	71160001	71280000	#FFDADA	1	0.625
chr1	71280001	71560000	A.2.2.2.2.1.1.2.1	0.377398720682303	.	71280001	71560000	#FFDADA	1	0.625
chr1	71560001	71720000	B.1.1.1.2.1.1.2.2.2.1.2	0.303837953091684	.	71560001	71720000	#DADAFF	1	0.5
chr1	71720001	72000000	B.1.1.1.2.1.1.1.1.2.1.1	0.316631130063966	.	71720001	72000000	#DADAFF	1	0.5
chr1	72000001	72240000	B.1.2.1.1.1.2.2.1.2.1.1.1	0.198294243070362	.	72000001	72240000	#9191FF	1	0.375
chr1	72240001	72360000	B.1.2.1.1.1.1.1.1.1	0.211087420042644	.	72240001	72360000	#9191FF	1	0.375
chr1	72360001	72520000	B.1.2.2.2.2.1.1.2.2.2	0.133262260127932	.	72360001	72520000	#9191FF	1	0.375
chr1	72520001	72720000	B.1.2.2.2.2.1.2.1	0.132196162046908	.	72520001	72720000	#9191FF	1	0.375
chr1	72720001	72880000	B.1.2.2.1.2.2.2	0.154584221748401	.	72720001	72880000	#9191FF	1	0.375
chr1	72880001	72960000	B.1.1.2.2.1.2.2	0.238805970149254	.	72880001	72960000	#DADAFF	1	0.5
chr1	72960001	73240000	B.1.2.1.2.2.1.1.2.1	0.17590618336887	.	72960001	73240000	#9191FF	1	0.375
chr1	73240001	73560000	B.1.2.2.2.2.2.1.2	0.127931769722815	.	73240001	73560000	#9191FF	1	0.375
chr1	73560001	73720000	B.1.1.1.1.1.2.1.2.2	0.334754797441365	.	73560001	73720000	#DADAFF	1	0.5
chr1	73720001	74160000	B.2.2.1.2.1.2.1	0.0394456289978678	.	73720001	74160000	#0000FF	1	0.125
chr1	74160001	74480000	B.1.2.2.2.2.1.2.2.1	0.131130063965885	.	74160001	74480000	#9191FF	1	0.375
chr1	74480001	74680000	B.1.1.1.1.2.2.2.1	0.321961620469083	.	74480001	74680000	#DADAFF	1	0.5
chr1	74680001	74960000	B.1.2.1.1.1.2.2.2.1.1.1	0.192963752665245	.	74680001	74960000	#9191FF	1	0.375
chr1	74960001	75240000	B.1.2.1.2.2.1.2.2	0.1727078891258	.	74960001	75240000	#9191FF	1	0.375
chr1	75240001	75440000	B.1.2.2.2.2.2.1.1	0.128997867803838	.	75240001	75440000	#9191FF	1	0.375
chr1	75440001	75680000	B.1.2.1.1.1.2.2.2.1.1.2	0.191897654584222	.	75440001	75680000	#9191FF	1	0.375
chr1	75680001	75760000	B.1.1.1.1.2.2.2.2.2.1	0.319829424307036	.	75680001	75760000	#DADAFF	1	0.5
chr1	75760001	75960000	B.1.2.1.1.1.2.2.2.1.2	0.190831556503198	.	75760001	75960000	#9191FF	1	0.375
chr1	75960001	76280000	B.1.1.2.2.1.1.2.2.2.1	0.243070362473348	.	75960001	76280000	#DADAFF	1	0.5
chr1	76280001	76680000	B.1.1.1.1.2.2.2.2.1	0.32089552238806	.	76280001	76680000	#DADAFF	1	0.5
chr1	76680001	76840000	A.2.2.2.1.2.2.2.1.2.1	0.389125799573561	.	76680001	76840000	#FFDADA	1	0.625
chr1	76840001	76920000	A.2.1.1.2.1.1.2.2.1	0.662046908315565	.	76840001	76920000	#FF9191	1	0.75
chr1	76920001	77200000	A.2.1.1.2.2.2.2.1.1.2.2	0.602345415778252	.	76920001	77200000	#FF9191	1	0.75
chr1	77200001	77360000	B.1.1.1.2.1.1.2.1.1.1	0.310234541577825	.	77200001	77360000	#DADAFF	1	0.5
chr1	77360001	77640000	A.2.2.2.1.2.2.2.1.2.2	0.388059701492537	.	77360001	77640000	#FFDADA	1	0.625
chr1	77640001	77840000	A.2.1.1.2.1.1.1.1.2.1	0.671641791044776	.	77640001	77840000	#FF9191	1	0.75
chr1	77840001	78200000	A.2.1.1.2.2.2.2.2.2.2.1	0.594882729211087	.	77840001	78200000	#FF9191	1	0.75
chr1	78200001	78280000	A.2.1.1.2.2.2.1.1.1	0.609808102345416	.	78200001	78280000	#FF9191	1	0.75
chr1	78280001	78400000	A.2.1.1.2.2.2.1.1.2.1	0.608742004264392	.	78280001	78400000	#FF9191	1	0.75
chr1	78400001	78600000	A.1.2.2.2.1.2.2.2.2.1	0.76545842217484	.	78400001	78600000	#FF4848	1	0.875
chr1	78600001	78840000	A.1.2.2.2.1.2.1.1.2.1	0.777185501066098	.	78600001	78840000	#FF4848	1	0.875
chr1	78840001	79160000	A.2.1.1.2.2.1.1.2.1.2.2	0.619402985074627	.	78840001	79160000	#FF9191	1	0.75
chr1	79160001	79400000	A.2.2.1.2.1.2.1.1.2	0.456289978678038	.	79160001	79400000	#FFDADA	1	0.625
chr1	79400001	79880000	A.2.2.2.2.1.1.1.1	0.381663113006397	.	79400001	79880000	#FFDADA	1	0.625
chr1	79880001	80160000	A.2.2.2.1.2.2.2.1.1	0.390191897654584	.	79880001	80160000	#FFDADA	1	0.625
chr1	80160001	80240000	A.2.2.1.2.2.1.2.1.1.1	0.442430703624733	.	80160001	80240000	#FFDADA	1	0.625
chr1	80240001	80360000	A.2.2.1.1.2.2.2.1.1.2	0.478678038379531	.	80240001	80360000	#FFDADA	1	0.625
chr1	80360001	80680000	B.1.1.1.2.1.2.1.1.1	0.301705756929638	.	80360001	80680000	#DADAFF	1	0.5
chr1	80680001	80880000	A.2.2.2.1.2.2.1.2.1.1	0.394456289978678	.	80680001	80880000	#FFDADA	1	0.625
chr1	80880001	80960000	B.1.1.1.1.1.2.1.1.1.1	0.339019189765458	.	80880001	80960000	#DADAFF	1	0.5
chr1	80960001	81160000	B.1.1.2.2.2.1.1.2.2.2.1	0.229211087420043	.	80960001	81160000	#DADAFF	1	0.5
chr1	81160001	81320000	B.1.1.1.1.1.1.2.1	0.341151385927505	.	81160001	81320000	#DADAFF	1	0.5
chr1	81320001	81480000	B.1.2.1.2.2.1.2.1	0.173773987206823	.	81320001	81480000	#9191FF	1	0.375
chr1	81480001	81640000	B.1.2.1.1.1.1.1.2.2.2	0.20682302771855	.	81480001	81640000	#9191FF	1	0.375
chr1	81640001	81800000	A.2.2.2.2.2.1.1.1	0.365671641791045	.	81640001	81800000	#FFDADA	1	0.625
chr1	81800001	82160000	A.2.2.2.2.1.1.1.2.2.1	0.37953091684435	.	81800001	82160000	#FFDADA	1	0.625
chr1	82160001	82520000	B.1.1.1.2.2.1.1.2	0.28997867803838	.	82160001	82520000	#DADAFF	1	0.5
chr1	82520001	82840000	B.1.1.1.2.1.1.2.1.1.2	0.309168443496802	.	82520001	82840000	#DADAFF	1	0.5
chr1	82840001	83440000	B.1.1.1.2.1.2.1.1.2.2	0.299573560767591	.	82840001	83440000	#DADAFF	1	0.5
chr1	83440001	83720000	A.2.1.1.2.2.1.1.1.2.2.1	0.626865671641791	.	83440001	83720000	#FF9191	1	0.75
chr1	83720001	84400000	A.2.1.1.2.2.2.2.2.1.2	0.597014925373134	.	83720001	84400000	#FF9191	1	0.75
chr1	84400001	84520000	A.1.2.2.2.2.1.1.2.1.1	0.761194029850746	.	84400001	84520000	#FF4848	1	0.875
chr1	84520001	84600000	A.2.1.2.2.1.1.1.1.1.2	0.542643923240938	.	84520001	84600000	#FF9191	1	0.75
chr1	84600001	84720000	A.2.1.1.2.1.1.1.2.2	0.666311300639659	.	84600001	84720000	#FF9191	1	0.75
chr1	84720001	84800000	A.2.1.2.2.1.1.1.2.1.1	0.539445628997868	.	84720001	84800000	#FF9191	1	0.75
chr1	84800001	85040000	A.1.2.2.2.1.2.1.2.1	0.775053304904051	.	84800001	85040000	#FF4848	1	0.875
chr1	85040001	85440000	A.2.1.1.2.1.1.1.1.2.2	0.670575692963753	.	85040001	85440000	#FF9191	1	0.75
chr1	85440001	85560000	A.2.1.1.2.2.1.1.2.1.1.1.1	0.623667377398721	.	85440001	85560000	#FF9191	1	0.75
chr1	85560001	85760000	A.2.1.1.2.2.2.2.2.2.1	0.595948827292111	.	85560001	85760000	#FF9191	1	0.75
chr1	85760001	86040000	A.2.1.1.2.1.2.1.2.1.1.1	0.653518123667377	.	85760001	86040000	#FF9191	1	0.75
chr1	86040001	86200000	B.1.1.2.2.2.1.2.2.2.2	0.221748400852878	.	86040001	86200000	#DADAFF	1	0.5
chr1	86200001	86320000	B.1.2.1.2.2.2.1.1	0.171641791044776	.	86200001	86320000	#9191FF	1	0.375
chr1	86320001	86720000	B.1.2.2.2.1.2.2.1.1.2	0.140724946695096	.	86320001	86720000	#9191FF	1	0.375
chr1	86720001	87200000	B.1.1.2.2.1.1.1.2.2.2.1.2	0.247334754797441	.	86720001	87200000	#DADAFF	1	0.5
chr1	87200001	87360000	A.2.2.2.1.2.2.2.2.1.2	0.384861407249467	.	87200001	87360000	#FFDADA	1	0.625
chr1	87360001	87560000	A.2.2.1.2.2.1.2.2.1	0.436034115138593	.	87360001	87560000	#FFDADA	1	0.625
chr1	87560001	87840000	B.1.2.2.2.2.1.1.2.2.1	0.134328358208955	.	87560001	87840000	#9191FF	1	0.375
chr1	87840001	88320000	B.1.2.2.2.1.1.1.1.2.2	0.150319829424307	.	87840001	88320000	#9191FF	1	0.375
chr1	88320001	88800000	B.2.1.1.1.1.1.1	0.125799573560768	.	88320001	88800000	#4848FF	1	0.25
chr1	88800001	89200000	B.1.2.2.2.2.1.1.1	0.136460554371002	.	88800001	89200000	#9191FF	1	0.375
chr1	89200001	89400000	A.2.2.1.1.1.2.1.1	0.495735607675906	.	89200001	89400000	#FFDADA	1	0.625
chr1	89400001	89720000	B.1.1.2.2.2.1.1.2.1.1.2	0.23454157782516	.	89400001	89720000	#DADAFF	1	0.5
chr1	89720001	89920000	B.1.1.2.2.2.1.1.1.1	0.23773987206823	.	89720001	89920000	#DADAFF	1	0.5
chr1	89920001	90040000	B.1.1.1.1.2.1.2.1.1.2	0.3272921108742	.	89920001	90040000	#DADAFF	1	0.5
chr1	90040001	90280000	B.1.1.2.2.2.1.2.2.2.1.1	0.223880597014925	.	90040001	90280000	#DADAFF	1	0.5
chr1	90280001	90480000	A.2.2.1.2.2.1.2.2.2.2	0.433901918976546	.	90280001	90480000	#FFDADA	1	0.625
chr1	90480001	90720000	B.1.2.1.2.2.1.1.1	0.176972281449893	.	90480001	90720000	#9191FF	1	0.375
chr1	90720001	91360000	B.2.2.1.2.1.2.2	0.0383795309168444	.	90720001	91360000	#0000FF	1	0.125
chr1	91360001	91680000	B.1.1.2.2.2.1.1.2.1.2.1	0.233475479744136	.	91360001	91680000	#DADAFF	1	0.5
chr1	91680001	91880000	B.1.2.1.2.2.2.1.2	0.170575692963753	.	91680001	91880000	#9191FF	1	0.375
chr1	91880001	92200000	A.2.2.1.2.1.1.2.2.1.2	0.462686567164179	.	91880001	92200000	#FFDADA	1	0.625
chr1	92200001	92800000	A.2.1.1.2.2.1.1.2.1.2.1	0.62046908315565	.	92200001	92800000	#FF9191	1	0.75
chr1	92800001	93000000	A.2.1.1.2.2.1.1.1.2.1.2	0.627931769722815	.	92800001	93000000	#FF9191	1	0.75
chr1	93000001	93280000	A.2.2.2.1.2.2.1.1.2	0.395522388059701	.	93000001	93280000	#FFDADA	1	0.625
chr1	93280001	93680000	A.1.2.1.2.1.2.1.1.1	0.896588486140725	.	93280001	93680000	#FF4848	1	0.875
chr1	93680001	93920000	A.2.1.1.2.1.1.2.2.2.1.2	0.659914712153518	.	93680001	93920000	#FF9191	1	0.75
chr1	93920001	94160000	A.1.2.2.2.1.2.1.1.1	0.778251599147121	.	93920001	94160000	#FF4848	1	0.875
chr1	94160001	94360000	A.2.1.1.2.1.1.2.2.2.2	0.658848614072495	.	94160001	94360000	#FF9191	1	0.75
chr1	94360001	94720000	A.1.2.2.2.1.2.2.1.2.1	0.770788912579957	.	94360001	94720000	#FF4848	1	0.875
chr1	94720001	95120000	A.1.2.1.2.1.1.2.1.1	0.901918976545842	.	94720001	95120000	#FF4848	1	0.875
chr1	95120001	95240000	A.2.1.1.2.1.1.2.1.2.2	0.663113006396588	.	95120001	95240000	#FF9191	1	0.75
chr1	95240001	95520000	A.1.2.2.2.1.2.2.1.1.2	0.771855010660981	.	95240001	95520000	#FF4848	1	0.875
chr1	95520001	95720000	A.2.2.1.1.2.2.1.1.2.1.1	0.486140724946695	.	95520001	95720000	#FFDADA	1	0.625
chr1	95720001	95960000	B.1.1.2.2.2.1.1.2.2.1.2	0.230277185501066	.	95720001	95960000	#DADAFF	1	0.5
chr1	95960001	96200000	B.1.1.2.2.1.2.1.1	0.240938166311301	.	95960001	96200000	#DADAFF	1	0.5
chr1	96200001	96840000	B.1.1.2.2.2.1.1.2.2.2.2	0.228144989339019	.	96200001	96840000	#DADAFF	1	0.5
chr1	96840001	97000000	B.1.1.2.1.2.2.2.2.1	0.256929637526652	.	96840001	97000000	#DADAFF	1	0.5
chr1	97000001	97160000	B.1.1.2.1.2.1.1.1	0.267590618336887	.	97000001	97160000	#DADAFF	1	0.5
chr1	97160001	97560000	B.1.1.2.2.2.1.1.1.2	0.236673773987207	.	97160001	97560000	#DADAFF	1	0.5
chr1	97560001	97840000	B.1.1.2.2.2.2.2.2.1	0.213219616204691	.	97560001	97840000	#DADAFF	1	0.5
chr1	97840001	98040000	A.2.2.2.2.2.2.1.1.2	0.357142857142857	.	97840001	98040000	#FFDADA	1	0.625
chr1	98040001	98320000	B.1.2.1.2.2.1.1.2.2	0.174840085287846	.	98040001	98320000	#9191FF	1	0.375
chr1	98320001	98640000	B.1.2.2.2.2.1.1.2.1	0.135394456289979	.	98320001	98640000	#9191FF	1	0.375
chr1	98640001	98800000	B.1.2.2.1.1.2	0.166311300639659	.	98640001	98800000	#9191FF	1	0.375
chr1	98800001	99000000	B.1.1.1.1.1.2.1.2.1	0.335820895522388	.	98800001	99000000	#DADAFF	1	0.5
chr1	99000001	99280000	B.1.2.2.2.1.2.2.2.2	0.137526652452026	.	99000001	99280000	#9191FF	1	0.375
chr1	99280001	99440000	B.1.1.2.2.2.2.2.2.2	0.212153518123667	.	99280001	99440000	#DADAFF	1	0.5
chr1	99440001	99840000	B.1.2.2.2.1.1.1.1.1.1	0.153518123667377	.	99440001	99840000	#9191FF	1	0.375
chr1	99840001	100280000	A.2.2.1.2.1.1.2.2.1.1.2.2	0.463752665245203	.	99840001	100280000	#FFDADA	1	0.625
chr1	100280001	100440000	A.2.1.1.2.2.2.1.1.2.2	0.607675906183369	.	100280001	100440000	#FF9191	1	0.75
chr1	100440001	100560000	A.1.2.2.2.1.2.2.2.1.2	0.766524520255863	.	100440001	100560000	#FF4848	1	0.875
chr1	100560001	100640000	A.2.1.1.1.1.2.2.1.2.2.1	0.712153518123667	.	100560001	100640000	#FF9191	1	0.75
chr1	100640001	100760000	A.2.2.1.1.2.2.1.1.2.2	0.484008528784648	.	100640001	100760000	#FFDADA	1	0.625
chr1	100760001	100960000	A.2.1.1.2.1.2.2.2.1	0.639658848614073	.	100760001	100960000	#FF9191	1	0.75
chr1	100960001	101160000	A.2.2.2.2.1.2.2.1.2	0.368869936034115	.	100960001	101160000	#FFDADA	1	0.625
chr1	101160001	101360000	A.2.2.1.2.2.2.2.1.1.2	0.423240938166311	.	101160001	101360000	#FFDADA	1	0.625
chr1	101360001	101600000	A.2.2.2.2.2.1.2.2.2.1	0.360341151385927	.	101360001	101600000	#FFDADA	1	0.625
chr1	101600001	101920000	B.1.2.1.1.1.2.1.2.1	0.202558635394456	.	101600001	101920000	#9191FF	1	0.375
chr1	101920001	102200000	B.1.2.2.2.1.1.1.1.1.2	0.152452025586354	.	101920001	102200000	#9191FF	1	0.375
chr1	102200001	102440000	B.1.2.2.2.1.2.2.1.2	0.139658848614072	.	102200001	102440000	#9191FF	1	0.375
chr1	102440001	102640000	B.2.1.1.1.1.2.2	0.121535181236674	.	102440001	102640000	#4848FF	1	0.25
chr1	102640001	102760000	B.1.2.1.1.1.1.2.2	0.204690831556503	.	102640001	102760000	#9191FF	1	0.375
chr1	102760001	102880000	B.1.2.2.1.2.2.1.2.1	0.156716417910448	.	102760001	102880000	#9191FF	1	0.375
chr1	102880001	103200000	B.1.1.1.2.1.2.1.2.2.2	0.295309168443497	.	102880001	103200000	#DADAFF	1	0.5
chr1	103200001	103280000	B.1.1.2.1.1.2.1.1	0.273987206823028	.	103200001	103280000	#DADAFF	1	0.5
chr1	103280001	103560000	B.1.2.1.1.1.1.1.1.2	0.21002132196162	.	103280001	103560000	#9191FF	1	0.375
chr1	103560001	103800000	B.1.2.1.1.1.2.2.1.2.1.1.2	0.197228144989339	.	103560001	103800000	#9191FF	1	0.375
chr1	103880001	103920000	B.1.2.1.1.1.2.2.1.2.1.1.2	0.197228144989339	.	103880001	103920000	#9191FF	1	0.375
chr1	104000001	104080000	B.1.2.1.1.1.2.2.1.2.1.1.2	0.197228144989339	.	104000001	104080000	#9191FF	1	0.375
chr1	104080001	104200000	B.1.2.2.1.2.2.1.2.2	0.155650319829424	.	104080001	104200000	#9191FF	1	0.375
chr1	104280001	104520000	B.1.2.1.1.1.2.2.1.2.1.2.2	0.195095948827292	.	104280001	104520000	#9191FF	1	0.375
chr1	104520001	105040000	B.1.2.2.2.2.1.2.2.2	0.130063965884861	.	104520001	105040000	#9191FF	1	0.375
chr1	105040001	105120000	B.1.1.2.1.1.1.2	0.275053304904051	.	105040001	105120000	#DADAFF	1	0.5
chr1	105120001	105320000	B.1.2.2.1.1.1.2	0.167377398720682	.	105120001	105320000	#9191FF	1	0.375
chr1	105320001	105680000	B.1.1.1.2.1.1.1.1.2.2.1	0.314498933901919	.	105320001	105680000	#DADAFF	1	0.5
chr1	105680001	105880000	B.1.1.1.2.1.1.2.2.2.2	0.302771855010661	.	105680001	105880000	#DADAFF	1	0.5
chr1	105880001	106000000	B.1.1.2.1.1.1.1	0.276119402985075	.	105880001	106000000	#DADAFF	1	0.5
chr1	106000001	106400000	B.1.1.2.2.2.1.2.2.1	0.224946695095949	.	106000001	106400000	#DADAFF	1	0.5
chr1	106400001	106480000	B.1.2.1.1.1.1.2.1	0.205756929637527	.	106400001	106480000	#9191FF	1	0.375
chr1	106480001	106680000	A.2.2.1.2.1.2.1.2.2.1	0.454157782515991	.	106480001	106680000	#FFDADA	1	0.625
chr1	106680001	106800000	A.2.2.1.1.2.2.2.2.1	0.476545842217484	.	106680001	106800000	#FFDADA	1	0.625
chr1	106800001	106880000	B.1.1.1.1.1.1.1.2.1	0.343283582089552	.	106800001	106880000	#DADAFF	1	0.5
chr1	106880001	106960000	A.2.2.2.1.2.2.1.2.2	0.391257995735608	.	106880001	106960000	#FFDADA	1	0.625
chr1	106960001	107320000	A.2.1.1.2.1.1.1.1.1.2.2	0.6727078891258	.	106960001	107320000	#FF9191	1	0.75
chr1	107320001	107440000	B.1.1.1.1.1.1.1.1	0.344349680170576	.	107320001	107440000	#DADAFF	1	0.5
chr1	107440001	107520000	A.2.2.1.1.2.2.2.2.2	0.475479744136461	.	107440001	107520000	#FFDADA	1	0.625
chr1	107520001	107760000	A.2.2.1.2.2.2.2.1.2.1	0.422174840085288	.	107520001	107760000	#FFDADA	1	0.625
chr1	107760001	108120000	A.2.2.1.2.2.2.1.2.1.2.2	0.429637526652452	.	107760001	108120000	#FFDADA	1	0.625
chr1	108120001	108360000	A.2.2.1.2.2.2.1.2.1.1	0.431769722814499	.	108120001	108360000	#FFDADA	1	0.625
chr1	108360001	108520000	A.2.2.1.2.2.1.2.1.2.1.1	0.439232409381663	.	108360001	108520000	#FFDADA	1	0.625
chr1	108520001	108800000	A.2.2.1.2.2.2.2.2.2.2	0.415778251599147	.	108520001	108800000	#FFDADA	1	0.625
chr1	108840001	108920000	A.2.1.1.2.2.1.2.2.2	0.610874200426439	.	108840001	108920000	#FF9191	1	0.75
chr1	109000001	109240000	A.1.2.2.2.1.2.2.1.2.2	0.769722814498934	.	109000001	109240000	#FF4848	1	0.875
chr1	109240001	109400000	A.2.1.1.2.1.2.1.2.1.2.1	0.651385927505331	.	109240001	109400000	#FF9191	1	0.75
chr1	109400001	109480000	A.2.1.1.2.1.1.2.1.1	0.665245202558635	.	109400001	109480000	#FF9191	1	0.75
chr1	109480001	109800000	A.1.2.2.2.1.1.1.1.2.1.2	0.792110874200426	.	109480001	109800000	#FF4848	1	0.875
chr1	109800001	110320000	A.1.2.1.2.1.1.2.2.2.2	0.897654584221748	.	109800001	110320000	#FF4848	1	0.875
chr1	110320001	110440000	A.2.2.1.1.2.2.2.1.1.1	0.479744136460554	.	110320001	110440000	#FFDADA	1	0.625
chr1	110440001	111000000	A.1.2.1.2.1.1.2.2.2.1	0.898720682302772	.	110440001	111000000	#FF4848	1	0.875
chr1	111000001	111360000	A.2.2.1.2.2.2.1.1	0.432835820895522	.	111000001	111360000	#FFDADA	1	0.625
chr1	111360001	111440000	B.1.1.1.1.2.1.1.1.1	0.332622601279318	.	111360001	111440000	#DADAFF	1	0.5
chr1	111440001	111640000	A.2.2.2.1.1.1.2.2	0.411513859275053	.	111440001	111640000	#FFDADA	1	0.625
chr1	111640001	111720000	A.2.2.1.2.1.1.2.1.1.1.1	0.470149253731343	.	111640001	111720000	#FFDADA	1	0.625
chr1	111720001	111920000	A.2.1.1.2.2.1.1.1.1.2.1.1.1	0.635394456289979	.	111720001	111920000	#FF9191	1	0.75
chr1	111920001	112240000	A.2.1.1.2.2.1.1.2.2.2	0.61727078891258	.	111920001	112240000	#FF9191	1	0.75
chr1	112240001	112360000	A.2.1.1.2.2.1.1.1.2.2.2.1	0.625799573560768	.	112240001	112360000	#FF9191	1	0.75
chr1	112360001	112560000	A.2.2.1.2.2.2.2.2.2.1	0.416844349680171	.	112360001	112560000	#FFDADA	1	0.625
chr1	112560001	112720000	A.2.1.1.2.2.1.1.2.2.1	0.618336886993603	.	112560001	112720000	#FF9191	1	0.75
chr1	112720001	113080000	A.2.1.2.1.1.1.1.2.1	0.5863539445629	.	112720001	113080000	#FF9191	1	0.75
chr1	113080001	113200000	A.2.2.2.1.2.2.1.1.1.1.2	0.397654584221748	.	113080001	113200000	#FFDADA	1	0.625
chr1	113200001	113640000	A.1.2.2.2.1.2.1.2.2	0.773987206823028	.	113200001	113640000	#FF4848	1	0.875
chr1	113640001	114200000	A.2.1.1.2.2.1.1.1.1.2.1.2.2	0.632196162046908	.	113640001	114200000	#FF9191	1	0.75
chr1	114200001	114480000	A.2.1.1.2.1.2.2.1.1.2.2	0.642857142857143	.	114200001	114480000	#FF9191	1	0.75
chr1	114480001	114680000	B.1.1.2.1.2.2.1.2.1	0.263326226012793	.	114480001	114680000	#DADAFF	1	0.5
chr1	114680001	114760000	A.2.2.2.2.2.1.2.2.1	0.361407249466951	.	114680001	114760000	#FFDADA	1	0.625
chr1	114760001	114920000	A.2.2.1.2.1.1.2.2.2.2	0.459488272921109	.	114760001	114920000	#FFDADA	1	0.625
chr1	114920001	115080000	A.2.1.1.2.2.1.1.1.2.1.1.1	0.630063965884861	.	114920001	115080000	#FF9191	1	0.75
chr1	115080001	115440000	B.1.1.1.2.2.2.1.1.1.1	0.284648187633262	.	115080001	115440000	#DADAFF	1	0.5
chr1	115440001	115680000	A.2.2.2.2.2.1.2.2.2.2	0.359275053304904	.	115440001	115680000	#FFDADA	1	0.625
chr1	115680001	115840000	A.2.2.2.2.2.2.1.2.2.1.2.1	0.350746268656716	.	115680001	115840000	#FFDADA	1	0.625
chr1	115840001	116160000	A.2.2.1.2.1.1.2.2.2.1.1	0.461620469083156	.	115840001	116160000	#FFDADA	1	0.625
chr1	116160001	116360000	A.2.1.1.1.2.1.2.2.1	0.692963752665245	.	116160001	116360000	#FF9191	1	0.75
chr1	116360001	116680000	A.2.1.1.1.2.1.1.1.1.2	0.705756929637527	.	116360001	116680000	#FF9191	1	0.75
chr1	116680001	116880000	A.1.2.2.2.1.1.1.2.1.1	0.788912579957356	.	116680001	116880000	#FF4848	1	0.875
chr1	116880001	117080000	A.2.1.1.2.1.2.1.1.2.2	0.654584221748401	.	116880001	117080000	#FF9191	1	0.75
chr1	117080001	117280000	A.2.1.1.2.2.1.1.2.1.1.1.2	0.622601279317697	.	117080001	117280000	#FF9191	1	0.75
chr1	117280001	117440000	A.2.1.1.2.2.1.2.1.1.2	0.615138592750533	.	117280001	117440000	#FF9191	1	0.75
chr1	117440001	118040000	A.2.1.1.1.1.1.1.1.2.2	0.730277185501066	.	117440001	118040000	#FF9191	1	0.75
chr1	118040001	118480000	A.2.1.1.2.1.1.1.2.1.2.1	0.668443496801706	.	118040001	118480000	#FF9191	1	0.75
chr1	118480001	118640000	A.2.1.1.1.2.1.1.1.1.1	0.70682302771855	.	118480001	118640000	#FF9191	1	0.75
chr1	118640001	118880000	A.2.1.1.2.2.1.1.2.1.1.2	0.621535181236674	.	118640001	118880000	#FF9191	1	0.75
chr1	118880001	119000000	A.2.1.1.1.2.1.2.2.2.1.2	0.689765458422175	.	118880001	119000000	#FF9191	1	0.75
chr1	119000001	119160000	A.2.1.1.2.2.1.1.1.1.2.1.1.2	0.634328358208955	.	119000001	119160000	#FF9191	1	0.75
chr1	119160001	119480000	A.2.1.1.2.2.2.1.2.2	0.605543710021322	.	119160001	119480000	#FF9191	1	0.75
chr1	119480001	119680000	B.1.1.1.1.2.1.1.1.2.1	0.331556503198294	.	119480001	119680000	#DADAFF	1	0.5
chr1	119680001	120160000	A.2.2.1.2.2.2.2.1.2.2.2	0.418976545842217	.	119680001	120160000	#FFDADA	1	0.625
chr1	120160001	120320000	A.2.1.1.2.1.1.1.2.1.1	0.669509594882729	.	120160001	120320000	#FF9191	1	0.75
chr1	120320001	120720000	A.1.2.2.2.1.1.1.2.1.2	0.787846481876333	.	120320001	120720000	#FF4848	1	0.875
chr1	120760001	120800000	A.1.2.2.2.1.1.1.2.1.2	0.787846481876333	.	120760001	120800000	#FF4848	1	0.875
chr1	120800001	120880000	A.2.1.1.2.2.1.2.1.2	0.61407249466951	.	120800001	120880000	#FF9191	1	0.75
chr1	120880001	120960000	A.2.1.1.2.2.1.2.2.1.2	0.611940298507463	.	120880001	120960000	#FF9191	1	0.75
chr1	121080001	121160000	A.2.1.1.2.2.1.2.2.1.2	0.611940298507463	.	121080001	121160000	#FF9191	1	0.75
chr1	121160001	121360000	A.2.2.1.2.1.2.1.2.2.2	0.453091684434968	.	121160001	121360000	#FFDADA	1	0.625
chr1	121360001	121520000	A.2.2.1.1.2.2.1.2.2.1	0.481876332622601	.	121360001	121520000	#FFDADA	1	0.625
chr1	142520001	142760000	A.2.2.2.2.2.2.1.2.2.1.1.1.1	0.353944562899787	.	142520001	142760000	#FFDADA	1	0.625
chr1	142760001	142920000	B.1.1.1.1.1.2.1.1.1.2	0.337953091684435	.	142760001	142920000	#DADAFF	1	0.5
chr1	143120001	143280000	B.1.2.1.2.1.2.2.2.2	0.178038379530917	.	143120001	143280000	#9191FF	1	0.375
chr1	143360001	143480000	B.1.2.1.2.1.2.2.2.2	0.178038379530917	.	143360001	143480000	#9191FF	1	0.375
chr1	143480001	143560000	A.2.2.1.2.1.2.2.2.2.2	0.447761194029851	.	143480001	143560000	#FFDADA	1	0.625
chr1	143720001	143800000	A.1.2.1.1.2.2.2.1	0.906183368869936	.	143720001	143800000	#FF4848	1	0.875
chr1	143920001	144080000	A.1.2.1.1.2.2.2.1	0.906183368869936	.	143920001	144080000	#FF4848	1	0.875
chr1	144520001	144720000	A.2.1.1.1.1.1.2.2.2	0.722814498933902	.	144520001	144720000	#FF9191	1	0.75
chr1	144800001	145120000	A.2.1.1.1.1.1.2.2.2	0.722814498933902	.	144800001	145120000	#FF9191	1	0.75
chr1	145120001	145320000	A.1.2.2.2.1.2.2.2.1.1.1	0.76865671641791	.	145120001	145320000	#FF4848	1	0.875
chr1	145360001	145840000	A.1.1.2.1.2.2.1.1.1	0.956289978678038	.	145360001	145840000	#FF0000	1	1
chr1	146360001	146400000	A.2.1.2.1.1.1.2.2.1	0.578891257995736	.	146360001	146400000	#FF9191	1	0.75
chr1	146440001	146680000	A.2.1.2.1.1.1.2.2.1	0.578891257995736	.	146440001	146680000	#FF9191	1	0.75
chr1	146680001	146960000	A.1.2.2.2.2.1.2.2.2.1	0.749466950959488	.	146680001	146960000	#FF4848	1	0.875
chr1	146960001	147240000	A.1.2.2.2.2.2.2.1.1.2	0.740938166311301	.	146960001	147240000	#FF4848	1	0.875
chr1	147240001	147440000	A.2.1.1.2.1.2.2.1.1.2.1	0.643923240938166	.	147240001	147440000	#FF9191	1	0.75
chr1	147720001	147840000	A.2.1.1.2.1.2.2.1.1.2.1	0.643923240938166	.	147720001	147840000	#FF9191	1	0.75
chr1	147920001	147960000	A.2.1.1.2.1.2.2.1.1.2.1	0.643923240938166	.	147920001	147960000	#FF9191	1	0.75
chr1	148160001	148240000	A.2.1.1.2.1.2.2.1.1.2.1	0.643923240938166	.	148160001	148240000	#FF9191	1	0.75
chr1	148240001	148280000	A.1.2.2.1.2.2.2.2.1.2	0.79637526652452	.	148240001	148280000	#FF4848	1	0.875
chr1	148320001	148360000	A.1.2.2.1.2.2.2.2.1.2	0.79637526652452	.	148320001	148360000	#FF4848	1	0.875
chr1	148520001	148560000	B.1.1.1.2.2.2.1.1.2.1	0.281449893390192	.	148520001	148560000	#DADAFF	1	0.5
chr1	148840001	148960000	B.1.1.1.2.2.2.1.1.2.1	0.281449893390192	.	148840001	148960000	#DADAFF	1	0.5
chr1	149000001	149200000	B.1.1.1.2.2.2.1.1.2.1	0.281449893390192	.	149000001	149200000	#DADAFF	1	0.5
chr1	149200001	149360000	A.2.1.1.2.1.2.2.2.2.2	0.637526652452026	.	149200001	149360000	#FF9191	1	0.75
chr1	149360001	149440000	A.2.1.1.2.2.1.2.1.1.1	0.616204690831556	.	149360001	149440000	#FF9191	1	0.75
chr1	149640001	149680000	A.2.1.1.2.2.1.2.1.1.1	0.616204690831556	.	149640001	149680000	#FF9191	1	0.75
chr1	149680001	150200000	A.1.1.1.2.2.2.2	0.982942430703625	.	149680001	150200000	#FF0000	1	1
chr1	150200001	150480000	A.1.2.2.2.2.1.2.2.2.2.1	0.748400852878465	.	150200001	150480000	#FF4848	1	0.875
chr1	150480001	150600000	A.1.2.2.1.2.2.2.1.1	0.799573560767591	.	150480001	150600000	#FF4848	1	0.875
chr1	150600001	151160000	A.1.1.1.2.1.1.2	0.994669509594883	.	150600001	151160000	#FF0000	1	1
chr1	151160001	151280000	A.1.2.1.1.2.2.1	0.90724946695096	.	151160001	151280000	#FF4848	1	0.875
chr1	151280001	151360000	A.1.2.1.1.2.1.2.2.2	0.908315565031983	.	151280001	151360000	#FF4848	1	0.875
chr1	151360001	151560000	A.1.2.2.2.2.2.1.1.1	0.745202558635394	.	151360001	151560000	#FF4848	1	0.875
chr1	151560001	151720000	A.1.2.1.1.1.1.2.1.1.1.2.1	0.928571428571429	.	151560001	151720000	#FF4848	1	0.875
chr1	151720001	151840000	A.2.1.1.1.1.1.1.1.1	0.732409381663113	.	151720001	151840000	#FF9191	1	0.75
chr1	151840001	152000000	A.2.1.1.1.1.2.1.2.2	0.717484008528785	.	151840001	152000000	#FF9191	1	0.75
chr1	152000001	152240000	A.2.2.1.2.2.1.1.1.1	0.446695095948827	.	152000001	152240000	#FFDADA	1	0.625
chr1	152240001	152600000	B.1.1.2.2.2.1.1.2.2.1.1	0.23134328358209	.	152240001	152600000	#DADAFF	1	0.5
chr1	152600001	152880000	B.1.2.1.1.1.2.1.2.2	0.201492537313433	.	152600001	152880000	#9191FF	1	0.375
chr1	152880001	153000000	B.2.1.2.2.1.1	0.0884861407249467	.	152880001	153000000	#4848FF	1	0.25
chr1	153000001	153400000	B.2.1.1.2.2.1.2.1.1	0.109808102345416	.	153000001	153400000	#4848FF	1	0.25
chr1	153400001	153600000	A.2.2.1.1.2.2.1.1.1	0.487206823027719	.	153400001	153600000	#FFDADA	1	0.625
chr1	153600001	153760000	A.1.2.1.1.2.1.2.1	0.91044776119403	.	153600001	153760000	#FF4848	1	0.875
chr1	153760001	153920000	A.2.1.2.1.2.1.2	0.55863539445629	.	153760001	153920000	#FF9191	1	0.75
chr1	153920001	154160000	A.1.1.2.1.2.1.2.2.2	0.957356076759062	.	153920001	154160000	#FF0000	1	1
chr1	154160001	154440000	A.1.2.1.1.1.1.2.1.1.2.1	0.926439232409382	.	154160001	154440000	#FF4848	1	0.875
chr1	154440001	154600000	A.1.2.2.2.2.1.2.1.1.2.1	0.755863539445629	.	154440001	154600000	#FF4848	1	0.875
chr1	154600001	154720000	A.1.1.2.1.2.1.2.1.2	0.959488272921109	.	154600001	154720000	#FF0000	1	1
chr1	154720001	154880000	A.1.2.2.2.2.1.2.1.2.2.2	0.751599147121535	.	154720001	154880000	#FF4848	1	0.875
chr1	154880001	155240000	A.1.1.2.1.1.2.2.2.2.1	0.966950959488273	.	154880001	155240000	#FF0000	1	1
chr1	155240001	155440000	A.1.1.2.1.2.1.1.1.1.2	0.963752665245203	.	155240001	155440000	#FF0000	1	1
chr1	155440001	155760000	A.1.2.1.1.1.1.2.1.1.1.2.2	0.927505330490405	.	155440001	155760000	#FF4848	1	0.875
chr1	155760001	155880000	A.1.2.2.2.2.1.2.1.1.2.2	0.754797441364606	.	155760001	155880000	#FF4848	1	0.875
chr1	155880001	155960000	A.1.2.2.1.2.2.2.1.2	0.798507462686567	.	155880001	155960000	#FF4848	1	0.875
chr1	155960001	156080000	A.1.2.1.1.1.2.1.2.1	0.917910447761194	.	155960001	156080000	#FF4848	1	0.875
chr1	156080001	156280000	A.1.1.2.1.2.1.2.1.1	0.960554371002132	.	156080001	156280000	#FF0000	1	1
chr1	156280001	156560000	A.1.1.1.2.1.2.2.1	0.991471215351812	.	156280001	156560000	#FF0000	1	1
chr1	156560001	156880000	A.1.1.2.1.1.2.2.1.2.1.2	0.970149253731343	.	156560001	156880000	#FF0000	1	1
chr1	156880001	157120000	A.1.2.1.2.2.1.1.1.1	0.888059701492537	.	156880001	157120000	#FF4848	1	0.875
chr1	157120001	157320000	B.1.1.2.2.2.2.1.2.2.1	0.216417910447761	.	157120001	157320000	#DADAFF	1	0.5
chr1	157320001	157520000	B.1.1.2.1.2.2.2.2.2	0.255863539445629	.	157320001	157520000	#DADAFF	1	0.5
chr1	157520001	157960000	B.2.2.1.2.1.1.2.2.1	0.0437100213219616	.	157520001	157960000	#0000FF	1	0.125
chr1	157960001	158320000	B.2.1.1.2.2.1.1.1.2	0.113006396588486	.	157960001	158320000	#4848FF	1	0.25
chr1	158320001	158760000	B.2.2.2.2.2.2.1.2	0.00213219616204691	.	158320001	158760000	#0000FF	1	0.125
chr1	158760001	159040000	B.2.2.1.2.1.1.1.1.1.1	0.0543710021321962	.	158760001	159040000	#0000FF	1	0.125
chr1	159040001	159480000	B.2.2.1.2.2.1.1.1.2.2.1	0.035181236673774	.	159040001	159480000	#0000FF	1	0.125
chr1	159480001	159600000	B.2.1.2.2.1.2.1.1	0.0874200426439232	.	159480001	159600000	#4848FF	1	0.25
chr1	159600001	159800000	B.1.2.2.2.1.2.2.1.1.1.2	0.141791044776119	.	159600001	159800000	#9191FF	1	0.375
chr1	159800001	160040000	A.2.1.1.1.2.1.2.1.1.2.1	0.698294243070362	.	159800001	160040000	#FF9191	1	0.75
chr1	160040001	160360000	A.1.2.1.2.1.1.2.1.2	0.900852878464819	.	160040001	160360000	#FF4848	1	0.875
chr1	160360001	160680000	B.2.1.1.2.1.1.1	0.118336886993603	.	160360001	160680000	#4848FF	1	0.25
chr1	160680001	160960000	B.1.1.1.2.1.1.2.2.2.1.1	0.304904051172708	.	160680001	160960000	#DADAFF	1	0.5
chr1	160960001	161040000	A.2.2.1.1.2.1.1	0.489339019189765	.	160960001	161040000	#FFDADA	1	0.625
chr1	161040001	161120000	A.2.1.1.1.1.2.1.1.1	0.721748400852879	.	161040001	161120000	#FF9191	1	0.75
chr1	161120001	161440000	A.1.1.2.1.1.1.2.2.1	0.979744136460554	.	161120001	161440000	#FF0000	1	1
chr1	161440001	161520000	A.1.2.1.1.1.2.1.2.2	0.916844349680171	.	161440001	161520000	#FF4848	1	0.875
chr1	161520001	161640000	A.1.2.1.1.2.1.1	0.911513859275053	.	161520001	161640000	#FF4848	1	0.875
chr1	161640001	162120000	A.1.2.1.2.2.2.2.1.1.1.2	0.864605543710021	.	161640001	162120000	#FF4848	1	0.875
chr1	162120001	162480000	A.1.1.2.2.2.2.2.1.1	0.937100213219616	.	162120001	162480000	#FF0000	1	1
chr1	162480001	162680000	A.1.2.1.2.2.1.1.2.2.2.2	0.880597014925373	.	162480001	162680000	#FF4848	1	0.875
chr1	162680001	162800000	A.2.2.1.1.1.1.2.2.2	0.49680170575693	.	162680001	162800000	#FFDADA	1	0.625
chr1	162800001	163000000	A.2.2.1.1.1.1.2.2.1	0.497867803837953	.	162800001	163000000	#FFDADA	1	0.625
chr1	163000001	163320000	B.1.1.1.2.2.2.2.1	0.278251599147122	.	163000001	163320000	#DADAFF	1	0.5
chr1	163320001	163520000	B.1.2.2.1.2.1.2.1	0.159914712153518	.	163320001	163520000	#9191FF	1	0.375
chr1	163520001	163680000	B.1.2.1.2.1.2.2.2.1	0.17910447761194	.	163520001	163680000	#9191FF	1	0.375
chr1	163680001	163800000	B.1.2.2.1.2.1.1.1.2.2	0.163113006396588	.	163680001	163800000	#9191FF	1	0.375
chr1	163800001	164080000	B.2.2.1.2.2.1.2.1.2.2.2	0.0287846481876333	.	163800001	164080000	#0000FF	1	0.125
chr1	164080001	164400000	B.2.2.1.2.2.1.2.1.1	0.0319829424307036	.	164080001	164400000	#0000FF	1	0.125
chr1	164400001	164720000	B.1.1.2.2.2.2.1.2.2.2	0.215351812366738	.	164400001	164720000	#DADAFF	1	0.5
chr1	164720001	165120000	B.1.1.2.2.2.2.1.2.1.1	0.218550106609808	.	164720001	165120000	#DADAFF	1	0.5
chr1	165120001	165360000	B.1.1.1.2.2.2.1.2	0.279317697228145	.	165120001	165360000	#DADAFF	1	0.5
chr1	165360001	165640000	B.1.1.2.1.2.2.1.2.2.1.1	0.26226012793177	.	165360001	165640000	#DADAFF	1	0.5
chr1	165640001	165880000	A.2.2.1.1.1.2.2.1.2	0.492537313432836	.	165640001	165880000	#FFDADA	1	0.625
chr1	165880001	166160000	B.2.2.2.1.2.1.2.2	0.0127931769722814	.	165880001	166160000	#0000FF	1	0.125
chr1	166160001	166440000	B.2.2.2.1.2.1.1.2.1	0.0159914712153518	.	166160001	166440000	#0000FF	1	0.125
chr1	166440001	166800000	B.2.2.1.2.2.1.1.1.1	0.0373134328358209	.	166440001	166800000	#0000FF	1	0.125
chr1	166800001	167080000	A.2.1.1.1.2.2.2.2.1.1	0.680170575692964	.	166800001	167080000	#FF9191	1	0.75
chr1	167080001	167240000	A.1.2.1.1.2.2.2.2.1	0.905117270788913	.	167080001	167240000	#FF4848	1	0.875
chr1	167240001	167560000	A.1.2.1.2.2.1.1.1.2	0.886993603411514	.	167240001	167560000	#FF4848	1	0.875
chr1	167560001	167720000	A.1.2.1.1.1.2.1.1.1	0.920042643923241	.	167560001	167720000	#FF4848	1	0.875
chr1	167720001	167880000	A.1.2.1.1.2.2.2.2.2	0.904051172707889	.	167720001	167880000	#FF4848	1	0.875
chr1	167880001	168000000	A.1.2.2.2.2.2.2.2.2.2.2	0.733475479744137	.	167880001	168000000	#FF4848	1	0.875
chr1	168000001	168400000	A.1.1.1.2.2.2.1.1.1	0.987206823027719	.	168000001	168400000	#FF0000	1	1
chr1	168400001	168960000	A.1.1.1.1.2.1.2	0.997867803837953	.	168400001	168960000	#FF0000	1	1
chr1	168960001	169160000	A.1.2.1.2.2.1.2.1.1.2	0.878464818763326	.	168960001	169160000	#FF4848	1	0.875
chr1	169160001	169280000	A.1.2.2.2.2.2.1.2	0.743070362473348	.	169160001	169280000	#FF4848	1	0.875
chr1	169280001	169520000	A.1.1.2.2.1.1	0.950959488272921	.	169280001	169520000	#FF0000	1	1
chr1	169520001	169880000	A.2.1.1.1.2.2.1.1.1.2	0.685501066098081	.	169520001	169880000	#FF9191	1	0.75
chr1	169880001	170080000	B.2.1.1.2.2.2.1.1.1.1	0.104477611940299	.	169880001	170080000	#4848FF	1	0.25
chr1	170080001	170160000	B.1.2.2.1.1.1.1	0.168443496801706	.	170080001	170160000	#9191FF	1	0.375
chr1	170160001	170240000	B.1.2.2.1.2.1.1.1.2.1	0.164179104477612	.	170160001	170240000	#9191FF	1	0.375
chr1	170240001	170360000	B.2.1.2.1.1.2.1	0.0959488272921109	.	170240001	170360000	#4848FF	1	0.25
chr1	170360001	170440000	B.2.2.1.1.2.2.1.1.1	0.0607675906183369	.	170360001	170440000	#0000FF	1	0.125
chr1	170440001	170520000	B.2.1.2.1.1.1.1	0.0980810234541578	.	170440001	170520000	#4848FF	1	0.25
chr1	170520001	170760000	B.2.2.1.2.1.1.1.2.2	0.0458422174840085	.	170520001	170760000	#0000FF	1	0.125
chr1	170760001	171240000	B.2.1.1.2.2.1.1.1.1	0.11407249466951	.	170760001	171240000	#4848FF	1	0.25
chr1	171240001	171440000	A.2.2.2.1.1.2.1.1.1.1	0.41044776119403	.	171240001	171440000	#FFDADA	1	0.625
chr1	171440001	171680000	A.1.2.2.2.2.2.2.1.1.1	0.742004264392324	.	171440001	171680000	#FF4848	1	0.875
chr1	171680001	171800000	A.2.2.1.1.1.2.2.2.2	0.490405117270789	.	171680001	171800000	#FFDADA	1	0.625
chr1	171800001	171960000	A.2.2.1.1.2.2.1.1.2.1.2	0.485074626865672	.	171800001	171960000	#FFDADA	1	0.625
chr1	171960001	172120000	A.2.2.2.2.2.2.1.2.2.1.1.2	0.35181236673774	.	171960001	172120000	#FFDADA	1	0.625
chr1	172120001	172240000	A.2.2.2.1.1.2.1.1.2.2	0.407249466950959	.	172120001	172240000	#FFDADA	1	0.625
chr1	172240001	172400000	A.2.1.1.1.2.1.2.1.2.2	0.694029850746269	.	172240001	172400000	#FF9191	1	0.75
chr1	172400001	172680000	A.2.1.1.1.2.2.1.2.1	0.683368869936034	.	172400001	172680000	#FF9191	1	0.75
chr1	172680001	172880000	A.2.2.2.2.2.2.1.2.1.2	0.35501066098081	.	172680001	172880000	#FFDADA	1	0.625
chr1	172880001	172960000	B.1.1.2.1.2.2.2.1.1	0.259061833688699	.	172880001	172960000	#DADAFF	1	0.5
chr1	172960001	173160000	B.1.1.1.2.1.1.1.2.2	0.311300639658849	.	172960001	173160000	#DADAFF	1	0.5
chr1	173160001	173240000	B.1.1.2.1.1.2.2.2.2	0.26865671641791	.	173160001	173240000	#DADAFF	1	0.5
chr1	173240001	173600000	A.2.2.2.2.2.2.2.1.2	0.346481876332623	.	173240001	173600000	#FFDADA	1	0.625
chr1	173600001	173680000	A.2.1.1.1.1.2.2.1.2.1.2	0.713219616204691	.	173600001	173680000	#FF9191	1	0.75
chr1	173680001	174280000	A.2.1.1.1.2.1.1.2.1.2	0.702558635394456	.	173680001	174280000	#FF9191	1	0.75
chr1	174280001	174560000	B.2.1.1.2.2.2.2.2	0.0991471215351812	.	174280001	174560000	#4848FF	1	0.25
chr1	174560001	174680000	B.2.1.2.1.2.2.1.2	0.0906183368869936	.	174560001	174680000	#4848FF	1	0.25
chr1	174680001	175000000	B.1.2.2.2.1.2.1.1.1	0.146055437100213	.	174680001	175000000	#9191FF	1	0.375
chr1	175000001	175280000	B.1.1.2.2.2.1.2.2.2.1.2	0.222814498933902	.	175000001	175280000	#DADAFF	1	0.5
chr1	175280001	175640000	B.2.1.1.2.2.2.1.1.1.2	0.103411513859275	.	175280001	175640000	#4848FF	1	0.25
chr1	175640001	175880000	B.1.2.2.2.1.1.2.1	0.14818763326226	.	175640001	175880000	#9191FF	1	0.375
chr1	175880001	176240000	B.1.2.1.1.1.2.2.1.2.2	0.194029850746269	.	175880001	176240000	#9191FF	1	0.375
chr1	176240001	176560000	B.2.2.1.2.2.1.1.1.2.1	0.0362473347547974	.	176240001	176560000	#0000FF	1	0.125
chr1	176560001	176840000	B.2.1.1.2.2.1.2.1.2.1.1	0.108742004264392	.	176560001	176840000	#4848FF	1	0.25
chr1	176840001	177080000	B.2.2.1.2.1.1.2.2.2.1.1	0.0426439232409382	.	176840001	177080000	#0000FF	1	0.125
chr1	177080001	177440000	B.2.2.1.2.1.1.2.2.2.2	0.0405117270788913	.	177080001	177440000	#0000FF	1	0.125
chr1	177440001	177640000	B.2.1.1.1.1.1.2.1	0.124733475479744	.	177440001	177640000	#4848FF	1	0.25
chr1	177640001	177720000	B.2.1.2.2.2.1.2.1.1	0.0799573560767591	.	177640001	177720000	#4848FF	1	0.25
chr1	177720001	177920000	B.2.1.1.2.1.2.2	0.115138592750533	.	177720001	177920000	#4848FF	1	0.25
chr1	177920001	178120000	A.2.2.2.2.2.2.2.1.1	0.347547974413646	.	177920001	178120000	#FFDADA	1	0.625
chr1	178120001	178280000	B.1.1.2.1.2.2.1.2.2.2	0.260127931769723	.	178120001	178280000	#DADAFF	1	0.5
chr1	178280001	178480000	A.2.1.1.2.1.2.2.1.2.2	0.640724946695096	.	178280001	178480000	#FF9191	1	0.75
chr1	178480001	178760000	A.2.1.1.1.2.2.2.2.2.1	0.676972281449893	.	178480001	178760000	#FF9191	1	0.75
chr1	178760001	179240000	A.1.2.1.2.2.2.1.1.1	0.873134328358209	.	178760001	179240000	#FF4848	1	0.875
chr1	179240001	179400000	A.2.2.1.1.1.1.1	0.501066098081023	.	179240001	179400000	#FFDADA	1	0.625
chr1	179400001	179600000	B.1.2.1.2.1.1.1.2	0.185501066098081	.	179400001	179600000	#9191FF	1	0.375
chr1	179600001	179960000	A.1.2.2.2.2.2.2.1.2	0.739872068230277	.	179600001	179960000	#FF4848	1	0.875
chr1	179960001	180240000	A.1.2.1.2.2.1.1.2.1.1	0.88592750533049	.	179960001	180240000	#FF4848	1	0.875
chr1	180240001	180440000	A.1.2.1.2.2.2.1.2.2	0.867803837953092	.	180240001	180440000	#FF4848	1	0.875
chr1	180440001	180680000	A.2.1.1.1.2.1.2.2.2.2.1	0.688699360341151	.	180440001	180680000	#FF9191	1	0.75
chr1	180680001	181160000	A.2.1.1.1.2.2.1.1.2	0.684434968017058	.	180680001	181160000	#FF9191	1	0.75
chr1	181160001	181480000	B.1.1.2.2.2.2.1.1.2	0.219616204690832	.	181160001	181480000	#DADAFF	1	0.5
chr1	181480001	181760000	B.2.2.1.2.1.1.1.2.1	0.046908315565032	.	181480001	181760000	#0000FF	1	0.125
chr1	181760001	181880000	B.2.1.1.1.1.2.1	0.122601279317697	.	181760001	181880000	#4848FF	1	0.25
chr1	181880001	182080000	B.1.2.1.1.1.1.1.2.1	0.208955223880597	.	181880001	182080000	#9191FF	1	0.375
chr1	182080001	182560000	A.2.1.1.1.2.1.1.2.1.1	0.70362473347548	.	182080001	182560000	#FF9191	1	0.75
chr1	182560001	182800000	A.1.2.1.1.1.2.2.1.1	0.915778251599147	.	182560001	182800000	#FF4848	1	0.875
chr1	182800001	183120000	A.1.1.1.2.1.2.1.1	0.993603411513859	.	182800001	183120000	#FF0000	1	1
chr1	183120001	183600000	A.1.1.2.2.2.1.2.1.1	0.943496801705757	.	183120001	183600000	#FF0000	1	1
chr1	183600001	183840000	A.1.1.2.2.2.2.1.1.2	0.939232409381663	.	183600001	183840000	#FF0000	1	1
chr1	183840001	184040000	A.1.2.1.2.2.1.1.2.1.2.1	0.884861407249467	.	183840001	184040000	#FF4848	1	0.875
chr1	184040001	184200000	A.1.2.1.1.1.2.1.1.2	0.918976545842217	.	184040001	184200000	#FF4848	1	0.875
chr1	184200001	184600000	A.1.1.2.1.1.1.2.2.2	0.978678038379531	.	184200001	184600000	#FF0000	1	1
chr1	184600001	184760000	A.1.2.1.2.2.2.2.2.2	0.858208955223881	.	184600001	184760000	#FF4848	1	0.875
chr1	184760001	185120000	A.1.2.1.2.2.1.2.1.1.1	0.87953091684435	.	184760001	185120000	#FF4848	1	0.875
chr1	185120001	185440000	B.1.1.2.2.2.1.2.1.2	0.226012793176972	.	185120001	185440000	#DADAFF	1	0.5
chr1	185440001	185520000	B.1.2.2.1.2.1.1.2.2	0.160980810234542	.	185440001	185520000	#9191FF	1	0.375
chr1	185520001	185680000	B.1.2.2.1.2.1.1.1.1	0.165245202558635	.	185520001	185680000	#9191FF	1	0.375
chr1	185680001	185840000	B.2.2.1.1.1.2.1.2.2	0.0671641791044776	.	185680001	185840000	#0000FF	1	0.125
chr1	185840001	185960000	B.2.1.2.2.1.2.1.2	0.0863539445628998	.	185840001	185960000	#4848FF	1	0.25
chr1	185960001	186120000	B.2.1.2.2.2.1.2.1.2	0.0788912579957356	.	185960001	186120000	#4848FF	1	0.25
chr1	186120001	186280000	B.2.2.1.1.1.1.2.2.2	0.070362473347548	.	186120001	186280000	#0000FF	1	0.125
chr1	186280001	186600000	A.2.2.1.1.1.2.2.1.1	0.493603411513859	.	186280001	186600000	#FFDADA	1	0.625
chr1	186600001	186960000	B.1.2.1.2.1.2.1.2	0.182302771855011	.	186600001	186960000	#9191FF	1	0.375
chr1	186960001	187160000	A.2.2.1.1.2.2.2.1.2	0.477611940298507	.	186960001	187160000	#FFDADA	1	0.625
chr1	187160001	187400000	A.2.1.1.1.2.1.1.2.2.2	0.700426439232409	.	187160001	187400000	#FF9191	1	0.75
chr1	187400001	187560000	A.2.2.1.1.1.1.2.1.2	0.498933901918977	.	187400001	187560000	#FFDADA	1	0.625
chr1	187560001	187680000	A.2.1.1.1.1.2.2.1.2.2.2	0.711087420042644	.	187560001	187680000	#FF9191	1	0.75
chr1	187680001	187800000	A.2.1.1.1.1.2.2.2.2.1	0.708955223880597	.	187680001	187800000	#FF9191	1	0.75
chr1	187800001	188000000	A.2.1.1.1.1.1.1.2.2.2	0.727078891257996	.	187800001	188000000	#FF9191	1	0.75
chr1	188000001	188120000	A.2.2.2.1.2.2.2.2.1.1.1	0.386993603411514	.	188000001	188120000	#FFDADA	1	0.625
chr1	188120001	188280000	B.1.2.1.2.1.2.2.1.1	0.181236673773987	.	188120001	188280000	#9191FF	1	0.375
chr1	188280001	188720000	B.1.1.2.2.1.1.1.1.1.1	0.254797441364606	.	188280001	188720000	#DADAFF	1	0.5
chr1	188720001	188960000	B.1.1.2.2.1.1.1.2.1.1	0.251599147121535	.	188720001	188960000	#DADAFF	1	0.5
chr1	188960001	189200000	B.1.2.1.2.1.1.2	0.184434968017058	.	188960001	189200000	#9191FF	1	0.375
chr1	189200001	189400000	B.1.1.2.2.1.1.1.2.2.1	0.249466950959488	.	189200001	189400000	#DADAFF	1	0.5
chr1	189400001	189840000	A.1.2.2.2.2.2.2.2.2.2.1.2	0.73454157782516	.	189400001	189840000	#FF4848	1	0.875
chr1	189840001	190040000	A.2.2.2.2.2.2.1.2.2.1.1.1.2	0.352878464818763	.	189840001	190040000	#FFDADA	1	0.625
chr1	190040001	190640000	A.2.2.1.2.2.1.1.1.2	0.445628997867804	.	190040001	190640000	#FFDADA	1	0.625
chr1	190640001	190720000	A.2.2.2.1.1.2.1.2	0.406183368869936	.	190640001	190720000	#FFDADA	1	0.625
chr1	190720001	190920000	B.1.1.2.1.2.2.1.1	0.264392324093817	.	190720001	190920000	#DADAFF	1	0.5
chr1	190920001	191240000	A.2.2.2.1.1.1.1.2	0.4136460554371	.	190920001	191240000	#FFDADA	1	0.625
chr1	191240001	191360000	B.1.1.1.1.2.1.2.1.2	0.326226012793177	.	191240001	191360000	#DADAFF	1	0.5
chr1	191360001	191760000	B.1.1.2.2.2.2.1.2.1.2	0.217484008528785	.	191360001	191760000	#DADAFF	1	0.5
chr1	191760001	191960000	B.1.2.2.1.2.1.2.2	0.158848614072495	.	191760001	191960000	#9191FF	1	0.375
chr1	191960001	192120000	B.2.2.1.1.1.1.2.2.1	0.0714285714285714	.	191960001	192120000	#0000FF	1	0.125
chr1	192120001	192440000	B.2.2.1.2.2.1.2.1.2.2.1	0.0298507462686567	.	192120001	192440000	#0000FF	1	0.125
chr1	192440001	192840000	A.2.2.1.2.2.1.1.2.2	0.443496801705757	.	192440001	192840000	#FFDADA	1	0.625
chr1	192840001	193040000	A.1.2.1.2.2.2.1.1.2.1.2	0.871002132196162	.	192840001	193040000	#FF4848	1	0.875
chr1	193040001	193320000	A.2.2.2.1.2.2.2.2.2.1	0.383795309168444	.	193040001	193320000	#FFDADA	1	0.625
chr1	193320001	193640000	B.2.2.1.2.1.1.2.1	0.0447761194029851	.	193320001	193640000	#0000FF	1	0.125
chr1	193640001	193960000	B.2.2.1.2.2.2.1.1.2	0.0255863539445629	.	193640001	193960000	#0000FF	1	0.125
chr1	193960001	194040000	B.2.2.1.1.2.1.2.1	0.0628997867803838	.	193960001	194040000	#0000FF	1	0.125
chr1	194040001	194240000	B.2.2.1.2.2.1.1.1.2.2.2	0.0341151385927505	.	194040001	194240000	#0000FF	1	0.125
chr1	194240001	194320000	B.2.1.2.2.2.1.2.2	0.0778251599147122	.	194240001	194320000	#4848FF	1	0.25
chr1	194320001	194520000	B.2.2.1.2.2.2.2.1	0.023454157782516	.	194320001	194520000	#0000FF	1	0.125
chr1	194520001	194720000	B.2.2.2.1.1.2.1	0.0191897654584222	.	194520001	194720000	#0000FF	1	0.125
chr1	194720001	194920000	B.2.2.1.1.1.2.1.2.1	0.0682302771855011	.	194720001	194920000	#0000FF	1	0.125
chr1	194920001	195000000	B.2.2.1.1.2.2.2.1	0.0565031982942431	.	194920001	195000000	#0000FF	1	0.125
chr1	195000001	195400000	B.2.2.2.1.1.2.2	0.0181236673773987	.	195000001	195400000	#0000FF	1	0.125
chr1	195400001	195920000	B.2.2.2.2.2.1	0.00426439232409382	.	195400001	195920000	#0000FF	1	0.125
chr1	195920001	196080000	B.2.1.2.2.2.1.1.2.2	0.0810234541577825	.	195920001	196080000	#4848FF	1	0.25
chr1	196080001	196240000	B.2.1.1.2.2.1.2.1.2.2	0.106609808102345	.	196080001	196240000	#4848FF	1	0.25
chr1	196240001	196720000	B.2.2.2.2.2.2.1.1	0.00319829424307036	.	196240001	196720000	#0000FF	1	0.125
chr1	196720001	196800000	B.2.1.2.1.2.1.2	0.0927505330490405	.	196720001	196800000	#4848FF	1	0.25
chr1	196800001	197000000	B.2.1.2.2.1.2.2.2	0.0842217484008529	.	196800001	197000000	#4848FF	1	0.25
chr1	197000001	197120000	B.2.1.2.1.1.1.2	0.0970149253731343	.	197000001	197120000	#4848FF	1	0.25
chr1	197120001	197600000	B.2.1.1.2.1.1.2	0.11727078891258	.	197120001	197600000	#4848FF	1	0.25
chr1	197600001	197880000	A.1.2.1.2.2.2.2.1.1.2.1	0.863539445628998	.	197600001	197880000	#FF4848	1	0.875
chr1	197880001	198080000	B.1.1.2.1.2.1.2	0.26545842217484	.	197880001	198080000	#DADAFF	1	0.5
chr1	198080001	198200000	B.1.1.2.1.2.2.2.1.2	0.257995735607676	.	198080001	198200000	#DADAFF	1	0.5
chr1	198200001	198440000	B.1.2.2.2.1.2.1.2	0.143923240938166	.	198200001	198440000	#9191FF	1	0.375
chr1	198440001	198680000	B.2.1.1.1.2.1	0.12046908315565	.	198440001	198680000	#4848FF	1	0.25
chr1	198680001	198840000	B.2.2.1.2.2.2.2.2.1	0.0223880597014925	.	198680001	198840000	#0000FF	1	0.125
chr1	198840001	198960000	B.2.2.1.1.2.2.1.1.2.2	0.05863539445629	.	198840001	198960000	#0000FF	1	0.125
chr1	198960001	199040000	B.2.2.1.1.1.2.2	0.0660980810234542	.	198960001	199040000	#0000FF	1	0.125
chr1	199040001	199160000	B.2.2.1.1.1.1.1.2.1	0.0746268656716418	.	199040001	199160000	#0000FF	1	0.125
chr1	199160001	199680000	B.2.2.2.2.2.2.2	0.00106609808102345	.	199160001	199680000	#0000FF	1	0.125
chr1	199680001	199880000	B.2.1.2.1.2.2.2	0.0895522388059701	.	199680001	199880000	#4848FF	1	0.25
chr1	199880001	199960000	B.1.2.2.1.2.1.1.2.1	0.162046908315565	.	199880001	199960000	#9191FF	1	0.375
chr1	199960001	200200000	B.1.1.2.1.2.1.1.2	0.266524520255864	.	199960001	200200000	#DADAFF	1	0.5
chr1	200200001	200280000	B.1.1.1.1.2.1.2.2	0.325159914712153	.	200200001	200280000	#DADAFF	1	0.5
chr1	200280001	200560000	A.2.2.2.2.2.2.1.1.1	0.358208955223881	.	200280001	200560000	#FFDADA	1	0.625
chr1	200560001	200880000	A.1.1.2.2.1.2.1.1	0.949893390191898	.	200560001	200880000	#FF0000	1	1
chr1	200880001	201200000	A.1.1.1.2.2.2.1.1.2.1	0.986140724946695	.	200880001	201200000	#FF0000	1	1
chr1	201200001	201400000	A.1.1.1.2.2.1.1	0.989339019189765	.	201200001	201400000	#FF0000	1	1
chr1	201400001	202120000	A.1.1.1.1.1	1	.	201400001	202120000	#FF0000	1	1
chr1	202120001	202280000	A.1.2.1.1.1.1.2.2.2	0.921108742004264	.	202120001	202280000	#FF4848	1	0.875
chr1	202280001	202480000	A.1.2.1.2.2.1.1.2.2.2.1	0.881663113006397	.	202280001	202480000	#FF4848	1	0.875
chr1	202480001	202680000	A.1.2.1.1.1.1.2.2.1.1	0.923240938166311	.	202480001	202680000	#FF4848	1	0.875
chr1	202680001	202960000	A.1.1.2.1.1.2.2.1.1.1	0.973347547974414	.	202680001	202960000	#FF0000	1	1
chr1	202960001	203160000	A.1.1.2.1.2.2.1.2	0.953091684434968	.	202960001	203160000	#FF0000	1	1
chr1	203160001	203440000	A.1.1.2.1.2.1.1.1.1.1	0.964818763326226	.	203160001	203440000	#FF0000	1	1
chr1	203440001	204000000	A.1.1.1.2.1.2.1.2	0.992537313432836	.	203440001	204000000	#FF0000	1	1
chr1	204000001	204320000	A.1.1.2.2.2.1.1	0.94456289978678	.	204000001	204320000	#FF0000	1	1
chr1	204320001	204480000	A.1.1.2.1.1.2.2.1.1.2	0.97228144989339	.	204320001	204480000	#FF0000	1	1
chr1	204480001	204560000	A.1.2.1.1.1.2.2.1.2.2	0.9136460554371	.	204480001	204560000	#FF4848	1	0.875
chr1	204560001	204640000	A.2.2.2.1.1.1.2.1	0.412579957356077	.	204560001	204640000	#FFDADA	1	0.625
chr1	204640001	204800000	A.1.2.1.2.2.1.2.2.2	0.874200426439232	.	204640001	204800000	#FF4848	1	0.875
chr1	204800001	204920000	A.1.2.2.2.2.1.2.1.2.2.1	0.752665245202559	.	204800001	204920000	#FF4848	1	0.875
chr1	204920001	205280000	A.1.1.2.1.1.2.1.2.1	0.975479744136461	.	204920001	205280000	#FF0000	1	1
chr1	205280001	205480000	A.1.1.2.1.1.2.2.2.1	0.968017057569296	.	205280001	205480000	#FF0000	1	1
chr1	205480001	205760000	A.1.1.1.1.2.1.1	0.998933901918977	.	205480001	205760000	#FF0000	1	1
chr1	205760001	205960000	A.1.2.1.2.2.1.1.2.1.2.2	0.883795309168444	.	205760001	205960000	#FF4848	1	0.875
chr1	206080001	206160000	A.2.1.1.1.1.2.2.2.2.2	0.707889125799574	.	206080001	206160000	#FF9191	1	0.75
chr1	206160001	206360000	A.1.1.2.1.2.2.2	0.952025586353945	.	206160001	206360000	#FF0000	1	1
chr1	206480001	206560000	A.2.2.1.1.2.1.2	0.488272921108742	.	206480001	206560000	#FFDADA	1	0.625
chr1	206560001	206760000	A.1.1.2.1.1.1.1	0.981876332622601	.	206560001	206760000	#FF0000	1	1
chr1	206760001	206840000	A.1.1.2.2.1.2.2.2	0.945628997867804	.	206760001	206840000	#FF0000	1	1
chr1	206840001	206920000	A.2.1.1.1.1.2.2.1.1.2	0.715351812366738	.	206840001	206920000	#FF9191	1	0.75
chr1	206920001	207240000	A.1.1.1.2.1.2.2.2	0.990405117270789	.	206920001	207240000	#FF0000	1	1
chr1	207240001	207640000	B.1.1.1.2.1.1.2.1.2.2	0.307036247334755	.	207240001	207640000	#DADAFF	1	0.5
chr1	207640001	207760000	A.2.2.2.1.1.2.2	0.405117270788913	.	207640001	207760000	#FFDADA	1	0.625
chr1	207760001	208000000	A.1.2.1.2.2.2.1.2.1	0.868869936034115	.	207760001	208000000	#FF4848	1	0.875
chr1	208000001	208160000	A.2.1.1.1.2.2.1.1.1.1	0.686567164179104	.	208000001	208160000	#FF9191	1	0.75
chr1	208160001	208520000	B.1.1.1.2.1.1.2.1.2.1	0.308102345415778	.	208160001	208520000	#DADAFF	1	0.5
chr1	208520001	208720000	B.2.2.1.1.1.2.1.1	0.0692963752665245	.	208520001	208720000	#0000FF	1	0.125
chr1	208720001	209000000	B.2.2.2.1.2.1.2.1	0.0138592750533049	.	208720001	209000000	#0000FF	1	0.125
chr1	209000001	209120000	B.2.2.1.1.2.1.2.2	0.0618336886993603	.	209000001	209120000	#0000FF	1	0.125
chr1	209120001	209200000	B.2.2.1.1.2.2.1.1.2.1	0.0597014925373134	.	209120001	209200000	#0000FF	1	0.125
chr1	209200001	209280000	B.2.2.1.1.1.1.1.1	0.0756929637526653	.	209200001	209280000	#0000FF	1	0.125
chr1	209280001	209520000	B.2.2.1.2.2.1.1.2	0.0330490405117271	.	209280001	209520000	#0000FF	1	0.125
chr1	209520001	209800000	B.2.1.1.1.2.2	0.119402985074627	.	209520001	209800000	#4848FF	1	0.25
chr1	209800001	210040000	B.1.1.1.2.1.1.2.2.1	0.305970149253731	.	209800001	210040000	#DADAFF	1	0.5
chr1	210040001	210480000	B.2.2.2.2.1.1.1	0.00959488272921109	.	210040001	210480000	#0000FF	1	0.125
chr1	210480001	210560000	B.2.1.2.1.2.1.1	0.093816631130064	.	210480001	210560000	#4848FF	1	0.25
chr1	210560001	210760000	B.2.2.1.1.1.1.2.1	0.0724946695095949	.	210560001	210760000	#0000FF	1	0.125
chr1	210760001	210960000	B.2.2.1.2.2.1.2.2	0.0277185501066098	.	210760001	210960000	#0000FF	1	0.125
chr1	210960001	211040000	B.2.1.2.2.2.1.1.1	0.0831556503198294	.	210960001	211040000	#4848FF	1	0.25
chr1	211040001	211280000	B.2.2.1.1.2.2.1.2	0.0575692963752665	.	211040001	211280000	#0000FF	1	0.125
chr1	211280001	211640000	A.2.2.2.2.1.2.1.2.2	0.371002132196162	.	211280001	211640000	#FFDADA	1	0.625
chr1	211640001	211840000	A.2.1.1.1.1.1.2.2.1.1	0.724946695095949	.	211640001	211840000	#FF9191	1	0.75
chr1	211840001	212280000	A.1.1.2.2.2.2.1.1.1	0.940298507462687	.	211840001	212280000	#FF0000	1	1
chr1	212280001	212480000	A.1.1.2.2.2.2.1.2	0.93816631130064	.	212280001	212480000	#FF0000	1	1
chr1	212480001	212640000	A.1.1.2.2.1.2.1.2.1	0.948827292110874	.	212480001	212640000	#FF0000	1	1
chr1	212640001	212800000	A.1.1.2.2.2.2.2.2	0.933901918976546	.	212640001	212800000	#FF0000	1	1
chr1	212800001	213000000	A.1.1.2.2.1.2.1.2.2	0.947761194029851	.	212800001	213000000	#FF0000	1	1
chr1	213000001	213120000	A.2.1.1.1.2.1.2.1.2.1.1	0.696162046908316	.	213000001	213120000	#FF9191	1	0.75
chr1	213120001	213200000	A.1.2.1.2.2.1.2.1.2.1	0.877398720682303	.	213120001	213200000	#FF4848	1	0.875
chr1	213200001	213600000	A.2.2.2.1.2.2.2.2.2.2	0.38272921108742	.	213200001	213600000	#FFDADA	1	0.625
chr1	213600001	213800000	B.2.2.1.2.1.1.1.1.2.2.2.1	0.0490405117270789	.	213600001	213800000	#0000FF	1	0.125
chr1	213800001	214040000	B.2.2.1.2.2.2.1.2	0.0245202558635394	.	213800001	214040000	#0000FF	1	0.125
chr1	214040001	214240000	B.2.2.2.1.2.1.1.2.2	0.0149253731343284	.	214040001	214240000	#0000FF	1	0.125
chr1	214240001	214360000	B.2.1.1.2.1.2.1	0.116204690831557	.	214240001	214360000	#4848FF	1	0.25
chr1	214360001	214600000	A.2.2.2.2.2.2.2.2	0.345415778251599	.	214360001	214600000	#FFDADA	1	0.625
chr1	214600001	214800000	A.2.2.2.2.2.2.1.2.2.2	0.34861407249467	.	214600001	214800000	#FFDADA	1	0.625
chr1	214800001	215280000	B.2.2.2.2.1.2.1.2	0.00639658848614072	.	214800001	215280000	#0000FF	1	0.125
chr1	215280001	215360000	B.2.1.2.2.2.1.1.2.1	0.082089552238806	.	215280001	215360000	#4848FF	1	0.25
chr1	215360001	215480000	B.2.2.1.1.2.1.1.2	0.0639658848614073	.	215360001	215480000	#0000FF	1	0.125
chr1	215480001	215720000	B.2.2.1.2.2.2.1.1.1	0.0266524520255864	.	215480001	215720000	#0000FF	1	0.125
chr1	215720001	215840000	B.1.1.1.1.1.2.2	0.333688699360341	.	215720001	215840000	#DADAFF	1	0.5
chr1	215840001	216120000	B.2.2.1.2.1.1.1.1.2.2.1	0.0501066098081023	.	215840001	216120000	#0000FF	1	0.125
chr1	216120001	216280000	B.2.2.2.1.2.2.1	0.011727078891258	.	216120001	216280000	#0000FF	1	0.125
chr1	216280001	216680000	B.2.2.2.2.1.2.1.1	0.00746268656716418	.	216280001	216680000	#0000FF	1	0.125
chr1	216680001	216880000	B.2.1.1.2.2.1.2.2	0.105543710021322	.	216680001	216880000	#4848FF	1	0.25
chr1	216880001	217200000	B.1.2.2.2.1.1.1.2	0.149253731343284	.	216880001	217200000	#9191FF	1	0.375
chr1	217200001	217320000	B.1.2.1.1.1.2.2.1.2.1.2.1	0.196162046908316	.	217200001	217320000	#9191FF	1	0.375
chr1	217320001	217640000	B.1.2.2.2.1.2.1.1.2	0.14498933901919	.	217320001	217640000	#9191FF	1	0.375
chr1	217640001	217840000	A.2.2.2.2.2.2.1.2.2.1.2.2	0.349680170575693	.	217640001	217840000	#FFDADA	1	0.625
chr1	217840001	218120000	B.2.1.1.2.2.1.2.1.2.1.2	0.107675906183369	.	217840001	218120000	#4848FF	1	0.25
chr1	218120001	218440000	B.2.2.2.1.2.1.1.1	0.0170575692963753	.	218120001	218440000	#0000FF	1	0.125
chr1	218440001	218680000	A.2.1.1.1.2.2.1.2.2	0.682302771855011	.	218440001	218680000	#FF9191	1	0.75
chr1	218680001	218800000	A.2.2.2.1.1.2.1.1.2.1	0.408315565031983	.	218680001	218800000	#FFDADA	1	0.625
chr1	218800001	219040000	A.1.2.1.2.2.2.2.1.1.1.1.2	0.865671641791045	.	218800001	219040000	#FF4848	1	0.875
chr1	219040001	219160000	A.2.2.1.1.2.2.1.2.1	0.482942430703625	.	219040001	219160000	#FFDADA	1	0.625
chr1	219160001	219320000	A.2.2.1.1.1.2.2.2.1	0.491471215351812	.	219160001	219320000	#FFDADA	1	0.625
chr1	219320001	219480000	A.2.2.1.1.1.1.2.1.1	0.5	.	219320001	219480000	#FFDADA	1	0.625
chr1	219480001	219840000	A.1.2.1.2.2.2.1.1.2.2	0.869936034115139	.	219480001	219840000	#FF4848	1	0.875
chr1	219840001	220000000	A.2.1.1.1.1.1.2.2.1.2	0.723880597014925	.	219840001	220000000	#FF9191	1	0.75
chr1	220000001	220280000	A.1.1.2.1.1.1.2.1	0.980810234541578	.	220000001	220280000	#FF0000	1	1
chr1	220280001	220720000	A.1.1.1.1.2.2	0.99680170575693	.	220280001	220720000	#FF0000	1	1
chr1	220720001	220840000	A.1.2.1.2.2.2.2.1.2.1	0.861407249466951	.	220720001	220840000	#FF4848	1	0.875
chr1	220840001	221000000	A.1.2.1.2.2.1.1.2.2.1	0.88272921108742	.	220840001	221000000	#FF4848	1	0.875
chr1	221000001	221120000	A.1.2.1.2.2.1.2.1.2.2	0.876332622601279	.	221000001	221120000	#FF4848	1	0.875
chr1	221120001	221680000	A.1.1.2.2.2.1.2.2	0.94136460554371	.	221120001	221680000	#FF0000	1	1
chr1	221680001	222080000	A.1.2.1.2.1.2.2.1.1	0.892324093816631	.	221680001	222080000	#FF4848	1	0.875
chr1	222080001	222480000	A.2.1.1.1.2.1.1.2.2.1	0.701492537313433	.	222080001	222480000	#FF9191	1	0.75
chr1	222480001	222640000	A.2.1.1.1.2.1.2.2.2.2.2	0.687633262260128	.	222480001	222640000	#FF9191	1	0.75
chr1	222640001	223040000	A.1.1.2.2.2.2.2.1.2.1	0.936034115138593	.	222640001	223040000	#FF0000	1	1
chr1	223040001	223120000	A.2.1.1.1.1.2.1.2.1	0.718550106609808	.	223040001	223120000	#FF9191	1	0.75
chr1	223120001	223320000	A.1.2.1.2.2.2.2.1.2.2	0.860341151385927	.	223120001	223320000	#FF4848	1	0.875
chr1	223320001	223560000	A.2.1.1.1.2.1.1.1.2	0.704690831556503	.	223320001	223560000	#FF9191	1	0.75
chr1	223560001	223680000	A.1.2.2.2.2.1.1.2.2.2	0.757995735607676	.	223560001	223680000	#FF4848	1	0.875
chr1	223680001	223840000	A.2.1.1.1.1.2.2.1.1.1	0.716417910447761	.	223680001	223840000	#FF9191	1	0.75
chr1	223840001	224200000	A.1.2.2.1.2.2.2.2.2	0.795309168443497	.	223840001	224200000	#FF4848	1	0.875
chr1	224200001	224560000	A.1.1.1.2.2.2.1.1.2.2	0.985074626865672	.	224200001	224560000	#FF0000	1	1
chr1	224560001	224720000	A.1.2.2.2.2.1.1.2.2.1	0.759061833688699	.	224560001	224720000	#FF4848	1	0.875
chr1	224720001	225240000	A.2.1.1.2.2.2.2.1.2.1.1	0.601279317697228	.	224720001	225240000	#FF9191	1	0.75
chr1	225240001	225480000	B.1.1.2.2.1.1.1.1.2	0.252665245202559	.	225240001	225480000	#DADAFF	1	0.5
chr1	225480001	225680000	A.2.1.1.1.2.1.2.2.2.1.1.2	0.690831556503198	.	225480001	225680000	#FF9191	1	0.75
chr1	225680001	225800000	A.2.1.1.1.1.2.1.1.2.1	0.720682302771855	.	225680001	225800000	#FF9191	1	0.75
chr1	225800001	226240000	A.1.1.1.2.1.1.1	0.995735607675906	.	225800001	226240000	#FF0000	1	1
chr1	226240001	226560000	A.1.1.1.2.2.2.1.2	0.984008528784648	.	226240001	226560000	#FF0000	1	1
chr1	226560001	227000000	A.1.1.2.1.1.2.2.2.2.2	0.965884861407249	.	226560001	227000000	#FF0000	1	1
chr1	227000001	227360000	A.1.1.2.1.1.2.2.1.2.1.1	0.971215351812367	.	227000001	227360000	#FF0000	1	1
chr1	227360001	227480000	A.1.2.2.1.2.2.2.2.1.1	0.797441364605544	.	227360001	227480000	#FF4848	1	0.875
chr1	227480001	227640000	A.1.2.1.1.1.1.1.2.2	0.930703624733475	.	227480001	227640000	#FF4848	1	0.875
chr1	227640001	227800000	A.1.1.2.2.1.2.2.1	0.946695095948827	.	227640001	227800000	#FF0000	1	1
chr1	227800001	227960000	A.1.2.1.1.2.1.2.2.1	0.909381663113006	.	227800001	227960000	#FF4848	1	0.875
chr1	227960001	228120000	A.1.2.2.2.2.2.1.1.2	0.744136460554371	.	227960001	228120000	#FF4848	1	0.875
chr1	228120001	228440000	A.1.1.2.1.1.2.1.2.2	0.974413646055437	.	228120001	228440000	#FF0000	1	1
chr1	228440001	228760000	A.1.1.2.1.2.1.2.2.1	0.958422174840085	.	228440001	228760000	#FF0000	1	1
chr1	228760001	229160000	A.1.1.2.1.2.1.1.1.2	0.962686567164179	.	228760001	229160000	#FF0000	1	1
chr1	229160001	229240000	A.2.1.1.1.1.1.1.2.1	0.729211087420043	.	229160001	229240000	#FF9191	1	0.75
chr1	229240001	229360000	A.1.2.1.1.1.1.2.1.1.1.1	0.929637526652452	.	229240001	229360000	#FF4848	1	0.875
chr1	229360001	229440000	A.2.1.2.1.1.1.2.2.2	0.577825159914712	.	229360001	229440000	#FF9191	1	0.75
chr1	229440001	229640000	A.1.1.2.1.1.2.2.1.2.2	0.96908315565032	.	229440001	229640000	#FF0000	1	1
chr1	229640001	229840000	A.1.1.2.2.2.1.2.1.2	0.942430703624733	.	229640001	229840000	#FF0000	1	1
chr1	229840001	230040000	A.1.2.1.1.1.1.2.2.1.2	0.922174840085288	.	229840001	230040000	#FF4848	1	0.875
chr1	230040001	230160000	A.1.2.2.2.2.1.2.1.1.1	0.756929637526652	.	230040001	230160000	#FF4848	1	0.875
chr1	230160001	230480000	A.1.2.1.1.1.1.2.1.2	0.924307036247335	.	230160001	230480000	#FF4848	1	0.875
chr1	230480001	231040000	A.1.2.1.2.1.2.1.1.2	0.895522388059702	.	230480001	231040000	#FF4848	1	0.875
chr1	231040001	231160000	A.2.1.1.2.2.1.2.2.1.1	0.613006396588486	.	231040001	231160000	#FF9191	1	0.75
chr1	231160001	231320000	A.2.1.1.1.1.1.2.1	0.726012793176972	.	231160001	231320000	#FF9191	1	0.75
chr1	231320001	231520000	A.2.1.1.1.2.2.2.1	0.681236673773987	.	231320001	231520000	#FF9191	1	0.75
chr1	231520001	231680000	A.1.2.2.2.2.2.2.2.1.2	0.73773987206823	.	231520001	231680000	#FF4848	1	0.875
chr1	231680001	232040000	A.2.1.1.2.1.2.2.1.2.1	0.641791044776119	.	231680001	232040000	#FF9191	1	0.75
chr1	232040001	232160000	A.2.1.1.1.1.2.2.2.1	0.71002132196162	.	232040001	232160000	#FF9191	1	0.75
chr1	232160001	232680000	A.1.1.2.2.2.2.2.1.2.2	0.934968017057569	.	232160001	232680000	#FF0000	1	1
chr1	232680001	232840000	A.2.1.1.1.2.1.2.1.2.1.2	0.695095948827292	.	232680001	232840000	#FF9191	1	0.75
chr1	232840001	233120000	A.1.2.2.2.2.2.2.2.2.1	0.736673773987207	.	232840001	233120000	#FF4848	1	0.875
chr1	233120001	233240000	A.2.1.1.1.2.2.2.2.1.2.2	0.678038379530917	.	233120001	233240000	#FF9191	1	0.75
chr1	233240001	233440000	A.2.1.1.1.2.2.2.2.1.2.1	0.67910447761194	.	233240001	233440000	#FF9191	1	0.75
chr1	233440001	233640000	A.2.2.2.1.1.1.1.1	0.414712153518124	.	233440001	233640000	#FFDADA	1	0.625
chr1	233640001	234000000	B.1.1.1.2.2.2.1.1.1.2.2	0.282515991471215	.	233640001	234000000	#DADAFF	1	0.5
chr1	234000001	234080000	B.1.1.2.1.1.2.2.2.1	0.269722814498934	.	234000001	234080000	#DADAFF	1	0.5
chr1	234080001	234440000	A.2.2.1.2.2.1.2.1.2.2	0.437100213219616	.	234080001	234440000	#FFDADA	1	0.625
chr1	234440001	234600000	A.2.1.1.1.2.1.2.1.1.1	0.699360341151386	.	234440001	234600000	#FF9191	1	0.75
chr1	234600001	234960000	A.1.1.2.1.1.2.1.1.1	0.977611940298508	.	234600001	234960000	#FF0000	1	1
chr1	234960001	235200000	A.1.1.2.1.2.2.1.1.2.1	0.955223880597015	.	234960001	235200000	#FF0000	1	1
chr1	235240001	235320000	A.1.1.2.1.2.2.1.1.2.1	0.955223880597015	.	235240001	235320000	#FF0000	1	1
chr1	235320001	235520000	A.1.2.1.1.1.2.2.1.2.1	0.914712153518124	.	235320001	235520000	#FF4848	1	0.875
chr1	235520001	235640000	A.1.2.2.2.2.2.2.2.1.1	0.738805970149254	.	235520001	235640000	#FF4848	1	0.875
chr1	235640001	235880000	A.1.2.2.2.2.1.2.1.2.1	0.753731343283582	.	235640001	235880000	#FF4848	1	0.875
chr1	235880001	235960000	A.1.2.1.2.2.2.2.2.1	0.859275053304904	.	235880001	235960000	#FF4848	1	0.875
chr1	235960001	236280000	A.1.1.2.1.1.2.1.1.2	0.976545842217484	.	235960001	236280000	#FF0000	1	1
chr1	236280001	236440000	A.2.1.1.1.1.1.1.2.2.1	0.728144989339019	.	236280001	236440000	#FF9191	1	0.75
chr1	236440001	236760000	A.1.1.1.2.2.1.2	0.988272921108742	.	236440001	236760000	#FF0000	1	1
chr1	236760001	237080000	A.2.1.1.1.2.2.2.2.2.2	0.67590618336887	.	236760001	237080000	#FF9191	1	0.75
chr1	237080001	237400000	A.2.2.1.1.2.2.1.2.2.2	0.480810234541578	.	237080001	237400000	#FFDADA	1	0.625
chr1	237400001	237680000	A.2.2.1.2.2.1.1.2.1	0.44456289978678	.	237400001	237680000	#FFDADA	1	0.625
chr1	237680001	237960000	B.1.1.1.2.1.1.1.2.1	0.312366737739872	.	237680001	237960000	#DADAFF	1	0.5
chr1	237960001	238240000	B.2.2.1.2.1.1.1.1.2.1.2	0.0511727078891258	.	237960001	238240000	#0000FF	1	0.125
chr1	238240001	238560000	B.2.2.1.2.1.1.1.1.2.2.2.2	0.0479744136460554	.	238240001	238560000	#0000FF	1	0.125
chr1	238560001	238840000	B.2.2.2.1.1.1	0.0202558635394456	.	238560001	238840000	#0000FF	1	0.125
chr1	238840001	238960000	B.2.2.1.1.2.2.2.2	0.0554371002132196	.	238840001	238960000	#0000FF	1	0.125
chr1	238960001	239120000	B.2.2.1.2.1.1.2.2.2.1.2	0.0415778251599147	.	238960001	239120000	#0000FF	1	0.125
chr1	239120001	239280000	B.2.1.1.2.2.1.1.2.1	0.111940298507463	.	239120001	239280000	#4848FF	1	0.25
chr1	239280001	239560000	B.1.2.1.2.1.2.2.1.2	0.180170575692964	.	239280001	239560000	#9191FF	1	0.375
chr1	239560001	239680000	B.1.1.2.1.2.2.1.2.2.1.2	0.261194029850746	.	239560001	239680000	#DADAFF	1	0.5
chr1	239680001	240160000	B.1.1.1.2.1.1.1.1.2.1.2	0.315565031982942	.	239680001	240160000	#DADAFF	1	0.5
chr1	240160001	240400000	B.2.1.1.2.2.2.1.2	0.101279317697228	.	240160001	240400000	#4848FF	1	0.25
chr1	240400001	240480000	B.2.2.1.1.2.1.1.1	0.0650319829424307	.	240400001	240480000	#0000FF	1	0.125
chr1	240480001	240720000	B.2.2.1.2.2.2.2.2.2	0.0213219616204691	.	240480001	240720000	#0000FF	1	0.125
chr1	240720001	240840000	B.2.1.2.1.2.2.1.1	0.0916844349680171	.	240720001	240840000	#4848FF	1	0.25
chr1	240840001	241360000	B.2.2.2.2.1.2.2	0.00533049040511727	.	240840001	241360000	#0000FF	1	0.125
chr1	241360001	241640000	B.2.1.1.2.2.2.1.1.2	0.102345415778252	.	241360001	241640000	#4848FF	1	0.25
chr1	241640001	241840000	B.1.1.2.2.2.1.2.1.1	0.227078891257996	.	241640001	241840000	#DADAFF	1	0.5
chr1	241840001	242000000	B.1.1.1.2.2.2.1.1.2.2	0.280383795309168	.	241840001	242000000	#DADAFF	1	0.5
chr1	242000001	242160000	B.1.1.2.1.1.2.2.1	0.270788912579957	.	242000001	242160000	#DADAFF	1	0.5
chr1	242160001	242440000	B.1.2.1.2.1.1.1.1	0.186567164179104	.	242160001	242440000	#9191FF	1	0.375
chr1	242440001	243200000	B.2.2.1.2.2.1.2.1.2.1	0.0309168443496802	.	242440001	243200000	#0000FF	1	0.125
chr1	243200001	243720000	B.2.1.1.1.1.1.2.2	0.123667377398721	.	243200001	243720000	#4848FF	1	0.25
chr1	243720001	243880000	B.2.1.2.1.1.2.2	0.0948827292110874	.	243720001	243880000	#4848FF	1	0.25
chr1	243880001	244120000	B.2.2.1.2.1.1.1.1.1.2	0.0533049040511727	.	243880001	244120000	#0000FF	1	0.125
chr1	244120001	244480000	B.1.2.2.2.1.1.2.2	0.147121535181237	.	244120001	244480000	#9191FF	1	0.375
chr1	244480001	244560000	B.1.1.2.1.1.2.1.2.1	0.272921108742004	.	244480001	244560000	#DADAFF	1	0.5
chr1	244560001	244640000	B.1.1.1.1.2.1.2.1.1.1	0.328358208955224	.	244560001	244640000	#DADAFF	1	0.5
chr1	244640001	244760000	B.1.2.1.2.2.2.2	0.169509594882729	.	244640001	244760000	#9191FF	1	0.375
chr1	244760001	244960000	A.2.1.1.1.1.2.1.1.2.2	0.719616204690832	.	244760001	244960000	#FF9191	1	0.75
chr1	244960001	245040000	A.2.2.1.1.1.2.1.2	0.494669509594883	.	244960001	245040000	#FFDADA	1	0.625
chr1	245040001	245240000	A.2.1.1.1.2.1.2.2.2.1.1.1	0.691897654584222	.	245040001	245240000	#FF9191	1	0.75
chr1	245240001	245480000	A.2.2.2.2.1.2.1.2.1	0.372068230277185	.	245240001	245480000	#FFDADA	1	0.625
chr1	245480001	245680000	B.1.1.1.1.2.1.1.1.2.2	0.330490405117271	.	245480001	245680000	#DADAFF	1	0.5
chr1	245680001	245800000	B.1.1.2.1.1.2.1.2.2	0.271855010660981	.	245680001	245800000	#DADAFF	1	0.5
chr1	245800001	245960000	A.2.2.2.1.2.2.2.2.1.1.2	0.38592750533049	.	245800001	245960000	#FFDADA	1	0.625
chr1	245960001	246440000	A.1.2.1.2.2.2.2.1.1.1.1.1	0.866737739872068	.	245960001	246440000	#FF4848	1	0.875
chr1	246440001	246680000	A.1.2.1.1.1.2.2.2	0.912579957356077	.	246440001	246680000	#FF4848	1	0.875
chr1	246680001	246800000	A.1.2.1.2.2.1.2.2.1	0.875266524520256	.	246680001	246800000	#FF4848	1	0.875
chr1	246800001	247080000	A.1.2.1.2.2.2.1.1.2.1.1	0.872068230277185	.	246800001	247080000	#FF4848	1	0.875
chr1	247080001	247360000	A.1.2.1.2.2.2.2.1.1.2.2	0.862473347547974	.	247080001	247360000	#FF4848	1	0.875
chr1	247360001	247880000	B.2.2.1.2.1.1.1.1.2.1.1	0.0522388059701493	.	247360001	247880000	#0000FF	1	0.125
chr1	247880001	247960000	B.2.2.1.1.1.1.1.2.2	0.0735607675906183	.	247880001	247960000	#0000FF	1	0.125
chr1	247960001	248040000	B.2.1.2.2.1.2.2.1	0.0852878464818763	.	247960001	248040000	#4848FF	1	0.25
chr1	248040001	248320000	B.2.2.2.1.2.2.2	0.0106609808102345	.	248040001	248320000	#0000FF	1	0.125
chr1	248320001	248400000	B.2.1.2.2.2.2	0.0767590618336887	.	248320001	248400000	#4848FF	1	0.25
chr1	248400001	248640000	B.2.2.2.2.1.1.2	0.00852878464818763	.	248400001	248640000	#0000FF	1	0.125
chr1	248640001	248760000	B.1.2.2.1.2.2.1.1	0.157782515991471	.	248640001	248760000	#9191FF	1	0.375
chr1	248760001	248920000	B.1.1.2.2.2.2.1.1.1	0.220682302771855	.	248760001	248920000	#DADAFF	1	0.5
chr1	249040001	249120000	B.1.1.2.2.2.2.1.1.1	0.220682302771855	.	249040001	249120000	#DADAFF	1	0.5
chr1	249120001	249240000	A.2.1.1.1.1.2.2.1.2.1.1	0.714285714285714	.	249120001	249240000	#FF9191	1	0.75
chr2	1	160000	A.1.2.1.2.1.2.2.2	0.835603112840467	.	1	160000	#FF4848	1	0.875
chr2	160001	280000	A.2.2.2.1.1.1.1.2.1	0.466926070038911	.	160001	280000	#FFDADA	1	0.625
chr2	280001	440000	A.2.1.1.2.2.1.1.1.2.1.2	0.633268482490272	.	280001	440000	#FF9191	1	0.75
chr2	440001	680000	A.2.1.1.1.1.1.1.1	0.692607003891051	.	440001	680000	#FF9191	1	0.75
chr2	680001	1000000	A.2.2.1.2.1.1.2.1.2	0.492217898832685	.	680001	1000000	#FFDADA	1	0.625
chr2	1000001	1160000	A.2.2.1.1.1.1.1.1.2.2.2	0.542801556420233	.	1000001	1160000	#FFDADA	1	0.625
chr2	1160001	1440000	A.2.2.1.1.2.1.2.2.2.2	0.512645914396887	.	1160001	1440000	#FFDADA	1	0.625
chr2	1440001	1840000	A.2.1.2.2.2.2.2.1	0.547665369649806	.	1440001	1840000	#FF9191	1	0.75
chr2	1840001	2120000	A.2.2.1.1.2.2.1.1.2.2.1	0.50875486381323	.	1840001	2120000	#FFDADA	1	0.625
chr2	2120001	2320000	A.2.2.1.2.2.2.1	0.47568093385214	.	2120001	2320000	#FFDADA	1	0.625
chr2	2320001	2520000	A.2.2.1.1.2.2.1.1.1.1	0.511673151750973	.	2320001	2520000	#FFDADA	1	0.625
chr2	2520001	2720000	A.2.2.1.2.1.1.2.2.2	0.490272373540856	.	2520001	2720000	#FFDADA	1	0.625
chr2	2720001	2960000	A.2.2.1.2.1.2.1.1.2.2	0.485408560311284	.	2720001	2960000	#FFDADA	1	0.625
chr2	2960001	3120000	A.2.1.1.1.1.1.2.2.1.2	0.678015564202335	.	2960001	3120000	#FF9191	1	0.75
chr2	3120001	3320000	A.1.2.2.2.2.2.2.1.2.2.1.2	0.696498054474708	.	3120001	3320000	#FF4848	1	0.875
chr2	3320001	3520000	A.1.2.2.2.2.1.1.1.2.2	0.726653696498054	.	3320001	3520000	#FF4848	1	0.875
chr2	3520001	3640000	A.1.1.2.1.2.2.1.1.2	0.937743190661479	.	3520001	3640000	#FF0000	1	1
chr2	3640001	3960000	A.2.1.2.2.2.2.1.2.1	0.549610894941634	.	3640001	3960000	#FF9191	1	0.75
chr2	3960001	4160000	A.2.2.1.1.1.2.2.2	0.523346303501946	.	3960001	4160000	#FFDADA	1	0.625
chr2	4160001	4320000	B.1.1.2.1.1.2.1.2.1.2.1	0.343385214007782	.	4160001	4320000	#DADAFF	1	0.5
chr2	4320001	4640000	A.2.2.1.2.1.2.1.1.2.1.2	0.486381322957198	.	4320001	4640000	#FFDADA	1	0.625
chr2	4640001	4960000	A.2.2.1.1.1.1.1.2.1.2.1	0.540856031128405	.	4640001	4960000	#FFDADA	1	0.625
chr2	4960001	5040000	A.1.2.2.2.2.2.2.1.1.1.2.1	0.702334630350194	.	4960001	5040000	#FF4848	1	0.875
chr2	5120001	5320000	A.1.2.2.2.2.2.2.1.1.1.2.1	0.702334630350194	.	5120001	5320000	#FF4848	1	0.875
chr2	5320001	5680000	A.2.1.1.1.2.2.1.1.2	0.663424124513619	.	5320001	5680000	#FF9191	1	0.75
chr2	5680001	5840000	A.2.2.2.2.2.2.2.2.2	0.39591439688716	.	5680001	5840000	#FFDADA	1	0.625
chr2	5840001	6240000	A.2.2.1.1.2.2.1.2.1.1	0.506809338521401	.	5840001	6240000	#FFDADA	1	0.625
chr2	6240001	6720000	A.2.2.1.1.2.2.1.1.1.2	0.510700389105058	.	6240001	6720000	#FFDADA	1	0.625
chr2	6720001	7040000	A.1.2.2.2.2.2.1.1.2	0.708171206225681	.	6720001	7040000	#FF4848	1	0.875
chr2	7040001	7200000	A.1.1.2.1.2.1.2.2.2.1	0.941634241245136	.	7040001	7200000	#FF0000	1	1
chr2	7200001	7600000	A.2.2.2.1.2.1.2.1.2.2	0.447470817120623	.	7200001	7600000	#FFDADA	1	0.625
chr2	7600001	7680000	A.2.2.2.1.1.2.2.1.2	0.457198443579767	.	7600001	7680000	#FFDADA	1	0.625
chr2	7680001	7760000	B.1.1.1.1.1.2.1.1	0.38715953307393	.	7680001	7760000	#DADAFF	1	0.5
chr2	7760001	7960000	A.2.2.1.1.2.2.1.1.2.2.2	0.507782101167315	.	7760001	7960000	#FFDADA	1	0.625
chr2	7960001	8200000	B.1.1.2.1.1.2.2.1.1.1	0.33852140077821	.	7960001	8200000	#DADAFF	1	0.5
chr2	8200001	8280000	A.2.2.2.1.1.1.2.1.1	0.464980544747082	.	8200001	8280000	#FFDADA	1	0.625
chr2	8280001	8480000	A.2.1.2.2.1.1.1.1.2	0.57295719844358	.	8280001	8480000	#FF9191	1	0.75
chr2	8480001	8640000	A.2.2.1.1.1.2.1.1.1	0.530155642023346	.	8480001	8640000	#FFDADA	1	0.625
chr2	8640001	8840000	A.1.2.1.2.2.2.2.2.1.2	0.811284046692607	.	8640001	8840000	#FF4848	1	0.875
chr2	8840001	9000000	A.2.1.1.1.1.1.2.1.2.1.1	0.683852140077821	.	8840001	9000000	#FF9191	1	0.75
chr2	9000001	9120000	A.2.1.2.2.1.1.2.1.2.2	0.567120622568093	.	9000001	9120000	#FF9191	1	0.75
chr2	9120001	9320000	A.1.2.1.1.2.2.2.1.2.1	0.868677042801556	.	9120001	9320000	#FF4848	1	0.875
chr2	9320001	9640000	A.1.1.2.2.1.2.1.1.1.2.1	0.929961089494163	.	9320001	9640000	#FF0000	1	1
chr2	9640001	9760000	A.1.2.1.2.1.1.1.2.2	0.860894941634241	.	9640001	9760000	#FF4848	1	0.875
chr2	9760001	9960000	A.1.2.1.1.2.1.1.1.1	0.883268482490272	.	9760001	9960000	#FF4848	1	0.875
chr2	9960001	10120000	A.1.2.1.2.2.1.1.2.2.2.1	0.824902723735409	.	9960001	10120000	#FF4848	1	0.875
chr2	10120001	10240000	A.1.2.1.1.2.2.1.1.2	0.8715953307393	.	10120001	10240000	#FF4848	1	0.875
chr2	10240001	10400000	A.1.2.1.2.1.1.2.2.1.2	0.850194552529183	.	10240001	10400000	#FF4848	1	0.875
chr2	10400001	10840000	A.1.1.1.1.1.2	0.997081712062257	.	10400001	10840000	#FF0000	1	1
chr2	10840001	10920000	A.1.1.2.1.2.2.1.1.1.2	0.938715953307393	.	10840001	10920000	#FF0000	1	1
chr2	10920001	11120000	A.1.2.2.2.2.2.2.1.1.1.1	0.703307392996109	.	10920001	11120000	#FF4848	1	0.875
chr2	11120001	11360000	A.1.2.2.1.2.1.1.2.1.1.2	0.772373540856031	.	11120001	11360000	#FF4848	1	0.875
chr2	11360001	11560000	A.1.2.2.1.2.1.1.2.2.2.2.2	0.76556420233463	.	11360001	11560000	#FF4848	1	0.875
chr2	11560001	11760000	A.1.1.2.1.2.1.2.1.2	0.944552529182879	.	11560001	11760000	#FF0000	1	1
chr2	11760001	11960000	A.1.2.1.2.1.2.1.2.2.2	0.83852140077821	.	11760001	11960000	#FF4848	1	0.875
chr2	11960001	12160000	B.1.2.1.2.2.1.2.2.1.2	0.246108949416342	.	11960001	12160000	#9191FF	1	0.375
chr2	12160001	12280000	B.2.2.1.2.2.1.1.1.2	0.0447470817120623	.	12160001	12280000	#0000FF	1	0.125
chr2	12280001	12640000	B.2.1.1.2.2.1.2.1.1	0.135214007782101	.	12280001	12640000	#4848FF	1	0.25
chr2	12640001	13120000	B.2.2.1.2.1.1.1.2.2	0.0535019455252918	.	12640001	13120000	#0000FF	1	0.125
chr2	13120001	13320000	B.1.2.1.2.1.2.1.2.1.2	0.257782101167315	.	13120001	13320000	#9191FF	1	0.375
chr2	13320001	13680000	B.1.2.2.2.2.2.1.2.1	0.188715953307393	.	13320001	13680000	#9191FF	1	0.375
chr2	13680001	13880000	B.1.1.2.1.2.2.2.2.2	0.310311284046693	.	13680001	13880000	#DADAFF	1	0.5
chr2	13880001	14160000	B.2.2.1.2.2.2.2.1.2.1	0.0330739299610895	.	13880001	14160000	#0000FF	1	0.125
chr2	14160001	14320000	B.1.2.1.1.2.1.2.1.2.1	0.27431906614786	.	14160001	14320000	#9191FF	1	0.375
chr2	14320001	14640000	B.1.2.1.1.1.2.1.1.1	0.285992217898833	.	14320001	14640000	#9191FF	1	0.375
chr2	14640001	15480000	B.1.1.2.1.2.1.1.1.2	0.329766536964981	.	14640001	15480000	#DADAFF	1	0.5
chr2	15480001	15760000	B.1.1.2.1.1.2.1.2.2.1	0.341439688715953	.	15480001	15760000	#DADAFF	1	0.5
chr2	15760001	16040000	A.2.2.1.1.2.1.1.2.2.2	0.519455252918288	.	15760001	16040000	#FFDADA	1	0.625
chr2	16040001	16240000	A.2.2.1.2.1.1.1.1	0.496108949416342	.	16040001	16240000	#FFDADA	1	0.625
chr2	16240001	16280000	B.1.1.2.1.2.1.2.1.1.2.2	0.325875486381323	.	16240001	16280000	#DADAFF	1	0.5
chr2	16320001	16760000	B.1.1.2.1.2.1.2.1.1.2.2	0.325875486381323	.	16320001	16760000	#DADAFF	1	0.5
chr2	16760001	16960000	A.2.2.1.2.1.2.1.1.2.1.1	0.487354085603113	.	16760001	16960000	#FFDADA	1	0.625
chr2	16960001	17360000	B.1.2.1.1.1.2.2.1	0.282101167315175	.	16960001	17360000	#9191FF	1	0.375
chr2	17360001	17600000	B.1.1.2.1.1.1.2.1.1.2.1	0.353112840466926	.	17360001	17600000	#DADAFF	1	0.5
chr2	17600001	17880000	A.2.1.2.2.2.2.2.2	0.546692607003891	.	17600001	17880000	#FF9191	1	0.75
chr2	17880001	18160000	A.2.1.2.2.2.1.1.2.1.2.1	0.556420233463035	.	17880001	18160000	#FF9191	1	0.75
chr2	18160001	18280000	A.2.2.1.2.2.1.1.1	0.482490272373541	.	18160001	18280000	#FFDADA	1	0.625
chr2	18280001	18440000	A.2.1.2.2.1.1.2.2.1.2	0.565175097276265	.	18280001	18440000	#FF9191	1	0.75
chr2	18440001	18560000	A.2.2.2.1.1.1.1.2.2	0.465953307392996	.	18440001	18560000	#FFDADA	1	0.625
chr2	18560001	18920000	A.2.1.1.1.2.2.1.2.2.1	0.660505836575875	.	18560001	18920000	#FF9191	1	0.75
chr2	18920001	19280000	A.1.2.1.2.2.2.2.1.2.1	0.81420233463035	.	18920001	19280000	#FF4848	1	0.875
chr2	19280001	19720000	A.2.1.2.2.2.1.2.1	0.552529182879377	.	19280001	19720000	#FF9191	1	0.75
chr2	19720001	19880000	A.2.1.2.2.1.1.1.1.1.1	0.575875486381323	.	19720001	19880000	#FF9191	1	0.75
chr2	19880001	20120000	A.2.1.2.2.1.1.2.1.2.1	0.568093385214008	.	19880001	20120000	#FF9191	1	0.75
chr2	20120001	20520000	A.1.1.1.2.2.2.2.2	0.962062256809339	.	20120001	20520000	#FF0000	1	1
chr2	20520001	20680000	A.1.2.1.2.1.1.1.1	0.86284046692607	.	20520001	20680000	#FF4848	1	0.875
chr2	20680001	20840000	A.1.1.2.1.2.2.1.2.2	0.93579766536965	.	20680001	20840000	#FF0000	1	1
chr2	20840001	21080000	B.1.1.2.1.1.1.2.1.1.2.2	0.352140077821012	.	20840001	21080000	#DADAFF	1	0.5
chr2	21080001	21400000	B.2.1.1.2.2.1.2.1.2	0.134241245136187	.	21080001	21400000	#4848FF	1	0.25
chr2	21400001	21840000	B.2.2.1.2.1.1.1.2.1	0.0544747081712062	.	21400001	21840000	#0000FF	1	0.125
chr2	21840001	22280000	B.2.2.2.1.1.1.2	0.0282101167315175	.	21840001	22280000	#0000FF	1	0.125
chr2	22280001	22600000	B.2.2.1.2.1.2.2.2.2	0.0476653696498054	.	22280001	22600000	#0000FF	1	0.125
chr2	22600001	22760000	B.1.2.1.1.2.2.2.2	0.268482490272374	.	22600001	22760000	#9191FF	1	0.375
chr2	22760001	23280000	B.2.2.1.2.1.1.1.1	0.0554474708171206	.	22760001	23280000	#0000FF	1	0.125
chr2	23280001	23360000	B.1.2.1.1.1.1.1	0.288910505836576	.	23280001	23360000	#9191FF	1	0.375
chr2	23360001	23560000	B.2.1.1.1.1.1.1.2.2.2.1	0.176070038910506	.	23360001	23560000	#4848FF	1	0.25
chr2	23560001	23760000	B.1.1.2.1.1.2.2.1.1.2	0.337548638132296	.	23560001	23760000	#DADAFF	1	0.5
chr2	23760001	24080000	A.2.1.2.2.2.1.1.2.2.2	0.553501945525292	.	23760001	24080000	#FF9191	1	0.75
chr2	24080001	24160000	A.2.2.1.2.2.1.2.2	0.476653696498055	.	24080001	24160000	#FFDADA	1	0.625
chr2	24160001	24360000	A.2.1.2.2.2.1.1.2.1.1	0.557392996108949	.	24160001	24360000	#FF9191	1	0.75
chr2	24360001	24640000	A.1.2.1.2.2.1.1.2.1.1	0.827821011673152	.	24360001	24640000	#FF4848	1	0.875
chr2	24640001	24840000	A.1.1.1.1.2.1.1.2	0.994163424124514	.	24640001	24840000	#FF0000	1	1
chr2	24840001	24960000	A.1.1.2.1.2.1.2.2.1.1	0.943579766536965	.	24840001	24960000	#FF0000	1	1
chr2	24960001	25120000	A.1.2.1.2.2.2.2.2.1.1	0.812256809338521	.	24960001	25120000	#FF4848	1	0.875
chr2	25120001	25440000	A.1.2.2.2.2.2.2.1.2.1	0.698443579766537	.	25120001	25440000	#FF4848	1	0.875
chr2	25440001	25560000	A.1.2.1.2.1.1.2.2.2.2.2	0.846303501945525	.	25440001	25560000	#FF4848	1	0.875
chr2	25560001	25720000	A.1.1.2.1.2.1.1.1.2.2.1.1	0.949416342412451	.	25560001	25720000	#FF0000	1	1
chr2	25720001	26080000	A.1.1.1.2.2.2.2.1.1	0.964007782101167	.	25720001	26080000	#FF0000	1	1
chr2	26080001	26200000	A.1.2.1.2.1.1.2.1.1.1.1	0.859922178988327	.	26080001	26200000	#FF4848	1	0.875
chr2	26200001	26360000	A.1.2.2.1.2.1.1.2.1.2.1.2	0.770428015564202	.	26200001	26360000	#FF4848	1	0.875
chr2	26360001	26520000	A.1.1.2.1.2.1.1.2	0.946498054474708	.	26360001	26520000	#FF0000	1	1
chr2	26520001	26600000	A.1.1.2.1.2.2.1.1.1.1	0.939688715953307	.	26520001	26600000	#FF0000	1	1
chr2	26600001	27040000	A.1.1.2.1.1.1.1	0.961089494163424	.	26600001	27040000	#FF0000	1	1
chr2	27040001	27120000	A.1.2.1.2.2.2.2.2.2	0.810311284046693	.	27040001	27120000	#FF4848	1	0.875
chr2	27120001	27320000	A.1.1.1.2.2.1.1.2	0.968871595330739	.	27120001	27320000	#FF0000	1	1
chr2	27320001	27480000	A.1.2.1.1.2.1.2.1.1	0.876459143968872	.	27320001	27480000	#FF4848	1	0.875
chr2	27480001	27560000	A.2.1.2.1.2.1.1.1.2.2	0.589494163424125	.	27480001	27560000	#FF9191	1	0.75
chr2	27560001	27640000	A.1.2.1.1.1.2.1.1.2.2	0.89591439688716	.	27560001	27640000	#FF4848	1	0.875
chr2	27640001	27840000	A.1.2.1.1.1.1.1.1.2.1	0.904669260700389	.	27640001	27840000	#FF4848	1	0.875
chr2	27840001	28160000	A.1.2.2.2.2.2.2.1.1.2	0.699416342412451	.	27840001	28160000	#FF4848	1	0.875
chr2	28160001	28320000	A.1.2.2.1.2.1.2.1.2.1.2	0.762645914396887	.	28160001	28320000	#FF4848	1	0.875
chr2	28320001	28600000	A.1.1.2.1.1.2.1.2.1.1	0.956225680933852	.	28320001	28600000	#FF0000	1	1
chr2	28600001	29040000	A.1.1.1.2.2.1.1.1	0.969844357976654	.	28600001	29040000	#FF0000	1	1
chr2	29040001	29160000	A.1.2.1.2.2.1.1.1.2.1	0.829766536964981	.	29040001	29160000	#FF4848	1	0.875
chr2	29160001	29400000	A.1.1.1.2.1.2.2.1.1.1	0.97568093385214	.	29160001	29400000	#FF0000	1	1
chr2	29400001	29720000	A.1.2.1.2.2.2.2.1.1	0.815175097276265	.	29400001	29720000	#FF4848	1	0.875
chr2	29720001	29800000	A.2.1.2.1.2.2.2.1.2.2	0.578793774319066	.	29720001	29800000	#FF9191	1	0.75
chr2	29800001	30000000	A.1.1.2.1.2.1.2.2.2.2	0.940661478599222	.	29800001	30000000	#FF0000	1	1
chr2	30000001	30120000	A.2.1.2.2.1.2.1.2	0.562256809338521	.	30000001	30120000	#FF9191	1	0.75
chr2	30120001	30360000	A.1.2.1.2.2.1.1.2.2.2.2.1	0.823929961089494	.	30120001	30360000	#FF4848	1	0.875
chr2	30360001	30640000	A.1.2.2.2.2.1.1.2.2.1.1	0.724708171206226	.	30360001	30640000	#FF4848	1	0.875
chr2	30640001	30960000	A.2.1.2.2.1.1.2.2.2	0.56420233463035	.	30640001	30960000	#FF9191	1	0.75
chr2	30960001	31160000	A.1.2.2.1.1.1.2.1.1.1	0.799610894941634	.	30960001	31160000	#FF4848	1	0.875
chr2	31160001	31360000	A.2.1.2.2.2.2.1.1	0.550583657587549	.	31160001	31360000	#FF9191	1	0.75
chr2	31360001	31520000	A.1.2.1.2.2.1.1.2.2.2.2.2	0.82295719844358	.	31360001	31520000	#FF4848	1	0.875
chr2	31520001	31720000	A.2.1.1.1.1.1.2.1.2.2.1.1	0.681906614785992	.	31520001	31720000	#FF9191	1	0.75
chr2	31720001	31920000	A.2.1.2.2.1.1.1.2.2.1	0.571011673151751	.	31720001	31920000	#FF9191	1	0.75
chr2	31920001	32080000	A.2.2.1.2.1.2.1.2	0.48443579766537	.	31920001	32080000	#FFDADA	1	0.625
chr2	32080001	32240000	A.1.1.2.1.2.2.1.2.1	0.936770428015564	.	32080001	32240000	#FF0000	1	1
chr2	32240001	32440000	A.2.1.2.2.1.1.1.2.1	0.571984435797665	.	32240001	32440000	#FF9191	1	0.75
chr2	32440001	32760000	A.1.1.2.1.1.1.2.1	0.96011673151751	.	32440001	32760000	#FF0000	1	1
chr2	32760001	32920000	A.1.2.1.1.1.1.1.2.1	0.90272373540856	.	32760001	32920000	#FF4848	1	0.875
chr2	32920001	33040000	A.2.1.2.1.2.1.2.2	0.584630350194553	.	32920001	33040000	#FF9191	1	0.75
chr2	33040001	33200000	A.2.2.1.2.1.2.2	0.483463035019455	.	33040001	33200000	#FFDADA	1	0.625
chr2	33200001	33360000	A.2.2.1.1.2.2.1.1.2.1	0.509727626459144	.	33200001	33360000	#FFDADA	1	0.625
chr2	33360001	33480000	A.1.2.1.2.1.1.2.2.1.1.1	0.85408560311284	.	33360001	33480000	#FF4848	1	0.875
chr2	33480001	33640000	A.2.2.1.1.1.1.1.1.2.1	0.544747081712062	.	33480001	33640000	#FFDADA	1	0.625
chr2	33640001	33880000	B.1.1.2.1.1.1.1.1.2.2	0.356031128404669	.	33640001	33880000	#DADAFF	1	0.5
chr2	33880001	34200000	B.2.1.1.2.2.2.1.1.2.1.1	0.131322957198444	.	33880001	34200000	#4848FF	1	0.25
chr2	34200001	34360000	B.2.1.1.2.2.2.1.1.2.2	0.129377431906615	.	34200001	34360000	#4848FF	1	0.25
chr2	34360001	34680000	B.2.1.1.2.2.2.2.2	0.123540856031128	.	34360001	34680000	#4848FF	1	0.25
chr2	34680001	34800000	B.2.1.1.2.1.1.2.2.2	0.147859922178988	.	34680001	34800000	#4848FF	1	0.25
chr2	34800001	35120000	B.2.1.1.2.2.1.2.2	0.133268482490272	.	34800001	35120000	#4848FF	1	0.25
chr2	35120001	35200000	B.1.2.1.2.2.2.1	0.244163424124514	.	35120001	35200000	#9191FF	1	0.375
chr2	35200001	35400000	B.2.1.1.2.1.2.2.2.1	0.140077821011673	.	35200001	35400000	#4848FF	1	0.25
chr2	35400001	35560000	B.2.1.1.2.2.2.1.2.2.1	0.126459143968872	.	35400001	35560000	#4848FF	1	0.25
chr2	35560001	35760000	B.1.2.1.1.1.2.2.2.2.1	0.280155642023346	.	35560001	35760000	#9191FF	1	0.375
chr2	35760001	35880000	A.2.2.1.2.2.1.1.2.1.2.1	0.480544747081712	.	35760001	35880000	#FFDADA	1	0.625
chr2	35880001	36080000	B.1.2.1.2.1.1.2.1.2	0.262645914396887	.	35880001	36080000	#9191FF	1	0.375
chr2	36080001	36400000	B.2.2.1.2.1.2.2.2.1	0.0486381322957198	.	36080001	36400000	#0000FF	1	0.125
chr2	36400001	36560000	B.2.1.1.2.1.1.2.2.1.2.2	0.148832684824903	.	36400001	36560000	#4848FF	1	0.25
chr2	36560001	36760000	B.1.1.2.1.1.1.2.2.2.2	0.34727626459144	.	36560001	36760000	#DADAFF	1	0.5
chr2	36760001	37040000	B.1.1.2.1.1.1.2.2.2.1	0.348249027237354	.	36760001	37040000	#DADAFF	1	0.5
chr2	37040001	37160000	A.2.2.1.2.2.1.2.1	0.477626459143969	.	37040001	37160000	#FFDADA	1	0.625
chr2	37160001	37280000	A.2.1.2.2.1.2.1.1	0.563229571984436	.	37160001	37280000	#FF9191	1	0.75
chr2	37280001	37360000	A.2.1.2.2.1.2.2.1.1	0.561284046692607	.	37280001	37360000	#FF9191	1	0.75
chr2	37360001	37440000	A.1.2.1.2.1.1.2.2.1.1.2.1.1	0.853112840466926	.	37360001	37440000	#FF4848	1	0.875
chr2	37440001	37680000	A.1.2.2.2.2.1.2.2.2.2.1.1	0.713035019455253	.	37440001	37680000	#FF4848	1	0.875
chr2	37680001	37760000	A.2.1.2.1.2.1.1.1.1	0.591439688715953	.	37680001	37760000	#FF9191	1	0.75
chr2	37760001	37920000	A.1.1.2.1.1.2.2	0.953307392996109	.	37760001	37920000	#FF0000	1	1
chr2	37920001	38160000	A.1.2.2.2.2.2.2.1.1.1.2.2.1	0.70136186770428	.	37920001	38160000	#FF4848	1	0.875
chr2	38160001	38440000	A.1.2.2.1.1.1.2.1.2.2.1	0.795719844357977	.	38160001	38440000	#FF4848	1	0.875
chr2	38440001	38840000	A.1.1.2.1.1.1.2.2	0.959143968871595	.	38440001	38840000	#FF0000	1	1
chr2	38840001	39000000	A.1.2.1.1.1.2.1.2.2.2	0.892996108949416	.	38840001	39000000	#FF4848	1	0.875
chr2	39000001	39080000	A.2.1.2.1.1.2.2.1	0.593385214007782	.	39000001	39080000	#FF9191	1	0.75
chr2	39080001	39320000	A.2.1.2.1.1.1.1.1.1.1.2	0.607003891050584	.	39080001	39320000	#FF9191	1	0.75
chr2	39320001	39400000	A.1.2.1.2.1.1.2.2.2.1.1	0.849221789883268	.	39320001	39400000	#FF4848	1	0.875
chr2	39400001	39760000	A.2.1.2.2.2.2.1.2.2	0.54863813229572	.	39400001	39760000	#FF9191	1	0.75
chr2	39760001	40040000	B.1.1.2.1.1.2.1.2.2.2.2	0.339494163424125	.	39760001	40040000	#DADAFF	1	0.5
chr2	40040001	40120000	A.2.2.1.2.2.1.1.2.1.1	0.481517509727626	.	40040001	40120000	#FFDADA	1	0.625
chr2	40120001	40240000	B.1.1.2.2.1.1.1.2.1.1.2	0.307392996108949	.	40120001	40240000	#DADAFF	1	0.5
chr2	40240001	40320000	B.1.1.2.2.1.1.1.2.1.1.1	0.308365758754864	.	40240001	40320000	#DADAFF	1	0.5
chr2	40320001	40520000	B.2.1.1.2.1.1.2.2.1.2.1	0.149805447470817	.	40320001	40520000	#4848FF	1	0.25
chr2	40520001	40640000	B.1.2.1.2.2.2.2.2	0.242217898832685	.	40520001	40640000	#9191FF	1	0.375
chr2	40640001	40800000	B.2.1.1.2.1.2.2.1.1.1	0.142996108949416	.	40640001	40800000	#4848FF	1	0.25
chr2	40800001	41040000	B.1.2.1.2.1.2.1.2.2	0.256809338521401	.	40800001	41040000	#9191FF	1	0.375
chr2	41040001	41240000	B.2.1.1.2.1.2.2.2.2.2	0.138132295719844	.	41040001	41240000	#4848FF	1	0.25
chr2	41240001	41400000	B.1.2.1.2.2.1.1.1.2.1	0.251945525291829	.	41240001	41400000	#9191FF	1	0.375
chr2	41400001	41560000	B.1.2.1.2.2.2.2.1	0.243190661478599	.	41400001	41560000	#9191FF	1	0.375
chr2	41560001	41880000	B.1.2.1.2.1.2.2.2.1	0.254863813229572	.	41560001	41880000	#9191FF	1	0.375
chr2	41880001	42040000	B.1.2.1.2.2.1.1.1.1	0.252918287937743	.	41880001	42040000	#9191FF	1	0.375
chr2	42040001	42320000	B.1.1.2.1.1.2.2.2.1.1	0.335603112840467	.	42040001	42320000	#DADAFF	1	0.5
chr2	42320001	42600000	A.1.2.1.2.2.2.1.2	0.816147859922179	.	42320001	42600000	#FF4848	1	0.875
chr2	42600001	42720000	A.1.2.1.2.1.1.2.2.1.1.2.1.2	0.852140077821012	.	42600001	42720000	#FF4848	1	0.875
chr2	42720001	43040000	A.1.2.1.1.1.1.1.1.2.2	0.903696498054475	.	42720001	43040000	#FF4848	1	0.875
chr2	43040001	43320000	A.1.2.1.1.2.2.1.1.1	0.872568093385214	.	43040001	43320000	#FF4848	1	0.875
chr2	43320001	43440000	A.1.2.1.2.2.1.2.1.1	0.821984435797665	.	43320001	43440000	#FF4848	1	0.875
chr2	43440001	43520000	A.1.1.2.1.2.2.2	0.934824902723735	.	43440001	43520000	#FF0000	1	1
chr2	43520001	43680000	A.1.2.1.2.2.1.1.2.2.1	0.825875486381323	.	43520001	43680000	#FF4848	1	0.875
chr2	43680001	43840000	A.1.2.1.1.1.2.1.2.1	0.894941634241245	.	43680001	43840000	#FF4848	1	0.875
chr2	43840001	44000000	A.1.2.1.1.1.2.2.1.1.2	0.891050583657588	.	43840001	44000000	#FF4848	1	0.875
chr2	44000001	44080000	A.1.2.1.2.1.1.2.2.2.1.2	0.848249027237354	.	44000001	44080000	#FF4848	1	0.875
chr2	44080001	44200000	A.2.1.2.1.2.2.2.1.1	0.580739299610895	.	44080001	44200000	#FF9191	1	0.75
chr2	44200001	44400000	A.1.2.1.1.1.2.2.2.1.2	0.88715953307393	.	44200001	44400000	#FF4848	1	0.875
chr2	44400001	44840000	A.2.1.2.2.1.1.1.1.1.2.2	0.573929961089494	.	44400001	44840000	#FF9191	1	0.75
chr2	44840001	45000000	A.2.1.2.1.2.2.1.2	0.581712062256809	.	44840001	45000000	#FF9191	1	0.75
chr2	45000001	45200000	A.2.1.2.1.2.1.1.2.2	0.587548638132296	.	45000001	45200000	#FF9191	1	0.75
chr2	45200001	45320000	A.1.2.1.1.1.2.2.2.1.1	0.888132295719844	.	45200001	45320000	#FF4848	1	0.875
chr2	45320001	45480000	A.1.2.1.1.1.2.2.2.2.1	0.886186770428016	.	45320001	45480000	#FF4848	1	0.875
chr2	45480001	45840000	A.1.2.2.2.2.2.2.1.1.1.2.2.2	0.700389105058366	.	45480001	45840000	#FF4848	1	0.875
chr2	45840001	45920000	A.2.1.2.1.2.2.1.1.1	0.583657587548638	.	45840001	45920000	#FF9191	1	0.75
chr2	45920001	46200000	A.1.2.1.1.1.1.1.2.2.1	0.901750972762646	.	45920001	46200000	#FF4848	1	0.875
chr2	46200001	46280000	A.2.1.2.1.1.2.1.2.1	0.596303501945525	.	46200001	46280000	#FF9191	1	0.75
chr2	46280001	46560000	A.1.1.2.1.2.1.1.1.1	0.952334630350194	.	46280001	46560000	#FF0000	1	1
chr2	46560001	46720000	A.1.2.1.1.1.1.1.2.2.2	0.900778210116732	.	46560001	46720000	#FF4848	1	0.875
chr2	46720001	46840000	A.1.2.1.2.1.2.1.2.1.1.2	0.842412451361868	.	46720001	46840000	#FF4848	1	0.875
chr2	46840001	47120000	A.1.2.1.2.1.1.2.1.2.1.1	0.857003891050584	.	46840001	47120000	#FF4848	1	0.875
chr2	47120001	47400000	A.1.1.2.1.1.2.1.2.2	0.954280155642023	.	47120001	47400000	#FF0000	1	1
chr2	47400001	47680000	A.1.1.1.2.2.2.2.1.2	0.963035019455253	.	47400001	47680000	#FF0000	1	1
chr2	48000001	48040000	A.1.1.1.2.2.2.2.1.2	0.963035019455253	.	48000001	48040000	#FF0000	1	1
chr2	48040001	48200000	A.2.1.2.1.1.1.1.1.1.1.1	0.607976653696498	.	48040001	48200000	#FF9191	1	0.75
chr2	48200001	48400000	A.2.1.2.2.1.2.2.1.2	0.560311284046693	.	48200001	48400000	#FF9191	1	0.75
chr2	48400001	48480000	A.1.2.1.2.1.1.2.2.2.2.1	0.84727626459144	.	48400001	48480000	#FF4848	1	0.875
chr2	48480001	48720000	A.1.2.1.2.2.1.2.2.2	0.819066147859922	.	48480001	48720000	#FF4848	1	0.875
chr2	48720001	48800000	A.2.1.2.1.1.2.1.1.2	0.59727626459144	.	48720001	48800000	#FF9191	1	0.75
chr2	48800001	48960000	B.1.1.2.2.1.1.1.2.1.2.2	0.305447470817121	.	48800001	48960000	#DADAFF	1	0.5
chr2	48960001	49120000	B.1.2.1.2.1.1.2.2.1	0.261673151750973	.	48960001	49120000	#9191FF	1	0.375
chr2	49120001	49320000	B.1.2.1.2.1.1.2.2.2	0.260700389105058	.	49120001	49320000	#9191FF	1	0.375
chr2	49320001	49680000	B.2.1.1.2.2.2.1.1.1	0.132295719844358	.	49320001	49680000	#4848FF	1	0.25
chr2	49680001	49800000	B.1.2.1.2.1.1.1.2.1	0.266536964980545	.	49680001	49800000	#9191FF	1	0.375
chr2	49800001	49880000	A.2.1.2.2.1.2.2.2	0.559338521400778	.	49800001	49880000	#FF9191	1	0.75
chr2	49880001	50040000	B.1.1.2.2.1.1.1.2.1.2.1	0.306420233463035	.	49880001	50040000	#DADAFF	1	0.5
chr2	50040001	50320000	B.1.1.2.2.2.2.2.1	0.290856031128405	.	50040001	50320000	#DADAFF	1	0.5
chr2	50320001	50720000	B.1.2.1.1.2.2.1.1	0.271400778210117	.	50320001	50720000	#9191FF	1	0.375
chr2	50720001	51000000	B.1.2.1.1.2.1.2.2	0.272373540856031	.	50720001	51000000	#9191FF	1	0.375
chr2	51000001	51080000	B.1.1.2.2.1.1.2.1.1	0.303501945525292	.	51000001	51080000	#DADAFF	1	0.5
chr2	51080001	51280000	B.1.2.1.2.2.1.1.2.1	0.25	.	51080001	51280000	#9191FF	1	0.375
chr2	51280001	51480000	B.1.1.2.2.1.1.1.2.2	0.304474708171206	.	51280001	51480000	#DADAFF	1	0.5
chr2	51480001	52000000	B.1.2.1.1.1.2.2.2.1	0.281128404669261	.	51480001	52000000	#9191FF	1	0.375
chr2	52000001	52240000	A.2.2.2.1.2.2.2.2.1.2	0.430933852140078	.	52000001	52240000	#FFDADA	1	0.625
chr2	52240001	52440000	A.2.1.2.1.2.2.1.1.2	0.582684824902724	.	52240001	52440000	#FF9191	1	0.75
chr2	52440001	52600000	A.2.1.2.1.1.2.2.2	0.592412451361868	.	52440001	52600000	#FF9191	1	0.75
chr2	52600001	52760000	B.1.1.2.2.1.2.1	0.299610894941634	.	52600001	52760000	#DADAFF	1	0.5
chr2	52760001	52880000	B.1.1.2.2.1.1.2.1.2.2	0.301556420233463	.	52760001	52880000	#DADAFF	1	0.5
chr2	52880001	53040000	B.1.1.2.2.1.2.2	0.29863813229572	.	52880001	53040000	#DADAFF	1	0.5
chr2	53040001	53240000	B.1.2.1.2.1.1.1.2.2.2	0.264591439688716	.	53040001	53240000	#9191FF	1	0.375
chr2	53240001	53400000	B.1.1.2.2.2.1.1.1.1	0.297665369649805	.	53240001	53400000	#DADAFF	1	0.5
chr2	53400001	53640000	B.1.2.1.2.2.1.1.2.2	0.249027237354086	.	53400001	53640000	#9191FF	1	0.375
chr2	53640001	54080000	A.2.2.1.1.2.2.2.1.2	0.501945525291829	.	53640001	54080000	#FFDADA	1	0.625
chr2	54080001	54360000	A.2.1.2.1.1.1.2.2.1	0.600194552529183	.	54080001	54360000	#FF9191	1	0.75
chr2	54360001	54480000	A.2.1.2.1.1.1.1.2.2	0.603112840466926	.	54360001	54480000	#FF9191	1	0.75
chr2	54480001	54560000	A.2.2.1.2.2.1.1.2.1.2.2	0.479571984435798	.	54480001	54560000	#FFDADA	1	0.625
chr2	54560001	54760000	A.2.1.2.1.2.2.2.2.1	0.577821011673152	.	54560001	54760000	#FF9191	1	0.75
chr2	54760001	55040000	A.1.2.1.2.2.1.2.1.2	0.821011673151751	.	54760001	55040000	#FF4848	1	0.875
chr2	55040001	55520000	A.1.2.2.1.2.1.1.2.2.2.1	0.767509727626459	.	55040001	55520000	#FF4848	1	0.875
chr2	55520001	55680000	A.1.2.1.2.1.1.2.1.1.2	0.857976653696498	.	55520001	55680000	#FF4848	1	0.875
chr2	55680001	55800000	A.1.2.1.1.1.2.2.1.1.1	0.892023346303502	.	55680001	55800000	#FF4848	1	0.875
chr2	55800001	55920000	A.2.1.2.1.1.2.1.2.2.2	0.594357976653696	.	55800001	55920000	#FF9191	1	0.75
chr2	55920001	56360000	B.1.1.2.1.1.2.1.2.1.1.1	0.345330739299611	.	55920001	56360000	#DADAFF	1	0.5
chr2	56360001	56600000	B.1.2.1.1.2.1.1.2	0.277237354085603	.	56360001	56600000	#9191FF	1	0.375
chr2	56600001	56920000	B.2.1.1.2.1.2.1.2.1	0.144941634241245	.	56600001	56920000	#4848FF	1	0.25
chr2	56920001	57160000	B.2.1.1.2.1.1.1.1.2	0.153696498054475	.	56920001	57160000	#4848FF	1	0.25
chr2	57160001	57360000	B.1.2.1.2.1.1.2.1.1	0.263618677042802	.	57160001	57360000	#9191FF	1	0.375
chr2	57360001	57800000	B.2.1.1.2.1.2.1.1.2	0.14591439688716	.	57360001	57800000	#4848FF	1	0.25
chr2	57800001	58360000	B.1.2.1.1.2.1.2.1.1.1	0.276264591439689	.	57800001	58360000	#9191FF	1	0.375
chr2	58360001	59120000	B.1.2.1.2.2.1.2.2.2	0.245136186770428	.	58360001	59120000	#9191FF	1	0.375
chr2	59120001	59440000	B.2.1.1.2.1.2.1.1.1	0.146887159533074	.	59120001	59440000	#4848FF	1	0.25
chr2	59440001	59640000	B.2.1.1.2.1.2.2.1.2	0.141050583657588	.	59440001	59640000	#4848FF	1	0.25
chr2	59640001	59880000	B.2.1.1.2.1.1.1.1.1.1	0.155642023346304	.	59640001	59880000	#4848FF	1	0.25
chr2	59880001	60200000	B.2.1.1.2.1.1.1.1.1.2	0.154669260700389	.	59880001	60200000	#4848FF	1	0.25
chr2	60200001	60360000	B.1.2.1.2.2.1.1.1.2.2	0.250972762645914	.	60200001	60360000	#9191FF	1	0.375
chr2	60360001	60600000	B.1.1.2.2.1.1.2.1.2.1	0.302529182879377	.	60360001	60600000	#DADAFF	1	0.5
chr2	60600001	60920000	B.1.1.2.2.2.2.1.1	0.292801556420233	.	60600001	60920000	#DADAFF	1	0.5
chr2	60920001	61280000	A.1.1.2.1.2.1.2.1.1	0.945525291828794	.	60920001	61280000	#FF0000	1	1
chr2	61280001	61440000	A.1.2.1.2.1.1.2.2.1.1.2.2	0.851167315175097	.	61280001	61440000	#FF4848	1	0.875
chr2	61440001	61560000	A.1.2.1.2.1.1.2.1.2.1.2	0.856031128404669	.	61440001	61560000	#FF4848	1	0.875
chr2	61560001	61720000	A.1.2.1.1.1.2.1.1.2.1	0.896887159533074	.	61560001	61720000	#FF4848	1	0.875
chr2	61720001	62120000	A.1.1.2.1.1.2.1.1.2	0.957198443579767	.	61720001	62120000	#FF0000	1	1
chr2	62120001	62400000	A.1.1.2.1.2.1.1.1.2.2.2	0.947470817120623	.	62120001	62400000	#FF0000	1	1
chr2	62400001	62680000	A.1.2.1.1.2.2.2.2.2.1.2	0.864785992217899	.	62400001	62680000	#FF4848	1	0.875
chr2	62680001	62920000	A.2.1.2.1.1.2.1.1.1	0.598249027237354	.	62680001	62920000	#FF9191	1	0.75
chr2	62920001	63080000	A.1.2.1.2.1.1.2.1.1.1.2	0.858949416342412	.	62920001	63080000	#FF4848	1	0.875
chr2	63080001	63280000	A.2.1.2.1.1.1.2.1.2	0.601167315175097	.	63080001	63280000	#FF9191	1	0.75
chr2	63280001	63520000	A.1.2.1.2.1.2.1.2.1.2.2	0.840466926070039	.	63280001	63520000	#FF4848	1	0.875
chr2	63520001	63600000	A.2.1.2.1.2.2.2.2.2	0.576848249027237	.	63520001	63600000	#FF9191	1	0.75
chr2	63600001	63840000	A.2.1.2.2.1.1.2.2.1.1	0.566147859922179	.	63600001	63840000	#FF9191	1	0.75
chr2	63840001	64040000	A.1.2.1.2.1.1.2.1.2.2	0.855058365758755	.	63840001	64040000	#FF4848	1	0.875
chr2	64040001	64240000	A.2.1.2.1.1.2.1.2.2.1	0.595330739299611	.	64040001	64240000	#FF9191	1	0.75
chr2	64240001	64400000	A.1.2.1.1.2.1.2.2.1	0.874513618677043	.	64240001	64400000	#FF4848	1	0.875
chr2	64400001	64760000	A.1.1.2.1.2.1.2.2.1.2	0.942607003891051	.	64400001	64760000	#FF0000	1	1
chr2	64760001	65000000	A.1.2.1.2.2.1.1.1.1.1.2	0.832684824902724	.	64760001	65000000	#FF4848	1	0.875
chr2	65000001	65200000	A.1.2.1.2.2.1.1.1.1.1.1.1	0.834630350194553	.	65000001	65200000	#FF4848	1	0.875
chr2	65200001	65280000	A.1.2.1.1.1.2.2.2.2.2.2	0.884241245136187	.	65200001	65280000	#FF4848	1	0.875
chr2	65280001	65480000	A.1.2.1.1.1.1.1.1.1.2	0.905642023346304	.	65280001	65480000	#FF4848	1	0.875
chr2	65480001	65640000	A.1.2.1.1.1.2.2.1.2.2	0.889105058365759	.	65480001	65640000	#FF4848	1	0.875
chr2	65640001	65840000	A.2.1.2.1.2.1.1.2.1	0.58852140077821	.	65640001	65840000	#FF9191	1	0.75
chr2	65840001	66080000	A.2.1.2.1.1.1.2.1.1	0.602140077821012	.	65840001	66080000	#FF9191	1	0.75
chr2	66080001	66360000	A.2.2.2.1.1.2.1.2.2.2	0.459143968871595	.	66080001	66360000	#FFDADA	1	0.625
chr2	66360001	66640000	A.2.1.1.1.2.1.2.2.1	0.666342412451362	.	66360001	66640000	#FF9191	1	0.75
chr2	66640001	66800000	A.1.2.1.2.1.2.1.2.2.1	0.839494163424125	.	66640001	66800000	#FF4848	1	0.875
chr2	66800001	66960000	A.2.1.2.1.1.1.1.2.1	0.60408560311284	.	66800001	66960000	#FF9191	1	0.75
chr2	66960001	67320000	A.2.1.1.1.1.1.1.2.2.1.2	0.687743190661479	.	66960001	67320000	#FF9191	1	0.75
chr2	67320001	67520000	A.2.2.1.1.1.1.1.1.1	0.545719844357977	.	67320001	67520000	#FFDADA	1	0.625
chr2	67520001	67680000	A.1.2.1.2.2.1.1.1.1.1.1.2	0.833657587548638	.	67520001	67680000	#FF4848	1	0.875
chr2	67680001	67880000	A.1.2.1.1.1.1.2.1	0.899805447470817	.	67680001	67880000	#FF4848	1	0.875
chr2	67880001	68080000	A.1.2.1.2.2.1.2.2.1	0.820038910505837	.	67880001	68080000	#FF4848	1	0.875
chr2	68080001	68360000	A.2.1.1.1.1.1.1.2.2.1.1	0.688715953307393	.	68080001	68360000	#FF9191	1	0.75
chr2	68360001	68680000	A.1.2.1.1.2.1.2.2.2	0.873540856031128	.	68360001	68680000	#FF4848	1	0.875
chr2	68680001	68840000	A.2.1.1.1.1.1.2.1.2.2.2	0.679961089494163	.	68680001	68840000	#FF9191	1	0.75
chr2	68840001	69160000	A.2.1.1.1.2.2.1.1.1	0.664396887159533	.	68840001	69160000	#FF9191	1	0.75
chr2	69160001	69560000	A.1.2.2.1.2.1.2.1.1	0.764591439688716	.	69160001	69560000	#FF4848	1	0.875
chr2	69560001	70200000	A.1.2.1.1.2.1.1.2.2.1.1	0.879377431906615	.	69560001	70200000	#FF4848	1	0.875
chr2	70200001	70280000	A.1.1.1.2.1.2.1.2	0.976653696498054	.	70200001	70280000	#FF0000	1	1
chr2	70280001	70520000	A.1.2.1.1.2.2.1.2	0.870622568093385	.	70280001	70520000	#FF4848	1	0.875
chr2	70520001	70720000	A.1.2.1.2.2.1.1.1.1.2.2	0.830739299610895	.	70520001	70720000	#FF4848	1	0.875
chr2	70720001	71080000	A.1.2.1.2.2.1.1.1.1.2.1	0.831712062256809	.	70720001	71080000	#FF4848	1	0.875
chr2	71080001	71200000	A.1.2.1.2.1.2.2.1.2	0.836575875486381	.	71080001	71200000	#FF4848	1	0.875
chr2	71200001	71480000	A.1.2.1.1.1.2.1.1.1	0.897859922178988	.	71200001	71480000	#FF4848	1	0.875
chr2	71480001	71560000	A.1.2.1.2.2.1.1.2.1.2	0.826848249027237	.	71480001	71560000	#FF4848	1	0.875
chr2	71560001	71720000	A.1.2.1.1.1.2.1.2.2.1	0.893968871595331	.	71560001	71720000	#FF4848	1	0.875
chr2	71720001	71920000	A.1.2.1.1.2.2.2.2.2.2	0.863813229571984	.	71720001	71920000	#FF4848	1	0.875
chr2	71920001	72200000	A.2.1.2.1.2.1.1.1.2.1	0.590466926070039	.	71920001	72200000	#FF9191	1	0.75
chr2	72200001	72400000	A.2.1.2.1.1.1.1.1.2	0.605058365758755	.	72200001	72400000	#FF9191	1	0.75
chr2	72400001	72560000	A.2.2.2.1.1.2.1.2.2.1	0.46011673151751	.	72400001	72560000	#FFDADA	1	0.625
chr2	72560001	72920000	A.1.2.2.1.2.1.2.1.2.2	0.761673151750973	.	72560001	72920000	#FF4848	1	0.875
chr2	72920001	73200000	A.1.2.1.2.2.2.2.1.2.2	0.813229571984436	.	72920001	73200000	#FF4848	1	0.875
chr2	73200001	73280000	A.2.1.2.1.2.1.2.1.1	0.586575875486381	.	73200001	73280000	#FF9191	1	0.75
chr2	73280001	73480000	A.1.1.2.1.2.1.1.1.2.1.2	0.950389105058366	.	73280001	73480000	#FF0000	1	1
chr2	73480001	73640000	A.1.2.1.1.1.2.2.1.2.1	0.890077821011673	.	73480001	73640000	#FF4848	1	0.875
chr2	73640001	74040000	A.1.2.1.1.1.1.2.2	0.898832684824903	.	73640001	74040000	#FF4848	1	0.875
chr2	74040001	74120000	A.1.2.1.1.1.2.2.2.2.2.1	0.885214007782101	.	74040001	74120000	#FF4848	1	0.875
chr2	74120001	74200000	A.1.2.1.2.1.2.1.2.1.1.1	0.843385214007782	.	74120001	74200000	#FF4848	1	0.875
chr2	74200001	74440000	A.1.1.1.2.1.2.1.1	0.977626459143969	.	74200001	74440000	#FF0000	1	1
chr2	74440001	74720000	A.1.1.2.1.2.1.1.1.2.1.1	0.95136186770428	.	74440001	74720000	#FF0000	1	1
chr2	74720001	74880000	A.1.2.1.1.2.1.2.1.2	0.875486381322957	.	74720001	74880000	#FF4848	1	0.875
chr2	74880001	75040000	A.1.2.1.2.1.2.1.2.1.2.1	0.841439688715953	.	74880001	75040000	#FF4848	1	0.875
chr2	75040001	75440000	A.1.2.2.2.2.1.2.1.1.2	0.720817120622568	.	75040001	75440000	#FF4848	1	0.875
chr2	75440001	75920000	A.2.1.2.2.1.1.2.1.1	0.569066147859922	.	75440001	75920000	#FF9191	1	0.75
chr2	75920001	76400000	B.1.2.1.1.1.2.1.2	0.283073929961089	.	75920001	76400000	#9191FF	1	0.375
chr2	76400001	76560000	A.2.2.1.2.1.2.1.1.1.2	0.488326848249027	.	76400001	76560000	#FFDADA	1	0.625
chr2	76560001	76680000	B.1.1.2.1.1.2.2.2.2	0.333657587548638	.	76560001	76680000	#DADAFF	1	0.5
chr2	76680001	76840000	B.1.1.2.1.1.1.2.1.2.2	0.350194552529183	.	76680001	76840000	#DADAFF	1	0.5
chr2	76840001	76920000	A.2.2.2.1.1.2.2.1.1	0.458171206225681	.	76840001	76920000	#FFDADA	1	0.625
chr2	76920001	77040000	B.1.1.2.1.1.1.2.1.1.1	0.35408560311284	.	76920001	77040000	#DADAFF	1	0.5
chr2	77040001	77200000	B.1.1.2.1.2.2.2.1.2.1	0.313229571984436	.	77040001	77200000	#DADAFF	1	0.5
chr2	77200001	77400000	B.1.1.2.1.2.2.2.2.1	0.311284046692607	.	77200001	77400000	#DADAFF	1	0.5
chr2	77400001	77480000	A.2.2.2.1.1.2.2.2	0.456225680933852	.	77400001	77480000	#FFDADA	1	0.625
chr2	77480001	77680000	B.1.1.2.2.1.1.2.2	0.300583657587549	.	77480001	77680000	#DADAFF	1	0.5
chr2	77680001	77880000	B.1.2.1.1.1.2.1.1.2.1	0.285019455252918	.	77680001	77880000	#9191FF	1	0.375
chr2	77880001	78000000	B.1.2.1.2.1.1.1.1	0.267509727626459	.	77880001	78000000	#9191FF	1	0.375
chr2	78000001	78160000	B.1.1.2.2.2.2.1.2	0.291828793774319	.	78000001	78160000	#DADAFF	1	0.5
chr2	78160001	78320000	B.2.1.1.2.2.2.1.2.2.2	0.125486381322957	.	78160001	78320000	#4848FF	1	0.25
chr2	78320001	78480000	B.1.2.1.2.1.2.2.1	0.255836575875486	.	78320001	78480000	#9191FF	1	0.375
chr2	78480001	78880000	B.2.1.1.2.1.2.2.2.2.1	0.139105058365759	.	78480001	78880000	#4848FF	1	0.25
chr2	78880001	79240000	B.2.1.1.2.2.2.1.1.2.1.2	0.130350194552529	.	78880001	79240000	#4848FF	1	0.25
chr2	79240001	79440000	B.1.1.2.1.2.2.1.1.1	0.320038910505837	.	79240001	79440000	#DADAFF	1	0.5
chr2	79440001	79600000	B.1.2.1.1.1.2.2.2.2.2	0.279182879377432	.	79440001	79600000	#9191FF	1	0.375
chr2	79600001	79880000	B.1.2.1.1.2.1.2.1.2.2	0.273346303501945	.	79600001	79880000	#9191FF	1	0.375
chr2	79880001	80160000	B.1.1.2.1.2.1.1.1.1.1	0.332684824902724	.	79880001	80160000	#DADAFF	1	0.5
chr2	80160001	80480000	B.1.2.1.2.2.1.2.1	0.248054474708171	.	80160001	80480000	#9191FF	1	0.375
chr2	80480001	80760000	B.1.2.1.2.1.2.1.2.1.1	0.25875486381323	.	80480001	80760000	#9191FF	1	0.375
chr2	80760001	80960000	B.1.2.1.2.1.2.2.2.2	0.253891050583658	.	80760001	80960000	#9191FF	1	0.375
chr2	80960001	81120000	B.2.1.1.2.1.2.2.1.1.2	0.142023346303502	.	80960001	81120000	#4848FF	1	0.25
chr2	81120001	81480000	B.2.2.1.2.1.1.2.2	0.051556420233463	.	81120001	81480000	#0000FF	1	0.125
chr2	81480001	81840000	B.2.1.1.2.2.2.2.1	0.124513618677043	.	81480001	81840000	#4848FF	1	0.25
chr2	81840001	81960000	B.2.1.1.2.1.1.1.2	0.15272373540856	.	81840001	81960000	#4848FF	1	0.25
chr2	81960001	82160000	B.1.2.1.1.1.1.2.1	0.287937743190661	.	81960001	82160000	#9191FF	1	0.375
chr2	82160001	82360000	A.2.2.1.2.2.2.2.2.2.2	0.468871595330739	.	82160001	82360000	#FFDADA	1	0.625
chr2	82360001	82680000	A.2.2.1.2.2.2.2.2.1.1	0.471789883268482	.	82360001	82680000	#FFDADA	1	0.625
chr2	82680001	82840000	A.2.2.1.2.2.2.2.1.1	0.474708171206226	.	82680001	82840000	#FFDADA	1	0.625
chr2	82840001	83240000	A.2.2.1.1.1.1.2.2.1.2	0.533073929961089	.	82840001	83240000	#FFDADA	1	0.625
chr2	83240001	83360000	B.1.1.2.2.1.1.1.1	0.309338521400778	.	83240001	83360000	#DADAFF	1	0.5
chr2	83360001	83560000	B.1.1.2.2.2.1.1.1.2	0.296692607003891	.	83360001	83560000	#DADAFF	1	0.5
chr2	83560001	83720000	B.1.1.2.1.1.2.1.2.1.1.2	0.344357976653696	.	83560001	83720000	#DADAFF	1	0.5
chr2	83720001	83880000	B.1.1.2.2.2.1.1.2.2	0.294747081712062	.	83720001	83880000	#DADAFF	1	0.5
chr2	83880001	84080000	A.2.2.1.2.2.2.2.2.2.1	0.469844357976654	.	83880001	84080000	#FFDADA	1	0.625
chr2	84080001	84200000	B.1.1.2.2.2.2.2.2	0.28988326848249	.	84080001	84200000	#DADAFF	1	0.5
chr2	84200001	84360000	B.1.2.1.2.1.1.1.2.2.1	0.26556420233463	.	84200001	84360000	#9191FF	1	0.375
chr2	84360001	84680000	B.1.1.2.1.2.1.1.1.1.2.2	0.330739299610895	.	84360001	84680000	#DADAFF	1	0.5
chr2	84680001	84920000	A.2.2.1.1.2.1.2.2.2.1.1	0.514591439688716	.	84680001	84920000	#FFDADA	1	0.625
chr2	84920001	85120000	A.2.2.1.2.2.2.2.2.1.2	0.470817120622568	.	84920001	85120000	#FFDADA	1	0.625
chr2	85120001	85360000	A.2.1.2.2.1.1.1.1.1.2.1	0.574902723735409	.	85120001	85360000	#FF9191	1	0.75
chr2	85360001	85600000	A.1.2.1.2.1.1.1.2.1	0.861867704280156	.	85360001	85600000	#FF4848	1	0.875
chr2	85600001	85800000	A.1.2.1.1.2.1.1.1.2	0.882295719844358	.	85600001	85800000	#FF4848	1	0.875
chr2	85800001	85960000	A.1.1.1.2.1.2.2.2.1	0.971789883268482	.	85800001	85960000	#FF0000	1	1
chr2	85960001	86120000	A.1.2.1.1.2.1.1.2.1.2	0.880350194552529	.	85960001	86120000	#FF4848	1	0.875
chr2	86120001	86400000	A.1.1.1.2.1.2.2.1.1.2	0.974708171206226	.	86120001	86400000	#FF0000	1	1
chr2	86400001	86840000	A.1.1.1.2.2.1.2.2	0.965953307392996	.	86400001	86840000	#FF0000	1	1
chr2	86840001	87160000	A.1.2.1.1.2.1.1.2.1.1	0.881322957198444	.	86840001	87160000	#FF4848	1	0.875
chr2	87280001	87360000	A.1.2.1.1.2.1.1.2.1.1	0.881322957198444	.	87280001	87360000	#FF4848	1	0.875
chr2	87400001	87520000	A.1.2.1.1.2.1.1.2.1.1	0.881322957198444	.	87400001	87520000	#FF4848	1	0.875
chr2	87760001	87840000	A.2.1.2.1.2.1.2.1.2	0.585603112840467	.	87760001	87840000	#FF9191	1	0.75
chr2	87920001	88000000	A.2.1.2.1.2.2.2.1.2.1	0.579766536964981	.	87920001	88000000	#FF9191	1	0.75
chr2	88160001	88240000	A.2.1.2.1.2.2.2.1.2.1	0.579766536964981	.	88160001	88240000	#FF9191	1	0.75
chr2	88280001	88480000	A.2.1.2.1.2.2.2.1.2.1	0.579766536964981	.	88280001	88480000	#FF9191	1	0.75
chr2	88480001	88560000	A.2.2.1.2.2.1.1.2.2	0.478599221789883	.	88480001	88560000	#FFDADA	1	0.625
chr2	88560001	89000000	A.2.2.1.1.2.2.2.2.2.1	0.498054474708171	.	88560001	89000000	#FFDADA	1	0.625
chr2	89000001	89320000	B.1.2.1.1.2.2.1.2	0.270428015564202	.	89000001	89320000	#9191FF	1	0.375
chr2	89320001	89360000	B.2.1.1.2.1.1.2.1	0.151750972762646	.	89320001	89360000	#4848FF	1	0.25
chr2	89400001	89560000	B.2.1.1.2.1.1.2.1	0.151750972762646	.	89400001	89560000	#4848FF	1	0.25
chr2	89840001	89920000	B.1.2.2.1.2.1.2.1.1.2	0.218871595330739	.	89840001	89920000	#9191FF	1	0.375
chr2	89960001	90080000	B.2.1.1.2.2.2.1.2.1.2	0.127431906614786	.	89960001	90080000	#4848FF	1	0.25
chr2	90080001	90160000	B.2.1.1.2.2.2.1.2.1.1	0.1284046692607	.	90080001	90160000	#4848FF	1	0.25
chr2	90200001	90280000	B.2.1.1.2.2.2.1.2.1.1	0.1284046692607	.	90200001	90280000	#4848FF	1	0.25
chr2	90400001	90480000	B.1.2.1.1.2.1.1.1	0.278210116731518	.	90400001	90480000	#9191FF	1	0.375
chr2	91640001	91720000	B.1.2.1.1.2.1.1.1	0.278210116731518	.	91640001	91720000	#9191FF	1	0.375
chr2	91760001	92000000	B.1.2.1.1.2.1.1.1	0.278210116731518	.	91760001	92000000	#9191FF	1	0.375
chr2	92040001	92200000	B.2.1.1.2.1.1.2.2.1.1	0.150778210116732	.	92040001	92200000	#4848FF	1	0.25
chr2	92240001	92280000	B.2.1.1.2.1.1.2.2.1.1	0.150778210116732	.	92240001	92280000	#4848FF	1	0.25
chr2	92280001	92360000	A.2.1.1.1.1.1.2.1.1.1	0.68579766536965	.	92280001	92360000	#FF9191	1	0.75
chr2	95320001	95800000	A.2.1.1.1.1.1.2.1.1.1	0.68579766536965	.	95320001	95800000	#FF9191	1	0.75
chr2	95800001	96000000	A.1.2.1.1.2.2.2.2.2.1.1	0.865758754863813	.	95800001	96000000	#FF4848	1	0.875
chr2	96000001	96080000	A.1.2.1.1.2.2.2.1.2.2	0.867704280155642	.	96000001	96080000	#FF4848	1	0.875
chr2	96160001	96280000	A.2.1.2.1.1.1.1.1.1.2	0.606031128404669	.	96160001	96280000	#FF9191	1	0.75
chr2	96320001	96400000	A.2.1.2.1.1.1.1.1.1.2	0.606031128404669	.	96320001	96400000	#FF9191	1	0.75
chr2	96400001	96520000	A.1.2.1.2.1.2.2.1.1	0.837548638132296	.	96400001	96520000	#FF4848	1	0.875
chr2	96520001	96680000	A.1.1.1.2.1.2.2.1.2.2	0.972762645914397	.	96520001	96680000	#FF0000	1	1
chr2	96720001	97000000	A.1.1.1.2.1.2.2.1.2.2	0.972762645914397	.	96720001	97000000	#FF0000	1	1
chr2	97000001	97200000	A.1.2.1.1.2.1.1.2.2.2	0.877431906614786	.	97000001	97200000	#FF4848	1	0.875
chr2	97200001	97360000	A.1.2.1.1.1.1.1.1.1.1	0.906614785992218	.	97200001	97360000	#FF4848	1	0.875
chr2	97360001	97480000	A.1.1.2.1.2.1.1.1.2.2.1.2	0.948443579766537	.	97360001	97480000	#FF0000	1	1
chr2	97480001	97880000	A.1.1.2.1.1.2.1.1.1	0.958171206225681	.	97480001	97880000	#FF0000	1	1
chr2	97880001	97920000	A.1.2.2.2.2.1.2.1.2.1	0.719844357976654	.	97880001	97920000	#FF4848	1	0.875
chr2	98000001	98040000	A.1.2.2.2.2.1.2.1.2.1	0.719844357976654	.	98000001	98040000	#FF4848	1	0.875
chr2	98160001	98200000	A.1.2.2.2.2.1.2.1.2.1	0.719844357976654	.	98160001	98200000	#FF4848	1	0.875
chr2	98240001	98600000	A.1.2.2.2.2.1.2.1.2.1	0.719844357976654	.	98240001	98600000	#FF4848	1	0.875
chr2	98600001	98800000	A.1.2.2.2.2.1.2.2.2.2.1.2	0.712062256809339	.	98600001	98800000	#FF4848	1	0.875
chr2	98800001	99240000	A.1.1.1.2.1.1.2.2	0.978599221789883	.	98800001	99240000	#FF0000	1	1
chr2	99240001	99480000	A.1.2.2.1.2.1.1.1	0.77431906614786	.	99240001	99480000	#FF4848	1	0.875
chr2	99480001	99720000	A.1.2.2.1.2.2.1.1.2	0.75875486381323	.	99480001	99720000	#FF4848	1	0.875
chr2	99720001	99840000	A.1.2.1.2.1.2.1.1.2	0.844357976653696	.	99720001	99840000	#FF4848	1	0.875
chr2	99840001	99920000	A.2.1.1.1.1.2.1.2.2.1	0.673151750972763	.	99840001	99920000	#FF9191	1	0.75
chr2	99920001	100040000	A.1.2.1.2.2.2.1.1.2	0.817120622568093	.	99920001	100040000	#FF4848	1	0.875
chr2	100040001	100160000	A.2.1.1.1.1.2.2.2	0.669260700389105	.	100040001	100160000	#FF9191	1	0.75
chr2	100160001	100560000	A.1.1.2.2.2.2.2.1.2	0.908560311284047	.	100160001	100560000	#FF0000	1	1
chr2	100560001	100880000	A.1.2.1.1.2.2.2.1.1	0.869649805447471	.	100560001	100880000	#FF4848	1	0.875
chr2	100880001	101040000	A.2.1.1.1.1.2.1.1.1	0.676070038910506	.	100880001	101040000	#FF9191	1	0.75
chr2	101040001	101200000	A.1.2.2.2.1.2.1.1.1.2	0.739299610894942	.	101040001	101200000	#FF4848	1	0.875
chr2	101200001	101400000	A.2.1.1.1.2.1.2.1	0.667315175097276	.	101200001	101400000	#FF9191	1	0.75
chr2	101400001	101600000	A.2.1.1.1.2.2.2.2.2.2	0.650778210116732	.	101400001	101600000	#FF9191	1	0.75
chr2	101600001	101880000	A.1.1.1.2.1.2.2.1.2.1	0.973735408560311	.	101600001	101880000	#FF0000	1	1
chr2	101880001	102280000	A.1.1.2.2.2.2.1	0.913424124513619	.	101880001	102280000	#FF0000	1	1
chr2	102280001	102480000	A.1.2.2.2.2.1.2.2.2.2.2	0.711089494163424	.	102280001	102480000	#FF4848	1	0.875
chr2	102480001	102640000	A.1.2.2.2.2.1.1.2.2.2	0.722762645914397	.	102480001	102640000	#FF4848	1	0.875
chr2	102640001	102800000	A.1.2.2.1.1.1.1.1.1.2.1	0.807392996108949	.	102640001	102800000	#FF4848	1	0.875
chr2	102800001	103080000	A.1.1.2.2.1.2.2.2.1.2	0.918287937743191	.	102800001	103080000	#FF0000	1	1
chr2	103080001	103440000	A.1.2.2.2.1.2.1.1.1.1.1	0.74124513618677	.	103080001	103440000	#FF4848	1	0.875
chr2	103440001	104080000	B.2.2.1.2.1.2.2.1	0.0496108949416342	.	103440001	104080000	#0000FF	1	0.125
chr2	104080001	104200000	B.2.1.1.1.2.1.2.1	0.163424124513619	.	104080001	104200000	#4848FF	1	0.25
chr2	104200001	104360000	B.2.2.1.2.2.1.1.2.1	0.0437743190661479	.	104200001	104360000	#0000FF	1	0.125
chr2	104360001	104840000	B.2.2.2.1.1.1.1	0.0291828793774319	.	104360001	104840000	#0000FF	1	0.125
chr2	104840001	105240000	B.1.1.2.1.2.1.1.1.1.2.1	0.331712062256809	.	104840001	105240000	#DADAFF	1	0.5
chr2	105240001	105600000	B.1.2.1.2.2.1.2.2.1.1	0.247081712062257	.	105240001	105600000	#9191FF	1	0.375
chr2	105600001	105880000	A.2.1.2.2.2.1.1.2.1.2.2	0.555447470817121	.	105600001	105880000	#FF9191	1	0.75
chr2	105880001	106040000	A.1.2.2.2.1.2.1.2.2	0.735408560311284	.	105880001	106040000	#FF4848	1	0.875
chr2	106040001	106200000	A.1.2.2.2.1.1.2.1.1.1	0.746108949416342	.	106040001	106200000	#FF4848	1	0.875
chr2	106200001	106480000	A.2.1.2.1.1.1.2.2.2	0.599221789883268	.	106200001	106480000	#FF9191	1	0.75
chr2	106480001	106960000	A.2.2.1.1.2.2.1.2.2.1	0.504863813229572	.	106480001	106960000	#FFDADA	1	0.625
chr2	106960001	107040000	A.2.1.1.2.2.1.2.2.2.1.1.1	0.623540856031128	.	106960001	107040000	#FF9191	1	0.75
chr2	107080001	107120000	A.2.1.1.2.2.1.2.2.2.1.1.1	0.623540856031128	.	107080001	107120000	#FF9191	1	0.75
chr2	107120001	107640000	B.2.1.1.1.1.2.2.1	0.169260700389105	.	107120001	107640000	#4848FF	1	0.25
chr2	107640001	107760000	B.1.2.2.1.2.2.1.1.2.1	0.214007782101167	.	107640001	107760000	#9191FF	1	0.375
chr2	107760001	107960000	B.2.2.1.2.2.1.2.1.1.2	0.0408560311284047	.	107760001	107960000	#0000FF	1	0.125
chr2	107960001	108160000	B.2.2.2.1.2.1.2.2.1.1	0.0194552529182879	.	107960001	108160000	#0000FF	1	0.125
chr2	108160001	108280000	B.2.1.1.1.2.1.2.2.1	0.162451361867704	.	108160001	108280000	#4848FF	1	0.25
chr2	108280001	108360000	B.1.2.2.1.1.1.2.2.2	0.232490272373541	.	108280001	108360000	#9191FF	1	0.375
chr2	108360001	108480000	B.1.2.2.1.1.1.2.1.2.1	0.235408560311284	.	108360001	108480000	#9191FF	1	0.375
chr2	108520001	108600000	B.1.2.2.1.1.1.2.1.2.1	0.235408560311284	.	108520001	108600000	#9191FF	1	0.375
chr2	108600001	108760000	B.2.1.1.1.2.2.2.2.2	0.156614785992218	.	108600001	108760000	#4848FF	1	0.25
chr2	108760001	109040000	A.2.2.1.1.2.1.2.1	0.518482490272374	.	108760001	109040000	#FFDADA	1	0.625
chr2	109040001	109280000	A.1.2.2.1.1.1.1.1.2.2	0.802529182879377	.	109040001	109280000	#FF4848	1	0.875
chr2	109280001	109400000	A.2.1.1.1.1.2.2.1.2	0.670233463035019	.	109280001	109400000	#FF9191	1	0.75
chr2	109400001	109600000	A.1.2.2.2.2.1.1.1.1.1	0.730544747081712	.	109400001	109600000	#FF4848	1	0.875
chr2	109600001	109920000	A.1.1.2.2.2.1.1.2	0.915369649805447	.	109600001	109920000	#FF0000	1	1
chr2	109920001	110120000	A.1.1.2.2.2.1.1.1	0.916342412451362	.	109920001	110120000	#FF0000	1	1
chr2	110240001	110520000	A.1.1.2.2.2.1.1.1	0.916342412451362	.	110240001	110520000	#FF0000	1	1
chr2	110840001	110920000	A.1.2.1.2.1.2.1.1.1	0.845330739299611	.	110840001	110920000	#FF4848	1	0.875
chr2	110920001	111000000	A.1.1.2.2.1.2.1.2.2.1	0.924124513618677	.	110920001	111000000	#FF0000	1	1
chr2	111360001	111600000	A.1.1.2.2.1.2.1.2.2.1	0.924124513618677	.	111360001	111600000	#FF0000	1	1
chr2	111600001	111680000	A.1.2.1.2.2.1.1.1.2.2	0.828793774319066	.	111600001	111680000	#FF4848	1	0.875
chr2	111680001	112120000	A.1.2.2.1.1.1.2.1.1.2.2	0.797665369649806	.	111680001	112120000	#FF4848	1	0.875
chr2	112120001	112480000	A.1.2.1.1.2.1.1.2.2.1.2	0.8784046692607	.	112120001	112480000	#FF4848	1	0.875
chr2	112480001	112600000	A.1.2.1.1.2.2.2.2.1	0.866731517509728	.	112480001	112600000	#FF4848	1	0.875
chr2	112600001	112800000	A.1.1.1.2.1.1.1.1.2	0.981517509727626	.	112600001	112800000	#FF0000	1	1
chr2	112800001	113040000	A.1.2.2.1.1.1.1.1.1.2.2	0.806420233463035	.	112800001	113040000	#FF4848	1	0.875
chr2	113040001	113120000	A.1.2.1.2.2.2.1.1.1	0.818093385214008	.	113040001	113120000	#FF4848	1	0.875
chr2	113160001	113200000	A.1.2.1.2.2.2.1.1.1	0.818093385214008	.	113160001	113200000	#FF4848	1	0.875
chr2	113200001	113520000	A.1.1.1.2.2.2.1	0.964980544747082	.	113200001	113520000	#FF0000	1	1
chr2	113520001	114240000	A.1.1.1.2.1.1.1.1.1	0.982490272373541	.	113520001	114240000	#FF0000	1	1
chr2	114240001	114640000	A.2.1.2.2.1.1.1.2.2.2	0.570038910505837	.	114240001	114640000	#FF9191	1	0.75
chr2	114640001	115120000	B.1.2.1.1.2.1.2.1.1.2	0.275291828793774	.	114640001	115120000	#9191FF	1	0.375
chr2	115120001	115680000	B.2.1.1.1.1.1.1.2.1	0.178015564202335	.	115120001	115680000	#4848FF	1	0.25
chr2	115680001	115960000	B.1.2.2.2.2.2.1.1	0.189688715953307	.	115680001	115960000	#9191FF	1	0.375
chr2	115960001	116160000	B.2.1.1.1.1.2.2.2.1	0.168287937743191	.	115960001	116160000	#4848FF	1	0.25
chr2	116160001	116240000	B.1.2.2.1.2.1.2.2.2	0.215953307392996	.	116160001	116240000	#9191FF	1	0.375
chr2	116240001	116800000	B.2.2.1.2.2.2.2.2.2	0.0301556420233463	.	116240001	116800000	#0000FF	1	0.125
chr2	116800001	116880000	B.2.1.1.1.2.1.1.2	0.164396887159533	.	116800001	116880000	#4848FF	1	0.25
chr2	116880001	117160000	B.2.1.1.1.2.2.2.2.1	0.157587548638132	.	116880001	117160000	#4848FF	1	0.25
chr2	117160001	117240000	B.2.1.2.2.1.2.1.1.2.1.1	0.0924124513618677	.	117160001	117240000	#4848FF	1	0.25
chr2	117240001	117600000	B.2.1.1.1.1.1.1.1.2	0.178988326848249	.	117240001	117600000	#4848FF	1	0.25
chr2	117600001	117680000	B.2.1.1.1.2.1.2.2.2	0.16147859922179	.	117600001	117680000	#4848FF	1	0.25
chr2	117680001	117880000	B.2.1.2.1.2.1.1.2	0.116731517509728	.	117680001	117880000	#4848FF	1	0.25
chr2	117880001	118000000	B.1.2.2.1.2.1.1.2.2	0.220817120622568	.	117880001	118000000	#9191FF	1	0.375
chr2	118000001	118240000	B.1.2.2.1.2.2.2.2.2	0.207198443579767	.	118000001	118240000	#9191FF	1	0.375
chr2	118240001	118600000	A.2.2.1.2.2.2.2.1.2.2	0.472762645914397	.	118240001	118600000	#FFDADA	1	0.625
chr2	118600001	118960000	A.1.2.2.2.1.2.2.2.2	0.731517509727626	.	118600001	118960000	#FF4848	1	0.875
chr2	118960001	119240000	B.1.2.1.1.2.2.2.1	0.269455252918288	.	118960001	119240000	#9191FF	1	0.375
chr2	119240001	119320000	B.1.2.2.1.2.2.1.1.1	0.214980544747082	.	119240001	119320000	#9191FF	1	0.375
chr2	119320001	119680000	B.1.2.1.1.1.2.1.1.2.2	0.284046692607004	.	119320001	119680000	#9191FF	1	0.375
chr2	119680001	119760000	B.1.2.2.1.2.1.1.1	0.224708171206226	.	119680001	119760000	#9191FF	1	0.375
chr2	119760001	120040000	A.2.2.1.1.1.1.1.2.1.2.2.2	0.538910505836576	.	119760001	120040000	#FFDADA	1	0.625
chr2	120040001	120360000	A.1.2.2.2.1.2.1.1.2.2	0.737354085603113	.	120040001	120360000	#FF4848	1	0.875
chr2	120360001	120720000	A.1.1.1.2.1.1.1.2	0.980544747081712	.	120360001	120720000	#FF0000	1	1
chr2	120720001	120920000	A.1.2.2.1.1.1.1.1.1.1.2	0.808365758754864	.	120720001	120920000	#FF4848	1	0.875
chr2	120920001	121080000	A.1.2.2.1.1.1.1.2.1	0.801556420233463	.	120920001	121080000	#FF4848	1	0.875
chr2	121080001	121240000	A.1.2.2.2.2.2.1.2.1.1	0.707198443579767	.	121080001	121240000	#FF4848	1	0.875
chr2	121240001	121440000	A.1.1.2.2.1.2.1.1.2	0.926070038910506	.	121240001	121440000	#FF0000	1	1
chr2	121440001	121520000	A.1.2.2.2.1.1.2.1.1.2	0.745136186770428	.	121440001	121520000	#FF4848	1	0.875
chr2	121520001	121600000	A.2.2.2.1.1.2.1.1	0.462062256809339	.	121520001	121600000	#FFDADA	1	0.625
chr2	121600001	121880000	A.1.2.2.2.1.2.1.1.2.1	0.738326848249027	.	121600001	121880000	#FF4848	1	0.875
chr2	121880001	122160000	A.1.2.2.1.1.1.2.1.2.2.2	0.794747081712062	.	121880001	122160000	#FF4848	1	0.875
chr2	122160001	122240000	A.1.2.2.2.1.1.1.2	0.747081712062257	.	122160001	122240000	#FF4848	1	0.875
chr2	122240001	122360000	A.1.2.2.2.1.1.1.1.1	0.75	.	122240001	122360000	#FF4848	1	0.875
chr2	122360001	122520000	A.1.2.2.2.1.1.2.1.2	0.744163424124514	.	122360001	122520000	#FF4848	1	0.875
chr2	122520001	122920000	B.1.2.1.1.1.1.2.2	0.286964980544747	.	122520001	122920000	#9191FF	1	0.375
chr2	122920001	123040000	B.2.1.2.2.1.1.1.1.2.1	0.103112840466926	.	122920001	123040000	#4848FF	1	0.25
chr2	123040001	123200000	B.1.2.2.1.2.1.1.2.1.2.1	0.222762645914397	.	123040001	123200000	#9191FF	1	0.375
chr2	123200001	123480000	B.2.1.1.1.1.2.1.1.1	0.172178988326848	.	123200001	123480000	#4848FF	1	0.25
chr2	123480001	123840000	B.2.2.1.2.2.1.1.1.1.2	0.0457198443579767	.	123480001	123840000	#0000FF	1	0.125
chr2	123840001	124520000	B.2.2.1.2.2.2.1.2	0.0350194552529183	.	123840001	124520000	#0000FF	1	0.125
chr2	124520001	124800000	B.2.1.1.1.2.1.1.1.2	0.165369649805447	.	124520001	124800000	#4848FF	1	0.25
chr2	124800001	125000000	B.1.2.2.1.1.1.2.1.2.2	0.23443579766537	.	124800001	125000000	#9191FF	1	0.375
chr2	125000001	125120000	B.1.2.2.1.1.2.2.1.2	0.226653696498054	.	125000001	125120000	#9191FF	1	0.375
chr2	125120001	125280000	B.2.1.2.2.1.2.2.2	0.0865758754863813	.	125120001	125280000	#4848FF	1	0.25
chr2	125280001	125400000	B.2.1.1.1.2.1.1.1.1	0.166342412451362	.	125280001	125400000	#4848FF	1	0.25
chr2	125400001	125680000	B.2.2.1.2.2.2.2.1.2.2	0.0321011673151751	.	125400001	125680000	#0000FF	1	0.125
chr2	125680001	125840000	B.2.1.2.2.1.1.1.1.2.2.2.1	0.101167315175097	.	125680001	125840000	#4848FF	1	0.25
chr2	125840001	126040000	B.1.2.2.1.2.2.2.2.1.2.2	0.208171206225681	.	125840001	126040000	#9191FF	1	0.375
chr2	126040001	126320000	B.2.1.2.2.2.2.2.2	0.0768482490272374	.	126040001	126320000	#4848FF	1	0.25
chr2	126320001	126640000	B.2.2.1.2.2.2.1.1.1.1	0.0379377431906615	.	126320001	126640000	#0000FF	1	0.125
chr2	126640001	126960000	B.2.1.1.1.2.2.1.2	0.159533073929961	.	126640001	126960000	#4848FF	1	0.25
chr2	126960001	127120000	B.2.2.1.2.2.1.1.1.1.1	0.0466926070038911	.	126960001	127120000	#0000FF	1	0.125
chr2	127120001	127400000	B.2.2.1.2.2.2.2.2.1	0.0311284046692607	.	127120001	127400000	#0000FF	1	0.125
chr2	127400001	127480000	B.2.1.2.2.1.1.1.1.2.2.1	0.102140077821012	.	127400001	127480000	#4848FF	1	0.25
chr2	127480001	127800000	B.1.2.2.1.1.1.2.2.1	0.233463035019455	.	127480001	127800000	#9191FF	1	0.375
chr2	127800001	127920000	A.2.1.1.2.1.2.1.2.1	0.642023346303502	.	127800001	127920000	#FF9191	1	0.75
chr2	127920001	128080000	A.2.1.1.1.1.2.1.1.2	0.675097276264591	.	127920001	128080000	#FF9191	1	0.75
chr2	128080001	128480000	A.1.1.1.1.1.1.1	1	.	128080001	128480000	#FF0000	1	1
chr2	128480001	128640000	A.1.2.2.1.1.1.1.1.1.1.1	0.809338521400778	.	128480001	128640000	#FF4848	1	0.875
chr2	128640001	128800000	A.1.1.2.2.1.2.2.2.2	0.917315175097276	.	128640001	128800000	#FF0000	1	1
chr2	128800001	129120000	A.1.1.1.2.1.1.2.1	0.979571984435798	.	128800001	129120000	#FF0000	1	1
chr2	129120001	129240000	A.1.2.2.1.2.2.1.2.2.1	0.756809338521401	.	129120001	129240000	#FF4848	1	0.875
chr2	129240001	129680000	A.1.1.2.2.2.2.2.1.1.1	0.912451361867704	.	129240001	129680000	#FF0000	1	1
chr2	129680001	130160000	A.1.1.2.2.2.2.2.1.1.2.1.1	0.91147859922179	.	129680001	130160000	#FF0000	1	1
chr2	130160001	130360000	A.2.1.1.1.1.2.1.2.1	0.674124513618677	.	130160001	130360000	#FF9191	1	0.75
chr2	130360001	130440000	A.2.2.2.2.1.2.1.1.2	0.424124513618677	.	130360001	130440000	#FFDADA	1	0.625
chr2	130440001	130800000	A.1.1.1.2.1.2.2.2.2	0.970817120622568	.	130440001	130800000	#FF0000	1	1
chr2	130880001	130920000	A.1.1.1.2.1.2.2.2.2	0.970817120622568	.	130880001	130920000	#FF0000	1	1
chr2	130920001	131160000	A.1.2.2.2.1.1.1.1.2.2	0.748054474708171	.	130920001	131160000	#FF4848	1	0.875
chr2	131360001	131400000	A.1.1.1.1.2.1.1.1.2	0.995136186770428	.	131360001	131400000	#FF0000	1	1
chr2	131440001	132000000	A.1.1.1.1.2.1.1.1.2	0.995136186770428	.	131440001	132000000	#FF0000	1	1
chr2	132040001	132120000	A.1.1.1.1.2.1.1.1.2	0.995136186770428	.	132040001	132120000	#FF0000	1	1
chr2	132120001	132320000	A.2.2.2.1.2.1.1.1.2	0.454280155642023	.	132120001	132320000	#FFDADA	1	0.625
chr2	132320001	132480000	B.1.1.2.1.2.2.1.2.1	0.316147859922179	.	132320001	132480000	#DADAFF	1	0.5
chr2	132480001	132640000	B.1.1.1.1.2.1.1.2	0.383268482490272	.	132480001	132640000	#DADAFF	1	0.5
chr2	132640001	132760000	B.2.1.2.2.1.1.1.2.1	0.0992217898832685	.	132640001	132760000	#4848FF	1	0.25
chr2	132760001	133600000	B.2.1.1.2.2.1.1.1	0.13715953307393	.	132760001	133600000	#4848FF	1	0.25
chr2	133600001	133720000	B.2.2.1.1.2.1.1.2	0.0622568093385214	.	133600001	133720000	#0000FF	1	0.125
chr2	133720001	133960000	B.2.2.1.2.2.1.2.1.2	0.0398832684824903	.	133720001	133960000	#0000FF	1	0.125
chr2	133960001	134200000	B.1.2.2.1.2.1.2.1.2	0.217898832684825	.	133960001	134200000	#9191FF	1	0.375
chr2	134200001	134400000	B.1.1.2.1.2.2.1.1.2.1	0.319066147859922	.	134200001	134400000	#DADAFF	1	0.5
chr2	134400001	134640000	B.1.2.2.1.2.2.2.2.1.2.1	0.209143968871595	.	134400001	134640000	#9191FF	1	0.375
chr2	134640001	134840000	B.1.2.2.2.1.2.2.1.1.1	0.198443579766537	.	134640001	134840000	#9191FF	1	0.375
chr2	134840001	135200000	B.1.1.2.1.1.2.1.2.2.2.1	0.340466926070039	.	134840001	135200000	#DADAFF	1	0.5
chr2	135200001	135400000	A.2.2.2.1.2.1.2.2.2.1.1	0.444552529182879	.	135200001	135400000	#FFDADA	1	0.625
chr2	135400001	135520000	B.1.1.1.2.2.1.1.2.2	0.364785992217899	.	135400001	135520000	#DADAFF	1	0.5
chr2	135520001	135720000	A.2.2.1.1.2.2.2.2.1.1.1	0.500972762645914	.	135520001	135720000	#FFDADA	1	0.625
chr2	135720001	136040000	A.1.2.2.2.1.1.1.1.2.1	0.749027237354086	.	135720001	136040000	#FF4848	1	0.875
chr2	136040001	136160000	A.2.2.2.2.2.1.2.2.1	0.404669260700389	.	136040001	136160000	#FFDADA	1	0.625
chr2	136160001	136320000	A.2.2.2.2.2.1.2.1.1.1.2	0.410505836575875	.	136160001	136320000	#FFDADA	1	0.625
chr2	136320001	136480000	A.2.2.1.1.1.2.1.1.2.1.1	0.529182879377432	.	136320001	136480000	#FFDADA	1	0.625
chr2	136480001	136800000	A.2.2.1.1.2.2.2.2.2.2	0.497081712062257	.	136480001	136800000	#FFDADA	1	0.625
chr2	136800001	136960000	B.1.2.2.1.1.1.1.2	0.239299610894942	.	136800001	136960000	#9191FF	1	0.375
chr2	136960001	137120000	A.2.2.1.2.2.2.2.1.2.1	0.473735408560311	.	136960001	137120000	#FFDADA	1	0.625
chr2	137120001	137480000	B.2.2.1.2.2.2.2.1.1	0.0340466926070039	.	137120001	137480000	#0000FF	1	0.125
chr2	137480001	138040000	B.2.2.2.1.1.2.2.1.2	0.0243190661478599	.	137480001	138040000	#0000FF	1	0.125
chr2	138040001	138240000	B.2.2.1.2.2.1.1.2.2	0.0428015564202335	.	138040001	138240000	#0000FF	1	0.125
chr2	138240001	138400000	B.2.1.2.2.1.2.1.1.1	0.0933852140077821	.	138240001	138400000	#4848FF	1	0.25
chr2	138400001	138640000	B.1.1.2.1.2.2.2.1.1	0.31420233463035	.	138400001	138640000	#DADAFF	1	0.5
chr2	138640001	138800000	A.2.2.1.1.1.1.2.1.2	0.535019455252918	.	138640001	138800000	#FFDADA	1	0.625
chr2	138800001	139000000	A.2.2.2.1.2.2.2.2.1.1	0.431906614785992	.	138800001	139000000	#FFDADA	1	0.625
chr2	139000001	139160000	B.1.1.2.1.1.1.2.2.1	0.349221789883268	.	139000001	139160000	#DADAFF	1	0.5
chr2	139160001	139600000	A.2.1.1.1.2.2.1.2.1.2	0.66147859922179	.	139160001	139600000	#FF9191	1	0.75
chr2	139600001	139880000	B.1.1.2.1.1.2.2.1.2	0.336575875486381	.	139600001	139880000	#DADAFF	1	0.5
chr2	139880001	140080000	A.2.2.2.1.2.2.2.2.2.1	0.429961089494163	.	139880001	140080000	#FFDADA	1	0.625
chr2	140080001	140400000	A.2.2.1.1.2.2.2.2.1.2	0.499027237354086	.	140080001	140400000	#FFDADA	1	0.625
chr2	140400001	140480000	A.2.2.2.2.2.2.1.2.1	0.401750972762646	.	140400001	140480000	#FFDADA	1	0.625
chr2	140480001	140760000	B.2.1.1.1.1.1.1.2.2.2.2	0.175097276264591	.	140480001	140760000	#4848FF	1	0.25
chr2	140760001	141000000	B.1.1.2.1.2.1.2.1.2	0.324902723735409	.	140760001	141000000	#DADAFF	1	0.5
chr2	141000001	141160000	B.1.2.2.1.2.1.2.1.1.1	0.219844357976654	.	141000001	141160000	#9191FF	1	0.375
chr2	141160001	141320000	B.2.1.1.1.2.2.2.1	0.158560311284047	.	141160001	141320000	#4848FF	1	0.25
chr2	141320001	141880000	B.2.1.1.1.1.2.1.2	0.170233463035019	.	141320001	141880000	#4848FF	1	0.25
chr2	141880001	142320000	B.1.1.2.1.2.1.2.2.2.2	0.321011673151751	.	141880001	142320000	#DADAFF	1	0.5
chr2	142320001	142440000	B.1.1.1.2.1.1.1.2	0.372568093385214	.	142320001	142440000	#DADAFF	1	0.5
chr2	142440001	142680000	B.1.1.2.1.1.2.2.2.1.2	0.334630350194553	.	142440001	142680000	#DADAFF	1	0.5
chr2	142680001	142960000	B.2.1.1.2.1.2.1.2.2	0.143968871595331	.	142680001	142960000	#4848FF	1	0.25
chr2	142960001	143200000	B.2.2.2.1.2.1.2.2.1.2	0.0184824902723735	.	142960001	143200000	#0000FF	1	0.125
chr2	143200001	143440000	B.2.2.1.2.2.2.1.1.1.2	0.0369649805447471	.	143200001	143440000	#0000FF	1	0.125
chr2	143440001	143560000	B.1.2.2.1.1.2.1.1.1	0.231517509727626	.	143440001	143560000	#9191FF	1	0.375
chr2	143560001	143800000	B.1.1.2.1.2.2.1.1.2.2.2	0.317120622568093	.	143560001	143800000	#DADAFF	1	0.5
chr2	143800001	144160000	B.2.1.2.1.2.2.2.2.2	0.107003891050584	.	143800001	144160000	#4848FF	1	0.25
chr2	144160001	144320000	B.2.1.2.2.2.1.2.2.2	0.0807392996108949	.	144160001	144320000	#4848FF	1	0.25
chr2	144320001	144440000	B.2.2.1.1.2.2.1.1.2	0.0583657587548638	.	144320001	144440000	#0000FF	1	0.125
chr2	144440001	144960000	B.2.2.1.2.1.1.2.1	0.0525291828793774	.	144440001	144960000	#0000FF	1	0.125
chr2	144960001	145280000	B.1.1.2.2.2.1.1.2.1	0.295719844357977	.	144960001	145280000	#DADAFF	1	0.5
chr2	145280001	145480000	B.1.2.2.2.1.2.2.1.1.2	0.197470817120623	.	145280001	145480000	#9191FF	1	0.375
chr2	145480001	145600000	B.2.1.2.2.1.2.1.1.2.2	0.0904669260700389	.	145480001	145600000	#4848FF	1	0.25
chr2	145600001	146080000	B.2.2.1.1.1.2.1.2	0.066147859922179	.	145600001	146080000	#0000FF	1	0.125
chr2	146080001	146280000	B.2.2.2.1.2.2.1.1.1.2	0.0155642023346304	.	146080001	146280000	#0000FF	1	0.125
chr2	146280001	146560000	B.2.2.2.2.1.2.2	0.00486381322957198	.	146280001	146560000	#0000FF	1	0.125
chr2	146560001	146800000	B.2.2.2.2.1.1.1.2	0.0107003891050584	.	146560001	146800000	#0000FF	1	0.125
chr2	146800001	146880000	B.2.1.2.2.1.1.1.2.2	0.0982490272373541	.	146800001	146880000	#4848FF	1	0.25
chr2	146880001	147120000	B.2.2.2.1.2.1.1.2	0.0214007782101167	.	146880001	147120000	#0000FF	1	0.125
chr2	147120001	147440000	B.2.2.2.1.1.2.1	0.0272373540856031	.	147120001	147440000	#0000FF	1	0.125
chr2	147440001	147680000	B.1.2.2.1.2.2.1.2	0.212062256809339	.	147440001	147680000	#9191FF	1	0.375
chr2	147680001	148120000	A.2.1.2.2.2.1.1.2.2.1	0.554474708171206	.	147680001	148120000	#FF9191	1	0.75
chr2	148120001	148320000	A.2.1.1.1.2.2.1.2.2.2	0.659533073929961	.	148120001	148320000	#FF9191	1	0.75
chr2	148320001	148440000	A.2.2.2.1.2.1.2.2.1.1	0.446498054474708	.	148320001	148440000	#FFDADA	1	0.625
chr2	148440001	148680000	A.2.1.1.2.2.2.2.1.1.2	0.610894941634241	.	148440001	148680000	#FF9191	1	0.75
chr2	148680001	148880000	A.1.2.2.2.1.1.2.2.1	0.743190661478599	.	148680001	148880000	#FF4848	1	0.875
chr2	148880001	149640000	A.1.2.2.2.1.2.1.1.1.1.2	0.740272373540856	.	148880001	149640000	#FF4848	1	0.875
chr2	149640001	149720000	A.2.2.2.1.2.1.2.1.1	0.449416342412451	.	149640001	149720000	#FFDADA	1	0.625
chr2	149760001	149840000	A.2.2.2.1.2.1.2.1.1	0.449416342412451	.	149760001	149840000	#FFDADA	1	0.625
chr2	149840001	150040000	A.2.2.2.1.2.1.2.1.2.1	0.448443579766537	.	149840001	150040000	#FFDADA	1	0.625
chr2	150040001	150440000	A.2.2.1.1.2.1.1.2.2.1	0.520428015564202	.	150040001	150440000	#FFDADA	1	0.625
chr2	150440001	150600000	B.2.1.1.1.2.2.1.1	0.160505836575875	.	150440001	150600000	#4848FF	1	0.25
chr2	150600001	150760000	B.2.1.2.2.1.2.2.1.2	0.0875486381322957	.	150600001	150760000	#4848FF	1	0.25
chr2	150760001	150920000	B.1.2.2.1.2.1.1.2.1.2.2	0.221789883268482	.	150760001	150920000	#9191FF	1	0.375
chr2	150920001	151120000	B.1.1.1.1.2.2.2.1.2.2	0.375486381322957	.	150920001	151120000	#DADAFF	1	0.5
chr2	151120001	151600000	B.2.1.1.1.1.1.2.1	0.174124513618677	.	151120001	151600000	#4848FF	1	0.25
chr2	151600001	151760000	B.1.2.2.1.2.1.1.2.1.1	0.223735408560311	.	151600001	151760000	#9191FF	1	0.375
chr2	151760001	151960000	A.2.2.1.1.2.1.2.2.1.2.2	0.51556420233463	.	151760001	151960000	#FFDADA	1	0.625
chr2	151960001	152240000	B.1.2.2.1.1.1.2.1.1.2	0.236381322957198	.	151960001	152240000	#9191FF	1	0.375
chr2	152240001	152400000	A.2.1.1.2.1.2.2.2.1.1	0.638132295719844	.	152240001	152400000	#FF9191	1	0.75
chr2	152400001	152520000	A.2.2.2.2.2.1.2.1.1.2.1	0.409533073929961	.	152400001	152520000	#FFDADA	1	0.625
chr2	152520001	152640000	A.2.2.2.1.2.1.2.2.1.2	0.445525291828794	.	152520001	152640000	#FFDADA	1	0.625
chr2	152640001	152760000	A.2.2.2.1.2.1.1.2.2.2	0.450389105058366	.	152640001	152760000	#FFDADA	1	0.625
chr2	152760001	152840000	B.1.1.1.1.2.1.2.2	0.381322957198444	.	152760001	152840000	#DADAFF	1	0.5
chr2	152840001	153040000	A.2.2.2.1.2.2.1.1.1.2	0.440661478599222	.	152840001	153040000	#FFDADA	1	0.625
chr2	153040001	153160000	B.1.2.2.1.1.1.1.1.2	0.240272373540856	.	153040001	153160000	#9191FF	1	0.375
chr2	153160001	153360000	B.1.1.2.1.2.1.2.2.2.1	0.321984435797665	.	153160001	153360000	#DADAFF	1	0.5
chr2	153360001	153560000	B.1.1.2.1.2.2.1.2.2	0.315175097276265	.	153360001	153560000	#DADAFF	1	0.5
chr2	153560001	153960000	B.2.2.2.1.1.2.2.1.1.1	0.0262645914396887	.	153560001	153960000	#0000FF	1	0.125
chr2	153960001	154200000	B.2.2.2.2.2.1.1	0.00389105058365759	.	153960001	154200000	#0000FF	1	0.125
chr2	154200001	154320000	B.2.1.2.2.1.1.1.1.1.1.2	0.105058365758755	.	154200001	154320000	#4848FF	1	0.25
chr2	154320001	154600000	B.2.2.1.1.1.2.1.1.1.2	0.0680933852140078	.	154320001	154600000	#0000FF	1	0.125
chr2	154600001	154760000	B.2.2.2.1.2.2.1.2	0.0136186770428016	.	154600001	154760000	#0000FF	1	0.125
chr2	154760001	154920000	B.2.2.1.1.2.2.1.2	0.0573929961089494	.	154760001	154920000	#0000FF	1	0.125
chr2	154920001	155080000	B.2.1.2.2.2.2.2.1.1	0.0787937743190661	.	154920001	155080000	#4848FF	1	0.25
chr2	155080001	155240000	B.2.1.2.2.1.2.1.1.2.1.2	0.0914396887159533	.	155080001	155240000	#4848FF	1	0.25
chr2	155240001	155520000	B.2.1.1.1.1.2.1.1.2	0.171206225680934	.	155240001	155520000	#4848FF	1	0.25
chr2	155520001	155760000	B.1.2.2.2.2.2.2.1.2	0.18579766536965	.	155520001	155760000	#9191FF	1	0.375
chr2	155760001	155960000	B.2.2.2.1.2.2.1.1.1.1	0.0165369649805447	.	155760001	155960000	#0000FF	1	0.125
chr2	155960001	156200000	B.2.2.2.1.2.2.1.1.2	0.014591439688716	.	155960001	156200000	#0000FF	1	0.125
chr2	156200001	156400000	B.2.2.2.1.2.1.2.2.2	0.0175097276264591	.	156200001	156400000	#0000FF	1	0.125
chr2	156400001	156760000	B.2.2.2.2.2.2.2	0.000972762645914397	.	156400001	156760000	#0000FF	1	0.125
chr2	156760001	156880000	B.2.1.2.2.1.1.1.1.2.2.2.2	0.100194552529183	.	156760001	156880000	#4848FF	1	0.25
chr2	156880001	157000000	B.2.2.1.1.2.1.1.1.2	0.0632295719844358	.	156880001	157000000	#0000FF	1	0.125
chr2	157000001	157160000	B.1.2.2.2.2.2.2.2.1.2.1	0.183852140077821	.	157000001	157160000	#9191FF	1	0.375
chr2	157160001	157320000	B.1.2.2.1.1.1.2.1.1.1.2	0.237354085603113	.	157160001	157320000	#9191FF	1	0.375
chr2	157320001	157400000	B.1.2.2.1.2.1.2.2.1	0.216926070038911	.	157320001	157400000	#9191FF	1	0.375
chr2	157400001	157640000	B.2.1.1.1.1.1.2.2	0.173151750972763	.	157400001	157640000	#4848FF	1	0.25
chr2	157640001	157800000	B.2.2.1.1.2.2.2	0.056420233463035	.	157640001	157800000	#0000FF	1	0.125
chr2	157800001	158080000	B.2.2.2.1.2.1.2.1	0.0204280155642023	.	157800001	158080000	#0000FF	1	0.125
chr2	158080001	158320000	B.2.2.1.2.2.1.2.2	0.0389105058365759	.	158080001	158320000	#0000FF	1	0.125
chr2	158320001	158600000	B.2.1.1.1.1.2.2.2.2	0.167315175097276	.	158320001	158600000	#4848FF	1	0.25
chr2	158600001	158880000	A.2.2.1.1.2.2.2.1.1	0.502918287937743	.	158600001	158880000	#FFDADA	1	0.625
chr2	158880001	159240000	A.1.1.2.2.2.2.2.2	0.907587548638132	.	158880001	159240000	#FF0000	1	1
chr2	159240001	159440000	A.2.1.1.2.1.2.1.2.2.2	0.640077821011673	.	159240001	159440000	#FF9191	1	0.75
chr2	159440001	159720000	A.2.1.1.1.1.2.2.1.1	0.671206225680934	.	159440001	159720000	#FF9191	1	0.75
chr2	159720001	159880000	A.1.2.2.1.1.1.1.2.2	0.800583657587549	.	159720001	159880000	#FF4848	1	0.875
chr2	159880001	160080000	A.1.2.2.2.2.1.2.2.2.1.2	0.714007782101167	.	159880001	160080000	#FF4848	1	0.875
chr2	160080001	160240000	A.1.2.2.2.2.1.1.2.1	0.72568093385214	.	160080001	160240000	#FF4848	1	0.875
chr2	160240001	160440000	A.1.2.2.2.2.1.2.2.1.2	0.716926070038911	.	160240001	160440000	#FF4848	1	0.875
chr2	160440001	160600000	A.1.2.2.2.1.2.1.2.1	0.736381322957198	.	160440001	160600000	#FF4848	1	0.875
chr2	160600001	160880000	A.1.2.2.2.2.1.2.1.1.1	0.721789883268482	.	160600001	160880000	#FF4848	1	0.875
chr2	160880001	161240000	A.2.2.1.1.2.1.1.1	0.522373540856031	.	160880001	161240000	#FFDADA	1	0.625
chr2	161240001	161600000	A.2.2.1.1.2.1.2.2.1.1	0.517509727626459	.	161240001	161600000	#FFDADA	1	0.625
chr2	161600001	161960000	B.1.2.2.1.2.2.2.1	0.211089494163424	.	161600001	161960000	#9191FF	1	0.375
chr2	161960001	162320000	A.2.1.1.2.1.2.2.1	0.639105058365759	.	161960001	162320000	#FF9191	1	0.75
chr2	162320001	162440000	B.1.1.1.2.1.2.2.2	0.367704280155642	.	162320001	162440000	#DADAFF	1	0.5
chr2	162440001	162640000	A.2.2.2.2.1.2.2.2.1.2	0.416342412451362	.	162440001	162640000	#FFDADA	1	0.625
chr2	162640001	162800000	A.2.2.2.1.2.1.2.2.2.1.2	0.443579766536965	.	162640001	162800000	#FFDADA	1	0.625
chr2	162800001	163040000	A.1.2.2.2.1.2.2.2.1	0.732490272373541	.	162800001	163040000	#FF4848	1	0.875
chr2	163040001	163200000	A.2.2.2.1.2.2.1.2.1.2	0.437743190661479	.	163040001	163200000	#FFDADA	1	0.625
chr2	163200001	163480000	B.2.2.1.1.1.1.2.2.1.2	0.0719844357976654	.	163200001	163480000	#0000FF	1	0.125
chr2	163480001	163680000	B.2.1.2.2.1.1.1.1.1.2	0.10408560311284	.	163480001	163680000	#4848FF	1	0.25
chr2	163680001	163760000	B.2.2.1.1.2.2.1.1.1.2	0.0593385214007782	.	163680001	163760000	#0000FF	1	0.125
chr2	163760001	163840000	B.2.2.2.1.2.2.2	0.0126459143968872	.	163760001	163840000	#0000FF	1	0.125
chr2	163840001	163960000	B.2.2.2.1.2.1.1.1	0.0223735408560311	.	163840001	163960000	#0000FF	1	0.125
chr2	163960001	164160000	B.2.1.2.1.2.2.1.2.1.2	0.110894941634241	.	163960001	164160000	#4848FF	1	0.25
chr2	164160001	164520000	B.1.2.1.2.1.2.1.1	0.259727626459144	.	164160001	164520000	#9191FF	1	0.375
chr2	164520001	164640000	B.1.1.1.1.2.1.1.1	0.384241245136187	.	164520001	164640000	#DADAFF	1	0.5
chr2	164640001	165040000	B.2.1.2.1.2.2.1.2.1.1	0.111867704280156	.	164640001	165040000	#4848FF	1	0.25
chr2	165040001	165560000	B.2.2.1.2.2.1.2.1.1.1	0.0418287937743191	.	165040001	165560000	#0000FF	1	0.125
chr2	165560001	165840000	A.2.1.2.2.2.1.1.1	0.558365758754864	.	165560001	165840000	#FF9191	1	0.75
chr2	165840001	166360000	B.1.1.2.1.1.1.1.1.2.1.2	0.357003891050584	.	165840001	166360000	#DADAFF	1	0.5
chr2	166360001	166480000	A.2.2.2.2.1.1.1	0.428015564202335	.	166360001	166480000	#FFDADA	1	0.625
chr2	166480001	166680000	A.1.2.2.1.1.2.1.2.2.1.1.2.1	0.783073929961089	.	166480001	166680000	#FF4848	1	0.875
chr2	166680001	166800000	A.2.2.2.2.1.2.1.2.2	0.421206225680934	.	166680001	166800000	#FFDADA	1	0.625
chr2	166800001	167040000	B.1.1.2.1.2.1.2.1.1.1	0.327821011673152	.	166800001	167040000	#DADAFF	1	0.5
chr2	167040001	167280000	B.2.1.2.1.2.2.1.1	0.11284046692607	.	167040001	167280000	#4848FF	1	0.25
chr2	167280001	167360000	B.2.1.2.2.1.1.2.2.1.2	0.0953307392996109	.	167280001	167360000	#4848FF	1	0.25
chr2	167360001	167680000	B.2.2.1.1.1.1.2.1.2	0.0739299610894942	.	167360001	167680000	#0000FF	1	0.125
chr2	167680001	167800000	B.2.1.2.2.1.2.1.2	0.0894941634241245	.	167680001	167800000	#4848FF	1	0.25
chr2	167800001	167920000	B.2.2.1.1.2.1.2	0.061284046692607	.	167800001	167920000	#0000FF	1	0.125
chr2	167920001	168080000	B.2.2.1.1.2.2.1.1.1.1	0.0603112840466926	.	167920001	168080000	#0000FF	1	0.125
chr2	168080001	168320000	B.2.1.2.1.2.2.1.2.2	0.109922178988327	.	168080001	168320000	#4848FF	1	0.25
chr2	168320001	168520000	B.1.2.2.2.1.2.2.2.2	0.194552529182879	.	168320001	168520000	#9191FF	1	0.375
chr2	168520001	168640000	B.1.2.2.2.1.2.2.1.2	0.196498054474708	.	168520001	168640000	#9191FF	1	0.375
chr2	168640001	168800000	A.2.2.2.1.2.2.2.2.2.2	0.428988326848249	.	168640001	168800000	#FFDADA	1	0.625
chr2	168800001	168960000	A.2.2.2.1.2.2.1.2.2	0.436770428015564	.	168800001	168960000	#FFDADA	1	0.625
chr2	168960001	169160000	A.2.2.1.1.1.1.2.1.1	0.535992217898833	.	168960001	169160000	#FFDADA	1	0.625
chr2	169160001	169360000	A.1.2.2.2.2.1.1.2.2.1.2	0.723735408560311	.	169160001	169360000	#FF4848	1	0.875
chr2	169360001	169800000	A.1.2.2.1.2.1.1.2.2.1	0.768482490272374	.	169360001	169800000	#FF4848	1	0.875
chr2	169800001	170000000	A.1.2.2.1.1.1.2.2.2.2.1	0.788910505836576	.	169800001	170000000	#FF4848	1	0.875
chr2	170000001	170280000	A.1.1.2.2.2.2.2.1.1.2.1.2	0.910505836575875	.	170000001	170280000	#FF0000	1	1
chr2	170280001	170360000	A.2.1.1.2.2.1.2.1.1.2	0.6284046692607	.	170280001	170360000	#FF9191	1	0.75
chr2	170360001	170480000	A.2.1.1.1.1.1.2.2.1.1	0.678988326848249	.	170360001	170480000	#FF9191	1	0.75
chr2	170480001	170680000	A.1.2.2.1.1.2.2.1.2.1	0.778210116731518	.	170480001	170680000	#FF4848	1	0.875
chr2	170680001	170840000	A.2.1.1.2.1.2.1.1.2.1	0.643968871595331	.	170680001	170840000	#FF9191	1	0.75
chr2	170840001	171240000	A.1.1.1.1.2.2.1.1.1.1	0.99124513618677	.	170840001	171240000	#FF0000	1	1
chr2	171240001	171440000	A.1.2.2.1.1.1.2.2.1.1.1	0.793774319066148	.	171240001	171440000	#FF4848	1	0.875
chr2	171440001	171520000	A.2.1.1.2.2.2.1.2.2.2	0.61284046692607	.	171440001	171520000	#FF9191	1	0.75
chr2	171520001	171800000	A.1.2.2.2.2.1.1.1.1.2	0.729571984435798	.	171520001	171800000	#FF4848	1	0.875
chr2	171800001	171960000	A.1.2.2.1.1.1.1.1.2.1.2.1	0.804474708171206	.	171800001	171960000	#FF4848	1	0.875
chr2	171960001	172240000	A.1.1.2.2.1.2.1.1.1.2.2.1.2	0.928015564202335	.	171960001	172240000	#FF0000	1	1
chr2	172240001	172480000	A.1.1.2.2.1.2.1.1.1.2.2.1.1	0.928988326848249	.	172240001	172480000	#FF0000	1	1
chr2	172480001	172600000	A.1.2.2.2.2.2.1.2.1.2.2	0.705252918287938	.	172480001	172600000	#FF4848	1	0.875
chr2	172600001	172800000	A.1.1.1.2.2.1.2.1.1	0.967898832684825	.	172600001	172800000	#FF0000	1	1
chr2	172800001	172960000	A.1.1.2.2.1.2.1.1.1.1	0.930933852140078	.	172800001	172960000	#FF0000	1	1
chr2	172960001	173160000	A.1.2.2.1.1.2.2.1.1	0.779182879377432	.	172960001	173160000	#FF4848	1	0.875
chr2	173160001	173440000	A.1.1.1.1.2.1.1.1.1	0.996108949416342	.	173160001	173440000	#FF0000	1	1
chr2	173440001	173600000	A.2.1.1.1.2.1.1	0.668287937743191	.	173440001	173600000	#FF9191	1	0.75
chr2	173600001	173960000	A.1.1.2.1.1.2.1.2.1.2	0.955252918287938	.	173600001	173960000	#FF0000	1	1
chr2	173960001	174040000	A.2.2.2.2.1.2.2.2.1.1	0.417315175097276	.	173960001	174040000	#FFDADA	1	0.625
chr2	174040001	174440000	A.1.2.2.2.2.1.1.1.2.1.2	0.727626459143969	.	174040001	174440000	#FF4848	1	0.875
chr2	174440001	174560000	A.2.1.1.2.1.2.1.1.1.1	0.64591439688716	.	174440001	174560000	#FF9191	1	0.75
chr2	174560001	174880000	A.1.1.2.2.2.2.2.1.1.2.2	0.909533073929961	.	174560001	174880000	#FF0000	1	1
chr2	174880001	175040000	A.1.2.2.1.1.2.1.2.2.1.2	0.781128404669261	.	174880001	175040000	#FF4848	1	0.875
chr2	175040001	175240000	A.1.1.2.2.1.2.1.1.1.2.2.2	0.92704280155642	.	175040001	175240000	#FF0000	1	1
chr2	175240001	175560000	A.1.1.2.2.1.2.2.2.1.1	0.919260700389105	.	175240001	175560000	#FF0000	1	1
chr2	175560001	175840000	A.2.1.1.1.2.2.2.2.2.1	0.651750972762646	.	175560001	175840000	#FF9191	1	0.75
chr2	175840001	176040000	A.2.1.1.2.1.2.1.1.1.2	0.644941634241245	.	175840001	176040000	#FF9191	1	0.75
chr2	176040001	176360000	B.1.1.2.1.1.2.1.2.1.2.2	0.342412451361868	.	176040001	176360000	#DADAFF	1	0.5
chr2	176360001	176440000	B.1.1.1.2.1.1.2.2	0.370622568093385	.	176360001	176440000	#DADAFF	1	0.5
chr2	176440001	176560000	B.1.1.1.1.2.2.1.2	0.379377431906615	.	176440001	176560000	#DADAFF	1	0.5
chr2	176560001	176720000	B.1.2.2.1.1.2.1.1.2	0.230544747081712	.	176560001	176720000	#9191FF	1	0.375
chr2	176720001	177000000	B.1.1.2.1.2.1.2.2.1.1	0.323929961089494	.	176720001	177000000	#DADAFF	1	0.5
chr2	177000001	177160000	A.2.2.1.1.1.1.2.2.2.2	0.531128404669261	.	177000001	177160000	#FFDADA	1	0.625
chr2	177160001	177480000	A.2.2.1.1.1.1.1.2.2.2	0.536964980544747	.	177160001	177480000	#FFDADA	1	0.625
chr2	177480001	177560000	B.1.1.1.1.2.2.2.1.1.1	0.3784046692607	.	177480001	177560000	#DADAFF	1	0.5
chr2	177560001	177840000	B.1.1.2.1.1.2.1.1	0.346303501945525	.	177560001	177840000	#DADAFF	1	0.5
chr2	177840001	178000000	B.1.1.2.1.1.1.1.1.1.2	0.358949416342412	.	177840001	178000000	#DADAFF	1	0.5
chr2	178000001	178200000	A.2.1.1.2.1.2.2.2.1.2	0.63715953307393	.	178000001	178200000	#FF9191	1	0.75
chr2	178200001	178400000	A.2.2.1.1.1.2.1.2.2	0.525291828793774	.	178200001	178400000	#FFDADA	1	0.625
chr2	178400001	178600000	A.2.2.1.2.1.2.1.1.1.1	0.489299610894942	.	178400001	178600000	#FFDADA	1	0.625
chr2	178600001	178760000	B.1.1.1.1.1.1.2.1.2	0.390077821011673	.	178600001	178760000	#DADAFF	1	0.5
chr2	178760001	178840000	A.2.2.2.2.2.2.1.1	0.40272373540856	.	178760001	178840000	#FFDADA	1	0.625
chr2	178840001	179000000	A.2.2.1.2.1.1.2.2.1	0.49124513618677	.	178840001	179000000	#FFDADA	1	0.625
chr2	179000001	179160000	A.2.2.2.2.2.2.2.1.2.1	0.398832684824903	.	179000001	179160000	#FFDADA	1	0.625
chr2	179160001	179440000	A.1.2.2.1.1.1.2.2.2.2.2.2	0.786964980544747	.	179160001	179440000	#FF4848	1	0.875
chr2	179440001	179840000	A.2.2.1.1.2.1.2.2.1.2.1	0.516536964980545	.	179440001	179840000	#FFDADA	1	0.625
chr2	179840001	179920000	B.1.1.1.2.2.2.2	0.360894941634241	.	179840001	179920000	#DADAFF	1	0.5
chr2	179920001	180280000	A.2.2.1.1.2.2.1.2.2.2	0.503891050583658	.	179920001	180280000	#FFDADA	1	0.625
chr2	180280001	180480000	A.2.1.1.2.2.2.1.1.1.1	0.617704280155642	.	180280001	180480000	#FF9191	1	0.75
chr2	180480001	180600000	A.2.2.2.1.2.1.1.2.1.1	0.453307392996109	.	180480001	180600000	#FFDADA	1	0.625
chr2	180600001	180960000	A.2.2.1.1.1.2.1.1.2.2	0.527237354085603	.	180600001	180960000	#FFDADA	1	0.625
chr2	180960001	181280000	A.2.1.1.1.2.2.2.2.1.2	0.65272373540856	.	180960001	181280000	#FF9191	1	0.75
chr2	181280001	181400000	A.2.2.2.1.2.2.2.1.1.2	0.433852140077821	.	181280001	181400000	#FFDADA	1	0.625
chr2	181400001	181480000	A.2.2.2.2.2.2.2.1.1	0.399805447470817	.	181400001	181480000	#FFDADA	1	0.625
chr2	181480001	181600000	A.2.2.2.2.2.1.2.1.2.2	0.405642023346304	.	181480001	181600000	#FFDADA	1	0.625
chr2	181600001	181680000	A.2.2.2.2.2.1.2.1.2.1.1	0.407587548638132	.	181600001	181680000	#FFDADA	1	0.625
chr2	181680001	181800000	B.1.1.1.2.2.1.1.1	0.366731517509728	.	181680001	181800000	#DADAFF	1	0.5
chr2	181800001	181880000	B.1.1.1.1.2.2.2.2	0.374513618677043	.	181800001	181880000	#DADAFF	1	0.5
chr2	181880001	182080000	B.1.1.1.1.1.2.1.2	0.386186770428016	.	181880001	182080000	#DADAFF	1	0.5
chr2	182080001	182280000	A.2.1.1.2.2.2.2.1.1.1	0.611867704280156	.	182080001	182280000	#FF9191	1	0.75
chr2	182280001	182360000	B.1.2.2.2.1.2.1.2.2	0.199416342412451	.	182280001	182360000	#9191FF	1	0.375
chr2	182360001	182640000	A.2.1.1.2.2.2.2.2	0.608949416342412	.	182360001	182640000	#FF9191	1	0.75
chr2	182640001	182800000	B.1.1.1.1.2.1.2.1	0.382295719844358	.	182640001	182800000	#DADAFF	1	0.5
chr2	182800001	183040000	A.2.1.1.1.2.2.2.1.1.2	0.657587548638132	.	182800001	183040000	#FF9191	1	0.75
chr2	183040001	183320000	B.1.2.2.2.2.2.1.2.2	0.187743190661479	.	183040001	183320000	#9191FF	1	0.375
chr2	183320001	183600000	B.1.2.2.2.2.1.2.1.1	0.192607003891051	.	183320001	183600000	#9191FF	1	0.375
chr2	183600001	183840000	A.2.2.1.2.1.1.1.2.1	0.495136186770428	.	183600001	183840000	#FFDADA	1	0.625
chr2	183840001	184480000	B.1.1.2.1.2.2.1.1.2.2.1	0.318093385214008	.	183840001	184480000	#DADAFF	1	0.5
chr2	184480001	184560000	B.1.1.1.2.2.1.2.2	0.36284046692607	.	184480001	184560000	#DADAFF	1	0.5
chr2	184560001	184680000	B.1.2.2.1.1.2.2.1.1.2	0.227626459143969	.	184560001	184680000	#9191FF	1	0.375
chr2	184680001	184880000	B.1.2.2.1.1.1.2.1.1.1.1	0.238326848249027	.	184680001	184880000	#9191FF	1	0.375
chr2	184880001	185120000	B.1.2.2.1.2.2.2.2.1.1	0.21011673151751	.	184880001	185120000	#9191FF	1	0.375
chr2	185120001	185200000	B.1.2.2.1.1.2.2.1.1.1	0.228599221789883	.	185120001	185200000	#9191FF	1	0.375
chr2	185200001	185480000	B.1.1.2.1.2.1.1.2	0.328793774319066	.	185200001	185480000	#DADAFF	1	0.5
chr2	185480001	185760000	B.2.1.1.1.1.1.1.2.2.1	0.17704280155642	.	185480001	185760000	#4848FF	1	0.25
chr2	185760001	185840000	B.1.2.2.2.1.1.2.1	0.204280155642023	.	185760001	185840000	#9191FF	1	0.375
chr2	185840001	185920000	B.2.1.2.2.1.1.2.1	0.0972762645914397	.	185840001	185920000	#4848FF	1	0.25
chr2	185920001	186080000	B.1.2.2.2.2.1.2.2	0.190661478599222	.	185920001	186080000	#9191FF	1	0.375
chr2	186080001	186240000	B.2.2.2.2.1.1.2.2.1	0.00778210116731518	.	186080001	186240000	#0000FF	1	0.125
chr2	186240001	186640000	B.2.2.2.1.1.2.2.2	0.0233463035019455	.	186240001	186640000	#0000FF	1	0.125
chr2	186640001	186880000	B.2.2.1.1.1.1.2.2.2.1	0.071011673151751	.	186640001	186880000	#0000FF	1	0.125
chr2	186880001	187160000	B.2.2.2.2.1.1.1.1	0.0116731517509728	.	186880001	187160000	#0000FF	1	0.125
chr2	187160001	187360000	B.2.2.1.1.2.1.1.1.1	0.0642023346303502	.	187160001	187360000	#0000FF	1	0.125
chr2	187360001	187720000	A.2.1.1.2.1.2.2.2.2	0.636186770428016	.	187360001	187720000	#FF9191	1	0.75
chr2	187720001	187880000	A.2.2.2.2.2.1.2.1.1.1.1	0.41147859922179	.	187720001	187880000	#FFDADA	1	0.625
chr2	187880001	188000000	B.1.1.1.1.1.2.2	0.385214007782101	.	187880001	188000000	#DADAFF	1	0.5
chr2	188000001	188120000	B.1.1.1.2.2.1.1.2.1	0.365758754863813	.	188000001	188120000	#DADAFF	1	0.5
chr2	188120001	188320000	B.1.1.2.2.2.1.2	0.293774319066148	.	188120001	188320000	#DADAFF	1	0.5
chr2	188320001	188720000	A.1.1.2.2.1.2.1.2.2.2.2	0.922178988326848	.	188320001	188720000	#FF0000	1	1
chr2	188720001	188880000	A.1.2.2.1.1.1.1.1.2.1.1	0.805447470817121	.	188720001	188880000	#FF4848	1	0.875
chr2	188880001	189000000	A.2.1.1.2.1.2.1.2.2.1	0.641050583657588	.	188880001	189000000	#FF9191	1	0.75
chr2	189000001	189640000	A.1.1.1.1.2.2.1.2	0.986381322957198	.	189000001	189640000	#FF0000	1	1
chr2	189640001	190000000	A.1.2.2.1.1.1.2.2.2.2.2.1	0.787937743190661	.	189640001	190000000	#FF4848	1	0.875
chr2	190000001	190120000	A.2.1.1.2.1.1.1	0.649805447470817	.	190000001	190120000	#FF9191	1	0.75
chr2	190120001	190320000	A.2.1.1.2.2.1.1.1.2.2.1	0.632295719844358	.	190120001	190320000	#FF9191	1	0.75
chr2	190320001	190640000	A.1.1.1.1.2.2.1.1.2.1.2	0.988326848249027	.	190320001	190640000	#FF0000	1	1
chr2	190640001	190840000	A.1.1.2.2.1.2.1.2.2.2.1	0.923151750972763	.	190640001	190840000	#FF0000	1	1
chr2	190840001	190920000	A.1.2.2.1.1.2.1.2.2.2	0.780155642023346	.	190840001	190920000	#FF4848	1	0.875
chr2	190920001	191000000	A.1.2.2.2.1.1.2.2.2	0.742217898832685	.	190920001	191000000	#FF4848	1	0.875
chr2	191000001	191080000	A.2.2.2.2.1.2.1.1.1.1	0.426070038910506	.	191000001	191080000	#FFDADA	1	0.625
chr2	191080001	191200000	A.2.1.1.2.1.1.2.2.2	0.646887159533074	.	191080001	191200000	#FF9191	1	0.75
chr2	191200001	191400000	A.1.2.2.1.1.2.1.2.1	0.785019455252918	.	191200001	191400000	#FF4848	1	0.875
chr2	191400001	191720000	A.1.2.2.1.1.1.2.2.2.1.1	0.790856031128405	.	191400001	191720000	#FF4848	1	0.875
chr2	191720001	191880000	A.1.2.2.1.1.2.2.2.1	0.776264591439689	.	191720001	191880000	#FF4848	1	0.875
chr2	191880001	192320000	A.1.1.1.1.2.2.1.1.2.2	0.987354085603113	.	191880001	192320000	#FF0000	1	1
chr2	192320001	192400000	A.2.2.2.2.1.2.2.1.2.2	0.418287937743191	.	192320001	192400000	#FFDADA	1	0.625
chr2	192400001	192600000	A.1.2.2.2.1.2.2.1.1	0.73443579766537	.	192400001	192600000	#FF4848	1	0.875
chr2	192600001	192800000	A.2.2.2.2.1.2.1.2.1.2	0.422178988326848	.	192600001	192800000	#FFDADA	1	0.625
chr2	192800001	192880000	B.1.1.1.1.1.1.1.1.1.2	0.393968871595331	.	192800001	192880000	#DADAFF	1	0.5
chr2	192880001	193040000	B.1.1.2.1.2.1.2.1.1.2.1	0.326848249027237	.	192880001	193040000	#DADAFF	1	0.5
chr2	193040001	193120000	B.1.1.1.2.1.1.1.1	0.373540856031128	.	193040001	193120000	#DADAFF	1	0.5
chr2	193120001	193240000	B.1.1.1.2.1.2.1	0.369649805447471	.	193120001	193240000	#DADAFF	1	0.5
chr2	193240001	193440000	A.2.1.1.2.1.2.1.1.2.2	0.642996108949416	.	193240001	193440000	#FF9191	1	0.75
chr2	193440001	193880000	A.2.2.1.1.2.2.2.2.1.1.2	0.5	.	193440001	193880000	#FFDADA	1	0.625
chr2	193880001	194280000	B.1.1.2.1.1.1.1.1.2.1.1	0.357976653696498	.	193880001	194280000	#DADAFF	1	0.5
chr2	194280001	194480000	B.1.1.1.1.1.1.2.2.2	0.388132295719844	.	194280001	194480000	#DADAFF	1	0.5
chr2	194480001	194600000	B.1.2.2.1.1.2.1.2	0.229571984435798	.	194480001	194600000	#9191FF	1	0.375
chr2	194600001	194880000	B.2.1.2.2.1.1.2.2.2	0.0943579766536965	.	194600001	194880000	#4848FF	1	0.25
chr2	194880001	195240000	B.2.2.2.2.1.1.2.1.1	0.00972762645914397	.	194880001	195240000	#0000FF	1	0.125
chr2	195240001	195400000	B.2.1.2.2.2.2.1	0.0797665369649805	.	195240001	195400000	#4848FF	1	0.25
chr2	195400001	195680000	B.2.2.2.2.1.1.2.1.2	0.00875486381322957	.	195400001	195680000	#0000FF	1	0.125
chr2	195680001	195920000	B.2.1.2.2.1.1.2.2.1.1	0.0963035019455253	.	195680001	195920000	#4848FF	1	0.25
chr2	195920001	196200000	B.2.1.2.1.2.1.1.1	0.117704280155642	.	195920001	196200000	#4848FF	1	0.25
chr2	196200001	196560000	B.1.2.2.2.2.2.2.1.1	0.186770428015564	.	196200001	196560000	#9191FF	1	0.375
chr2	196560001	196760000	B.1.2.2.2.2.2.2.2.1.2.2	0.182879377431907	.	196560001	196760000	#9191FF	1	0.375
chr2	196760001	196960000	B.1.2.2.2.2.1.1	0.193579766536965	.	196760001	196960000	#9191FF	1	0.375
chr2	196960001	197120000	A.2.2.2.2.2.2.2.1.2.2	0.397859922178988	.	196960001	197120000	#FFDADA	1	0.625
chr2	197120001	197480000	B.1.2.2.2.2.2.2.2.2.2	0.180933852140078	.	197120001	197480000	#9191FF	1	0.375
chr2	197480001	197640000	B.1.2.2.2.1.1.1.2	0.205252918287938	.	197480001	197640000	#9191FF	1	0.375
chr2	197640001	197880000	A.2.2.2.1.2.2.1.2.1.1	0.438715953307393	.	197640001	197880000	#FFDADA	1	0.625
chr2	197880001	198080000	A.2.1.1.2.2.1.1.1.2.2.2	0.631322957198444	.	197880001	198080000	#FF9191	1	0.75
chr2	198080001	198240000	A.2.1.1.2.2.1.1.2	0.630350194552529	.	198080001	198240000	#FF9191	1	0.75
chr2	198240001	198480000	A.1.2.2.1.1.2.1.2.2.1.1.2.2	0.782101167315175	.	198240001	198480000	#FF4848	1	0.875
chr2	198480001	198880000	B.1.2.2.1.1.1.1.1.1	0.24124513618677	.	198480001	198880000	#9191FF	1	0.375
chr2	198880001	199160000	B.2.1.2.1.1.1.2.2	0.119649805447471	.	198880001	199160000	#4848FF	1	0.25
chr2	199160001	199560000	B.2.2.2.1.1.2.2.1.1.2	0.0252918287937743	.	199160001	199560000	#0000FF	1	0.125
chr2	199560001	200000000	B.2.2.2.2.2.2.1	0.00194552529182879	.	199560001	200000000	#0000FF	1	0.125
chr2	200000001	200320000	B.2.2.1.1.1.1.1	0.075875486381323	.	200000001	200320000	#0000FF	1	0.125
chr2	200320001	200560000	B.2.2.1.1.1.1.2.2.1.1	0.0729571984435798	.	200320001	200560000	#0000FF	1	0.125
chr2	200560001	200800000	B.1.2.2.2.1.2.1.2.1	0.200389105058366	.	200560001	200800000	#9191FF	1	0.375
chr2	200800001	200960000	A.2.2.2.1.2.1.1.2.1.2	0.452334630350195	.	200800001	200960000	#FFDADA	1	0.625
chr2	200960001	201160000	A.2.2.2.1.2.1.1.2.2.1	0.45136186770428	.	200960001	201160000	#FFDADA	1	0.625
chr2	201160001	201400000	A.2.2.1.1.2.2.1.2.1.2	0.505836575875486	.	201160001	201400000	#FFDADA	1	0.625
chr2	201400001	201720000	A.1.1.1.1.2.2.2.2.1	0.98443579766537	.	201400001	201720000	#FF0000	1	1
chr2	201720001	201920000	A.1.2.2.1.1.2.1.2.2.1.1.1	0.784046692607004	.	201720001	201920000	#FF4848	1	0.875
chr2	201920001	202280000	A.1.1.1.1.2.2.2.2.2	0.983463035019455	.	201920001	202280000	#FF0000	1	1
chr2	202280001	202400000	A.2.1.1.2.2.1.2.2.2.1.2.2	0.620622568093385	.	202280001	202400000	#FF9191	1	0.75
chr2	202400001	202680000	A.1.2.2.1.1.1.2.2.2.1.2	0.78988326848249	.	202400001	202680000	#FF4848	1	0.875
chr2	202680001	202840000	A.1.2.2.1.1.1.1.1.2.1.2.2	0.803501945525292	.	202680001	202840000	#FF4848	1	0.875
chr2	202840001	203040000	A.1.1.2.2.1.2.2.1.1	0.921206225680934	.	202840001	203040000	#FF0000	1	1
chr2	203040001	203280000	A.1.1.1.1.2.1.2.2	0.992217898832685	.	203040001	203280000	#FF0000	1	1
chr2	203280001	203720000	A.1.1.1.1.1.1.2.1	0.999027237354086	.	203280001	203720000	#FF0000	1	1
chr2	203720001	204040000	A.1.1.1.1.2.2.1.1.1.2	0.990272373540856	.	203720001	204040000	#FF0000	1	1
chr2	204040001	204120000	A.2.1.1.2.2.1.2.1.2.2	0.626459143968872	.	204040001	204120000	#FF9191	1	0.75
chr2	204120001	204320000	A.1.2.2.2.2.1.2.2.2.1.1.1	0.715953307392996	.	204120001	204320000	#FF4848	1	0.875
chr2	204320001	204440000	A.2.2.2.2.1.2.2.1.1	0.420233463035019	.	204320001	204440000	#FFDADA	1	0.625
chr2	204440001	204800000	A.1.2.2.1.2.1.1.2.1.1.1	0.773346303501946	.	204440001	204800000	#FF4848	1	0.875
chr2	204800001	205040000	A.2.1.1.1.2.2.1.2.1.1	0.662451361867704	.	204800001	205040000	#FF9191	1	0.75
chr2	205040001	205240000	A.1.2.2.2.2.2.1.2.2	0.704280155642023	.	205040001	205240000	#FF4848	1	0.875
chr2	205240001	205560000	A.2.1.1.1.2.2.2.1.1.1	0.658560311284047	.	205240001	205560000	#FF9191	1	0.75
chr2	205560001	205880000	A.2.2.1.2.1.1.2.1.1	0.493190661478599	.	205560001	205880000	#FFDADA	1	0.625
chr2	205880001	206160000	A.2.2.1.1.2.1.2.2.2.1.2	0.513618677042802	.	205880001	206160000	#FFDADA	1	0.625
chr2	206160001	206320000	A.2.2.2.1.2.1.2.2.2.2	0.442607003891051	.	206160001	206320000	#FFDADA	1	0.625
chr2	206320001	206560000	B.1.1.2.1.1.1.2.1.2.1	0.351167315175097	.	206320001	206560000	#DADAFF	1	0.5
chr2	206560001	206840000	A.1.1.2.2.1.2.2.1.2	0.920233463035019	.	206560001	206840000	#FF0000	1	1
chr2	206840001	207000000	A.2.1.1.2.1.1.2.1	0.648832684824903	.	206840001	207000000	#FF9191	1	0.75
chr2	207000001	207200000	A.2.2.1.1.1.2.2.1	0.52431906614786	.	207000001	207200000	#FFDADA	1	0.625
chr2	207200001	207480000	A.1.2.2.2.2.2.2.1.2.2.2.2	0.694552529182879	.	207200001	207480000	#FF4848	1	0.875
chr2	207480001	207680000	A.1.2.2.2.2.1.2.2.1.1	0.717898832684825	.	207480001	207680000	#FF4848	1	0.875
chr2	207680001	207880000	A.1.2.2.1.2.2.2.2.1.2	0.751945525291829	.	207680001	207880000	#FF4848	1	0.875
chr2	207880001	208360000	A.1.2.2.1.1.1.2.1.2.1	0.796692607003891	.	207880001	208360000	#FF4848	1	0.875
chr2	208360001	208640000	A.1.1.2.2.1.2.1.2.1	0.925097276264591	.	208360001	208640000	#FF0000	1	1
chr2	208640001	208720000	A.2.1.1.2.2.1.2.1.2.1	0.627431906614786	.	208640001	208720000	#FF9191	1	0.75
chr2	208720001	208920000	A.1.2.2.1.2.2.2.2.1.1	0.752918287937743	.	208720001	208920000	#FF4848	1	0.875
chr2	208920001	209240000	A.2.1.1.2.2.2.1.1.1.2	0.616731517509728	.	208920001	209240000	#FF9191	1	0.75
chr2	209240001	209480000	B.1.2.2.2.1.2.2.2.1	0.195525291828794	.	209240001	209480000	#9191FF	1	0.375
chr2	209480001	209680000	B.2.2.1.1.1.2.1.1.1.1	0.0690661478599222	.	209480001	209680000	#0000FF	1	0.125
chr2	209680001	209800000	B.2.2.2.2.1.2.1	0.00583657587548638	.	209680001	209800000	#0000FF	1	0.125
chr2	209800001	209880000	B.2.2.1.1.1.2.2	0.0651750972762646	.	209800001	209880000	#0000FF	1	0.125
chr2	209880001	210000000	B.2.1.2.2.1.2.2.1.1	0.0885214007782101	.	209880001	210000000	#4848FF	1	0.25
chr2	210000001	210200000	B.2.1.2.1.2.2.2.2.1	0.107976653696498	.	210000001	210200000	#4848FF	1	0.25
chr2	210200001	210440000	B.1.1.2.1.1.1.1.2	0.355058365758755	.	210200001	210440000	#DADAFF	1	0.5
chr2	210440001	210600000	B.2.1.2.1.2.1.2.2	0.113813229571984	.	210440001	210600000	#4848FF	1	0.25
chr2	210600001	210800000	B.1.2.2.2.2.2.2.2.2.1	0.181906614785992	.	210600001	210800000	#9191FF	1	0.375
chr2	210800001	211080000	A.2.2.1.1.1.1.1.2.1.2.2.1	0.53988326848249	.	210800001	211080000	#FFDADA	1	0.625
chr2	211080001	211600000	B.2.1.2.1.1.1.2.1.2	0.120622568093385	.	211080001	211600000	#4848FF	1	0.25
chr2	211600001	211880000	B.2.2.2.2.1.1.2.2.2	0.00680933852140078	.	211600001	211880000	#0000FF	1	0.125
chr2	211880001	212080000	B.2.1.2.1.1.2	0.118677042801556	.	211880001	212080000	#4848FF	1	0.25
chr2	212080001	212200000	B.1.2.2.1.1.2.2.2	0.22568093385214	.	212080001	212200000	#9191FF	1	0.375
chr2	212200001	212280000	A.2.2.2.1.2.2.1.1.2	0.439688715953307	.	212200001	212280000	#FFDADA	1	0.625
chr2	212280001	212560000	B.2.1.1.1.1.1.1.1.1	0.179961089494163	.	212280001	212560000	#4848FF	1	0.25
chr2	212560001	212760000	B.2.1.2.2.2.1.2.2.1.1	0.0826848249027237	.	212560001	212760000	#4848FF	1	0.25
chr2	212760001	213040000	B.2.2.1.2.1.2.1	0.0505836575875486	.	212760001	213040000	#0000FF	1	0.125
chr2	213040001	213240000	B.2.1.2.1.1.1.1	0.122568093385214	.	213040001	213240000	#4848FF	1	0.25
chr2	213240001	213480000	B.2.1.2.1.1.1.2.1.1	0.1215953307393	.	213240001	213480000	#4848FF	1	0.25
chr2	213480001	213720000	B.1.1.1.1.2.2.2.1.2.1	0.376459143968872	.	213480001	213720000	#DADAFF	1	0.5
chr2	213720001	214080000	B.1.1.2.1.1.1.1.1.1.1	0.359922178988327	.	213720001	214080000	#DADAFF	1	0.5
chr2	214080001	214320000	A.2.2.1.1.1.2.1.1.2.1.2	0.528210116731518	.	214080001	214320000	#FFDADA	1	0.625
chr2	214320001	214520000	A.2.2.1.2.1.1.1.2.2	0.494163424124514	.	214320001	214520000	#FFDADA	1	0.625
chr2	214520001	214720000	A.2.2.2.2.2.2.2.2.1	0.396887159533074	.	214520001	214720000	#FFDADA	1	0.625
chr2	214720001	214840000	B.1.1.1.1.1.1.1.1.2	0.392996108949416	.	214720001	214840000	#DADAFF	1	0.5
chr2	214840001	215040000	A.2.2.1.1.1.1.1.1.2.2.1	0.543774319066148	.	214840001	215040000	#FFDADA	1	0.625
chr2	215040001	215120000	B.1.1.1.1.1.1.1.1.1.1	0.394941634241245	.	215040001	215120000	#DADAFF	1	0.5
chr2	215120001	215240000	A.2.2.2.1.2.1.1.1.1	0.455252918287938	.	215120001	215240000	#FFDADA	1	0.625
chr2	215240001	215400000	A.2.2.1.1.1.1.1.2.2.1	0.537937743190661	.	215240001	215400000	#FFDADA	1	0.625
chr2	215400001	215520000	B.1.1.1.1.1.1.2.1.1	0.391050583657588	.	215400001	215520000	#DADAFF	1	0.5
chr2	215520001	215720000	A.1.2.2.2.1.2.2.1.2	0.733463035019455	.	215520001	215720000	#FF4848	1	0.875
chr2	215720001	215840000	A.2.1.1.2.2.2.1.2.1	0.614785992217899	.	215720001	215840000	#FF9191	1	0.75
chr2	215840001	216040000	A.1.2.2.1.2.2.2.2.2	0.750972762645914	.	215840001	216040000	#FF4848	1	0.875
chr2	216040001	216480000	A.1.1.2.2.2.1.2	0.914396887159533	.	216040001	216480000	#FF0000	1	1
chr2	216480001	216600000	A.2.1.1.2.2.1.2.1.1.1	0.629377431906615	.	216480001	216600000	#FF9191	1	0.75
chr2	216600001	216920000	A.1.2.2.1.2.2.2.1	0.753891050583658	.	216600001	216920000	#FF4848	1	0.875
chr2	216920001	217360000	A.1.1.1.1.2.2.1.1.2.1.1	0.989299610894942	.	216920001	217360000	#FF0000	1	1
chr2	217360001	217800000	A.1.2.2.1.1.1.2.2.1.1.2	0.792801556420233	.	217360001	217800000	#FF4848	1	0.875
chr2	217800001	217880000	A.2.2.2.2.1.2.2.2.2	0.415369649805447	.	217800001	217880000	#FFDADA	1	0.625
chr2	217880001	218320000	A.1.2.2.1.1.1.2.1.1.2.1	0.79863813229572	.	217880001	218320000	#FF4848	1	0.875
chr2	218320001	218440000	A.2.2.2.2.1.2.2.1.2.1	0.419260700389105	.	218320001	218440000	#FFDADA	1	0.625
chr2	218440001	218600000	A.2.2.2.1.1.2.1.2.1	0.461089494163424	.	218440001	218600000	#FFDADA	1	0.625
chr2	218600001	218720000	A.2.1.1.2.2.1.2.2.1.2	0.624513618677043	.	218600001	218720000	#FF9191	1	0.75
chr2	218720001	219040000	A.1.2.2.1.2.1.1.2.2.2.2.1	0.766536964980545	.	218720001	219040000	#FF4848	1	0.875
chr2	219040001	219280000	A.1.1.2.2.1.1.1.2	0.932879377431907	.	219040001	219280000	#FF0000	1	1
chr2	219280001	219560000	A.1.1.1.1.2.2.2.1	0.985408560311284	.	219280001	219560000	#FF0000	1	1
chr2	219560001	219760000	A.1.2.2.1.2.2.1.2.2.2.2	0.754863813229572	.	219560001	219760000	#FF4848	1	0.875
chr2	219760001	220240000	A.1.1.1.1.1.1.2.2	0.998054474708171	.	219760001	220240000	#FF0000	1	1
chr2	220240001	220520000	A.1.2.2.1.1.1.2.2.1.2	0.791828793774319	.	220240001	220520000	#FF4848	1	0.875
chr2	220520001	220880000	B.1.1.2.1.2.2.2.1.2.2	0.312256809338521	.	220520001	220880000	#DADAFF	1	0.5
chr2	220880001	221000000	B.2.1.2.1.2.2.2.1	0.108949416342412	.	220880001	221000000	#4848FF	1	0.25
chr2	221000001	221080000	B.1.2.2.2.1.1.1.1	0.206225680933852	.	221000001	221080000	#9191FF	1	0.375
chr2	221080001	221200000	B.1.1.1.1.1.1.2.2.1	0.389105058365759	.	221080001	221200000	#DADAFF	1	0.5
chr2	221200001	221360000	B.2.1.2.1.2.1.2.1.1	0.115758754863813	.	221200001	221360000	#4848FF	1	0.25
chr2	221360001	221440000	B.2.1.2.1.2.1.2.1.2	0.114785992217899	.	221360001	221440000	#4848FF	1	0.25
chr2	221440001	221800000	B.2.1.1.2.2.1.1.2	0.136186770428016	.	221440001	221800000	#4848FF	1	0.25
chr2	221800001	221920000	B.1.2.2.2.1.1.2.2	0.203307392996109	.	221800001	221920000	#9191FF	1	0.375
chr2	221920001	222480000	B.2.2.1.1.1.1.2.1.1	0.0749027237354086	.	221920001	222480000	#0000FF	1	0.125
chr2	222480001	222880000	B.2.2.1.2.2.2.1.1.2	0.0359922178988327	.	222480001	222880000	#0000FF	1	0.125
chr2	222880001	223480000	B.2.2.1.1.1.2.1.1.2	0.0671206225680934	.	222880001	223480000	#0000FF	1	0.125
chr2	223480001	223560000	A.2.2.2.2.2.2.1.2.2	0.400778210116732	.	223480001	223560000	#FFDADA	1	0.625
chr2	223560001	223760000	A.2.2.1.1.1.1.1.2.1.1	0.541828793774319	.	223560001	223760000	#FFDADA	1	0.625
chr2	223760001	224120000	B.1.2.2.2.1.2.1.1.2	0.20136186770428	.	223760001	224120000	#9191FF	1	0.375
chr2	224120001	224320000	B.1.2.2.2.2.1.2.1.2	0.191634241245136	.	224120001	224320000	#9191FF	1	0.375
chr2	224320001	224520000	B.1.2.2.2.2.2.2.2.1.1	0.184824902723735	.	224320001	224520000	#9191FF	1	0.375
chr2	224520001	224840000	A.2.2.1.1.1.2.1.2.1	0.526264591439689	.	224520001	224840000	#FFDADA	1	0.625
chr2	224840001	225000000	A.2.2.2.1.2.2.2.1.2	0.432879377431907	.	224840001	225000000	#FFDADA	1	0.625
chr2	225000001	225160000	B.1.1.1.1.1.1.1.2	0.392023346303502	.	225000001	225160000	#DADAFF	1	0.5
chr2	225160001	225320000	A.2.2.2.1.2.2.1.1.1.1	0.441634241245136	.	225160001	225320000	#FFDADA	1	0.625
chr2	225320001	225400000	A.2.1.1.2.2.2.2.1.2	0.609922178988327	.	225320001	225400000	#FF9191	1	0.75
chr2	225400001	225680000	A.2.1.1.2.2.2.1.1.2	0.615758754863813	.	225400001	225680000	#FF9191	1	0.75
chr2	225680001	225880000	A.2.2.2.2.2.1.2.1.1.2.2	0.408560311284047	.	225680001	225880000	#FFDADA	1	0.625
chr2	225880001	226120000	B.1.1.1.1.2.2.1.1	0.380350194552529	.	225880001	226120000	#DADAFF	1	0.5
chr2	226120001	226240000	B.1.1.1.2.2.2.1	0.361867704280156	.	226120001	226240000	#DADAFF	1	0.5
chr2	226240001	226520000	B.1.2.2.2.1.2.1.1.1	0.202334630350195	.	226240001	226520000	#9191FF	1	0.375
chr2	226520001	226800000	A.2.2.1.1.1.1.2.2.1.1	0.534046692607004	.	226520001	226800000	#FFDADA	1	0.625
chr2	226800001	227080000	A.2.1.2.2.2.1.2.2	0.551556420233463	.	226800001	227080000	#FF9191	1	0.75
chr2	227080001	227280000	A.2.2.2.1.2.2.2.1.1.1.2	0.434824902723735	.	227080001	227280000	#FFDADA	1	0.625
chr2	227280001	227480000	A.2.2.2.2.2.1.2.1.2.1.2	0.406614785992218	.	227280001	227480000	#FFDADA	1	0.625
chr2	227480001	227680000	A.2.1.1.2.2.1.2.2.2.2.1	0.619649805447471	.	227480001	227680000	#FF9191	1	0.75
chr2	227680001	227840000	B.1.1.1.2.1.2.2.1	0.368677042801556	.	227680001	227840000	#DADAFF	1	0.5
chr2	227840001	228000000	A.2.2.2.1.1.1.1.1	0.467898832684825	.	227840001	228000000	#FFDADA	1	0.625
chr2	228000001	228200000	A.2.2.1.1.1.1.2.2.2.1	0.532101167315175	.	228000001	228200000	#FFDADA	1	0.625
chr2	228200001	228480000	A.2.2.1.1.2.1.1.2.1	0.521400778210117	.	228200001	228480000	#FFDADA	1	0.625
chr2	228480001	228800000	B.1.1.2.1.2.1.2.2.1.2	0.32295719844358	.	228480001	228800000	#DADAFF	1	0.5
chr2	228800001	228960000	B.2.1.2.2.2.1.2.2.1.2	0.0817120622568093	.	228800001	228960000	#4848FF	1	0.25
chr2	228960001	229080000	B.2.1.2.2.2.1.1.2	0.0846303501945525	.	228960001	229080000	#4848FF	1	0.25
chr2	229080001	229240000	B.2.1.2.2.2.1.2.1	0.0836575875486381	.	229080001	229240000	#4848FF	1	0.25
chr2	229240001	229360000	B.2.1.2.2.1.1.1.1.1.1.1	0.106031128404669	.	229240001	229360000	#4848FF	1	0.25
chr2	229360001	229520000	B.2.1.2.2.2.1.1.1	0.0856031128404669	.	229360001	229520000	#4848FF	1	0.25
chr2	229520001	229840000	B.2.2.1.1.1.1.2.2.2.2	0.0700389105058366	.	229520001	229840000	#0000FF	1	0.125
chr2	229840001	230320000	B.2.2.2.2.2.1.2	0.00291828793774319	.	229840001	230320000	#0000FF	1	0.125
chr2	230320001	230400000	B.2.1.2.2.2.2.2.1.2	0.0778210116731518	.	230320001	230400000	#4848FF	1	0.25
chr2	230400001	230600000	B.1.2.2.1.2.2.1.1.2.2	0.213035019455253	.	230400001	230600000	#9191FF	1	0.375
chr2	230600001	230840000	A.1.2.2.1.1.2.2.1.2.2	0.777237354085603	.	230600001	230840000	#FF4848	1	0.875
chr2	230840001	231040000	A.2.2.2.2.1.2.1.2.1.1	0.423151750972763	.	230840001	231040000	#FFDADA	1	0.625
chr2	231040001	231240000	B.1.1.1.1.2.2.2.1.1.2	0.377431906614786	.	231040001	231240000	#DADAFF	1	0.5
chr2	231240001	231320000	B.1.1.1.2.1.1.2.1	0.3715953307393	.	231240001	231320000	#DADAFF	1	0.5
chr2	231320001	231520000	B.1.1.1.2.2.1.2.1	0.363813229571984	.	231320001	231520000	#DADAFF	1	0.5
chr2	231520001	231720000	A.1.2.2.1.1.2.2.2.2	0.775291828793774	.	231520001	231720000	#FF4848	1	0.875
chr2	231720001	231960000	A.1.2.2.2.2.2.1.2.1.2.1	0.706225680933852	.	231720001	231960000	#FF4848	1	0.875
chr2	231960001	232160000	A.1.1.1.2.2.1.2.1.2	0.966926070038911	.	231960001	232160000	#FF0000	1	1
chr2	232160001	232320000	A.1.2.2.1.2.2.1.1.1	0.759727626459144	.	232160001	232320000	#FF4848	1	0.875
chr2	232320001	232480000	A.1.2.2.1.2.2.1.2.1	0.757782101167315	.	232320001	232480000	#FF4848	1	0.875
chr2	232480001	232800000	A.1.1.1.1.2.1.2.1	0.993190661478599	.	232480001	232800000	#FF0000	1	1
chr2	232800001	232920000	A.1.2.2.1.1.2.1.1	0.785992217898833	.	232800001	232920000	#FF4848	1	0.875
chr2	232920001	233400000	A.1.1.2.2.1.1.1.1	0.933852140077821	.	232920001	233400000	#FF0000	1	1
chr2	233400001	233680000	A.1.2.2.2.2.2.1.1.1.1	0.71011673151751	.	233400001	233680000	#FF4848	1	0.875
chr2	233680001	233960000	A.1.2.2.1.2.1.1.2.1.2.1.1	0.771400778210117	.	233680001	233960000	#FF4848	1	0.875
chr2	233960001	234000000	A.1.1.2.2.1.1.2	0.931906614785992	.	233960001	234000000	#FF0000	1	1
chr2	234040001	234600000	A.1.1.2.2.1.1.2	0.931906614785992	.	234040001	234600000	#FF0000	1	1
chr2	234600001	234800000	A.1.2.2.2.2.2.2.1.2.2.1.1	0.697470817120623	.	234600001	234800000	#FF4848	1	0.875
chr2	234800001	235320000	A.1.2.2.2.2.2.1.1.1.2	0.709143968871595	.	234800001	235320000	#FF4848	1	0.875
chr2	235320001	235400000	A.2.2.2.2.2.1.1.1	0.414396887159533	.	235320001	235400000	#FFDADA	1	0.625
chr2	235400001	235760000	A.2.1.1.1.1.1.2.1.2.2.1.2	0.680933852140078	.	235400001	235760000	#FF9191	1	0.75
chr2	235760001	236040000	A.2.1.1.1.1.1.1.2.2.2	0.686770428015564	.	235760001	236040000	#FF9191	1	0.75
chr2	236040001	236280000	A.2.1.1.1.2.2.2.2.1.1.1	0.654669260700389	.	236040001	236280000	#FF9191	1	0.75
chr2	236280001	236440000	A.2.1.1.1.2.2.2.2.1.1.2	0.653696498054475	.	236280001	236440000	#FF9191	1	0.75
chr2	236440001	236520000	A.2.2.2.2.2.1.2.2.2	0.403696498054475	.	236440001	236520000	#FFDADA	1	0.625
chr2	236520001	236600000	A.2.1.1.2.2.1.2.2.2.1.2.1	0.6215953307393	.	236520001	236600000	#FF9191	1	0.75
chr2	236600001	236680000	A.2.2.2.1.2.2.2.1.1.1.1	0.43579766536965	.	236600001	236680000	#FFDADA	1	0.625
chr2	236680001	236880000	A.2.2.2.2.2.1.1.2.1	0.413424124513619	.	236680001	236880000	#FFDADA	1	0.625
chr2	236880001	237080000	A.1.2.2.2.2.1.2.2.2.1.1.2	0.714980544747082	.	236880001	237080000	#FF4848	1	0.875
chr2	237080001	237440000	A.1.2.2.1.2.2.1.2.2.2.1	0.755836575875486	.	237080001	237440000	#FF4848	1	0.875
chr2	237440001	237680000	A.2.1.1.2.2.1.1.1.2.1.1	0.634241245136187	.	237440001	237680000	#FF9191	1	0.75
chr2	237680001	237760000	A.2.1.1.2.2.1.2.2.2.1.1.2	0.622568093385214	.	237680001	237760000	#FF9191	1	0.75
chr2	237760001	238000000	A.2.1.1.1.1.1.1.2.1.1.2	0.690661478599222	.	237760001	238000000	#FF9191	1	0.75
chr2	238000001	238200000	A.2.1.1.1.1.2.1.2.2.2	0.672178988326848	.	238000001	238200000	#FF9191	1	0.75
chr2	238200001	238520000	A.1.2.2.2.2.1.2.1.2.2	0.718871595330739	.	238200001	238520000	#FF4848	1	0.875
chr2	238520001	238680000	A.1.2.2.2.2.2.2.1.2.2.2.1	0.695525291828794	.	238520001	238680000	#FF4848	1	0.875
chr2	238680001	238960000	A.1.2.2.1.2.1.2.1.2.1.1	0.763618677042802	.	238680001	238960000	#FF4848	1	0.875
chr2	238960001	239080000	A.1.2.2.2.2.2.2.2	0.693579766536965	.	238960001	239080000	#FF4848	1	0.875
chr2	239080001	239160000	A.2.1.1.2.2.1.2.2.1.1	0.625486381322957	.	239080001	239160000	#FF9191	1	0.75
chr2	239160001	239400000	A.2.1.1.1.1.1.2.1.2.1.2	0.682879377431907	.	239160001	239400000	#FF9191	1	0.75
chr2	239400001	239560000	A.2.1.1.2.1.1.2.2.1	0.647859922178988	.	239400001	239560000	#FF9191	1	0.75
[truncated: 9,479 more rows]
