# Supplementary material for: Systematic inference and comparison of multi-scale chromatin sub-compartments connects spatial organization to cell phenotypes
Source: Nat Commun. 2021 May 10;12:2439. doi: 10.1038/s41467-021-22666-3 (PMC8110550; doi:10.1038/s41467-021-22666-3)
Supplement: Supplementary file 5 — Supplementary Dataset 2 [file 41467_2021_22666_MOESM5_ESM.zip › Supplementary_Data_1_domain_hierarchies_127HiCmaps/U266_myeloma_binsize=40kb.bed]

#fields: chr, pos_start, pos_end, the full compartment label describing the position in the hierachy, normalized compartment domain rank, ., pos_start, pos_end, color based on eight compartment model (A.1.1 - B.2.2), 1, eight compartment score (A.1.1 to B.2.2: 8 to 1 devided by 8)
chr1	520001	600000	B.1.1.2.2.1.2.1	0.464935064935065	.	520001	600000	#DADAFF	1	0.5
chr1	680001	1320000	A.2.1.1.2.1.1.1	0.715584415584416	.	680001	1320000	#FF9191	1	0.75
chr1	1320001	1480000	A.2.1.1.2.1.1.2.2	0.711688311688312	.	1320001	1480000	#FF9191	1	0.75
chr1	1480001	1680000	A.1.2.2.1.2.2.1.2.2	0.787012987012987	.	1480001	1680000	#FF4848	1	0.875
chr1	1680001	1840000	A.1.2.1.2.1.2.2.1.1.2.2	0.82987012987013	.	1680001	1840000	#FF4848	1	0.875
chr1	1840001	2240000	A.2.1.1.2.2.2.2.1.1.2	0.694805194805195	.	1840001	2240000	#FF9191	1	0.75
chr1	2240001	2560000	A.2.2.1.1.2.2.1.2	0.592207792207792	.	2240001	2560000	#FFDADA	1	0.625
chr1	2560001	2640000	B.2.1.1.1.1.2.1.1.1.2	0.314285714285714	.	2560001	2640000	#4848FF	1	0.25
chr1	2680001	3320000	B.2.1.1.1.1.2.1.1.1.2	0.314285714285714	.	2680001	3320000	#4848FF	1	0.25
chr1	3320001	3520000	B.1.1.1.2.1.1.1	0.498701298701299	.	3320001	3520000	#DADAFF	1	0.5
chr1	3520001	3800000	A.2.2.1.1.2.1.1.2.2	0.6	.	3520001	3800000	#FFDADA	1	0.625
chr1	3800001	3880000	B.1.2.2.2.2.2.2.1.2.1.2	0.328571428571429	.	3800001	3880000	#9191FF	1	0.375
chr1	3960001	4240000	B.1.2.2.2.2.2.2.1.2.1.2	0.328571428571429	.	3960001	4240000	#9191FF	1	0.375
chr1	4240001	4440000	B.2.1.2.1.1.2.1	0.196103896103896	.	4240001	4440000	#4848FF	1	0.25
chr1	4440001	4800000	B.2.1.2.2.1.2.2.1.1	0.155844155844156	.	4440001	4800000	#4848FF	1	0.25
chr1	4800001	5080000	B.2.1.2.2.1.2.2.1.2	0.154545454545455	.	4800001	5080000	#4848FF	1	0.25
chr1	5080001	5480000	B.2.2.1.2.1.2.1.2.2.2	0.0766233766233766	.	5080001	5480000	#0000FF	1	0.125
chr1	5480001	6000000	B.2.1.1.2.2.1.1.1.1.2	0.235064935064935	.	5480001	6000000	#4848FF	1	0.25
chr1	6000001	6560000	A.1.2.2.2.1.1.2.1.1	0.781818181818182	.	6000001	6560000	#FF4848	1	0.875
chr1	6560001	6720000	A.1.2.2.1.2.1.2.1.2	0.794805194805195	.	6560001	6720000	#FF4848	1	0.875
chr1	6720001	6960000	A.2.1.1.2.2.2.2.2.1	0.692207792207792	.	6720001	6960000	#FF9191	1	0.75
chr1	6960001	7360000	B.1.2.2.2.2.1.1.2.1	0.346753246753247	.	6960001	7360000	#9191FF	1	0.375
chr1	7360001	7520000	B.1.2.2.2.2.1.2.1.1.2	0.342857142857143	.	7360001	7520000	#9191FF	1	0.375
chr1	7520001	7720000	B.1.2.2.2.2.1.2.1.1.1	0.344155844155844	.	7520001	7720000	#9191FF	1	0.375
chr1	7720001	8000000	A.2.2.2.1.1.2.2.1.1	0.553246753246753	.	7720001	8000000	#FFDADA	1	0.625
chr1	8000001	8400000	B.1.1.1.1.1.2.2.2	0.514285714285714	.	8000001	8400000	#DADAFF	1	0.5
chr1	8400001	8920000	A.1.2.2.2.1.2.2.1.1.1.2	0.774025974025974	.	8400001	8920000	#FF4848	1	0.875
chr1	8920001	9120000	A.2.1.1.2.1.1.2.1.2	0.712987012987013	.	8920001	9120000	#FF9191	1	0.75
chr1	9120001	9360000	A.1.2.1.2.1.2.2.1.2	0.828571428571429	.	9120001	9360000	#FF4848	1	0.875
chr1	9360001	9640000	A.1.2.1.2.1.1.2.1.1.2.2	0.842857142857143	.	9360001	9640000	#FF4848	1	0.875
chr1	9640001	9960000	A.1.2.1.2.1.1.1.1.1	0.851948051948052	.	9640001	9960000	#FF4848	1	0.875
chr1	9960001	10240000	A.1.2.2.1.2.2.1.1.1	0.792207792207792	.	9960001	10240000	#FF4848	1	0.875
chr1	10240001	10560000	A.1.2.1.2.1.2.1.2.1.2	0.835064935064935	.	10240001	10560000	#FF4848	1	0.875
chr1	10560001	10800000	A.2.1.2.1.2.2.2.2	0.64025974025974	.	10560001	10800000	#FF9191	1	0.75
chr1	10800001	11080000	A.2.2.1.1.1.1.2.1	0.611688311688312	.	10800001	11080000	#FFDADA	1	0.625
chr1	11080001	11360000	A.1.2.2.1.2.2.1.1.2	0.790909090909091	.	11080001	11360000	#FF4848	1	0.875
chr1	11360001	11680000	A.2.2.1.2.1.1.1.1.2.2	0.585714285714286	.	11360001	11680000	#FFDADA	1	0.625
chr1	11680001	11960000	A.1.2.2.1.2.1.2.1.1.2	0.796103896103896	.	11680001	11960000	#FF4848	1	0.875
chr1	11960001	12120000	A.1.2.1.2.1.2.2.1.1.1	0.832467532467532	.	11960001	12120000	#FF4848	1	0.875
chr1	12120001	12320000	A.2.1.2.1.1.2.1.2.2.2	0.662337662337662	.	12120001	12320000	#FF9191	1	0.75
chr1	12320001	12480000	A.2.2.2.1.1.2.1.1	0.557142857142857	.	12320001	12480000	#FFDADA	1	0.625
chr1	12480001	12720000	A.2.2.1.2.1.1.1.2.2	0.583116883116883	.	12480001	12720000	#FFDADA	1	0.625
chr1	12720001	13040000	B.2.1.1.1.1.2.1.1.2.1	0.312987012987013	.	12720001	13040000	#4848FF	1	0.25
chr1	13120001	13200000	B.2.1.1.1.1.2.1.1.2.1	0.312987012987013	.	13120001	13200000	#4848FF	1	0.25
chr1	13200001	13240000	B.1.2.2.2.2.1.1.1	0.348051948051948	.	13200001	13240000	#9191FF	1	0.375
chr1	13680001	13720000	B.1.2.2.2.2.1.1.1	0.348051948051948	.	13680001	13720000	#9191FF	1	0.375
chr1	13760001	13960000	B.1.2.2.2.2.1.1.1	0.348051948051948	.	13760001	13960000	#9191FF	1	0.375
chr1	13960001	14120000	A.2.1.2.1.1.2.1.2.2.1	0.663636363636364	.	13960001	14120000	#FF9191	1	0.75
chr1	14120001	14480000	B.2.1.1.1.1.2.1.2	0.309090909090909	.	14120001	14480000	#4848FF	1	0.25
chr1	14480001	14880000	B.2.1.1.1.1.2.1.1.2.2.1	0.311688311688312	.	14480001	14880000	#4848FF	1	0.25
chr1	14880001	15440000	B.2.1.1.1.1.2.1.1.2.2.2	0.31038961038961	.	14880001	15440000	#4848FF	1	0.25
chr1	15440001	15800000	A.2.1.1.2.2.1.1.2	0.702597402597403	.	15440001	15800000	#FF9191	1	0.75
chr1	15800001	16080000	A.1.1.2.1.2.1.2.2.2	0.931168831168831	.	15800001	16080000	#FF0000	1	1
chr1	16080001	16320000	A.1.1.2.1.2.1.1.1.2	0.94025974025974	.	16080001	16320000	#FF0000	1	1
chr1	16320001	16800000	A.1.1.1.1.2.2.2.1.2	0.98961038961039	.	16320001	16800000	#FF0000	1	1
chr1	16800001	17120000	A.1.1.2.2.1.2.2.1.2.2	0.9	.	16800001	17120000	#FF0000	1	1
chr1	17120001	17240000	A.1.2.2.2.1.2.2.2	0.77012987012987	.	17120001	17240000	#FF4848	1	0.875
chr1	17240001	17400000	A.1.2.1.2.1.2.2.2.1.2	0.825974025974026	.	17240001	17400000	#FF4848	1	0.875
chr1	17400001	17840000	B.1.1.1.1.1.2.1	0.516883116883117	.	17400001	17840000	#DADAFF	1	0.5
chr1	17840001	18040000	B.1.2.1.2.1.2.2	0.407792207792208	.	17840001	18040000	#9191FF	1	0.375
chr1	18040001	18480000	B.2.1.1.2.2.2.1.2.2	0.216883116883117	.	18040001	18480000	#4848FF	1	0.25
chr1	18480001	18840000	B.2.2.1.1.1.2.1.1	0.112987012987013	.	18480001	18840000	#0000FF	1	0.125
chr1	18840001	19200000	B.2.1.1.1.1.2.1.1.1.1	0.315584415584416	.	18840001	19200000	#4848FF	1	0.25
chr1	19200001	19440000	A.2.1.2.1.1.2.1.2.1	0.664935064935065	.	19200001	19440000	#FF9191	1	0.75
chr1	19440001	19640000	A.1.2.1.2.2.1.2.1.2	0.818181818181818	.	19440001	19640000	#FF4848	1	0.875
chr1	19640001	20000000	A.2.2.1.1.2.2.1.1	0.593506493506494	.	19640001	20000000	#FFDADA	1	0.625
chr1	20000001	20240000	A.2.2.2.1.1.2.2.1.2.1	0.551948051948052	.	20000001	20240000	#FFDADA	1	0.625
chr1	20240001	20520000	B.1.2.1.2.1.1.2.2.2	0.414285714285714	.	20240001	20520000	#9191FF	1	0.375
chr1	20520001	20840000	B.1.2.1.2.1.1.2.1	0.418181818181818	.	20520001	20840000	#9191FF	1	0.375
chr1	20840001	21000000	A.2.1.2.1.1.2.1.1.2.2.2	0.666233766233766	.	20840001	21000000	#FF9191	1	0.75
chr1	21000001	21200000	A.1.2.2.1.2.1.2.2	0.793506493506493	.	21000001	21200000	#FF4848	1	0.875
chr1	21200001	21520000	A.2.1.1.2.2.2.2.2.2.1	0.690909090909091	.	21200001	21520000	#FF9191	1	0.75
chr1	21520001	21720000	A.1.2.2.2.1.2.2.1.2	0.771428571428571	.	21520001	21720000	#FF4848	1	0.875
chr1	21720001	22000000	A.2.1.2.1.1.2.1.1.1	0.67012987012987	.	21720001	22000000	#FF9191	1	0.75
chr1	22000001	22200000	A.1.2.1.2.1.2.2.2.1.1	0.827272727272727	.	22000001	22200000	#FF4848	1	0.875
chr1	22200001	22400000	A.2.1.1.2.1.1.2.1.1	0.714285714285714	.	22200001	22400000	#FF9191	1	0.75
chr1	22400001	22720000	B.1.1.1.2.1.1.2	0.497402597402597	.	22400001	22720000	#DADAFF	1	0.5
chr1	22720001	22840000	A.2.2.1.2.1.1.1.1.2.1	0.587012987012987	.	22720001	22840000	#FFDADA	1	0.625
chr1	22840001	23040000	B.1.2.1.2.1.1.2.2.1.1	0.416883116883117	.	22840001	23040000	#9191FF	1	0.375
chr1	23040001	23280000	B.1.2.1.2.1.1.2.2.1.2	0.415584415584416	.	23040001	23280000	#9191FF	1	0.375
chr1	23280001	23640000	A.2.1.1.2.2.2.2.2.2.2	0.68961038961039	.	23280001	23640000	#FF9191	1	0.75
chr1	23640001	23840000	A.1.2.1.2.1.1.2.1.2	0.841558441558442	.	23640001	23840000	#FF4848	1	0.875
chr1	23840001	24080000	A.1.1.2.2.1.2.1.1.1.1.2.1	0.914285714285714	.	23840001	24080000	#FF0000	1	1
chr1	24080001	24280000	A.1.2.1.2.1.2.2.1.1.2.1	0.831168831168831	.	24080001	24280000	#FF4848	1	0.875
chr1	24280001	24320000	A.1.1.2.2.1.2.1.1.1.1.2.2	0.912987012987013	.	24280001	24320000	#FF0000	1	1
chr1	24360001	24720000	A.1.1.2.2.1.2.1.1.1.1.2.2	0.912987012987013	.	24360001	24720000	#FF0000	1	1
chr1	24720001	25000000	A.1.2.1.2.1.1.2.1.1.1.2	0.845454545454545	.	24720001	25000000	#FF4848	1	0.875
chr1	25000001	25160000	A.1.2.1.2.1.1.1.2.1	0.849350649350649	.	25000001	25160000	#FF4848	1	0.875
chr1	25160001	25560000	A.1.2.1.2.1.2.1.2.2	0.833766233766234	.	25160001	25560000	#FF4848	1	0.875
chr1	25560001	26160000	A.1.1.2.2.1.2.1.1.2.1.1	0.909090909090909	.	25560001	26160000	#FF0000	1	1
chr1	26160001	26400000	A.1.2.2.1.2.2.1.2.1.1	0.78961038961039	.	26160001	26400000	#FF4848	1	0.875
chr1	26400001	26560000	A.1.2.1.2.1.1.1.2.2	0.848051948051948	.	26400001	26560000	#FF4848	1	0.875
chr1	26560001	26800000	A.1.1.2.2.1.2.1.1.2.1.2	0.907792207792208	.	26560001	26800000	#FF0000	1	1
chr1	26800001	26960000	A.1.2.2.1.2.2.1.2.1.2	0.788311688311688	.	26800001	26960000	#FF4848	1	0.875
chr1	26960001	27240000	A.1.1.2.2.1.2.1.2	0.905194805194805	.	26960001	27240000	#FF0000	1	1
chr1	27240001	27640000	A.1.1.2.1.2.1.1.2	0.938961038961039	.	27240001	27640000	#FF0000	1	1
chr1	27640001	28040000	A.1.1.2.2.1.2.1.1.1.1.1	0.915584415584416	.	27640001	28040000	#FF0000	1	1
chr1	28040001	28160000	A.1.2.1.2.1.1.2.1.1.2.1	0.844155844155844	.	28040001	28160000	#FF4848	1	0.875
chr1	28160001	28560000	A.1.1.1.2.2.1.2.1.2	0.966233766233766	.	28160001	28560000	#FF0000	1	1
chr1	28560001	29000000	A.1.1.1.1.2.2.2.1.1	0.990909090909091	.	28560001	29000000	#FF0000	1	1
chr1	29000001	29320000	A.1.1.2.2.1.2.1.1.2.2	0.906493506493506	.	29000001	29320000	#FF0000	1	1
chr1	29320001	29560000	A.1.2.1.2.2.1.2.2	0.816883116883117	.	29320001	29560000	#FF4848	1	0.875
chr1	29560001	29800000	B.1.2.2.2.2.1.1.2.2	0.345454545454545	.	29560001	29800000	#9191FF	1	0.375
chr1	29800001	29880000	B.2.1.1.1.1.2.2.2.1.1	0.302597402597403	.	29800001	29880000	#4848FF	1	0.25
chr1	30000001	30240000	B.2.1.1.1.1.2.2.2.1.1	0.302597402597403	.	30000001	30240000	#4848FF	1	0.25
chr1	30240001	30400000	B.2.1.1.1.1.2.2.2.1.2	0.301298701298701	.	30240001	30400000	#4848FF	1	0.25
chr1	30400001	30760000	B.2.2.1.1.1.2.1.2	0.111688311688312	.	30400001	30760000	#0000FF	1	0.125
chr1	30760001	30840000	B.1.2.2.2.2.1.2.1.2	0.341558441558442	.	30760001	30840000	#9191FF	1	0.375
chr1	30840001	31160000	B.2.2.1.1.1.1.1.2	0.123376623376623	.	30840001	31160000	#0000FF	1	0.125
chr1	31160001	31440000	A.2.2.1.1.2.2.2.1	0.590909090909091	.	31160001	31440000	#FFDADA	1	0.625
chr1	31440001	31600000	A.1.2.2.2.1.2.1.2	0.776623376623377	.	31440001	31600000	#FF4848	1	0.875
chr1	31600001	31800000	A.2.1.1.2.2.1.2.2	0.7	.	31600001	31800000	#FF9191	1	0.75
chr1	31800001	32040000	A.2.1.1.2.2.1.2.1	0.701298701298701	.	31800001	32040000	#FF9191	1	0.75
chr1	32040001	32240000	A.2.1.2.1.1.2.1.1.2.1	0.668831168831169	.	32040001	32240000	#FF9191	1	0.75
chr1	32240001	32600000	A.1.1.2.1.2.1.1.1.1	0.941558441558442	.	32240001	32600000	#FF0000	1	1
chr1	32600001	32680000	A.1.2.1.2.1.2.2.2.2	0.824675324675325	.	32600001	32680000	#FF4848	1	0.875
chr1	32680001	32840000	A.1.2.1.2.1.1.1.1.2	0.850649350649351	.	32680001	32840000	#FF4848	1	0.875
chr1	32840001	32960000	A.1.2.2.1.2.1.2.1.1.1	0.797402597402597	.	32840001	32960000	#FF4848	1	0.875
chr1	32960001	33360000	A.1.1.1.2.2.1.2.1.1	0.967532467532468	.	32960001	33360000	#FF0000	1	1
chr1	33360001	33600000	A.1.1.2.2.1.2.2.1.1.2	0.902597402597403	.	33360001	33600000	#FF0000	1	1
chr1	33600001	33960000	A.2.1.2.2.1.1.2	0.635064935064935	.	33600001	33960000	#FF9191	1	0.75
chr1	33960001	34120000	B.2.1.1.1.1.2.2.1.1.2	0.306493506493506	.	33960001	34120000	#4848FF	1	0.25
chr1	34120001	34640000	B.2.2.2.2.2.2.2	0.0012987012987013	.	34120001	34640000	#0000FF	1	0.125
chr1	34640001	34840000	B.2.2.2.1.1.2.1	0.0441558441558442	.	34640001	34840000	#0000FF	1	0.125
chr1	34840001	35240000	B.2.2.2.1.1.1.2.1.1	0.0480519480519481	.	34840001	35240000	#0000FF	1	0.125
chr1	35240001	35440000	A.2.2.2.2.1.1	0.537662337662338	.	35240001	35440000	#FFDADA	1	0.625
chr1	35440001	36000000	A.1.1.2.2.2.2.1.2	0.88961038961039	.	35440001	36000000	#FF0000	1	1
chr1	36000001	36280000	A.1.1.2.1.2.2.1.1.2	0.928571428571429	.	36000001	36280000	#FF0000	1	1
chr1	36280001	36600000	A.1.1.2.1.2.1.2.1.1	0.937662337662338	.	36280001	36600000	#FF0000	1	1
chr1	36600001	36960000	A.1.1.2.1.2.1.2.1.2.1.2	0.935064935064935	.	36600001	36960000	#FF0000	1	1
chr1	36960001	37440000	B.2.1.1.1.1.2.2.2.2.1	0.3	.	36960001	37440000	#4848FF	1	0.25
chr1	37440001	37920000	B.2.1.1.2.2.2.1.2.1	0.218181818181818	.	37440001	37920000	#4848FF	1	0.25
chr1	37920001	38200000	A.1.2.1.2.2.1.2.1.1	0.819480519480519	.	37920001	38200000	#FF4848	1	0.875
chr1	38200001	38520000	A.1.1.2.1.2.2.2.2	0.924675324675325	.	38200001	38520000	#FF0000	1	1
chr1	38520001	38880000	B.1.2.2.2.2.1.2.2.1	0.34025974025974	.	38520001	38880000	#9191FF	1	0.375
chr1	38880001	39280000	B.1.2.1.2.1.2.1.1.2	0.411688311688312	.	38880001	39280000	#9191FF	1	0.375
chr1	39280001	39520000	A.1.2.2.2.1.2.1.1	0.777922077922078	.	39280001	39520000	#FF4848	1	0.875
chr1	39520001	39960000	A.1.1.2.1.2.1.2.1.2.2	0.933766233766234	.	39520001	39960000	#FF0000	1	1
chr1	39960001	40360000	A.1.1.2.2.1.2.1.1.1.2.1	0.911688311688312	.	39960001	40360000	#FF0000	1	1
chr1	40360001	40520000	A.1.2.1.2.1.2.1.2.1.1	0.836363636363636	.	40360001	40520000	#FF4848	1	0.875
chr1	40520001	40960000	A.1.1.1.2.2.1.1.2	0.968831168831169	.	40520001	40960000	#FF0000	1	1
chr1	40960001	41120000	A.1.2.2.1.2.2.2	0.785714285714286	.	40960001	41120000	#FF4848	1	0.875
chr1	41120001	41240000	A.1.2.2.1.2.1.1.2	0.798701298701299	.	41120001	41240000	#FF4848	1	0.875
chr1	41240001	41480000	A.1.2.2.2.1.2.2.1.1.1.1	0.775324675324675	.	41240001	41480000	#FF4848	1	0.875
chr1	41480001	41680000	A.2.1.2.1.1.2.2.1.2.2	0.657142857142857	.	41480001	41680000	#FF9191	1	0.75
chr1	41680001	41920000	A.2.1.1.2.2.1.1.1	0.703896103896104	.	41680001	41920000	#FF9191	1	0.75
chr1	41920001	42040000	A.2.2.2.1.1.2.1.2.1	0.555844155844156	.	41920001	42040000	#FFDADA	1	0.625
chr1	42040001	42240000	A.2.1.1.1.1.2.1.2.1	0.742857142857143	.	42040001	42240000	#FF9191	1	0.75
chr1	42240001	42360000	A.2.2.1.1.1.1.2.2	0.61038961038961	.	42240001	42360000	#FFDADA	1	0.625
chr1	42360001	42520000	A.2.1.2.1.1.2.2.1.1.2	0.65974025974026	.	42360001	42520000	#FF9191	1	0.75
chr1	42520001	42640000	A.2.2.2.1.1.2.1.2.2	0.554545454545455	.	42520001	42640000	#FFDADA	1	0.625
chr1	42640001	43240000	A.2.1.1.1.1.2.1.2.2.2.1	0.74025974025974	.	42640001	43240000	#FF9191	1	0.75
chr1	43240001	43640000	A.2.1.1.1.1.2.1.2.2.1	0.741558441558442	.	43240001	43640000	#FF9191	1	0.75
chr1	43640001	44040000	A.2.1.1.2.2.2.1.2	0.697402597402597	.	43640001	44040000	#FF9191	1	0.75
chr1	44040001	44520000	A.1.2.1.1.1.1.2	0.883116883116883	.	44040001	44520000	#FF4848	1	0.875
chr1	44520001	45160000	A.2.2.1.2.1.2.1	0.580519480519481	.	44520001	45160000	#FFDADA	1	0.625
chr1	45160001	45520000	A.1.1.2.2.1.2.2.2	0.898701298701299	.	45160001	45520000	#FF0000	1	1
chr1	45520001	45800000	A.2.1.1.2.2.2.1.1	0.698701298701299	.	45520001	45800000	#FF9191	1	0.75
chr1	45800001	46080000	A.1.1.1.2.2.1.2.2	0.964935064935065	.	45800001	46080000	#FF0000	1	1
chr1	46080001	46440000	A.1.1.1.2.2.1.1.1	0.97012987012987	.	46080001	46440000	#FF0000	1	1
chr1	46440001	46840000	A.1.1.1.1.2.2.2.2	0.988311688311688	.	46440001	46840000	#FF0000	1	1
chr1	46840001	47200000	A.2.1.2.2.1.1.1.1.1	0.638961038961039	.	46840001	47200000	#FF9191	1	0.75
chr1	47200001	47520000	B.2.1.1.2.2.2.2.2.2.1	0.21038961038961	.	47200001	47520000	#4848FF	1	0.25
chr1	47520001	47680000	B.1.2.2.2.2.2.1.1.1.2	0.336363636363636	.	47520001	47680000	#9191FF	1	0.375
chr1	47680001	47840000	A.2.1.2.2.2.2.2	0.623376623376623	.	47680001	47840000	#FF9191	1	0.75
chr1	47840001	48280000	B.2.2.1.1.1.1.2.1.2.1	0.119480519480519	.	47840001	48280000	#0000FF	1	0.125
chr1	48280001	48600000	B.2.2.2.2.1.1.2.1	0.0181818181818182	.	48280001	48600000	#0000FF	1	0.125
chr1	48600001	48920000	B.2.2.1.2.2.2.1.1.1	0.0636363636363636	.	48600001	48920000	#0000FF	1	0.125
chr1	48920001	49280000	B.2.2.1.2.1.2.2.2.2	0.0714285714285714	.	48920001	49280000	#0000FF	1	0.125
chr1	49280001	49520000	B.2.1.2.2.1.2.1.2.1.2	0.161038961038961	.	49280001	49520000	#4848FF	1	0.25
chr1	49520001	50560000	B.2.2.2.2.1.1.1	0.0194805194805195	.	49520001	50560000	#0000FF	1	0.125
chr1	50560001	50840000	B.2.2.2.1.1.2.2	0.0428571428571429	.	50560001	50840000	#0000FF	1	0.125
chr1	50840001	51120000	B.1.1.2.1.2.2.1.1	0.479220779220779	.	50840001	51120000	#DADAFF	1	0.5
chr1	51120001	51520000	A.2.1.1.1.1.1.1	0.750649350649351	.	51120001	51520000	#FF9191	1	0.75
chr1	51520001	51680000	A.2.1.2.2.2.1.2.1	0.627272727272727	.	51520001	51680000	#FF9191	1	0.75
chr1	51680001	52040000	A.1.1.1.2.2.2.2.2	0.961038961038961	.	51680001	52040000	#FF0000	1	1
chr1	52040001	52240000	A.1.1.2.2.1.2.2.1.2.1	0.901298701298701	.	52040001	52240000	#FF0000	1	1
chr1	52240001	52520000	A.1.1.2.1.2.1.2.1.2.1.1	0.936363636363636	.	52240001	52520000	#FF0000	1	1
chr1	52520001	52840000	A.1.1.2.1.2.1.2.2.1	0.932467532467532	.	52520001	52840000	#FF0000	1	1
chr1	52840001	53000000	A.1.1.2.2.1.2.1.1.1.2.2	0.91038961038961	.	52840001	53000000	#FF0000	1	1
chr1	53000001	53360000	A.1.1.1.2.2.2.2.1	0.962337662337662	.	53000001	53360000	#FF0000	1	1
chr1	53360001	53640000	A.2.1.2.1.1.2.2.1.2.1	0.658441558441558	.	53360001	53640000	#FF9191	1	0.75
chr1	53640001	53880000	A.2.1.1.1.1.2.1.1.1	0.746753246753247	.	53640001	53880000	#FF9191	1	0.75
chr1	53880001	54200000	A.2.2.2.1.1.2.2.2	0.549350649350649	.	53880001	54200000	#FFDADA	1	0.625
chr1	54200001	54800000	A.1.1.2.2.2.2.1.1	0.890909090909091	.	54200001	54800000	#FF0000	1	1
chr1	54800001	55040000	A.1.2.2.2.1.1.2.1.2	0.780519480519481	.	54800001	55040000	#FF4848	1	0.875
chr1	55040001	55320000	A.2.2.1.1.2.1.1.2.1	0.601298701298701	.	55040001	55320000	#FFDADA	1	0.625
chr1	55320001	55560000	B.1.1.2.1.2.2.1.2	0.477922077922078	.	55320001	55560000	#DADAFF	1	0.5
chr1	55560001	55680000	A.2.2.2.2.1.2.2.2.2.2	0.527272727272727	.	55560001	55680000	#FFDADA	1	0.625
chr1	55680001	55840000	B.1.2.1.2.2.1.1.2.1	0.403896103896104	.	55680001	55840000	#9191FF	1	0.375
chr1	55840001	56440000	B.2.2.1.2.1.2.1.2.2.1	0.0779220779220779	.	55840001	56440000	#0000FF	1	0.125
chr1	56440001	56800000	B.2.1.2.2.1.2.2.2	0.153246753246753	.	56440001	56800000	#4848FF	1	0.25
chr1	56800001	57080000	B.2.1.2.2.1.2.1.2.1.1	0.162337662337662	.	56800001	57080000	#4848FF	1	0.25
chr1	57080001	57360000	B.2.1.2.2.2.1.2.2.1.1.1.2	0.138961038961039	.	57080001	57360000	#4848FF	1	0.25
chr1	57360001	57760000	B.2.1.2.2.2.1.2.1.1.2	0.145454545454545	.	57360001	57760000	#4848FF	1	0.25
chr1	57760001	58080000	B.2.1.2.1.1.2.2.2.1.2	0.181818181818182	.	57760001	58080000	#4848FF	1	0.25
chr1	58080001	58280000	B.2.1.2.1.1.2.2.1.1.2	0.190909090909091	.	58080001	58280000	#4848FF	1	0.25
chr1	58280001	58920000	B.2.2.1.2.2.2.1.2.1.1	0.0597402597402597	.	58280001	58920000	#0000FF	1	0.125
chr1	58920001	59160000	B.1.1.1.2.2.1.1.2.1	0.490909090909091	.	58920001	59160000	#DADAFF	1	0.5
chr1	59160001	59520000	A.2.1.2.2.1.2.2	0.631168831168831	.	59160001	59520000	#FF9191	1	0.75
chr1	59520001	59840000	A.2.2.2.2.1.2.2.2.2.1	0.528571428571429	.	59520001	59840000	#FFDADA	1	0.625
chr1	59840001	60040000	B.1.1.2.1.1.1.2	0.484415584415584	.	59840001	60040000	#DADAFF	1	0.5
chr1	60040001	60240000	B.1.1.1.2.2.1.1.2.2	0.48961038961039	.	60040001	60240000	#DADAFF	1	0.5
chr1	60240001	60400000	A.2.2.2.2.1.2.1.1.1.2	0.535064935064935	.	60240001	60400000	#FFDADA	1	0.625
chr1	60400001	60600000	B.2.1.1.2.2.1.1.2.1.2	0.231168831168831	.	60400001	60600000	#4848FF	1	0.25
chr1	60600001	61280000	B.2.2.2.2.1.1.2.2	0.0168831168831169	.	60600001	61280000	#0000FF	1	0.125
chr1	61280001	61440000	B.2.2.1.1.1.1.2.2.1	0.116883116883117	.	61280001	61440000	#0000FF	1	0.125
chr1	61440001	61640000	B.1.2.2.2.2.2.1.1.1.1	0.337662337662338	.	61440001	61640000	#9191FF	1	0.375
chr1	61640001	62120000	B.2.2.1.1.1.1.2.1.2.2	0.118181818181818	.	61640001	62120000	#0000FF	1	0.125
chr1	62120001	62280000	A.2.2.2.2.2.1.2.1	0.523376623376623	.	62120001	62280000	#FFDADA	1	0.625
chr1	62280001	62400000	B.1.2.1.2.2.2.2.1	0.393506493506494	.	62280001	62400000	#9191FF	1	0.375
chr1	62400001	62560000	B.1.2.1.2.2.2.1.1.1	0.4	.	62400001	62560000	#9191FF	1	0.375
chr1	62560001	62880000	B.1.2.2.2.2.2.2.1.1	0.331168831168831	.	62560001	62880000	#9191FF	1	0.375
chr1	62880001	63320000	A.2.1.2.2.2.1.2.2	0.625974025974026	.	62880001	63320000	#FF9191	1	0.75
chr1	63320001	63760000	B.2.2.1.1.1.1.2.1.1.1	0.122077922077922	.	63320001	63760000	#0000FF	1	0.125
chr1	63760001	64080000	A.2.2.1.1.2.1.2.2.2	0.594805194805195	.	63760001	64080000	#FFDADA	1	0.625
chr1	64080001	64760000	B.2.2.2.1.1.1.2.1.2	0.0467532467532468	.	64080001	64760000	#0000FF	1	0.125
chr1	64760001	64880000	B.2.1.1.2.2.1.2.2.2.2	0.222077922077922	.	64760001	64880000	#4848FF	1	0.25
chr1	64880001	65160000	B.2.1.1.2.2.2.1.1.2	0.219480519480519	.	64880001	65160000	#4848FF	1	0.25
chr1	65160001	65520000	A.2.1.2.2.1.1.1.1.2	0.637662337662338	.	65160001	65520000	#FF9191	1	0.75
chr1	65520001	65760000	B.1.2.1.2.2.2.1.2.2.1	0.396103896103896	.	65520001	65760000	#9191FF	1	0.375
chr1	65760001	66200000	B.2.1.1.2.2.2.2.2.1.2.2	0.211688311688312	.	65760001	66200000	#4848FF	1	0.25
chr1	66200001	66360000	B.1.2.1.2.2.2.2.2	0.392207792207792	.	66200001	66360000	#9191FF	1	0.375
chr1	66360001	66520000	B.2.1.1.1.1.2.2.1.2.1	0.305194805194805	.	66360001	66520000	#4848FF	1	0.25
chr1	66520001	66680000	B.2.1.1.2.2.1.2.2.2.1	0.223376623376623	.	66520001	66680000	#4848FF	1	0.25
chr1	66680001	67000000	B.1.1.2.1.2.1.1	0.481818181818182	.	66680001	67000000	#DADAFF	1	0.5
chr1	67000001	67160000	B.1.2.2.2.2.2.2.2	0.325974025974026	.	67000001	67160000	#9191FF	1	0.375
chr1	67160001	67400000	B.1.1.2.1.2.1.2	0.480519480519481	.	67160001	67400000	#DADAFF	1	0.5
chr1	67400001	67520000	A.1.2.2.2.1.1.1.1	0.784415584415584	.	67400001	67520000	#FF4848	1	0.875
chr1	67520001	67800000	A.2.2.1.2.1.1.1.2.1	0.584415584415584	.	67520001	67800000	#FFDADA	1	0.625
chr1	67800001	67960000	A.2.1.2.2.2.1.1.1	0.62987012987013	.	67800001	67960000	#FF9191	1	0.75
chr1	67960001	68240000	A.2.2.2.2.2.2	0.520779220779221	.	67960001	68240000	#FFDADA	1	0.625
chr1	68240001	68560000	B.2.1.1.2.2.2.2.2.2.2	0.209090909090909	.	68240001	68560000	#4848FF	1	0.25
chr1	68560001	68840000	B.2.1.1.2.2.2.2.1	0.215584415584416	.	68560001	68840000	#4848FF	1	0.25
chr1	68840001	69080000	B.1.2.2.2.2.2.1.2.1	0.333766233766234	.	68840001	69080000	#9191FF	1	0.375
chr1	69080001	69600000	B.2.2.1.2.1.2.1.2.1	0.0792207792207792	.	69080001	69600000	#0000FF	1	0.125
chr1	69600001	69920000	B.2.1.2.2.2.1.2.2.1.1.1.1	0.14025974025974	.	69600001	69920000	#4848FF	1	0.25
chr1	69920001	70160000	B.2.1.2.2.2.1.2.1.1.1.1.2	0.149350649350649	.	69920001	70160000	#4848FF	1	0.25
chr1	70160001	70600000	B.2.2.1.2.1.2.1.1.1	0.0818181818181818	.	70160001	70600000	#0000FF	1	0.125
chr1	70600001	70920000	A.2.1.2.2.1.2.1.1	0.633766233766234	.	70600001	70920000	#FF9191	1	0.75
chr1	70920001	71160000	B.2.1.1.2.2.1.1.2.1.1	0.232467532467532	.	70920001	71160000	#4848FF	1	0.25
chr1	71160001	71440000	B.2.2.1.2.1.2.1.1.2	0.0805194805194805	.	71160001	71440000	#0000FF	1	0.125
chr1	71440001	71600000	B.2.1.1.2.2.1.1.2.2.1	0.22987012987013	.	71440001	71600000	#4848FF	1	0.25
chr1	71600001	71920000	B.2.1.2.2.1.2.1.2.2.2.2	0.157142857142857	.	71600001	71920000	#4848FF	1	0.25
chr1	71920001	72000000	B.2.1.2.1.1.2.2.1.2.2.1	0.188311688311688	.	71920001	72000000	#4848FF	1	0.25
chr1	72000001	72440000	B.2.1.2.1.1.2.2.1.1.1.2	0.192207792207792	.	72000001	72440000	#4848FF	1	0.25
chr1	72440001	72680000	B.2.1.2.1.1.1.2.1	0.2	.	72440001	72680000	#4848FF	1	0.25
chr1	72680001	73040000	B.2.1.2.1.1.2.2.2.1.1.1	0.184415584415584	.	72680001	73040000	#4848FF	1	0.25
chr1	73040001	73360000	B.2.1.2.1.1.2.2.2.1.1.2	0.183116883116883	.	73040001	73360000	#4848FF	1	0.25
chr1	73360001	73480000	B.2.1.2.1.1.1.2.2.1	0.198701298701299	.	73360001	73480000	#4848FF	1	0.25
chr1	73480001	73880000	B.2.1.2.2.1.1.1.1	0.171428571428571	.	73480001	73880000	#4848FF	1	0.25
chr1	73880001	73960000	B.2.1.2.1.1.1.1.1.2	0.206493506493507	.	73880001	73960000	#4848FF	1	0.25
chr1	73960001	74040000	B.2.1.2.1.1.2.2.1.2.1	0.18961038961039	.	73960001	74040000	#4848FF	1	0.25
chr1	74040001	74200000	B.2.1.2.2.2.1.2.2.2.2.2	0.128571428571429	.	74040001	74200000	#4848FF	1	0.25
chr1	74200001	74560000	B.2.2.1.2.2.1.1.1	0.0701298701298701	.	74200001	74560000	#0000FF	1	0.125
chr1	74560001	74960000	B.1.2.2.2.2.2.1.2.2	0.332467532467532	.	74560001	74960000	#9191FF	1	0.375
chr1	74960001	75240000	A.2.1.2.2.2.2.1	0.624675324675325	.	74960001	75240000	#FF9191	1	0.75
chr1	75240001	75480000	B.2.1.1.2.2.1.1.1.1.1.2	0.236363636363636	.	75240001	75480000	#4848FF	1	0.25
chr1	75480001	75560000	B.2.1.1.1.1.1.1.1	0.324675324675325	.	75480001	75560000	#4848FF	1	0.25
chr1	75560001	75720000	B.1.2.1.2.2.1.1.1.1	0.406493506493507	.	75560001	75720000	#9191FF	1	0.375
chr1	75720001	75880000	B.1.1.2.1.2.2.2.1	0.476623376623377	.	75720001	75880000	#DADAFF	1	0.5
chr1	75880001	76160000	B.2.1.1.2.2.1.1.1.2	0.233766233766234	.	75880001	76160000	#4848FF	1	0.25
chr1	76160001	76280000	A.2.2.2.2.1.2.2.2.1	0.52987012987013	.	76160001	76280000	#FFDADA	1	0.625
chr1	76280001	76680000	B.2.2.1.2.2.1.2.1.1	0.0675324675324675	.	76280001	76680000	#0000FF	1	0.125
chr1	76680001	77280000	B.2.2.1.2.2.2.1.2.2	0.0571428571428571	.	76680001	77280000	#0000FF	1	0.125
chr1	77280001	77560000	B.2.2.1.2.2.1.1.2	0.0688311688311688	.	77280001	77560000	#0000FF	1	0.125
chr1	77560001	78040000	B.2.1.1.1.1.1.2.1.2	0.319480519480519	.	77560001	78040000	#4848FF	1	0.25
chr1	78040001	78240000	A.1.2.1.2.2.2.2	0.814285714285714	.	78040001	78240000	#FF4848	1	0.875
chr1	78240001	78560000	A.2.1.2.2.1.2.1.2	0.632467532467533	.	78240001	78560000	#FF9191	1	0.75
chr1	78560001	78920000	B.2.2.1.2.2.1.2.1.2	0.0662337662337662	.	78560001	78920000	#0000FF	1	0.125
chr1	78920001	79160000	B.2.1.1.2.2.1.1.2.2.2	0.228571428571429	.	78920001	79160000	#4848FF	1	0.25
chr1	79160001	79600000	B.2.1.2.2.2.1.2.2.1.1.2	0.137662337662338	.	79160001	79600000	#4848FF	1	0.25
chr1	79600001	79880000	B.2.1.2.2.2.1.2.2.2.1.2.1	0.133766233766234	.	79600001	79880000	#4848FF	1	0.25
chr1	79880001	80200000	B.2.1.2.1.1.2.2.2.2.1	0.180519480519481	.	79880001	80200000	#4848FF	1	0.25
chr1	80200001	80680000	B.2.1.2.2.1.1.1.2.1	0.17012987012987	.	80200001	80680000	#4848FF	1	0.25
chr1	80680001	80880000	B.2.1.2.1.1.2.2.1.2.2.2.2	0.185714285714286	.	80680001	80880000	#4848FF	1	0.25
chr1	80880001	81400000	B.2.1.2.2.2.1.2.2.2.1.2.2	0.132467532467532	.	80880001	81400000	#4848FF	1	0.25
chr1	81400001	81520000	B.2.1.2.1.1.1.2.2.2	0.197402597402597	.	81400001	81520000	#4848FF	1	0.25
chr1	81520001	81920000	B.2.1.2.2.1.2.1.2.2.2.1	0.158441558441558	.	81520001	81920000	#4848FF	1	0.25
chr1	81920001	82200000	B.2.1.2.1.1.1.1.2.1	0.205194805194805	.	81920001	82200000	#4848FF	1	0.25
chr1	82200001	82280000	B.2.1.2.1.1.1.1.1.1	0.207792207792208	.	82200001	82280000	#4848FF	1	0.25
chr1	82280001	82480000	B.2.1.2.1.1.2.2.2.2.2.2	0.177922077922078	.	82280001	82480000	#4848FF	1	0.25
chr1	82480001	83320000	B.2.2.1.2.1.2.2.2.1	0.0727272727272727	.	82480001	83320000	#0000FF	1	0.125
chr1	83320001	83840000	B.2.1.2.2.2.1.2.2.2.2.1.1	0.131168831168831	.	83320001	83840000	#4848FF	1	0.25
chr1	83840001	84360000	B.2.2.1.2.2.2.1.2.1.2	0.0584415584415584	.	83840001	84360000	#0000FF	1	0.125
chr1	84360001	84560000	A.2.2.2.2.1.2.1.1.1.1	0.536363636363636	.	84360001	84560000	#FFDADA	1	0.625
chr1	84560001	84920000	A.2.2.2.2.2.1.2.2	0.522077922077922	.	84560001	84920000	#FFDADA	1	0.625
chr1	84920001	85200000	A.2.2.1.1.2.1.1.1.1	0.603896103896104	.	84920001	85200000	#FFDADA	1	0.625
chr1	85200001	85400000	B.2.1.1.1.1.1.2.2.1	0.318181818181818	.	85200001	85400000	#4848FF	1	0.25
chr1	85400001	85560000	B.1.1.2.1.2.2.2.2	0.475324675324675	.	85400001	85560000	#DADAFF	1	0.5
chr1	85560001	85760000	B.1.1.1.2.2.1.1.1.2	0.492207792207792	.	85560001	85760000	#DADAFF	1	0.5
chr1	85760001	85960000	B.2.1.1.2.2.2.2.2.1.1	0.214285714285714	.	85760001	85960000	#4848FF	1	0.25
chr1	85960001	86040000	B.1.2.1.2.2.2.1.2.1	0.397402597402597	.	85960001	86040000	#9191FF	1	0.375
chr1	86040001	86200000	B.1.2.1.2.2.2.1.1.2	0.398701298701299	.	86040001	86200000	#9191FF	1	0.375
chr1	86200001	86840000	B.2.2.1.1.1.2.2.2	0.109090909090909	.	86200001	86840000	#0000FF	1	0.125
chr1	86840001	87160000	B.1.2.2.2.2.2.2.1.2.2	0.327272727272727	.	86840001	87160000	#9191FF	1	0.375
chr1	87160001	87320000	A.2.1.1.1.1.2.1.2.2.2.2	0.738961038961039	.	87160001	87320000	#FF9191	1	0.75
chr1	87320001	87520000	A.1.2.1.2.2.1.1.2.2	0.820779220779221	.	87320001	87520000	#FF4848	1	0.875
chr1	87520001	87760000	A.1.2.2.2.1.1.2.2	0.779220779220779	.	87520001	87760000	#FF4848	1	0.875
chr1	87760001	87960000	A.2.1.2.1.1.2.2.2.1	0.655844155844156	.	87760001	87960000	#FF9191	1	0.75
chr1	87960001	88160000	B.1.2.2.2.2.2.2.1.2.1.1	0.32987012987013	.	87960001	88160000	#9191FF	1	0.375
chr1	88160001	88520000	B.2.1.1.2.2.1.2.2.1.2	0.224675324675325	.	88160001	88520000	#4848FF	1	0.25
chr1	88520001	88640000	B.2.1.1.1.1.1.1.2	0.323376623376623	.	88520001	88640000	#4848FF	1	0.25
chr1	88640001	89120000	B.2.1.1.2.2.2.2.2.1.2.1	0.212987012987013	.	88640001	89120000	#4848FF	1	0.25
chr1	89120001	89440000	A.2.1.1.1.1.1.2.1	0.749350649350649	.	89120001	89440000	#FF9191	1	0.75
chr1	89440001	89960000	B.2.1.1.2.2.2.1.1.1	0.220779220779221	.	89440001	89960000	#4848FF	1	0.25
chr1	89960001	90280000	A.2.2.2.1.1.1.1.2	0.55974025974026	.	89960001	90280000	#FFDADA	1	0.625
chr1	90280001	90520000	A.2.2.1.1.2.1.2.1.1	0.598701298701299	.	90280001	90520000	#FFDADA	1	0.625
chr1	90520001	90800000	B.2.2.1.1.1.1.2.2.2.2	0.114285714285714	.	90520001	90800000	#0000FF	1	0.125
chr1	90800001	91120000	B.2.2.1.1.1.2.2.1	0.11038961038961	.	90800001	91120000	#0000FF	1	0.125
chr1	91120001	91320000	B.2.1.1.1.1.2.2.1.2.2	0.303896103896104	.	91120001	91320000	#4848FF	1	0.25
chr1	91320001	91560000	A.2.2.1.1.2.1.2.2.1	0.596103896103896	.	91320001	91560000	#FFDADA	1	0.625
chr1	91560001	91880000	B.1.2.1.2.1.1.1	0.419480519480519	.	91560001	91880000	#9191FF	1	0.375
chr1	91880001	92080000	B.1.1.1.1.1.2.2.1	0.515584415584416	.	91880001	92080000	#DADAFF	1	0.5
chr1	92080001	92360000	A.2.2.2.1.1.1.1.1	0.561038961038961	.	92080001	92360000	#FFDADA	1	0.625
chr1	92360001	92720000	A.2.2.1.2.1.2.2.2	0.576623376623377	.	92360001	92720000	#FFDADA	1	0.625
chr1	92720001	92920000	A.2.1.2.1.1.2.2.1.1.1	0.661038961038961	.	92720001	92920000	#FF9191	1	0.75
chr1	92920001	93280000	A.1.2.1.2.2.1.1.2.1	0.822077922077922	.	92920001	93280000	#FF4848	1	0.875
chr1	93280001	93560000	A.1.1.2.1.2.2.1.1.1	0.92987012987013	.	93280001	93560000	#FF0000	1	1
chr1	93560001	93760000	A.1.1.2.1.2.2.2.1	0.925974025974026	.	93560001	93760000	#FF0000	1	1
chr1	93760001	94120000	A.1.2.1.1.2.2.2	0.853246753246753	.	93760001	94120000	#FF4848	1	0.875
chr1	94120001	94400000	A.2.1.2.2.2.1.1.2	0.628571428571429	.	94120001	94400000	#FF9191	1	0.75
chr1	94400001	94880000	B.2.1.1.1.1.2.2.1.1.1	0.307792207792208	.	94400001	94880000	#4848FF	1	0.25
chr1	94880001	95000000	A.2.2.2.2.1.2.1.1.2	0.533766233766234	.	94880001	95000000	#FFDADA	1	0.625
chr1	95000001	95320000	B.2.1.1.1.1.1.2.2.2	0.316883116883117	.	95000001	95320000	#4848FF	1	0.25
chr1	95320001	95720000	A.2.2.2.2.1.2.2.1	0.531168831168831	.	95320001	95720000	#FFDADA	1	0.625
chr1	95720001	96080000	B.2.1.2.2.2.1.2.2.1.2	0.136363636363636	.	95720001	96080000	#4848FF	1	0.25
chr1	96080001	96440000	B.2.1.2.2.1.2.1.1.2	0.163636363636364	.	96080001	96440000	#4848FF	1	0.25
chr1	96440001	96880000	B.2.1.2.2.1.1.1.2.2	0.168831168831169	.	96440001	96880000	#4848FF	1	0.25
chr1	96880001	97160000	B.2.1.2.2.1.2.1.1.1	0.164935064935065	.	96880001	97160000	#4848FF	1	0.25
chr1	97160001	97320000	B.1.1.2.1.1.2	0.483116883116883	.	97160001	97320000	#DADAFF	1	0.5
chr1	97320001	97600000	B.2.1.2.2.2.1.2.1.1.1.1.1	0.150649350649351	.	97320001	97600000	#4848FF	1	0.25
chr1	97600001	98040000	B.2.1.2.2.1.2.1.2.2.1	0.15974025974026	.	97600001	98040000	#4848FF	1	0.25
chr1	98040001	98400000	B.2.1.2.2.2.1.2.1.2.1.1	0.144155844155844	.	98040001	98400000	#4848FF	1	0.25
chr1	98400001	98520000	B.2.1.2.1.1.2.2.1.2.2.2.1	0.187012987012987	.	98400001	98520000	#4848FF	1	0.25
chr1	98520001	98720000	B.2.1.2.2.2.1.2.1.2.2	0.141558441558442	.	98520001	98720000	#4848FF	1	0.25
chr1	98720001	99600000	B.2.2.1.2.1.2.2.1.2	0.074025974025974	.	98720001	99600000	#0000FF	1	0.125
chr1	99600001	99960000	B.2.2.1.2.2.1.2.2	0.0649350649350649	.	99600001	99960000	#0000FF	1	0.125
chr1	99960001	100240000	B.1.2.1.2.2.1.1.1.2	0.405194805194805	.	99960001	100240000	#9191FF	1	0.375
chr1	100240001	100480000	A.2.1.1.1.1.1.2.2	0.748051948051948	.	100240001	100480000	#FF9191	1	0.75
chr1	100480001	101000000	A.1.2.1.1.2.2.1.2	0.854545454545454	.	100480001	101000000	#FF4848	1	0.875
chr1	101000001	101360000	B.2.1.1.2.2.1.1.1.1.1.1.1	0.238961038961039	.	101000001	101360000	#4848FF	1	0.25
chr1	101360001	101560000	B.1.1.1.2.2.1.1.1.1	0.493506493506494	.	101360001	101560000	#DADAFF	1	0.5
chr1	101560001	101800000	B.2.1.1.2.2.1.1.1.1.1.1.2	0.237662337662338	.	101560001	101800000	#4848FF	1	0.25
chr1	101800001	102560000	B.2.2.1.2.2.2.1.1.2.2	0.061038961038961	.	101800001	102560000	#0000FF	1	0.125
chr1	102560001	102680000	B.2.1.2.1.1.1.1.2.2.1	0.203896103896104	.	102560001	102680000	#4848FF	1	0.25
chr1	102680001	103040000	B.2.1.2.2.2.1.2.1.1.1.2.2	0.146753246753247	.	102680001	103040000	#4848FF	1	0.25
chr1	103040001	103240000	B.2.1.2.1.1.2.2.1.1.1.1.1	0.194805194805195	.	103040001	103240000	#4848FF	1	0.25
chr1	103240001	103440000	B.2.1.2.1.1.2.2.1.1.1.1.2	0.193506493506494	.	103240001	103440000	#4848FF	1	0.25
chr1	103440001	103760000	B.2.1.2.2.2.1.2.1.1.1.2.1	0.148051948051948	.	103440001	103760000	#4848FF	1	0.25
chr1	103760001	103800000	B.1.2.2.2.1.2.1	0.350649350649351	.	103760001	103800000	#9191FF	1	0.375
chr1	103880001	103960000	B.1.2.2.2.1.2.1	0.350649350649351	.	103880001	103960000	#9191FF	1	0.375
chr1	104000001	104160000	B.1.2.2.2.1.2.2	0.349350649350649	.	104000001	104160000	#9191FF	1	0.375
chr1	104160001	104200000	B.2.1.2.2.2.1.2.1.2.1.2	0.142857142857143	.	104160001	104200000	#4848FF	1	0.25
chr1	104240001	104680000	B.2.1.2.2.2.1.2.1.2.1.2	0.142857142857143	.	104240001	104680000	#4848FF	1	0.25
chr1	104680001	105000000	B.2.1.2.2.1.1.2.1	0.167532467532468	.	104680001	105000000	#4848FF	1	0.25
chr1	105000001	105240000	B.2.1.2.1.1.2.2.2.2.2.1	0.179220779220779	.	105000001	105240000	#4848FF	1	0.25
chr1	105240001	105560000	B.2.1.2.2.1.1.2.2	0.166233766233766	.	105240001	105560000	#4848FF	1	0.25
chr1	105560001	105680000	B.2.1.2.1.1.1.1.2.2.2.2	0.201298701298701	.	105560001	105680000	#4848FF	1	0.25
chr1	105680001	106160000	B.2.1.2.2.2.1.2.2.2.1.1	0.135064935064935	.	105680001	106160000	#4848FF	1	0.25
chr1	106160001	106480000	B.2.1.2.2.2.1.2.2.2.2.1.2	0.12987012987013	.	106160001	106480000	#4848FF	1	0.25
chr1	106480001	106600000	B.2.1.2.1.1.1.1.2.2.2.1	0.202597402597403	.	106480001	106600000	#4848FF	1	0.25
chr1	106600001	106920000	B.2.2.1.2.1.2.2.1.1	0.0753246753246753	.	106600001	106920000	#0000FF	1	0.125
chr1	106920001	107520000	B.2.2.1.2.2.2.1.1.2.1	0.0623376623376623	.	106920001	107520000	#0000FF	1	0.125
chr1	107520001	107800000	B.2.1.2.2.2.2	0.127272727272727	.	107520001	107800000	#4848FF	1	0.25
chr1	107800001	108320000	B.1.2.1.2.2.1.1.2.2	0.402597402597403	.	107800001	108320000	#9191FF	1	0.375
chr1	108320001	108720000	A.2.1.2.2.1.1.1.2	0.636363636363636	.	108320001	108720000	#FF9191	1	0.75
chr1	108720001	108840000	A.2.2.2.1.1.1.2	0.558441558441558	.	108720001	108840000	#FFDADA	1	0.625
chr1	108840001	108920000	A.2.2.2.2.1.2.1.2	0.532467532467532	.	108840001	108920000	#FFDADA	1	0.625
chr1	109000001	109200000	A.2.2.2.2.1.2.1.2	0.532467532467532	.	109000001	109200000	#FFDADA	1	0.625
chr1	109200001	109480000	A.1.1.2.2.1.2.2.1.1.1	0.903896103896104	.	109200001	109480000	#FF0000	1	1
chr1	109480001	109600000	A.1.2.1.2.2.1.1.1	0.823376623376623	.	109480001	109600000	#FF4848	1	0.875
chr1	109600001	110320000	A.1.1.1.1.2.2.1	0.992207792207792	.	109600001	110320000	#FF0000	1	1
chr1	110320001	110600000	A.2.1.1.1.1.2.1.1.2.1	0.745454545454545	.	110320001	110600000	#FF9191	1	0.75
chr1	110600001	111000000	A.1.1.2.1.2.2.1.2	0.927272727272727	.	110600001	111000000	#FF0000	1	1
chr1	111000001	111160000	A.2.1.2.1.1.2.1.1.2.2.1	0.667532467532468	.	111000001	111160000	#FF9191	1	0.75
chr1	111160001	111520000	A.1.2.1.1.1.1.1	0.884415584415584	.	111160001	111520000	#FF4848	1	0.875
chr1	111520001	111760000	A.2.1.1.2.2.2.2.1.2	0.693506493506494	.	111520001	111760000	#FF9191	1	0.75
chr1	111760001	112000000	A.2.2.1.2.1.2.2.1.1	0.579220779220779	.	111760001	112000000	#FFDADA	1	0.625
chr1	112000001	112320000	A.2.1.1.1.1.2.2.2	0.735064935064935	.	112000001	112320000	#FF9191	1	0.75
chr1	112320001	112520000	B.2.1.1.1.1.2.2.2.2.2	0.298701298701299	.	112320001	112520000	#4848FF	1	0.25
chr1	112520001	112840000	B.2.2.2.1.1.1.1	0.0493506493506494	.	112520001	112840000	#0000FF	1	0.125
chr1	112840001	113120000	B.1.1.1.2.1.2.2	0.494805194805195	.	112840001	113120000	#DADAFF	1	0.5
chr1	113120001	113240000	A.2.1.1.1.1.2.1.1.2.2	0.744155844155844	.	113120001	113240000	#FF9191	1	0.75
chr1	113240001	113440000	A.2.2.1.1.2.2.2.2	0.58961038961039	.	113240001	113440000	#FFDADA	1	0.625
chr1	113440001	113600000	A.1.2.2.2.1.2.2.1.1.2	0.772727272727273	.	113440001	113600000	#FF4848	1	0.875
chr1	113600001	113760000	A.2.1.1.2.2.2.2.1.1.1	0.696103896103896	.	113600001	113760000	#FF9191	1	0.75
chr1	113760001	114280000	A.2.1.1.1.1.2.2.1.2	0.736363636363636	.	113760001	114280000	#FF9191	1	0.75
chr1	114280001	114520000	A.1.1.2.2.2.2.2.1.1	0.888311688311688	.	114280001	114520000	#FF0000	1	1
chr1	114520001	114960000	B.1.2.1.2.1.2.1.2.1	0.41038961038961	.	114520001	114960000	#9191FF	1	0.375
chr1	114960001	115320000	A.1.1.2.2.2.2.2.1.2	0.887012987012987	.	114960001	115320000	#FF0000	1	1
chr1	115320001	115680000	B.1.2.1.2.1.2.1.2.2	0.409090909090909	.	115320001	115680000	#9191FF	1	0.375
chr1	115680001	115880000	B.2.1.1.2.2.1.2.2.1.1	0.225974025974026	.	115680001	115880000	#4848FF	1	0.25
chr1	115880001	116160000	B.2.2.1.1.1.1.2.2.2.1	0.115584415584416	.	115880001	116160000	#0000FF	1	0.125
chr1	116160001	116280000	B.1.1.2.2.2.1.2.1	0.455844155844156	.	116160001	116280000	#DADAFF	1	0.5
chr1	116280001	116640000	B.2.1.1.2.2.1.2.1	0.227272727272727	.	116280001	116640000	#4848FF	1	0.25
chr1	116640001	116880000	B.1.2.2.2.2.1.2.2.2	0.338961038961039	.	116640001	116880000	#9191FF	1	0.375
chr1	116880001	117040000	B.1.1.1.2.1.2.1	0.496103896103896	.	116880001	117040000	#DADAFF	1	0.5
chr1	117040001	117240000	A.2.2.2.1.1.2.2.1.2.2	0.550649350649351	.	117040001	117240000	#FFDADA	1	0.625
chr1	117240001	117400000	A.2.2.1.2.1.1.1.1.1	0.588311688311688	.	117240001	117400000	#FFDADA	1	0.625
chr1	117400001	117560000	B.1.2.1.2.1.2.1.1.1	0.412987012987013	.	117400001	117560000	#9191FF	1	0.375
chr1	117560001	117840000	A.2.2.1.2.1.2.2.1.2	0.577922077922078	.	117560001	117840000	#FFDADA	1	0.625
chr1	117840001	118160000	A.2.1.1.1.1.2.2.1.1	0.737662337662338	.	117840001	118160000	#FF9191	1	0.75
chr1	118160001	118520000	A.1.2.2.2.1.1.1.2	0.783116883116883	.	118160001	118520000	#FF4848	1	0.875
chr1	118520001	118680000	B.2.1.1.1.1.1.2.1.1.1	0.322077922077922	.	118520001	118680000	#4848FF	1	0.25
chr1	118680001	118920000	B.2.1.1.1.1.1.2.1.1.2	0.320779220779221	.	118680001	118920000	#4848FF	1	0.25
chr1	118920001	119440000	B.2.2.2.1.1.1.2.2	0.0454545454545455	.	118920001	119440000	#0000FF	1	0.125
chr1	119440001	119560000	B.1.2.2.2.2.2.1.1.2	0.335064935064935	.	119440001	119560000	#9191FF	1	0.375
chr1	119560001	119920000	B.1.2.1.2.2.2.1.2.2.2	0.394805194805195	.	119560001	119920000	#9191FF	1	0.375
chr1	119920001	120120000	B.2.2.1.1.1.1.2.1.1.2	0.120779220779221	.	119920001	120120000	#0000FF	1	0.125
chr1	120120001	120520000	A.2.2.1.1.2.1.2.1.2	0.597402597402597	.	120120001	120520000	#FFDADA	1	0.625
chr1	120520001	120720000	A.1.1.2.2.2.2.2.2	0.885714285714286	.	120520001	120720000	#FF0000	1	1
chr1	120720001	120960000	A.2.2.1.1.2.1.1.1.2	0.602597402597403	.	120720001	120960000	#FFDADA	1	0.625
chr1	121080001	121160000	A.2.2.1.1.2.1.1.1.2	0.602597402597403	.	121080001	121160000	#FFDADA	1	0.625
chr1	121160001	121360000	B.1.2.1.2.2.1.2	0.401298701298701	.	121160001	121360000	#9191FF	1	0.375
chr1	121480001	121520000	B.1.2.1.2.2.1.2	0.401298701298701	.	121480001	121520000	#9191FF	1	0.375
chr1	142520001	142680000	B.1.1.2.2.1.2.2	0.463636363636364	.	142520001	142680000	#DADAFF	1	0.5
chr1	142760001	142840000	B.1.1.2.2.1.2.2	0.463636363636364	.	142760001	142840000	#DADAFF	1	0.5
chr1	143120001	143280000	B.1.2.2.2.1.1	0.351948051948052	.	143120001	143280000	#9191FF	1	0.375
chr1	143640001	143680000	A.2.1.2.1.1.1.1.2.1.2.2	0.681818181818182	.	143640001	143680000	#FF9191	1	0.75
chr1	143720001	143800000	A.2.1.2.1.1.1.1.2.1.2.2	0.681818181818182	.	143720001	143800000	#FF9191	1	0.75
chr1	143840001	143920000	A.2.1.2.1.1.1.1.2.1.2.2	0.681818181818182	.	143840001	143920000	#FF9191	1	0.75
chr1	143920001	144120000	A.2.1.1.1.2.2.2.2.1	0.718181818181818	.	143920001	144120000	#FF9191	1	0.75
chr1	144440001	144720000	A.1.2.2.1.2.1.1.1	0.8	.	144440001	144720000	#FF4848	1	0.875
chr1	144800001	145120000	A.1.1.1.2.2.2.1	0.963636363636364	.	144800001	145120000	#FF0000	1	1
chr1	145120001	145400000	A.1.1.1.2.1.1.1.2.2.2.1	0.979220779220779	.	145120001	145400000	#FF0000	1	1
chr1	145400001	145680000	A.1.1.1.1.2.1.1.1	0.996103896103896	.	145400001	145680000	#FF0000	1	1
chr1	145680001	145840000	A.1.2.1.1.1.2.2.2	0.871428571428571	.	145680001	145840000	#FF4848	1	0.875
chr1	145960001	146040000	A.1.2.1.1.1.2.2.2	0.871428571428571	.	145960001	146040000	#FF4848	1	0.875
chr1	146320001	146480000	A.2.2.2.1.2.2.1.1	0.542857142857143	.	146320001	146480000	#FFDADA	1	0.625
chr1	146480001	146720000	B.1.1.2.2.2.1.2.2.1	0.454545454545455	.	146480001	146720000	#DADAFF	1	0.5
chr1	146720001	146960000	B.1.2.2.1.1.1.1.2.2.2	0.384415584415584	.	146720001	146960000	#9191FF	1	0.375
chr1	146960001	147160000	A.2.1.2.1.1.1.1.2.2	0.680519480519481	.	146960001	147160000	#FF9191	1	0.75
chr1	147160001	147360000	B.2.1.1.1.2.1.2.1.2.1	0.290909090909091	.	147160001	147360000	#4848FF	1	0.25
chr1	147360001	147440000	A.2.1.2.1.1.1.1.2.1.1.2.2	0.684415584415584	.	147360001	147440000	#FF9191	1	0.75
chr1	147520001	147560000	A.2.1.2.1.1.1.1.2.1.1.2.2	0.684415584415584	.	147520001	147560000	#FF9191	1	0.75
chr1	147680001	147880000	A.2.1.2.1.1.1.1.2.1.1.2.2	0.684415584415584	.	147680001	147880000	#FF9191	1	0.75
chr1	147880001	148040000	A.2.1.2.1.1.2.2.2.2	0.654545454545455	.	147880001	148040000	#FF9191	1	0.75
chr1	148160001	148280000	A.2.1.2.1.1.1.1.2.1.2.1	0.683116883116883	.	148160001	148280000	#FF9191	1	0.75
chr1	148320001	148360000	A.2.1.2.1.1.1.1.2.1.2.1	0.683116883116883	.	148320001	148360000	#FF9191	1	0.75
chr1	148520001	148640000	A.2.1.2.1.1.1.1.2.1.2.1	0.683116883116883	.	148520001	148640000	#FF9191	1	0.75
chr1	148640001	148680000	B.1.2.2.1.1.1.2	0.383116883116883	.	148640001	148680000	#9191FF	1	0.375
chr1	148840001	148960000	B.1.2.2.1.1.1.2	0.383116883116883	.	148840001	148960000	#9191FF	1	0.375
chr1	149000001	149200000	B.2.2.1.2.2.2.2.2	0.0506493506493507	.	149000001	149200000	#0000FF	1	0.125
chr1	149200001	149480000	B.1.1.2.1.1.1.1	0.485714285714286	.	149200001	149480000	#DADAFF	1	0.5
chr1	149560001	149760000	A.2.2.1.2.1.1.2	0.581818181818182	.	149560001	149760000	#FFDADA	1	0.625
chr1	149760001	150200000	A.1.1.1.2.1.1.1.2.2.2.2	0.977922077922078	.	149760001	150200000	#FF0000	1	1
chr1	150200001	150760000	A.1.1.1.1.1.1.1	1	.	150200001	150760000	#FF0000	1	1
chr1	150760001	151000000	A.1.1.2.1.1.1.2.1.1	0.957142857142857	.	150760001	151000000	#FF0000	1	1
chr1	151000001	151400000	A.1.1.1.1.2.1.2	0.993506493506494	.	151000001	151400000	#FF0000	1	1
chr1	151400001	151560000	A.1.1.2.1.1.1.1.2	0.958441558441558	.	151400001	151560000	#FF0000	1	1
chr1	151560001	151840000	A.1.1.2.1.1.2.2.1.2	0.945454545454545	.	151560001	151840000	#FF0000	1	1
chr1	151840001	152000000	A.2.1.1.1.2.1.2.2.1	0.72987012987013	.	151840001	152000000	#FF9191	1	0.75
chr1	152000001	152480000	B.2.2.2.1.2.1.2.1	0.0376623376623377	.	152000001	152480000	#0000FF	1	0.125
chr1	152480001	152840000	B.2.2.2.1.2.2.2.2.1.1	0.0246753246753247	.	152480001	152840000	#0000FF	1	0.125
chr1	152840001	153040000	B.1.2.2.1.1.1.1.2.2.1.2	0.385714285714286	.	152840001	153040000	#9191FF	1	0.375
chr1	153040001	153240000	B.2.2.1.1.1.1.1.1.1	0.125974025974026	.	153040001	153240000	#0000FF	1	0.125
chr1	153240001	153480000	B.2.1.1.1.2.1.2.1.2.2	0.28961038961039	.	153240001	153480000	#4848FF	1	0.25
chr1	153480001	153600000	A.1.2.2.2.2.2.1.2	0.755844155844156	.	153480001	153600000	#FF4848	1	0.875
chr1	153600001	153800000	A.1.1.2.2.1.1.1.2.1	0.919480519480519	.	153600001	153800000	#FF0000	1	1
chr1	153800001	153960000	A.1.1.1.2.1.2.1	0.972727272727273	.	153800001	153960000	#FF0000	1	1
chr1	153960001	154120000	A.1.2.1.2.1.2.1.1.2	0.837662337662338	.	153960001	154120000	#FF4848	1	0.875
chr1	154120001	154440000	A.1.1.2.1.1.1.2.1.2.1	0.955844155844156	.	154120001	154440000	#FF0000	1	1
chr1	154440001	154600000	A.1.2.1.2.1.2.1.1.1	0.838961038961039	.	154440001	154600000	#FF4848	1	0.875
chr1	154600001	154880000	A.1.2.1.2.1.1.2.2	0.84025974025974	.	154600001	154880000	#FF4848	1	0.875
chr1	154880001	155160000	A.1.1.2.2.1.1.2	0.916883116883117	.	154880001	155160000	#FF0000	1	1
chr1	155160001	155520000	A.1.1.2.1.1.1.2.1.2.2	0.954545454545455	.	155160001	155520000	#FF0000	1	1
chr1	155520001	155840000	A.1.1.1.2.1.1.1.2.1	0.981818181818182	.	155520001	155840000	#FF0000	1	1
chr1	155840001	156040000	A.1.1.2.1.1.1.2.2	0.953246753246753	.	155840001	156040000	#FF0000	1	1
chr1	156040001	156320000	A.1.1.1.2.1.2.2	0.971428571428571	.	156040001	156320000	#FF0000	1	1
chr1	156320001	156440000	A.1.2.1.2.1.1.2.1.1.1.1	0.846753246753247	.	156320001	156440000	#FF4848	1	0.875
chr1	156440001	156880000	A.1.1.1.1.1.1.2	0.998701298701299	.	156440001	156880000	#FF0000	1	1
chr1	156880001	157160000	A.2.1.1.1.2.1.2.2.2	0.728571428571429	.	156880001	157160000	#FF9191	1	0.75
chr1	157160001	157440000	B.1.2.1.1.1.2.1	0.437662337662338	.	157160001	157440000	#9191FF	1	0.375
chr1	157440001	157840000	A.1.2.2.1.1.1.1	0.812987012987013	.	157440001	157840000	#FF4848	1	0.875
chr1	157840001	158160000	B.1.2.1.1.1.1.2.2	0.438961038961039	.	157840001	158160000	#9191FF	1	0.375
chr1	158160001	158560000	B.2.2.2.1.2.2.2.1.1	0.0285714285714286	.	158160001	158560000	#0000FF	1	0.125
chr1	158560001	158960000	B.2.2.2.1.2.2.2.2.1.2.2	0.0220779220779221	.	158560001	158960000	#0000FF	1	0.125
chr1	158960001	159080000	A.2.2.1.2.2.2.1.2.1	0.567532467532468	.	158960001	159080000	#FFDADA	1	0.625
chr1	159080001	159720000	B.2.2.2.1.2.2.2.2.1.2.1	0.0233766233766234	.	159080001	159720000	#0000FF	1	0.125
chr1	159720001	160000000	B.1.1.2.2.1.1.1.2	0.47012987012987	.	159720001	160000000	#DADAFF	1	0.5
chr1	160000001	160160000	A.1.2.1.1.2.1.1.1.2	0.868831168831169	.	160000001	160160000	#FF4848	1	0.875
chr1	160160001	160320000	A.1.1.2.1.1.2.2.1.1.1	0.948051948051948	.	160160001	160320000	#FF0000	1	1
chr1	160320001	160560000	A.1.2.2.1.1.1.2.1.2	0.809090909090909	.	160320001	160560000	#FF4848	1	0.875
chr1	160560001	160800000	A.1.1.2.1.1.2.2.1.1.2	0.946753246753247	.	160560001	160800000	#FF0000	1	1
chr1	160800001	160960000	A.2.1.1.2.1.2.2.1	0.706493506493507	.	160800001	160960000	#FF9191	1	0.75
chr1	160960001	161160000	A.1.1.1.2.1.1.1.1.1.2.1	0.985714285714286	.	160960001	161160000	#FF0000	1	1
chr1	161160001	161440000	A.1.1.1.1.1.2	0.997402597402597	.	161160001	161440000	#FF0000	1	1
chr1	161440001	161720000	A.2.1.2.1.1.1.1.2.1.1.2.1	0.685714285714286	.	161440001	161720000	#FF9191	1	0.75
chr1	161720001	161800000	A.1.2.2.2.2.1.1.2.1	0.762337662337662	.	161720001	161800000	#FF4848	1	0.875
chr1	161800001	162000000	A.2.2.1.1.1.1.1.2.2	0.612987012987013	.	161800001	162000000	#FFDADA	1	0.625
chr1	162000001	162240000	A.1.2.2.2.2.1.1.2.2.2	0.75974025974026	.	162000001	162240000	#FF4848	1	0.875
chr1	162240001	162440000	A.2.2.1.1.1.1.1.2.1.1	0.615584415584416	.	162240001	162440000	#FFDADA	1	0.625
chr1	162440001	162600000	A.1.1.2.2.2.1.2.2	0.892207792207792	.	162440001	162600000	#FF0000	1	1
chr1	162600001	162840000	A.2.1.2.1.1.1.2.2.2	0.671428571428571	.	162600001	162840000	#FF9191	1	0.75
chr1	162840001	163040000	B.2.1.1.2.1.2.2.1.2.2	0.242857142857143	.	162840001	163040000	#4848FF	1	0.25
chr1	163040001	163320000	B.2.1.1.2.1.1.1.1.2	0.262337662337662	.	163040001	163320000	#4848FF	1	0.25
chr1	163320001	163600000	B.2.2.2.2.1.2.1.2	0.0116883116883117	.	163320001	163600000	#0000FF	1	0.125
chr1	163600001	164000000	B.2.2.2.2.1.2.2.1	0.0103896103896104	.	163600001	164000000	#0000FF	1	0.125
chr1	164000001	164440000	B.2.2.2.2.1.2.1.1.2.2	0.012987012987013	.	164000001	164440000	#0000FF	1	0.125
chr1	164440001	164720000	B.1.1.1.2.2.2	0.487012987012987	.	164440001	164720000	#DADAFF	1	0.5
chr1	164720001	165080000	B.2.2.2.2.2.2.1.1	0.0038961038961039	.	164720001	165080000	#0000FF	1	0.125
chr1	165080001	165320000	B.2.2.2.1.2.1.1.2	0.038961038961039	.	165080001	165320000	#0000FF	1	0.125
chr1	165320001	165560000	B.1.2.2.1.1.1.1.1.1	0.390909090909091	.	165320001	165560000	#9191FF	1	0.375
chr1	165560001	165880000	A.1.2.1.1.2.2.1.1	0.855844155844156	.	165560001	165880000	#FF4848	1	0.875
chr1	165880001	166760000	B.2.2.2.2.2.1.1	0.00779220779220779	.	165880001	166760000	#0000FF	1	0.125
chr1	166760001	167000000	B.1.1.2.2.2.1.1.2.1.1	0.461038961038961	.	166760001	167000000	#DADAFF	1	0.5
chr1	167000001	167160000	B.1.2.1.1.1.1.1.2	0.441558441558442	.	167000001	167160000	#9191FF	1	0.375
chr1	167160001	167400000	A.2.1.1.1.2.2.1.1.1.1	0.727272727272727	.	167160001	167400000	#FF9191	1	0.75
chr1	167400001	167520000	A.1.2.1.1.2.1.2.2.1.2.2	0.858441558441558	.	167400001	167520000	#FF4848	1	0.875
chr1	167520001	167720000	A.1.1.2.2.2.1.2.1	0.893506493506493	.	167520001	167720000	#FF0000	1	1
chr1	167720001	167880000	A.2.1.2.1.2.1.2.1.1.2	0.650649350649351	.	167720001	167880000	#FF9191	1	0.75
chr1	167880001	168000000	A.1.2.1.1.2.1.2.2.1.2.1	0.85974025974026	.	167880001	168000000	#FF4848	1	0.875
chr1	168000001	168200000	A.2.1.2.1.1.1.2.2.1.2.1.2	0.674025974025974	.	168000001	168200000	#FF9191	1	0.75
chr1	168200001	168560000	B.1.1.1.1.2.1.1.2	0.51038961038961	.	168200001	168560000	#DADAFF	1	0.5
chr1	168560001	169040000	B.2.2.2.1.2.1.2.2.1.1	0.0363636363636364	.	168560001	169040000	#0000FF	1	0.125
chr1	169040001	169280000	B.2.1.1.1.2.2.2.2.1.2.1	0.267532467532468	.	169040001	169280000	#4848FF	1	0.25
chr1	169280001	169440000	B.1.1.1.2.2.1.2	0.488311688311688	.	169280001	169440000	#DADAFF	1	0.5
chr1	169440001	169560000	B.1.2.1.1.2.2.1.1.1.2	0.425974025974026	.	169440001	169560000	#9191FF	1	0.375
chr1	169560001	169760000	B.2.1.1.2.1.1.1.2.2.2.2.1	0.255844155844156	.	169560001	169760000	#4848FF	1	0.25
chr1	169760001	169880000	A.2.2.1.2.2.2.2.2	0.562337662337662	.	169760001	169880000	#FFDADA	1	0.625
chr1	169880001	170080000	B.1.1.2.2.2.1.1.2.2.1	0.458441558441558	.	169880001	170080000	#DADAFF	1	0.5
chr1	170080001	170440000	B.2.2.2.1.2.1.1.1.2	0.0402597402597403	.	170080001	170440000	#0000FF	1	0.125
chr1	170440001	170600000	B.2.1.1.2.1.1.1.2.2.2.1	0.257142857142857	.	170440001	170600000	#4848FF	1	0.25
chr1	170600001	170720000	B.2.1.1.1.2.2.1.1.2	0.276623376623377	.	170600001	170720000	#4848FF	1	0.25
chr1	170720001	171440000	B.2.2.2.1.2.1.1.1.1	0.0415584415584416	.	170720001	171440000	#0000FF	1	0.125
chr1	171440001	171760000	A.2.1.2.1.1.1.2.2.1.1.2	0.676623376623377	.	171440001	171760000	#FF9191	1	0.75
chr1	171760001	172320000	B.1.2.2.1.2.1.1.2	0.367532467532468	.	171760001	172320000	#9191FF	1	0.375
chr1	172320001	172680000	B.1.1.1.1.2.1.1.1.1	0.512987012987013	.	172320001	172680000	#DADAFF	1	0.5
chr1	172680001	172800000	A.2.1.2.1.2.2.2.1.1	0.642857142857143	.	172680001	172800000	#FF9191	1	0.75
chr1	172800001	173120000	B.2.1.1.1.2.1.2.2.2.1	0.284415584415584	.	172800001	173120000	#4848FF	1	0.25
chr1	173120001	173360000	B.1.2.2.1.2.2.2.1.1.2.1	0.358441558441558	.	173120001	173360000	#9191FF	1	0.375
chr1	173360001	173480000	A.2.2.1.1.1.1.1.2.1.2	0.614285714285714	.	173360001	173480000	#FFDADA	1	0.625
chr1	173480001	173720000	B.1.1.1.1.2.1.1.1.2	0.511688311688312	.	173480001	173720000	#DADAFF	1	0.5
chr1	173720001	174240000	A.1.1.2.1.1.2.1.2	0.949350649350649	.	173720001	174240000	#FF0000	1	1
chr1	174240001	174760000	A.2.2.1.2.2.2.1.1.1	0.57012987012987	.	174240001	174760000	#FFDADA	1	0.625
chr1	174760001	175000000	A.1.1.2.1.1.2.1.1.2	0.950649350649351	.	174760001	175000000	#FF0000	1	1
chr1	175000001	175280000	A.2.1.2.1.1.1.2.2.1.1.1	0.677922077922078	.	175000001	175280000	#FF9191	1	0.75
chr1	175280001	175480000	B.2.1.1.1.2.2.2.2.1.1	0.268831168831169	.	175280001	175480000	#4848FF	1	0.25
chr1	175480001	175680000	B.2.2.1.1.2.1.2.2.2.1	0.101298701298701	.	175480001	175680000	#0000FF	1	0.125
chr1	175680001	175880000	B.2.2.1.1.1.1.1.1.2	0.124675324675325	.	175680001	175880000	#0000FF	1	0.125
chr1	175880001	176200000	B.1.1.1.1.2.1.2.1	0.509090909090909	.	175880001	176200000	#DADAFF	1	0.5
chr1	176200001	176920000	B.2.2.2.2.2.1.2.1	0.00649350649350649	.	176200001	176920000	#0000FF	1	0.125
chr1	176920001	177360000	B.2.2.2.2.2.2.1.2	0.0025974025974026	.	176920001	177360000	#0000FF	1	0.125
chr1	177360001	177440000	B.2.2.1.1.2.2.1.1.2.1	0.0974025974025974	.	177360001	177440000	#0000FF	1	0.125
chr1	177440001	177920000	B.2.2.2.2.2.1.2.2	0.00519480519480519	.	177440001	177920000	#0000FF	1	0.125
chr1	177920001	178240000	B.1.2.1.1.1.1.1.1.1	0.444155844155844	.	177920001	178240000	#9191FF	1	0.375
chr1	178240001	178480000	B.1.1.2.2.2.1.1.2.1.2	0.45974025974026	.	178240001	178480000	#DADAFF	1	0.5
chr1	178480001	178680000	A.1.1.2.1.1.2.1.1.1	0.951948051948052	.	178480001	178680000	#FF0000	1	1
chr1	178680001	178800000	A.1.2.1.1.1.2.2.1.1	0.874025974025974	.	178680001	178800000	#FF4848	1	0.875
chr1	178800001	178960000	A.2.1.2.1.1.1.2.2.1.2.1.1	0.675324675324675	.	178800001	178960000	#FF9191	1	0.75
chr1	178960001	179360000	A.1.2.1.1.2.1.1.1.1	0.87012987012987	.	178960001	179360000	#FF4848	1	0.875
chr1	179360001	179560000	B.1.2.2.1.2.1.1.1.2	0.368831168831169	.	179360001	179560000	#9191FF	1	0.375
chr1	179560001	179800000	B.1.1.1.1.2.2.2.2.1	0.501298701298701	.	179560001	179800000	#DADAFF	1	0.5
chr1	179800001	180200000	A.1.1.1.2.1.1.2.1	0.976623376623377	.	179800001	180200000	#FF0000	1	1
chr1	180200001	180480000	A.1.2.2.2.2.1.1.1.1.2	0.767532467532468	.	180200001	180480000	#FF4848	1	0.875
chr1	180480001	180840000	A.2.1.2.1.1.1.2.2.1.2.2	0.672727272727273	.	180480001	180840000	#FF9191	1	0.75
chr1	180840001	181160000	A.1.2.2.2.2.1.1.1.2.2	0.763636363636364	.	180840001	181160000	#FF4848	1	0.875
chr1	181160001	181640000	B.2.2.2.1.2.1.2.2.2	0.0337662337662338	.	181160001	181640000	#0000FF	1	0.125
chr1	181640001	181920000	B.2.2.2.1.2.2.2.1.2.2	0.025974025974026	.	181640001	181920000	#0000FF	1	0.125
chr1	181920001	182080000	B.2.1.1.2.1.2.2.1.2.1	0.244155844155844	.	181920001	182080000	#4848FF	1	0.25
chr1	182080001	182760000	B.2.2.2.1.2.1.2.2.1.2	0.0350649350649351	.	182080001	182760000	#0000FF	1	0.125
chr1	182760001	182880000	A.2.2.1.1.1.2.2	0.605194805194805	.	182760001	182880000	#FFDADA	1	0.625
chr1	182880001	183040000	B.1.2.2.1.2.2.2.1.2.1	0.355844155844156	.	182880001	183040000	#9191FF	1	0.375
chr1	183040001	183400000	B.2.2.1.1.2.1.2.2.1	0.102597402597403	.	183040001	183400000	#0000FF	1	0.125
chr1	183400001	183640000	A.2.2.2.1.2.1.1.2	0.546753246753247	.	183400001	183640000	#FFDADA	1	0.625
chr1	183640001	183840000	B.2.1.1.2.1.2.2.1.1.2	0.245454545454545	.	183640001	183840000	#4848FF	1	0.25
chr1	183840001	184000000	B.2.1.1.1.2.1.2.2.2.2.2.1	0.281818181818182	.	183840001	184000000	#4848FF	1	0.25
chr1	184000001	184360000	B.1.1.1.1.2.1.2.2	0.507792207792208	.	184000001	184360000	#DADAFF	1	0.5
chr1	184360001	184520000	A.2.1.2.1.1.1.1.2.1.1.1	0.687012987012987	.	184360001	184520000	#FF9191	1	0.75
chr1	184520001	184720000	A.2.1.1.1.2.2.2.2.2	0.716883116883117	.	184520001	184720000	#FF9191	1	0.75
chr1	184720001	184920000	A.1.2.2.2.2.1.1.1.1.1	0.768831168831169	.	184720001	184920000	#FF4848	1	0.875
chr1	184920001	185160000	A.1.2.1.1.2.1.2.2.2	0.857142857142857	.	184920001	185160000	#FF4848	1	0.875
chr1	185160001	185320000	A.2.2.1.2.2.2.1.1.2	0.568831168831169	.	185160001	185320000	#FFDADA	1	0.625
chr1	185320001	185880000	B.2.1.1.1.2.2.2.2.2	0.264935064935065	.	185320001	185880000	#4848FF	1	0.25
chr1	185880001	186000000	B.1.2.2.1.2.2.2.1.2.2	0.354545454545455	.	185880001	186000000	#9191FF	1	0.375
chr1	186000001	186280000	B.1.2.1.1.1.1.1.1.2	0.442857142857143	.	186000001	186280000	#9191FF	1	0.375
chr1	186280001	186400000	A.2.1.1.1.2.2.1.1.2	0.724675324675325	.	186280001	186400000	#FF9191	1	0.75
chr1	186400001	186600000	B.1.2.2.1.1.1.1.1.2	0.38961038961039	.	186400001	186600000	#9191FF	1	0.375
chr1	186600001	186960000	B.2.2.1.1.2.1.1.2	0.106493506493506	.	186600001	186960000	#0000FF	1	0.125
chr1	186960001	187240000	B.2.1.1.2.1.1.1.1.1	0.263636363636364	.	186960001	187240000	#4848FF	1	0.25
chr1	187240001	187320000	B.2.1.1.1.2.1.1.2	0.296103896103896	.	187240001	187320000	#4848FF	1	0.25
chr1	187320001	187400000	B.2.1.1.1.2.1.1.1	0.297402597402597	.	187320001	187400000	#4848FF	1	0.25
chr1	187400001	187720000	B.2.2.1.2.1.1.2	0.0831168831168831	.	187400001	187720000	#0000FF	1	0.125
chr1	187720001	188560000	B.2.2.1.2.2.2.2.1.1.2	0.0545454545454545	.	187720001	188560000	#0000FF	1	0.125
chr1	188560001	188640000	B.2.1.2.1.2.1.2	0.175324675324675	.	188560001	188640000	#4848FF	1	0.25
chr1	188640001	188720000	B.2.1.2.1.2.1.1	0.176623376623377	.	188640001	188720000	#4848FF	1	0.25
chr1	188720001	189560000	B.2.2.2.2.1.2.1.1.2.1	0.0142857142857143	.	188720001	189560000	#0000FF	1	0.125
chr1	189560001	189760000	B.2.1.2.1.2.2.1	0.174025974025974	.	189560001	189760000	#4848FF	1	0.25
chr1	189760001	190040000	B.2.1.2.2.2.1.1	0.151948051948052	.	189760001	190040000	#4848FF	1	0.25
chr1	190040001	190360000	B.2.2.1.2.1.1.1	0.0844155844155844	.	190040001	190360000	#0000FF	1	0.125
chr1	190360001	190760000	B.2.2.1.2.2.2.2.1.1.1	0.0558441558441558	.	190360001	190760000	#0000FF	1	0.125
chr1	190760001	191720000	B.2.2.2.2.1.2.2.2	0.00909090909090909	.	190760001	191720000	#0000FF	1	0.125
chr1	191720001	191840000	B.2.1.2.1.2.2.2	0.172727272727273	.	191720001	191840000	#4848FF	1	0.25
chr1	191840001	192200000	B.2.2.1.2.2.2.2.1.2.1	0.0532467532467532	.	191840001	192200000	#0000FF	1	0.125
chr1	192200001	192440000	B.2.2.1.1.2.2.1.2	0.0948051948051948	.	192200001	192440000	#0000FF	1	0.125
chr1	192440001	192760000	A.2.2.2.2.2.1.1.2	0.524675324675325	.	192440001	192760000	#FFDADA	1	0.625
chr1	192760001	193000000	A.2.2.2.2.2.1.1.1	0.525974025974026	.	192760001	193000000	#FFDADA	1	0.625
chr1	193000001	193320000	A.1.2.1.2.2.2.1	0.815584415584416	.	193000001	193320000	#FF4848	1	0.875
chr1	193320001	193520000	A.2.1.1.1.2.2.1.2.2	0.722077922077922	.	193320001	193520000	#FF9191	1	0.75
chr1	193520001	193720000	A.2.1.2.1.1.1.2.1	0.679220779220779	.	193520001	193720000	#FF9191	1	0.75
chr1	193720001	194040000	A.2.2.1.2.2.2.2.1.2	0.563636363636364	.	193720001	194040000	#FFDADA	1	0.625
chr1	194040001	194240000	A.2.1.2.1.2.1.1	0.653246753246753	.	194040001	194240000	#FF9191	1	0.75
chr1	194240001	194760000	A.2.1.1.1.2.2.2.1.1	0.720779220779221	.	194240001	194760000	#FF9191	1	0.75
chr1	194760001	195200000	A.1.2.2.2.2.1.2	0.758441558441558	.	194760001	195200000	#FF4848	1	0.875
chr1	195200001	195800000	A.2.1.1.1.2.2.2.1.2	0.719480519480519	.	195200001	195800000	#FF9191	1	0.75
chr1	195800001	196120000	B.1.2.2.1.1.2.1.2.2	0.379220779220779	.	195800001	196120000	#9191FF	1	0.375
chr1	196120001	196360000	B.1.2.2.1.1.2.1.2.1	0.380519480519481	.	196120001	196360000	#9191FF	1	0.375
chr1	196360001	196720000	B.2.1.1.1.2.2.2.2.1.2.2	0.266233766233766	.	196360001	196720000	#4848FF	1	0.25
chr1	196720001	197080000	B.1.1.2.2.2.1.1.1	0.462337662337662	.	196720001	197080000	#DADAFF	1	0.5
chr1	197080001	197200000	A.2.2.1.2.2.2.2.1.1	0.564935064935065	.	197080001	197200000	#FFDADA	1	0.625
chr1	197200001	197400000	B.1.2.2.1.2.2.2.2	0.353246753246753	.	197200001	197400000	#9191FF	1	0.375
chr1	197400001	197600000	B.1.2.2.1.1.2.2.1.1	0.377922077922078	.	197400001	197600000	#9191FF	1	0.375
chr1	197600001	197880000	B.1.2.2.1.1.2.2.1.2.2	0.375324675324675	.	197600001	197880000	#9191FF	1	0.375
chr1	197880001	198080000	B.2.1.1.1.2.1.2.2.1.2.2	0.285714285714286	.	197880001	198080000	#4848FF	1	0.25
chr1	198080001	198240000	B.1.1.1.1.2.2.1.2	0.503896103896104	.	198080001	198240000	#DADAFF	1	0.5
chr1	198240001	198800000	B.2.1.1.1.2.2.1.2.2	0.274025974025974	.	198240001	198800000	#4848FF	1	0.25
chr1	198800001	199160000	B.1.1.2.2.1.1.2.1	0.468831168831169	.	198800001	199160000	#DADAFF	1	0.5
chr1	199160001	199560000	B.2.2.1.1.2.2.2.1.1.2	0.0922077922077922	.	199160001	199560000	#0000FF	1	0.125
chr1	199560001	199920000	B.2.1.1.2.1.1.1.2.2.2.2.2	0.254545454545455	.	199560001	199920000	#4848FF	1	0.25
chr1	199920001	200120000	A.2.2.1.1.1.2.1.1.1	0.609090909090909	.	199920001	200120000	#FFDADA	1	0.625
chr1	200120001	200520000	B.1.1.1.1.2.2.2.1	0.502597402597403	.	200120001	200520000	#DADAFF	1	0.5
chr1	200520001	200760000	A.1.1.2.2.2.1.1.2.1	0.896103896103896	.	200520001	200760000	#FF0000	1	1
chr1	200760001	201160000	A.1.1.2.2.2.1.1.1	0.897402597402597	.	200760001	201160000	#FF0000	1	1
chr1	201160001	201400000	B.1.1.1.1.1.1.1	0.519480519480519	.	201160001	201400000	#DADAFF	1	0.5
chr1	201400001	201560000	A.2.1.2.1.2.2.1.2	0.644155844155844	.	201400001	201560000	#FF9191	1	0.75
chr1	201560001	201800000	A.2.2.1.2.2.1.1.2.2	0.572727272727273	.	201560001	201800000	#FFDADA	1	0.625
chr1	201800001	202120000	A.1.1.2.2.1.1.1.2.2	0.918181818181818	.	201800001	202120000	#FF0000	1	1
chr1	202120001	202280000	A.2.1.1.2.1.2.1.2.1	0.709090909090909	.	202120001	202280000	#FF9191	1	0.75
chr1	202280001	202800000	A.1.2.2.1.1.1.2.1.1.2	0.81038961038961	.	202280001	202800000	#FF4848	1	0.875
chr1	202800001	203000000	A.1.2.1.1.1.2.1.1.1	0.881818181818182	.	202800001	203000000	#FF4848	1	0.875
chr1	203000001	203320000	A.1.2.2.1.1.1.2.1.1.1	0.811688311688312	.	203000001	203320000	#FF4848	1	0.875
chr1	203320001	203480000	A.2.2.1.2.2.1.1.2.1	0.574025974025974	.	203320001	203480000	#FFDADA	1	0.625
chr1	203480001	203840000	A.1.2.2.1.1.1.2.2	0.807792207792208	.	203480001	203840000	#FF4848	1	0.875
chr1	203840001	204040000	B.1.2.1.1.2.2.2.2	0.420779220779221	.	203840001	204040000	#9191FF	1	0.375
chr1	204040001	204320000	B.2.1.1.1.2.1.2.1.1.1.1	0.294805194805195	.	204040001	204320000	#4848FF	1	0.25
chr1	204320001	204560000	A.1.2.2.2.2.2.2.1	0.754545454545455	.	204320001	204560000	#FF4848	1	0.875
chr1	204560001	205040000	B.1.2.1.1.1.2.2	0.436363636363636	.	204560001	205040000	#9191FF	1	0.375
chr1	205040001	205200000	A.2.1.1.1.2.1.1.1	0.733766233766234	.	205040001	205200000	#FF9191	1	0.75
chr1	205200001	205720000	A.1.1.1.2.1.1.1.1.1.2.2	0.984415584415584	.	205200001	205720000	#FF0000	1	1
chr1	205720001	205920000	A.1.2.1.1.1.2.1.1.2.2	0.879220779220779	.	205720001	205920000	#FF4848	1	0.875
chr1	206080001	206200000	A.2.1.1.2.1.2.1.2.2	0.707792207792208	.	206080001	206200000	#FF9191	1	0.75
chr1	206200001	206360000	A.1.2.2.1.1.2.1.1.2	0.805194805194805	.	206200001	206360000	#FF4848	1	0.875
chr1	206480001	206600000	A.2.1.1.2.1.2.2.2	0.705194805194805	.	206480001	206600000	#FF9191	1	0.75
chr1	206600001	206800000	A.1.1.2.2.1.1.1.1.1.2	0.922077922077922	.	206600001	206800000	#FF0000	1	1
chr1	206800001	207040000	A.1.1.2.1.1.2.2.2.1	0.944155844155844	.	206800001	207040000	#FF0000	1	1
chr1	207040001	207240000	A.2.2.2.1.2.1.1.1	0.548051948051948	.	207040001	207240000	#FFDADA	1	0.625
chr1	207240001	207480000	B.2.1.1.1.2.1.2.1.1.2	0.292207792207792	.	207240001	207480000	#4848FF	1	0.25
chr1	207480001	207760000	B.1.2.2.1.2.1.2.1	0.366233766233766	.	207480001	207760000	#9191FF	1	0.375
chr1	207760001	207920000	B.1.1.2.2.2.2.2.2.1	0.448051948051948	.	207760001	207920000	#DADAFF	1	0.5
chr1	207920001	208080000	A.1.2.2.2.2.2.1.1	0.757142857142857	.	207920001	208080000	#FF4848	1	0.875
chr1	208080001	208360000	B.2.1.1.1.2.1.2.1.1.1.2	0.293506493506493	.	208080001	208360000	#4848FF	1	0.25
chr1	208360001	208840000	B.2.2.2.1.2.2.2.2.2	0.0207792207792208	.	208360001	208840000	#0000FF	1	0.125
chr1	208840001	209360000	B.1.2.1.1.1.1.2.1	0.44025974025974	.	208840001	209360000	#9191FF	1	0.375
chr1	209360001	209720000	B.2.1.1.2.1.2.1.1	0.249350649350649	.	209360001	209720000	#4848FF	1	0.25
chr1	209720001	210040000	A.1.2.2.2.2.1.1.2.2.1	0.761038961038961	.	209720001	210040000	#FF4848	1	0.875
chr1	210040001	210480000	B.2.1.1.1.2.2.2.1.1.1	0.272727272727273	.	210040001	210480000	#4848FF	1	0.25
chr1	210480001	210600000	B.1.1.1.1.2.2.1.1.2	0.505194805194805	.	210480001	210600000	#DADAFF	1	0.5
chr1	210600001	210840000	B.2.1.1.1.2.1.2.2.2.2.2.2	0.280519480519481	.	210600001	210840000	#4848FF	1	0.25
chr1	210840001	210920000	B.1.2.1.1.2.1.2.2.1	0.42987012987013	.	210840001	210920000	#9191FF	1	0.375
chr1	210920001	211440000	B.2.2.1.1.2.1.2.2.2.2	0.1	.	210920001	211440000	#0000FF	1	0.125
chr1	211440001	211840000	A.1.1.2.2.2.1.1.2.2	0.894805194805195	.	211440001	211840000	#FF0000	1	1
chr1	211840001	212160000	A.1.2.1.1.2.1.2.1.1	0.863636363636364	.	211840001	212160000	#FF4848	1	0.875
chr1	212160001	212280000	A.1.2.2.1.1.2.1.1.1	0.806493506493506	.	212160001	212280000	#FF4848	1	0.875
chr1	212280001	212480000	A.1.2.2.2.2.1.1.1.2.1.1	0.766233766233766	.	212280001	212480000	#FF4848	1	0.875
chr1	212480001	212680000	A.1.2.1.1.1.2.1.2.2	0.875324675324675	.	212480001	212680000	#FF4848	1	0.875
chr1	212680001	212800000	A.1.2.1.1.1.2.1.2.1.1	0.877922077922078	.	212680001	212800000	#FF4848	1	0.875
chr1	212800001	213000000	A.1.2.1.1.2.1.2.2.1.1	0.861038961038961	.	212800001	213000000	#FF4848	1	0.875
chr1	213000001	213240000	A.1.2.1.1.1.2.1.2.1.2	0.876623376623377	.	213000001	213240000	#FF4848	1	0.875
chr1	213240001	214400000	B.2.2.2.1.2.2.2.1.2.1	0.0272727272727273	.	213240001	214400000	#0000FF	1	0.125
chr1	214400001	214560000	A.2.2.1.1.1.2.1.2	0.606493506493507	.	214400001	214560000	#FFDADA	1	0.625
chr1	214560001	214800000	A.2.2.2.1.2.2.2.1	0.54025974025974	.	214560001	214800000	#FFDADA	1	0.625
chr1	214800001	215000000	B.1.2.1.1.2.1.1.1.2	0.433766233766234	.	214800001	215000000	#9191FF	1	0.375
chr1	215000001	215120000	A.2.2.2.1.2.2.2.2	0.538961038961039	.	215000001	215120000	#FFDADA	1	0.625
chr1	215120001	215360000	B.1.1.2.2.1.1.2.2.1	0.467532467532468	.	215120001	215360000	#DADAFF	1	0.5
chr1	215360001	215480000	B.1.2.2.1.2.2.1.2.2	0.361038961038961	.	215360001	215480000	#9191FF	1	0.375
chr1	215480001	215680000	B.2.1.1.2.1.1.2.2	0.250649350649351	.	215480001	215680000	#4848FF	1	0.25
chr1	215680001	215800000	B.1.2.1.1.2.1.1.1.1	0.435064935064935	.	215680001	215800000	#9191FF	1	0.375
chr1	215800001	216240000	B.2.2.1.1.2.1.1.1	0.107792207792208	.	215800001	216240000	#0000FF	1	0.125
chr1	216240001	216480000	B.2.1.1.2.1.1.2.1.1	0.253246753246753	.	216240001	216480000	#4848FF	1	0.25
chr1	216480001	216720000	B.2.1.1.1.2.2.1.2.1	0.275324675324675	.	216480001	216720000	#4848FF	1	0.25
chr1	216720001	217160000	B.2.2.1.1.2.2.2.1.2.1	0.0909090909090909	.	216720001	217160000	#0000FF	1	0.125
chr1	217160001	217240000	B.2.1.1.2.1.1.2.1.2	0.251948051948052	.	217160001	217240000	#4848FF	1	0.25
chr1	217240001	217640000	B.2.2.1.1.2.2.2.1.2.2.2	0.0883116883116883	.	217240001	217640000	#0000FF	1	0.125
chr1	217640001	217920000	B.1.2.1.1.2.2.1.2	0.423376623376623	.	217640001	217920000	#9191FF	1	0.375
chr1	217920001	218440000	B.2.2.1.1.2.2.1.1.1	0.0987012987012987	.	217920001	218440000	#0000FF	1	0.125
chr1	218440001	219000000	B.1.2.1.1.2.2.1.1.2	0.424675324675325	.	218440001	219000000	#9191FF	1	0.375
chr1	219000001	219320000	B.1.2.2.1.2.2.1.2.1	0.362337662337662	.	219000001	219320000	#9191FF	1	0.375
chr1	219320001	219440000	B.1.1.2.2.2.2.2.1	0.449350649350649	.	219320001	219440000	#DADAFF	1	0.5
chr1	219440001	220160000	B.2.2.1.1.2.2.2.2.2	0.0857142857142857	.	219440001	220160000	#0000FF	1	0.125
chr1	220160001	220320000	A.1.2.1.1.2.1.1.2.1.2	0.866233766233766	.	220160001	220320000	#FF4848	1	0.875
chr1	220320001	220880000	B.2.1.1.1.2.1.2.2.1.1	0.288311688311688	.	220320001	220880000	#4848FF	1	0.25
chr1	220880001	221360000	B.2.2.1.1.2.2.2.2.1	0.087012987012987	.	220880001	221360000	#0000FF	1	0.125
chr1	221360001	221600000	B.2.1.1.2.1.2.2.2.2	0.24025974025974	.	221360001	221600000	#4848FF	1	0.25
chr1	221600001	221880000	B.1.2.2.1.1.2.2.1.2.1	0.376623376623377	.	221600001	221880000	#9191FF	1	0.375
chr1	221880001	222200000	A.2.1.1.1.2.2.1.2.1	0.723376623376623	.	221880001	222200000	#FF9191	1	0.75
chr1	222200001	222360000	B.1.2.2.1.1.2.2.2.1	0.374025974025974	.	222200001	222360000	#9191FF	1	0.375
chr1	222360001	222640000	B.2.1.1.1.2.2.1.1.1.2	0.277922077922078	.	222360001	222640000	#4848FF	1	0.25
chr1	222640001	222960000	A.2.1.1.1.2.2.1.1.1.2	0.725974025974026	.	222640001	222960000	#FF9191	1	0.75
chr1	222960001	223240000	B.1.2.2.1.2.2.2.1.1.1	0.35974025974026	.	222960001	223240000	#9191FF	1	0.375
chr1	223240001	223520000	B.1.1.2.2.2.2.2.2.2.2	0.445454545454545	.	223240001	223520000	#DADAFF	1	0.5
chr1	223520001	223680000	B.1.2.2.1.2.2.1.1	0.363636363636364	.	223520001	223680000	#9191FF	1	0.375
chr1	223680001	223880000	B.1.1.2.2.2.2.1.1	0.451948051948052	.	223680001	223880000	#DADAFF	1	0.5
chr1	223880001	224080000	A.1.2.2.1.1.2.1.2	0.803896103896104	.	223880001	224080000	#FF4848	1	0.875
chr1	224080001	224200000	A.2.1.2.1.2.2.1.1	0.645454545454546	.	224080001	224200000	#FF9191	1	0.75
chr1	224200001	224680000	A.1.1.2.1.1.2.2.2.2	0.942857142857143	.	224200001	224680000	#FF0000	1	1
chr1	224680001	224880000	A.2.1.2.1.2.2.2.1.2	0.641558441558442	.	224680001	224880000	#FF9191	1	0.75
chr1	224880001	225160000	A.2.1.1.2.1.2.1.1	0.71038961038961	.	224880001	225160000	#FF9191	1	0.75
chr1	225160001	225560000	A.2.2.1.1.1.1.1.1.2.2.2.2	0.616883116883117	.	225160001	225560000	#FFDADA	1	0.625
chr1	225560001	225960000	A.1.2.2.2.2.2.2.2.1	0.753246753246753	.	225560001	225960000	#FF4848	1	0.875
chr1	225960001	226240000	A.1.1.1.2.1.1.1.1.1.1	0.987012987012987	.	225960001	226240000	#FF0000	1	1
chr1	226240001	226600000	A.1.1.1.2.1.1.1.1.2	0.983116883116883	.	226240001	226600000	#FF0000	1	1
chr1	226600001	226800000	B.1.1.1.1.1.1.2	0.518181818181818	.	226600001	226800000	#DADAFF	1	0.5
chr1	226800001	227160000	A.1.1.2.2.1.1.1.1.1.1	0.923376623376623	.	226800001	227160000	#FF0000	1	1
chr1	227160001	227400000	B.1.1.2.2.1.1.2.2.2	0.466233766233766	.	227160001	227400000	#DADAFF	1	0.5
chr1	227400001	227640000	B.2.1.1.1.2.2.2.1.2	0.27012987012987	.	227400001	227640000	#4848FF	1	0.25
chr1	227640001	227880000	B.1.2.1.1.2.1.2.2.2	0.428571428571429	.	227640001	227880000	#9191FF	1	0.375
chr1	227880001	228000000	A.2.2.1.2.2.1.2	0.571428571428571	.	227880001	228000000	#FFDADA	1	0.625
chr1	228000001	228160000	B.1.1.2.2.2.2.1.2	0.450649350649351	.	228000001	228160000	#DADAFF	1	0.5
chr1	228160001	228240000	A.2.2.2.1.2.2.1.2	0.541558441558442	.	228160001	228240000	#FFDADA	1	0.625
chr1	228240001	228440000	A.1.2.2.1.1.2.2.2	0.801298701298701	.	228240001	228440000	#FF4848	1	0.875
chr1	228440001	228760000	A.2.1.1.1.2.1.1.2	0.732467532467532	.	228440001	228760000	#FF9191	1	0.75
chr1	228760001	229400000	A.1.1.2.2.1.1.1.1.2	0.920779220779221	.	228760001	229400000	#FF0000	1	1
chr1	229400001	229720000	A.1.1.2.1.1.1.1.1	0.95974025974026	.	229400001	229720000	#FF0000	1	1
chr1	229720001	230160000	A.2.1.2.1.1.1.1.1	0.688311688311688	.	229720001	230160000	#FF9191	1	0.75
chr1	230160001	230320000	A.1.2.1.1.1.2.1.1.2.1	0.88051948051948	.	230160001	230320000	#FF4848	1	0.875
chr1	230320001	230560000	A.2.2.1.2.2.1.1.1	0.575324675324675	.	230320001	230560000	#FFDADA	1	0.625
chr1	230560001	230760000	B.1.1.2.2.1.1.1.1.2.2	0.471428571428571	.	230560001	230760000	#DADAFF	1	0.5
chr1	230760001	231000000	A.2.2.1.1.1.1.1.1.2.2.2.1	0.618181818181818	.	230760001	231000000	#FFDADA	1	0.625
chr1	231000001	231200000	A.2.1.2.1.2.1.2.2	0.646753246753247	.	231000001	231200000	#FF9191	1	0.75
chr1	231200001	231400000	A.2.2.2.1.2.1.2.1	0.545454545454545	.	231200001	231400000	#FFDADA	1	0.625
chr1	231400001	231800000	A.1.2.2.2.2.1.1.1.2.1.2	0.764935064935065	.	231400001	231800000	#FF4848	1	0.875
chr1	231800001	232080000	B.1.1.2.2.2.1.2.2.2	0.453246753246753	.	231800001	232080000	#DADAFF	1	0.5
chr1	232080001	232520000	B.2.1.1.1.2.2.2.1.1.2	0.271428571428571	.	232080001	232520000	#4848FF	1	0.25
chr1	232520001	232800000	A.2.2.1.1.1.1.1.1.2.2.1	0.61948051948052	.	232520001	232800000	#FFDADA	1	0.625
chr1	232800001	233040000	B.1.2.2.1.2.1.1.1.1.2	0.37012987012987	.	232800001	233040000	#9191FF	1	0.375
chr1	233040001	233440000	A.2.2.2.1.2.1.2.2	0.544155844155844	.	233040001	233440000	#FFDADA	1	0.625
chr1	233440001	233640000	A.2.2.1.1.1.1.1.1.2.1	0.620779220779221	.	233440001	233640000	#FFDADA	1	0.625
chr1	233640001	233880000	A.1.2.1.1.1.2.2.1.2	0.872727272727273	.	233640001	233880000	#FF4848	1	0.875
chr1	233880001	234160000	B.1.2.2.1.2.1.1.1.1.1	0.371428571428571	.	233880001	234160000	#9191FF	1	0.375
chr1	234160001	234280000	B.1.2.1.1.2.1.1.2	0.432467532467532	.	234160001	234280000	#9191FF	1	0.375
chr1	234280001	234520000	B.1.1.2.2.1.1.1.1.2.1	0.472727272727273	.	234280001	234520000	#DADAFF	1	0.5
chr1	234520001	234880000	A.1.1.1.2.1.1.1.2.2.1	0.980519480519481	.	234520001	234880000	#FF0000	1	1
chr1	234880001	234960000	A.1.2.2.1.1.2.2.1	0.802597402597403	.	234880001	234960000	#FF4848	1	0.875
chr1	234960001	235200000	A.1.1.1.2.1.1.2.2.1	0.975324675324675	.	234960001	235200000	#FF0000	1	1
chr1	235240001	235280000	A.1.1.1.2.1.1.2.2.1	0.975324675324675	.	235240001	235280000	#FF0000	1	1
chr1	235280001	235680000	A.1.1.1.1.2.1.1.2	0.994805194805195	.	235280001	235680000	#FF0000	1	1
chr1	235680001	236000000	B.1.1.2.2.1.1.1.1.1	0.474025974025974	.	235680001	236000000	#DADAFF	1	0.5
chr1	236000001	236160000	B.1.2.2.1.2.1.2.2	0.364935064935065	.	236000001	236160000	#9191FF	1	0.375
chr1	236160001	236400000	B.1.2.2.1.1.1.1.2.1	0.388311688311688	.	236160001	236400000	#9191FF	1	0.375
chr1	236400001	236640000	B.1.2.2.1.1.1.1.2.2.1.1	0.387012987012987	.	236400001	236640000	#9191FF	1	0.375
chr1	236640001	236800000	A.2.1.2.1.2.1.2.1.1.1	0.651948051948052	.	236640001	236800000	#FF9191	1	0.75
chr1	236800001	236920000	B.1.2.2.1.1.2.2.2.2	0.372727272727273	.	236800001	236920000	#9191FF	1	0.375
chr1	236920001	237080000	A.2.1.2.1.2.1.2.1.2.1	0.649350649350649	.	236920001	237080000	#FF9191	1	0.75
chr1	237080001	237320000	B.2.1.1.2.1.1.1.2.2.1	0.258441558441558	.	237080001	237320000	#4848FF	1	0.25
chr1	237320001	237760000	B.2.2.1.1.2.2.2.1.1.1	0.0935064935064935	.	237320001	237760000	#0000FF	1	0.125
chr1	237760001	238000000	B.2.1.1.2.1.2.2.2.1	0.241558441558442	.	237760001	238000000	#4848FF	1	0.25
chr1	238000001	238320000	B.2.2.1.2.2.2.2.1.2.2	0.051948051948052	.	238000001	238320000	#0000FF	1	0.125
chr1	238320001	238760000	B.2.2.2.2.1.2.1.1.1	0.0155844155844156	.	238320001	238760000	#0000FF	1	0.125
chr1	238760001	239000000	B.2.2.1.1.2.2.1.1.2.2	0.0961038961038961	.	238760001	239000000	#0000FF	1	0.125
chr1	239000001	239480000	B.2.2.2.1.2.2.1.1	0.0324675324675325	.	239000001	239480000	#0000FF	1	0.125
chr1	239480001	239760000	B.2.1.1.1.2.1.2.2.1.2.1	0.287012987012987	.	239480001	239760000	#4848FF	1	0.25
chr1	239760001	240160000	B.1.1.2.2.2.1.1.2.2.2	0.457142857142857	.	239760001	240160000	#DADAFF	1	0.5
chr1	240160001	240600000	B.2.2.1.1.2.2.2.1.2.2.1	0.0896103896103896	.	240160001	240600000	#0000FF	1	0.125
chr1	240600001	240760000	B.1.2.1.1.2.2.1.1.1.1	0.427272727272727	.	240600001	240760000	#9191FF	1	0.375
chr1	240760001	241120000	B.2.1.1.2.1.2.2.1.1.1	0.246753246753247	.	240760001	241120000	#4848FF	1	0.25
chr1	241120001	241680000	B.2.2.1.1.2.1.2.1.2	0.103896103896104	.	241120001	241680000	#0000FF	1	0.125
chr1	241680001	242040000	A.1.2.1.1.2.1.1.2.1.1	0.867532467532467	.	241680001	242040000	#FF4848	1	0.875
chr1	242040001	242240000	B.1.1.1.1.2.2.2.2.2	0.5	.	242040001	242240000	#DADAFF	1	0.5
chr1	242240001	242560000	B.2.1.1.2.1.1.1.2.1.2	0.25974025974026	.	242240001	242560000	#4848FF	1	0.25
chr1	242560001	242800000	B.2.1.1.2.1.1.1.2.1.1	0.261038961038961	.	242560001	242800000	#4848FF	1	0.25
chr1	242800001	243200000	B.2.1.1.2.1.2.1.2	0.248051948051948	.	242800001	243200000	#4848FF	1	0.25
chr1	243200001	243440000	A.2.1.1.1.2.1.2.1	0.731168831168831	.	243200001	243440000	#FF9191	1	0.75
chr1	243440001	243680000	A.2.2.1.1.1.2.1.1.2	0.607792207792208	.	243440001	243680000	#FFDADA	1	0.625
chr1	243680001	243880000	A.1.2.2.2.2.2.2.2.2	0.751948051948052	.	243680001	243880000	#FF4848	1	0.875
chr1	243880001	244520000	B.1.2.2.1.2.2.2.1.1.2.2	0.357142857142857	.	243880001	244520000	#9191FF	1	0.375
chr1	244520001	244680000	A.2.1.2.1.2.1.2.1.2.2	0.648051948051948	.	244520001	244680000	#FF9191	1	0.75
chr1	244680001	245000000	A.2.2.1.2.2.2.1.2.2	0.566233766233766	.	244680001	245000000	#FFDADA	1	0.625
chr1	245000001	245200000	A.1.2.1.1.2.1.2.1.2	0.862337662337662	.	245000001	245200000	#FF4848	1	0.875
chr1	245200001	245960000	B.2.2.1.1.2.1.2.1.1	0.105194805194805	.	245200001	245960000	#0000FF	1	0.125
chr1	245960001	246160000	B.2.1.1.1.2.1.2.2.2.2.1	0.283116883116883	.	245960001	246160000	#4848FF	1	0.25
chr1	246160001	246320000	B.1.2.2.1.1.2.1.1	0.381818181818182	.	246160001	246320000	#9191FF	1	0.375
chr1	246320001	246440000	B.1.2.1.1.2.2.2.1	0.422077922077922	.	246320001	246440000	#9191FF	1	0.375
chr1	246440001	246640000	B.1.1.2.2.2.2.2.2.2.1	0.446753246753247	.	246440001	246640000	#DADAFF	1	0.5
chr1	246640001	247120000	A.1.1.1.2.1.1.2.2.2	0.974025974025974	.	246640001	247120000	#FF0000	1	1
chr1	247120001	247360000	A.1.2.1.1.2.1.1.2.2	0.864935064935065	.	247120001	247360000	#FF4848	1	0.875
chr1	247360001	247520000	A.2.2.1.1.1.1.1.1.1	0.622077922077922	.	247360001	247520000	#FFDADA	1	0.625
chr1	247520001	247680000	B.1.2.1.1.2.1.2.1	0.431168831168831	.	247520001	247680000	#9191FF	1	0.375
chr1	247680001	248160000	B.2.2.2.1.2.2.1.2.2	0.0298701298701299	.	247680001	248160000	#0000FF	1	0.125
chr1	248160001	248600000	B.2.2.2.1.2.2.1.2.1	0.0311688311688312	.	248160001	248600000	#0000FF	1	0.125
chr1	248600001	248760000	B.2.1.1.1.2.2.1.1.1.1	0.279220779220779	.	248600001	248760000	#4848FF	1	0.25
chr1	248760001	248920000	B.1.1.1.1.2.2.1.1.1	0.506493506493506	.	248760001	248920000	#DADAFF	1	0.5
chr1	249040001	249240000	B.1.1.1.1.2.2.1.1.1	0.506493506493506	.	249040001	249240000	#DADAFF	1	0.5
chr2	1	200000	B.1.2.2.1.2.2.1.2	0.406289308176101	.	1	200000	#9191FF	1	0.375
chr2	200001	320000	B.1.1.2.2.2.2.1.1	0.493081761006289	.	200001	320000	#DADAFF	1	0.5
chr2	320001	600000	B.1.2.1.2.1.1.1.2.1	0.455345911949686	.	320001	600000	#9191FF	1	0.375
chr2	600001	760000	B.1.1.1.1.1.2.1.1	0.573584905660377	.	600001	760000	#DADAFF	1	0.5
chr2	760001	960000	B.1.2.1.2.1.1.1.2.2	0.454088050314465	.	760001	960000	#9191FF	1	0.375
chr2	960001	1120000	B.1.2.2.1.1.2.1.1.2	0.425157232704403	.	960001	1120000	#9191FF	1	0.375
chr2	1120001	1240000	B.1.2.1.2.1.2.1	0.447798742138365	.	1120001	1240000	#9191FF	1	0.375
chr2	1240001	1560000	B.1.2.1.2.1.2.2.2	0.444025157232704	.	1240001	1560000	#9191FF	1	0.375
chr2	1560001	1760000	A.2.1.1.1.2.1.1.2	0.724528301886792	.	1560001	1760000	#FF9191	1	0.75
chr2	1760001	2520000	B.2.1.1.2.2.1.2.1.2.1.2.2	0.283018867924528	.	1760001	2520000	#4848FF	1	0.25
chr2	2520001	2840000	B.1.1.2.2.2.2.1.2	0.491823899371069	.	2520001	2840000	#DADAFF	1	0.5
chr2	2840001	3040000	A.2.2.2.1.2.1.1.2.2	0.608805031446541	.	2840001	3040000	#FFDADA	1	0.625
chr2	3040001	3320000	A.2.1.1.1.2.2.2.2	0.715723270440252	.	3040001	3320000	#FF9191	1	0.75
chr2	3320001	3520000	A.1.2.2.1.1.2.2.1.1.2	0.79874213836478	.	3320001	3520000	#FF4848	1	0.875
chr2	3560001	3720000	A.1.2.1.1.1.1.2.2.2	0.880503144654088	.	3560001	3720000	#FF4848	1	0.875
chr2	3720001	4080000	B.1.1.2.2.2.2.2	0.490566037735849	.	3720001	4080000	#DADAFF	1	0.5
chr2	4080001	4320000	B.2.2.1.1.2.1.2.1.1.1	0.145911949685535	.	4080001	4320000	#0000FF	1	0.125
chr2	4320001	4520000	B.2.1.2.2.2.2.1.2.1.1	0.186163522012579	.	4320001	4520000	#4848FF	1	0.25
chr2	4520001	4680000	B.2.1.2.1.2.1.2.1.2	0.241509433962264	.	4520001	4680000	#4848FF	1	0.25
chr2	4680001	5000000	B.2.2.1.2.2.1.1.1	0.105660377358491	.	4680001	5000000	#0000FF	1	0.125
chr2	5000001	5040000	B.2.1.1.1.2.2.2	0.338364779874214	.	5000001	5040000	#4848FF	1	0.25
chr2	5120001	5200000	B.2.1.1.1.2.2.2	0.338364779874214	.	5120001	5200000	#4848FF	1	0.25
chr2	5200001	5360000	B.2.1.2.1.2.1.2.1.1	0.242767295597484	.	5200001	5360000	#4848FF	1	0.25
chr2	5360001	5520000	B.2.1.1.1.1.2.1.1	0.350943396226415	.	5360001	5520000	#4848FF	1	0.25
chr2	5520001	5800000	B.1.2.2.1.1.2.1.2.1	0.423899371069182	.	5520001	5800000	#9191FF	1	0.375
chr2	5800001	5920000	B.1.1.1.2.1.2.2	0.545911949685535	.	5800001	5920000	#DADAFF	1	0.5
chr2	5920001	6120000	B.1.2.2.1.1.2.1.2.2	0.422641509433962	.	5920001	6120000	#9191FF	1	0.375
chr2	6120001	6320000	B.2.1.1.1.1.2.1.2	0.349685534591195	.	6120001	6320000	#4848FF	1	0.25
chr2	6320001	6680000	B.2.1.2.2.1.2.2.1.1	0.210062893081761	.	6320001	6680000	#4848FF	1	0.25
chr2	6680001	7000000	B.2.1.1.2.2.1.2.1.1.1	0.290566037735849	.	6680001	7000000	#4848FF	1	0.25
chr2	7000001	7200000	A.2.2.2.1.2.1.1.1.1.2	0.612578616352201	.	7000001	7200000	#FFDADA	1	0.625
chr2	7200001	7360000	B.1.2.1.2.1.1.2.1.1	0.452830188679245	.	7200001	7360000	#9191FF	1	0.375
chr2	7360001	7480000	B.1.2.2.1.2.2.2.1.1	0.405031446540881	.	7360001	7480000	#9191FF	1	0.375
chr2	7480001	7760000	B.1.2.2.1.2.2.2.1.2.2	0.40251572327044	.	7480001	7760000	#9191FF	1	0.375
chr2	7760001	8120000	B.1.2.1.2.1.1.2.2	0.449056603773585	.	7760001	8120000	#9191FF	1	0.375
chr2	8120001	8360000	B.1.1.1.2.2.2.2.1	0.535849056603774	.	8120001	8360000	#DADAFF	1	0.5
chr2	8360001	8600000	A.1.2.2.1.2.2.2.2.1.1.1	0.781132075471698	.	8360001	8600000	#FF4848	1	0.875
chr2	8600001	8760000	A.1.2.1.1.1.1.2.2.1.2.1	0.883018867924528	.	8600001	8760000	#FF4848	1	0.875
chr2	8760001	8920000	A.1.2.2.1.2.2.2.2.1.2.1	0.778616352201258	.	8760001	8920000	#FF4848	1	0.875
chr2	8920001	9280000	A.2.1.2.2.2.2.1.2.1	0.652830188679245	.	8920001	9280000	#FF9191	1	0.75
chr2	9280001	9560000	A.1.1.2.2.1.2.1.2	0.923270440251572	.	9280001	9560000	#FF0000	1	1
chr2	9560001	9920000	A.1.1.1.2.2.2.1.1.2.1	0.967295597484277	.	9560001	9920000	#FF0000	1	1
chr2	9920001	10280000	A.1.1.1.2.2.2.1.2.2.1.2	0.961006289308176	.	9920001	10280000	#FF0000	1	1
chr2	10280001	10400000	A.2.1.2.1.1.2.1	0.685534591194969	.	10280001	10400000	#FF9191	1	0.75
chr2	10400001	10600000	A.1.1.2.2.2.1.2.1.2.2	0.911949685534591	.	10400001	10600000	#FF0000	1	1
chr2	10600001	10960000	A.1.1.1.2.1.1.2.1.1	0.986163522012579	.	10600001	10960000	#FF0000	1	1
chr2	10960001	11240000	A.2.1.2.2.1.1.2.2	0.665408805031447	.	10960001	11240000	#FF9191	1	0.75
chr2	11240001	11560000	A.1.2.1.2.1.2.2.2.2	0.828930817610063	.	11240001	11560000	#FF4848	1	0.875
chr2	11560001	11720000	A.1.2.1.1.1.1.1.1.1.1.2	0.89937106918239	.	11560001	11720000	#FF4848	1	0.875
chr2	11720001	11960000	A.1.2.2.2.1.2.2.1	0.766037735849057	.	11720001	11960000	#FF4848	1	0.875
chr2	11960001	12280000	B.2.1.1.2.2.1.1.1.2.2	0.29937106918239	.	11960001	12280000	#4848FF	1	0.25
chr2	12280001	12480000	B.2.1.2.2.2.2.1.2.2.1	0.183647798742138	.	12280001	12480000	#4848FF	1	0.25
chr2	12480001	12640000	B.2.2.1.2.1.1.1.1	0.134591194968553	.	12480001	12640000	#0000FF	1	0.125
chr2	12640001	13240000	B.2.2.2.1.2.2.2.2.2.1	0.0251572327044025	.	12640001	13240000	#0000FF	1	0.125
chr2	13240001	13480000	B.2.2.1.2.1.2.2.2.2.1.2.1	0.109433962264151	.	13240001	13480000	#0000FF	1	0.125
chr2	13480001	13840000	B.2.2.1.2.2.2.1.1.2.1	0.0955974842767296	.	13480001	13840000	#0000FF	1	0.125
chr2	13840001	14160000	B.2.2.1.2.2.2.1.1.2.2.1	0.0943396226415094	.	13840001	14160000	#0000FF	1	0.125
chr2	14160001	14440000	B.2.2.2.1.2.1.2.2.2.1.2	0.0477987421383648	.	14160001	14440000	#0000FF	1	0.125
chr2	14440001	15040000	B.2.2.2.1.2.2.1.2.1.2.2	0.0327044025157233	.	14440001	15040000	#0000FF	1	0.125
chr2	15040001	15280000	B.2.2.1.1.2.1.1.1	0.148427672955975	.	15040001	15280000	#0000FF	1	0.125
chr2	15280001	15760000	B.1.1.2.1.2.1.2.1.2	0.520754716981132	.	15280001	15760000	#DADAFF	1	0.5
chr2	15760001	16080000	B.1.2.1.2.2.1.1.2.1	0.441509433962264	.	15760001	16080000	#9191FF	1	0.375
chr2	16080001	16280000	A.2.1.2.2.2.2.1.1	0.654088050314465	.	16080001	16280000	#FF9191	1	0.75
chr2	16320001	16800000	B.1.2.2.1.2.1.2.1	0.411320754716981	.	16320001	16800000	#9191FF	1	0.375
chr2	16800001	16960000	B.1.1.2.1.2.1.2.1.1	0.522012578616352	.	16800001	16960000	#DADAFF	1	0.5
chr2	16960001	17600000	B.2.2.1.1.1.1.1.1.2.1	0.168553459119497	.	16960001	17600000	#0000FF	1	0.125
chr2	17600001	17840000	B.1.2.1.2.1.1.2.1.2.1	0.451572327044025	.	17600001	17840000	#9191FF	1	0.375
chr2	17840001	18000000	A.2.1.2.2.2.2.2.1.2	0.649056603773585	.	17840001	18000000	#FF9191	1	0.75
chr2	18000001	18320000	B.1.1.2.1.2.1.2.2.2	0.518238993710692	.	18000001	18320000	#DADAFF	1	0.5
chr2	18320001	18640000	B.2.1.1.2.2.1.2.1.2.1.1.2.2	0.285534591194969	.	18320001	18640000	#4848FF	1	0.25
chr2	18640001	18840000	B.1.2.1.2.1.2.2.1.1	0.446540880503145	.	18640001	18840000	#9191FF	1	0.375
chr2	18840001	19240000	B.2.1.1.2.2.1.2.2.2.1.1.2.2	0.272955974842767	.	18840001	19240000	#4848FF	1	0.25
chr2	19240001	19440000	B.1.2.2.1.1.2.2.2	0.418867924528302	.	19240001	19440000	#9191FF	1	0.375
chr2	19440001	19600000	B.1.1.1.2.1.2.1	0.547169811320755	.	19440001	19600000	#DADAFF	1	0.5
chr2	19600001	19760000	B.2.1.1.2.2.1.2.1.2.2	0.281761006289308	.	19600001	19760000	#4848FF	1	0.25
chr2	19760001	20080000	B.2.1.1.2.2.1.2.1.2.1.2.1	0.284276729559748	.	19760001	20080000	#4848FF	1	0.25
chr2	20080001	20320000	A.1.2.1.1.1.1.1.1.2	0.89685534591195	.	20080001	20320000	#FF4848	1	0.875
chr2	20320001	20520000	A.1.1.2.1.2.1.1	0.943396226415094	.	20320001	20520000	#FF0000	1	1
chr2	20520001	20680000	A.1.1.2.2.1.2.1.1	0.924528301886792	.	20520001	20680000	#FF0000	1	1
chr2	20680001	20840000	A.1.1.2.2.1.1.1.1.1	0.929559748427673	.	20680001	20840000	#FF0000	1	1
chr2	20840001	21120000	A.2.2.1.1.2.2	0.635220125786163	.	20840001	21120000	#FFDADA	1	0.625
chr2	21120001	21600000	B.2.1.1.2.2.1.1.1.2.1	0.30062893081761	.	21120001	21600000	#4848FF	1	0.25
chr2	21600001	21920000	B.2.2.1.2.1.1.1.2.2	0.132075471698113	.	21600001	21920000	#0000FF	1	0.125
chr2	21920001	22160000	B.2.2.1.2.1.1.2	0.130817610062893	.	21920001	22160000	#0000FF	1	0.125
chr2	22160001	23120000	B.2.2.2.2.2.2	0.00125786163522013	.	22160001	23120000	#0000FF	1	0.125
chr2	23120001	23520000	B.2.2.1.1.1.1.1.1.1	0.169811320754717	.	23120001	23520000	#0000FF	1	0.125
chr2	23520001	24000000	A.2.2.2.1.2.1.1.1.2	0.611320754716981	.	23520001	24000000	#FFDADA	1	0.625
chr2	24000001	24440000	A.1.1.1.2.1.2.2.2	0.978616352201258	.	24000001	24440000	#FF0000	1	1
chr2	24440001	24600000	A.1.2.2.1.1.2.2.1.1.1	0.8	.	24440001	24600000	#FF4848	1	0.875
chr2	24600001	25000000	A.1.2.1.2.2.1.1.1.1.1.1	0.827672955974843	.	24600001	25000000	#FF4848	1	0.875
chr2	25000001	25200000	A.1.1.2.2.2.1.1.1.2.2.2	0.916981132075472	.	25000001	25200000	#FF0000	1	1
chr2	25200001	25440000	A.2.1.1.1.2.1.1.1	0.725786163522013	.	25200001	25440000	#FF9191	1	0.75
chr2	25440001	25640000	A.1.2.2.1.1.2.2.2	0.792452830188679	.	25440001	25640000	#FF4848	1	0.875
chr2	25640001	25800000	A.2.1.1.1.2.1.2.2	0.722012578616352	.	25640001	25800000	#FF9191	1	0.75
chr2	25800001	26160000	A.1.1.2.2.2.1.2.1.2.1	0.913207547169811	.	25800001	26160000	#FF0000	1	1
chr2	26160001	26480000	A.1.1.2.2.2.1.1.1.2.2.1	0.918238993710692	.	26160001	26480000	#FF0000	1	1
chr2	26480001	26680000	A.1.2.1.1.1.2.2.2.1	0.875471698113208	.	26480001	26680000	#FF4848	1	0.875
chr2	26680001	26960000	A.2.1.2.1.1.2.2.2	0.681761006289308	.	26680001	26960000	#FF9191	1	0.75
chr2	26960001	27240000	A.1.2.2.1.1.2.2.1.2.1.1	0.79748427672956	.	26960001	27240000	#FF4848	1	0.875
chr2	27240001	27560000	A.1.1.2.2.2.1.1.2	0.915723270440252	.	27240001	27560000	#FF0000	1	1
chr2	27560001	27920000	A.1.1.1.2.2.2.1.2.2.2.1	0.959748427672956	.	27560001	27920000	#FF0000	1	1
chr2	27920001	28200000	A.1.2.2.1.1.2.2.1.2.1.2	0.79622641509434	.	27920001	28200000	#FF4848	1	0.875
chr2	28200001	28560000	A.2.1.1.1.2.2.2.1.1.2	0.718238993710692	.	28200001	28560000	#FF9191	1	0.75
chr2	28560001	28720000	A.2.1.1.1.2.1.2.1	0.723270440251572	.	28560001	28720000	#FF9191	1	0.75
chr2	28720001	29160000	A.1.1.2.1.2.1.2.1	0.942138364779874	.	28720001	29160000	#FF0000	1	1
chr2	29160001	29480000	B.1.2.1.2.1.1.1.1	0.456603773584906	.	29160001	29480000	#9191FF	1	0.375
chr2	29480001	30080000	B.2.2.1.1.1.1.1.1.2.2	0.167295597484277	.	29480001	30080000	#0000FF	1	0.125
chr2	30080001	30320000	B.2.1.1.2.2.1.2.1.2.1.1.1	0.288050314465409	.	30080001	30320000	#4848FF	1	0.25
chr2	30320001	30480000	A.2.1.2.2.2.2.2.1.1	0.650314465408805	.	30320001	30480000	#FF9191	1	0.75
chr2	30480001	30960000	B.1.1.2.1.2.2.2.2.2	0.510691823899371	.	30480001	30960000	#DADAFF	1	0.5
chr2	30960001	31360000	B.2.1.1.2.2.1.2.1.2.1.1.2.1	0.286792452830189	.	30960001	31360000	#4848FF	1	0.25
chr2	31360001	31560000	A.2.2.2.1.1.1.1.1	0.620125786163522	.	31360001	31560000	#FFDADA	1	0.625
chr2	31560001	31880000	B.1.1.2.2.2.1.2.1	0.49937106918239	.	31560001	31880000	#DADAFF	1	0.5
chr2	31880001	32080000	B.1.1.2.1.2.1.1.2	0.523270440251572	.	31880001	32080000	#DADAFF	1	0.5
chr2	32080001	32800000	A.1.1.1.1.1.1.1	1	.	32080001	32800000	#FF0000	1	1
chr2	32800001	33080000	A.1.2.1.2.1.2.1.1.1	0.837735849056604	.	32800001	33080000	#FF4848	1	0.875
chr2	33080001	33240000	A.1.2.1.2.1.1.2.2.2.1	0.840251572327044	.	33080001	33240000	#FF4848	1	0.875
chr2	33240001	33840000	A.1.2.1.2.1.1.2.1	0.845283018867925	.	33240001	33840000	#FF4848	1	0.875
chr2	33840001	34080000	B.2.1.1.2.2.1.2.2.1.2.2	0.277987421383648	.	33840001	34080000	#4848FF	1	0.25
chr2	34080001	34280000	B.2.1.2.2.1.2.2.1.2.2	0.207547169811321	.	34080001	34280000	#4848FF	1	0.25
chr2	34280001	34640000	B.2.2.2.1.1.2.1.2	0.0679245283018868	.	34280001	34640000	#0000FF	1	0.125
chr2	34640001	34960000	B.2.2.1.2.2.1.1.2.1	0.10440251572327	.	34640001	34960000	#0000FF	1	0.125
chr2	34960001	35320000	B.2.2.2.1.2.1.2.1.2.1	0.0528301886792453	.	34960001	35320000	#0000FF	1	0.125
chr2	35320001	35680000	B.2.2.2.1.2.2.1.2.1.1.1	0.0364779874213836	.	35320001	35680000	#0000FF	1	0.125
chr2	35680001	36080000	B.2.2.2.1.2.2.1.2.1.1.2	0.0352201257861635	.	35680001	36080000	#0000FF	1	0.125
chr2	36080001	36160000	B.2.1.2.1.2.2.2.2.1	0.230188679245283	.	36080001	36160000	#4848FF	1	0.25
chr2	36160001	36480000	B.2.2.2.1.2.2.1.1.2	0.0377358490566038	.	36160001	36480000	#0000FF	1	0.125
chr2	36480001	36720000	B.2.1.2.2.2.2.1.2.2.2	0.182389937106918	.	36480001	36720000	#4848FF	1	0.25
chr2	36720001	37040000	B.1.2.1.2.2.1.1.1	0.442767295597484	.	36720001	37040000	#9191FF	1	0.375
chr2	37040001	37600000	A.1.1.1.2.1.1.1	0.987421383647799	.	37040001	37600000	#FF0000	1	1
chr2	37600001	37760000	A.1.2.2.1.1.2.2.1.2.2.1	0.79496855345912	.	37600001	37760000	#FF4848	1	0.875
chr2	37760001	37960000	A.1.2.1.1.1.1.1.2.2.2.2	0.891823899371069	.	37760001	37960000	#FF4848	1	0.875
chr2	37960001	38160000	A.2.1.1.1.2.2.2.1.2	0.716981132075472	.	37960001	38160000	#FF9191	1	0.75
chr2	38160001	38360000	A.2.1.1.1.2.2.2.1.1.1	0.719496855345912	.	38160001	38360000	#FF9191	1	0.75
chr2	38360001	38480000	A.2.2.2.1.1.1.2.2	0.616352201257862	.	38360001	38480000	#FFDADA	1	0.625
chr2	38480001	38800000	A.1.2.1.1.1.2.1.2	0.877987421383648	.	38480001	38800000	#FF4848	1	0.875
chr2	38800001	39000000	A.1.1.1.2.2.2.1.1.1.2.2	0.968553459119497	.	38800001	39000000	#FF0000	1	1
chr2	39000001	39520000	A.1.1.1.2.1.1.2.1.2	0.984905660377358	.	39000001	39520000	#FF0000	1	1
chr2	39520001	39760000	A.1.1.2.2.1.1.1.1.2	0.928301886792453	.	39520001	39760000	#FF0000	1	1
chr2	39760001	40000000	A.1.2.1.2.1.1.2.2.1.2.2	0.841509433962264	.	39760001	40000000	#FF4848	1	0.875
chr2	40000001	40560000	B.2.1.2.2.2.2.2.1.1	0.181132075471698	.	40000001	40560000	#4848FF	1	0.25
chr2	40560001	40880000	B.2.2.1.1.2.1.2.1.1.2	0.144654088050314	.	40560001	40880000	#0000FF	1	0.125
chr2	40880001	41200000	B.2.2.2.1.1.2.1.1	0.0691823899371069	.	40880001	41200000	#0000FF	1	0.125
chr2	41200001	41520000	B.2.2.1.1.2.2.2.1.1	0.138364779874214	.	41200001	41520000	#0000FF	1	0.125
chr2	41520001	41840000	B.2.2.1.1.1.1.1.2.2	0.164779874213836	.	41520001	41840000	#0000FF	1	0.125
chr2	41840001	42040000	B.2.1.1.2.2.1.2.2.2.1.1.2.1	0.274213836477987	.	41840001	42040000	#4848FF	1	0.25
chr2	42040001	42320000	B.1.2.1.2.1.1.2.1.2.2	0.450314465408805	.	42040001	42320000	#9191FF	1	0.375
chr2	42320001	42560000	A.1.2.2.1.2.1.1.1	0.791194968553459	.	42320001	42560000	#FF4848	1	0.875
chr2	42560001	42720000	A.1.2.2.1.2.2.2.2.1.1.2	0.779874213836478	.	42560001	42720000	#FF4848	1	0.875
chr2	42720001	43040000	A.1.1.2.2.1.1.1.2	0.927044025157233	.	42720001	43040000	#FF0000	1	1
chr2	43040001	43360000	A.2.1.2.2.1.1.1.2	0.669182389937107	.	43040001	43360000	#FF9191	1	0.75
chr2	43360001	43480000	A.1.2.1.2.2.1.1.2	0.822641509433962	.	43360001	43480000	#FF4848	1	0.875
chr2	43480001	43680000	A.1.2.1.2.2.1.1.1.1.2	0.825157232704403	.	43480001	43680000	#FF4848	1	0.875
chr2	43680001	43840000	A.1.2.1.2.2.1.1.1.1.1.2	0.826415094339623	.	43680001	43840000	#FF4848	1	0.875
chr2	43840001	44120000	A.2.2.1.2.2.1.1	0.628930817610063	.	43840001	44120000	#FFDADA	1	0.625
chr2	44120001	44240000	A.1.2.2.1.1.2.2.1.2.2.2	0.793710691823899	.	44120001	44240000	#FF4848	1	0.875
chr2	44240001	44360000	A.2.1.2.2.2.1	0.655345911949686	.	44240001	44360000	#FF9191	1	0.75
chr2	44360001	44680000	A.1.2.2.1.2.2.2.1.2	0.782389937106918	.	44360001	44680000	#FF4848	1	0.875
chr2	44680001	45000000	B.1.1.2.2.2.1.2.2.2.2	0.494339622641509	.	44680001	45000000	#DADAFF	1	0.5
chr2	45000001	45280000	B.1.2.2.1.1.2.2.1.1	0.421383647798742	.	45000001	45280000	#9191FF	1	0.375
chr2	45280001	45560000	B.2.1.1.2.2.1.2.1.1.2	0.289308176100629	.	45280001	45560000	#4848FF	1	0.25
chr2	45560001	45880000	A.2.2.1.1.2.1	0.636477987421384	.	45560001	45880000	#FFDADA	1	0.625
chr2	45880001	46160000	B.1.2.2.1.2.2.2.1.2.1	0.40377358490566	.	45880001	46160000	#9191FF	1	0.375
chr2	46160001	46440000	B.1.2.2.1.1.2.2.1.2	0.420125786163522	.	46160001	46440000	#9191FF	1	0.375
chr2	46440001	46680000	B.1.1.2.1.2.2.2.2.1	0.511949685534591	.	46440001	46680000	#DADAFF	1	0.5
chr2	46680001	46840000	A.1.2.1.1.1.1.2.2.1.2.2	0.881761006289308	.	46680001	46840000	#FF4848	1	0.875
chr2	46840001	47120000	A.2.1.1.1.1.2.1.2.1	0.732075471698113	.	46840001	47120000	#FF9191	1	0.75
chr2	47120001	47360000	A.1.2.1.2.1.1.2.2.1.1	0.844025157232704	.	47120001	47360000	#FF4848	1	0.875
chr2	47360001	47760000	A.1.1.2.1.2.2.2.2.2	0.930817610062893	.	47360001	47760000	#FF0000	1	1
chr2	47760001	48120000	A.2.1.1.1.1.2.1.2.2	0.730817610062893	.	47760001	48120000	#FF9191	1	0.75
chr2	48120001	48520000	B.1.1.2.1.2.1.2.2.1	0.519496855345912	.	48120001	48520000	#DADAFF	1	0.5
chr2	48520001	48760000	A.2.2.1.1.1.2.1.2	0.638993710691824	.	48520001	48760000	#FFDADA	1	0.625
chr2	48760001	49560000	B.2.2.2.1.2.2.1.1.1.2	0.0389937106918239	.	48760001	49560000	#0000FF	1	0.125
chr2	49560001	50280000	B.2.2.2.1.2.2.1.2.1.2.1	0.0339622641509434	.	49560001	50280000	#0000FF	1	0.125
chr2	50280001	50640000	B.2.2.1.2.2.2.1.1.2.2.2.1	0.0930817610062893	.	50280001	50640000	#0000FF	1	0.125
chr2	50640001	51120000	B.2.2.1.2.2.2.1.1.2.2.2.2	0.0918238993710692	.	50640001	51120000	#0000FF	1	0.125
chr2	51120001	51280000	B.2.1.2.1.2.2.2.1.1.1	0.235220125786164	.	51120001	51280000	#4848FF	1	0.25
chr2	51280001	51600000	B.2.2.1.2.1.2.2.1.2.1.2	0.116981132075472	.	51280001	51600000	#0000FF	1	0.125
chr2	51600001	51920000	B.2.2.1.2.1.2.2.2.2.1.2.2	0.108176100628931	.	51600001	51920000	#0000FF	1	0.125
chr2	51920001	52280000	B.2.1.1.1.2.1.1.2.2	0.343396226415094	.	51920001	52280000	#4848FF	1	0.25
chr2	52280001	52440000	B.2.1.1.1.2.1.1.2.1	0.344654088050314	.	52280001	52440000	#4848FF	1	0.25
chr2	52440001	52680000	B.2.1.2.1.2.2.1.2.1	0.237735849056604	.	52440001	52680000	#4848FF	1	0.25
chr2	52680001	52840000	B.2.1.2.1.2.2.1.1	0.238993710691824	.	52680001	52840000	#4848FF	1	0.25
chr2	52840001	52960000	B.2.1.2.1.2.2.2.2.2	0.228930817610063	.	52840001	52960000	#4848FF	1	0.25
chr2	52960001	53240000	B.2.2.1.2.1.2.2.2.2.1.1	0.110691823899371	.	52960001	53240000	#0000FF	1	0.125
chr2	53240001	53640000	B.2.2.2.1.2.2.1.1.1.1.2.2	0.040251572327044	.	53240001	53640000	#0000FF	1	0.125
chr2	53640001	53800000	B.2.1.2.2.2.2.1.2.1.2	0.184905660377358	.	53640001	53800000	#4848FF	1	0.25
chr2	53800001	54000000	B.1.1.1.2.1.1.2	0.548427672955975	.	53800001	54000000	#DADAFF	1	0.5
chr2	54000001	54240000	A.1.1.2.2.1.2.2	0.922012578616352	.	54000001	54240000	#FF0000	1	1
chr2	54240001	54440000	A.1.2.2.1.2.2.2.2.2	0.776100628930818	.	54240001	54440000	#FF4848	1	0.875
chr2	54440001	54680000	A.2.1.1.1.1.2.1.1.2	0.733333333333333	.	54440001	54680000	#FF9191	1	0.75
chr2	54680001	54880000	A.1.2.1.1.1.1.1.1.1.1.1	0.90062893081761	.	54680001	54880000	#FF4848	1	0.875
chr2	54880001	55120000	A.1.2.1.1.1.1.1.1.1.2	0.89811320754717	.	54880001	55120000	#FF4848	1	0.875
chr2	55120001	55520000	A.1.1.1.1.2.1.2.1	0.993710691823899	.	55120001	55520000	#FF0000	1	1
chr2	55520001	55920000	A.1.1.1.2.1.2.1.1	0.982389937106918	.	55520001	55920000	#FF0000	1	1
chr2	55920001	56440000	B.2.1.1.2.2.2.2.1.1.1.2	0.265408805031447	.	55920001	56440000	#4848FF	1	0.25
chr2	56440001	56640000	B.2.1.2.1.2.1.1	0.244025157232704	.	56440001	56640000	#4848FF	1	0.25
chr2	56640001	56840000	B.2.2.1.2.2.1.1.2.2	0.10314465408805	.	56640001	56840000	#0000FF	1	0.125
chr2	56840001	57400000	B.2.2.2.1.2.2.2.2.2.2.1	0.0238993710691824	.	56840001	57400000	#0000FF	1	0.125
chr2	57400001	57680000	B.2.2.1.2.2.1.2.1.2.2	0.0993710691823899	.	57400001	57680000	#0000FF	1	0.125
chr2	57680001	57920000	B.2.2.1.1.2.1.1.2	0.147169811320755	.	57680001	57920000	#0000FF	1	0.125
chr2	57920001	58200000	B.2.1.1.2.2.1.2.2.1.2.1	0.279245283018868	.	57920001	58200000	#4848FF	1	0.25
chr2	58200001	58480000	B.1.1.1.1.1.2.1.2.1	0.572327044025157	.	58200001	58480000	#DADAFF	1	0.5
chr2	58480001	59040000	B.2.1.2.2.1.2.2.1.2.1	0.208805031446541	.	58480001	59040000	#4848FF	1	0.25
chr2	59040001	59320000	B.2.2.1.1.2.2.2.1.2	0.137106918238994	.	59040001	59320000	#0000FF	1	0.125
chr2	59320001	59400000	B.2.1.2.1.2.1.2.2	0.240251572327044	.	59320001	59400000	#4848FF	1	0.25
chr2	59400001	59680000	B.2.2.2.1.2.2.1.1.1.1.1	0.0427672955974843	.	59400001	59680000	#0000FF	1	0.125
chr2	59680001	59880000	B.2.2.1.2.2.1.2.1.2.1	0.10062893081761	.	59680001	59880000	#0000FF	1	0.125
chr2	59880001	60040000	B.2.2.1.1.2.1.2.2	0.142138364779874	.	59880001	60040000	#0000FF	1	0.125
chr2	60040001	60320000	B.2.2.1.1.2.1.2.1.2	0.143396226415094	.	60040001	60320000	#0000FF	1	0.125
chr2	60320001	60480000	B.2.1.1.2.2.1.2.2.1.1	0.280503144654088	.	60320001	60480000	#4848FF	1	0.25
chr2	60480001	60600000	B.1.2.2.1.2.2.2.2	0.40125786163522	.	60480001	60600000	#9191FF	1	0.375
chr2	60600001	60680000	B.1.1.2.1.2.2.1.2	0.514465408805031	.	60600001	60680000	#DADAFF	1	0.5
chr2	60680001	60920000	B.1.1.2.1.2.2.1.1.2	0.515723270440252	.	60680001	60920000	#DADAFF	1	0.5
chr2	60920001	61280000	A.1.1.1.2.1.2.1.2	0.981132075471698	.	60920001	61280000	#FF0000	1	1
chr2	61280001	61600000	A.1.1.1.2.2.2.2.1.2	0.955974842767296	.	61280001	61600000	#FF0000	1	1
chr2	61600001	61760000	A.1.2.1.1.1.2.2.1	0.876729559748428	.	61600001	61760000	#FF4848	1	0.875
chr2	61760001	62120000	A.1.1.1.2.1.1.2.2	0.983647798742138	.	61760001	62120000	#FF0000	1	1
chr2	62120001	62440000	A.1.2.1.2.1.1.2.2.2.2	0.838993710691824	.	62120001	62440000	#FF4848	1	0.875
chr2	62440001	62680000	A.1.2.2.2.1.1.1.1.2	0.773584905660377	.	62440001	62680000	#FF4848	1	0.875
chr2	62680001	62880000	B.1.1.2.1.2.2.2.1	0.513207547169811	.	62680001	62880000	#DADAFF	1	0.5
chr2	62880001	63040000	A.2.2.2.1.1.1.1.2	0.618867924528302	.	62880001	63040000	#FFDADA	1	0.625
chr2	63040001	63280000	B.1.1.1.2.2.1.1.2.1	0.543396226415094	.	63040001	63280000	#DADAFF	1	0.5
chr2	63280001	63560000	B.1.2.1.2.1.2.2.1.2	0.445283018867925	.	63280001	63560000	#9191FF	1	0.375
chr2	63560001	63840000	B.1.1.1.1.1.2.1.2.2	0.571069182389937	.	63560001	63840000	#DADAFF	1	0.5
chr2	63840001	64080000	B.1.1.2.2.2.1.1	0.50062893081761	.	63840001	64080000	#DADAFF	1	0.5
chr2	64080001	64240000	A.2.1.2.2.2.2.2.2	0.647798742138365	.	64080001	64240000	#FF9191	1	0.75
chr2	64240001	64480000	A.2.2.1.2.2.1.2.2	0.626415094339623	.	64240001	64480000	#FFDADA	1	0.625
chr2	64480001	64720000	A.2.2.2.1.1.1.2.1	0.617610062893082	.	64480001	64720000	#FFDADA	1	0.625
chr2	64720001	64880000	A.1.2.1.2.2.1.2.2	0.820125786163522	.	64720001	64880000	#FF4848	1	0.875
chr2	64880001	65040000	A.1.2.1.1.1.1.1.2.1	0.89559748427673	.	64880001	65040000	#FF4848	1	0.875
chr2	65040001	65160000	A.1.2.2.1.1.2.1.1.1	0.80377358490566	.	65040001	65160000	#FF4848	1	0.875
chr2	65160001	65400000	A.1.1.1.2.2.2.1.1.2.2	0.966037735849057	.	65160001	65400000	#FF0000	1	1
chr2	65400001	65520000	A.1.2.2.1.2.2.2.2.1.2.2	0.777358490566038	.	65400001	65520000	#FF4848	1	0.875
chr2	65520001	65840000	A.1.2.1.2.1.1.2.2.1.2.1	0.842767295597484	.	65520001	65840000	#FF4848	1	0.875
chr2	65840001	66360000	B.2.1.2.2.2.2.2.1.2	0.179874213836478	.	65840001	66360000	#4848FF	1	0.25
chr2	66360001	66600000	B.2.1.1.2.2.1.2.2.2.1.1.1.1	0.276729559748428	.	66360001	66600000	#4848FF	1	0.25
chr2	66600001	66800000	B.1.1.2.1.2.1.1.1	0.524528301886792	.	66600001	66800000	#DADAFF	1	0.5
chr2	66800001	67240000	B.2.2.1.1.1.1.1.2.1	0.166037735849057	.	66800001	67240000	#0000FF	1	0.125
chr2	67240001	67320000	B.2.1.1.2.2.1.2.2.2.2	0.270440251572327	.	67240001	67320000	#4848FF	1	0.25
chr2	67320001	67560000	B.2.1.2.2.1.2.2.2.2.2	0.20251572327044	.	67320001	67560000	#4848FF	1	0.25
chr2	67560001	67680000	B.1.2.2.1.1.2.1.1.1	0.426415094339623	.	67560001	67680000	#9191FF	1	0.375
chr2	67680001	67880000	B.2.1.2.2.1.2.2.2.2.1	0.20377358490566	.	67680001	67880000	#4848FF	1	0.25
chr2	67880001	68280000	B.2.1.1.2.2.1.2.2.2.1.1.1.2	0.275471698113208	.	67880001	68280000	#4848FF	1	0.25
chr2	68280001	68480000	A.1.2.1.1.1.1.2.2.1.1.1	0.885534591194969	.	68280001	68480000	#FF4848	1	0.875
chr2	68480001	68680000	A.2.1.2.2.1.1.1.1	0.670440251572327	.	68480001	68680000	#FF9191	1	0.75
chr2	68680001	68920000	A.2.2.1.2.2.1.2.1	0.627672955974843	.	68680001	68920000	#FFDADA	1	0.625
chr2	68920001	69160000	A.1.2.1.2.2.1.2.1	0.821383647798742	.	68920001	69160000	#FF4848	1	0.875
chr2	69160001	69560000	B.1.1.2.2.2.1.2.2.2.1.1	0.49685534591195	.	69160001	69560000	#DADAFF	1	0.5
chr2	69560001	69760000	A.1.2.1.1.1.1.1.2.2.2.1	0.893081761006289	.	69560001	69760000	#FF4848	1	0.875
chr2	69760001	70080000	A.1.1.1.2.2.2.2.2	0.954716981132075	.	69760001	70080000	#FF0000	1	1
chr2	70080001	70240000	A.1.2.1.1.1.2.2.2.2	0.874213836477987	.	70080001	70240000	#FF4848	1	0.875
chr2	70240001	70560000	A.1.1.1.2.2.2.1.1.1.2.1	0.969811320754717	.	70240001	70560000	#FF0000	1	1
chr2	70560001	70920000	A.2.1.1.2.2.2	0.69811320754717	.	70560001	70920000	#FF9191	1	0.75
chr2	70920001	71200000	A.1.2.2.2.1.1.1.2.1	0.772327044025157	.	70920001	71200000	#FF4848	1	0.875
chr2	71200001	71400000	A.1.2.1.1.1.1.1.2.2.1	0.894339622641509	.	71200001	71400000	#FF4848	1	0.875
chr2	71400001	71720000	A.1.2.2.1.1.2.1.2	0.80125786163522	.	71400001	71720000	#FF4848	1	0.875
chr2	71720001	72280000	B.2.1.2.2.1.2.2.2.1.2	0.205031446540881	.	71720001	72280000	#4848FF	1	0.25
chr2	72280001	72720000	B.2.1.2.2.1.2.2.2.1.1	0.206289308176101	.	72280001	72720000	#4848FF	1	0.25
chr2	72720001	72960000	B.1.1.2.2.2.1.2.2.2.1.2	0.49559748427673	.	72720001	72960000	#DADAFF	1	0.5
chr2	72960001	73200000	A.2.1.2.2.2.2.1.2.2	0.651572327044025	.	72960001	73200000	#FF9191	1	0.75
chr2	73200001	73440000	A.1.2.2.1.2.2.2.1.1	0.783647798742138	.	73200001	73440000	#FF4848	1	0.875
chr2	73440001	73920000	A.1.1.2.1.2.2.2.2.1	0.932075471698113	.	73440001	73920000	#FF0000	1	1
chr2	73920001	74120000	A.1.1.2.2.2.1.2.2	0.910691823899371	.	73920001	74120000	#FF0000	1	1
chr2	74120001	74440000	A.1.1.1.2.2.2.1.2.2.1.1	0.962264150943396	.	74120001	74440000	#FF0000	1	1
chr2	74440001	74680000	A.1.1.1.2.2.2.2.1.1	0.957232704402516	.	74440001	74680000	#FF0000	1	1
chr2	74680001	74880000	A.1.1.1.2.1.2.2.1	0.979874213836478	.	74680001	74880000	#FF0000	1	1
chr2	74880001	75160000	A.2.1.2.2.1.1.2.1.2	0.666666666666667	.	74880001	75160000	#FF9191	1	0.75
chr2	75160001	75400000	B.1.2.1.2.2.1.1.2.2	0.440251572327044	.	75160001	75400000	#9191FF	1	0.375
chr2	75400001	75680000	B.2.1.1.2.2.2.2.2.1.2	0.254088050314465	.	75400001	75680000	#4848FF	1	0.25
chr2	75680001	75960000	B.1.2.2.1.1.1.2.2	0.427672955974843	.	75680001	75960000	#9191FF	1	0.375
chr2	75960001	76480000	B.2.2.2.2.1.1.2	0.020125786163522	.	75960001	76480000	#0000FF	1	0.125
chr2	76480001	76640000	B.2.2.1.2.1.1.1.2.1	0.133333333333333	.	76480001	76640000	#0000FF	1	0.125
chr2	76640001	76880000	B.2.2.2.1.2.1.2.1.2.2	0.0515723270440252	.	76640001	76880000	#0000FF	1	0.125
chr2	76880001	77560000	B.2.2.2.2.1.2.1.2.2	0.0125786163522013	.	76880001	77560000	#0000FF	1	0.125
chr2	77560001	77920000	B.2.2.2.1.2.2.1.1.1.1.2.1	0.0415094339622641	.	77560001	77920000	#0000FF	1	0.125
chr2	77920001	78320000	B.2.2.2.1.1.2.2	0.0666666666666667	.	77920001	78320000	#0000FF	1	0.125
chr2	78320001	78560000	B.1.2.1.2.2.1.2.1	0.438993710691824	.	78320001	78560000	#9191FF	1	0.375
chr2	78560001	78800000	A.2.2.2.1.2.1.1.1.1.1	0.613836477987421	.	78560001	78800000	#FFDADA	1	0.625
chr2	78800001	79240000	B.1.2.2.1.2.1.1.2.2	0.412578616352201	.	78800001	79240000	#9191FF	1	0.375
chr2	79240001	79440000	B.2.2.1.2.2.1.2.1.1	0.10188679245283	.	79240001	79440000	#0000FF	1	0.125
chr2	79440001	79520000	B.2.2.1.2.1.2.2.1.1	0.119496855345912	.	79440001	79520000	#0000FF	1	0.125
chr2	79520001	79680000	B.2.2.1.2.1.2.2.1.2.1.1	0.118238993710692	.	79520001	79680000	#0000FF	1	0.125
chr2	79680001	80040000	B.2.2.1.2.2.2.1.2.2.2	0.0880503144654088	.	79680001	80040000	#0000FF	1	0.125
chr2	80040001	80200000	B.2.1.2.1.2.2.2.1.2.2	0.231446540880503	.	80040001	80200000	#4848FF	1	0.25
chr2	80200001	80320000	B.2.1.2.1.2.2.2.1.2.1	0.232704402515723	.	80200001	80320000	#4848FF	1	0.25
chr2	80320001	80720000	B.2.2.1.2.1.2.2.2.2.2	0.106918238993711	.	80320001	80720000	#0000FF	1	0.125
chr2	80720001	81680000	B.2.2.2.2.1.2.2.1.2.2	0.00880503144654088	.	80720001	81680000	#0000FF	1	0.125
chr2	81680001	82040000	B.2.1.1.2.2.2.2.1.1.1.1	0.266666666666667	.	81680001	82040000	#4848FF	1	0.25
chr2	82040001	82800000	B.2.2.2.1.2.2.2.2.2.2.2	0.0226415094339623	.	82040001	82800000	#0000FF	1	0.125
chr2	82800001	83120000	B.2.2.1.2.2.2.1.2.1	0.0905660377358491	.	82800001	83120000	#0000FF	1	0.125
chr2	83120001	83240000	B.2.1.2.1.2.2.2.1.1.2	0.233962264150943	.	83120001	83240000	#4848FF	1	0.25
chr2	83240001	83480000	B.2.2.1.2.1.2.2.1.2.2	0.115723270440252	.	83240001	83480000	#0000FF	1	0.125
chr2	83480001	84080000	B.2.2.2.1.2.1.2.2.2.2.1	0.0465408805031447	.	83480001	84080000	#0000FF	1	0.125
chr2	84080001	84360000	B.2.2.2.1.2.2.2.2.1	0.0264150943396226	.	84080001	84360000	#0000FF	1	0.125
chr2	84360001	84640000	B.2.2.1.1.2.2.2.2	0.135849056603774	.	84360001	84640000	#0000FF	1	0.125
chr2	84640001	85120000	B.1.2.2.1.2.1.2.2.2	0.408805031446541	.	84640001	85120000	#9191FF	1	0.375
chr2	85120001	85280000	A.1.2.1.2.1.2.1.2	0.835220125786164	.	85120001	85280000	#FF4848	1	0.875
chr2	85280001	85520000	A.2.1.1.2.2.1.2	0.69937106918239	.	85280001	85520000	#FF9191	1	0.75
chr2	85520001	85840000	A.1.1.1.1.2.1.2.2.2	0.991194968553459	.	85520001	85840000	#FF0000	1	1
chr2	85840001	86080000	A.1.1.2.2.2.1.1.1.1	0.920754716981132	.	85840001	86080000	#FF0000	1	1
chr2	86080001	86240000	A.1.1.1.2.2.2.1.2.2.2.2	0.958490566037736	.	86080001	86240000	#FF0000	1	1
chr2	86240001	86400000	A.1.1.2.2.2.1.1.1.2.1	0.919496855345912	.	86240001	86400000	#FF0000	1	1
chr2	86400001	87040000	A.1.1.1.1.1.2	0.99748427672956	.	86400001	87040000	#FF0000	1	1
chr2	87040001	87160000	A.2.1.1.1.2.2.1	0.720754716981132	.	87040001	87160000	#FF9191	1	0.75
chr2	87320001	87360000	A.2.1.1.1.2.2.1	0.720754716981132	.	87320001	87360000	#FF9191	1	0.75
chr2	87400001	87440000	A.2.1.1.1.2.2.1	0.720754716981132	.	87400001	87440000	#FF9191	1	0.75
chr2	87440001	87560000	A.1.2.2.2.1.1.2	0.769811320754717	.	87440001	87560000	#FF4848	1	0.875
chr2	87760001	87800000	A.1.2.2.2.1.1.2	0.769811320754717	.	87760001	87800000	#FF4848	1	0.875
chr2	87840001	87880000	A.1.2.2.2.1.1.2	0.769811320754717	.	87840001	87880000	#FF4848	1	0.875
chr2	87960001	88000000	A.1.2.2.2.1.1.2	0.769811320754717	.	87960001	88000000	#FF4848	1	0.875
chr2	88200001	88240000	A.2.2.2.1.2.1.1.2.1	0.610062893081761	.	88200001	88240000	#FFDADA	1	0.625
chr2	88280001	88520000	A.2.2.2.1.2.1.1.2.1	0.610062893081761	.	88280001	88520000	#FFDADA	1	0.625
chr2	88520001	88840000	B.1.1.2.2.2.1.2.2.1	0.49811320754717	.	88520001	88840000	#DADAFF	1	0.5
chr2	88840001	89000000	A.1.2.1.1.1.1.2.2.1.1.2	0.884276729559748	.	88840001	89000000	#FF4848	1	0.875
chr2	89000001	89200000	A.2.1.2.2.1.1.2.1.1	0.667924528301887	.	89000001	89200000	#FF9191	1	0.75
chr2	89200001	89440000	B.1.2.2.1.1.1.2.1.1	0.430188679245283	.	89200001	89440000	#9191FF	1	0.375
chr2	89440001	89600000	A.2.2.2.1.2.1.2	0.607547169811321	.	89440001	89600000	#FFDADA	1	0.625
chr2	89800001	89920000	B.2.1.2.1.2.2.1.2.2	0.236477987421384	.	89800001	89920000	#4848FF	1	0.25
chr2	90000001	90040000	B.2.1.2.1.2.2.1.2.2	0.236477987421384	.	90000001	90040000	#4848FF	1	0.25
chr2	90080001	90120000	B.2.1.2.1.2.2.1.2.2	0.236477987421384	.	90080001	90120000	#4848FF	1	0.25
chr2	90200001	90280000	B.2.1.2.1.2.2.1.2.2	0.236477987421384	.	90200001	90280000	#4848FF	1	0.25
chr2	90400001	90440000	B.2.1.2.1.2.2.1.2.2	0.236477987421384	.	90400001	90440000	#4848FF	1	0.25
chr2	90440001	90480000	B.2.1.1.1.2.2.1	0.339622641509434	.	90440001	90480000	#4848FF	1	0.25
chr2	91640001	91720000	B.2.1.1.1.2.2.1	0.339622641509434	.	91640001	91720000	#4848FF	1	0.25
chr2	91760001	91920000	B.2.1.1.1.2.2.1	0.339622641509434	.	91760001	91920000	#4848FF	1	0.25
chr2	91920001	92080000	B.2.1.2.1.1.1.1	0.251572327044025	.	91920001	92080000	#4848FF	1	0.25
chr2	92080001	92200000	B.2.1.1.1.2.1.1.1	0.345911949685535	.	92080001	92200000	#4848FF	1	0.25
chr2	92240001	92360000	B.2.1.1.1.2.1.1.1	0.345911949685535	.	92240001	92360000	#4848FF	1	0.25
chr2	95320001	95480000	B.2.1.1.2.2.2.1.2	0.267924528301887	.	95320001	95480000	#4848FF	1	0.25
chr2	95480001	95640000	B.1.2.2.1.1.1.2.1.2	0.428930817610063	.	95480001	95640000	#9191FF	1	0.375
chr2	95640001	96000000	A.2.2.1.1.1.2.1.1.2.1	0.641509433962264	.	95640001	96000000	#FFDADA	1	0.625
chr2	96000001	96200000	A.2.2.1.2.2.2.1.2	0.623899371069182	.	96000001	96200000	#FFDADA	1	0.625
chr2	96200001	96280000	B.1.1.2.2.1.1.1	0.509433962264151	.	96200001	96280000	#DADAFF	1	0.5
chr2	96320001	96520000	B.1.1.2.2.1.1.1	0.509433962264151	.	96320001	96520000	#DADAFF	1	0.5
chr2	96520001	96680000	A.1.2.1.2.1.2.1.1.2	0.836477987421384	.	96520001	96680000	#FF4848	1	0.875
chr2	96720001	96840000	A.1.2.1.2.1.2.1.1.2	0.836477987421384	.	96720001	96840000	#FF4848	1	0.875
chr2	96840001	97200000	A.1.1.1.2.2.2.1.1.1.1	0.971069182389937	.	96840001	97200000	#FF0000	1	1
chr2	97200001	97520000	A.1.1.2.1.2.1.2.2	0.940880503144654	.	97200001	97520000	#FF0000	1	1
chr2	97520001	97840000	A.1.2.2.1.1.2.1.1.2	0.80251572327044	.	97520001	97840000	#FF4848	1	0.875
chr2	97840001	97920000	A.2.1.2.1.2.1.2	0.675471698113208	.	97840001	97920000	#FF9191	1	0.75
chr2	98000001	98040000	A.1.2.1.1.1.1.2.1.2.1.2	0.888050314465409	.	98000001	98040000	#FF4848	1	0.875
chr2	98160001	98680000	A.1.2.1.1.1.1.2.1.2.1.2	0.888050314465409	.	98160001	98680000	#FF4848	1	0.875
chr2	98680001	99040000	A.2.2.1.2.2.2.1.1	0.625157232704402	.	98680001	99040000	#FFDADA	1	0.625
chr2	99040001	99160000	A.1.2.1.1.2.1.1.1.2	0.869182389937107	.	99040001	99160000	#FF4848	1	0.875
chr2	99160001	99480000	A.1.2.2.2.1.1.1.2.2	0.771069182389937	.	99160001	99480000	#FF4848	1	0.875
chr2	99480001	99720000	B.1.1.1.1.2.1.2.1.1	0.564779874213836	.	99480001	99720000	#DADAFF	1	0.5
chr2	99720001	99840000	A.1.2.1.1.1.1.2.1.2.1.1	0.889308176100629	.	99720001	99840000	#FF4848	1	0.875
chr2	99840001	100120000	A.1.2.1.2.1.1.1.1.1	0.849056603773585	.	99840001	100120000	#FF4848	1	0.875
chr2	100120001	100400000	B.2.1.1.2.2.1.2.2.2.1.2	0.271698113207547	.	100120001	100400000	#4848FF	1	0.25
chr2	100400001	100840000	B.2.2.1.1.1.1.2.2.2.1.2	0.157232704402516	.	100400001	100840000	#0000FF	1	0.125
chr2	100840001	101160000	B.2.1.1.2.2.2.2.2.2	0.252830188679245	.	100840001	101160000	#4848FF	1	0.25
chr2	101160001	101280000	A.2.2.2.1.2.2.1.2	0.60503144654088	.	101160001	101280000	#FFDADA	1	0.625
chr2	101280001	101600000	B.1.2.2.1.2.1.2.2.1	0.410062893081761	.	101280001	101600000	#9191FF	1	0.375
chr2	101600001	101960000	A.1.2.1.2.1.2.2.2.1.1	0.831446540880503	.	101600001	101960000	#FF4848	1	0.875
chr2	101960001	102480000	B.2.1.2.2.1.2.1.1	0.216352201257862	.	101960001	102480000	#4848FF	1	0.25
chr2	102480001	102680000	B.2.2.1.1.1.1.2.2.1.2	0.159748427672956	.	102480001	102680000	#0000FF	1	0.125
chr2	102680001	103120000	B.2.2.2.2.1.1.1	0.0213836477987421	.	102680001	103120000	#0000FF	1	0.125
chr2	103120001	103440000	B.2.1.1.2.2.1.1.1.1	0.30188679245283	.	103120001	103440000	#4848FF	1	0.25
chr2	103440001	104000000	B.2.2.2.2.1.2.1.2.1.1.1	0.0163522012578616	.	103440001	104000000	#0000FF	1	0.125
chr2	104000001	104360000	B.2.2.1.2.2.2.2.2.2.2.1	0.0779874213836478	.	104000001	104360000	#0000FF	1	0.125
chr2	104360001	104560000	B.2.2.1.2.1.2.1.2.2.1.2	0.122012578616352	.	104360001	104560000	#0000FF	1	0.125
chr2	104560001	105640000	B.2.2.2.2.1.2.2.1.2.1	0.010062893081761	.	104560001	105640000	#0000FF	1	0.125
chr2	105640001	105880000	B.1.2.1.2.2.1.2.2.2	0.436477987421384	.	105640001	105880000	#9191FF	1	0.375
chr2	105880001	106280000	A.2.2.2.1.2.2.2	0.60377358490566	.	105880001	106280000	#FFDADA	1	0.625
chr2	106280001	106480000	A.2.2.1.1.1.1.1.2	0.645283018867924	.	106280001	106480000	#FFDADA	1	0.625
chr2	106480001	106720000	B.1.2.1.2.2.2.2	0.433962264150943	.	106480001	106720000	#9191FF	1	0.375
chr2	106720001	107000000	B.1.1.1.2.2.1.1.2.2	0.542138364779874	.	106720001	107000000	#DADAFF	1	0.5
chr2	107000001	107160000	B.1.1.2.2.1.2.1	0.50440251572327	.	107000001	107160000	#DADAFF	1	0.5
chr2	107160001	107400000	B.2.1.1.2.2.2.2.2.1.1	0.255345911949686	.	107160001	107400000	#4848FF	1	0.25
chr2	107400001	107520000	B.1.1.2.1.2.2.1.1.1	0.516981132075472	.	107400001	107520000	#DADAFF	1	0.5
chr2	107520001	107720000	B.2.1.1.2.2.1.1.2.1.2.2	0.294339622641509	.	107520001	107720000	#4848FF	1	0.25
chr2	107720001	108080000	B.2.2.2.1.1.1.2.1	0.0716981132075472	.	107720001	108080000	#0000FF	1	0.125
chr2	108080001	108400000	B.2.1.1.2.2.1.1.2.1.2.1	0.29559748427673	.	108080001	108400000	#4848FF	1	0.25
chr2	108400001	108560000	B.1.2.2.1.2.2.1.1	0.407547169811321	.	108400001	108560000	#9191FF	1	0.375
chr2	108560001	108760000	B.2.1.2.2.2.2.2.2.1.1.1	0.178616352201258	.	108560001	108760000	#4848FF	1	0.25
chr2	108760001	109000000	B.2.1.1.2.2.1.1.2.1.1.2	0.29685534591195	.	108760001	109000000	#4848FF	1	0.25
chr2	109000001	109440000	A.1.1.2.1.2.2.2.1.1.2	0.934591194968553	.	109000001	109440000	#FF0000	1	1
chr2	109440001	110040000	B.1.2.1.2.2.2.1	0.435220125786164	.	109440001	110040000	#9191FF	1	0.375
chr2	110040001	110120000	A.2.2.2.1.1.2	0.615094339622641	.	110040001	110120000	#FFDADA	1	0.625
chr2	110240001	110280000	A.2.2.2.1.1.2	0.615094339622641	.	110240001	110280000	#FFDADA	1	0.625
chr2	110280001	110520000	A.2.1.1.2.2.1.1	0.70062893081761	.	110280001	110520000	#FF9191	1	0.75
chr2	110840001	111000000	B.1.1.1.1.2.1.2.2.2.2	0.559748427672956	.	110840001	111000000	#DADAFF	1	0.5
chr2	111360001	111760000	A.1.2.1.2.2.1.1.1.2	0.823899371069182	.	111360001	111760000	#FF4848	1	0.875
chr2	111760001	112080000	A.2.1.1.2.1.2.1.1	0.711949685534591	.	111760001	112080000	#FF9191	1	0.75
chr2	112080001	112200000	A.2.2.1.2.1.2.1	0.632704402515723	.	112080001	112200000	#FFDADA	1	0.625
chr2	112200001	112480000	A.1.1.2.2.2.1.2.1.1	0.914465408805031	.	112200001	112480000	#FF0000	1	1
chr2	112520001	112600000	A.1.1.2.2.2.1.2.1.1	0.914465408805031	.	112520001	112600000	#FF0000	1	1
chr2	112600001	112840000	A.1.1.1.2.2.1.1.1	0.977358490566038	.	112600001	112840000	#FF0000	1	1
chr2	112840001	113040000	A.1.2.1.1.1.2.1.1	0.879245283018868	.	112840001	113040000	#FF4848	1	0.875
chr2	113040001	113120000	A.1.2.2.2.1.1.1.1.1	0.774842767295598	.	113040001	113120000	#FF4848	1	0.875
chr2	113160001	113240000	A.1.2.2.2.1.1.1.1.1	0.774842767295598	.	113160001	113240000	#FF4848	1	0.875
chr2	113240001	113480000	A.1.1.1.2.2.2.1.2.1.1	0.964779874213836	.	113240001	113480000	#FF0000	1	1
chr2	113480001	113720000	A.1.2.1.1.1.1.2.1.2.2	0.886792452830189	.	113480001	113720000	#FF4848	1	0.875
chr2	113720001	114000000	A.1.2.2.2.1.2.1.2	0.767295597484277	.	113720001	114000000	#FF4848	1	0.875
chr2	114000001	114240000	A.2.1.1.1.1.2.2.1	0.729559748427673	.	114000001	114240000	#FF9191	1	0.75
chr2	114240001	114720000	A.1.2.2.1.2.1.1.2.1	0.789937106918239	.	114240001	114720000	#FF4848	1	0.875
chr2	114720001	114960000	B.2.1.1.2.2.2.1.1	0.269182389937107	.	114720001	114960000	#4848FF	1	0.25
chr2	114960001	115360000	B.2.2.1.2.2.1.2.2	0.0981132075471698	.	114960001	115360000	#0000FF	1	0.125
chr2	115360001	115600000	B.2.2.1.2.1.2.1.2.2.2	0.120754716981132	.	115360001	115600000	#0000FF	1	0.125
chr2	115600001	116040000	B.2.2.2.1.2.2.1.2.2	0.0314465408805031	.	115600001	116040000	#0000FF	1	0.125
chr2	116040001	116440000	B.2.2.1.2.2.2.1.2.2.1	0.0893081761006289	.	116040001	116440000	#0000FF	1	0.125
chr2	116440001	117160000	B.2.2.2.1.2.1.2.2.2.2.2.1	0.0452830188679245	.	116440001	117160000	#0000FF	1	0.125
chr2	117160001	117560000	B.2.2.1.2.1.2.1.2.2.1.1.2	0.123270440251572	.	117160001	117560000	#0000FF	1	0.125
chr2	117560001	117880000	B.2.2.1.2.1.2.2.2.1.1.1	0.114465408805031	.	117560001	117880000	#0000FF	1	0.125
chr2	117880001	118240000	B.2.2.2.1.2.1.2.2.2.1.1	0.0490566037735849	.	117880001	118240000	#0000FF	1	0.125
chr2	118240001	118560000	B.2.2.1.2.1.2.1.1.2	0.127044025157233	.	118240001	118560000	#0000FF	1	0.125
chr2	118560001	118760000	B.1.1.1.2.1.1.1.2.1	0.550943396226415	.	118560001	118760000	#DADAFF	1	0.5
chr2	118760001	119000000	A.2.2.1.1.1.2.1.1.2.2	0.640251572327044	.	118760001	119000000	#FFDADA	1	0.625
chr2	119000001	119240000	B.2.1.2.2.2.2.2.2.2.2.1	0.172327044025157	.	119000001	119240000	#4848FF	1	0.25
chr2	119240001	119520000	B.2.2.1.1.1.1.2.2.1.1.2	0.161006289308176	.	119240001	119520000	#0000FF	1	0.125
chr2	119520001	119680000	B.1.2.2.1.2.1.1.2.1	0.413836477987421	.	119520001	119680000	#9191FF	1	0.375
chr2	119680001	119960000	B.2.1.2.2.2.2.2.2.2.1.2	0.173584905660377	.	119680001	119960000	#4848FF	1	0.25
chr2	119960001	120440000	B.1.2.2.1.1.1.1.2	0.431446540880503	.	119960001	120440000	#9191FF	1	0.375
chr2	120440001	120800000	A.2.1.1.1.1.2.1.1.1	0.734591194968553	.	120440001	120800000	#FF9191	1	0.75
chr2	120800001	120960000	B.1.1.1.1.2.1.2.1.2	0.563522012578616	.	120800001	120960000	#DADAFF	1	0.5
chr2	120960001	121080000	A.1.2.2.2.1.2.2.2	0.764779874213837	.	120960001	121080000	#FF4848	1	0.875
chr2	121080001	121760000	B.2.1.1.2.2.1.1.2.2.2	0.291823899371069	.	121080001	121760000	#4848FF	1	0.25
chr2	121760001	122120000	B.1.2.2.1.2.1.1.1.1.1	0.417610062893082	.	121760001	122120000	#9191FF	1	0.375
chr2	122120001	122520000	A.1.1.2.1.2.2.2.1.2	0.933333333333333	.	122120001	122520000	#FF0000	1	1
chr2	122520001	122760000	B.1.1.1.2.1.1.1.1	0.552201257861635	.	122520001	122760000	#DADAFF	1	0.5
chr2	122760001	123040000	B.1.1.2.2.1.1.2.2	0.505660377358491	.	122760001	123040000	#DADAFF	1	0.5
chr2	123040001	123280000	B.2.1.1.2.2.2.2.1.1.2.1	0.264150943396226	.	123040001	123280000	#4848FF	1	0.25
chr2	123280001	123480000	B.2.1.2.2.2.2.1.1.2	0.187421383647799	.	123280001	123480000	#4848FF	1	0.25
chr2	123480001	123760000	B.2.2.2.1.2.1.2.1.1.1	0.0553459119496855	.	123480001	123760000	#0000FF	1	0.125
chr2	123760001	124120000	B.2.2.2.1.2.1.2.1.1.2	0.0540880503144654	.	123760001	124120000	#0000FF	1	0.125
chr2	124120001	124400000	B.2.2.1.2.1.2.2.2.1.2	0.111949685534591	.	124120001	124400000	#0000FF	1	0.125
chr2	124400001	124800000	B.2.2.1.2.2.2.2.1.2.1.2.1	0.0842767295597484	.	124400001	124800000	#0000FF	1	0.125
chr2	124800001	125080000	B.2.2.1.2.1.2.2.2.1.1.2	0.113207547169811	.	124800001	125080000	#0000FF	1	0.125
chr2	125080001	125840000	B.2.2.2.1.2.1.2.2.2.2.2.2	0.0440251572327044	.	125080001	125840000	#0000FF	1	0.125
chr2	125840001	126120000	B.2.2.1.2.1.2.1.2.2.1.1.1	0.124528301886792	.	125840001	126120000	#0000FF	1	0.125
chr2	126120001	126240000	B.2.1.1.1.2.1.2.2	0.340880503144654	.	126120001	126240000	#4848FF	1	0.25
chr2	126240001	126480000	B.2.2.1.2.2.2.1.1.1	0.0968553459119497	.	126240001	126480000	#0000FF	1	0.125
chr2	126480001	126960000	B.2.2.2.1.2.2.2.1.1.2	0.0289308176100629	.	126480001	126960000	#0000FF	1	0.125
chr2	126960001	127360000	B.2.2.1.1.1.1.2.1	0.163522012578616	.	126960001	127360000	#0000FF	1	0.125
chr2	127360001	127480000	B.1.1.1.2.1.1.1.2.2	0.549685534591195	.	127360001	127480000	#DADAFF	1	0.5
chr2	127480001	127800000	B.2.1.1.2.2.2.2.1.2.2.2	0.256603773584906	.	127480001	127800000	#4848FF	1	0.25
chr2	127800001	128000000	A.2.1.2.2.1.2.2.2	0.656603773584906	.	127800001	128000000	#FF9191	1	0.75
chr2	128000001	128480000	A.1.1.1.1.2.1.1.2	0.994968553459119	.	128000001	128480000	#FF0000	1	1
chr2	128480001	128600000	A.1.1.1.2.2.2.1.2.1.2	0.963522012578616	.	128480001	128600000	#FF0000	1	1
chr2	128600001	128960000	A.1.1.1.1.2.1.1.1	0.99622641509434	.	128600001	128960000	#FF0000	1	1
chr2	128960001	129080000	A.2.1.2.2.1.2.2.1.2	0.657861635220126	.	128960001	129080000	#FF9191	1	0.75
chr2	129080001	129560000	B.1.2.2.1.2.1.1.1.1.2	0.416352201257862	.	129080001	129560000	#9191FF	1	0.375
chr2	129560001	129960000	B.2.2.1.1.1.1.2.2.2.1.1	0.158490566037736	.	129560001	129960000	#0000FF	1	0.125
chr2	129960001	130200000	B.2.1.2.2.2.2.2.2.2.1.1	0.174842767295597	.	129960001	130200000	#4848FF	1	0.25
chr2	130200001	130480000	B.2.2.1.1.1.1.2.2.1.1.1	0.162264150943396	.	130200001	130480000	#0000FF	1	0.125
chr2	130480001	130840000	B.2.1.1.2.2.1.1.2.1.1.1	0.29811320754717	.	130480001	130840000	#4848FF	1	0.25
chr2	130840001	131200000	A.2.1.2.2.1.2.2.1.1	0.659119496855346	.	130840001	131200000	#FF9191	1	0.75
chr2	131360001	131400000	A.2.1.2.2.1.2.2.1.1	0.659119496855346	.	131360001	131400000	#FF9191	1	0.75
chr2	131400001	131800000	B.1.1.2.2.1.1.2.1.2	0.506918238993711	.	131400001	131800000	#DADAFF	1	0.5
chr2	131800001	132000000	A.1.2.1.2.1.2.2.1.1	0.833962264150943	.	131800001	132000000	#FF4848	1	0.875
chr2	132040001	132600000	A.2.1.2.2.1.2.1.1.2	0.662893081761006	.	132040001	132600000	#FF9191	1	0.75
chr2	132600001	132760000	B.2.1.2.2.1.2.1.2.1	0.215094339622642	.	132600001	132760000	#4848FF	1	0.25
chr2	132760001	133000000	B.2.1.1.1.1.2.2.2	0.347169811320755	.	132760001	133000000	#4848FF	1	0.25
chr2	133000001	133640000	B.2.2.2.1.2.2.2.1.1.1	0.030188679245283	.	133000001	133640000	#0000FF	1	0.125
chr2	133640001	134280000	B.2.2.2.2.1.2.1.2.1.1.2	0.0150943396226415	.	133640001	134280000	#0000FF	1	0.125
chr2	134280001	134560000	B.2.2.2.1.2.1.2.2.1	0.050314465408805	.	134280001	134560000	#0000FF	1	0.125
chr2	134560001	135040000	B.2.1.1.1.1.2.2.1	0.348427672955975	.	134560001	135040000	#4848FF	1	0.25
chr2	135040001	135120000	B.1.1.2.1.1.1	0.532075471698113	.	135040001	135120000	#DADAFF	1	0.5
chr2	135120001	135680000	B.2.1.1.2.2.2.2.1.1.2.2	0.262893081761006	.	135120001	135680000	#4848FF	1	0.25
chr2	135680001	135960000	A.1.2.1.2.1.2.2.2.1.2	0.830188679245283	.	135680001	135960000	#FF4848	1	0.875
chr2	135960001	136200000	A.2.2.1.1.1.2.1.1.1	0.642767295597484	.	135960001	136200000	#FFDADA	1	0.625
chr2	136200001	136560000	A.1.1.2.1.2.2.2.1.1.1	0.935849056603774	.	136200001	136560000	#FF0000	1	1
chr2	136560001	136720000	A.1.2.1.1.2.1.2.2.1	0.860377358490566	.	136560001	136720000	#FF4848	1	0.875
chr2	136720001	136920000	A.1.1.1.1.2.1.2.2.1	0.992452830188679	.	136720001	136920000	#FF0000	1	1
chr2	136920001	137160000	A.1.1.2.1.2.2.1.1	0.939622641509434	.	136920001	137160000	#FF0000	1	1
chr2	137160001	137640000	B.2.1.1.2.2.2.2.1.2.1.1	0.261635220125786	.	137160001	137640000	#4848FF	1	0.25
chr2	137640001	138000000	B.2.2.1.1.1.1.2.2.2.2	0.155974842767296	.	137640001	138000000	#0000FF	1	0.125
chr2	138000001	138560000	B.2.2.2.2.2.1.1	0.00377358490566038	.	138000001	138560000	#0000FF	1	0.125
chr2	138560001	138760000	B.2.1.2.2.2.2.1.1.1	0.188679245283019	.	138560001	138760000	#4848FF	1	0.25
chr2	138760001	139040000	B.2.1.1.2.2.2.2.1.2.1.2	0.260377358490566	.	138760001	139040000	#4848FF	1	0.25
chr2	139040001	139200000	B.1.1.2.2.1.1.2.1.1	0.508176100628931	.	139040001	139200000	#DADAFF	1	0.5
chr2	139200001	139360000	A.2.1.2.2.1.2.1.1.1	0.664150943396226	.	139200001	139360000	#FF9191	1	0.75
chr2	139360001	139600000	B.2.1.2.2.1.2.1.2.2.1	0.213836477987421	.	139360001	139600000	#4848FF	1	0.25
chr2	139600001	140080000	B.2.2.2.2.1.2.1.2.1.2	0.0138364779874214	.	139600001	140080000	#0000FF	1	0.125
chr2	140080001	140880000	B.2.2.2.1.2.2.2.1.2	0.0276729559748428	.	140080001	140880000	#0000FF	1	0.125
chr2	140880001	141360000	B.2.2.2.1.2.1.1.1.2.1	0.0628930817610063	.	140880001	141360000	#0000FF	1	0.125
chr2	141360001	141720000	B.2.2.1.2.2.2.2.2.2.1	0.0792452830188679	.	141360001	141720000	#0000FF	1	0.125
chr2	141720001	142160000	B.2.2.1.2.2.2.2.1.2.2	0.0817610062893082	.	141720001	142160000	#0000FF	1	0.125
chr2	142160001	142640000	B.2.2.2.1.2.1.1.1.2.2.1	0.0616352201257862	.	142160001	142640000	#0000FF	1	0.125
chr2	142640001	143280000	B.2.2.1.2.2.2.2.1.2.1.2.2	0.0830188679245283	.	142640001	143280000	#0000FF	1	0.125
chr2	143280001	143800000	B.2.2.2.1.2.1.1.1.1.1	0.0654088050314465	.	143280001	143800000	#0000FF	1	0.125
chr2	143800001	144360000	B.2.2.2.1.2.1.1.2.2.2	0.0566037735849057	.	143800001	144360000	#0000FF	1	0.125
chr2	144360001	144680000	B.2.1.2.1.1.2.2	0.245283018867925	.	144360001	144680000	#4848FF	1	0.25
chr2	144680001	144960000	B.2.1.1.1.2.1.2.1	0.342138364779874	.	144680001	144960000	#4848FF	1	0.25
chr2	144960001	145320000	B.2.1.2.1.1.1.2.2	0.249056603773585	.	144960001	145320000	#4848FF	1	0.25
chr2	145320001	145600000	B.2.1.2.1.1.1.2.1	0.250314465408805	.	145320001	145600000	#4848FF	1	0.25
chr2	145600001	145680000	B.1.2.2.2.1.2	0.386163522012579	.	145600001	145680000	#9191FF	1	0.375
chr2	145680001	145960000	B.2.2.1.2.1.2.1.2.1	0.125786163522013	.	145680001	145960000	#0000FF	1	0.125
chr2	145960001	146360000	B.2.2.1.2.2.2.2.2.2.2.2	0.0767295597484277	.	145960001	146360000	#0000FF	1	0.125
chr2	146360001	146600000	B.2.2.1.2.2.2.2.1.1	0.0867924528301887	.	146360001	146600000	#0000FF	1	0.125
chr2	146600001	146880000	B.2.2.1.2.2.2.2.1.2.1.1	0.0855345911949685	.	146600001	146880000	#0000FF	1	0.125
chr2	146880001	147360000	B.2.2.2.1.2.1.1.1.1.2	0.0641509433962264	.	146880001	147360000	#0000FF	1	0.125
chr2	147360001	147800000	B.2.2.2.1.2.1.1.1.2.2.2	0.060377358490566	.	147360001	147800000	#0000FF	1	0.125
chr2	147800001	147960000	B.2.2.1.2.1.2.1.1.1.1	0.129559748427673	.	147800001	147960000	#0000FF	1	0.125
chr2	147960001	148680000	B.2.2.2.2.1.2.2.1.1	0.0113207547169811	.	147960001	148680000	#0000FF	1	0.125
chr2	148680001	149240000	B.2.1.1.2.2.2.2.1.2.2.1.2	0.257861635220126	.	148680001	149240000	#4848FF	1	0.25
chr2	149240001	149400000	B.1.2.1.2.2.1.2.2.1	0.437735849056604	.	149240001	149400000	#9191FF	1	0.375
chr2	149400001	149680000	A.2.2.1.1.1.2.2	0.637735849056604	.	149400001	149680000	#FFDADA	1	0.625
chr2	149680001	149720000	A.2.2.2.2.2.2.1.2	0.583647798742138	.	149680001	149720000	#FFDADA	1	0.625
chr2	149760001	149840000	A.2.2.2.2.2.2.1.2	0.583647798742138	.	149760001	149840000	#FFDADA	1	0.625
chr2	149840001	150400000	B.2.1.2.2.2.2.2.2.2.2.2	0.171069182389937	.	149840001	150400000	#4848FF	1	0.25
chr2	150400001	150640000	B.1.1.1.2.2.1.2	0.540880503144654	.	150400001	150640000	#DADAFF	1	0.5
chr2	150640001	150960000	B.1.1.1.1.2.2.2.2.2.1	0.554716981132075	.	150640001	150960000	#DADAFF	1	0.5
chr2	150960001	151200000	A.2.2.1.1.1.1.1.1	0.646540880503145	.	150960001	151200000	#FFDADA	1	0.625
chr2	151200001	151480000	A.1.2.1.2.1.1.1.1.2	0.847798742138365	.	151200001	151480000	#FF4848	1	0.875
chr2	151480001	151800000	B.2.1.1.2.1.1.2.1.1.2	0.332075471698113	.	151480001	151800000	#4848FF	1	0.25
chr2	151800001	152240000	B.1.2.2.1.2.1.1.1.2	0.415094339622642	.	151800001	152240000	#9191FF	1	0.375
chr2	152240001	152360000	A.1.2.2.2.2.2.1.2.1	0.757232704402516	.	152240001	152360000	#FF4848	1	0.875
chr2	152360001	152560000	A.2.1.2.1.2.1.1.1.2.1	0.679245283018868	.	152360001	152560000	#FF9191	1	0.75
chr2	152560001	152720000	A.2.1.1.2.1.2.1.2.1.2.1	0.709433962264151	.	152560001	152720000	#FF9191	1	0.75
chr2	152720001	152920000	A.2.1.2.1.2.1.1.2	0.676729559748428	.	152720001	152920000	#FF9191	1	0.75
chr2	152920001	153040000	A.2.1.2.1.1.1.1.2.2.2	0.690566037735849	.	152920001	153040000	#FF9191	1	0.75
chr2	153040001	153600000	A.2.1.1.1.1.2.2.2.1	0.728301886792453	.	153040001	153600000	#FF9191	1	0.75
chr2	153600001	153800000	B.1.2.2.2.1.1.1.1.1.2	0.39874213836478	.	153600001	153800000	#9191FF	1	0.375
chr2	153800001	154000000	B.1.2.2.2.2.1.2.2.2.1	0.372327044025157	.	153800001	154000000	#9191FF	1	0.375
chr2	154000001	154240000	B.1.1.2.1.1.2.2.1	0.527044025157233	.	154000001	154240000	#DADAFF	1	0.5
chr2	154240001	154400000	A.2.2.2.2.1.1.1.1	0.60251572327044	.	154240001	154400000	#FFDADA	1	0.625
chr2	154400001	154720000	B.2.1.2.2.2.1.2.1.1.1	0.19748427672956	.	154400001	154720000	#4848FF	1	0.25
chr2	154720001	155040000	B.2.1.2.2.2.1.2.1.1.2.2	0.19496855345912	.	154720001	155040000	#4848FF	1	0.25
chr2	155040001	155320000	B.2.1.1.2.1.1.2.1.2.2	0.328301886792453	.	155040001	155320000	#4848FF	1	0.25
chr2	155320001	155680000	B.1.1.1.1.2.2.2.2.1	0.555974842767296	.	155320001	155680000	#DADAFF	1	0.5
chr2	155680001	155920000	B.1.2.1.1.1.1.2.2.1.2.1.2	0.481761006289308	.	155680001	155920000	#9191FF	1	0.375
chr2	155920001	156200000	B.1.1.1.1.2.2.2.2.2.2	0.553459119496855	.	155920001	156200000	#DADAFF	1	0.5
chr2	156200001	156680000	B.2.1.1.2.1.2.2.1.2.2	0.305660377358491	.	156200001	156680000	#4848FF	1	0.25
chr2	156680001	157120000	B.1.2.2.2.2.1.2.1.1.1	0.382389937106918	.	156680001	157120000	#9191FF	1	0.375
chr2	157120001	157280000	A.2.1.2.1.2.1.1.1.1	0.680503144654088	.	157120001	157280000	#FF9191	1	0.75
chr2	157280001	157520000	B.1.2.1.1.2.2.2.1.2.2	0.459119496855346	.	157280001	157520000	#9191FF	1	0.375
chr2	157520001	157840000	B.1.2.2.2.2.2.2.2.1	0.358490566037736	.	157520001	157840000	#9191FF	1	0.375
chr2	157840001	158200000	A.2.2.2.2.2.1.2	0.587421383647799	.	157840001	158200000	#FFDADA	1	0.625
chr2	158200001	158400000	A.1.2.1.1.2.1.2.1	0.861635220125786	.	158200001	158400000	#FF4848	1	0.875
chr2	158400001	158640000	B.1.1.1.1.2.2.1	0.558490566037736	.	158400001	158640000	#DADAFF	1	0.5
chr2	158640001	158920000	B.1.2.2.2.1.1.1.1.2	0.39748427672956	.	158640001	158920000	#9191FF	1	0.375
chr2	158920001	159280000	B.2.1.1.2.1.1.2.1.1.1.2	0.333333333333333	.	158920001	159280000	#4848FF	1	0.25
chr2	159280001	159520000	A.2.2.2.2.1.2.1.1.2	0.594968553459119	.	159280001	159520000	#FFDADA	1	0.625
chr2	159520001	159760000	B.1.1.1.1.2.1.1.2	0.566037735849057	.	159520001	159760000	#DADAFF	1	0.5
chr2	159760001	160000000	A.1.1.1.2.2.1.1.2	0.976100628930818	.	159760001	160000000	#FF0000	1	1
chr2	160000001	160080000	A.2.1.1.2.1.2.2.2.1	0.70314465408805	.	160000001	160080000	#FF9191	1	0.75
chr2	160080001	160520000	B.1.1.1.1.2.1.2.2.1	0.562264150943396	.	160080001	160520000	#DADAFF	1	0.5
chr2	160520001	160680000	A.2.1.2.1.2.1.1.1.2.2	0.677987421383648	.	160520001	160680000	#FF9191	1	0.75
chr2	160680001	160840000	B.1.2.1.1.1.1.2.2.2.1	0.479245283018868	.	160680001	160840000	#9191FF	1	0.375
chr2	160840001	161240000	B.2.1.1.2.1.1.2.1.1.1.1	0.334591194968553	.	160840001	161240000	#4848FF	1	0.25
chr2	161240001	161400000	B.1.1.2.1.1.2.1.2.1	0.529559748427673	.	161240001	161400000	#DADAFF	1	0.5
chr2	161400001	161640000	B.1.2.1.1.1.1.2.2.1.1	0.484276729559748	.	161400001	161640000	#9191FF	1	0.375
chr2	161640001	161960000	B.1.2.2.2.2.1.2.2.1.1	0.374842767295597	.	161640001	161960000	#9191FF	1	0.375
chr2	161960001	162280000	A.1.2.2.2.1.2.1.1	0.768553459119497	.	161960001	162280000	#FF4848	1	0.875
chr2	162280001	162480000	B.1.2.2.2.1.1.1.1.1.1	0.4	.	162280001	162480000	#9191FF	1	0.375
chr2	162480001	162680000	B.2.1.1.2.1.2.1.2.2.2.2	0.311949685534591	.	162480001	162680000	#4848FF	1	0.25
chr2	162680001	163080000	B.2.1.1.2.1.2.2.1.2.1	0.306918238993711	.	162680001	163080000	#4848FF	1	0.25
chr2	163080001	163240000	A.2.2.1.1.1.1.2	0.644025157232704	.	163080001	163240000	#FFDADA	1	0.625
chr2	163240001	163680000	B.2.2.1.1.1.2.2.1	0.150943396226415	.	163240001	163680000	#0000FF	1	0.125
chr2	163680001	163960000	B.2.2.1.1.2.2.1.1	0.140880503144654	.	163680001	163960000	#0000FF	1	0.125
chr2	163960001	164080000	B.2.1.1.2.1.2.1.1.2.2	0.319496855345912	.	163960001	164080000	#4848FF	1	0.25
chr2	164080001	164760000	B.2.2.2.2.2.1.2	0.00251572327044025	.	164080001	164760000	#0000FF	1	0.125
chr2	164760001	164960000	B.2.1.2.2.1.1.1.2	0.226415094339623	.	164760001	164960000	#4848FF	1	0.25
chr2	164960001	165600000	B.2.1.2.2.1.2.1.2.2.2.1	0.212578616352201	.	164960001	165600000	#4848FF	1	0.25
chr2	165600001	165840000	A.1.2.1.1.1.1.2.1.1	0.890566037735849	.	165600001	165840000	#FF4848	1	0.875
chr2	165840001	166040000	A.2.1.2.2.1.2.1.2.1	0.661635220125786	.	165840001	166040000	#FF9191	1	0.75
chr2	166040001	166240000	A.2.1.1.1.1.2.2.2.2	0.727044025157233	.	166040001	166240000	#FF9191	1	0.75
chr2	166240001	166560000	B.1.2.2.1.1.1.1.1	0.432704402515723	.	166240001	166560000	#9191FF	1	0.375
chr2	166560001	166840000	A.2.2.2.1.2.2.1.1	0.606289308176101	.	166560001	166840000	#FFDADA	1	0.625
chr2	166840001	167080000	B.2.1.2.2.1.2.1.2.2.2.2	0.211320754716981	.	166840001	167080000	#4848FF	1	0.25
chr2	167080001	167320000	B.2.2.2.1.1.1.2.2	0.070440251572327	.	167080001	167320000	#0000FF	1	0.125
chr2	167320001	167680000	B.2.2.2.2.1.2.1.1.2	0.0176100628930818	.	167320001	167680000	#0000FF	1	0.125
chr2	167680001	167760000	B.2.1.2.1.1.2.1.1	0.247798742138365	.	167680001	167760000	#4848FF	1	0.25
chr2	167760001	168680000	B.2.2.2.2.1.2.2.2.2.1	0.00628930817610063	.	167760001	168680000	#0000FF	1	0.125
chr2	168680001	168920000	B.2.2.1.2.1.2.1.1.1.2	0.128301886792453	.	168680001	168920000	#0000FF	1	0.125
chr2	168920001	169440000	B.2.2.2.2.1.2.2.2.1	0.00754716981132075	.	168920001	169440000	#0000FF	1	0.125
chr2	169440001	169640000	B.2.2.2.1.1.1.1.1.1	0.0754716981132075	.	169440001	169640000	#0000FF	1	0.125
chr2	169640001	169920000	B.2.1.1.2.2.2.2.1.2.2.1.1	0.259119496855346	.	169640001	169920000	#4848FF	1	0.25
chr2	169920001	170240000	B.2.1.1.2.2.1.1.2.2.1	0.293081761006289	.	169920001	170240000	#4848FF	1	0.25
chr2	170240001	170520000	A.1.2.1.2.1.2.2.1.2	0.832704402515723	.	170240001	170520000	#FF4848	1	0.875
chr2	170520001	171520000	B.1.1.1.2.2.1.1.1	0.544654088050314	.	170520001	171520000	#DADAFF	1	0.5
chr2	171520001	171760000	B.1.2.1.1.1.1.2.1	0.485534591194969	.	171520001	171760000	#9191FF	1	0.375
chr2	171760001	172040000	A.1.1.2.1.2.2.1.2.1	0.938364779874214	.	171760001	172040000	#FF0000	1	1
chr2	172040001	172400000	A.1.2.1.2.1.1.1.2	0.846540880503145	.	172040001	172400000	#FF4848	1	0.875
chr2	172400001	172600000	A.2.1.2.1.1.1.1.1.1	0.69685534591195	.	172400001	172600000	#FF9191	1	0.75
chr2	172600001	173000000	A.1.1.2.2.2.2.1.1.1	0.909433962264151	.	172600001	173000000	#FF0000	1	1
chr2	173000001	173320000	B.1.2.1.1.1.2.1.1	0.475471698113208	.	173000001	173320000	#9191FF	1	0.375
chr2	173320001	173520000	A.1.2.2.2.2.2.2.2	0.747169811320755	.	173320001	173520000	#FF4848	1	0.875
chr2	173520001	173840000	B.1.2.2.2.2.2.2.1.2	0.359748427672956	.	173520001	173840000	#9191FF	1	0.375
chr2	173840001	174200000	B.2.1.1.2.1.2.2.2.2	0.30314465408805	.	173840001	174200000	#4848FF	1	0.25
chr2	174200001	174400000	A.2.2.2.2.2.2.2.1	0.582389937106918	.	174200001	174400000	#FFDADA	1	0.625
chr2	174400001	174760000	B.1.1.1.1.2.1.2.2.2.1	0.561006289308176	.	174400001	174760000	#DADAFF	1	0.5
chr2	174760001	174920000	A.1.2.1.1.2.2.1.2.1	0.855345911949686	.	174760001	174920000	#FF4848	1	0.875
chr2	174920001	175240000	A.1.2.1.2.2.2.2.2.2	0.810062893081761	.	174920001	175240000	#FF4848	1	0.875
chr2	175240001	175560000	A.1.1.2.1.1.1.1.1	0.953459119496855	.	175240001	175560000	#FF0000	1	1
chr2	175560001	175840000	A.1.2.2.1.2.2.1	0.784905660377359	.	175560001	175840000	#FF4848	1	0.875
chr2	175840001	176080000	A.1.2.1.1.2.1.1.2.2.2.1	0.864150943396226	.	175840001	176080000	#FF4848	1	0.875
chr2	176080001	176240000	B.1.1.1.2.2.2.1.1.1	0.539622641509434	.	176080001	176240000	#DADAFF	1	0.5
chr2	176240001	176440000	B.1.2.2.2.2.1.2.2.2.2	0.371069182389937	.	176240001	176440000	#9191FF	1	0.375
chr2	176440001	176600000	B.1.1.1.1.2.1.1.1.2	0.567295597484277	.	176440001	176600000	#DADAFF	1	0.5
chr2	176600001	176760000	B.2.1.1.2.1.1.2.2.2	0.325786163522013	.	176600001	176760000	#4848FF	1	0.25
chr2	176760001	176920000	A.2.2.2.2.1.2.2.1	0.592452830188679	.	176760001	176920000	#FFDADA	1	0.625
chr2	176920001	177040000	A.2.2.2.2.1.1.2	0.6	.	176920001	177040000	#FFDADA	1	0.625
chr2	177040001	177240000	A.1.2.2.2.2.2.2.1.2.2	0.748427672955975	.	177040001	177240000	#FF4848	1	0.875
chr2	177240001	177520000	B.1.2.1.1.1.2.2.1	0.472955974842767	.	177240001	177520000	#9191FF	1	0.375
chr2	177520001	177680000	B.1.2.2.2.2.2.2.1.1.2	0.361006289308176	.	177520001	177680000	#9191FF	1	0.375
chr2	177680001	178000000	B.2.1.1.2.1.1.2.2.1	0.327044025157233	.	177680001	178000000	#4848FF	1	0.25
chr2	178000001	178160000	A.1.2.2.1.1.1.1.2	0.807547169811321	.	178000001	178160000	#FF4848	1	0.875
chr2	178160001	178280000	A.2.1.1.2.1.2.2.1.2	0.70440251572327	.	178160001	178280000	#FF9191	1	0.75
chr2	178280001	178640000	A.2.1.1.2.1.2.1.2.1.2.2	0.708176100628931	.	178280001	178640000	#FF9191	1	0.75
chr2	178640001	178960000	B.1.2.2.2.2.1.2.2.1.2	0.373584905660377	.	178640001	178960000	#9191FF	1	0.375
chr2	178960001	179400000	A.1.1.2.1.2.2.1.2.2	0.937106918238994	.	178960001	179400000	#FF0000	1	1
chr2	179400001	179560000	A.2.1.1.2.1.2.1.2.2	0.706918238993711	.	179400001	179560000	#FF9191	1	0.75
chr2	179560001	179840000	A.1.2.2.2.2.2.2.1.1.2.2	0.750943396226415	.	179560001	179840000	#FF4848	1	0.875
chr2	179840001	180000000	A.1.2.1.2.2.2.1.1.1.2	0.817610062893082	.	179840001	180000000	#FF4848	1	0.875
chr2	180000001	180360000	B.1.1.1.1.1.1.1.2	0.578616352201258	.	180000001	180360000	#DADAFF	1	0.5
chr2	180360001	180560000	B.2.1.1.2.1.2.2.1.1.1	0.310691823899371	.	180360001	180560000	#4848FF	1	0.25
chr2	180560001	180880000	B.1.2.2.2.1.1.1.2.1.1.2	0.39496855345912	.	180560001	180880000	#9191FF	1	0.375
chr2	180880001	181480000	B.2.1.2.2.2.1.2.1.1.2.1	0.19622641509434	.	180880001	181480000	#4848FF	1	0.25
chr2	181480001	182000000	B.1.2.1.1.1.1.2.2.1.2.1.1	0.483018867924528	.	181480001	182000000	#9191FF	1	0.375
chr2	182000001	182400000	A.1.1.2.2.1.1.2	0.925786163522013	.	182000001	182400000	#FF0000	1	1
chr2	182400001	182600000	B.1.1.1.1.2.2.2.1	0.557232704402516	.	182400001	182600000	#DADAFF	1	0.5
chr2	182600001	182880000	B.1.2.1.1.2.2.2.1.1.1	0.462893081761006	.	182600001	182880000	#9191FF	1	0.375
chr2	182880001	183040000	B.1.2.1.1.2.2.1.2.1	0.465408805031447	.	182880001	183040000	#9191FF	1	0.375
chr2	183040001	183560000	B.2.1.1.2.1.2.2.1.1.2.2	0.308176100628931	.	183040001	183560000	#4848FF	1	0.25
chr2	183560001	184080000	A.1.2.1.1.2.1.2.2.2	0.859119496855346	.	183560001	184080000	#FF4848	1	0.875
chr2	184080001	184560000	B.2.1.2.2.2.1.2.1.2.1	0.193710691823899	.	184080001	184560000	#4848FF	1	0.25
chr2	184560001	185240000	B.2.1.2.2.1.1.2.2.1.1	0.223899371069182	.	184560001	185240000	#4848FF	1	0.25
chr2	185240001	185480000	B.1.1.1.1.1.2.2	0.569811320754717	.	185240001	185480000	#DADAFF	1	0.5
chr2	185480001	186240000	B.2.1.2.2.1.1.2.2.1.2.2	0.221383647798742	.	185480001	186240000	#4848FF	1	0.25
chr2	186240001	186400000	A.2.1.2.1.1.1.1.2.2.1	0.691823899371069	.	186240001	186400000	#FF9191	1	0.75
chr2	186400001	186640000	B.1.1.2.1.1.2.2.2	0.525786163522013	.	186400001	186640000	#DADAFF	1	0.5
chr2	186640001	186840000	B.1.2.1.1.1.1.1.1.1	0.489308176100629	.	186640001	186840000	#9191FF	1	0.375
chr2	186840001	187320000	B.1.2.2.2.2.2.1.1.2	0.367295597484277	.	186840001	187320000	#9191FF	1	0.375
chr2	187320001	187640000	A.2.1.2.1.1.1.1.2.1.2	0.693081761006289	.	187320001	187640000	#FF9191	1	0.75
chr2	187640001	187960000	A.2.2.2.2.1.2.2.2.2	0.589937106918239	.	187640001	187960000	#FFDADA	1	0.625
chr2	187960001	188320000	B.1.2.2.2.2.1.2.1.1.2.1	0.381132075471698	.	187960001	188320000	#9191FF	1	0.375
chr2	188320001	188680000	B.1.1.1.1.1.1.2.2.2	0.574842767295597	.	188320001	188680000	#DADAFF	1	0.5
chr2	188680001	188920000	A.1.2.2.2.2.2.2.1.1.2.1	0.752201257861635	.	188680001	188920000	#FF4848	1	0.875
chr2	188920001	189400000	B.1.1.1.1.1.1.1.1	0.579874213836478	.	188920001	189400000	#DADAFF	1	0.5
chr2	189400001	189600000	B.1.1.1.1.1.1.2.2.1	0.576100628930818	.	189400001	189600000	#DADAFF	1	0.5
chr2	189600001	190040000	B.1.2.2.2.2.2.1.1.1.2	0.368553459119497	.	189600001	190040000	#9191FF	1	0.375
chr2	190040001	190280000	B.1.2.1.1.2.2.1.1	0.466666666666667	.	190040001	190280000	#9191FF	1	0.375
chr2	190280001	190520000	A.2.2.2.2.1.2.2.2.1	0.591194968553459	.	190280001	190520000	#FFDADA	1	0.625
chr2	190520001	190840000	A.1.2.2.1.1.1.1.1	0.808805031446541	.	190520001	190840000	#FF4848	1	0.875
chr2	190840001	191120000	A.2.1.2.1.2.2.2	0.671698113207547	.	190840001	191120000	#FF9191	1	0.75
chr2	191120001	191320000	A.1.2.2.2.2.2.1.1	0.758490566037736	.	191120001	191320000	#FF4848	1	0.875
chr2	191320001	191560000	A.1.2.2.2.2.2.2.1.2.1	0.749685534591195	.	191320001	191560000	#FF4848	1	0.875
chr2	191560001	191720000	A.2.1.2.1.1.1.1.1.2	0.69559748427673	.	191560001	191720000	#FF9191	1	0.75
chr2	191720001	191880000	A.1.1.2.1.1.2.1.2	0.945911949685535	.	191720001	191880000	#FF0000	1	1
chr2	191880001	192040000	A.1.2.1.2.2.2.1.2	0.815094339622642	.	191880001	192040000	#FF4848	1	0.875
chr2	192040001	192440000	B.1.2.1.1.2.2.2.1.2.1	0.460377358490566	.	192040001	192440000	#9191FF	1	0.375
chr2	192440001	192600000	A.2.1.2.1.1.1.1.2.1.1	0.694339622641509	.	192440001	192600000	#FF9191	1	0.75
chr2	192600001	193080000	B.2.1.1.2.1.2.2.1.1.2.1	0.309433962264151	.	192600001	193080000	#4848FF	1	0.25
chr2	193080001	193240000	B.2.1.1.2.1.2.1.1.1.1	0.324528301886792	.	193080001	193240000	#4848FF	1	0.25
chr2	193240001	193360000	B.2.1.1.2.1.2.1.1.2.1	0.320754716981132	.	193240001	193360000	#4848FF	1	0.25
chr2	193360001	193640000	B.2.2.1.1.1.2.1.1.1	0.154716981132075	.	193360001	193640000	#0000FF	1	0.125
chr2	193640001	194080000	B.2.1.2.2.2.1.1.2	0.19874213836478	.	193640001	194080000	#4848FF	1	0.25
chr2	194080001	194280000	B.2.1.1.1.1.1.2.2	0.352201257861635	.	194080001	194280000	#4848FF	1	0.25
chr2	194280001	194640000	B.2.1.1.1.1.1.1.1	0.355974842767296	.	194280001	194640000	#4848FF	1	0.25
chr2	194640001	195160000	B.2.2.1.1.2.2.1.2	0.139622641509434	.	194640001	195160000	#0000FF	1	0.125
chr2	195160001	195280000	B.2.1.1.1.1.1.1.2	0.354716981132075	.	195160001	195280000	#4848FF	1	0.25
chr2	195280001	195680000	B.2.1.2.2.2.1.1.1.2	0.2	.	195280001	195680000	#4848FF	1	0.25
chr2	195680001	196240000	B.2.1.2.2.2.1.1.1.1	0.20125786163522	.	195680001	196240000	#4848FF	1	0.25
chr2	196240001	196520000	B.1.2.1.1.1.1.2.2.1.2.2	0.480503144654088	.	196240001	196520000	#9191FF	1	0.375
chr2	196520001	197000000	A.1.2.2.1.2.1.2.2	0.786163522012579	.	196520001	197000000	#FF4848	1	0.875
chr2	197000001	197160000	A.1.1.2.1.1.1.1.2.2	0.950943396226415	.	197000001	197160000	#FF0000	1	1
chr2	197160001	197520000	A.1.2.2.2.2.2.1.2.2	0.755974842767296	.	197160001	197520000	#FF4848	1	0.875
chr2	197520001	197880000	A.1.2.1.2.2.2.2.2.1.1	0.812578616352201	.	197520001	197880000	#FF4848	1	0.875
chr2	197880001	198080000	A.2.1.1.1.1.1.1.2	0.743396226415094	.	197880001	198080000	#FF9191	1	0.75
chr2	198080001	198280000	A.1.2.1.2.2.2.2.2.1.2	0.811320754716981	.	198080001	198280000	#FF4848	1	0.875
chr2	198280001	198400000	A.1.1.2.1.1.2.1.1.2	0.947169811320755	.	198280001	198400000	#FF0000	1	1
chr2	198400001	198680000	A.2.1.1.1.1.1.2.2.2.1	0.737106918238994	.	198400001	198680000	#FF9191	1	0.75
chr2	198680001	199000000	B.1.2.1.1.1.1.2.2.2.2.1	0.477987421383648	.	198680001	199000000	#9191FF	1	0.375
chr2	199000001	199120000	B.1.2.1.1.2.1.2.2	0.467924528301887	.	199000001	199120000	#9191FF	1	0.375
chr2	199120001	199520000	B.1.2.2.2.2.1.2.1.2.1.1	0.378616352201258	.	199120001	199520000	#9191FF	1	0.375
chr2	199520001	199640000	B.1.2.1.1.1.1.1.2	0.486792452830189	.	199520001	199640000	#9191FF	1	0.375
chr2	199640001	200200000	B.1.2.2.2.2.1.2.1.2.1.2	0.377358490566038	.	199640001	200200000	#9191FF	1	0.375
chr2	200200001	200520000	B.1.2.2.2.1.1.1.2.1.2.1	0.393710691823899	.	200200001	200520000	#9191FF	1	0.375
chr2	200520001	200760000	B.1.1.1.2.2.2.1.1.2	0.538364779874214	.	200520001	200760000	#DADAFF	1	0.5
chr2	200760001	200880000	A.2.1.2.1.1.1.2.1	0.689308176100629	.	200760001	200880000	#FF9191	1	0.75
chr2	200880001	201160000	B.1.2.1.1.1.1.2.2.2.2.2	0.476729559748428	.	200880001	201160000	#9191FF	1	0.375
chr2	201160001	201320000	A.2.1.1.1.1.1.2.2.1.2.2	0.738364779874214	.	201160001	201320000	#FF9191	1	0.75
chr2	201320001	201720000	A.1.2.1.2.2.2.1.1.1.1	0.818867924528302	.	201320001	201720000	#FF4848	1	0.875
chr2	201720001	202000000	A.1.1.1.2.2.1.2.1	0.974842767295597	.	201720001	202000000	#FF0000	1	1
chr2	202000001	202320000	A.1.1.2.1.1.1.1.2.1	0.952201257861635	.	202000001	202320000	#FF0000	1	1
chr2	202320001	202680000	A.2.1.1.1.1.1.1.1.1	0.745911949685535	.	202320001	202680000	#FF9191	1	0.75
chr2	202680001	203080000	A.2.2.1.2.2.2.2.2	0.621383647798742	.	202680001	203080000	#FFDADA	1	0.625
chr2	203080001	203360000	A.1.2.1.1.2.2.1.2.2.1	0.854088050314465	.	203080001	203360000	#FF4848	1	0.875
chr2	203360001	203680000	A.1.2.2.1.1.1.2.1	0.806289308176101	.	203360001	203680000	#FF4848	1	0.875
chr2	203680001	203960000	A.1.1.2.1.1.2.2	0.944654088050314	.	203680001	203960000	#FF0000	1	1
chr2	203960001	204360000	A.1.1.1.2.2.1.2.2.1	0.973584905660377	.	203960001	204360000	#FF0000	1	1
chr2	204360001	204520000	A.1.2.1.1.2.2.1.1.2	0.856603773584906	.	204360001	204520000	#FF4848	1	0.875
chr2	204520001	204800000	A.1.1.2.2.2.2.1.2.1	0.906918238993711	.	204520001	204800000	#FF0000	1	1
chr2	204800001	205080000	A.2.2.2.2.2.2.2.2	0.581132075471698	.	204800001	205080000	#FFDADA	1	0.625
chr2	205080001	205240000	B.1.2.1.1.2.1.2.1	0.469182389937107	.	205080001	205240000	#9191FF	1	0.375
chr2	205240001	205720000	B.2.1.2.2.2.1.2.2.1	0.191194968553459	.	205240001	205720000	#4848FF	1	0.25
chr2	205720001	205840000	B.2.1.1.2.1.2.1.1.1.2.1	0.323270440251572	.	205720001	205840000	#4848FF	1	0.25
chr2	205840001	206560000	B.2.2.1.1.1.2.2.2	0.149685534591195	.	205840001	206560000	#0000FF	1	0.125
chr2	206560001	206840000	B.1.1.2.2.1.2.2.1	0.50314465408805	.	206560001	206840000	#DADAFF	1	0.5
chr2	206840001	207040000	A.1.2.1.1.2.2.2.2	0.850314465408805	.	206840001	207040000	#FF4848	1	0.875
chr2	207040001	207560000	B.1.2.1.1.2.2.2.1.1.2	0.461635220125786	.	207040001	207560000	#9191FF	1	0.375
chr2	207560001	207720000	A.2.2.2.2.2.1.1	0.588679245283019	.	207560001	207720000	#FFDADA	1	0.625
chr2	207720001	208040000	B.1.2.1.1.2.2.2.2	0.457861635220126	.	207720001	208040000	#9191FF	1	0.375
chr2	208040001	208360000	B.1.2.2.2.2.1.2.1.1.2.2	0.379874213836478	.	208040001	208360000	#9191FF	1	0.375
chr2	208360001	208640000	A.1.2.1.1.2.1.1.2.1.2	0.866666666666667	.	208360001	208640000	#FF4848	1	0.875
chr2	208640001	208960000	A.2.1.1.1.1.1.2.2.1.1	0.740880503144654	.	208640001	208960000	#FF9191	1	0.75
chr2	208960001	209240000	A.2.1.1.1.1.1.2.2.1.2.1	0.739622641509434	.	208960001	209240000	#FF9191	1	0.75
chr2	209240001	209680000	B.1.2.2.2.2.2.1.1.1.1	0.369811320754717	.	209240001	209680000	#9191FF	1	0.375
chr2	209680001	209960000	B.1.2.2.2.1.1.2.1	0.389937106918239	.	209680001	209960000	#9191FF	1	0.375
chr2	209960001	210200000	B.1.2.1.1.1.1.1.1.2	0.488050314465409	.	209960001	210200000	#9191FF	1	0.375
chr2	210200001	210440000	A.1.2.1.1.2.1.1.2.1.1	0.867924528301887	.	210200001	210440000	#FF4848	1	0.875
chr2	210440001	210640000	A.2.1.2.1.2.2.1.2	0.672955974842767	.	210440001	210640000	#FF9191	1	0.75
chr2	210640001	210880000	A.2.2.2.2.1.2.1.1.1.1.2	0.59748427672956	.	210640001	210880000	#FFDADA	1	0.625
chr2	210880001	211080000	A.2.1.1.2.1.2.1.2.1.1	0.710691823899371	.	210880001	211080000	#FF9191	1	0.75
chr2	211080001	211440000	B.1.2.2.2.2.1.2.1.2.2	0.376100628930818	.	211080001	211440000	#9191FF	1	0.375
chr2	211440001	211720000	B.2.1.1.2.1.2.1.2.1.2.1	0.316981132075472	.	211440001	211720000	#4848FF	1	0.25
chr2	211720001	212160000	B.2.1.2.2.1.1.2.2.2.2.1	0.218867924528302	.	211720001	212160000	#4848FF	1	0.25
chr2	212160001	212560000	B.2.1.2.2.1.1.2.2.2.1	0.220125786163522	.	212160001	212560000	#4848FF	1	0.25
chr2	212560001	212880000	B.2.1.1.2.1.2.1.2.1.2.2	0.315723270440252	.	212560001	212880000	#4848FF	1	0.25
chr2	212880001	213240000	B.2.1.2.2.1.1.1.1	0.227672955974843	.	212880001	213240000	#4848FF	1	0.25
chr2	213240001	213480000	B.2.1.1.2.1.1.1.1	0.337106918238994	.	213240001	213480000	#4848FF	1	0.25
chr2	213480001	213800000	B.1.2.2.2.1.1.1.2.1.1.1	0.39622641509434	.	213480001	213800000	#9191FF	1	0.375
chr2	213800001	214040000	A.2.2.2.2.1.2.1.1.1.1.1	0.59874213836478	.	213800001	214040000	#FFDADA	1	0.625
chr2	214040001	214200000	A.2.2.2.2.1.2.1.2	0.593710691823899	.	214040001	214200000	#FFDADA	1	0.625
chr2	214200001	214360000	B.1.2.2.2.1.1.1.2.2	0.391194968553459	.	214200001	214360000	#9191FF	1	0.375
chr2	214360001	214440000	B.1.1.1.1.1.1.2.1	0.577358490566038	.	214360001	214440000	#DADAFF	1	0.5
chr2	214440001	215320000	B.2.1.1.2.1.2.1.2.2.2.1	0.313207547169811	.	214440001	215320000	#4848FF	1	0.25
chr2	215320001	215560000	A.2.2.2.2.1.2.1.1.1.2	0.59622641509434	.	215320001	215560000	#FFDADA	1	0.625
chr2	215560001	215720000	A.1.2.2.2.2.2.2.1.1.1.1	0.754716981132076	.	215560001	215720000	#FF4848	1	0.875
chr2	215720001	215960000	B.1.2.1.1.2.2.1.2.2	0.464150943396226	.	215720001	215960000	#9191FF	1	0.375
chr2	215960001	216120000	B.1.2.2.2.1.1.2.2.1	0.388679245283019	.	215960001	216120000	#9191FF	1	0.375
chr2	216120001	216280000	A.2.1.1.2.1.2.2.1.1	0.705660377358491	.	216120001	216280000	#FF9191	1	0.75
chr2	216280001	216880000	B.1.1.2.1.1.2.1.1	0.530817610062893	.	216280001	216880000	#DADAFF	1	0.5
chr2	216880001	217080000	A.1.1.2.1.1.2.1.1.1	0.948427672955975	.	216880001	217080000	#FF0000	1	1
chr2	217080001	217240000	A.2.2.2.2.2.2.1.1.2	0.584905660377358	.	217080001	217240000	#FFDADA	1	0.625
chr2	217240001	217400000	A.2.1.1.1.1.1.2.2.2.2	0.735849056603774	.	217240001	217400000	#FF9191	1	0.75
chr2	217400001	217600000	B.1.2.1.1.1.2.2.2	0.471698113207547	.	217400001	217600000	#9191FF	1	0.375
chr2	217600001	217840000	B.2.1.2.2.2.1.2.1.2.2	0.192452830188679	.	217600001	217840000	#4848FF	1	0.25
chr2	217840001	218080000	B.2.1.2.2.1.1.2.1	0.225157232704403	.	217840001	218080000	#4848FF	1	0.25
chr2	218080001	218160000	B.2.1.1.2.1.1.1.2	0.335849056603774	.	218080001	218160000	#4848FF	1	0.25
chr2	218160001	218640000	B.2.2.1.1.1.2.1.2	0.152201257861635	.	218160001	218640000	#0000FF	1	0.125
chr2	218640001	219080000	B.1.1.1.2.2.2.2.2.1	0.534591194968553	.	218640001	219080000	#DADAFF	1	0.5
chr2	219080001	219560000	A.1.1.1.1.1.1.2	0.99874213836478	.	219080001	219560000	#FF0000	1	1
chr2	219560001	219760000	A.1.2.1.1.2.1.1.1.1.1.1	0.872955974842767	.	219560001	219760000	#FF4848	1	0.875
chr2	219760001	219840000	A.1.2.1.1.2.1.1.1.1.1.2	0.871698113207547	.	219760001	219840000	#FF4848	1	0.875
chr2	219840001	220040000	A.1.1.2.2.2.2.2.1	0.90314465408805	.	219840001	220040000	#FF0000	1	1
chr2	220040001	220240000	A.1.1.1.1.2.2.1	0.989937106918239	.	220040001	220240000	#FF0000	1	1
chr2	220240001	220560000	A.1.2.2.1.2.1.1.2.2	0.788679245283019	.	220240001	220560000	#FF4848	1	0.875
chr2	220560001	220840000	B.2.1.2.2.2.2.2.2.1.1.2	0.177358490566038	.	220560001	220840000	#4848FF	1	0.25
chr2	220840001	221000000	B.2.2.2.1.1.1.1.1.2	0.0742138364779874	.	220840001	221000000	#0000FF	1	0.125
chr2	221000001	221400000	B.2.2.2.2.1.2.1.1.1	0.0188679245283019	.	221000001	221400000	#0000FF	1	0.125
chr2	221400001	221720000	B.2.2.1.2.2.2.2.2.1	0.080503144654088	.	221400001	221720000	#0000FF	1	0.125
chr2	221720001	221800000	B.2.1.2.1.1.2.1.2	0.246540880503145	.	221720001	221800000	#4848FF	1	0.25
chr2	221800001	221960000	B.2.2.2.1.2.1.1.2.1	0.0591194968553459	.	221800001	221960000	#0000FF	1	0.125
chr2	221960001	222280000	B.2.2.2.1.2.1.1.2.2.1	0.0578616352201258	.	221960001	222280000	#0000FF	1	0.125
chr2	222280001	222840000	B.2.2.2.2.1.2.2.2.2.2	0.0050314465408805	.	222280001	222840000	#0000FF	1	0.125
chr2	222840001	223120000	B.2.2.2.1.1.1.1.2	0.0729559748427673	.	222840001	223120000	#0000FF	1	0.125
chr2	223120001	223200000	B.2.1.1.1.1.1.2.1	0.353459119496855	.	223120001	223200000	#4848FF	1	0.25
chr2	223200001	223440000	B.2.1.2.2.2.2.2.2.1.2	0.176100628930818	.	223200001	223440000	#4848FF	1	0.25
chr2	223440001	223800000	A.2.1.2.2.1.2.1.2.2	0.660377358490566	.	223440001	223800000	#FF9191	1	0.75
chr2	223800001	224040000	B.2.1.1.2.1.1.2.1.2.1.2	0.329559748427673	.	223800001	224040000	#4848FF	1	0.25
chr2	224040001	224600000	B.2.1.2.2.2.1.2.2.2	0.189937106918239	.	224040001	224600000	#4848FF	1	0.25
chr2	224600001	224840000	A.1.2.2.1.2.1.2.1	0.787421383647799	.	224600001	224840000	#FF4848	1	0.875
chr2	224840001	225160000	B.1.2.2.2.2.2.1.2.1	0.366037735849057	.	224840001	225160000	#9191FF	1	0.375
chr2	225160001	225320000	B.1.1.2.2.1.2.2.2	0.50188679245283	.	225160001	225320000	#DADAFF	1	0.5
chr2	225320001	225480000	A.2.1.1.1.1.1.2.1	0.742138364779874	.	225320001	225480000	#FF9191	1	0.75
chr2	225480001	225760000	B.2.1.1.2.1.2.1.1.1.2.2	0.322012578616352	.	225480001	225760000	#4848FF	1	0.25
chr2	225760001	226160000	B.2.1.2.2.1.1.2.2.1.2.1	0.222641509433962	.	225760001	226160000	#4848FF	1	0.25
chr2	226160001	226440000	B.2.1.2.2.1.1.2.2.2.2.2	0.217610062893082	.	226160001	226440000	#4848FF	1	0.25
chr2	226440001	226720000	B.2.1.1.2.1.2.1.2.2.1	0.314465408805031	.	226440001	226720000	#4848FF	1	0.25
chr2	226720001	227000000	B.2.1.1.2.1.2.1.2.1.1	0.318238993710692	.	226720001	227000000	#4848FF	1	0.25
chr2	227000001	227520000	B.1.2.2.2.2.2.1.2.2.1	0.364779874213836	.	227000001	227520000	#9191FF	1	0.375
chr2	227520001	227800000	A.1.2.2.2.2.2.2.1.1.1.2	0.753459119496855	.	227520001	227800000	#FF4848	1	0.875
chr2	227800001	227960000	A.2.1.2.1.2.2.1.1	0.674213836477987	.	227800001	227960000	#FF9191	1	0.75
chr2	227960001	228240000	A.1.2.1.1.2.2.2.1	0.851572327044025	.	227960001	228240000	#FF4848	1	0.875
chr2	228240001	228440000	A.1.2.1.2.2.2.1.1.2	0.816352201257862	.	228240001	228440000	#FF4848	1	0.875
chr2	228440001	228760000	A.2.2.1.2.2.2.2.1	0.622641509433962	.	228440001	228760000	#FFDADA	1	0.625
chr2	228760001	229000000	B.1.2.2.2.1.1.1.2.1.2.2	0.392452830188679	.	228760001	229000000	#9191FF	1	0.375
chr2	229000001	229320000	B.1.2.2.2.2.2.1.2.2.2	0.363522012578616	.	229000001	229320000	#9191FF	1	0.375
chr2	229320001	229480000	A.2.2.2.2.1.1.1.2	0.60125786163522	.	229320001	229480000	#FFDADA	1	0.625
chr2	229480001	229640000	B.1.2.2.2.1.1.2.2.2	0.387421383647799	.	229480001	229640000	#9191FF	1	0.375
chr2	229640001	230200000	B.2.2.1.1.1.2.1.1.2	0.153459119496855	.	229640001	230200000	#0000FF	1	0.125
chr2	230200001	230600000	B.2.1.1.2.1.1.2.1.2.1.1	0.330817610062893	.	230200001	230600000	#4848FF	1	0.25
chr2	230600001	230800000	A.1.2.1.1.2.1.1.2.2.1	0.865408805031447	.	230600001	230800000	#FF4848	1	0.875
chr2	230800001	231200000	A.1.2.1.1.2.1.1.2.2.2.2	0.862893081761006	.	230800001	231200000	#FF4848	1	0.875
chr2	231200001	231520000	A.1.1.2.2.2.2.1.1.2	0.908176100628931	.	231200001	231520000	#FF0000	1	1
chr2	231520001	231680000	A.1.2.1.1.2.2.1.1.1	0.857861635220126	.	231520001	231680000	#FF4848	1	0.875
chr2	231680001	231920000	A.1.1.2.2.2.2.1.2.2.1	0.905660377358491	.	231680001	231920000	#FF0000	1	1
chr2	231920001	232320000	A.1.1.2.1.1.1.2	0.949685534591195	.	231920001	232320000	#FF0000	1	1
chr2	232320001	232680000	A.1.1.1.1.2.2.2	0.988679245283019	.	232320001	232680000	#FF0000	1	1
chr2	232680001	232960000	A.1.2.1.2.2.2.2.1	0.813836477987421	.	232680001	232960000	#FF4848	1	0.875
chr2	232960001	233240000	A.1.2.2.1.1.1.2.2	0.805031446540881	.	232960001	233240000	#FF4848	1	0.875
chr2	233240001	233400000	A.2.1.1.2.1.1.2	0.713207547169811	.	233240001	233400000	#FF9191	1	0.75
chr2	233400001	233640000	A.1.1.2.2.2.2.2.2	0.90188679245283	.	233400001	233640000	#FF0000	1	1
chr2	233640001	233760000	A.1.2.2.2.2.1.2.1.2	0.761006289308176	.	233640001	233760000	#FF4848	1	0.875
chr2	233760001	234000000	A.1.1.2.2.2.2.1.2.2.2	0.90440251572327	.	233760001	234000000	#FF0000	1	1
chr2	234040001	234200000	A.1.1.2.2.2.2.1.2.2.2	0.90440251572327	.	234040001	234200000	#FF0000	1	1
chr2	234200001	234440000	A.1.2.1.1.2.2.1.2.2.2	0.852830188679245	.	234200001	234440000	#FF4848	1	0.875
chr2	234440001	234840000	A.2.2.1.2.1.2.2.1	0.631446540880503	.	234440001	234840000	#FFDADA	1	0.625
chr2	234840001	234960000	A.2.1.2.1.1.1.2.2.2	0.686792452830189	.	234840001	234960000	#FF9191	1	0.75
chr2	234960001	235440000	B.1.1.1.2.2.2.2.2.2	0.533333333333333	.	234960001	235440000	#DADAFF	1	0.5
chr2	235440001	236000000	B.2.1.1.2.1.2.2.2.1	0.30440251572327	.	235440001	236000000	#4848FF	1	0.25
chr2	236000001	236200000	B.1.2.1.1.2.1.1	0.470440251572327	.	236000001	236200000	#9191FF	1	0.375
chr2	236200001	236360000	B.1.1.1.2.2.2.1.2	0.537106918238994	.	236200001	236360000	#DADAFF	1	0.5
chr2	236360001	236720000	B.1.1.2.1.1.2.1.2.2	0.528301886792453	.	236360001	236720000	#DADAFF	1	0.5
chr2	236720001	237200000	B.1.2.2.2.2.2.2.2.2	0.357232704402516	.	236720001	237200000	#9191FF	1	0.375
chr2	237200001	237560000	B.1.2.2.2.2.1.1.1	0.384905660377359	.	237200001	237560000	#9191FF	1	0.375
chr2	237560001	237960000	B.1.2.2.2.2.2.2.1.1.1	0.362264150943396	.	237560001	237960000	#9191FF	1	0.375
chr2	237960001	238360000	B.1.2.2.2.2.1.1.2	0.383647798742138	.	237960001	238360000	#9191FF	1	0.375
chr2	238360001	238560000	A.2.2.2.2.2.2.1.1.1	0.586163522012579	.	238360001	238560000	#FFDADA	1	0.625
chr2	238560001	238840000	A.2.1.1.1.1.1.1.1.2	0.744654088050314	.	238560001	238840000	#FF9191	1	0.75
chr2	238840001	239200000	A.1.2.1.1.2.1.1.1.1.2	0.870440251572327	.	238840001	239200000	#FF4848	1	0.875
chr2	239200001	239400000	A.2.1.1.2.1.2.2.2.2	0.70188679245283	.	239200001	239400000	#FF9191	1	0.75
chr2	239400001	239800000	B.1.2.1.1.1.2.1.2	0.474213836477987	.	239400001	239800000	#9191FF	1	0.375
chr2	239840001	239960000	B.1.2.1.1.1.2.1.2	0.474213836477987	.	239840001	239960000	#9191FF	1	0.375
chr2	239960001	240200000	A.2.2.1.2.1.2.2.2	0.630188679245283	.	239960001	240200000	#FFDADA	1	0.625
chr2	240200001	240320000	A.2.1.2.1.1.2.2.1.2	0.683018867924528	.	240200001	240320000	#FF9191	1	0.75
chr2	240320001	240880000	B.1.1.1.1.2.1.1.1.1	0.568553459119497	.	240320001	240880000	#DADAFF	1	0.5
chr2	240880001	241120000	A.2.1.2.1.1.1.2.2.1	0.688050314465409	.	240880001	241120000	#FF9191	1	0.75
chr2	241120001	241440000	A.2.1.2.1.1.2.2.1.1	0.684276729559748	.	241120001	241440000	#FF9191	1	0.75
chr2	241440001	241600000	A.1.2.2.2.2.1.2.2	0.759748427672956	.	241440001	241600000	#FF4848	1	0.875
chr2	241600001	241760000	A.2.2.1.2.1.1	0.633962264150943	.	241600001	241760000	#FFDADA	1	0.625
chr2	241760001	241960000	A.2.1.1.2.1.1.1	0.714465408805031	.	241760001	241960000	#FF9191	1	0.75
chr2	241960001	242120000	A.1.2.2.2.2.1.2.1.1	0.762264150943396	.	241960001	242120000	#FF4848	1	0.875
chr2	242160001	242200000	A.1.2.2.2.2.1.2.1.1	0.762264150943396	.	242160001	242200000	#FF4848	1	0.875
chr2	242200001	242680000	A.1.1.1.2.2.1.2.2.2	0.972327044025157	.	242200001	242680000	#FF0000	1	1
chr2	242680001	243080000	A.1.2.2.2.2.1.1	0.763522012578616	.	242680001	243080000	#FF4848	1	0.875
chr3	40001	440000	B.2.2.2.1.2.1.1.1	0.0535714285714286	.	40001	440000	#0000FF	1	0.125
chr3	440001	880000	B.2.1.2.2.1.2.1.2	0.15625	.	440001	880000	#4848FF	1	0.25
chr3	880001	1160000	B.1.2.2.2.1.2.1.2	0.282738095238095	.	880001	1160000	#9191FF	1	0.375
chr3	1160001	1520000	B.2.1.1.1.2.2.1.2	0.229166666666667	.	1160001	1520000	#4848FF	1	0.25
chr3	1520001	1880000	B.2.2.1.2.2.2.2.1	0.0610119047619048	.	1520001	1880000	#0000FF	1	0.125
chr3	1880001	2120000	B.2.2.2.1.2.1.1.2.1	0.0520833333333333	.	1880001	2120000	#0000FF	1	0.125
chr3	2120001	2720000	B.2.2.2.1.1.2	0.0550595238095238	.	2120001	2720000	#0000FF	1	0.125
chr3	2720001	3080000	B.1.2.2.1.1.1.1.2.2	0.342261904761905	.	2720001	3080000	#9191FF	1	0.375
chr3	3080001	3560000	A.2.2.1.2.1.2.2.1.1	0.592261904761905	.	3080001	3560000	#FFDADA	1	0.625
chr3	3560001	3880000	A.1.2.2.1.2.1.1.1.1.1.1	0.78125	.	3560001	3880000	#FF4848	1	0.875
chr3	3880001	4080000	A.2.2.1.2.2.2.2	0.578869047619048	.	3880001	4080000	#FFDADA	1	0.625
chr3	4080001	4360000	B.1.1.1.2.2.1.2.1	0.488095238095238	.	4080001	4360000	#DADAFF	1	0.5
chr3	4360001	4640000	A.1.2.1.1.1.1.1.1.2.1	0.873511904761905	.	4360001	4640000	#FF4848	1	0.875
chr3	4640001	4760000	A.2.1.1.1.1.2.1.1.1	0.732142857142857	.	4640001	4760000	#FF9191	1	0.75
chr3	4760001	5080000	A.1.1.1.2.1.2.1.2.1.1	0.977678571428571	.	4760001	5080000	#FF0000	1	1
chr3	5080001	5240000	A.1.2.1.1.2.1.1.1.1	0.842261904761905	.	5080001	5240000	#FF4848	1	0.875
chr3	5240001	5480000	A.2.2.1.2.1.1.2.2	0.59672619047619	.	5240001	5480000	#FFDADA	1	0.625
chr3	5480001	5640000	A.2.2.1.2.1.1.1	0.599702380952381	.	5480001	5640000	#FFDADA	1	0.625
chr3	5640001	5800000	B.1.1.1.2.2.2.1.2.1	0.482142857142857	.	5640001	5800000	#DADAFF	1	0.5
chr3	5800001	6520000	B.2.1.1.2.2.1.2.2	0.208333333333333	.	5800001	6520000	#4848FF	1	0.25
chr3	6520001	6880000	B.1.1.2.2.2.2.1	0.419642857142857	.	6520001	6880000	#DADAFF	1	0.5
chr3	6880001	7080000	B.2.1.2.1.1.2.1.2.2	0.193452380952381	.	6880001	7080000	#4848FF	1	0.25
chr3	7080001	7720000	B.2.2.2.1.2.1.2.2.2.1.2	0.0416666666666667	.	7080001	7720000	#0000FF	1	0.125
chr3	7720001	8160000	B.2.2.1.2.2.2.1.1.2.2	0.0654761904761905	.	7720001	8160000	#0000FF	1	0.125
chr3	8160001	8400000	B.2.1.2.2.1.2.2.2.1	0.15327380952381	.	8160001	8400000	#4848FF	1	0.25
chr3	8400001	8640000	B.1.2.2.2.2.1.2.2.1.1	0.269345238095238	.	8400001	8640000	#9191FF	1	0.375
chr3	8640001	8920000	A.2.2.1.2.2.2.1.2	0.580357142857143	.	8640001	8920000	#FFDADA	1	0.625
chr3	8920001	9120000	A.2.1.1.1.1.2.1.1.2	0.730654761904762	.	8920001	9120000	#FF9191	1	0.75
chr3	9120001	9360000	A.1.2.2.1.2.1.1.2.1	0.775297619047619	.	9120001	9360000	#FF4848	1	0.875
chr3	9360001	9720000	A.1.1.1.2.1.2.2.1	0.973214285714286	.	9360001	9720000	#FF0000	1	1
chr3	9720001	9880000	A.1.1.2.2.1.2.2.1.2.2	0.901785714285714	.	9720001	9880000	#FF0000	1	1
chr3	9880001	10000000	A.1.2.1.2.1.1.1.1.2	0.827380952380952	.	9880001	10000000	#FF4848	1	0.875
chr3	10000001	10360000	A.1.1.1.2.2.1.1.1.1	0.970238095238095	.	10000001	10360000	#FF0000	1	1
chr3	10360001	10840000	A.2.2.1.1.1.2.2.1.1	0.610119047619048	.	10360001	10840000	#FFDADA	1	0.625
chr3	10840001	11080000	B.1.1.2.2.2.1.2.2.1	0.422619047619048	.	10840001	11080000	#DADAFF	1	0.5
chr3	11080001	11280000	B.1.1.2.2.2.1.1.2.1	0.427083333333333	.	11080001	11280000	#DADAFF	1	0.5
chr3	11280001	11560000	A.2.1.2.1.1.2.2.2.1.1	0.660714285714286	.	11280001	11560000	#FF9191	1	0.75
chr3	11560001	11640000	A.2.2.2.2.2.2.1	0.537202380952381	.	11560001	11640000	#FFDADA	1	0.625
chr3	11640001	11920000	A.2.2.2.2.1.1.1.2.1	0.55952380952381	.	11640001	11920000	#FFDADA	1	0.625
chr3	11920001	12120000	B.1.2.1.1.1.1.1.2.2.1	0.412202380952381	.	11920001	12120000	#9191FF	1	0.375
chr3	12120001	12280000	B.1.2.1.1.1.1.1.2.1.2	0.413690476190476	.	12120001	12280000	#9191FF	1	0.375
chr3	12280001	12560000	B.1.1.1.2.1.2.1.1.2	0.501488095238095	.	12280001	12560000	#DADAFF	1	0.5
chr3	12560001	13000000	A.1.1.2.2.2.1.1.1	0.895833333333333	.	12560001	13000000	#FF0000	1	1
chr3	13000001	13280000	A.2.1.2.1.1.1.2.1.2	0.672619047619048	.	13000001	13280000	#FF9191	1	0.75
chr3	13280001	13520000	A.1.2.1.2.1.1.1.2	0.825892857142857	.	13280001	13520000	#FF4848	1	0.875
chr3	13520001	13760000	A.2.2.1.1.1.2.2.2	0.607142857142857	.	13520001	13760000	#FFDADA	1	0.625
chr3	13760001	13920000	B.1.1.2.2.2.1.2.1	0.424107142857143	.	13760001	13920000	#DADAFF	1	0.5
chr3	13920001	14000000	B.1.1.1.2.1.2.2.2.2	0.492559523809524	.	13920001	14000000	#DADAFF	1	0.5
chr3	14000001	14160000	B.1.1.1.2.1.2.1.2	0.5	.	14000001	14160000	#DADAFF	1	0.5
chr3	14160001	14360000	A.2.1.1.1.2.1.2.2	0.712797619047619	.	14160001	14360000	#FF9191	1	0.75
chr3	14360001	14640000	A.2.1.1.1.2.1.1.1.1.1	0.720238095238095	.	14360001	14640000	#FF9191	1	0.75
chr3	14640001	15000000	A.2.1.1.1.2.1.1.1.1.2	0.71875	.	14640001	15000000	#FF9191	1	0.75
chr3	15000001	15640000	A.1.1.1.2.2.1.2.1.1	0.962797619047619	.	15000001	15640000	#FF0000	1	1
chr3	15640001	15920000	A.1.1.2.1.1.1.1.1.2	0.949404761904762	.	15640001	15920000	#FF0000	1	1
chr3	15920001	16400000	A.2.2.2.2.2.1.2.2	0.538690476190476	.	15920001	16400000	#FFDADA	1	0.625
chr3	16400001	16560000	B.1.1.2.2.2.1.1.1.2	0.428571428571429	.	16400001	16560000	#DADAFF	1	0.5
chr3	16560001	16640000	B.1.1.1.2.1.2.2.2.1	0.494047619047619	.	16560001	16640000	#DADAFF	1	0.5
chr3	16640001	16840000	B.1.2.1.1.1.1.1.2.2.2.1	0.410714285714286	.	16640001	16840000	#9191FF	1	0.375
chr3	16840001	17120000	A.2.2.2.2.2.2.2.1	0.535714285714286	.	16840001	17120000	#FFDADA	1	0.625
chr3	17120001	17200000	A.2.2.2.2.1.1.2.1	0.556547619047619	.	17120001	17200000	#FFDADA	1	0.625
chr3	17200001	17520000	A.2.1.2.1.1.1.2.1.1.2	0.674107142857143	.	17200001	17520000	#FF9191	1	0.75
chr3	17520001	17840000	A.1.2.2.1.1.1.2.1	0.793154761904762	.	17520001	17840000	#FF4848	1	0.875
chr3	17840001	17920000	A.2.1.1.1.1.2.2.2	0.72172619047619	.	17840001	17920000	#FF9191	1	0.75
chr3	17920001	18160000	A.2.1.1.1.1.2.2.1	0.723214285714286	.	17920001	18160000	#FF9191	1	0.75
chr3	18160001	18320000	A.2.1.2.1.1.1.2.2.2	0.669642857142857	.	18160001	18320000	#FF9191	1	0.75
chr3	18320001	18480000	A.2.2.1.1.1.1.1.1.2	0.623511904761905	.	18320001	18480000	#FFDADA	1	0.625
chr3	18480001	18680000	A.2.2.2.2.2.2.2.2	0.53422619047619	.	18480001	18680000	#FFDADA	1	0.625
chr3	18680001	18880000	A.2.1.1.1.1.2.1.2.1.1	0.729166666666667	.	18680001	18880000	#FF9191	1	0.75
chr3	18880001	19040000	A.2.1.1.1.1.1.1.1.1	0.745535714285714	.	18880001	19040000	#FF9191	1	0.75
chr3	19040001	19240000	A.2.2.1.2.1.2.2.2.2	0.587797619047619	.	19040001	19240000	#FFDADA	1	0.625
chr3	19240001	19320000	A.2.2.2.2.2.1.1.1.2	0.544642857142857	.	19240001	19320000	#FFDADA	1	0.625
chr3	19320001	19560000	B.1.1.2.2.1.2.2.2.2.1	0.433035714285714	.	19320001	19560000	#DADAFF	1	0.5
chr3	19560001	19800000	B.1.1.2.2.1.2.1.2.2.2	0.438988095238095	.	19560001	19800000	#DADAFF	1	0.5
chr3	19800001	19960000	B.1.1.2.2.1.2.1.1.2	0.443452380952381	.	19800001	19960000	#DADAFF	1	0.5
chr3	19960001	20240000	A.1.2.1.1.2.1.1.2	0.839285714285714	.	19960001	20240000	#FF4848	1	0.875
chr3	20240001	20600000	B.1.2.2.2.2.1.2.1.2	0.270833333333333	.	20240001	20600000	#9191FF	1	0.375
chr3	20600001	20800000	B.2.2.1.2.1.1.2.2.1.2	0.101190476190476	.	20600001	20800000	#0000FF	1	0.125
chr3	20800001	21240000	B.2.2.2.1.2.1.2.1.2	0.0461309523809524	.	20800001	21240000	#0000FF	1	0.125
chr3	21240001	21560000	B.2.2.1.2.1.1.2.2.2.2	0.0952380952380952	.	21240001	21560000	#0000FF	1	0.125
chr3	21560001	21720000	B.2.2.1.2.1.1.2.2.1.1	0.102678571428571	.	21560001	21720000	#0000FF	1	0.125
chr3	21720001	22000000	B.2.1.2.1.2.2.1.1.1	0.178571428571429	.	21720001	22000000	#4848FF	1	0.25
chr3	22000001	22080000	B.1.2.2.2.1.2.1.1	0.28422619047619	.	22000001	22080000	#9191FF	1	0.375
chr3	22080001	22320000	B.2.1.1.2.1.2.2	0.21875	.	22080001	22320000	#4848FF	1	0.25
chr3	22320001	22560000	B.2.1.1.2.1.1.2.1	0.223214285714286	.	22320001	22560000	#4848FF	1	0.25
chr3	22560001	22760000	B.1.2.1.1.1.2.2.1.1	0.40327380952381	.	22560001	22760000	#9191FF	1	0.375
chr3	22760001	23000000	B.1.1.2.2.1.2.2.2.2.2	0.431547619047619	.	22760001	23000000	#DADAFF	1	0.5
chr3	23000001	23160000	A.2.1.2.1.2.1.2.1	0.65327380952381	.	23000001	23160000	#FF9191	1	0.75
chr3	23160001	23480000	A.1.1.2.1.1.2.2.2	0.938988095238095	.	23160001	23480000	#FF0000	1	1
chr3	23480001	24000000	A.1.1.1.2.1.2.1.1.2.1	0.980654761904762	.	23480001	24000000	#FF0000	1	1
chr3	24000001	24360000	B.1.1.1.2.2.1.2.2	0.486607142857143	.	24000001	24360000	#DADAFF	1	0.5
chr3	24360001	24760000	B.2.1.1.2.1.1.1.1	0.226190476190476	.	24360001	24760000	#4848FF	1	0.25
chr3	24760001	25440000	B.2.2.2.1.2.1.2.2.2.2	0.0401785714285714	.	24760001	25440000	#0000FF	1	0.125
chr3	25440001	25600000	B.1.2.2.2.2.1.2.1.1	0.272321428571429	.	25440001	25600000	#9191FF	1	0.375
chr3	25600001	25920000	A.2.1.2.1.2.1.1.1	0.65625	.	25600001	25920000	#FF9191	1	0.75
chr3	25920001	26160000	B.2.1.1.2.1.2.1	0.220238095238095	.	25920001	26160000	#4848FF	1	0.25
chr3	26160001	26560000	B.2.2.1.2.2.2.1.1.1.1	0.0744047619047619	.	26160001	26560000	#0000FF	1	0.125
chr3	26560001	26640000	B.2.1.2.1.2.1.2.1	0.18452380952381	.	26560001	26640000	#4848FF	1	0.25
chr3	26640001	27160000	B.2.2.2.1.2.1.2.2.2.1.1	0.0431547619047619	.	26640001	27160000	#0000FF	1	0.125
chr3	27160001	27400000	B.2.2.1.2.1.1.2.1.1.1	0.108630952380952	.	27160001	27400000	#0000FF	1	0.125
chr3	27400001	27560000	B.1.1.2.2.1.1.1	0.447916666666667	.	27400001	27560000	#DADAFF	1	0.5
chr3	27560001	27680000	B.2.1.1.1.2.2.1.1.2.2	0.230654761904762	.	27560001	27680000	#4848FF	1	0.25
chr3	27680001	27880000	B.2.1.2.1.1.2.1.1	0.196428571428571	.	27680001	27880000	#4848FF	1	0.25
chr3	27880001	28280000	B.1.2.2.2.1.1.2.1	0.287202380952381	.	27880001	28280000	#9191FF	1	0.375
chr3	28280001	28400000	A.2.2.1.2.1.1.2.1	0.598214285714286	.	28280001	28400000	#FFDADA	1	0.625
chr3	28400001	28920000	B.2.2.1.2.1.1.2.1.1.2	0.107142857142857	.	28400001	28920000	#0000FF	1	0.125
chr3	28920001	29080000	B.2.1.2.1.2.1.2.2.2	0.180059523809524	.	28920001	29080000	#4848FF	1	0.25
chr3	29080001	29480000	B.2.2.1.2.1.1.2.2.2.1.2.1	0.0982142857142857	.	29080001	29480000	#0000FF	1	0.125
chr3	29480001	30040000	B.2.2.1.2.2.2.1.1.1.2.2	0.0714285714285714	.	29480001	30040000	#0000FF	1	0.125
chr3	30040001	30400000	B.2.2.1.2.1.1.1.2.1.2	0.117559523809524	.	30040001	30400000	#0000FF	1	0.125
chr3	30400001	30640000	B.2.1.2.1.2.2.1.2	0.175595238095238	.	30400001	30640000	#4848FF	1	0.25
chr3	30640001	30800000	B.2.2.1.2.1.1.1.2.2.1.2	0.111607142857143	.	30640001	30800000	#0000FF	1	0.125
chr3	30800001	31160000	B.2.2.1.2.1.1.2.2.2.1.2.2	0.0967261904761905	.	30800001	31160000	#0000FF	1	0.125
chr3	31160001	31560000	B.2.2.1.2.1.1.2.1.2.1	0.105654761904762	.	31160001	31560000	#0000FF	1	0.125
chr3	31560001	31680000	A.2.2.1.2.2.1.2.1	0.584821428571429	.	31560001	31680000	#FFDADA	1	0.625
chr3	31680001	31920000	B.1.2.2.2.1.1.2.2	0.285714285714286	.	31680001	31920000	#9191FF	1	0.375
chr3	31920001	32200000	B.1.2.2.2.1.1.1	0.288690476190476	.	31920001	32200000	#9191FF	1	0.375
chr3	32200001	32440000	B.1.1.2.2.1.2.1.2.2.1	0.44047619047619	.	32200001	32440000	#DADAFF	1	0.5
chr3	32440001	32720000	A.1.1.2.1.1.2.2.1	0.94047619047619	.	32440001	32720000	#FF0000	1	1
chr3	32720001	33200000	A.1.1.1.2.1.2.1.1.1	0.982142857142857	.	32720001	33200000	#FF0000	1	1
chr3	33200001	33400000	A.2.1.2.1.1.1.2.1.1.1	0.675595238095238	.	33200001	33400000	#FF9191	1	0.75
chr3	33400001	33880000	A.1.1.1.2.1.2.1.1.2.2	0.979166666666667	.	33400001	33880000	#FF0000	1	1
chr3	33880001	34440000	B.1.2.2.2.2.1.2.2.2.1	0.266369047619048	.	33880001	34440000	#9191FF	1	0.375
chr3	34440001	34760000	B.2.2.2.1.2.1.2.2.1	0.0446428571428571	.	34440001	34760000	#0000FF	1	0.125
chr3	34760001	35040000	B.2.2.1.2.1.1.1.2.1.1.1	0.120535714285714	.	34760001	35040000	#0000FF	1	0.125
chr3	35040001	35160000	B.2.1.2.1.2.1.2.2.1.2	0.181547619047619	.	35040001	35160000	#4848FF	1	0.25
chr3	35160001	35880000	B.2.2.2.2.2.2.2.2	0.00148809523809524	.	35160001	35880000	#0000FF	1	0.125
chr3	35880001	36440000	B.2.2.2.2.1.2.2	0.0148809523809524	.	35880001	36440000	#0000FF	1	0.125
chr3	36440001	36760000	B.2.1.2.2.1.1.1	0.163690476190476	.	36440001	36760000	#4848FF	1	0.25
chr3	36760001	36840000	B.1.1.2.2.1.2.1.2.1	0.441964285714286	.	36760001	36840000	#DADAFF	1	0.5
chr3	36840001	37000000	A.2.1.1.1.1.1.1.1.2	0.744047619047619	.	36840001	37000000	#FF9191	1	0.75
chr3	37000001	37320000	A.1.1.1.2.1.2.1.2.2	0.974702380952381	.	37000001	37320000	#FF0000	1	1
chr3	37320001	37440000	A.1.2.2.1.1.1.1.1	0.797619047619048	.	37320001	37440000	#FF4848	1	0.875
chr3	37440001	37840000	B.1.1.1.2.1.1.1.2.2	0.511904761904762	.	37440001	37840000	#DADAFF	1	0.5
chr3	37840001	38120000	A.2.1.1.1.1.2.1.2.1.2.1	0.727678571428571	.	37840001	38120000	#FF9191	1	0.75
chr3	38120001	38600000	A.1.1.2.1.1.2.1	0.941964285714286	.	38120001	38600000	#FF0000	1	1
chr3	38600001	38720000	A.2.2.2.2.2.1.1.1.1	0.546130952380952	.	38600001	38720000	#FFDADA	1	0.625
chr3	38720001	39080000	B.1.2.1.1.1.1.1.1	0.416666666666667	.	38720001	39080000	#9191FF	1	0.375
chr3	39080001	39240000	A.1.1.2.2.2.1.2.2.1	0.886904761904762	.	39080001	39240000	#FF0000	1	1
chr3	39240001	39520000	A.2.1.1.1.1.1.2.2.1.2	0.738095238095238	.	39240001	39520000	#FF9191	1	0.75
chr3	39520001	39960000	B.2.1.1.1.1.1.2.1	0.24702380952381	.	39520001	39960000	#4848FF	1	0.25
chr3	39960001	40040000	B.1.2.2.1.1.1.2.2	0.339285714285714	.	39960001	40040000	#9191FF	1	0.375
chr3	40040001	40120000	B.1.2.1.1.1.1.2.2	0.40625	.	40040001	40120000	#9191FF	1	0.375
chr3	40120001	40280000	B.1.1.2.2.2.1.1.1.1	0.430059523809524	.	40120001	40280000	#DADAFF	1	0.5
chr3	40280001	40480000	A.2.2.2.2.1.1.2.2.1.2	0.553571428571429	.	40280001	40480000	#FFDADA	1	0.625
chr3	40480001	40600000	A.1.2.2.1.1.1.2.2.1	0.791666666666667	.	40480001	40600000	#FF4848	1	0.875
chr3	40600001	40960000	B.1.2.2.2.2.2.1.2	0.260416666666667	.	40600001	40960000	#9191FF	1	0.375
chr3	40960001	41200000	B.1.2.2.1.1.1.1.1.2.1.2	0.34672619047619	.	40960001	41200000	#9191FF	1	0.375
chr3	41200001	41360000	B.1.1.1.2.1.2.2.1.1.2	0.49702380952381	.	41200001	41360000	#DADAFF	1	0.5
chr3	41360001	41640000	B.1.1.2.2.2.1.1.2.2	0.425595238095238	.	41360001	41640000	#DADAFF	1	0.5
chr3	41640001	41720000	B.1.1.1.2.1.2.2.1.1.1	0.498511904761905	.	41640001	41720000	#DADAFF	1	0.5
chr3	41720001	41960000	A.2.1.2.1.1.1.2.2.1	0.671130952380952	.	41720001	41960000	#FF9191	1	0.75
chr3	41960001	42120000	A.1.1.2.2.2.1.2.1.1.2.1	0.891369047619048	.	41960001	42120000	#FF0000	1	1
chr3	42120001	42320000	A.1.2.2.1.2.2.2.2	0.767857142857143	.	42120001	42320000	#FF4848	1	0.875
chr3	42320001	42600000	A.2.1.2.1.1.2.2.2.2	0.657738095238095	.	42320001	42600000	#FF9191	1	0.75
chr3	42600001	42920000	A.1.2.1.1.1.1.1.1.2.2	0.87202380952381	.	42600001	42920000	#FF4848	1	0.875
chr3	42920001	43280000	A.2.2.1.1.1.2.2.1.2	0.608630952380952	.	42920001	43280000	#FFDADA	1	0.625
chr3	43280001	43560000	A.1.2.1.1.2.2.1	0.833333333333333	.	43280001	43560000	#FF4848	1	0.875
chr3	43560001	43800000	A.1.1.2.2.2.1.2.1.1.1	0.892857142857143	.	43560001	43800000	#FF0000	1	1
chr3	43800001	44000000	B.1.1.1.2.1.2.1.1.1	0.50297619047619	.	43800001	44000000	#DADAFF	1	0.5
chr3	44000001	44360000	A.2.2.2.2.1.1.1.1	0.561011904761905	.	44000001	44360000	#FFDADA	1	0.625
chr3	44360001	44520000	A.1.2.2.1.1.1.1.2.1	0.796130952380952	.	44360001	44520000	#FF4848	1	0.875
chr3	44520001	44840000	A.1.2.1.1.1.2.2.1.1.2	0.848214285714286	.	44520001	44840000	#FF4848	1	0.875
chr3	44840001	45000000	A.1.2.2.2.2.1	0.755952380952381	.	44840001	45000000	#FF4848	1	0.875
chr3	45000001	45240000	A.1.1.2.2.2.1.1.2	0.894345238095238	.	45000001	45240000	#FF0000	1	1
chr3	45240001	45440000	A.2.1.1.1.2.2.2.2.2	0.705357142857143	.	45240001	45440000	#FF9191	1	0.75
chr3	45440001	45720000	A.1.1.2.2.1.2.1.1.2	0.907738095238095	.	45440001	45720000	#FF0000	1	1
chr3	45720001	45920000	A.1.1.2.2.1.2.2.1.2.1	0.90327380952381	.	45720001	45920000	#FF0000	1	1
chr3	45920001	45960000	A.1.1.2.2.1.2.1.1.1.2	0.90922619047619	.	45920001	45960000	#FF0000	1	1
chr3	46000001	46480000	A.1.1.2.2.1.2.1.1.1.2	0.90922619047619	.	46000001	46480000	#FF0000	1	1
chr3	46480001	46680000	A.2.1.1.1.2.1.1.2	0.71577380952381	.	46480001	46680000	#FF9191	1	0.75
chr3	46680001	46920000	A.2.1.1.1.2.1.2.1	0.714285714285714	.	46680001	46920000	#FF9191	1	0.75
chr3	46920001	47000000	A.1.2.1.2.1.1.1.1.1.1	0.830357142857143	.	46920001	47000000	#FF4848	1	0.875
chr3	47040001	47440000	A.1.2.1.2.1.1.1.1.1.1	0.830357142857143	.	47040001	47440000	#FF4848	1	0.875
chr3	47480001	47840000	A.1.2.1.2.1.1.2.1.1	0.824404761904762	.	47480001	47840000	#FF4848	1	0.875
chr3	47840001	47880000	A.1.2.1.2.1.1.2.2.1	0.821428571428571	.	47840001	47880000	#FF4848	1	0.875
chr3	47920001	48240000	A.1.2.1.2.1.1.2.2.1	0.821428571428571	.	47920001	48240000	#FF4848	1	0.875
chr3	48280001	48440000	A.1.2.1.2.1.2.2	0.813988095238095	.	48280001	48440000	#FF4848	1	0.875
chr3	48480001	48560000	A.1.2.1.2.1.2.2	0.813988095238095	.	48480001	48560000	#FF4848	1	0.875
chr3	48720001	49040000	A.1.2.1.2.1.1.2.1.2	0.822916666666667	.	48720001	49040000	#FF4848	1	0.875
chr3	49160001	49200000	A.1.2.1.2.1.1.2.2.2	0.819940476190476	.	49160001	49200000	#FF4848	1	0.875
chr3	49240001	49480000	A.1.2.1.2.1.1.2.2.2	0.819940476190476	.	49240001	49480000	#FF4848	1	0.875
chr3	49480001	49560000	A.2.1.2.2.2.1	0.629464285714286	.	49480001	49560000	#FF9191	1	0.75
chr3	49600001	49680000	A.1.2.1.2.1.2.1.2	0.81547619047619	.	49600001	49680000	#FF4848	1	0.875
chr3	49760001	49800000	A.1.2.1.2.1.2.1.2	0.81547619047619	.	49760001	49800000	#FF4848	1	0.875
chr3	49800001	49840000	A.1.1.2.2.1.2.2.2.1	0.900297619047619	.	49800001	49840000	#FF0000	1	1
chr3	49920001	50160000	A.1.1.2.2.1.2.2.2.1	0.900297619047619	.	49920001	50160000	#FF0000	1	1
chr3	50200001	50400000	A.1.1.2.2.1.2.2.2.2.2	0.897321428571429	.	50200001	50400000	#FF0000	1	1
chr3	50400001	50680000	A.1.2.2.1.2.2.1	0.770833333333333	.	50400001	50680000	#FF4848	1	0.875
chr3	50680001	50960000	B.1.2.1.1.1.1.1.2.1.1	0.415178571428571	.	50680001	50960000	#9191FF	1	0.375
chr3	50960001	51120000	B.1.1.1.2.1.2.2.1.2	0.495535714285714	.	50960001	51120000	#DADAFF	1	0.5
chr3	51120001	51400000	B.1.1.2.2.2.1.2.2.2	0.421130952380952	.	51120001	51400000	#DADAFF	1	0.5
chr3	51400001	51760000	A.1.1.2.1.2.1.2	0.93452380952381	.	51400001	51760000	#FF0000	1	1
chr3	51760001	51960000	A.1.2.2.2.2.2.2.1	0.748511904761905	.	51760001	51960000	#FF4848	1	0.875
chr3	51960001	52200000	A.1.2.1.2.1.2.1.1.1	0.818452380952381	.	51960001	52200000	#FF4848	1	0.875
chr3	52200001	52480000	A.1.1.2.2.1.2.1.2	0.90625	.	52200001	52480000	#FF0000	1	1
chr3	52480001	52680000	A.1.1.2.2.1.2.2.1.1	0.904761904761905	.	52480001	52680000	#FF0000	1	1
chr3	52680001	52760000	A.1.2.1.2.1.2.1.1.2	0.816964285714286	.	52680001	52760000	#FF4848	1	0.875
chr3	52760001	52920000	A.1.1.2.2.1.2.2.2.2.1	0.898809523809524	.	52760001	52920000	#FF0000	1	1
chr3	52920001	53080000	A.1.1.2.2.1.2.1.1.1.1	0.910714285714286	.	52920001	53080000	#FF0000	1	1
chr3	53080001	53400000	A.1.1.1.2.1.2.2.2	0.97172619047619	.	53080001	53400000	#FF0000	1	1
chr3	53400001	53720000	B.1.1.1.2.1.1.1.1	0.514880952380952	.	53400001	53720000	#DADAFF	1	0.5
chr3	53720001	53960000	A.2.1.1.1.1.2.1.2.1.2.2	0.726190476190476	.	53720001	53960000	#FF9191	1	0.75
chr3	53960001	54160000	A.2.2.1.2.1.2.2.1.2	0.59077380952381	.	53960001	54160000	#FFDADA	1	0.625
chr3	54160001	54440000	B.1.2.1.1.1.2.2.2.1	0.400297619047619	.	54160001	54440000	#9191FF	1	0.375
chr3	54440001	54680000	B.2.1.1.2.2.1.1.2.2	0.211309523809524	.	54440001	54680000	#4848FF	1	0.25
chr3	54680001	54800000	B.2.1.2.2.1.2.1.1	0.157738095238095	.	54680001	54800000	#4848FF	1	0.25
chr3	54800001	55080000	B.2.2.1.1.1.1.2.2	0.141369047619048	.	54800001	55080000	#0000FF	1	0.125
chr3	55080001	55480000	B.2.2.2.1.1.1	0.056547619047619	.	55080001	55480000	#0000FF	1	0.125
chr3	55480001	55680000	B.2.1.1.2.2.1.1.2.1.1	0.214285714285714	.	55480001	55680000	#4848FF	1	0.25
chr3	55680001	55800000	B.1.2.1.1.1.1.2.1	0.407738095238095	.	55680001	55800000	#9191FF	1	0.375
chr3	55800001	56040000	B.2.1.1.2.2.1.1.2.1.2	0.212797619047619	.	55800001	56040000	#4848FF	1	0.25
chr3	56040001	56360000	B.2.1.1.2.1.1.1.2	0.224702380952381	.	56040001	56360000	#4848FF	1	0.25
chr3	56360001	56600000	A.2.2.1.2.1.2.2.2.1	0.589285714285714	.	56360001	56600000	#FFDADA	1	0.625
chr3	56600001	57040000	A.1.1.1.2.1.2.1.2.1.2	0.976190476190476	.	56600001	57040000	#FF0000	1	1
chr3	57040001	57320000	A.1.2.1.1.1.1.1.1.1	0.875	.	57040001	57320000	#FF4848	1	0.875
chr3	57320001	57520000	A.1.2.2.1.2.2.2.1	0.769345238095238	.	57320001	57520000	#FF4848	1	0.875
chr3	57520001	57760000	A.1.1.1.2.2.1.2.1.2	0.961309523809524	.	57520001	57760000	#FF0000	1	1
chr3	57760001	57960000	A.1.2.1.1.1.1.1.2.2	0.869047619047619	.	57760001	57960000	#FF4848	1	0.875
chr3	57960001	58200000	A.1.1.2.1.1.1.1.2	0.947916666666667	.	57960001	58200000	#FF0000	1	1
chr3	58200001	58520000	A.1.1.2.1.1.1.1.1.1.2	0.950892857142857	.	58200001	58520000	#FF0000	1	1
chr3	58520001	58880000	B.1.1.1.2.1.1.1.2.1	0.513392857142857	.	58520001	58880000	#DADAFF	1	0.5
chr3	58880001	59080000	B.1.2.1.1.1.1.1.2.2.2.2	0.40922619047619	.	58880001	59080000	#9191FF	1	0.375
chr3	59080001	59360000	B.1.2.2.2.2.2.1.1.2	0.261904761904762	.	59080001	59360000	#9191FF	1	0.375
chr3	59360001	59520000	B.1.1.1.2.2.2.1.2.2	0.480654761904762	.	59360001	59520000	#DADAFF	1	0.5
chr3	59520001	59920000	B.2.1.1.2.2.1.1.1.1	0.217261904761905	.	59520001	59920000	#4848FF	1	0.25
chr3	59920001	60000000	B.1.2.2.1.1.1.2.1	0.34077380952381	.	59920001	60000000	#9191FF	1	0.375
chr3	60000001	60520000	B.2.1.2.2.1.1.2.1	0.162202380952381	.	60000001	60520000	#4848FF	1	0.25
chr3	60520001	61000000	B.1.2.2.1.1.1.1.1.2.1.1.1	0.349702380952381	.	60520001	61000000	#9191FF	1	0.375
chr3	61000001	61280000	A.2.2.2.2.1.1.2.2.2.2	0.550595238095238	.	61000001	61280000	#FFDADA	1	0.625
chr3	61280001	61520000	A.2.2.1.1.1.1.1.1.1	0.625	.	61280001	61520000	#FFDADA	1	0.625
chr3	61520001	61720000	A.1.1.2.1.1.1.2.1	0.946428571428571	.	61520001	61720000	#FF0000	1	1
chr3	61720001	61880000	A.1.2.2.1.1.1.2.2.2	0.790178571428571	.	61720001	61880000	#FF4848	1	0.875
chr3	61880001	62280000	A.1.2.2.1.2.1.1.2.2	0.773809523809524	.	61880001	62280000	#FF4848	1	0.875
chr3	62280001	62640000	B.1.2.1.1.1.2.2.2.2	0.398809523809524	.	62280001	62640000	#9191FF	1	0.375
chr3	62640001	62920000	B.2.1.2.2.1.1.2.2.2	0.15922619047619	.	62640001	62920000	#4848FF	1	0.25
chr3	62920001	63160000	B.2.2.1.1.1.1.2.1	0.142857142857143	.	62920001	63160000	#0000FF	1	0.125
chr3	63160001	63280000	B.2.1.1.1.2.2.2	0.227678571428571	.	63160001	63280000	#4848FF	1	0.25
chr3	63280001	63440000	B.2.1.1.2.1.1.2.2	0.22172619047619	.	63280001	63440000	#4848FF	1	0.25
chr3	63440001	63800000	B.2.1.1.2.2.1.1.1.2	0.21577380952381	.	63440001	63800000	#4848FF	1	0.25
chr3	63800001	64000000	A.1.2.1.1.2.1.2.1.1	0.837797619047619	.	63800001	64000000	#FF4848	1	0.875
chr3	64000001	64520000	B.1.2.1.1.1.2.2.1.2	0.401785714285714	.	64000001	64520000	#9191FF	1	0.375
chr3	64520001	64680000	B.2.1.2.2.1.2.2.2.2	0.151785714285714	.	64520001	64680000	#4848FF	1	0.25
chr3	64680001	64920000	B.2.2.2.1.2.1.1.2.2.2	0.0491071428571429	.	64680001	64920000	#0000FF	1	0.125
chr3	64920001	65200000	B.2.2.2.2.2.2.2.1.1	0.00446428571428571	.	64920001	65200000	#0000FF	1	0.125
chr3	65200001	65680000	B.2.2.2.1.2.1.1.2.2.1	0.0505952380952381	.	65200001	65680000	#0000FF	1	0.125
chr3	65680001	66160000	B.2.1.1.1.2.2.1.1.1	0.233630952380952	.	65680001	66160000	#4848FF	1	0.25
chr3	66240001	66560000	A.2.2.1.2.2.2.1.1	0.581845238095238	.	66240001	66560000	#FFDADA	1	0.625
chr3	66560001	66640000	B.1.1.2.2.2.2.2	0.418154761904762	.	66560001	66640000	#DADAFF	1	0.5
chr3	66640001	66960000	B.1.2.2.2.2.1.1.1	0.279761904761905	.	66640001	66960000	#9191FF	1	0.375
chr3	66960001	67120000	A.2.2.1.2.2.1.2.2	0.583333333333333	.	66960001	67120000	#FFDADA	1	0.625
chr3	67120001	67400000	B.1.2.2.2.2.1.1.2.1.2	0.276785714285714	.	67120001	67400000	#9191FF	1	0.375
chr3	67400001	67760000	A.2.2.1.2.1.2.1.1	0.595238095238095	.	67400001	67760000	#FFDADA	1	0.625
chr3	67760001	68160000	B.2.1.2.2.1.1.2.2.1	0.160714285714286	.	67760001	68160000	#4848FF	1	0.25
chr3	68160001	68720000	B.2.2.2.2.2.2.1	0.00595238095238095	.	68160001	68720000	#0000FF	1	0.125
chr3	68720001	69040000	B.1.2.2.2.2.1.2.2.1.2	0.267857142857143	.	68720001	69040000	#9191FF	1	0.375
chr3	69040001	69400000	A.1.2.2.1.1.2.2.1	0.78422619047619	.	69040001	69400000	#FF4848	1	0.875
chr3	69400001	69720000	B.1.2.2.2.2.2.1.1.1	0.263392857142857	.	69400001	69720000	#9191FF	1	0.375
chr3	69720001	69880000	B.1.2.2.1.1.1.1.1.2.1.1.2	0.348214285714286	.	69720001	69880000	#9191FF	1	0.375
chr3	69880001	70080000	B.1.2.2.1.1.1.1.1.2.2	0.345238095238095	.	69880001	70080000	#9191FF	1	0.375
chr3	70080001	70320000	A.2.2.2.2.1.1.2.2.1.1	0.555059523809524	.	70080001	70320000	#FFDADA	1	0.625
chr3	70320001	70800000	A.2.2.2.2.1.1.2.2.2.1	0.552083333333333	.	70320001	70800000	#FFDADA	1	0.625
chr3	70800001	71000000	B.1.1.2.2.1.2.1.1.1	0.444940476190476	.	70800001	71000000	#DADAFF	1	0.5
chr3	71000001	71560000	A.1.1.2.1.1.1.1.1.1.1	0.952380952380952	.	71000001	71560000	#FF0000	1	1
chr3	71560001	71760000	A.1.2.1.1.2.1.2.2	0.834821428571429	.	71560001	71760000	#FF4848	1	0.875
chr3	71760001	71920000	A.1.1.2.2.2.1.2.1.2	0.888392857142857	.	71760001	71920000	#FF0000	1	1
chr3	71920001	72000000	A.1.2.2.1.1.1.1.2.2	0.794642857142857	.	71920001	72000000	#FF4848	1	0.875
chr3	72000001	72320000	A.1.1.1.1.2.1	0.994047619047619	.	72000001	72320000	#FF0000	1	1
chr3	72320001	72560000	A.1.1.2.2.2.1.2.1.1.2.2	0.889880952380952	.	72320001	72560000	#FF0000	1	1
chr3	72560001	72920000	A.1.1.2.2.2.1.2.2.2	0.885416666666667	.	72560001	72920000	#FF0000	1	1
chr3	72920001	73160000	A.1.2.1.1.2.1.1.1.2	0.84077380952381	.	72920001	73160000	#FF4848	1	0.875
chr3	73160001	73640000	B.1.2.2.2.2.1.1.2.2.1	0.275297619047619	.	73160001	73640000	#9191FF	1	0.375
chr3	73640001	74200000	B.2.2.1.2.1.1.2.1.2.2	0.104166666666667	.	73640001	74200000	#0000FF	1	0.125
chr3	74200001	74760000	B.2.2.2.2.1.1.2	0.0223214285714286	.	74200001	74760000	#0000FF	1	0.125
chr3	74760001	75120000	B.1.2.2.2.2.1.1.2.2.2	0.273809523809524	.	74760001	75120000	#9191FF	1	0.375
chr3	75120001	75320000	A.2.2.2.2.1.2.2	0.547619047619048	.	75120001	75320000	#FFDADA	1	0.625
chr3	75320001	75600000	A.2.2.1.2.2.1.1	0.586309523809524	.	75320001	75600000	#FFDADA	1	0.625
chr3	75800001	76000000	B.2.1.2.1.2.2.1.1.2	0.177083333333333	.	75800001	76000000	#4848FF	1	0.25
chr3	76000001	76800000	B.2.2.2.1.2.1.2.1.1	0.0476190476190476	.	76000001	76800000	#0000FF	1	0.125
chr3	76800001	77120000	B.2.2.1.2.1.1.1.2.2.2	0.110119047619048	.	76800001	77120000	#0000FF	1	0.125
chr3	77120001	77480000	B.2.2.1.2.1.1.1.2.1.1.2	0.119047619047619	.	77120001	77480000	#0000FF	1	0.125
chr3	77480001	77640000	B.2.1.2.1.2.1.1.1.2.1	0.188988095238095	.	77480001	77640000	#4848FF	1	0.25
chr3	77640001	78040000	B.2.2.1.2.2.2.1.2.1	0.0639880952380952	.	77640001	78040000	#0000FF	1	0.125
chr3	78040001	78840000	B.2.2.2.1.2.2.1.2.2	0.03125	.	78040001	78840000	#0000FF	1	0.125
chr3	78840001	78920000	B.2.1.2.1.2.1.2.2.1.1	0.183035714285714	.	78840001	78920000	#4848FF	1	0.25
chr3	78920001	79160000	B.2.2.1.2.1.1.1.2.2.1.1.1.1	0.116071428571429	.	78920001	79160000	#0000FF	1	0.125
chr3	79160001	80040000	B.2.2.1.2.2.2.1.2.2	0.0625	.	79160001	80040000	#0000FF	1	0.125
chr3	80040001	80640000	B.2.2.1.2.2.2.2.2.2	0.0580357142857143	.	80040001	80640000	#0000FF	1	0.125
chr3	80640001	80840000	B.2.2.1.2.1.1.1.1.1.2.1	0.125	.	80640001	80840000	#0000FF	1	0.125
chr3	80840001	81120000	B.2.2.1.2.1.1.1.2.2.1.1.1.2	0.114583333333333	.	80840001	81120000	#0000FF	1	0.125
chr3	81120001	81560000	B.2.2.1.2.2.2.2.2.1	0.0595238095238095	.	81120001	81560000	#0000FF	1	0.125
chr3	81560001	81880000	B.1.1.1.2.2.1.1.2	0.489583333333333	.	81560001	81880000	#DADAFF	1	0.5
chr3	81880001	82240000	B.2.1.2.2.1.2.2.1	0.154761904761905	.	81880001	82240000	#4848FF	1	0.25
chr3	82240001	82440000	B.2.2.1.2.2.2.1.1.1.2.1	0.0729166666666667	.	82240001	82440000	#0000FF	1	0.125
chr3	82440001	82920000	B.2.2.1.2.1.1.2.2.2.1.1	0.099702380952381	.	82440001	82920000	#0000FF	1	0.125
chr3	82920001	83200000	B.2.1.2.1.2.2.2.2.1.2	0.168154761904762	.	82920001	83200000	#4848FF	1	0.25
chr3	83200001	83400000	B.2.1.1.1.2.2.1.1.2.1	0.232142857142857	.	83200001	83400000	#4848FF	1	0.25
chr3	83400001	84120000	B.2.2.1.2.2.2.1.1.2.1.2	0.0669642857142857	.	83400001	84120000	#0000FF	1	0.125
chr3	84120001	84480000	B.2.2.2.1.2.2.1.1.2.2	0.0357142857142857	.	84120001	84480000	#0000FF	1	0.125
chr3	84480001	84800000	B.2.2.1.2.1.1.1.1.1.2.2	0.123511904761905	.	84480001	84800000	#0000FF	1	0.125
chr3	84800001	85280000	B.2.2.2.1.2.2.1.2.1.2	0.0327380952380952	.	84800001	85280000	#0000FF	1	0.125
chr3	85280001	85680000	B.2.1.2.1.2.2.2.1.2	0.171130952380952	.	85280001	85680000	#4848FF	1	0.25
chr3	85680001	86040000	B.2.2.1.2.1.1.1.2.2.1.1.2	0.113095238095238	.	85680001	86040000	#0000FF	1	0.125
chr3	86040001	86560000	B.2.2.1.2.2.2.1.1.2.1.1.2	0.068452380952381	.	86040001	86560000	#0000FF	1	0.125
chr3	86560001	87240000	B.2.2.2.1.2.2.1.2.1.1	0.0342261904761905	.	86560001	87240000	#0000FF	1	0.125
chr3	87240001	87880000	B.1.2.2.2.2.1.2.2.2.2	0.264880952380952	.	87240001	87880000	#9191FF	1	0.375
chr3	87880001	88240000	A.2.1.2.1.2.2.2	0.648809523809524	.	87880001	88240000	#FF9191	1	0.75
chr3	88240001	88920000	B.2.2.2.2.2.2.2.1.2	0.00297619047619048	.	88240001	88920000	#0000FF	1	0.125
chr3	88920001	89160000	B.2.1.2.1.2.2.2.1.1.1	0.174107142857143	.	88920001	89160000	#4848FF	1	0.25
chr3	89160001	89440000	B.2.2.1.2.1.1.1.1.2	0.12202380952381	.	89160001	89440000	#0000FF	1	0.125
chr3	89440001	89600000	B.2.1.2.1.2.1.1.1.2.2	0.1875	.	89440001	89600000	#4848FF	1	0.25
chr3	89600001	89880000	B.2.1.2.1.2.1.1.2	0.186011904761905	.	89600001	89880000	#4848FF	1	0.25
chr3	89880001	90360000	B.2.2.1.2.2.2.1.1.2.1.1.1	0.0699404761904762	.	89880001	90360000	#0000FF	1	0.125
chr3	90400001	90440000	B.2.2.1.2.2.2.1.1.2.1.1.1	0.0699404761904762	.	90400001	90440000	#0000FF	1	0.125
chr3	93520001	93680000	B.1.2.2.2.1.2.2	0.28125	.	93520001	93680000	#9191FF	1	0.375
chr3	93680001	93840000	A.2.1.2.1.2.2.1	0.650297619047619	.	93680001	93840000	#FF9191	1	0.75
chr3	93840001	94360000	B.2.2.2.1.2.2.1.1.1	0.0386904761904762	.	93840001	94360000	#0000FF	1	0.125
chr3	94360001	94720000	B.2.2.1.2.1.2.2.2.2	0.0863095238095238	.	94360001	94720000	#0000FF	1	0.125
chr3	94720001	94880000	B.2.1.2.1.2.1.1.1.1	0.19047619047619	.	94720001	94880000	#4848FF	1	0.25
chr3	94880001	95040000	B.2.1.2.1.2.2.2.1.1.2	0.172619047619048	.	94880001	95040000	#4848FF	1	0.25
chr3	95040001	95360000	B.2.2.2.1.2.2.1.1.2.1	0.037202380952381	.	95040001	95360000	#0000FF	1	0.125
chr3	95360001	95720000	B.2.2.2.1.2.2.2.2.1.1	0.0282738095238095	.	95360001	95720000	#0000FF	1	0.125
chr3	95720001	95800000	B.2.1.2.1.1.1.1.1.1	0.202380952380952	.	95720001	95800000	#4848FF	1	0.25
chr3	95800001	95920000	B.2.1.2.1.1.1.1.1.2	0.200892857142857	.	95800001	95920000	#4848FF	1	0.25
chr3	95920001	96360000	B.2.2.2.2.1.2.1.1.1.2	0.0193452380952381	.	95920001	96360000	#0000FF	1	0.125
chr3	96360001	96520000	B.2.2.1.2.1.2.1.1	0.09375	.	96360001	96520000	#0000FF	1	0.125
chr3	96520001	96800000	B.2.1.2.1.1.2.2	0.191964285714286	.	96520001	96800000	#4848FF	1	0.25
chr3	96800001	97080000	B.2.2.1.1.2.1.2	0.133928571428571	.	96800001	97080000	#0000FF	1	0.125
chr3	97080001	97480000	B.2.2.1.1.1.1.1	0.144345238095238	.	97080001	97480000	#0000FF	1	0.125
chr3	97480001	97800000	B.1.1.1.2.2.1.1.1	0.491071428571429	.	97480001	97800000	#DADAFF	1	0.5
chr3	97800001	98200000	B.1.1.1.2.2.2.2.1.1	0.479166666666667	.	97800001	98200000	#DADAFF	1	0.5
chr3	98200001	98400000	A.1.1.2.1.1.1.2.2.1	0.944940476190476	.	98200001	98400000	#FF0000	1	1
chr3	98400001	98560000	A.1.1.1.2.2.2.2.2.1	0.955357142857143	.	98400001	98560000	#FF0000	1	1
chr3	98560001	98680000	A.2.1.2.1.1.2.1.1	0.668154761904762	.	98560001	98680000	#FF9191	1	0.75
chr3	98680001	98920000	B.1.1.2.2.1.2.2.1.2	0.436011904761905	.	98680001	98920000	#DADAFF	1	0.5
chr3	98920001	99240000	B.1.2.2.1.1.2.1.2.1.2	0.327380952380952	.	98920001	99240000	#9191FF	1	0.375
chr3	99240001	99520000	B.1.1.1.2.2.2.2.1.2	0.477678571428571	.	99240001	99520000	#DADAFF	1	0.5
chr3	99520001	99720000	A.2.1.1.1.1.1.2.2.2.2.1	0.735119047619048	.	99520001	99720000	#FF9191	1	0.75
chr3	99720001	100000000	A.1.2.2.1.1.2.2.2	0.782738095238095	.	99720001	100000000	#FF4848	1	0.875
chr3	100000001	100200000	A.1.1.2.1.2.2.1.2.1	0.930059523809524	.	100000001	100200000	#FF0000	1	1
chr3	100200001	100520000	A.1.2.1.1.1.1.2.2.2.1	0.861607142857143	.	100200001	100520000	#FF4848	1	0.875
chr3	100520001	100760000	A.2.1.2.1.1.1.1.2.2.2.1	0.678571428571429	.	100520001	100760000	#FF9191	1	0.75
chr3	100760001	100920000	A.1.2.2.1.2.1.1.1.1.2	0.77827380952381	.	100760001	100920000	#FF4848	1	0.875
chr3	100920001	101160000	A.1.2.1.1.1.1.2.2.2.2	0.860119047619048	.	100920001	101160000	#FF4848	1	0.875
chr3	101160001	101480000	A.1.1.1.1.1.2.1	0.99702380952381	.	101160001	101480000	#FF0000	1	1
chr3	101480001	101880000	A.1.1.2.2.2.2.2	0.876488095238095	.	101480001	101880000	#FF0000	1	1
chr3	101880001	102280000	B.1.2.2.2.2.1.1.2.1.1	0.27827380952381	.	101880001	102280000	#9191FF	1	0.375
chr3	102280001	102680000	B.2.2.2.2.1.2.1.2	0.0163690476190476	.	102280001	102680000	#0000FF	1	0.125
chr3	102680001	102880000	B.2.2.1.2.1.2.1.2.2	0.0907738095238095	.	102680001	102880000	#0000FF	1	0.125
chr3	102880001	103200000	B.2.2.1.2.2.1.1.2.2	0.0818452380952381	.	102880001	103200000	#0000FF	1	0.125
chr3	103200001	103520000	B.2.2.1.2.2.1.1.2.1	0.0833333333333333	.	103200001	103520000	#0000FF	1	0.125
chr3	103520001	103880000	B.2.1.2.1.2.2.2.2.2.2	0.165178571428571	.	103520001	103880000	#4848FF	1	0.25
chr3	103880001	104280000	B.2.1.2.1.2.2.2.2.1.1	0.169642857142857	.	103880001	104280000	#4848FF	1	0.25
chr3	104280001	104800000	B.2.2.1.2.2.1.2.1.2	0.0773809523809524	.	104280001	104800000	#0000FF	1	0.125
chr3	104800001	104920000	B.2.2.1.2.1.1.1.1.1.1	0.126488095238095	.	104800001	104920000	#0000FF	1	0.125
chr3	104920001	105360000	B.2.2.1.2.2.1.2.1.1.2	0.0788690476190476	.	104920001	105360000	#0000FF	1	0.125
chr3	105360001	105640000	B.1.1.2.2.1.1.2	0.446428571428571	.	105360001	105640000	#DADAFF	1	0.5
chr3	105640001	105920000	B.2.1.2.1.1.2.1.2.1	0.194940476190476	.	105640001	105920000	#4848FF	1	0.25
chr3	105920001	106320000	B.2.1.2.1.2.2.2.2.2.1	0.166666666666667	.	105920001	106320000	#4848FF	1	0.25
chr3	106320001	106920000	B.2.2.2.2.1.2.1.1.1.1	0.0208333333333333	.	106320001	106920000	#0000FF	1	0.125
chr3	106920001	107240000	B.1.2.1.1.1.2.1	0.404761904761905	.	106920001	107240000	#9191FF	1	0.375
chr3	107240001	107520000	A.2.2.1.2.1.2.1.2	0.59375	.	107240001	107520000	#FFDADA	1	0.625
chr3	107520001	107760000	B.1.1.2.2.1.2.2.2.1	0.43452380952381	.	107520001	107760000	#DADAFF	1	0.5
chr3	107760001	107960000	A.1.2.2.1.2.1.1.1.1.1.2	0.779761904761905	.	107760001	107960000	#FF4848	1	0.875
chr3	107960001	108240000	B.1.1.1.2.2.2.1.1.2	0.483630952380952	.	107960001	108240000	#DADAFF	1	0.5
chr3	108240001	108360000	A.2.1.1.1.1.1.1.2	0.742559523809524	.	108240001	108360000	#FF9191	1	0.75
chr3	108360001	108680000	B.1.2.2.1.1.1.1.2.1	0.34375	.	108360001	108680000	#9191FF	1	0.375
chr3	108680001	108840000	B.2.1.1.2.2.1.2.1	0.209821428571429	.	108680001	108840000	#4848FF	1	0.25
chr3	108840001	109200000	B.2.2.1.1.2.2.1.2	0.130952380952381	.	108840001	109200000	#0000FF	1	0.125
chr3	109200001	109600000	B.2.2.2.1.2.2.2.2.2	0.025297619047619	.	109200001	109600000	#0000FF	1	0.125
chr3	109600001	109800000	B.2.2.1.2.1.2.2.1	0.0892857142857143	.	109600001	109800000	#0000FF	1	0.125
chr3	109800001	110560000	B.2.2.2.2.2.1.2.2.1	0.00892857142857143	.	109800001	110560000	#0000FF	1	0.125
chr3	110560001	110720000	B.2.1.2.1.1.1.1.2	0.199404761904762	.	110560001	110720000	#4848FF	1	0.25
chr3	110720001	110840000	B.2.2.1.2.1.2.2.2.1	0.087797619047619	.	110720001	110840000	#0000FF	1	0.125
chr3	110840001	111360000	B.2.2.1.1.2.2.1.1	0.132440476190476	.	110840001	111360000	#0000FF	1	0.125
chr3	111360001	111760000	A.2.1.2.1.2.1.1.2	0.654761904761905	.	111360001	111760000	#FF9191	1	0.75
chr3	111760001	112000000	A.2.1.2.1.2.1.2.2	0.651785714285714	.	111760001	112000000	#FF9191	1	0.75
chr3	112000001	112240000	A.1.2.2.1.2.1.1.1.2	0.776785714285714	.	112000001	112240000	#FF4848	1	0.875
chr3	112240001	112680000	A.2.1.1.1.1.2.1.2.2	0.724702380952381	.	112240001	112680000	#FF9191	1	0.75
chr3	112680001	112800000	A.1.2.2.1.1.2.1.1.1	0.788690476190476	.	112680001	112800000	#FF4848	1	0.875
chr3	112800001	113400000	A.2.1.1.1.1.1.2.2.1.1	0.739583333333333	.	112800001	113400000	#FF9191	1	0.75
chr3	113400001	113520000	A.1.1.2.2.2.2.1.1.1.1	0.883928571428571	.	113400001	113520000	#FF0000	1	1
chr3	113520001	113800000	A.1.2.2.1.1.2.1.1.2	0.787202380952381	.	113520001	113800000	#FF4848	1	0.875
chr3	113800001	114280000	B.1.1.1.2.2.2.2.2	0.476190476190476	.	113800001	114280000	#DADAFF	1	0.5
chr3	114280001	114600000	B.1.2.2.1.1.2.1.2.2	0.325892857142857	.	114280001	114600000	#9191FF	1	0.375
chr3	114600001	114760000	B.1.2.2.1.1.1.1.1.1	0.351190476190476	.	114600001	114760000	#9191FF	1	0.375
chr3	114760001	114960000	B.1.1.1.2.2.2.1.1.1	0.485119047619048	.	114760001	114960000	#DADAFF	1	0.5
[truncated: 7,470 more rows]
