# Supplementary material for: Systematic inference and comparison of multi-scale chromatin sub-compartments connects spatial organization to cell phenotypes
Source: Nat Commun. 2021 May 10;12:2439. doi: 10.1038/s41467-021-22666-3 (PMC8110550; doi:10.1038/s41467-021-22666-3)
Supplement: Supplementary file 5 — Supplementary Dataset 2 [file 41467_2021_22666_MOESM5_ESM.zip › Supplementary_Data_1_domain_hierarchies_127HiCmaps/Hela_binsize=10kb.bed]

#fields: chr, pos_start, pos_end, the full compartment label describing the position in the hierachy, normalized compartment domain rank, ., pos_start, pos_end, color based on eight compartment model (A.1.1 - B.2.2), 1, eight compartment score (A.1.1 to B.2.2: 8 to 1 devided by 8)
chr1	560001	570000	B.1.1.1.1.2.1.1.1.2	0.397859922178988	.	560001	570000	#DADAFF	1	0.5
chr1	690001	750000	B.1.1.1.1.2.1.1.1.2	0.397859922178988	.	690001	750000	#DADAFF	1	0.5
chr1	750001	970000	A.1.2.2.2.1.1.2.2.1.2.1.1	0.755836575875486	.	750001	970000	#FF4848	1	0.875
chr1	970001	1480000	A.1.1.2.2.2.1.1.2.1.2	0.917315175097276	.	970001	1480000	#FF0000	1	1
chr1	1480001	1850000	A.1.1.2.2.2.1.1.2.1.1	0.918287937743191	.	1480001	1850000	#FF0000	1	1
chr1	1850001	2070000	A.1.2.2.2.1.1.1.1.2.2.2.1.1	0.772373540856031	.	1850001	2070000	#FF4848	1	0.875
chr1	2070001	2130000	A.2.1.2.1.2.1.2.1.1	0.633268482490272	.	2070001	2130000	#FF9191	1	0.75
chr1	2130001	2340000	A.1.2.1.2.2.1.2.2.2.2.2	0.830739299610895	.	2130001	2340000	#FF4848	1	0.875
chr1	2340001	2480000	A.2.1.2.1.2.1.2.1.2.1.2	0.631322957198444	.	2340001	2480000	#FF9191	1	0.75
chr1	2480001	2580000	A.2.2.2.2.2.1.1	0.428988326848249	.	2480001	2580000	#FFDADA	1	0.625
chr1	2580001	2590000	B.1.1.1.2.1.1.2.2	0.369649805447471	.	2580001	2590000	#DADAFF	1	0.5
chr1	2610001	2640000	B.1.1.1.2.1.1.2.2	0.369649805447471	.	2610001	2640000	#DADAFF	1	0.5
chr1	2680001	2840000	B.1.1.1.2.1.1.2.2	0.369649805447471	.	2680001	2840000	#DADAFF	1	0.5
chr1	2840001	3360000	B.1.1.1.2.1.1.2.1.2.1	0.3715953307393	.	2840001	3360000	#DADAFF	1	0.5
chr1	3360001	3420000	A.2.1.2.1.2.1.2.2.2	0.6284046692607	.	3360001	3420000	#FF9191	1	0.75
chr1	3420001	3480000	A.2.1.1.2.1.2.1.2.2	0.68579766536965	.	3420001	3480000	#FF9191	1	0.75
chr1	3480001	3550000	A.2.1.2.1.2.1.2.2.1	0.629377431906615	.	3480001	3550000	#FF9191	1	0.75
chr1	3550001	3700000	A.1.2.2.1.2.2.1	0.785992217898833	.	3550001	3700000	#FF4848	1	0.875
chr1	3700001	3740000	A.2.2.1.1.2.2.1.2.1	0.520428015564202	.	3700001	3740000	#FFDADA	1	0.625
chr1	3740001	3820000	A.2.1.1.1.2.1.2.2.2	0.709143968871595	.	3740001	3820000	#FF9191	1	0.75
chr1	3820001	3850000	B.1.2.2.2.1.1.2.1.2	0.187743190661479	.	3820001	3850000	#9191FF	1	0.375
chr1	3990001	4080000	B.1.2.2.2.1.1.2.1.2	0.187743190661479	.	3990001	4080000	#9191FF	1	0.375
chr1	4080001	5440000	B.2.2.2.1.2.1.2.1	0.0116731517509728	.	4080001	5440000	#0000FF	1	0.125
chr1	5440001	5470000	B.2.1.1.1.2.2.2.1	0.140077821011673	.	5440001	5470000	#4848FF	1	0.25
chr1	5470001	5880000	B.2.1.2.2.2.1.1.2.1.2.1	0.0749027237354086	.	5470001	5880000	#4848FF	1	0.25
chr1	5880001	6040000	A.2.2.2.2.2.2.2.1.1.2	0.416342412451362	.	5880001	6040000	#FFDADA	1	0.625
chr1	6040001	6240000	A.1.2.2.1.1.2.1.1.2.1	0.805447470817121	.	6040001	6240000	#FF4848	1	0.875
chr1	6240001	6410000	A.1.1.2.2.2.1.2.2.2.1	0.91147859922179	.	6240001	6410000	#FF0000	1	1
chr1	6410001	6580000	A.1.1.2.2.2.1.2.1.2.2	0.913424124513619	.	6410001	6580000	#FF0000	1	1
chr1	6580001	6680000	A.1.2.1.2.2.1.2.1.2.2	0.834630350194553	.	6580001	6680000	#FF4848	1	0.875
chr1	6680001	6750000	A.1.2.2.2.1.1.1.1.2.2.1	0.773346303501946	.	6680001	6750000	#FF4848	1	0.875
chr1	6750001	6860000	A.1.2.2.2.1.1.1.2.1.2	0.766536964980545	.	6750001	6860000	#FF4848	1	0.875
chr1	6860001	7040000	A.1.2.2.2.1.1.1.1.2.2.2.2	0.770428015564202	.	6860001	7040000	#FF4848	1	0.875
chr1	7040001	7300000	A.1.2.2.2.1.2.1.1.2.2.2	0.747081712062257	.	7040001	7300000	#FF4848	1	0.875
chr1	7300001	7720000	A.1.2.1.2.1.2.1.2.2.1	0.856031128404669	.	7300001	7720000	#FF4848	1	0.875
chr1	7720001	7830000	A.2.1.2.1.2.1.1.1.2	0.638132295719844	.	7720001	7830000	#FF9191	1	0.75
chr1	7830001	8020000	A.1.2.2.2.1.2.1.1.2.2.1	0.748054474708171	.	7830001	8020000	#FF4848	1	0.875
chr1	8020001	8430000	A.1.1.2.1.2.1.1.2.1	0.954280155642023	.	8020001	8430000	#FF0000	1	1
chr1	8430001	8530000	A.2.1.2.1.2.1.1.1.1	0.639105058365759	.	8430001	8530000	#FF9191	1	0.75
chr1	8530001	8580000	A.2.1.1.2.1.2.1.2.1	0.686770428015564	.	8530001	8580000	#FF9191	1	0.75
chr1	8580001	8770000	A.1.2.1.2.2.1.2.2.1	0.833657587548638	.	8580001	8770000	#FF4848	1	0.875
chr1	8770001	8930000	A.1.2.1.2.2.1.2.2.2.2.1	0.831712062256809	.	8770001	8930000	#FF4848	1	0.875
chr1	8930001	9180000	A.1.2.1.2.1.2.2.1.1	0.85408560311284	.	8930001	9180000	#FF4848	1	0.875
chr1	9180001	9300000	A.1.2.2.2.1.1.2.2.1.2.2.2	0.752918287937743	.	9180001	9300000	#FF4848	1	0.875
chr1	9300001	9350000	A.2.1.2.1.2.1.1.2.2.2	0.634241245136187	.	9300001	9350000	#FF9191	1	0.75
chr1	9350001	9650000	A.1.1.2.2.2.1.1.1.1.2.1.2	0.925097276264591	.	9350001	9650000	#FF0000	1	1
chr1	9650001	10170000	A.1.1.1.2.2.2.1.1.2	0.971789883268482	.	9650001	10170000	#FF0000	1	1
chr1	10170001	10410000	A.1.1.2.1.2.2.1.2	0.948443579766537	.	10170001	10410000	#FF0000	1	1
chr1	10410001	10500000	A.1.2.2.2.1.1.1.1.2.2.2.1.2	0.771400778210117	.	10410001	10500000	#FF4848	1	0.875
chr1	10500001	10540000	A.2.1.1.2.1.1.2.1.1	0.696498054474708	.	10500001	10540000	#FF9191	1	0.75
chr1	10540001	10590000	A.2.1.1.2.1.2.1.1.2	0.687743190661479	.	10540001	10590000	#FF9191	1	0.75
chr1	10590001	10980000	A.1.1.2.2.2.1.1.1.2.1	0.923151750972763	.	10590001	10980000	#FF0000	1	1
chr1	10980001	11030000	A.2.1.2.1.2.1.1.2.1.1	0.63715953307393	.	10980001	11030000	#FF9191	1	0.75
chr1	11030001	11080000	A.2.1.1.2.1.1.2.1.2.2.1	0.693579766536965	.	11030001	11080000	#FF9191	1	0.75
chr1	11080001	11280000	A.1.1.2.2.2.1.1.1.1.2.2	0.924124513618677	.	11080001	11280000	#FF0000	1	1
chr1	11280001	11320000	A.2.1.2.1.2.1.2.1.2.2	0.630350194552529	.	11280001	11320000	#FF9191	1	0.75
chr1	11320001	11710000	A.1.2.2.2.1.1.1.2.2.2	0.764591439688716	.	11320001	11710000	#FF4848	1	0.875
chr1	11710001	11840000	A.1.2.1.2.2.1.2.1.2.1.2	0.835603112840467	.	11710001	11840000	#FF4848	1	0.875
chr1	11840001	11970000	A.1.2.1.2.2.1.2.1.1	0.837548638132296	.	11840001	11970000	#FF4848	1	0.875
chr1	11970001	12130000	A.1.1.2.2.2.1.2.1.1	0.915369649805447	.	11970001	12130000	#FF0000	1	1
chr1	12130001	12150000	A.2.2.1.1.2.2.1.2.2	0.519455252918288	.	12130001	12150000	#FFDADA	1	0.625
chr1	12150001	12360000	A.1.2.2.1.1.2.1.1.1	0.806420233463035	.	12150001	12360000	#FF4848	1	0.875
chr1	12360001	12680000	A.1.2.2.1.1.2.1.1.2.2	0.804474708171206	.	12360001	12680000	#FF4848	1	0.875
chr1	12680001	12720000	B.1.1.1.1.2.1.2	0.39591439688716	.	12680001	12720000	#DADAFF	1	0.5
chr1	12720001	13020000	B.2.1.2.2.2.1.1.1.1	0.0778210116731518	.	12720001	13020000	#4848FF	1	0.25
chr1	13030001	13060000	B.2.1.2.2.2.1.1.1.1	0.0778210116731518	.	13030001	13060000	#4848FF	1	0.25
chr1	13130001	13150000	B.2.1.2.2.2.1.1.1.1	0.0778210116731518	.	13130001	13150000	#4848FF	1	0.25
chr1	13170001	13190000	B.2.1.2.2.2.1.1.1.1	0.0778210116731518	.	13170001	13190000	#4848FF	1	0.25
chr1	13200001	13220000	B.2.1.2.2.2.1.1.1.1	0.0778210116731518	.	13200001	13220000	#4848FF	1	0.25
chr1	13350001	13360000	B.2.1.2.2.2.1.1.1.1	0.0778210116731518	.	13350001	13360000	#4848FF	1	0.25
chr1	13370001	13390000	B.2.1.2.2.2.1.1.1.1	0.0778210116731518	.	13370001	13390000	#4848FF	1	0.25
chr1	13700001	13740000	B.2.1.2.2.2.1.1.1.1	0.0778210116731518	.	13700001	13740000	#4848FF	1	0.25
chr1	13770001	14060000	B.2.1.2.2.2.1.1.1.1	0.0778210116731518	.	13770001	14060000	#4848FF	1	0.25
chr1	14060001	14110000	B.1.2.1.1.1.1.1.2.1	0.279182879377432	.	14060001	14110000	#9191FF	1	0.375
chr1	14110001	14270000	B.2.1.1.1.2.2.2.2	0.139105058365759	.	14110001	14270000	#4848FF	1	0.25
chr1	14270001	14980000	B.2.2.2.1.2.1.2.2	0.0107003891050584	.	14270001	14980000	#0000FF	1	0.125
chr1	14980001	15210000	B.2.1.2.2.2.1.1.2.1.1	0.075875486381323	.	14980001	15210000	#4848FF	1	0.25
chr1	15210001	15450000	B.1.2.1.1.1.1.1.2.2.1	0.278210116731518	.	15210001	15450000	#9191FF	1	0.375
chr1	15450001	15650000	A.2.1.1.1.2.1.2.1	0.712062256809339	.	15450001	15650000	#FF9191	1	0.75
chr1	15650001	15850000	A.1.2.1.2.1.1.1.1.1	0.875486381322957	.	15650001	15850000	#FF4848	1	0.875
chr1	15850001	16070000	A.1.1.2.2.2.1.2.1.2.1	0.914396887159533	.	15850001	16070000	#FF0000	1	1
chr1	16070001	16330000	A.1.1.1.2.2.2.2.2	0.968871595330739	.	16070001	16330000	#FF0000	1	1
chr1	16330001	16410000	A.2.1.1.2.1.2.1.1.1	0.688715953307393	.	16330001	16410000	#FF9191	1	0.75
chr1	16410001	16830000	A.1.1.1.2.1.1.2	0.988326848249027	.	16410001	16830000	#FF0000	1	1
chr1	16830001	16880000	A.2.1.2.1.2.1.2.1.2.1.1	0.632295719844358	.	16830001	16880000	#FF9191	1	0.75
chr1	16880001	16920000	A.2.1.1.2.1.1.2.1.2.2.2.2	0.691634241245136	.	16880001	16920000	#FF9191	1	0.75
chr1	16920001	16990000	A.1.2.1.2.1.2.1.2.2.2	0.855058365758755	.	16920001	16990000	#FF4848	1	0.875
chr1	17000001	17130000	A.1.2.1.2.1.2.1.2.2.2	0.855058365758755	.	17000001	17130000	#FF4848	1	0.875
chr1	17170001	17240000	A.1.2.1.2.1.2.1.2.2.2	0.855058365758755	.	17170001	17240000	#FF4848	1	0.875
chr1	17240001	17280000	A.2.1.2.1.2.1.1.2.2.1	0.635214007782101	.	17240001	17280000	#FF9191	1	0.75
chr1	17280001	17560000	A.1.1.2.2.2.1.1.1.1.2.1.1.1	0.92704280155642	.	17280001	17560000	#FF0000	1	1
chr1	17560001	17760000	A.1.2.2.2.1.1.1.2.1.1.2.2	0.767509727626459	.	17560001	17760000	#FF4848	1	0.875
chr1	17760001	17810000	A.2.1.1.2.1.2.2.1.1.2	0.683852140077821	.	17760001	17810000	#FF9191	1	0.75
chr1	17810001	17940000	A.2.1.1.2.2.1.2.2.1	0.663424124513619	.	17810001	17940000	#FF9191	1	0.75
chr1	17940001	18870000	B.2.1.1.1.2.1.1.2.1.1	0.151750972762646	.	17940001	18870000	#4848FF	1	0.25
chr1	18870001	18920000	B.1.2.1.1.1.2.2.2	0.262645914396887	.	18870001	18920000	#9191FF	1	0.375
chr1	18920001	19210000	B.1.1.2.2.1.1.1.2.2	0.308365758754864	.	18920001	19210000	#DADAFF	1	0.5
chr1	19210001	19570000	A.1.2.1.2.2.1.1.1.2.2	0.841439688715953	.	19210001	19570000	#FF4848	1	0.875
chr1	19570001	19920000	A.1.2.1.2.2.2.1.1.2.2	0.824902723735409	.	19570001	19920000	#FF4848	1	0.875
chr1	19920001	19980000	A.2.1.2.1.2.1.1.2.1.2	0.636186770428016	.	19920001	19980000	#FF9191	1	0.75
chr1	19980001	20230000	A.2.1.1.2.2.1.2.2.2.1	0.662451361867704	.	19980001	20230000	#FF9191	1	0.75
chr1	20230001	20310000	B.1.2.1.1.1.1.1.1.2	0.280155642023346	.	20230001	20310000	#9191FF	1	0.375
chr1	20310001	20460000	B.1.2.2.2.1.1.1.1.2	0.190661478599222	.	20310001	20460000	#9191FF	1	0.375
chr1	20460001	20520000	B.1.2.2.2.1.1.2.1.1	0.188715953307393	.	20460001	20520000	#9191FF	1	0.375
chr1	20520001	20680000	B.1.2.2.2.1.1.1.1.1	0.191634241245136	.	20520001	20680000	#9191FF	1	0.375
chr1	20680001	20830000	B.1.1.1.2.1.1.2.1.1	0.372568093385214	.	20680001	20830000	#DADAFF	1	0.5
chr1	20830001	20910000	A.2.2.1.1.2.1.1.2.2.2	0.528210116731518	.	20830001	20910000	#FFDADA	1	0.625
chr1	20910001	20950000	A.2.1.2.1.2.2.2.1.2.1.2	0.618677042801556	.	20910001	20950000	#FF9191	1	0.75
chr1	20950001	21020000	A.2.2.1.1.2.1.1.2.2.1	0.529182879377432	.	20950001	21020000	#FFDADA	1	0.625
chr1	21020001	21500000	A.1.1.2.1.1.1.1.2.2	0.963035019455253	.	21020001	21500000	#FF0000	1	1
chr1	21500001	21540000	A.2.1.2.1.2.2.2.1.2.1.1	0.619649805447471	.	21500001	21540000	#FF9191	1	0.75
chr1	21540001	21670000	A.2.1.1.2.1.1.2.1.2.2.2.1	0.692607003891051	.	21540001	21670000	#FF9191	1	0.75
chr1	21670001	21920000	A.2.1.1.2.2.1.2.2.2.2	0.66147859922179	.	21670001	21920000	#FF9191	1	0.75
chr1	21920001	22070000	A.2.1.1.2.1.1.2.1.2.1.1	0.695525291828794	.	21920001	22070000	#FF9191	1	0.75
chr1	22070001	22360000	A.1.1.2.2.2.1.1.1.2.2.2.1	0.920233463035019	.	22070001	22360000	#FF0000	1	1
chr1	22360001	22410000	A.1.2.2.2.1.1.2.2.2	0.751945525291829	.	22360001	22410000	#FF4848	1	0.875
chr1	22410001	22470000	A.2.2.1.1.2.1.2.2.1	0.523346303501946	.	22410001	22470000	#FFDADA	1	0.625
chr1	22470001	22700000	A.2.2.1.1.1.2.1.1.1.2	0.545719844357977	.	22470001	22700000	#FFDADA	1	0.625
chr1	22700001	22750000	B.1.1.1.1.2.1.1.2	0.396887159533074	.	22700001	22750000	#DADAFF	1	0.5
chr1	22750001	22980000	A.2.1.1.2.2.2.1.1.2.1	0.659533073929961	.	22750001	22980000	#FF9191	1	0.75
chr1	22980001	23290000	A.2.1.1.2.2.2.1.1.1	0.660505836575875	.	22980001	23290000	#FF9191	1	0.75
chr1	23290001	23310000	A.2.2.1.1.2.1.2.1.2	0.52431906614786	.	23290001	23310000	#FFDADA	1	0.625
chr1	23310001	23500000	A.1.2.2.2.1.1.2.1.1.1.1.1	0.763618677042802	.	23310001	23500000	#FF4848	1	0.875
chr1	23500001	23760000	A.1.2.1.2.1.2.2.2.1.2.1	0.848249027237354	.	23500001	23760000	#FF4848	1	0.875
chr1	23760001	23810000	A.2.1.1.2.1.2.2.2.1.2.2	0.679961089494163	.	23760001	23810000	#FF9191	1	0.75
chr1	23810001	23880000	A.2.1.1.2.1.2.2.1.2	0.682879377431907	.	23810001	23880000	#FF9191	1	0.75
chr1	23880001	24010000	A.1.2.2.2.1.1.1.1.1.1.1	0.778210116731518	.	23880001	24010000	#FF4848	1	0.875
chr1	24010001	24100000	A.2.1.2.1.2.2.1.1.1.1	0.627431906614786	.	24010001	24100000	#FF9191	1	0.75
chr1	24100001	24520000	A.1.2.1.2.2.2.1.1.1.1	0.829766536964981	.	24100001	24520000	#FF4848	1	0.875
chr1	24520001	24710000	A.1.2.2.2.1.1.2.1.1.1.1.2	0.762645914396887	.	24520001	24710000	#FF4848	1	0.875
chr1	24710001	24970000	A.1.2.1.2.1.2.1.2.1.2.2.1	0.858949416342412	.	24710001	24970000	#FF4848	1	0.875
chr1	24970001	25150000	A.1.2.1.2.1.2.2.2.1.1.2	0.849221789883268	.	24970001	25150000	#FF4848	1	0.875
chr1	25150001	25220000	A.2.1.2.1.2.2.2.1.2.2	0.617704280155642	.	25150001	25220000	#FF9191	1	0.75
chr1	25220001	25540000	A.2.1.1.2.2.2.1.1.2.2	0.658560311284047	.	25220001	25540000	#FF9191	1	0.75
chr1	25540001	25760000	A.1.2.1.2.2.2.1.2.2.2.1	0.821011673151751	.	25540001	25760000	#FF4848	1	0.875
chr1	25760001	26140000	A.1.2.1.2.2.2.1.2.2.2.2	0.820038910505837	.	25760001	26140000	#FF4848	1	0.875
chr1	26140001	26320000	A.1.2.2.2.1.1.1.2.1.1.2.1	0.768482490272374	.	26140001	26320000	#FF4848	1	0.875
chr1	26320001	26350000	B.1.1.1.1.2.1.1.1.1	0.398832684824903	.	26320001	26350000	#DADAFF	1	0.5
chr1	26350001	26420000	A.2.1.2.1.2.2.1.2.2.1	0.623540856031128	.	26350001	26420000	#FF9191	1	0.75
chr1	26420001	26600000	A.1.2.2.2.1.1.1.1.1.1.2	0.777237354085603	.	26420001	26600000	#FF4848	1	0.875
chr1	26600001	26760000	A.1.2.1.2.2.2.1.2.1.2	0.82295719844358	.	26600001	26760000	#FF4848	1	0.875
chr1	26760001	26800000	A.2.2.1.1.2.1.2.1.1.1.2	0.526264591439689	.	26760001	26800000	#FFDADA	1	0.625
chr1	26800001	26910000	A.1.2.2.2.1.1.2.2.1.2.2.1	0.753891050583658	.	26800001	26910000	#FF4848	1	0.875
chr1	26910001	27150000	A.1.2.1.2.1.2.1.2.1.2.1	0.859922178988327	.	26910001	27150000	#FF4848	1	0.875
chr1	27150001	27270000	A.1.2.1.2.1.2.1.2.1.2.2.2.1	0.857976653696498	.	27150001	27270000	#FF4848	1	0.875
chr1	27270001	27290000	A.2.2.2.1.2.2.1.2	0.461089494163424	.	27270001	27290000	#FFDADA	1	0.625
chr1	27290001	27360000	A.2.1.1.2.1.2.2.2.1.1	0.681906614785992	.	27290001	27360000	#FF9191	1	0.75
chr1	27360001	27610000	A.1.2.1.2.1.2.2.2.1.1.1	0.850194552529183	.	27360001	27610000	#FF4848	1	0.875
chr1	27610001	27720000	A.2.1.1.2.1.1.2.1.2.1.2	0.694552529182879	.	27610001	27720000	#FF9191	1	0.75
chr1	27720001	27740000	A.2.2.1.1.2.1.2.2.2	0.522373540856031	.	27720001	27740000	#FFDADA	1	0.625
chr1	27740001	27920000	A.1.2.1.2.1.2.2.2.1.2.2	0.84727626459144	.	27740001	27920000	#FF4848	1	0.875
chr1	27920001	28560000	A.1.1.1.1.1.2.2.1	0.997081712062257	.	27920001	28560000	#FF0000	1	1
chr1	28560001	28830000	A.1.1.2.1.1.1.1.1.1.1	0.967898832684825	.	28560001	28830000	#FF0000	1	1
chr1	28830001	29210000	A.1.1.1.2.2.2.2.1	0.969844357976654	.	28830001	29210000	#FF0000	1	1
chr1	29210001	29360000	A.1.2.2.2.1.1.1.2.1.1.1	0.769455252918288	.	29210001	29360000	#FF4848	1	0.875
chr1	29360001	29540000	A.1.2.1.2.1.1.1.2.2.1	0.870622568093385	.	29360001	29540000	#FF4848	1	0.875
chr1	29540001	29650000	A.2.1.1.2.2.1.1.2.2	0.667315175097276	.	29540001	29650000	#FF9191	1	0.75
chr1	29650001	29880000	B.2.1.2.2.2.1.1.1.2	0.0768482490272374	.	29650001	29880000	#4848FF	1	0.25
chr1	30020001	31190000	B.2.1.2.2.2.1.1.1.2	0.0768482490272374	.	30020001	31190000	#4848FF	1	0.25
chr1	31190001	31260000	A.2.2.1.1.2.2.1.1	0.521400778210117	.	31190001	31260000	#FFDADA	1	0.625
chr1	31260001	31410000	A.1.2.2.2.2.2.1.2	0.73443579766537	.	31260001	31410000	#FF4848	1	0.875
chr1	31410001	31640000	A.1.1.2.1.1.2.1.2.2	0.959143968871595	.	31410001	31640000	#FF0000	1	1
chr1	31640001	31860000	A.1.2.1.2.1.1.1.2.1	0.8715953307393	.	31640001	31860000	#FF4848	1	0.875
chr1	31860001	32110000	A.1.2.1.2.2.1.2.1.2.1.1	0.836575875486381	.	31860001	32110000	#FF4848	1	0.875
chr1	32110001	32530000	A.1.1.1.2.2.2.1.1.1	0.972762645914397	.	32110001	32530000	#FF0000	1	1
chr1	32530001	32640000	A.1.1.2.2.2.1.2.2.2.2	0.910505836575875	.	32530001	32640000	#FF0000	1	1
chr1	32640001	32680000	A.2.1.1.2.1.2.2.1.1.1	0.684824902723735	.	32640001	32680000	#FF9191	1	0.75
chr1	32680001	32830000	A.1.2.1.2.2.1.2.2.2.1	0.832684824902724	.	32680001	32830000	#FF4848	1	0.875
chr1	32830001	32850000	A.2.2.1.1.2.1.2.1.1.1.1	0.527237354085603	.	32830001	32850000	#FFDADA	1	0.625
chr1	32850001	33360000	A.1.1.1.1.1.2.2.2	0.996108949416342	.	32850001	33360000	#FF0000	1	1
chr1	33360001	33560000	A.1.2.1.2.2.1.1.1.1.2	0.843385214007782	.	33360001	33560000	#FF4848	1	0.875
chr1	33560001	33740000	A.2.1.2.2.1.1.2.1.1	0.609922178988327	.	33560001	33740000	#FF9191	1	0.75
chr1	33740001	33950000	A.2.2.1.1.1.1.2.2.2.2.2	0.547665369649806	.	33740001	33950000	#FFDADA	1	0.625
chr1	33950001	34100000	B.2.1.2.2.2.1.1.2.1.2.2	0.0739299610894942	.	33950001	34100000	#4848FF	1	0.25
chr1	34100001	34170000	B.2.1.2.2.2.1.1.2.2	0.0729571984435798	.	34100001	34170000	#4848FF	1	0.25
chr1	34170001	35160000	B.2.2.2.2.2.2	0.000972762645914397	.	34170001	35160000	#0000FF	1	0.125
chr1	35160001	35220000	B.1.2.2.2.1.1.2.2	0.186770428015564	.	35160001	35220000	#9191FF	1	0.375
chr1	35220001	35320000	B.1.1.1.1.2.2.1.2.1	0.392023346303502	.	35220001	35320000	#DADAFF	1	0.5
chr1	35320001	35440000	A.2.2.2.2.2.2.2.1.2	0.415369649805447	.	35320001	35440000	#FFDADA	1	0.625
chr1	35440001	35650000	A.2.1.1.1.2.1.2.2.1.2	0.71011673151751	.	35440001	35650000	#FF9191	1	0.75
chr1	35650001	36240000	A.1.1.1.2.1.2.2	0.983463035019455	.	35650001	36240000	#FF0000	1	1
chr1	36240001	36560000	A.1.1.2.1.1.2.1.2.1	0.96011673151751	.	36240001	36560000	#FF0000	1	1
chr1	36560001	36770000	A.1.1.2.1.1.2.1.1	0.961089494163424	.	36560001	36770000	#FF0000	1	1
chr1	36770001	36900000	A.1.2.2.2.1.1.1.1.2.1	0.77431906614786	.	36770001	36900000	#FF4848	1	0.875
chr1	36900001	36950000	A.2.1.2.1.2.2.2.2.2	0.613813229571984	.	36900001	36950000	#FF9191	1	0.75
chr1	36950001	36970000	B.1.1.2.1.2.1.1.2.2.2	0.323929961089494	.	36950001	36970000	#DADAFF	1	0.5
chr1	36970001	37040000	B.1.1.2.1.2.1.2.1.2	0.321011673151751	.	36970001	37040000	#DADAFF	1	0.5
chr1	37040001	37920000	B.2.1.1.1.2.1.1.2.1.2	0.150778210116732	.	37040001	37920000	#4848FF	1	0.25
chr1	37920001	38160000	A.1.2.1.2.1.1.1.2.2.2	0.869649805447471	.	37920001	38160000	#FF4848	1	0.875
chr1	38160001	38270000	A.2.1.2.1.2.2.1.2.1	0.624513618677043	.	38160001	38270000	#FF9191	1	0.75
chr1	38270001	38480000	A.1.1.2.2.2.1.2.2.1	0.912451361867704	.	38270001	38480000	#FF0000	1	1
chr1	38480001	39310000	B.2.1.1.1.2.1.1.2.2	0.149805447470817	.	38480001	39310000	#4848FF	1	0.25
chr1	39310001	39570000	A.1.2.1.2.2.1.1.1.1.1	0.844357976653696	.	39310001	39570000	#FF4848	1	0.875
chr1	39570001	39710000	A.1.2.1.2.2.1.1.2.1.2	0.839494163424125	.	39570001	39710000	#FF4848	1	0.875
chr1	39710001	40030000	A.1.1.2.2.2.1.1.1.1.2.1.1.2	0.926070038910506	.	39710001	40030000	#FF0000	1	1
chr1	40030001	40260000	A.1.2.1.2.1.2.1.2.1.2.2.2.2	0.857003891050584	.	40030001	40260000	#FF4848	1	0.875
chr1	40260001	40300000	A.2.2.1.1.2.1.1.2.1	0.530155642023346	.	40260001	40300000	#FFDADA	1	0.625
chr1	40300001	40530000	A.1.2.1.2.1.2.2.1.2.2.2	0.851167315175097	.	40300001	40530000	#FF4848	1	0.875
chr1	40530001	40880000	A.1.1.2.2.2.1.1.1.2.2.1.2	0.921206225680934	.	40530001	40880000	#FF0000	1	1
chr1	40880001	41150000	A.1.2.2.2.1.1.1.2.2.1	0.76556420233463	.	40880001	41150000	#FF4848	1	0.875
chr1	41150001	41330000	A.1.2.1.2.2.2.1.2.1.1	0.823929961089494	.	41150001	41330000	#FF4848	1	0.875
chr1	41330001	41720000	A.1.1.2.2.2.1.1.1.2.2.1.1	0.922178988326848	.	41330001	41720000	#FF0000	1	1
chr1	41720001	41880000	A.2.1.1.2.2.1.2.1.2.2	0.664396887159533	.	41720001	41880000	#FF9191	1	0.75
chr1	41880001	41970000	A.2.1.2.1.2.2.1.2.2.2.1	0.622568093385214	.	41880001	41970000	#FF9191	1	0.75
chr1	41970001	42660000	A.1.2.2.2.2.1.1.2.1	0.74124513618677	.	41970001	42660000	#FF4848	1	0.875
chr1	42660001	42960000	A.1.2.2.2.2.1.2	0.739299610894942	.	42660001	42960000	#FF4848	1	0.875
chr1	42960001	43220000	A.2.1.1.2.2.1.2.1.1	0.666342412451362	.	42960001	43220000	#FF9191	1	0.75
chr1	43220001	43260000	A.2.2.1.1.2.1.2.1.1.2	0.525291828793774	.	43220001	43260000	#FFDADA	1	0.625
chr1	43260001	43400000	A.2.1.2.1.2.2.1.1.1.2	0.626459143968872	.	43260001	43400000	#FF9191	1	0.75
chr1	43400001	43520000	A.2.1.1.2.1.1.2.2.1	0.690661478599222	.	43400001	43520000	#FF9191	1	0.75
chr1	43520001	43680000	A.2.1.1.2.2.1.2.1.2.1	0.665369649805447	.	43520001	43680000	#FF9191	1	0.75
chr1	43680001	43720000	A.2.2.2.1.2.2.1.1	0.462062256809339	.	43680001	43720000	#FFDADA	1	0.625
chr1	43720001	43860000	A.1.2.2.2.1.1.2.1.2	0.75875486381323	.	43720001	43860000	#FF4848	1	0.875
chr1	43860001	43920000	A.2.1.1.2.1.2.2.2.1.2.1	0.680933852140078	.	43860001	43920000	#FF9191	1	0.75
chr1	43920001	44170000	A.1.2.1.2.1.2.2.2.2.2	0.845330739299611	.	43920001	44170000	#FF4848	1	0.875
chr1	44170001	44250000	A.2.1.2.1.2.2.2.2.1.1	0.616731517509728	.	44170001	44250000	#FF9191	1	0.75
chr1	44250001	44450000	A.1.2.2.2.1.1.2.1.1.1.2.2	0.760700389105058	.	44250001	44450000	#FF4848	1	0.875
chr1	44450001	44520000	A.2.1.1.2.1.1.2.2.2	0.689688715953307	.	44450001	44520000	#FF9191	1	0.75
chr1	44520001	45180000	A.1.1.2.1.1.1.1.2.1	0.964007782101167	.	44520001	45180000	#FF0000	1	1
chr1	45180001	45240000	A.1.2.2.2.1.1.2.2.1.2.1.2	0.754863813229572	.	45180001	45240000	#FF4848	1	0.875
chr1	45240001	45290000	A.2.1.1.2.1.2.2.2.2.1	0.678988326848249	.	45240001	45290000	#FF9191	1	0.75
chr1	45290001	45460000	A.1.2.2.2.1.1.2.1.1.1.2.1	0.761673151750973	.	45290001	45460000	#FF4848	1	0.875
chr1	45460001	45500000	A.2.1.2.1.2.2.2.2.1.2.2	0.614785992217899	.	45460001	45500000	#FF9191	1	0.75
chr1	45500001	45750000	A.1.2.1.2.1.2.2.1.2.2.1	0.852140077821012	.	45500001	45750000	#FF4848	1	0.875
chr1	45750001	45980000	A.1.2.1.2.2.2.1.2.2.1	0.821984435797665	.	45750001	45980000	#FF4848	1	0.875
chr1	45980001	46070000	A.1.2.2.2.1.1.2.1.1.2	0.759727626459144	.	45980001	46070000	#FF4848	1	0.875
chr1	46070001	46510000	A.1.1.1.1.2.2.2	0.992217898832685	.	46070001	46510000	#FF0000	1	1
chr1	46510001	46720000	A.1.1.2.2.2.1.1.1.2.2.2.2	0.919260700389105	.	46510001	46720000	#FF0000	1	1
chr1	46720001	46840000	A.1.2.1.2.1.2.1.2.1.1	0.860894941634241	.	46720001	46840000	#FF4848	1	0.875
chr1	46840001	46990000	A.1.2.1.2.2.1.1.2.2	0.83852140077821	.	46840001	46990000	#FF4848	1	0.875
chr1	46990001	47190000	A.1.2.1.2.1.1.1.1.2.1	0.874513618677043	.	46990001	47190000	#FF4848	1	0.875
chr1	47190001	47530000	B.1.2.1.1.1.1.1.1.1.1.2	0.282101167315175	.	47190001	47530000	#9191FF	1	0.375
chr1	47530001	47660000	B.1.1.2.1.2.1.1.2.1	0.325875486381323	.	47530001	47660000	#DADAFF	1	0.5
chr1	47660001	47750000	A.2.1.1.2.2.1.1.2.1	0.668287937743191	.	47660001	47750000	#FF9191	1	0.75
chr1	47750001	47840000	A.1.2.2.1.1.2.2.1.2	0.79863813229572	.	47750001	47840000	#FF4848	1	0.875
chr1	47840001	47900000	A.2.2.2.1.2.2.2.1.2	0.457198443579767	.	47840001	47900000	#FFDADA	1	0.625
chr1	47900001	48200000	B.1.1.2.2.1.1.2	0.307392996108949	.	47900001	48200000	#DADAFF	1	0.5
chr1	48200001	48260000	B.1.1.1.1.2.2.1.2.2	0.391050583657588	.	48200001	48260000	#DADAFF	1	0.5
chr1	48260001	48560000	A.2.2.1.1.1.1.2.2.2.2.1	0.54863813229572	.	48260001	48560000	#FFDADA	1	0.625
chr1	48560001	48710000	B.1.2.1.1.1.1.1.2.2.2	0.277237354085603	.	48560001	48710000	#9191FF	1	0.375
chr1	48710001	49160000	B.2.2.2.1.2.1.1	0.0126459143968872	.	48710001	49160000	#0000FF	1	0.125
chr1	49160001	49240000	B.2.2.1.1.2.1.2.2.1	0.0321011673151751	.	49160001	49240000	#0000FF	1	0.125
chr1	49240001	49290000	B.2.2.1.1.2.1.2.2.2	0.0311284046692607	.	49240001	49290000	#0000FF	1	0.125
chr1	49290001	49380000	B.2.1.2.1.1.1.1.1	0.119649805447471	.	49290001	49380000	#4848FF	1	0.25
chr1	49380001	49560000	B.2.2.1.1.2.1.1.1	0.0350194552529183	.	49380001	49560000	#0000FF	1	0.125
chr1	49560001	50560000	B.2.2.2.2.2.1.2	0.00194552529182879	.	49560001	50560000	#0000FF	1	0.125
chr1	50560001	50830000	B.2.2.1.2.1.1.2	0.0262645914396887	.	50560001	50830000	#0000FF	1	0.125
chr1	50830001	50900000	B.1.2.2.2.1.2.1.2	0.181906614785992	.	50830001	50900000	#9191FF	1	0.375
chr1	50900001	51210000	A.2.2.1.1.1.1.2.1.1.1	0.555447470817121	.	50900001	51210000	#FFDADA	1	0.625
chr1	51210001	51680000	A.1.1.2.2.2.2.1	0.909533073929961	.	51210001	51680000	#FF0000	1	1
chr1	51680001	52270000	A.1.1.1.1.1.2.1	0.998054474708171	.	51680001	52270000	#FF0000	1	1
chr1	52270001	52440000	A.1.2.1.2.2.1.1.2.1.1	0.840466926070039	.	52270001	52440000	#FF4848	1	0.875
chr1	52440001	52490000	A.2.1.2.1.2.2.1.2.2.2.2	0.6215953307393	.	52440001	52490000	#FF9191	1	0.75
chr1	52490001	52830000	A.1.1.2.1.1.1.1.1.2.2	0.964980544747082	.	52490001	52830000	#FF0000	1	1
chr1	52830001	52870000	A.2.1.1.2.1.2.2.2.2.2	0.678015564202335	.	52830001	52870000	#FF9191	1	0.75
chr1	52870001	53160000	A.1.1.2.1.1.1.1.1.2.1	0.965953307392996	.	52870001	53160000	#FF0000	1	1
chr1	53160001	53560000	A.1.1.2.1.1.1.1.1.1.2	0.966926070038911	.	53160001	53560000	#FF0000	1	1
chr1	53570001	53680000	A.1.1.2.1.1.1.1.1.1.2	0.966926070038911	.	53570001	53680000	#FF0000	1	1
chr1	53680001	54060000	A.1.2.1.2.1.2.1.1.1.1	0.864785992217899	.	53680001	54060000	#FF4848	1	0.875
chr1	54060001	54190000	A.2.2.1.1.1.2.1.1.1.1	0.546692607003891	.	54060001	54190000	#FFDADA	1	0.625
chr1	54190001	54360000	A.1.2.1.2.1.2.1.1.1.2.1	0.863813229571984	.	54190001	54360000	#FF4848	1	0.875
chr1	54360001	54520000	A.1.2.1.2.1.2.1.1.1.2.2	0.86284046692607	.	54360001	54520000	#FF4848	1	0.875
chr1	54520001	54940000	A.1.1.1.2.2.2.1.2	0.970817120622568	.	54520001	54940000	#FF0000	1	1
chr1	54940001	54980000	A.2.1.2.1.2.2.2.2.1.2.1	0.615758754863813	.	54940001	54980000	#FF9191	1	0.75
chr1	54980001	55290000	A.1.1.2.2.2.2.2.1.2	0.907587548638132	.	54980001	55290000	#FF0000	1	1
chr1	55290001	55490000	A.1.2.1.2.2.1.1.1.2.1	0.842412451361868	.	55290001	55490000	#FF4848	1	0.875
chr1	55490001	55580000	A.2.1.1.2.1.1.1	0.697470817120623	.	55490001	55580000	#FF9191	1	0.75
chr1	55580001	55730000	A.1.2.2.2.2.2.1.1.1.2.1	0.737354085603113	.	55580001	55730000	#FF4848	1	0.875
chr1	55730001	55870000	A.2.1.2.1.1.1.2.2.1	0.64591439688716	.	55730001	55870000	#FF9191	1	0.75
chr1	55870001	55920000	A.2.2.1.1.2.2.2	0.518482490272374	.	55870001	55920000	#FFDADA	1	0.625
chr1	55920001	56630000	A.1.2.2.1.1.2.2.1.1	0.799610894941634	.	55920001	56630000	#FF4848	1	0.875
chr1	56630001	56880000	A.2.2.2.2.2.2.2.2	0.414396887159533	.	56630001	56880000	#FFDADA	1	0.625
chr1	56880001	57030000	A.2.2.2.1.2.1.1.1.2.2	0.470817120622568	.	56880001	57030000	#FFDADA	1	0.625
chr1	57030001	57070000	B.1.1.1.1.2.2.2.2.2.1	0.3784046692607	.	57030001	57070000	#DADAFF	1	0.5
chr1	57070001	57160000	A.2.2.1.1.1.1.2.1.2	0.552529182879377	.	57070001	57160000	#FFDADA	1	0.625
chr1	57160001	57180000	B.1.1.2.1.2.1.2.2.1.1	0.320038910505837	.	57160001	57180000	#DADAFF	1	0.5
chr1	57180001	57290000	B.1.1.2.1.2.1.2.1.1.1	0.32295719844358	.	57180001	57290000	#DADAFF	1	0.5
chr1	57290001	57340000	B.2.1.2.1.1.1.1.2.1	0.118677042801556	.	57290001	57340000	#4848FF	1	0.25
chr1	57340001	57530000	B.2.2.1.1.2.1.1.2	0.0340466926070039	.	57340001	57530000	#0000FF	1	0.125
chr1	57530001	58790000	B.2.2.1.2.1.1.1	0.0272373540856031	.	57530001	58790000	#0000FF	1	0.125
chr1	58790001	58960000	B.2.1.2.2.1.1.1.2	0.0885214007782101	.	58790001	58960000	#4848FF	1	0.25
chr1	58960001	59050000	B.1.1.2.1.2.1.2.1.1.2	0.321984435797665	.	58960001	59050000	#DADAFF	1	0.5
chr1	59050001	59110000	A.2.2.2.1.2.2.2.2.1.1.2.2	0.454280155642023	.	59050001	59110000	#FFDADA	1	0.625
chr1	59110001	59140000	B.1.2.1.1.1.2.1.1.1.2	0.270428015564202	.	59110001	59140000	#9191FF	1	0.375
chr1	59140001	59180000	B.1.1.2.1.2.1.1.2.2.1	0.324902723735409	.	59140001	59180000	#DADAFF	1	0.5
chr1	59180001	59250000	B.1.1.1.1.2.2.1.1.1.1	0.394941634241245	.	59180001	59250000	#DADAFF	1	0.5
chr1	59250001	59620000	A.2.1.1.1.2.1.2.2.1.1	0.711089494163424	.	59250001	59620000	#FF9191	1	0.75
chr1	59620001	60240000	B.1.2.2.2.1.2.1.1.1	0.18579766536965	.	59620001	60240000	#9191FF	1	0.375
chr1	60240001	60350000	B.1.2.1.1.1.2.2.1.2.2	0.263618677042802	.	60240001	60350000	#9191FF	1	0.375
chr1	60350001	60430000	B.2.1.2.1.1.1.1.2.2	0.117704280155642	.	60350001	60430000	#4848FF	1	0.25
chr1	60430001	61210000	B.2.2.2.2.2.1.1	0.00291828793774319	.	60430001	61210000	#0000FF	1	0.125
chr1	61210001	61290000	B.2.2.1.1.2.1.2.1	0.0330739299610895	.	61210001	61290000	#0000FF	1	0.125
chr1	61290001	61420000	B.2.1.1.2.2.2.2	0.120622568093385	.	61290001	61420000	#4848FF	1	0.25
chr1	61420001	61520000	B.1.2.1.1.1.2.1.2	0.268482490272374	.	61420001	61520000	#9191FF	1	0.375
chr1	61520001	61940000	A.2.1.2.2.1.1.2.1.2	0.608949416342412	.	61520001	61940000	#FF9191	1	0.75
chr1	61940001	62040000	B.1.1.1.1.2.2.1.1.1.2	0.393968871595331	.	61940001	62040000	#DADAFF	1	0.5
chr1	62040001	62080000	B.1.2.1.1.1.2.1.1.1.1	0.271400778210117	.	62040001	62080000	#9191FF	1	0.375
chr1	62080001	62140000	A.2.2.2.1.2.2.2.2.1.1.1	0.456225680933852	.	62080001	62140000	#FFDADA	1	0.625
chr1	62140001	62170000	A.2.2.2.1.2.2.2.2.1.1.2.1	0.455252918287938	.	62140001	62170000	#FFDADA	1	0.625
chr1	62170001	62290000	A.2.1.2.1.1.1.1.2.1	0.648832684824903	.	62170001	62290000	#FF9191	1	0.75
chr1	62290001	62330000	B.1.1.1.1.2.2.2.2.1.1.1.1	0.383268482490272	.	62290001	62330000	#DADAFF	1	0.5
chr1	62330001	62550000	A.2.1.2.2.1.2.1.2.1	0.603112840466926	.	62330001	62550000	#FF9191	1	0.75
chr1	62550001	62590000	B.1.1.1.1.2.2.2.2.1.1.1.2	0.382295719844358	.	62550001	62590000	#DADAFF	1	0.5
chr1	62590001	62610000	B.1.1.1.1.2.2.2.2.1.1.2	0.381322957198444	.	62590001	62610000	#DADAFF	1	0.5
chr1	62610001	62650000	A.2.2.2.1.2.2.2.2.1.2.1	0.453307392996109	.	62610001	62650000	#FFDADA	1	0.625
chr1	62650001	62910000	A.1.2.1.2.1.1.1.1.2.2.2	0.872568093385214	.	62650001	62910000	#FF4848	1	0.875
chr1	62910001	63230000	A.1.2.2.2.2.2.1.1.1.1	0.738326848249027	.	62910001	63230000	#FF4848	1	0.875
chr1	63230001	63280000	B.1.1.1.1.2.2.2.1.1.2.1	0.388132295719844	.	63230001	63280000	#DADAFF	1	0.5
chr1	63280001	64000000	A.2.2.1.1.1.1.2.2.2.1.2	0.549610894941634	.	63280001	64000000	#FFDADA	1	0.625
chr1	64000001	64060000	A.2.2.2.1.2.2.2.1.1.2.1	0.459143968871595	.	64000001	64060000	#FFDADA	1	0.625
chr1	64060001	64100000	B.1.1.1.1.2.2.2.1.1.2.2.2	0.386186770428016	.	64060001	64100000	#DADAFF	1	0.5
chr1	64100001	64130000	B.1.1.1.1.2.2.2.1.1.1.2	0.389105058365759	.	64100001	64130000	#DADAFF	1	0.5
chr1	64130001	64720000	A.2.2.1.1.1.1.2.2.2.1.1	0.550583657587549	.	64130001	64720000	#FFDADA	1	0.625
chr1	64720001	64770000	B.1.2.2.1.1.1.2.1	0.207198443579767	.	64720001	64770000	#9191FF	1	0.375
chr1	64770001	64930000	B.1.2.1.1.1.1.1.1.1.1.1	0.283073929961089	.	64770001	64930000	#9191FF	1	0.375
chr1	64930001	65280000	B.1.1.2.2.1.1.1.2.1.1	0.310311284046693	.	64930001	65280000	#DADAFF	1	0.5
chr1	65280001	65330000	B.1.1.1.1.2.2.2.2.1.2.2	0.379377431906615	.	65280001	65330000	#DADAFF	1	0.5
chr1	65330001	65370000	A.2.2.2.1.2.2.2.2.1.2.2	0.452334630350195	.	65330001	65370000	#FFDADA	1	0.625
chr1	65370001	65500000	A.2.1.1.2.2.1.1.1.2.1.1.2.1	0.674124513618677	.	65370001	65500000	#FF9191	1	0.75
chr1	65500001	65660000	A.2.2.1.1.1.2.1.1.2.2.1	0.543774319066148	.	65500001	65660000	#FFDADA	1	0.625
chr1	65660001	65680000	B.1.1.1.1.2.2.2.2.2.2	0.377431906614786	.	65660001	65680000	#DADAFF	1	0.5
chr1	65680001	65720000	B.1.1.1.1.2.2.2.1.1.2.2.1	0.38715953307393	.	65680001	65720000	#DADAFF	1	0.5
chr1	65720001	65890000	A.2.2.1.1.1.2.1.1.2.2.2	0.542801556420233	.	65720001	65890000	#FFDADA	1	0.625
chr1	65890001	66140000	B.1.1.1.1.1.1.2.2.1	0.409533073929961	.	65890001	66140000	#DADAFF	1	0.5
chr1	66140001	66170000	B.1.2.1.1.1.2.2.1.1.2	0.266536964980545	.	66140001	66170000	#9191FF	1	0.375
chr1	66170001	66410000	B.1.1.2.2.1.1.1.2.1.2	0.309338521400778	.	66170001	66410000	#DADAFF	1	0.5
chr1	66410001	66450000	B.1.1.2.1.2.1.2.2.1.2	0.319066147859922	.	66410001	66450000	#DADAFF	1	0.5
chr1	66450001	66690000	A.2.2.1.1.1.1.2.1.1.2.1	0.554474708171206	.	66450001	66690000	#FFDADA	1	0.625
chr1	66690001	66720000	B.1.1.1.1.2.2.2.2.1.2.1	0.380350194552529	.	66690001	66720000	#DADAFF	1	0.5
chr1	66720001	66890000	A.1.2.2.2.2.2.1.1.1.2.2	0.736381322957198	.	66720001	66890000	#FF4848	1	0.875
chr1	66890001	66990000	A.2.2.2.1.2.2.2.1.1.2.2	0.458171206225681	.	66890001	66990000	#FFDADA	1	0.625
chr1	66990001	67210000	A.2.2.2.1.2.1.1.1.2.1	0.471789883268482	.	66990001	67210000	#FFDADA	1	0.625
chr1	67210001	67230000	B.1.2.1.1.1.2.1.1.2	0.269455252918288	.	67210001	67230000	#9191FF	1	0.375
chr1	67230001	67440000	A.1.2.2.2.2.2.1.1.2	0.735408560311284	.	67230001	67440000	#FF4848	1	0.875
chr1	67440001	67640000	A.2.1.2.1.1.1.2.1	0.646887159533074	.	67440001	67640000	#FF9191	1	0.75
chr1	67640001	67980000	A.1.2.1.2.1.1.1.1.2.2.1	0.873540856031128	.	67640001	67980000	#FF4848	1	0.875
chr1	67980001	68220000	A.1.2.2.2.2.2.2.1.2	0.731517509727626	.	67980001	68220000	#FF4848	1	0.875
chr1	68220001	68300000	A.2.2.2.1.2.2.2.1.1.1	0.46011673151751	.	68220001	68300000	#FFDADA	1	0.625
chr1	68300001	68340000	B.1.1.1.1.2.2.2.1.1.1.1	0.390077821011673	.	68300001	68340000	#DADAFF	1	0.5
chr1	68340001	68460000	A.2.2.2.1.2.1.2.1.1.2.2.2	0.464980544747082	.	68340001	68460000	#FFDADA	1	0.625
chr1	68460001	68580000	B.1.2.1.1.1.2.2.1.2.1.1	0.26556420233463	.	68460001	68580000	#9191FF	1	0.375
chr1	68580001	68780000	A.2.1.2.1.1.1.1.2.2	0.647859922178988	.	68580001	68780000	#FF9191	1	0.75
chr1	68780001	68870000	A.2.2.2.1.2.1.2.1.1.2.1	0.466926070038911	.	68780001	68870000	#FFDADA	1	0.625
chr1	68870001	68960000	B.1.1.1.1.2.2.1.1.2	0.392996108949416	.	68870001	68960000	#DADAFF	1	0.5
chr1	68960001	69820000	B.2.1.2.2.2.1.2.2.1	0.0700389105058366	.	68960001	69820000	#4848FF	1	0.25
chr1	69820001	70220000	B.1.2.2.2.1.2.1.1.2.1.1	0.184824902723735	.	69820001	70220000	#9191FF	1	0.375
chr1	70220001	70910000	A.2.1.1.1.2.1.1	0.713035019455253	.	70220001	70910000	#FF9191	1	0.75
chr1	70910001	70990000	B.1.1.1.1.1.1.1.2.2	0.41147859922179	.	70910001	70990000	#DADAFF	1	0.5
chr1	70990001	71540000	B.2.2.1.1.2.2.2.2	0.0282101167315175	.	70990001	71540000	#0000FF	1	0.125
chr1	71540001	71630000	B.2.1.1.2.2.1.2.1.1	0.1284046692607	.	71540001	71630000	#4848FF	1	0.25
chr1	71630001	71670000	B.2.1.2.1.1.1.2.2.2	0.114785992217899	.	71630001	71670000	#4848FF	1	0.25
chr1	71670001	71810000	B.2.1.2.1.1.1.2.1	0.116731517509728	.	71670001	71810000	#4848FF	1	0.25
chr1	71810001	72670000	B.2.1.2.2.2.1.2.2.2	0.0690661478599222	.	71810001	72670000	#4848FF	1	0.25
chr1	72670001	72770000	B.1.2.1.1.1.2.2.1.1.1	0.267509727626459	.	72670001	72770000	#9191FF	1	0.375
chr1	72770001	72810000	B.2.1.1.2.2.1.2.2.2	0.125486381322957	.	72770001	72810000	#4848FF	1	0.25
chr1	72810001	73370000	B.1.2.1.1.1.1.2.1.1	0.276264591439689	.	72810001	73370000	#9191FF	1	0.375
chr1	73370001	73690000	B.2.1.1.2.1.1.1.1	0.138132295719844	.	73370001	73690000	#4848FF	1	0.25
chr1	73690001	74100000	B.1.2.2.1.2.1.2	0.200389105058366	.	73690001	74100000	#9191FF	1	0.375
chr1	74100001	74430000	B.2.1.2.1.1.2.2.1	0.11284046692607	.	74100001	74430000	#4848FF	1	0.25
chr1	74430001	74530000	B.2.1.1.2.2.1.2.1.2	0.127431906614786	.	74430001	74530000	#4848FF	1	0.25
chr1	74530001	74970000	B.2.1.2.1.1.2.2.2	0.111867704280156	.	74530001	74970000	#4848FF	1	0.25
chr1	74970001	75170000	B.2.1.1.2.2.2.1.2.2	0.1215953307393	.	74970001	75170000	#4848FF	1	0.25
chr1	75170001	75210000	B.1.2.2.1.2.2.1.2.1.2	0.197470817120623	.	75170001	75210000	#9191FF	1	0.375
chr1	75210001	75550000	B.2.2.1.1.2.2.2.1	0.0291828793774319	.	75210001	75550000	#0000FF	1	0.125
chr1	75550001	75680000	B.2.1.2.1.1.1.2.2.1	0.115758754863813	.	75550001	75680000	#4848FF	1	0.25
chr1	75680001	76170000	B.2.1.2.2.2.2.2.2.1.2	0.0573929961089494	.	75680001	76170000	#4848FF	1	0.25
chr1	76170001	76270000	B.1.1.2.1.2.2.1	0.317120622568093	.	76170001	76270000	#DADAFF	1	0.5
chr1	76270001	77610000	B.2.2.1.2.1.2.2.1	0.0243190661478599	.	76270001	77610000	#0000FF	1	0.125
chr1	77610001	78580000	A.1.1.2.1.1.2.2.2	0.957198443579767	.	77610001	78580000	#FF0000	1	1
chr1	78580001	79080000	A.2.1.1.2.2.1.1.1.2.1.2	0.672178988326848	.	78580001	79080000	#FF9191	1	0.75
chr1	79080001	79140000	A.2.2.2.1.2.2.2.2.2.2.2	0.449416342412451	.	79080001	79140000	#FFDADA	1	0.625
chr1	79140001	79290000	A.2.2.2.1.2.1.2.1.1.2.2.1	0.465953307392996	.	79140001	79290000	#FFDADA	1	0.625
chr1	79290001	79670000	A.2.2.2.1.2.1.1.1.1.2	0.472762645914397	.	79290001	79670000	#FFDADA	1	0.625
chr1	79670001	79710000	B.1.1.2.1.2.1.2.2.2	0.318093385214008	.	79670001	79710000	#DADAFF	1	0.5
chr1	79710001	79950000	B.1.1.1.1.1.1.2.2.2.2	0.407587548638132	.	79710001	79950000	#DADAFF	1	0.5
chr1	79950001	80680000	B.1.2.2.2.1.2.1.1.2.2	0.182879377431907	.	79950001	80680000	#9191FF	1	0.375
chr1	80680001	81120000	B.1.1.1.1.1.1.2.2.2.1	0.408560311284047	.	80680001	81120000	#DADAFF	1	0.5
chr1	81120001	81950000	A.2.2.2.1.2.1.2.2	0.463035019455253	.	81120001	81950000	#FFDADA	1	0.625
chr1	81950001	82190000	B.1.2.1.1.1.1.2.1.2.1	0.275291828793774	.	81950001	82190000	#9191FF	1	0.375
chr1	82190001	82470000	B.1.2.1.1.1.1.2.1.2.2	0.27431906614786	.	82190001	82470000	#9191FF	1	0.375
chr1	82470001	82520000	B.2.1.1.2.2.1.2.2.1	0.126459143968872	.	82470001	82520000	#4848FF	1	0.25
chr1	82520001	82710000	B.2.1.2.1.2.2.1.2.2.2.2	0.0943579766536965	.	82520001	82710000	#4848FF	1	0.25
chr1	82710001	84360000	B.2.2.1.2.1.2.2.2	0.0233463035019455	.	82710001	84360000	#0000FF	1	0.125
chr1	84360001	84430000	B.1.2.2.1.2.2.1.2.1.1	0.198443579766537	.	84360001	84430000	#9191FF	1	0.375
chr1	84430001	84580000	B.1.1.2.1.2.2.2.2.2	0.31420233463035	.	84430001	84580000	#DADAFF	1	0.5
chr1	84580001	84890000	A.2.2.2.1.2.1.1.2	0.469844357976654	.	84580001	84890000	#FFDADA	1	0.625
chr1	84890001	85100000	A.2.1.2.1.1.1.2.2.2	0.644941634241245	.	84890001	85100000	#FF9191	1	0.75
chr1	85100001	85250000	A.2.2.2.1.2.1.2.1.1.1.1	0.468871595330739	.	85100001	85250000	#FFDADA	1	0.625
chr1	85250001	85410000	B.1.1.2.1.2.2.2.1	0.316147859922179	.	85250001	85410000	#DADAFF	1	0.5
chr1	85410001	85740000	A.2.2.1.1.1.1.2.1.1.2.2	0.553501945525292	.	85410001	85740000	#FFDADA	1	0.625
chr1	85740001	85780000	A.2.2.2.1.2.2.2.2.2.2.1	0.450389105058366	.	85740001	85780000	#FFDADA	1	0.625
chr1	85780001	85980000	A.2.1.1.2.2.1.1.1.2.1.1.1	0.675097276264591	.	85780001	85980000	#FF9191	1	0.75
chr1	85980001	86010000	A.2.2.2.1.2.1.2.1.2	0.464007782101167	.	85980001	86010000	#FFDADA	1	0.625
chr1	86010001	86140000	A.2.1.2.1.1.1.1.1	0.649805447470817	.	86010001	86140000	#FF9191	1	0.75
chr1	86140001	87010000	B.1.2.2.2.1.2.1.1.2.1.2	0.183852140077821	.	86140001	87010000	#9191FF	1	0.375
chr1	87010001	87220000	B.1.2.1.1.1.1.2.2.1	0.273346303501945	.	87010001	87220000	#9191FF	1	0.375
chr1	87220001	87580000	A.1.2.2.2.2.2.2.1.1.1	0.733463035019455	.	87220001	87580000	#FF4848	1	0.875
chr1	87580001	87640000	B.1.2.1.1.2.2.2.1.1	0.249027237354086	.	87580001	87640000	#9191FF	1	0.375
chr1	87640001	87710000	B.1.2.2.1.1.1.2.2	0.206225680933852	.	87640001	87710000	#9191FF	1	0.375
chr1	87710001	87750000	B.1.2.2.1.1.1.1.2.2.1	0.209143968871595	.	87710001	87750000	#9191FF	1	0.375
chr1	87750001	87790000	B.1.2.1.1.2.2.2.1.2	0.248054474708171	.	87750001	87790000	#9191FF	1	0.375
chr1	87790001	89070000	A.2.2.2.2.1.2.1.2.2	0.434824902723735	.	87790001	89070000	#FFDADA	1	0.625
chr1	89070001	89360000	A.1.2.2.2.2.2.2.1.1.2	0.732490272373541	.	89070001	89360000	#FF4848	1	0.875
chr1	89360001	89430000	B.1.1.1.1.1.1.1.2.1	0.412451361867704	.	89360001	89430000	#DADAFF	1	0.5
chr1	89430001	89790000	B.1.1.2.2.1.1.1.1.1.1	0.313229571984436	.	89430001	89790000	#DADAFF	1	0.5
chr1	89790001	90050000	B.1.1.2.1.2.2.2.2.1	0.315175097276265	.	89790001	90050000	#DADAFF	1	0.5
chr1	90050001	90280000	A.2.2.2.1.2.1.1.1.1.1	0.473735408560311	.	90050001	90280000	#FFDADA	1	0.625
chr1	90280001	90310000	B.1.1.1.1.2.2.2.1.2.1	0.385214007782101	.	90280001	90310000	#DADAFF	1	0.5
chr1	90310001	90440000	A.2.1.1.2.2.1.1.1.2.2.1.1	0.671206225680934	.	90310001	90440000	#FF9191	1	0.75
chr1	90440001	90490000	A.2.2.2.1.2.2.2.2.2.1	0.45136186770428	.	90440001	90490000	#FFDADA	1	0.625
chr1	90490001	91200000	B.2.1.2.2.2.1.2.1.1	0.0719844357976654	.	90490001	91200000	#4848FF	1	0.25
chr1	91200001	91870000	B.1.1.2.2.1.1.1.1.1.2	0.312256809338521	.	91200001	91870000	#DADAFF	1	0.5
chr1	91870001	91970000	B.1.1.1.1.1.1.1.1	0.413424124513619	.	91870001	91970000	#DADAFF	1	0.5
chr1	91970001	92010000	B.1.1.2.1.2.1.1.1	0.326848249027237	.	91970001	92010000	#DADAFF	1	0.5
chr1	92010001	92390000	A.1.1.2.2.2.2.2.2.1	0.906614785992218	.	92010001	92390000	#FF0000	1	1
chr1	92390001	92770000	A.2.1.1.2.2.1.1.1.2.1.1.2.2	0.673151750972763	.	92390001	92770000	#FF9191	1	0.75
chr1	92770001	93120000	A.2.1.1.2.2.2.2.2.1	0.651750972762646	.	92770001	93120000	#FF9191	1	0.75
chr1	93120001	93310000	A.1.2.1.2.1.2.1.1.2	0.861867704280156	.	93120001	93310000	#FF4848	1	0.875
chr1	93310001	93470000	A.1.2.2.2.2.1.1.2.2	0.740272373540856	.	93310001	93470000	#FF4848	1	0.875
chr1	93470001	93880000	A.1.1.2.2.2.2.2.1.1	0.908560311284047	.	93470001	93880000	#FF0000	1	1
chr1	93880001	94270000	A.1.2.2.2.2.1.1.1	0.742217898832685	.	93880001	94270000	#FF4848	1	0.875
chr1	94270001	94340000	A.2.2.1.1.2.1.1.1	0.531128404669261	.	94270001	94340000	#FFDADA	1	0.625
chr1	94340001	94490000	A.2.1.2.1.1.2.2.2	0.640077821011673	.	94340001	94490000	#FF9191	1	0.75
chr1	94490001	94780000	A.2.1.1.2.2.1.1.1.2.2.2	0.669260700389105	.	94490001	94780000	#FF9191	1	0.75
chr1	94780001	94940000	A.2.1.1.2.2.2.2.2.2	0.650778210116732	.	94780001	94940000	#FF9191	1	0.75
chr1	94940001	95280000	A.1.2.1.2.1.1.2.2.1.2	0.866731517509728	.	94940001	95280000	#FF4848	1	0.875
chr1	95280001	95320000	B.1.1.2.1.1.1.2.1.1	0.337548638132296	.	95280001	95320000	#DADAFF	1	0.5
chr1	95320001	95530000	A.2.1.1.2.2.1.1.1.2.2.1.2	0.670233463035019	.	95320001	95530000	#FF9191	1	0.75
chr1	95530001	95710000	A.2.2.2.1.2.1.2.1.1.1.2	0.467898832684825	.	95530001	95710000	#FFDADA	1	0.625
chr1	95710001	95730000	B.1.2.2.1.1.1.1.2.2.2	0.208171206225681	.	95710001	95730000	#9191FF	1	0.375
chr1	95730001	95840000	B.2.1.1.2.2.1.1.2.1	0.130350194552529	.	95730001	95840000	#4848FF	1	0.25
chr1	95840001	96050000	B.2.2.1.1.2.2.1	0.0301556420233463	.	95840001	96050000	#0000FF	1	0.125
chr1	96050001	96650000	B.2.2.1.2.1.2.1	0.0252918287937743	.	96050001	96650000	#0000FF	1	0.125
chr1	96650001	96760000	B.2.1.2.1.2.2.1.2.1	0.0972762645914397	.	96650001	96760000	#4848FF	1	0.25
chr1	96760001	96870000	B.1.2.1.1.1.2.2.1.2.1.2	0.264591439688716	.	96760001	96870000	#9191FF	1	0.375
chr1	96870001	97300000	B.1.2.2.1.1.2.1	0.205252918287938	.	96870001	97300000	#9191FF	1	0.375
chr1	97300001	97430000	B.1.2.2.1.1.1.1.2.1	0.21011673151751	.	97300001	97430000	#9191FF	1	0.375
chr1	97430001	98510000	A.2.1.2.2.1.2.1.1	0.60408560311284	.	97430001	98510000	#FF9191	1	0.75
chr1	98510001	98580000	B.1.1.2.1.1.1.2.2.1.2	0.334630350194553	.	98510001	98580000	#DADAFF	1	0.5
chr1	98580001	98860000	B.1.1.1.1.1.2.1.2.2.2	0.401750972762646	.	98580001	98860000	#DADAFF	1	0.5
chr1	98860001	98910000	B.1.1.2.1.1.1.2.2.2	0.333657587548638	.	98860001	98910000	#DADAFF	1	0.5
chr1	98910001	98950000	B.1.2.2.1.1.1.1.1.2.1	0.212062256809339	.	98910001	98950000	#9191FF	1	0.375
chr1	98950001	99370000	B.1.2.1.1.1.1.2.2.2	0.272373540856031	.	98950001	99370000	#9191FF	1	0.375
chr1	99370001	99620000	B.1.2.1.1.2.2.2.2	0.247081712062257	.	99370001	99620000	#9191FF	1	0.375
chr1	99620001	100150000	B.1.1.1.1.1.1.2.1	0.410505836575875	.	99620001	100150000	#DADAFF	1	0.5
chr1	100150001	100210000	B.1.1.2.1.1.1.2.2.1.1	0.335603112840467	.	100150001	100210000	#DADAFF	1	0.5
chr1	100210001	100250000	B.1.1.2.1.1.1.2.1.2	0.336575875486381	.	100210001	100250000	#DADAFF	1	0.5
chr1	100250001	100290000	B.1.1.1.1.2.2.2.1.2.2	0.384241245136187	.	100250001	100290000	#DADAFF	1	0.5
chr1	100290001	100940000	A.1.2.1.2.2.2.2	0.819066147859922	.	100290001	100940000	#FF4848	1	0.875
chr1	100940001	101010000	B.1.2.2.1.1.1.1.1.2.2	0.211089494163424	.	100940001	101010000	#9191FF	1	0.375
chr1	101010001	101360000	B.1.2.2.1.2.1.1	0.20136186770428	.	101010001	101360000	#9191FF	1	0.375
chr1	101360001	101770000	A.2.1.2.2.1.2.1.2.2	0.602140077821012	.	101360001	101770000	#FF9191	1	0.75
chr1	101770001	101850000	B.2.1.1.2.2.1.1.1	0.131322957198444	.	101770001	101850000	#4848FF	1	0.25
chr1	101850001	101870000	B.2.1.2.1.2.1.1.1.1.1	0.110894941634241	.	101850001	101870000	#4848FF	1	0.25
chr1	101870001	101930000	B.2.1.1.2.2.2.1.1.2	0.123540856031128	.	101870001	101930000	#4848FF	1	0.25
chr1	101930001	102400000	B.2.1.2.1.2.2.1.1.2	0.0982490272373541	.	101930001	102400000	#4848FF	1	0.25
chr1	102400001	102750000	B.2.1.2.1.2.2.1.2.2.2.1	0.0953307392996109	.	102400001	102750000	#4848FF	1	0.25
chr1	102750001	103330000	B.2.1.2.1.1.2.1	0.113813229571984	.	102750001	103330000	#4848FF	1	0.25
chr1	103330001	103790000	B.2.1.1.2.1.2.1	0.133268482490272	.	103330001	103790000	#4848FF	1	0.25
chr1	103910001	103930000	B.2.1.1.2.1.2.1	0.133268482490272	.	103910001	103930000	#4848FF	1	0.25
chr1	104000001	104060000	B.2.1.1.2.1.2.1	0.133268482490272	.	104000001	104060000	#4848FF	1	0.25
chr1	104060001	104160000	B.1.2.2.1.2.2.1.2.2.1	0.196498054474708	.	104060001	104160000	#9191FF	1	0.375
chr1	104160001	104170000	B.2.1.2.1.2.2.1.2.2.1	0.0963035019455253	.	104160001	104170000	#4848FF	1	0.25
chr1	104300001	104490000	B.2.1.2.1.2.2.1.2.2.1	0.0963035019455253	.	104300001	104490000	#4848FF	1	0.25
chr1	104490001	104660000	B.2.1.1.2.2.2.1.1.1	0.124513618677043	.	104490001	104660000	#4848FF	1	0.25
chr1	104660001	104860000	B.2.1.1.2.1.1.1.2.1.1	0.13715953307393	.	104660001	104860000	#4848FF	1	0.25
chr1	104860001	104970000	B.2.1.2.1.2.1.1.1.1.2	0.109922178988327	.	104860001	104970000	#4848FF	1	0.25
chr1	104970001	105310000	B.2.1.1.2.2.2.1.2.1	0.122568093385214	.	104970001	105310000	#4848FF	1	0.25
chr1	105310001	105690000	B.1.2.2.1.2.2.2.2	0.192607003891051	.	105310001	105690000	#9191FF	1	0.375
chr1	105690001	106590000	B.2.1.1.2.1.2.2	0.132295719844358	.	105690001	106590000	#4848FF	1	0.25
chr1	106590001	107060000	B.2.1.1.2.1.1.1.2.1.2	0.136186770428016	.	106590001	107060000	#4848FF	1	0.25
chr1	107060001	107540000	B.2.1.2.1.2.2.1.1.1.2	0.0992217898832685	.	107060001	107540000	#4848FF	1	0.25
chr1	107540001	107580000	B.2.1.2.1.2.2.2.1	0.0933852140077821	.	107540001	107580000	#4848FF	1	0.25
chr1	107580001	107620000	B.2.1.1.2.2.1.1.2.2	0.129377431906615	.	107580001	107620000	#4848FF	1	0.25
chr1	107620001	107700000	B.1.2.2.1.2.2.1.1	0.199416342412451	.	107620001	107700000	#9191FF	1	0.375
chr1	107700001	107730000	B.2.1.2.1.2.1.1.1.2	0.108949416342412	.	107700001	107730000	#4848FF	1	0.25
chr1	107730001	107970000	B.2.1.2.1.2.2.1.1.1.1	0.100194552529183	.	107730001	107970000	#4848FF	1	0.25
chr1	107970001	108100000	B.1.2.2.1.2.2.1.2.2.2	0.195525291828794	.	107970001	108100000	#9191FF	1	0.375
chr1	108100001	108290000	B.1.1.1.1.1.2.1.2.1	0.403696498054475	.	108100001	108290000	#DADAFF	1	0.5
chr1	108290001	108450000	B.1.2.2.1.1.2.2.2.2	0.202334630350195	.	108290001	108450000	#9191FF	1	0.375
chr1	108450001	108680000	B.1.2.2.1.1.2.2.2.1	0.203307392996109	.	108450001	108680000	#9191FF	1	0.375
chr1	108680001	108730000	B.1.1.2.1.1.1.1.1.1	0.342412451361868	.	108680001	108730000	#DADAFF	1	0.5
chr1	108730001	108810000	A.1.1.2.2.2.2.2.2.2	0.905642023346304	.	108730001	108810000	#FF0000	1	1
chr1	108850001	108920000	A.1.1.2.2.2.2.2.2.2	0.905642023346304	.	108850001	108920000	#FF0000	1	1
chr1	108970001	108980000	A.1.1.2.2.2.2.2.2.2	0.905642023346304	.	108970001	108980000	#FF0000	1	1
chr1	108990001	109000000	A.1.1.2.2.2.2.2.2.2	0.905642023346304	.	108990001	109000000	#FF0000	1	1
chr1	109010001	109470000	A.1.1.2.2.2.2.2.2.2	0.905642023346304	.	109010001	109470000	#FF0000	1	1
chr1	109470001	110090000	A.1.1.1.1.1.1.1	1	.	109470001	110090000	#FF0000	1	1
chr1	110090001	110160000	A.2.1.2.1.1.2.1.1	0.643968871595331	.	110090001	110160000	#FF9191	1	0.75
chr1	110160001	110560000	A.1.1.2.1.1.1.2	0.962062256809339	.	110160001	110560000	#FF0000	1	1
chr1	110560001	110610000	A.2.1.2.1.1.2.1.2.1	0.642996108949416	.	110560001	110610000	#FF9191	1	0.75
chr1	110610001	110670000	A.2.2.1.1.1.2.2.2.2.2.2	0.532101167315175	.	110610001	110670000	#FFDADA	1	0.625
chr1	110670001	111050000	A.1.2.2.2.2.2.2.2	0.730544747081712	.	110670001	111050000	#FF4848	1	0.875
chr1	111050001	111480000	B.1.2.2.2.1.2.2	0.180933852140078	.	111050001	111480000	#9191FF	1	0.375
chr1	111480001	111520000	B.1.1.2.1.1.2.2.1.1	0.330739299610895	.	111480001	111520000	#DADAFF	1	0.5
chr1	111520001	111590000	B.1.2.1.1.2.2.1.2.1	0.251945525291829	.	111520001	111590000	#9191FF	1	0.375
chr1	111590001	111630000	B.1.2.2.1.1.1.1.1.1	0.213035019455253	.	111590001	111630000	#9191FF	1	0.375
chr1	111630001	111970000	B.1.2.1.1.2.1.2.2.1	0.255836575875486	.	111630001	111970000	#9191FF	1	0.375
chr1	111970001	112060000	B.1.1.1.1.1.2.1.1.2.2	0.404669260700389	.	111970001	112060000	#DADAFF	1	0.5
chr1	112060001	112310000	A.2.1.1.2.2.1.1.1.1.1	0.67704280155642	.	112060001	112310000	#FF9191	1	0.75
chr1	112310001	112390000	B.1.2.1.1.2.2.1.2.2.2	0.25	.	112310001	112390000	#9191FF	1	0.375
chr1	112390001	112540000	B.2.1.2.1.2.1.2	0.101167315175097	.	112390001	112540000	#4848FF	1	0.25
chr1	112540001	112920000	B.2.1.2.2.2.1.2.1.2	0.071011673151751	.	112540001	112920000	#4848FF	1	0.25
chr1	112920001	113250000	A.1.2.1.2.1.1.2.1	0.868677042801556	.	112920001	113250000	#FF4848	1	0.875
chr1	113250001	113370000	A.2.1.1.2.2.2.2.1.1.1	0.654669260700389	.	113250001	113370000	#FF9191	1	0.75
chr1	113370001	113610000	A.1.2.1.2.1.2.2.1.2.1	0.853112840466926	.	113370001	113610000	#FF4848	1	0.875
chr1	113610001	113670000	A.2.1.2.1.1.2.1.2.2	0.642023346303502	.	113610001	113670000	#FF9191	1	0.75
chr1	113670001	114370000	A.1.2.1.2.1.1.2.2.2	0.865758754863813	.	113670001	114370000	#FF4848	1	0.875
chr1	114370001	114510000	A.2.1.1.2.2.1.1.1.1.2	0.676070038910506	.	114370001	114510000	#FF9191	1	0.75
chr1	114510001	114800000	B.1.2.1.1.2.1.2.2.2	0.254863813229572	.	114510001	114800000	#9191FF	1	0.375
chr1	114800001	114880000	B.1.2.1.1.2.2.1.2.2.1	0.250972762645914	.	114800001	114880000	#9191FF	1	0.375
chr1	114880001	115190000	A.1.2.1.2.1.1.2.2.1.1	0.867704280155642	.	114880001	115190000	#FF4848	1	0.875
chr1	115190001	115250000	A.2.2.2.1.1.1.1.1.2	0.48443579766537	.	115190001	115250000	#FFDADA	1	0.625
chr1	115250001	115300000	A.2.1.2.1.2.2.2.1.1	0.620622568093385	.	115250001	115300000	#FF9191	1	0.75
chr1	115300001	115510000	B.1.1.1.1.1.2.1.1.2.1	0.405642023346304	.	115300001	115510000	#DADAFF	1	0.5
chr1	115510001	115660000	B.1.1.1.1.1.2.2.2	0.399805447470817	.	115510001	115660000	#DADAFF	1	0.5
chr1	115660001	115980000	A.2.2.1.1.1.2.1.1.2.1	0.544747081712062	.	115660001	115980000	#FFDADA	1	0.625
chr1	115980001	116020000	B.1.1.2.1.1.1.1.1.2.1.2	0.340466926070039	.	115980001	116020000	#DADAFF	1	0.5
chr1	116020001	116150000	A.2.2.2.1.1.2.1.2	0.477626459143969	.	116020001	116150000	#FFDADA	1	0.625
chr1	116150001	116330000	A.2.2.2.1.1.2.2.1.1	0.476653696498055	.	116150001	116330000	#FFDADA	1	0.625
chr1	116330001	116570000	A.2.2.1.1.1.2.2.2.1.2	0.535019455252918	.	116330001	116570000	#FFDADA	1	0.625
chr1	116570001	116670000	A.2.2.2.1.1.1.1.2.2	0.482490272373541	.	116570001	116670000	#FFDADA	1	0.625
chr1	116670001	117050000	A.2.1.2.1.1.2.2.1	0.641050583657588	.	116670001	117050000	#FF9191	1	0.75
chr1	117050001	117110000	A.2.2.1.1.1.2.2.2.2.1	0.534046692607004	.	117050001	117110000	#FFDADA	1	0.625
chr1	117110001	117250000	A.2.2.1.1.1.2.2.2.2.2.1	0.533073929961089	.	117110001	117250000	#FFDADA	1	0.625
chr1	117250001	117600000	A.2.2.1.1.1.2.2.2.1.1	0.535992217898833	.	117250001	117600000	#FFDADA	1	0.625
chr1	117600001	117660000	A.2.2.2.1.1.1.1.2.1	0.483463035019455	.	117600001	117660000	#FFDADA	1	0.625
chr1	117660001	117840000	A.2.2.2.1.1.2.2.1.2	0.47568093385214	.	117660001	117840000	#FFDADA	1	0.625
chr1	117840001	117910000	B.1.1.2.1.1.1.1.1.2.1.1	0.341439688715953	.	117840001	117910000	#DADAFF	1	0.5
chr1	117910001	118030000	A.2.2.2.1.1.1.1.1.1	0.485408560311284	.	117910001	118030000	#FFDADA	1	0.625
chr1	118030001	118420000	B.1.1.1.1.1.2.1.1.1	0.406614785992218	.	118030001	118420000	#DADAFF	1	0.5
chr1	118420001	118480000	B.1.1.2.1.1.2.2.1.2.1	0.329766536964981	.	118420001	118480000	#DADAFF	1	0.5
chr1	118480001	118500000	B.1.1.2.1.1.2.2.1.2.2	0.328793774319066	.	118480001	118500000	#DADAFF	1	0.5
chr1	118500001	118520000	B.1.2.2.1.1.2.2.1	0.204280155642023	.	118500001	118520000	#9191FF	1	0.375
chr1	118520001	118560000	B.2.1.2.1.2.1.1.2.1.2.2.1.2	0.105058365758755	.	118520001	118560000	#4848FF	1	0.25
chr1	118560001	118580000	B.2.1.2.1.2.1.1.2.1.1	0.107976653696498	.	118560001	118580000	#4848FF	1	0.25
chr1	118580001	118640000	B.2.1.2.1.2.1.1.2.1.2.2.2	0.10408560311284	.	118580001	118640000	#4848FF	1	0.25
chr1	118640001	118690000	B.2.1.2.1.2.1.1.2.1.2.2.1.1	0.106031128404669	.	118640001	118690000	#4848FF	1	0.25
chr1	118690001	119510000	B.2.2.2.2.1.1	0.00778210116731518	.	118690001	119510000	#0000FF	1	0.125
chr1	119510001	119550000	B.2.1.2.1.2.1.1.2.1.2.1	0.107003891050584	.	119510001	119550000	#4848FF	1	0.25
chr1	119550001	119610000	B.2.1.1.2.1.1.2	0.134241245136187	.	119550001	119610000	#4848FF	1	0.25
chr1	119610001	119670000	B.1.2.1.1.2.1.1.2.1	0.25875486381323	.	119610001	119670000	#9191FF	1	0.375
chr1	119670001	119790000	B.1.1.2.2.1.2.2.2	0.297665369649805	.	119670001	119790000	#DADAFF	1	0.5
chr1	119790001	120010000	B.2.1.2.2.2.2.2.2.2	0.056420233463035	.	119790001	120010000	#4848FF	1	0.25
chr1	120010001	120030000	B.2.1.2.1.2.2.2.2	0.0924124513618677	.	120010001	120030000	#4848FF	1	0.25
chr1	120030001	120080000	B.2.1.2.1.2.1.1.2.2.2	0.102140077821012	.	120030001	120080000	#4848FF	1	0.25
chr1	120080001	120150000	B.2.1.2.1.2.1.1.2.2.1	0.103112840466926	.	120080001	120150000	#4848FF	1	0.25
chr1	120150001	120270000	B.1.2.1.1.2.1.1.2.2	0.257782101167315	.	120150001	120270000	#9191FF	1	0.375
chr1	120270001	120340000	B.1.2.1.1.2.2.1.1.2	0.252918287937743	.	120270001	120340000	#9191FF	1	0.375
chr1	120340001	120480000	B.1.1.2.1.1.2.1.2	0.331712062256809	.	120340001	120480000	#DADAFF	1	0.5
chr1	120480001	120540000	A.2.2.2.1.1.2.2.2	0.474708171206226	.	120480001	120540000	#FFDADA	1	0.625
chr1	120540001	120640000	A.2.2.1.1.1.2.2.1.1.2	0.538910505836576	.	120540001	120640000	#FFDADA	1	0.625
chr1	120640001	120700000	B.1.1.2.1.1.2.1.1	0.332684824902724	.	120640001	120700000	#DADAFF	1	0.5
chr1	120740001	120940000	A.2.2.2.1.1.2.1.1.1	0.479571984435798	.	120740001	120940000	#FFDADA	1	0.625
chr1	121090001	121140000	A.2.2.2.1.1.2.1.1.1	0.479571984435798	.	121090001	121140000	#FFDADA	1	0.625
chr1	121140001	121190000	B.1.2.1.1.2.2.1.1.1	0.253891050583658	.	121140001	121190000	#9191FF	1	0.375
chr1	121190001	121360000	B.2.1.1.2.1.1.1.2.2	0.135214007782101	.	121190001	121360000	#4848FF	1	0.25
chr1	121470001	121490000	B.2.1.1.2.1.1.1.2.2	0.135214007782101	.	121470001	121490000	#4848FF	1	0.25
chr1	142530001	142550000	B.1.1.2.1.1.2.2.2	0.327821011673152	.	142530001	142550000	#DADAFF	1	0.5
chr1	142560001	142570000	B.1.1.2.1.1.2.2.2	0.327821011673152	.	142560001	142570000	#DADAFF	1	0.5
chr1	142600001	142650000	B.1.1.2.1.1.2.2.2	0.327821011673152	.	142600001	142650000	#DADAFF	1	0.5
chr1	142790001	142810000	B.1.1.2.1.1.2.2.2	0.327821011673152	.	142790001	142810000	#DADAFF	1	0.5
chr1	143120001	143290000	B.1.2.2.1.2.2.2.1.1	0.194552529182879	.	143120001	143290000	#9191FF	1	0.375
chr1	143480001	143490000	B.1.2.2.1.2.2.2.1.1	0.194552529182879	.	143480001	143490000	#9191FF	1	0.375
chr1	143530001	143540000	B.1.2.2.1.2.2.2.1.1	0.194552529182879	.	143530001	143540000	#9191FF	1	0.375
chr1	143660001	143670000	A.2.2.2.1.1.1.2.2	0.480544747081712	.	143660001	143670000	#FFDADA	1	0.625
chr1	143720001	143780000	A.2.2.2.1.1.1.2.2	0.480544747081712	.	143720001	143780000	#FFDADA	1	0.625
chr1	143870001	143880000	A.2.2.2.1.1.1.2.1	0.481517509727626	.	143870001	143880000	#FFDADA	1	0.625
chr1	143900001	143980000	A.2.2.2.1.1.1.2.1	0.481517509727626	.	143900001	143980000	#FFDADA	1	0.625
chr1	143980001	144020000	A.2.2.1.1.1.2.2.1.1.1	0.53988326848249	.	143980001	144020000	#FFDADA	1	0.625
chr1	144020001	144100000	B.1.1.1.1.1.2.2.1	0.400778210116732	.	144020001	144100000	#DADAFF	1	0.5
chr1	144190001	144200000	B.1.1.1.1.1.2.2.1	0.400778210116732	.	144190001	144200000	#DADAFF	1	0.5
chr1	144460001	144490000	B.1.1.1.1.1.2.1.2.2.1	0.40272373540856	.	144460001	144490000	#DADAFF	1	0.5
chr1	144510001	144630000	B.1.1.1.1.1.2.1.2.2.1	0.40272373540856	.	144510001	144630000	#DADAFF	1	0.5
chr1	144670001	144710000	B.1.1.1.1.1.2.1.2.2.1	0.40272373540856	.	144670001	144710000	#DADAFF	1	0.5
chr1	144810001	144950000	A.2.2.2.1.1.2.1.1.2	0.478599221789883	.	144810001	144950000	#FFDADA	1	0.625
chr1	144950001	145120000	A.2.1.1.2.2.2.2.1.2	0.65272373540856	.	144950001	145120000	#FF9191	1	0.75
chr1	145120001	145330000	A.2.1.1.2.2.2.2.1.1.2	0.653696498054475	.	145120001	145330000	#FF9191	1	0.75
chr1	145350001	145370000	A.2.1.1.2.2.2.2.1.1.2	0.653696498054475	.	145350001	145370000	#FF9191	1	0.75
chr1	145370001	145840000	A.1.1.2.1.2.1.2.1.1	0.952334630350194	.	145370001	145840000	#FF0000	1	1
chr1	145990001	146020000	B.1.1.1.2.1.1.1.1.2.1	0.375486381322957	.	145990001	146020000	#DADAFF	1	0.5
chr1	146210001	146220000	B.1.1.1.2.1.1.1.1.2.1	0.375486381322957	.	146210001	146220000	#DADAFF	1	0.5
chr1	146390001	146410000	B.1.1.1.2.1.1.1.1.2.1	0.375486381322957	.	146390001	146410000	#DADAFF	1	0.5
chr1	146460001	147140000	B.1.1.1.2.1.1.1.1.2.1	0.375486381322957	.	146460001	147140000	#DADAFF	1	0.5
chr1	147140001	147390000	B.1.1.2.2.1.1.1.1.2	0.311284046692607	.	147140001	147390000	#DADAFF	1	0.5
chr1	147390001	147430000	B.1.1.2.1.1.1.1.2	0.33852140077821	.	147390001	147430000	#DADAFF	1	0.5
chr1	147700001	147710000	B.1.1.2.1.1.1.1.2	0.33852140077821	.	147700001	147710000	#DADAFF	1	0.5
chr1	147710001	147840000	A.2.2.1.1.1.2.2.1.2.1	0.537937743190661	.	147710001	147840000	#FFDADA	1	0.625
chr1	147850001	147860000	A.2.2.1.1.1.2.2.1.2.1	0.537937743190661	.	147850001	147860000	#FFDADA	1	0.625
chr1	147910001	147920000	A.2.2.1.1.1.2.2.1.2.1	0.537937743190661	.	147910001	147920000	#FFDADA	1	0.625
chr1	147990001	148030000	A.2.2.1.1.1.2.2.1.2.1	0.537937743190661	.	147990001	148030000	#FFDADA	1	0.625
chr1	148170001	148260000	A.2.2.1.1.1.2.2.1.2.1	0.537937743190661	.	148170001	148260000	#FFDADA	1	0.625
chr1	148340001	148360000	A.2.2.1.1.1.2.2.1.2.1	0.537937743190661	.	148340001	148360000	#FFDADA	1	0.625
chr1	148510001	148610000	B.1.1.2.1.1.1.1.1.2.2	0.339494163424125	.	148510001	148610000	#DADAFF	1	0.5
chr1	148630001	148640000	B.1.1.2.1.1.1.1.1.2.2	0.339494163424125	.	148630001	148640000	#DADAFF	1	0.5
chr1	148650001	148680000	B.1.1.2.1.1.1.1.1.2.2	0.339494163424125	.	148650001	148680000	#DADAFF	1	0.5
chr1	148750001	148760000	B.1.1.2.1.1.1.1.1.2.2	0.339494163424125	.	148750001	148760000	#DADAFF	1	0.5
chr1	148840001	148960000	B.1.1.2.1.1.1.1.1.2.2	0.339494163424125	.	148840001	148960000	#DADAFF	1	0.5
chr1	149020001	149200000	B.2.2.1.1.1.2.2.1.2.2	0.0389105058365759	.	149020001	149200000	#0000FF	1	0.125
chr1	149200001	149320000	B.1.1.2.2.2.1.2	0.290856031128405	.	149200001	149320000	#DADAFF	1	0.5
chr1	149320001	149380000	B.1.2.2.1.2.2.2.1.2	0.193579766536965	.	149320001	149380000	#9191FF	1	0.375
chr1	149380001	149440000	B.1.2.1.1.2.1.1.1.1	0.261673151750973	.	149380001	149440000	#9191FF	1	0.375
chr1	149450001	149460000	B.1.2.1.1.2.1.1.1.1	0.261673151750973	.	149450001	149460000	#9191FF	1	0.375
chr1	149510001	149520000	B.1.2.1.1.2.1.1.1.2.1	0.260700389105058	.	149510001	149520000	#9191FF	1	0.375
chr1	149580001	149590000	B.1.2.1.1.2.1.1.1.2.1	0.260700389105058	.	149580001	149590000	#9191FF	1	0.375
chr1	149600001	149620000	B.1.2.1.1.2.1.1.1.2.1	0.260700389105058	.	149600001	149620000	#9191FF	1	0.375
chr1	149640001	149710000	B.1.2.1.1.2.1.1.1.2.1	0.260700389105058	.	149640001	149710000	#9191FF	1	0.375
chr1	149710001	149760000	B.1.2.1.1.2.1.1.1.2.2	0.259727626459144	.	149710001	149760000	#9191FF	1	0.375
chr1	149760001	149800000	A.1.1.2.1.2.1.2.1.2	0.95136186770428	.	149760001	149800000	#FF0000	1	1
chr1	149810001	149830000	A.1.1.2.1.2.1.2.1.2	0.95136186770428	.	149810001	149830000	#FF0000	1	1
chr1	149840001	150160000	A.1.1.2.1.2.1.2.1.2	0.95136186770428	.	149840001	150160000	#FF0000	1	1
chr1	150160001	150210000	A.2.1.2.1.2.2.1.1.2	0.625486381322957	.	150160001	150210000	#FF9191	1	0.75
chr1	150210001	150540000	A.1.1.1.2.2.1.1.1.1.2	0.981517509727626	.	150210001	150540000	#FF0000	1	1
chr1	150540001	150980000	A.1.1.1.2.2.1.1.1.2.2	0.979571984435798	.	150540001	150980000	#FF0000	1	1
chr1	150980001	151220000	A.1.1.1.2.2.1.1.1.2.1	0.980544747081712	.	150980001	151220000	#FF0000	1	1
chr1	151220001	151400000	A.1.2.1.2.1.2.2.2.2.1	0.846303501945525	.	151220001	151400000	#FF4848	1	0.875
chr1	151400001	151830000	A.1.1.1.2.2.1.1.2.1	0.978599221789883	.	151400001	151830000	#FF0000	1	1
chr1	151830001	151910000	A.2.1.1.2.2.2.1.2.1.1	0.657587548638132	.	151830001	151910000	#FF9191	1	0.75
chr1	151910001	151970000	A.2.1.1.2.2.2.1.2.1.2	0.656614785992218	.	151910001	151970000	#FF9191	1	0.75
chr1	151970001	152030000	A.2.1.2.2.1.2.2.2.1.1	0.598249027237354	.	151970001	152030000	#FF9191	1	0.75
chr1	152030001	152170000	B.1.2.1.1.2.1.2.1	0.256809338521401	.	152030001	152170000	#9191FF	1	0.375
chr1	152170001	153100000	B.2.2.1.2.2.2.2.1	0.0184824902723735	.	152170001	153100000	#0000FF	1	0.125
chr1	153100001	153200000	B.2.1.1.1.2.2.1.2.2	0.141050583657588	.	153100001	153200000	#4848FF	1	0.25
chr1	153200001	153310000	B.2.1.1.1.2.1.2.1	0.148832684824903	.	153200001	153310000	#4848FF	1	0.25
chr1	153310001	153470000	B.1.1.1.2.1.1.1.1.2.2	0.374513618677043	.	153310001	153470000	#DADAFF	1	0.5
chr1	153470001	153630000	A.1.2.1.2.2.2.1.1.1.2	0.828793774319066	.	153470001	153630000	#FF4848	1	0.875
chr1	153630001	153760000	A.1.2.2.2.1.1.2.2.1.1.2	0.756809338521401	.	153630001	153760000	#FF4848	1	0.875
chr1	153760001	153790000	A.2.2.1.2.2.1.2.2	0.492217898832685	.	153760001	153790000	#FFDADA	1	0.625
chr1	153790001	153960000	A.1.1.2.2.1.2.2.1.2.1	0.934824902723735	.	153790001	153960000	#FF0000	1	1
chr1	153960001	154120000	A.1.2.1.2.2.2.1.1.2.1.2.1	0.826848249027237	.	153960001	154120000	#FF4848	1	0.875
chr1	154120001	154320000	A.1.1.2.2.2.1.1.2.2	0.916342412451362	.	154120001	154320000	#FF0000	1	1
chr1	154320001	154510000	A.1.2.1.2.2.2.1.1.2.1.1	0.827821011673152	.	154320001	154510000	#FF4848	1	0.875
chr1	154510001	154570000	A.2.1.1.2.2.2.1.2.2	0.655642023346304	.	154510001	154570000	#FF9191	1	0.75
chr1	154570001	154930000	A.1.2.1.2.2.2.1.1.2.1.2.2	0.825875486381323	.	154570001	154930000	#FF4848	1	0.875
chr1	154930001	155060000	A.1.2.2.2.1.1.2.2.1.1.1	0.757782101167315	.	154930001	155060000	#FF4848	1	0.875
chr1	155060001	155150000	A.1.2.2.2.1.1.1.1.1.2.1	0.776264591439689	.	155060001	155150000	#FF4848	1	0.875
chr1	155150001	155210000	A.1.2.2.2.1.1.1.1.1.2.2	0.775291828793774	.	155150001	155210000	#FF4848	1	0.875
chr1	155210001	155290000	A.1.2.2.2.1.2.1.2	0.746108949416342	.	155210001	155290000	#FF4848	1	0.875
chr1	155290001	155710000	A.1.1.1.1.2.1.2	0.994163424124514	.	155290001	155710000	#FF0000	1	1
chr1	155710001	156060000	A.1.1.1.1.2.1.1	0.995136186770428	.	155710001	156060000	#FF0000	1	1
chr1	156060001	156110000	A.1.2.2.2.1.2.1.1.1	0.750972762645914	.	156060001	156110000	#FF4848	1	0.875
chr1	156110001	156310000	A.1.1.2.1.2.2.2.2	0.945525291828794	.	156110001	156310000	#FF0000	1	1
chr1	156310001	156590000	A.1.1.1.2.2.1.2.2.2	0.973735408560311	.	156310001	156590000	#FF0000	1	1
chr1	156590001	156780000	A.1.1.1.2.2.1.1.2.2	0.977626459143969	.	156590001	156780000	#FF0000	1	1
chr1	156780001	157130000	A.1.2.1.1.2.1.2.1	0.885214007782101	.	156780001	157130000	#FF4848	1	0.875
chr1	157130001	157310000	B.2.1.2.2.1.2.1.2.2	0.0807392996108949	.	157130001	157310000	#4848FF	1	0.25
chr1	157310001	157960000	B.2.2.2.1.1.2	0.0136186770428016	.	157310001	157960000	#0000FF	1	0.125
chr1	157960001	158050000	A.2.1.2.2.1.2.2.2.1.2.1	0.59727626459144	.	157960001	158050000	#FF9191	1	0.75
chr1	158050001	158170000	B.1.1.2.2.2.1.1.2.1.1	0.294747081712062	.	158050001	158170000	#DADAFF	1	0.5
chr1	158170001	158970000	B.2.2.2.1.2.2.2	0.00875486381322957	.	158170001	158970000	#0000FF	1	0.125
chr1	158970001	159090000	B.1.1.2.2.2.1.1.2.2.1	0.292801556420233	.	158970001	159090000	#DADAFF	1	0.5
chr1	159090001	159430000	B.2.1.2.2.2.2.2.2.1.1	0.0583657587548638	.	159090001	159430000	#4848FF	1	0.25
chr1	159430001	159510000	B.2.2.1.1.1.2.1.2	0.0428015564202335	.	159430001	159510000	#0000FF	1	0.125
chr1	159510001	159750000	B.2.1.2.2.1.2.1.2.1	0.0817120622568093	.	159510001	159750000	#4848FF	1	0.25
chr1	159750001	159810000	B.1.1.2.2.2.2.2.2.2	0.284046692607004	.	159750001	159810000	#DADAFF	1	0.5
chr1	159810001	159880000	A.2.2.1.2.2.2.1.2	0.490272373540856	.	159810001	159880000	#FFDADA	1	0.625
chr1	159880001	160000000	A.2.2.1.1.1.2.2.1.2.2	0.536964980544747	.	159880001	160000000	#FFDADA	1	0.625
chr1	160000001	160060000	A.2.2.2.2.1.1.2.2.1.1	0.441634241245136	.	160000001	160060000	#FFDADA	1	0.625
chr1	160060001	160160000	A.2.1.2.2.1.2.2.1.1.1	0.601167315175097	.	160060001	160160000	#FF9191	1	0.75
chr1	160160001	160420000	A.1.2.1.1.2.2.2.2.1	0.877431906614786	.	160160001	160420000	#FF4848	1	0.875
chr1	160420001	160640000	B.2.1.1.1.2.1.2.2.2	0.14591439688716	.	160420001	160640000	#4848FF	1	0.25
chr1	160640001	160910000	B.1.2.1.2.2.1.2.2	0.221789883268482	.	160640001	160910000	#9191FF	1	0.375
chr1	160910001	160970000	A.2.1.2.2.1.2.2.2.1.2.2.2	0.595330739299611	.	160910001	160970000	#FF9191	1	0.75
chr1	160970001	161130000	A.1.1.2.2.1.2.2.1.2.2	0.933852140077821	.	160970001	161130000	#FF0000	1	1
chr1	161130001	161430000	A.1.1.1.2.2.1.1.1.1.1	0.982490272373541	.	161130001	161430000	#FF0000	1	1
chr1	161440001	161720000	A.1.1.1.2.2.1.1.1.1.1	0.982490272373541	.	161440001	161720000	#FF0000	1	1
chr1	161720001	162000000	A.1.1.2.2.1.2.2.2.1.2.2	0.930933852140078	.	161720001	162000000	#FF0000	1	1
chr1	162000001	162040000	A.2.1.2.2.2.1.2.1.2	0.579766536964981	.	162000001	162040000	#FF9191	1	0.75
chr1	162040001	162210000	A.1.2.2.1.1.1.1.1.2.2	0.816147859922179	.	162040001	162210000	#FF4848	1	0.875
chr1	162210001	162490000	A.1.2.1.1.2.1.2.2.1	0.884241245136187	.	162210001	162490000	#FF4848	1	0.875
chr1	162490001	162630000	A.1.2.2.1.1.1.2.2.1.1	0.811284046692607	.	162490001	162630000	#FF4848	1	0.875
chr1	162630001	162790000	A.2.1.2.2.1.2.2.1.2	0.599221789883268	.	162630001	162790000	#FF9191	1	0.75
chr1	162790001	163320000	A.2.2.2.2.1.2.2.2.2	0.429961089494163	.	162790001	163320000	#FFDADA	1	0.625
chr1	163320001	163480000	B.2.1.2.2.2.2.2.1.1.1	0.0622568093385214	.	163320001	163480000	#4848FF	1	0.25
chr1	163480001	163550000	B.2.1.2.2.1.2.2.1	0.0797665369649805	.	163480001	163550000	#4848FF	1	0.25
chr1	163550001	163600000	B.2.2.1.1.1.2.2.1.2.1.2	0.0398832684824903	.	163550001	163600000	#0000FF	1	0.125
chr1	163600001	164410000	B.2.2.2.2.1.2.2.1	0.00583657587548638	.	163600001	164410000	#0000FF	1	0.125
chr1	164410001	164520000	B.1.2.1.2.2.1.1.2.2	0.226653696498054	.	164410001	164520000	#9191FF	1	0.375
chr1	164520001	164750000	A.2.1.1.1.2.2.2.2.1	0.70136186770428	.	164520001	164750000	#FF9191	1	0.75
chr1	164750001	164820000	B.1.1.2.2.2.1.1.2.2.2	0.291828793774319	.	164750001	164820000	#DADAFF	1	0.5
chr1	164820001	165070000	B.2.2.1.1.1.1.1.1.2.2.1	0.0535019455252918	.	164820001	165070000	#0000FF	1	0.125
chr1	165070001	165340000	B.2.2.1.2.2.2.2.2.2	0.0165369649805447	.	165070001	165340000	#0000FF	1	0.125
chr1	165340001	165570000	B.2.1.2.2.2.2.2.1.2.2	0.0593385214007782	.	165340001	165570000	#4848FF	1	0.25
chr1	165570001	165660000	A.2.2.1.2.2.2.2.1.2.2	0.487354085603113	.	165570001	165660000	#FFDADA	1	0.625
chr1	165660001	165880000	A.2.1.1.1.2.2.1.1.1.1	0.708171206225681	.	165660001	165880000	#FF9191	1	0.75
chr1	165880001	166140000	B.2.2.1.1.1.1.1.1.2.2.2.1	0.0525291828793774	.	165880001	166140000	#0000FF	1	0.125
chr1	166140001	166620000	B.2.2.2.2.1.2.1	0.00680933852140078	.	166140001	166620000	#0000FF	1	0.125
chr1	166620001	166800000	B.2.2.1.1.1.2.2.1.2.1.1	0.0408560311284047	.	166620001	166800000	#0000FF	1	0.125
chr1	166800001	166860000	B.1.1.2.2.2.2.2.1.2	0.285992217898833	.	166800001	166860000	#DADAFF	1	0.5
chr1	166860001	166890000	B.1.2.2.2.2.2.2	0.166342412451362	.	166860001	166890000	#9191FF	1	0.375
chr1	166890001	167030000	B.2.1.2.2.1.2.1.1	0.0826848249027237	.	166890001	167030000	#4848FF	1	0.25
chr1	167030001	167190000	B.1.1.2.2.2.1.1.1.2	0.295719844357977	.	167030001	167190000	#DADAFF	1	0.5
chr1	167190001	167250000	A.2.2.1.2.2.2.1.1	0.49124513618677	.	167190001	167250000	#FFDADA	1	0.625
chr1	167250001	167510000	A.2.1.2.2.1.2.2.2.2.2.2	0.591439688715953	.	167250001	167510000	#FF9191	1	0.75
chr1	167510001	167680000	A.2.1.2.2.1.2.2.2.2.1.1	0.594357976653696	.	167510001	167680000	#FF9191	1	0.75
chr1	167680001	167870000	A.1.1.2.2.1.2.2.2.1.2.1	0.931906614785992	.	167680001	167870000	#FF0000	1	1
chr1	167870001	167930000	A.1.2.2.1.2.1.2.1.1	0.792801556420233	.	167870001	167930000	#FF4848	1	0.875
chr1	167930001	168040000	A.1.2.2.1.1.1.1.1.2.1	0.817120622568093	.	167930001	168040000	#FF4848	1	0.875
chr1	168040001	168300000	A.1.1.2.2.1.2.2.2.1.1	0.932879377431907	.	168040001	168300000	#FF0000	1	1
chr1	168300001	168350000	A.2.2.1.2.2.1.2.1.2.2.2	0.493190661478599	.	168300001	168350000	#FFDADA	1	0.625
chr1	168350001	168390000	A.2.2.1.2.2.1.1.2.1.2	0.501945525291829	.	168350001	168390000	#FFDADA	1	0.625
chr1	168390001	168430000	A.2.2.1.2.2.1.2.1.2.2.1	0.494163424124514	.	168390001	168430000	#FFDADA	1	0.625
chr1	168430001	168510000	A.2.2.1.2.2.1.1.1.1.1	0.505836575875486	.	168430001	168510000	#FFDADA	1	0.625
chr1	168510001	168560000	A.2.2.2.2.1.1.1.1.2.2	0.446498054474708	.	168510001	168560000	#FFDADA	1	0.625
chr1	168560001	168600000	A.2.2.1.2.2.1.2.1.2.1.1	0.496108949416342	.	168560001	168600000	#FFDADA	1	0.625
chr1	168600001	169060000	A.1.2.1.1.2.2.1.1.2	0.881322957198444	.	168600001	169060000	#FF4848	1	0.875
chr1	169060001	169300000	A.1.2.1.1.2.2.2.2.2	0.876459143968872	.	169060001	169300000	#FF4848	1	0.875
chr1	169300001	169330000	A.2.2.2.2.1.1.2.2.2	0.439688715953307	.	169300001	169330000	#FFDADA	1	0.625
chr1	169330001	169510000	A.2.1.1.1.2.2.2.2.2.2.2	0.698443579766537	.	169330001	169510000	#FF9191	1	0.75
chr1	169510001	169760000	B.1.1.2.2.2.1.1.2.1.2	0.293774319066148	.	169510001	169760000	#DADAFF	1	0.5
chr1	169760001	169800000	A.2.2.2.2.1.1.2.2.1.2	0.440661478599222	.	169760001	169800000	#FFDADA	1	0.625
chr1	169800001	169870000	A.2.2.2.2.1.1.2.1	0.442607003891051	.	169800001	169870000	#FFDADA	1	0.625
chr1	169870001	169920000	B.1.1.2.2.2.2.2.1.1	0.286964980544747	.	169870001	169920000	#DADAFF	1	0.5
chr1	169920001	170050000	B.1.1.2.2.2.1.1.1.1	0.296692607003891	.	169920001	170050000	#DADAFF	1	0.5
chr1	170050001	170940000	B.2.2.1.2.2.1.1.1	0.0223735408560311	.	170050001	170940000	#0000FF	1	0.125
chr1	170940001	171120000	B.2.2.1.2.2.1.1.2	0.0214007782101167	.	170940001	171120000	#0000FF	1	0.125
chr1	171120001	171280000	B.2.2.1.1.1.1.1.1.2.1	0.0544747081712062	.	171120001	171280000	#0000FF	1	0.125
chr1	171280001	171330000	B.1.2.1.2.2.2.2.1.2.1.1	0.216926070038911	.	171280001	171330000	#9191FF	1	0.375
chr1	171330001	171380000	B.1.2.1.2.2.2.2.1.2.2	0.214980544747082	.	171330001	171380000	#9191FF	1	0.375
chr1	171380001	171450000	A.2.2.2.2.1.2.2.1.1	0.433852140077821	.	171380001	171450000	#FFDADA	1	0.625
chr1	171450001	171710000	A.2.1.1.1.2.2.1.2.2	0.704280155642023	.	171450001	171710000	#FF9191	1	0.75
chr1	171710001	171750000	A.2.2.1.2.2.1.2.1.2.1.2	0.495136186770428	.	171710001	171750000	#FFDADA	1	0.625
chr1	171750001	171950000	A.2.2.1.2.2.2.2.1.1	0.489299610894942	.	171750001	171950000	#FFDADA	1	0.625
chr1	171950001	172420000	A.1.2.2.1.1.1.2.2.1.2.1	0.810311284046693	.	171950001	172420000	#FF4848	1	0.875
chr1	172420001	172700000	A.1.2.1.1.2.1.2.2.2	0.883268482490272	.	172420001	172700000	#FF4848	1	0.875
chr1	172700001	173180000	A.1.2.1.1.2.2.1.1.1	0.882295719844358	.	172700001	173180000	#FF4848	1	0.875
chr1	173180001	173240000	A.2.2.1.2.2.1.1.1.2	0.503891050583658	.	173180001	173240000	#FFDADA	1	0.625
chr1	173240001	173380000	A.1.2.2.1.2.1.2.1.2.2	0.790856031128405	.	173240001	173380000	#FF4848	1	0.875
chr1	173380001	173410000	A.2.2.1.2.2.1.1.2.1.1	0.502918287937743	.	173380001	173410000	#FFDADA	1	0.625
chr1	173410001	174060000	A.1.1.1.1.1.1.2	0.999027237354086	.	173410001	174060000	#FF0000	1	1
chr1	174060001	174220000	A.1.1.2.2.1.2.2.2.2.2	0.928988326848249	.	174060001	174220000	#FF0000	1	1
chr1	174220001	174730000	A.2.1.2.2.1.2.2.2.2.2.1	0.592412451361868	.	174220001	174730000	#FF9191	1	0.75
chr1	174730001	174990000	A.2.1.2.2.1.2.2.1.1.2	0.600194552529183	.	174730001	174990000	#FF9191	1	0.75
chr1	174990001	175100000	B.1.2.1.2.2.2.2.2	0.214007782101167	.	174990001	175100000	#9191FF	1	0.375
chr1	175100001	175130000	B.1.2.1.2.2.2.2.1.1	0.217898832684825	.	175100001	175130000	#9191FF	1	0.375
chr1	175130001	175170000	B.1.1.2.2.2.2.2.2.1	0.285019455252918	.	175130001	175170000	#DADAFF	1	0.5
chr1	175170001	175210000	B.2.1.1.1.1.1.1.2.2.2	0.16147859922179	.	175170001	175210000	#4848FF	1	0.25
chr1	175210001	175270000	B.2.1.1.1.1.1.1.2.2.1	0.162451361867704	.	175210001	175270000	#4848FF	1	0.25
chr1	175270001	175700000	B.2.2.1.2.2.2.2.2.1	0.0175097276264591	.	175270001	175700000	#0000FF	1	0.125
chr1	175700001	175880000	B.2.1.2.2.2.2.2.1.2.1	0.0603112840466926	.	175700001	175880000	#4848FF	1	0.25
chr1	175880001	176030000	A.2.2.2.2.1.2.2.2.1.2	0.430933852140078	.	175880001	176030000	#FFDADA	1	0.625
chr1	176030001	176060000	B.1.2.1.2.1.1.1.2.1	0.245136186770428	.	176030001	176060000	#9191FF	1	0.375
chr1	176060001	176170000	A.2.2.1.2.2.2.2.1.2.1	0.488326848249027	.	176060001	176170000	#FFDADA	1	0.625
chr1	176170001	176220000	B.1.2.1.2.2.1.1.1.1.2	0.229571984435798	.	176170001	176220000	#9191FF	1	0.375
chr1	176220001	176360000	B.2.1.2.2.2.2.2.1.1.2	0.061284046692607	.	176220001	176360000	#4848FF	1	0.25
chr1	176360001	176420000	B.2.2.1.1.1.2.2.2.1.1	0.0379377431906615	.	176360001	176420000	#0000FF	1	0.125
chr1	176420001	176550000	B.2.2.1.1.1.2.1.1	0.0437743190661479	.	176420001	176550000	#0000FF	1	0.125
chr1	176550001	176680000	B.2.2.1.1.1.2.2.2.1.2	0.0369649805447471	.	176550001	176680000	#0000FF	1	0.125
chr1	176680001	176860000	B.2.2.1.1.1.2.2.2.2	0.0359922178988327	.	176680001	176860000	#0000FF	1	0.125
chr1	176860001	176910000	B.2.1.2.2.1.2.2.2	0.0787937743190661	.	176860001	176910000	#4848FF	1	0.25
chr1	176910001	177160000	B.2.2.1.2.2.1.2	0.0204280155642023	.	176910001	177160000	#0000FF	1	0.125
chr1	177160001	177200000	B.1.2.1.2.2.2.2.1.2.1.2	0.215953307392996	.	177160001	177200000	#9191FF	1	0.375
chr1	177200001	177920000	B.2.2.2.2.1.2.2.2.2	0.00389105058365759	.	177200001	177920000	#0000FF	1	0.125
chr1	177920001	178000000	B.1.2.1.2.2.2.1.2.2	0.218871595330739	.	177920001	178000000	#9191FF	1	0.375
chr1	178000001	178270000	A.2.1.1.1.2.2.1.1.1.2	0.707198443579767	.	178000001	178270000	#FF9191	1	0.75
chr1	178270001	178450000	A.2.1.1.1.2.2.2.2.2.2.1	0.699416342412451	.	178270001	178450000	#FF9191	1	0.75
chr1	178450001	178500000	A.2.2.1.2.2.1.2.1.1.2.2.2	0.497081712062257	.	178450001	178500000	#FFDADA	1	0.625
chr1	178500001	178540000	A.2.1.2.2.2.1.2.1.1	0.580739299610895	.	178500001	178540000	#FF9191	1	0.75
chr1	178540001	178720000	A.1.2.2.1.1.1.2.2.2.2	0.807392996108949	.	178540001	178720000	#FF4848	1	0.875
chr1	178720001	178760000	A.2.2.2.2.1.1.1.1.1	0.448443579766537	.	178720001	178760000	#FFDADA	1	0.625
chr1	178760001	178900000	A.2.1.1.1.2.2.1.2.1	0.705252918287938	.	178760001	178900000	#FF9191	1	0.75
chr1	178900001	178980000	A.2.1.2.2.1.2.2.2.1.2.2.1	0.596303501945525	.	178900001	178980000	#FF9191	1	0.75
chr1	178980001	179040000	A.2.1.1.1.1.1.2.2	0.72568093385214	.	178980001	179040000	#FF9191	1	0.75
chr1	179040001	179100000	A.2.1.1.1.1.1.1.2	0.728599221789883	.	179040001	179100000	#FF9191	1	0.75
chr1	179100001	179360000	A.1.1.2.1.2.1.2.2	0.950389105058366	.	179100001	179360000	#FF0000	1	1
chr1	179360001	179440000	B.1.1.1.2.2.1.1.2.1.2	0.358949416342412	.	179360001	179440000	#DADAFF	1	0.5
chr1	179440001	179510000	B.1.2.1.2.2.2.1.2.1	0.219844357976654	.	179440001	179510000	#9191FF	1	0.375
chr1	179510001	179800000	A.2.2.2.2.1.2.1.1.1	0.438715953307393	.	179510001	179800000	#FFDADA	1	0.625
chr1	179800001	179840000	A.2.1.2.2.2.2.1.2.1.1.1.2	0.571011673151751	.	179800001	179840000	#FF9191	1	0.75
chr1	179840001	180140000	A.1.1.1.2.1.2.1.2.2.2	0.98443579766537	.	179840001	180140000	#FF0000	1	1
chr1	180140001	180470000	A.1.1.2.2.1.2.1.1	0.937743190661479	.	180140001	180470000	#FF0000	1	1
chr1	180470001	180520000	A.2.2.1.2.2.1.1.2.2	0.500972762645914	.	180470001	180520000	#FFDADA	1	0.625
chr1	180520001	180840000	A.1.2.2.1.1.1.2.2.1.2.2	0.809338521400778	.	180520001	180840000	#FF4848	1	0.875
chr1	180840001	181140000	A.1.2.2.1.1.1.1.2.2.2	0.813229571984436	.	180840001	181140000	#FF4848	1	0.875
chr1	181140001	181480000	B.2.2.1.1.1.1.1.1.2.2.2.2	0.051556420233463	.	181140001	181480000	#0000FF	1	0.125
chr1	181480001	182060000	B.2.2.2.2.1.2.2.2.1	0.00486381322957198	.	181480001	182060000	#0000FF	1	0.125
chr1	182060001	182130000	B.2.1.1.1.1.1.1.1.1	0.165369649805447	.	182060001	182130000	#4848FF	1	0.25
chr1	182130001	182400000	B.2.1.1.1.2.1.2.2.1.1	0.147859922178988	.	182130001	182400000	#4848FF	1	0.25
chr1	182400001	182550000	B.2.1.1.1.1.1.1.2.1	0.163424124513619	.	182400001	182550000	#4848FF	1	0.25
chr1	182550001	182760000	B.1.1.1.2.1.2.2.2.2	0.364785992217899	.	182550001	182760000	#DADAFF	1	0.5
chr1	182760001	182820000	A.2.1.2.2.2.1.2.2.1.2.1	0.576848249027237	.	182760001	182820000	#FF9191	1	0.75
chr1	182820001	183250000	A.1.1.1.2.1.2.1.2.1	0.986381322957198	.	182820001	183250000	#FF0000	1	1
chr1	183250001	183320000	A.2.1.2.2.2.1.2.2.1.1.2	0.577821011673152	.	183250001	183320000	#FF9191	1	0.75
chr1	183320001	183610000	A.1.2.1.1.2.2.1.2.1	0.880350194552529	.	183320001	183610000	#FF4848	1	0.875
chr1	183610001	183700000	B.1.1.1.2.2.1.1.1.1.2	0.36284046692607	.	183610001	183700000	#DADAFF	1	0.5
chr1	183700001	183890000	B.1.2.1.2.2.1.1.2.1	0.227626459143969	.	183700001	183890000	#9191FF	1	0.375
chr1	183890001	184230000	B.2.1.1.1.2.1.2.2.1.2	0.146887159533074	.	183890001	184230000	#4848FF	1	0.25
chr1	184230001	184670000	B.2.2.1.1.1.1.2.2.2	0.0447470817120623	.	184230001	184670000	#0000FF	1	0.125
chr1	184670001	184740000	B.1.1.1.2.2.1.1.1.1.1	0.363813229571984	.	184670001	184740000	#DADAFF	1	0.5
chr1	184740001	185160000	A.2.1.1.1.2.2.1.1.2	0.706225680933852	.	184740001	185160000	#FF9191	1	0.75
chr1	185160001	185620000	A.1.2.2.1.1.1.1.2.2.1	0.81420233463035	.	185160001	185620000	#FF4848	1	0.875
chr1	185620001	185680000	A.2.2.1.2.2.1.2.1.1.2.1	0.499027237354086	.	185620001	185680000	#FFDADA	1	0.625
chr1	185680001	186350000	A.1.2.1.1.2.1.1.1.2	0.88715953307393	.	185680001	186350000	#FF4848	1	0.875
chr1	186350001	186430000	A.2.1.1.1.1.1.1.1	0.729571984435798	.	186350001	186430000	#FF9191	1	0.75
chr1	186430001	186560000	A.2.1.1.1.1.1.2.1.1	0.727626459143969	.	186430001	186560000	#FF9191	1	0.75
chr1	186560001	186590000	A.2.2.2.2.1.1.1.1.2.1	0.447470817120623	.	186560001	186590000	#FFDADA	1	0.625
chr1	186590001	186630000	A.2.2.1.2.2.1.1.1.1.2	0.504863813229572	.	186590001	186630000	#FFDADA	1	0.625
chr1	186630001	186970000	A.1.1.2.2.1.2.1.2	0.936770428015564	.	186630001	186970000	#FF0000	1	1
chr1	186970001	187050000	B.1.1.1.2.2.1.1.2.1.1	0.359922178988327	.	186970001	187050000	#DADAFF	1	0.5
chr1	187050001	187190000	B.1.1.2.2.2.2.1.2.1	0.288910505836576	.	187050001	187190000	#DADAFF	1	0.5
chr1	187190001	187260000	B.1.2.1.2.1.1.1.2.2.2	0.243190661478599	.	187190001	187260000	#9191FF	1	0.375
chr1	187260001	187930000	B.1.2.2.2.2.2.1.1.1.1	0.171206225680934	.	187260001	187930000	#9191FF	1	0.375
chr1	187930001	188490000	B.1.2.1.2.2.1.2.1.1	0.22568093385214	.	187930001	188490000	#9191FF	1	0.375
chr1	188490001	188610000	B.1.2.1.2.1.1.1.2.2.1	0.244163424124514	.	188490001	188610000	#9191FF	1	0.375
chr1	188610001	188700000	B.1.1.2.2.2.2.1.2.2	0.287937743190661	.	188610001	188700000	#DADAFF	1	0.5
chr1	188700001	188910000	B.1.2.1.2.2.1.1.1.1.1	0.230544747081712	.	188700001	188910000	#9191FF	1	0.375
chr1	188910001	189430000	B.1.2.2.2.2.2.1.1.2.1	0.169260700389105	.	188910001	189430000	#9191FF	1	0.375
chr1	189430001	190450000	B.1.2.1.2.2.1.2.1.2.1	0.224708171206226	.	189430001	190450000	#9191FF	1	0.375
chr1	190450001	191070000	B.2.1.2.2.1.1.1.1.1.1	0.0914396887159533	.	190450001	191070000	#4848FF	1	0.25
chr1	191070001	191230000	B.2.1.1.1.1.2.2.2	0.154669260700389	.	191070001	191230000	#4848FF	1	0.25
chr1	191230001	192430000	B.2.2.1.1.1.1.1.1.1	0.0554474708171206	.	191230001	192430000	#0000FF	1	0.125
chr1	192430001	192740000	A.2.1.2.2.1.2.2.2.2.1.2	0.593385214007782	.	192430001	192740000	#FF9191	1	0.75
chr1	192740001	192780000	A.2.2.1.2.2.1.2.1.1.1	0.5	.	192740001	192780000	#FFDADA	1	0.625
chr1	192780001	193010000	A.2.1.1.1.2.2.2.2.2.1	0.700389105058366	.	192780001	193010000	#FF9191	1	0.75
chr1	193010001	193100000	A.1.2.2.1.2.2.2.2.1	0.784046692607004	.	193010001	193100000	#FF4848	1	0.875
chr1	193100001	193220000	A.2.1.1.1.1.1.2.1.2	0.726653696498054	.	193100001	193220000	#FF9191	1	0.75
chr1	193220001	193520000	A.2.2.2.2.1.2.2.1.2	0.432879377431907	.	193220001	193520000	#FFDADA	1	0.625
chr1	193520001	193630000	B.1.1.1.2.2.1.2.2.2.2	0.351167315175097	.	193520001	193630000	#DADAFF	1	0.5
chr1	193630001	193930000	B.1.1.1.2.1.2.2.2.1	0.365758754863813	.	193630001	193930000	#DADAFF	1	0.5
chr1	193930001	193960000	B.1.2.1.2.1.1.2.2	0.24124513618677	.	193930001	193960000	#9191FF	1	0.375
chr1	193960001	194400000	B.1.2.1.2.2.1.2.1.2.2.2	0.222762645914397	.	193960001	194400000	#9191FF	1	0.375
chr1	194400001	194720000	B.1.2.2.2.2.2.1.1.1.2	0.170233463035019	.	194400001	194720000	#9191FF	1	0.375
chr1	194720001	195010000	B.1.2.2.2.2.2.1.1.2.2	0.168287937743191	.	194720001	195010000	#9191FF	1	0.375
chr1	195010001	195800000	B.2.1.2.2.1.1.2.1.2	0.0856031128404669	.	195010001	195800000	#4848FF	1	0.25
chr1	195800001	196110000	B.2.1.1.1.1.1.1.1.2	0.164396887159533	.	195800001	196110000	#4848FF	1	0.25
chr1	196110001	196250000	B.1.2.2.2.2.1.1.1.2.2	0.178015564202335	.	196110001	196250000	#9191FF	1	0.375
chr1	196250001	196660000	A.2.2.2.2.1.2.2.2.1.1	0.431906614785992	.	196250001	196660000	#FFDADA	1	0.625
chr1	196660001	196980000	B.1.2.1.2.2.1.2.1.2.2.1	0.223735408560311	.	196660001	196980000	#9191FF	1	0.375
chr1	196980001	197040000	B.1.1.1.2.2.1.2.2.1.2.1	0.35408560311284	.	196980001	197040000	#DADAFF	1	0.5
chr1	197040001	197080000	B.1.1.1.2.2.1.1.1.2.2	0.360894941634241	.	197040001	197080000	#DADAFF	1	0.5
chr1	197080001	197130000	A.2.1.2.2.2.1.2.2.2.1	0.574902723735409	.	197080001	197130000	#FF9191	1	0.75
chr1	197130001	197290000	A.2.1.2.2.1.1.2.2.2.1	0.606031128404669	.	197130001	197290000	#FF9191	1	0.75
chr1	197290001	197350000	A.2.2.2.2.1.1.1.2.2.2	0.443579766536965	.	197290001	197350000	#FFDADA	1	0.625
chr1	197350001	197470000	A.2.1.2.2.2.1.2.2.1.1.1	0.578793774319066	.	197350001	197470000	#FF9191	1	0.75
chr1	197470001	197520000	B.1.1.1.2.2.1.2.1.1	0.357003891050584	.	197470001	197520000	#DADAFF	1	0.5
chr1	197520001	197570000	A.2.2.1.2.1.2.1.2.2	0.507782101167315	.	197520001	197570000	#FFDADA	1	0.625
chr1	197570001	197600000	B.1.1.1.2.2.1.2.1.2	0.356031128404669	.	197570001	197600000	#DADAFF	1	0.5
chr1	197600001	197820000	A.1.2.2.1.1.1.2.1	0.812256809338521	.	197600001	197820000	#FF4848	1	0.875
chr1	197820001	197870000	A.2.2.1.2.2.1.2.1.1.2.2.1	0.498054474708171	.	197820001	197870000	#FFDADA	1	0.625
chr1	197870001	197910000	A.2.2.1.2.1.2.1.1.2	0.509727626459144	.	197870001	197910000	#FFDADA	1	0.625
chr1	197910001	198120000	A.1.2.2.1.1.1.1.1.1	0.818093385214008	.	197910001	198120000	#FF4848	1	0.875
chr1	198120001	198420000	A.1.2.1.1.2.2.1.2.2	0.879377431906615	.	198120001	198420000	#FF4848	1	0.875
chr1	198420001	198650000	A.1.2.1.1.2.1.1.1.1	0.888132295719844	.	198420001	198650000	#FF4848	1	0.875
chr1	198650001	198720000	A.2.2.2.2.1.1.1.2.2.1	0.444552529182879	.	198650001	198720000	#FFDADA	1	0.625
chr1	198720001	198770000	B.1.1.1.2.2.1.2.2.2.1	0.352140077821012	.	198720001	198770000	#DADAFF	1	0.5
chr1	198770001	199060000	A.2.2.2.2.1.2.1.1.2.2	0.436770428015564	.	198770001	199060000	#FFDADA	1	0.625
chr1	199060001	199430000	A.2.2.1.2.2.2.2.2	0.486381322957198	.	199060001	199430000	#FFDADA	1	0.625
chr1	199430001	199630000	B.1.1.1.2.2.1.1.2.2	0.357976653696498	.	199430001	199630000	#DADAFF	1	0.5
chr1	199630001	199720000	A.2.2.1.2.1.2.1.2.1	0.50875486381323	.	199630001	199720000	#FFDADA	1	0.625
chr1	199720001	200300000	A.1.2.2.1.1.1.2.2.2.1	0.808365758754864	.	199720001	200300000	#FF4848	1	0.875
chr1	200300001	200450000	A.1.2.1.1.1.2.1.2.2	0.892996108949416	.	200300001	200450000	#FF4848	1	0.875
chr1	200450001	200520000	A.2.1.2.2.2.2.1.2.1.2	0.569066147859922	.	200450001	200520000	#FF9191	1	0.75
chr1	200520001	200580000	A.1.2.2.1.2.2.2.2.2.2.1.2	0.780155642023346	.	200520001	200580000	#FF4848	1	0.875
chr1	200580001	201120000	A.1.1.1.2.1.1.1.1	0.99124513618677	.	200580001	201120000	#FF0000	1	1
chr1	201120001	201170000	A.2.1.1.1.1.2.1.2.2.2.1	0.719844357976654	.	201120001	201170000	#FF9191	1	0.75
chr1	201170001	201230000	A.2.2.1.2.1.1.2.1.1	0.51556420233463	.	201170001	201230000	#FFDADA	1	0.625
chr1	201230001	201320000	A.1.2.1.1.1.2.2.1.1	0.892023346303502	.	201230001	201320000	#FF4848	1	0.875
chr1	201320001	201360000	A.2.1.2.2.2.2.1.2.1.1.2	0.570038910505837	.	201320001	201360000	#FF9191	1	0.75
chr1	201360001	201400000	A.2.1.2.2.2.1.1.1.2.2.1	0.58852140077821	.	201360001	201400000	#FF9191	1	0.75
chr1	201400001	201440000	A.2.1.1.1.1.2.1.2.2.1.1	0.721789883268482	.	201400001	201440000	#FF9191	1	0.75
chr1	201440001	201490000	A.1.2.1.1.1.1.1.2	0.90272373540856	.	201440001	201490000	#FF4848	1	0.875
chr1	201490001	201790000	A.1.1.2.1.2.2.2.1.1	0.947470817120623	.	201490001	201790000	#FF0000	1	1
chr1	201790001	201840000	A.2.1.1.1.1.2.1.2.2.2.2	0.718871595330739	.	201790001	201840000	#FF9191	1	0.75
chr1	201840001	201880000	A.1.2.2.2.1.2.2.2.1	0.744163424124514	.	201840001	201880000	#FF4848	1	0.875
chr1	201880001	201920000	A.1.2.2.2.1.2.2.2.2	0.743190661478599	.	201880001	201920000	#FF4848	1	0.875
chr1	201920001	201980000	A.1.2.1.1.1.2.2.2.2	0.889105058365759	.	201920001	201980000	#FF4848	1	0.875
chr1	201980001	202110000	A.1.1.1.2.2.1.2.2.1.1	0.97568093385214	.	201980001	202110000	#FF0000	1	1
chr1	202110001	202140000	A.2.1.2.2.2.2.2.1.1.1	0.565175097276265	.	202110001	202140000	#FF9191	1	0.75
chr1	202140001	202570000	A.1.1.2.1.2.1.1.1.1	0.956225680933852	.	202140001	202570000	#FF0000	1	1
chr1	202570001	202840000	A.1.1.2.1.2.2.2.1.2	0.946498054474708	.	202570001	202840000	#FF0000	1	1
chr1	202840001	202990000	A.1.2.1.1.1.2.1.2.1	0.893968871595331	.	202840001	202990000	#FF4848	1	0.875
chr1	202990001	203230000	A.1.2.2.2.1.2.1.1.2.1.2	0.749027237354086	.	202990001	203230000	#FF4848	1	0.875
chr1	203230001	203300000	A.2.1.1.1.1.2.1.2.2.1.2	0.720817120622568	.	203230001	203300000	#FF9191	1	0.75
chr1	203300001	203480000	A.1.2.2.2.1.2.1.1.2.1.1	0.75	.	203300001	203480000	#FF4848	1	0.875
chr1	203480001	203660000	A.1.2.1.1.1.1.2.2.1.2	0.897859922178988	.	203480001	203660000	#FF4848	1	0.875
chr1	203660001	203820000	A.1.1.2.2.2.1.1.1.1.1	0.928015564202335	.	203660001	203820000	#FF0000	1	1
chr1	203820001	204120000	A.1.1.1.2.2.1.2.2.1.2	0.974708171206226	.	203820001	204120000	#FF0000	1	1
chr1	204120001	204190000	A.2.1.2.2.2.2.1.2.1.1.1.1	0.571984435797665	.	204120001	204190000	#FF9191	1	0.75
chr1	204190001	204310000	A.1.2.1.1.1.1.2.1.1	0.901750972762646	.	204190001	204310000	#FF4848	1	0.875
chr1	204310001	204750000	A.1.1.1.2.2.1.2.1	0.976653696498054	.	204310001	204750000	#FF0000	1	1
chr1	204750001	204790000	A.2.2.2.2.2.1.2.2.1	0.42704280155642	.	204750001	204790000	#FFDADA	1	0.625
chr1	204790001	205250000	A.1.2.1.1.1.1.2.2.2	0.896887159533074	.	204790001	205250000	#FF4848	1	0.875
chr1	205250001	205290000	A.1.2.2.2.1.2.2.1	0.745136186770428	.	205250001	205290000	#FF4848	1	0.875
chr1	205290001	205510000	A.1.2.1.1.1.1.2.2.1.1.2	0.898832684824903	.	205290001	205510000	#FF4848	1	0.875
chr1	205510001	205610000	A.1.2.1.1.1.2.2.1.2	0.891050583657588	.	205510001	205610000	#FF4848	1	0.875
chr1	205610001	205690000	A.1.2.2.1.2.1.2.2.2.1.1	0.788910505836576	.	205610001	205690000	#FF4848	1	0.875
chr1	205690001	205930000	A.1.2.1.1.1.1.2.2.1.1.1	0.899805447470817	.	205690001	205930000	#FF4848	1	0.875
chr1	206070001	206340000	A.1.2.2.1.2.2.2.1	0.785019455252918	.	206070001	206340000	#FF4848	1	0.875
chr1	206480001	206550000	A.2.2.2.2.1.2.1.2.1	0.43579766536965	.	206480001	206550000	#FFDADA	1	0.625
chr1	206550001	206580000	B.1.1.1.2.1.1.1.2	0.373540856031128	.	206550001	206580000	#DADAFF	1	0.5
chr1	206580001	206640000	A.2.1.1.1.1.2.2.2.1.1	0.715953307392996	.	206580001	206640000	#FF9191	1	0.75
chr1	206640001	206670000	A.2.1.2.2.2.2.2.1.2	0.563229571984436	.	206640001	206670000	#FF9191	1	0.75
chr1	206670001	206760000	A.1.2.1.1.1.2.2.2.1	0.890077821011673	.	206670001	206760000	#FF4848	1	0.875
chr1	206760001	206890000	A.1.2.1.1.1.2.1.1.1	0.89591439688716	.	206760001	206890000	#FF4848	1	0.875
chr1	206890001	207080000	A.1.2.1.1.1.2.1.1.2	0.894941634241245	.	206890001	207080000	#FF4848	1	0.875
chr1	207080001	207170000	A.1.2.2.1.2.1.2.2.2.1.2	0.787937743190661	.	207080001	207170000	#FF4848	1	0.875
chr1	207170001	207220000	A.1.2.2.1.2.1.2.2.1	0.78988326848249	.	207170001	207220000	#FF4848	1	0.875
chr1	207220001	207260000	A.2.1.1.1.1.2.2.1.1	0.717898832684825	.	207220001	207260000	#FF9191	1	0.75
chr1	207260001	207650000	A.1.1.1.2.1.2.1.2.2.1	0.985408560311284	.	207260001	207650000	#FF0000	1	1
chr1	207650001	207700000	A.2.1.2.2.2.1.1.2.2.1.2	0.582684824902724	.	207650001	207700000	#FF9191	1	0.75
chr1	207730001	207980000	A.1.2.1.1.2.2.2.1	0.8784046692607	.	207730001	207980000	#FF4848	1	0.875
chr1	207980001	208150000	A.2.1.2.2.1.1.1.1.1	0.61284046692607	.	207980001	208150000	#FF9191	1	0.75
chr1	208150001	208420000	A.2.1.1.1.2.2.2.1.2	0.702334630350194	.	208150001	208420000	#FF9191	1	0.75
chr1	208420001	208530000	B.2.1.2.2.1.1.1.1.2	0.0894941634241245	.	208420001	208530000	#4848FF	1	0.25
chr1	208530001	209430000	B.2.2.2.1.1.1.2	0.014591439688716	.	208530001	209430000	#0000FF	1	0.125
chr1	209430001	209540000	B.1.2.1.2.2.1.1.1.2	0.228599221789883	.	209430001	209540000	#9191FF	1	0.375
chr1	209540001	209600000	B.1.1.1.2.2.1.1.1.2.1	0.361867704280156	.	209540001	209600000	#DADAFF	1	0.5
chr1	209600001	209690000	B.1.2.2.2.2.1.1.1.2.1	0.178988326848249	.	209600001	209690000	#9191FF	1	0.375
chr1	209690001	209750000	B.2.1.1.1.1.1.2.1.1	0.160505836575875	.	209690001	209750000	#4848FF	1	0.25
chr1	209750001	209810000	B.1.1.1.2.2.1.2.2.1.1	0.355058365758755	.	209750001	209810000	#DADAFF	1	0.5
chr1	209810001	209860000	A.2.1.2.2.2.1.2.2.2.2	0.573929961089494	.	209810001	209860000	#FF9191	1	0.75
chr1	209860001	209930000	B.1.2.1.2.1.1.1.1	0.246108949416342	.	209860001	209930000	#9191FF	1	0.375
chr1	209930001	210000000	B.1.1.2.2.2.2.1.1	0.28988326848249	.	209930001	210000000	#DADAFF	1	0.5
chr1	210000001	210080000	B.1.2.2.2.2.2.1.2	0.167315175097276	.	210000001	210080000	#9191FF	1	0.375
chr1	210090001	210540000	B.1.2.2.2.2.2.1.2	0.167315175097276	.	210090001	210540000	#9191FF	1	0.375
chr1	210540001	210630000	B.1.2.1.2.2.2.1.1	0.220817120622568	.	210540001	210630000	#9191FF	1	0.375
chr1	210630001	210780000	B.2.1.2.2.2.2.1.2.2.1	0.0642023346303502	.	210630001	210780000	#4848FF	1	0.25
chr1	210780001	211420000	B.2.2.2.1.1.1.1	0.0155642023346304	.	210780001	211420000	#0000FF	1	0.125
chr1	211420001	211690000	A.2.1.1.1.2.2.2.1.1	0.703307392996109	.	211420001	211690000	#FF9191	1	0.75
chr1	211690001	211760000	A.1.2.2.1.2.2.2.2.2.2.2	0.779182879377432	.	211690001	211760000	#FF4848	1	0.875
chr1	211760001	211850000	A.1.2.2.1.2.1.1.1.2	0.794747081712062	.	211760001	211850000	#FF4848	1	0.875
chr1	211850001	212220000	A.1.1.1.2.1.2.1.1	0.987354085603113	.	211850001	212220000	#FF0000	1	1
chr1	212220001	212260000	A.2.1.2.2.2.1.1.2.2.1.1	0.583657587548638	.	212220001	212260000	#FF9191	1	0.75
chr1	212260001	212610000	A.1.1.2.2.1.1.2.1.1	0.942607003891051	.	212260001	212610000	#FF0000	1	1
chr1	212610001	212650000	A.2.1.1.1.1.2.2.1.2	0.716926070038911	.	212610001	212650000	#FF9191	1	0.75
chr1	212650001	212800000	A.1.1.2.2.1.1.2.1.2	0.941634241245136	.	212650001	212800000	#FF0000	1	1
chr1	212800001	212970000	A.1.1.2.2.1.1.2.2.2	0.938715953307393	.	212800001	212970000	#FF0000	1	1
chr1	212970001	213190000	A.1.2.2.1.1.2.1.2.1.2	0.802529182879377	.	212970001	213190000	#FF4848	1	0.875
chr1	213190001	213280000	A.2.1.2.2.1.1.1.1.2	0.611867704280156	.	213190001	213280000	#FF9191	1	0.75
chr1	213280001	214140000	B.2.2.1.2.2.2.1	0.0194552529182879	.	213280001	214140000	#0000FF	1	0.125
chr1	214140001	214360000	B.2.2.1.1.1.1.1.2.2	0.0496108949416342	.	214140001	214360000	#0000FF	1	0.125
chr1	214360001	214440000	B.1.1.2.2.1.2.1.2.1.2.1	0.302529182879377	.	214360001	214440000	#DADAFF	1	0.5
chr1	214440001	214490000	A.2.2.2.2.2.2.1.2.1.2.1	0.421206225680934	.	214440001	214490000	#FFDADA	1	0.625
chr1	214490001	214530000	A.2.2.2.2.1.1.1.2.1	0.445525291828794	.	214490001	214530000	#FFDADA	1	0.625
chr1	214530001	214590000	A.2.2.1.2.1.1.1.2	0.516536964980545	.	214530001	214590000	#FFDADA	1	0.625
chr1	214590001	214760000	A.1.2.2.1.1.1.1.2.1	0.815175097276265	.	214590001	214760000	#FF4848	1	0.875
chr1	214760001	214840000	A.2.1.2.2.2.1.2.2.1.2.2	0.575875486381323	.	214760001	214840000	#FF9191	1	0.75
chr1	214840001	215430000	B.2.2.1.1.1.1.1.2.1	0.0505836575875486	.	214840001	215430000	#0000FF	1	0.125
chr1	215430001	215730000	B.2.1.2.2.1.1.1.1.1.2	0.0904669260700389	.	215430001	215730000	#4848FF	1	0.25
chr1	215730001	215790000	A.2.2.2.2.2.2.1.2.1.2.2	0.420233463035019	.	215730001	215790000	#FFDADA	1	0.625
chr1	215790001	215830000	B.1.2.1.2.1.2.2.1.1	0.233463035019455	.	215790001	215830000	#9191FF	1	0.375
chr1	215830001	215850000	B.2.1.1.1.1.2.1.2	0.156614785992218	.	215830001	215850000	#4848FF	1	0.25
chr1	215850001	216460000	B.2.2.1.1.1.1.2.2.1	0.0457198443579767	.	215850001	216460000	#0000FF	1	0.125
chr1	216460001	217090000	B.2.1.2.2.1.1.2.2.1	0.0846303501945525	.	216460001	217090000	#4848FF	1	0.25
chr1	217090001	217410000	B.2.1.2.2.2.2.1.2.2.2	0.0632295719844358	.	217090001	217410000	#4848FF	1	0.25
chr1	217410001	217540000	B.2.1.1.1.1.1.2.2	0.158560311284047	.	217410001	217540000	#4848FF	1	0.25
chr1	217540001	217810000	B.1.1.1.2.1.2.1.2	0.367704280155642	.	217540001	217810000	#DADAFF	1	0.5
chr1	217810001	218160000	B.2.1.1.1.2.2.1.2.1.1	0.142996108949416	.	217810001	218160000	#4848FF	1	0.25
chr1	218160001	218320000	B.2.1.2.2.1.1.2.2.2	0.0836575875486381	.	218160001	218320000	#4848FF	1	0.25
chr1	218320001	218360000	B.1.2.2.2.2.1.1.1.1	0.179961089494163	.	218320001	218360000	#9191FF	1	0.375
chr1	218360001	218490000	B.1.1.1.2.2.1.2.2.1.2.2	0.353112840466926	.	218360001	218490000	#DADAFF	1	0.5
chr1	218490001	218540000	A.2.2.1.2.1.2.1.1.1	0.510700389105058	.	218490001	218540000	#FFDADA	1	0.625
chr1	218540001	219560000	A.1.2.2.1.1.2.2.2.1	0.797665369649806	.	218540001	219560000	#FF4848	1	0.875
chr1	219560001	219600000	B.1.2.1.2.1.2.2.1.2	0.232490272373541	.	219560001	219600000	#9191FF	1	0.375
chr1	219600001	219640000	B.1.2.1.2.1.1.2.1	0.242217898832685	.	219600001	219640000	#9191FF	1	0.375
chr1	219640001	219950000	B.1.1.1.2.1.2.1.1	0.368677042801556	.	219640001	219950000	#DADAFF	1	0.5
chr1	219950001	220010000	B.1.1.1.2.2.2.2.2.1	0.344357976653696	.	219950001	220010000	#DADAFF	1	0.5
chr1	220010001	220160000	A.2.1.2.2.2.1.1.2.1.1	0.586575875486381	.	220010001	220160000	#FF9191	1	0.75
chr1	220160001	220260000	A.1.2.2.1.2.2.2.2.2.2.1.1	0.781128404669261	.	220160001	220260000	#FF4848	1	0.875
chr1	220260001	220350000	A.1.2.2.1.2.2.2.2.2.1.2	0.782101167315175	.	220260001	220350000	#FF4848	1	0.875
chr1	220350001	220450000	A.1.2.2.1.2.1.1.1.1	0.795719844357977	.	220350001	220450000	#FF4848	1	0.875
chr1	220450001	220970000	A.1.1.2.2.1.1.2.2.1.1	0.940661478599222	.	220450001	220970000	#FF0000	1	1
chr1	220970001	221040000	A.2.2.1.2.1.1.2.2.1.1	0.513618677042802	.	220970001	221040000	#FFDADA	1	0.625
chr1	221040001	221600000	A.1.2.1.1.1.1.2.1.2	0.900778210116732	.	221040001	221600000	#FF4848	1	0.875
chr1	221600001	222360000	A.1.1.2.2.1.2.2.2.2.1	0.929961089494163	.	221600001	222360000	#FF0000	1	1
chr1	222360001	222640000	A.2.2.1.1.1.2.1.2.1	0.541828793774319	.	222360001	222640000	#FFDADA	1	0.625
chr1	222640001	222780000	A.2.1.2.2.2.1.1.2.1.2.2	0.584630350194553	.	222640001	222780000	#FF9191	1	0.75
chr1	222780001	222840000	A.2.1.2.2.2.1.1.1.2.2.2	0.587548638132296	.	222780001	222840000	#FF9191	1	0.75
chr1	222840001	222990000	A.1.2.2.1.2.1.2.2.2.2	0.786964980544747	.	222840001	222990000	#FF4848	1	0.875
chr1	222990001	223240000	A.1.1.2.2.1.1.2.2.1.2	0.939688715953307	.	222990001	223240000	#FF0000	1	1
chr1	223240001	223300000	A.2.1.2.2.2.2.1.2.2.1.2	0.567120622568093	.	223240001	223300000	#FF9191	1	0.75
chr1	223300001	223320000	B.1.1.1.2.2.2.2.2.2	0.343385214007782	.	223300001	223320000	#DADAFF	1	0.5
chr1	223320001	223730000	B.1.1.1.2.1.1.1.1.1	0.376459143968872	.	223320001	223730000	#DADAFF	1	0.5
chr1	223790001	223890000	B.1.1.1.2.1.1.1.1.1	0.376459143968872	.	223790001	223890000	#DADAFF	1	0.5
chr1	223890001	224080000	A.1.2.1.1.1.1.1.1.1	0.904669260700389	.	223890001	224080000	#FF4848	1	0.875
chr1	224080001	224310000	A.2.1.2.2.2.2.1.1	0.57295719844358	.	224080001	224310000	#FF9191	1	0.75
chr1	224310001	224610000	A.1.1.1.2.1.1.1.2.2	0.989299610894942	.	224310001	224610000	#FF0000	1	1
chr1	224610001	224690000	A.2.1.1.1.1.2.2.2.2	0.714007782101167	.	224610001	224690000	#FF9191	1	0.75
chr1	224690001	225120000	B.1.2.1.1.1.1.1.1.1.2	0.281128404669261	.	224690001	225120000	#9191FF	1	0.375
chr1	225120001	225460000	A.2.2.2.2.1.2.1.1.2.1	0.437743190661479	.	225120001	225460000	#FFDADA	1	0.625
chr1	225460001	225590000	A.2.1.2.2.2.1.1.2.1.2.1	0.585603112840467	.	225460001	225590000	#FF9191	1	0.75
chr1	225590001	225660000	A.2.1.1.1.1.2.2.2.1.2	0.714980544747082	.	225590001	225660000	#FF9191	1	0.75
chr1	225660001	225690000	A.2.1.2.2.2.2.2.1.1.2	0.56420233463035	.	225660001	225690000	#FF9191	1	0.75
chr1	225690001	226180000	A.1.1.1.2.1.1.1.2.1	0.990272373540856	.	225690001	226180000	#FF0000	1	1
chr1	226180001	226270000	A.1.2.2.1.2.1.2.1.2.1	0.791828793774319	.	226180001	226270000	#FF4848	1	0.875
chr1	226270001	226310000	A.2.1.2.2.2.2.1.2.2.1.1	0.568093385214008	.	226270001	226310000	#FF9191	1	0.75
chr1	226310001	226590000	A.1.1.2.2.1.2.2.1.1	0.93579766536965	.	226310001	226590000	#FF0000	1	1
chr1	226590001	226770000	A.2.1.2.2.2.2.1.2.2.2	0.566147859922179	.	226590001	226770000	#FF9191	1	0.75
chr1	226770001	226810000	B.1.1.1.2.2.2.2.1.1.1	0.348249027237354	.	226770001	226810000	#DADAFF	1	0.5
chr1	226810001	227590000	A.1.1.2.1.2.1.1.1.2	0.955252918287938	.	226810001	227590000	#FF0000	1	1
chr1	227590001	227640000	A.2.2.2.2.2.1.2.2.2	0.426070038910506	.	227590001	227640000	#FFDADA	1	0.625
chr1	227640001	228750000	A.1.1.2.1.2.2.1.1	0.949416342412451	.	227640001	228750000	#FF0000	1	1
chr1	228770001	228780000	A.1.1.2.1.2.2.1.1	0.949416342412451	.	228770001	228780000	#FF0000	1	1
chr1	228780001	229410000	A.1.1.2.1.2.1.1.2.2	0.953307392996109	.	228780001	229410000	#FF0000	1	1
chr1	229410001	229620000	A.1.2.1.1.1.1.1.1.2	0.903696498054475	.	229410001	229620000	#FF4848	1	0.875
chr1	229620001	229640000	A.2.2.2.2.2.1.2.1	0.428015564202335	.	229620001	229640000	#FFDADA	1	0.625
chr1	229640001	229680000	A.2.1.2.2.2.2.2.2	0.562256809338521	.	229640001	229680000	#FF9191	1	0.75
chr1	229680001	229790000	A.1.2.2.1.2.2.2.2.2.1.1	0.783073929961089	.	229680001	229790000	#FF4848	1	0.875
chr1	229790001	230280000	A.2.1.1.1.1.2.1.2.1	0.722762645914397	.	229790001	230280000	#FF9191	1	0.75
chr1	230280001	230460000	A.2.1.2.2.2.1.1.1.2.1	0.589494163424125	.	230280001	230460000	#FF9191	1	0.75
chr1	230460001	230550000	B.1.1.1.2.2.2.2.1.1.2	0.34727626459144	.	230460001	230550000	#DADAFF	1	0.5
chr1	230550001	231020000	A.2.2.1.1.1.2.1.2.2	0.540856031128405	.	230550001	231020000	#FFDADA	1	0.625
chr1	231020001	231360000	A.2.2.1.1.1.1.1.1.1.2	0.560311284046693	.	231020001	231360000	#FFDADA	1	0.625
chr1	231360001	231480000	A.2.2.1.1.1.1.2.2.1	0.551556420233463	.	231360001	231480000	#FFDADA	1	0.625
chr1	231480001	231520000	A.2.2.1.2.1.1.1.1	0.517509727626459	.	231480001	231520000	#FFDADA	1	0.625
chr1	231520001	231720000	A.2.1.2.2.1.1.2.2.2.2	0.605058365758755	.	231520001	231720000	#FF9191	1	0.75
chr1	231720001	231750000	B.1.1.1.2.2.2.1.2	0.349221789883268	.	231720001	231750000	#DADAFF	1	0.5
chr1	231750001	231850000	B.1.2.1.2.1.2.2.2	0.231517509727626	.	231750001	231850000	#9191FF	1	0.375
chr1	231850001	231920000	B.2.1.1.1.1.1.2.1.2	0.159533073929961	.	231850001	231920000	#4848FF	1	0.25
chr1	231920001	231990000	B.1.1.1.2.2.2.2.1.2.1	0.346303501945525	.	231920001	231990000	#DADAFF	1	0.5
chr1	231990001	233080000	B.2.1.2.2.2.2.1.1.2	0.0671206225680934	.	231990001	233080000	#4848FF	1	0.25
chr1	233080001	233220000	A.2.2.2.2.2.2.2.1.1.1	0.417315175097276	.	233080001	233220000	#FFDADA	1	0.625
chr1	233220001	233430000	A.2.2.1.2.1.1.2.1.2	0.514591439688716	.	233220001	233430000	#FFDADA	1	0.625
chr1	233430001	233490000	A.2.1.2.2.2.1.1.1.1	0.590466926070039	.	233430001	233490000	#FF9191	1	0.75
chr1	233490001	233520000	B.1.1.1.2.2.2.1.1	0.350194552529183	.	233490001	233520000	#DADAFF	1	0.5
chr1	233520001	233900000	A.1.2.2.1.1.2.2.2.2	0.796692607003891	.	233520001	233900000	#FF4848	1	0.875
chr1	233900001	234240000	B.1.1.1.2.1.1.2.1.2.2	0.370622568093385	.	233900001	234240000	#DADAFF	1	0.5
chr1	234240001	234300000	A.2.2.1.2.1.1.2.2.1.2	0.512645914396887	.	234240001	234300000	#FFDADA	1	0.625
chr1	234300001	234430000	B.1.1.1.2.2.2.2.1.2.2	0.345330739299611	.	234300001	234430000	#DADAFF	1	0.5
chr1	234430001	234510000	A.2.1.2.2.2.1.1.2.2.2	0.581712062256809	.	234430001	234510000	#FF9191	1	0.75
chr1	234510001	234610000	A.2.1.1.1.1.2.1.1.2	0.723735408560311	.	234510001	234610000	#FF9191	1	0.75
chr1	234610001	234650000	A.2.1.1.1.1.2.1.1.1	0.724708171206226	.	234610001	234650000	#FF9191	1	0.75
chr1	234650001	234910000	A.1.1.2.2.1.1.1.1	0.944552529182879	.	234650001	234910000	#FF0000	1	1
chr1	234910001	235190000	A.1.1.2.2.1.1.1.2	0.943579766536965	.	234910001	235190000	#FF0000	1	1
chr1	235190001	235200000	A.1.1.1.1.2.2.1	0.993190661478599	.	235190001	235200000	#FF0000	1	1
chr1	235240001	235600000	A.1.1.1.1.2.2.1	0.993190661478599	.	235240001	235600000	#FF0000	1	1
chr1	235600001	235670000	A.1.2.2.1.2.1.1.2	0.793774319066148	.	235600001	235670000	#FF4848	1	0.875
chr1	235670001	236160000	A.1.2.1.1.2.1.1.2	0.886186770428016	.	235670001	236160000	#FF4848	1	0.875
chr1	236160001	236260000	A.2.2.2.2.2.2.1.1.2	0.423151750972763	.	236160001	236260000	#FFDADA	1	0.625
chr1	236260001	236710000	B.1.1.2.2.1.2.2.1.1	0.299610894941634	.	236260001	236710000	#DADAFF	1	0.5
chr1	236710001	236770000	A.2.2.1.1.1.1.1.2.2.2	0.556420233463035	.	236710001	236770000	#FFDADA	1	0.625
chr1	236770001	237070000	B.1.1.2.2.1.2.2.1.2	0.29863813229572	.	236770001	237070000	#DADAFF	1	0.5
chr1	237070001	237620000	B.2.2.1.1.1.1.2.1.2	0.0466926070038911	.	237070001	237620000	#0000FF	1	0.125
chr1	237620001	237750000	A.2.2.2.2.2.2.1.1.1.1	0.425097276264591	.	237620001	237750000	#FFDADA	1	0.625
chr1	237750001	237800000	A.2.2.2.2.2.2.1.2.1.1	0.422178988326848	.	237750001	237800000	#FFDADA	1	0.625
chr1	237800001	237860000	A.2.2.1.1.1.1.1.2.2.1	0.557392996108949	.	237800001	237860000	#FFDADA	1	0.625
chr1	237860001	237960000	A.2.2.1.1.1.1.1.2.1	0.558365758754864	.	237860001	237960000	#FFDADA	1	0.625
chr1	237960001	238040000	B.1.1.2.2.1.2.1.1.2.2	0.304474708171206	.	237960001	238040000	#DADAFF	1	0.5
chr1	238040001	238620000	B.2.2.1.1.1.1.2.1.1.2	0.0476653696498054	.	238040001	238620000	#0000FF	1	0.125
chr1	238620001	238800000	B.2.1.1.1.1.2.2.1	0.155642023346304	.	238620001	238800000	#4848FF	1	0.25
chr1	238800001	239100000	B.2.1.2.2.1.1.2.1.1.2	0.0865758754863813	.	238800001	239100000	#4848FF	1	0.25
chr1	239100001	239400000	B.2.1.2.2.1.1.2.1.1.1	0.0875486381322957	.	239100001	239400000	#4848FF	1	0.25
chr1	239400001	239960000	B.2.1.1.1.2.2.1.2.1.2	0.142023346303502	.	239400001	239960000	#4848FF	1	0.25
chr1	239960001	240050000	B.1.1.2.2.1.2.1.2.2	0.300583657587549	.	239960001	240050000	#DADAFF	1	0.5
chr1	240050001	240090000	B.1.2.2.2.2.1.1.2.1.2	0.176070038910506	.	240050001	240090000	#9191FF	1	0.375
chr1	240090001	240170000	B.1.2.2.2.2.1.1.2.2.2	0.174124513618677	.	240090001	240170000	#9191FF	1	0.375
chr1	240170001	240260000	B.1.2.2.2.2.1.1.2.2.1	0.175097276264591	.	240170001	240260000	#9191FF	1	0.375
chr1	240260001	240340000	B.1.2.1.2.1.2.1.2.2	0.23443579766537	.	240260001	240340000	#9191FF	1	0.375
chr1	240340001	240440000	B.1.2.1.2.1.2.1.2.1.2.1	0.236381322957198	.	240340001	240440000	#9191FF	1	0.375
chr1	240440001	240670000	A.2.2.2.2.2.2.1.1.1.2	0.424124513618677	.	240440001	240670000	#FFDADA	1	0.625
chr1	240670001	240840000	B.1.2.1.2.1.2.1.1.1	0.240272373540856	.	240670001	240840000	#9191FF	1	0.375
chr1	240840001	240870000	B.1.2.2.2.2.1.1.2.1.1	0.17704280155642	.	240840001	240870000	#9191FF	1	0.375
chr1	240870001	240920000	B.1.2.1.2.1.2.1.1.2.2	0.238326848249027	.	240870001	240920000	#9191FF	1	0.375
chr1	240920001	240990000	A.2.2.2.2.2.2.1.2.2.1	0.419260700389105	.	240920001	240990000	#FFDADA	1	0.625
chr1	240990001	241060000	B.1.2.1.2.1.2.1.2.1.2.2	0.235408560311284	.	240990001	241060000	#9191FF	1	0.375
chr1	241060001	241490000	B.2.2.1.1.1.1.2.1.1.1	0.0486381322957198	.	241060001	241490000	#0000FF	1	0.125
chr1	241490001	241640000	B.2.1.2.2.2.2.1.2.1.1	0.066147859922179	.	241490001	241640000	#4848FF	1	0.25
chr1	241640001	241680000	B.1.1.2.2.1.2.1.2.1.1	0.303501945525292	.	241640001	241680000	#DADAFF	1	0.5
chr1	241680001	241760000	B.1.1.2.2.1.2.1.1.2.1	0.305447470817121	.	241680001	241760000	#DADAFF	1	0.5
chr1	241760001	241810000	A.2.2.1.2.1.2.2	0.506809338521401	.	241760001	241810000	#FFDADA	1	0.625
chr1	241810001	242030000	A.1.2.2.1.1.2.1.2.2.2	0.800583657587549	.	241810001	242030000	#FF4848	1	0.875
chr1	242030001	242180000	A.2.1.2.2.1.1.2.2.1.2	0.607003891050584	.	242030001	242180000	#FF9191	1	0.75
chr1	242180001	242610000	B.2.1.2.2.2.2.1.1.1	0.0680933852140078	.	242180001	242610000	#4848FF	1	0.25
chr1	242610001	242650000	B.2.1.1.1.1.2.1.1	0.157587548638132	.	242610001	242650000	#4848FF	1	0.25
chr1	242650001	242830000	B.2.2.1.1.1.2.2.1.1	0.0418287937743191	.	242650001	242830000	#0000FF	1	0.125
chr1	242830001	243470000	B.1.2.2.2.2.1.2.1	0.173151750972763	.	242830001	243470000	#9191FF	1	0.375
chr1	243470001	243560000	B.1.1.2.2.1.2.1.2.1.2.2	0.301556420233463	.	243470001	243560000	#DADAFF	1	0.5
chr1	243560001	243650000	B.1.2.1.2.1.2.1.2.1.1	0.237354085603113	.	243560001	243650000	#9191FF	1	0.375
chr1	243650001	243760000	B.2.1.1.1.2.2.1.1.2	0.143968871595331	.	243650001	243760000	#4848FF	1	0.25
chr1	243760001	243920000	B.2.1.1.1.2.2.1.1.1	0.144941634241245	.	243760001	243920000	#4848FF	1	0.25
chr1	243920001	244420000	B.2.1.1.1.2.1.1.1.1	0.153696498054475	.	243920001	244420000	#4848FF	1	0.25
chr1	244420001	244460000	B.1.1.2.2.1.2.1.1.1	0.306420233463035	.	244420001	244460000	#DADAFF	1	0.5
chr1	244460001	244760000	A.2.1.2.2.1.1.2.2.1.1	0.607976653696498	.	244460001	244760000	#FF9191	1	0.75
chr1	244760001	245000000	A.1.2.2.1.1.2.1.2.1.1	0.803501945525292	.	244760001	245000000	#FF4848	1	0.875
chr1	245000001	245130000	A.1.2.2.1.1.2.1.2.2.1	0.801556420233463	.	245000001	245130000	#FF4848	1	0.875
chr1	245130001	245220000	A.2.1.2.2.1.1.1.2	0.610894941634241	.	245130001	245220000	#FF9191	1	0.75
chr1	245220001	245290000	A.2.2.1.2.1.1.2.2.2	0.511673151750973	.	245220001	245290000	#FFDADA	1	0.625
chr1	245290001	245330000	B.1.2.1.2.1.2.1.1.2.1	0.239299610894942	.	245290001	245330000	#9191FF	1	0.375
chr1	245330001	245780000	B.2.1.1.1.2.1.1.1.2	0.15272373540856	.	245330001	245780000	#4848FF	1	0.25
chr1	245780001	246150000	B.1.2.2.2.1.1.1.2	0.189688715953307	.	245780001	246150000	#9191FF	1	0.375
chr1	246150001	246660000	B.1.1.1.2.1.2.2.1	0.366731517509728	.	246150001	246660000	#DADAFF	1	0.5
chr1	246660001	246710000	A.2.2.2.2.2.2.1.2.2.2	0.418287937743191	.	246660001	246710000	#FFDADA	1	0.625
chr1	246710001	247110000	A.1.1.2.1.1.2.2.1	0.958171206225681	.	246710001	247110000	#FF0000	1	1
chr1	247110001	247510000	A.2.2.1.1.1.1.1.1.2	0.559338521400778	.	247110001	247510000	#FFDADA	1	0.625
chr1	247510001	247660000	B.1.2.2.2.2.1.2.2	0.172178988326848	.	247510001	247660000	#9191FF	1	0.375
chr1	247660001	247750000	B.2.1.2.2.2.2.1.2.1.2	0.0651750972762646	.	247660001	247750000	#4848FF	1	0.25
chr1	247750001	248670000	B.2.2.2.1.2.2.1	0.00972762645914397	.	247750001	248670000	#0000FF	1	0.125
chr1	248680001	248910000	B.2.2.2.1.2.2.1	0.00972762645914397	.	248680001	248910000	#0000FF	1	0.125
chr1	249060001	249120000	B.2.2.2.1.2.2.1	0.00972762645914397	.	249060001	249120000	#0000FF	1	0.125
chr1	249120001	249240000	A.2.2.1.1.1.1.1.1.1.1	0.561284046692607	.	249120001	249240000	#FFDADA	1	0.625
chr2	10001	550000	A.2.1.1.1.2.2.2.1	0.711004784688995	.	10001	550000	#FF9191	1	0.75
chr2	550001	640000	A.2.1.1.1.2.2.1.2.1.2.1	0.714832535885167	.	550001	640000	#FF9191	1	0.75
chr2	640001	670000	B.1.1.2.2.1.1.1	0.273684210526316	.	640001	670000	#DADAFF	1	0.5
chr2	670001	950000	B.1.1.1.1.2.1.2.1.1.1	0.363636363636364	.	670001	950000	#DADAFF	1	0.5
chr2	950001	1530000	B.1.2.2.1.1.1.2.1.1	0.204784688995215	.	950001	1530000	#9191FF	1	0.375
chr2	1540001	1580000	B.1.2.2.1.1.1.2.1.1	0.204784688995215	.	1540001	1580000	#9191FF	1	0.375
chr2	1580001	1600000	A.2.2.1.1.2.2.2.1	0.5311004784689	.	1580001	1600000	#FFDADA	1	0.625
chr2	1600001	1780000	A.1.2.2.2.1.1.1.2.1.2	0.778947368421053	.	1600001	1780000	#FF4848	1	0.875
chr2	1780001	1840000	A.2.2.1.1.2.1.1.1.1	0.541626794258373	.	1780001	1840000	#FFDADA	1	0.625
chr2	1840001	1920000	B.1.1.2.2.2.1.1	0.267942583732057	.	1840001	1920000	#DADAFF	1	0.5
chr2	1920001	2140000	B.2.1.1.1.1.2.1.1.2.1	0.161722488038278	.	1920001	2140000	#4848FF	1	0.25
chr2	2140001	2400000	B.2.1.2.1.2.2.2.2.1.1.1	0.0870813397129187	.	2140001	2400000	#4848FF	1	0.25
chr2	2400001	2750000	B.2.1.1.1.2.2.2	0.145454545454545	.	2400001	2750000	#4848FF	1	0.25
chr2	2750001	3030000	B.2.1.1.1.1.2.1.1.1	0.162679425837321	.	2750001	3030000	#4848FF	1	0.25
chr2	3030001	3510000	A.1.2.2.2.1.1.1.2.1.1.2	0.779904306220096	.	3030001	3510000	#FF4848	1	0.875
chr2	3510001	3530000	A.1.2.2.2.1.2.1.2.1.1	0.772248803827751	.	3510001	3530000	#FF4848	1	0.875
chr2	3580001	3620000	A.1.2.2.2.1.2.1.2.1.1	0.772248803827751	.	3580001	3620000	#FF4848	1	0.875
chr2	3620001	3710000	A.2.1.1.1.2.1.1.1.1.2	0.72822966507177	.	3620001	3710000	#FF9191	1	0.75
chr2	3710001	3750000	B.1.2.1.2.1.2.1.1	0.228708133971292	.	3710001	3750000	#9191FF	1	0.375
chr2	3750001	3830000	B.1.2.2.1.1.2.1.1.1	0.201913875598086	.	3750001	3830000	#9191FF	1	0.375
chr2	3830001	3930000	B.2.1.2.2.1.2.1.1	0.0784688995215311	.	3830001	3930000	#4848FF	1	0.25
chr2	3930001	3970000	B.2.1.2.2.2.1.2.1.2	0.0717703349282297	.	3930001	3970000	#4848FF	1	0.25
chr2	3970001	4000000	B.2.1.2.2.1.1.1.2.2	0.0813397129186603	.	3970001	4000000	#4848FF	1	0.25
chr2	4000001	4440000	B.2.2.2.1.1.1.2.1	0.0143540669856459	.	4000001	4440000	#0000FF	1	0.125
chr2	4440001	5020000	B.2.2.2.1.1.1.2.2.2	0.0124401913875598	.	4440001	5020000	#0000FF	1	0.125
chr2	5110001	5160000	B.2.2.2.1.1.1.2.2.2	0.0124401913875598	.	5110001	5160000	#0000FF	1	0.125
chr2	5160001	5320000	B.2.2.1.1.2.1.1.2.2.1	0.0488038277511962	.	5160001	5320000	#0000FF	1	0.125
chr2	5320001	5590000	B.2.2.1.1.2.2.2	0.0411483253588517	.	5320001	5590000	#0000FF	1	0.125
chr2	5590001	5720000	B.2.1.2.2.2.2.1.2.1	0.0669856459330144	.	5590001	5720000	#4848FF	1	0.25
chr2	5720001	5750000	B.2.2.1.1.2.1.2.1	0.0468899521531101	.	5720001	5750000	#0000FF	1	0.125
chr2	5750001	6300000	B.2.2.2.1.1.1.1.1	0.0172248803827751	.	5750001	6300000	#0000FF	1	0.125
chr2	6310001	6580000	B.2.2.2.1.1.1.1.1	0.0172248803827751	.	6310001	6580000	#0000FF	1	0.125
chr2	6580001	6670000	B.2.1.2.2.2.2.2.2.2	0.0574162679425837	.	6580001	6670000	#4848FF	1	0.25
chr2	6670001	6860000	B.2.2.1.1.2.1.1.2.2.2	0.0478468899521531	.	6670001	6860000	#0000FF	1	0.125
chr2	6860001	6980000	B.2.1.2.2.2.2.1.2.2	0.0660287081339713	.	6860001	6980000	#4848FF	1	0.25
chr2	6980001	7020000	B.2.1.2.2.2.2.1.1.2	0.0679425837320574	.	6980001	7020000	#4848FF	1	0.25
chr2	7020001	7070000	B.2.2.1.1.2.1.1.2.1.2	0.0497607655502392	.	7020001	7070000	#0000FF	1	0.125
chr2	7070001	7130000	B.2.1.2.2.2.2.2.2.1.1.1	0.0602870813397129	.	7070001	7130000	#4848FF	1	0.25
chr2	7130001	7220000	B.2.2.1.1.2.1.1.2.1.1	0.0507177033492823	.	7130001	7220000	#0000FF	1	0.125
chr2	7220001	7270000	B.2.1.1.1.1.1.2.1.2	0.16555023923445	.	7220001	7270000	#4848FF	1	0.25
chr2	7270001	7330000	B.2.1.2.2.2.2.2.1.1.2.1	0.0641148325358852	.	7270001	7330000	#4848FF	1	0.25
chr2	7330001	7360000	B.2.1.2.2.2.2.2.1.1.2.2	0.0631578947368421	.	7330001	7360000	#4848FF	1	0.25
chr2	7360001	7430000	B.2.2.1.1.2.1.2.2.1	0.045933014354067	.	7360001	7430000	#0000FF	1	0.125
chr2	7430001	7560000	B.2.2.1.1.2.1.1.1	0.0516746411483254	.	7430001	7560000	#0000FF	1	0.125
chr2	7560001	7600000	B.2.1.1.1.1.1.2.1.1	0.166507177033493	.	7560001	7600000	#4848FF	1	0.25
chr2	7600001	7730000	B.2.1.2.2.2.2.2.2.1.1.2	0.0593301435406699	.	7600001	7730000	#4848FF	1	0.25
chr2	7730001	7810000	B.2.1.2.2.2.2.2.1.2.1	0.062200956937799	.	7730001	7810000	#4848FF	1	0.25
chr2	7810001	7850000	B.2.1.2.2.1.1.1.2.1	0.0822966507177034	.	7810001	7850000	#4848FF	1	0.25
chr2	7850001	7910000	B.2.2.1.1.2.1.2.2.2	0.0449760765550239	.	7850001	7910000	#0000FF	1	0.125
chr2	7910001	8040000	B.2.2.1.1.2.2.1.2.1	0.0430622009569378	.	7910001	8040000	#0000FF	1	0.125
chr2	8040001	8100000	B.2.1.2.2.2.1.2.1.1	0.0727272727272727	.	8040001	8100000	#4848FF	1	0.25
chr2	8100001	8670000	B.2.2.1.1.1.1.2	0.0555023923444976	.	8100001	8670000	#0000FF	1	0.125
chr2	8670001	8820000	A.2.2.1.1.2.2.1.1.1.1	0.536842105263158	.	8670001	8820000	#FFDADA	1	0.625
chr2	8820001	8860000	B.1.1.2.2.1.2.2	0.2688995215311	.	8820001	8860000	#DADAFF	1	0.5
chr2	8860001	8920000	B.1.1.2.2.1.1.2.2	0.27177033492823	.	8860001	8920000	#DADAFF	1	0.5
chr2	8920001	8990000	A.2.1.1.1.2.2.1.2.1.2.2	0.713875598086124	.	8920001	8990000	#FF9191	1	0.75
chr2	8990001	9120000	A.2.2.1.1.2.2.1.2.1.2	0.533014354066986	.	8990001	9120000	#FFDADA	1	0.625
chr2	9120001	9280000	A.2.1.1.1.2.2.2.2	0.710047846889952	.	9120001	9280000	#FF9191	1	0.75
chr2	9280001	9560000	A.1.1.2.1.2.2.1	0.947368421052632	.	9280001	9560000	#FF0000	1	1
chr2	9560001	9610000	A.1.2.2.2.1.2.1.2.1.2	0.771291866028708	.	9560001	9610000	#FF4848	1	0.875
chr2	9610001	9680000	A.1.2.2.2.1.2.2.1.1	0.768421052631579	.	9610001	9680000	#FF4848	1	0.875
chr2	9680001	9890000	A.1.1.1.2.1.1.1.2.1	0.990430622009569	.	9680001	9890000	#FF0000	1	1
chr2	9890001	9960000	A.1.2.2.2.1.2.2.1.2	0.767464114832536	.	9890001	9960000	#FF4848	1	0.875
chr2	9960001	10260000	A.1.1.1.2.1.1.2.1.2.1	0.98755980861244	.	9960001	10260000	#FF0000	1	1
chr2	10260001	10550000	A.1.1.1.2.1.1.2.1.1	0.988516746411483	.	10260001	10550000	#FF0000	1	1
chr2	10550001	10590000	A.1.2.2.2.1.2.2.2.2	0.763636363636364	.	10550001	10590000	#FF4848	1	0.875
chr2	10590001	10820000	A.1.1.1.2.1.1.2.1.2.2	0.986602870813397	.	10590001	10820000	#FF0000	1	1
chr2	10820001	10960000	A.1.1.2.1.2.2.2.2.2.1.2	0.943540669856459	.	10820001	10960000	#FF0000	1	1
chr2	10960001	11070000	A.2.1.1.1.1.1.1.1	0.745454545454545	.	10960001	11070000	#FF9191	1	0.75
chr2	11070001	11270000	A.2.1.1.1.1.1.1.2	0.744497607655502	.	11070001	11270000	#FF9191	1	0.75
chr2	11270001	11550000	A.1.1.1.2.1.1.1.2.2	0.989473684210526	.	11270001	11550000	#FF0000	1	1
chr2	11550001	11600000	A.2.1.1.1.1.2.2.1	0.733014354066986	.	11550001	11600000	#FF9191	1	0.75
chr2	11600001	11730000	A.1.2.1.1.2.2.2.1.1.1.2	0.861244019138756	.	11600001	11730000	#FF4848	1	0.875
chr2	11730001	11780000	A.2.1.1.1.2.2.1.2.2.1	0.712918660287081	.	11730001	11780000	#FF9191	1	0.75
chr2	11780001	11840000	A.2.1.1.1.2.1.1.1.1.1	0.729186602870813	.	11780001	11840000	#FF9191	1	0.75
chr2	11840001	11940000	A.1.2.2.2.1.2.1.1.1	0.774162679425837	.	11840001	11940000	#FF4848	1	0.875
chr2	11940001	11960000	B.1.1.2.2.1.2.1.1	0.270813397129187	.	11940001	11960000	#DADAFF	1	0.5
chr2	11960001	12010000	B.1.1.2.2.2.2.2.2	0.264114832535885	.	11960001	12010000	#DADAFF	1	0.5
chr2	12010001	12380000	B.2.1.2.1.2.2.2.2.1.1.2	0.0861244019138756	.	12010001	12380000	#4848FF	1	0.25
chr2	12380001	12460000	B.2.1.1.1.1.1.1.1.1.2.2	0.172248803827751	.	12380001	12460000	#4848FF	1	0.25
chr2	12460001	12570000	B.2.1.1.1.1.2.2.1.2.2	0.155980861244019	.	12460001	12570000	#4848FF	1	0.25
chr2	12570001	12610000	B.1.1.2.2.2.2.1	0.266028708133971	.	12570001	12610000	#DADAFF	1	0.5
chr2	12610001	13170000	B.2.2.1.1.1.1.1	0.0564593301435407	.	12610001	13170000	#0000FF	1	0.125
chr2	13170001	13210000	B.2.1.2.2.1.1.2.1	0.0803827751196172	.	13170001	13210000	#4848FF	1	0.25
chr2	13210001	14050000	B.2.2.2.1.1.1.1.2.1	0.0162679425837321	.	13210001	14050000	#0000FF	1	0.125
chr2	14050001	14780000	B.2.2.2.1.1.2.2.1	0.00861244019138756	.	14050001	14780000	#0000FF	1	0.125
chr2	14780001	14820000	B.2.1.2.2.2.2.2.1.1.1	0.0650717703349282	.	14780001	14820000	#4848FF	1	0.25
chr2	14820001	14890000	B.2.1.2.2.2.2.2.2.1.2	0.0583732057416268	.	14820001	14890000	#4848FF	1	0.25
chr2	14890001	15000000	B.2.1.2.2.2.2.1.1.1	0.0688995215311005	.	14890001	15000000	#4848FF	1	0.25
chr2	15000001	15170000	B.2.1.2.2.2.1.1	0.0736842105263158	.	15000001	15170000	#4848FF	1	0.25
chr2	15170001	15300000	B.2.1.1.1.1.1.1.1.1.1	0.17511961722488	.	15170001	15300000	#4848FF	1	0.25
chr2	15300001	15460000	A.2.2.1.1.2.2.1.1.1.2	0.535885167464115	.	15300001	15460000	#FFDADA	1	0.625
chr2	15460001	15490000	B.1.1.2.2.2.2.2.1	0.265071770334928	.	15460001	15490000	#DADAFF	1	0.5
chr2	15490001	15590000	A.2.2.1.1.2.1.1.1.2	0.54066985645933	.	15490001	15590000	#FFDADA	1	0.625
chr2	15590001	15670000	A.2.2.1.1.2.1.1.2.1	0.539712918660287	.	15590001	15670000	#FFDADA	1	0.625
chr2	15670001	15700000	A.2.2.1.1.2.2.2.2.2	0.529186602870813	.	15670001	15700000	#FFDADA	1	0.625
chr2	15700001	15740000	B.1.1.2.2.1.1.2.1	0.272727272727273	.	15700001	15740000	#DADAFF	1	0.5
chr2	15740001	15760000	B.1.1.2.2.1.2.1.2	0.269856459330144	.	15740001	15760000	#DADAFF	1	0.5
chr2	15760001	16010000	B.1.2.1.2.1.1.1.2	0.232535885167464	.	15760001	16010000	#9191FF	1	0.375
chr2	16010001	16160000	B.1.2.2.1.1.1.1.1.2.2.2	0.206698564593301	.	16010001	16160000	#9191FF	1	0.375
chr2	16160001	16280000	B.2.1.2.1.2.2.2.1.2.1	0.0889952153110048	.	16160001	16280000	#4848FF	1	0.25
chr2	16330001	16410000	B.2.1.2.1.2.2.2.1.2.1	0.0889952153110048	.	16330001	16410000	#4848FF	1	0.25
chr2	16410001	16770000	B.2.2.1.1.1.2.2.1	0.0535885167464115	.	16410001	16770000	#0000FF	1	0.125
chr2	16770001	16800000	B.2.1.2.2.1.1.2.2	0.0794258373205742	.	16770001	16800000	#4848FF	1	0.25
chr2	16800001	16960000	B.2.2.1.1.2.2.1.1	0.0440191387559809	.	16800001	16960000	#0000FF	1	0.125
chr2	16960001	17520000	B.2.2.2.1.1.2.2.2	0.0076555023923445	.	16960001	17520000	#0000FF	1	0.125
chr2	17520001	17670000	B.2.2.1.1.2.2.1.2.2	0.0421052631578947	.	17520001	17670000	#0000FF	1	0.125
chr2	17670001	17870000	B.2.1.1.1.1.1.2.2.1	0.164593301435407	.	17670001	17870000	#4848FF	1	0.25
chr2	17870001	17910000	A.2.2.1.1.2.1.1.2.2	0.538755980861244	.	17870001	17910000	#FFDADA	1	0.625
chr2	17910001	17960000	A.2.2.1.1.2.2.2.2.1	0.530143540669856	.	17910001	17960000	#FFDADA	1	0.625
chr2	17960001	18370000	B.2.1.2.1.2.2.2.2.1.2	0.0851674641148325	.	17960001	18370000	#4848FF	1	0.25
chr2	18370001	18420000	B.2.1.2.2.2.1.2.2.1	0.0708133971291866	.	18370001	18420000	#4848FF	1	0.25
chr2	18420001	18450000	B.2.1.2.2.2.2.2.1.2.2	0.061244019138756	.	18420001	18450000	#4848FF	1	0.25
chr2	18450001	18500000	B.2.1.1.1.1.1.1.2.1.2	0.168421052631579	.	18450001	18500000	#4848FF	1	0.25
chr2	18500001	18560000	B.2.1.2.2.1.1.1.1	0.0832535885167464	.	18500001	18560000	#4848FF	1	0.25
chr2	18560001	18610000	B.2.1.1.1.1.1.1.1.2.2	0.170334928229665	.	18560001	18610000	#4848FF	1	0.25
chr2	18610001	18680000	B.2.1.2.2.1.2.1.2.1.1	0.077511961722488	.	18610001	18680000	#4848FF	1	0.25
chr2	18680001	18730000	B.2.1.1.1.1.1.1.2.1.1	0.169377990430622	.	18680001	18730000	#4848FF	1	0.25
chr2	18730001	18760000	B.2.1.1.1.1.1.1.1.2.1	0.171291866028708	.	18730001	18760000	#4848FF	1	0.25
chr2	18760001	18910000	B.2.1.2.2.1.2.1.2.2	0.0755980861244019	.	18760001	18910000	#4848FF	1	0.25
chr2	18910001	19050000	B.2.1.2.2.1.2.1.2.1.2	0.076555023923445	.	18910001	19050000	#4848FF	1	0.25
chr2	19050001	19190000	B.1.2.2.1.1.1.2.2	0.202870813397129	.	19050001	19190000	#9191FF	1	0.375
chr2	19220001	19540000	B.1.2.2.1.1.1.2.2	0.202870813397129	.	19220001	19540000	#9191FF	1	0.375
chr2	19540001	19610000	B.1.2.2.1.1.2.1.2.2	0.199043062200957	.	19540001	19610000	#9191FF	1	0.375
chr2	19610001	19850000	B.2.1.1.1.1.2.1.1.2.2	0.160765550239234	.	19610001	19850000	#4848FF	1	0.25
chr2	19850001	19930000	B.2.1.1.1.1.1.1.1.1.2.1.1	0.174162679425837	.	19850001	19930000	#4848FF	1	0.25
chr2	19930001	19970000	B.1.2.2.1.1.2.1.2.1	0.2	.	19930001	19970000	#9191FF	1	0.375
chr2	19970001	20030000	B.1.1.2.2.2.1.2	0.266985645933014	.	19970001	20030000	#DADAFF	1	0.5
chr2	20030001	20090000	A.2.2.1.1.2.2.1.2.2	0.532057416267943	.	20030001	20090000	#FFDADA	1	0.625
chr2	20090001	20150000	A.2.1.1.1.2.2.1.2.1.1	0.715789473684211	.	20090001	20150000	#FF9191	1	0.75
chr2	20150001	20220000	A.1.2.2.2.1.2.1.2.2.2	0.769377990430622	.	20150001	20220000	#FF4848	1	0.875
chr2	20220001	20280000	A.1.2.1.1.2.2.2.1.1.2	0.860287081339713	.	20220001	20280000	#FF4848	1	0.875
chr2	20280001	20450000	A.1.1.2.2.1.2.2.2	0.920574162679426	.	20280001	20450000	#FF0000	1	1
chr2	20450001	20550000	A.1.2.1.1.2.2.2.1.1.1.1.1	0.863157894736842	.	20450001	20550000	#FF4848	1	0.875
chr2	20550001	20640000	A.1.2.2.2.1.2.1.2.2.1	0.770334928229665	.	20550001	20640000	#FF4848	1	0.875
chr2	20640001	20750000	A.1.2.1.1.2.2.1.1.2	0.866028708133971	.	20640001	20750000	#FF4848	1	0.875
chr2	20750001	20850000	A.1.2.1.1.2.2.2.1.1.1.1.2	0.862200956937799	.	20750001	20850000	#FF4848	1	0.875
chr2	20850001	21030000	A.2.2.1.1.1.2.2.1.2.1	0.545454545454545	.	20850001	21030000	#FFDADA	1	0.625
chr2	21030001	21150000	B.1.2.2.1.1.1.1.1.1.2	0.209569377990431	.	21030001	21150000	#9191FF	1	0.375
chr2	21150001	21160000	B.1.2.2.1.1.2.1.1.2	0.200956937799043	.	21150001	21160000	#9191FF	1	0.375
chr2	21170001	21250000	B.1.2.2.1.1.2.1.1.2	0.200956937799043	.	21170001	21250000	#9191FF	1	0.375
chr2	21250001	21390000	B.2.1.1.1.1.2.2.1.2.1	0.156937799043062	.	21250001	21390000	#4848FF	1	0.25
chr2	21390001	21530000	B.2.2.1.1.1.2.1	0.0545454545454545	.	21390001	21530000	#0000FF	1	0.125
chr2	21530001	22660000	B.2.2.2.1.1.1.1.2.2	0.015311004784689	.	21530001	22660000	#0000FF	1	0.125
chr2	22660001	23110000	B.2.2.2.1.1.1.2.2.1	0.0133971291866029	.	22660001	23110000	#0000FF	1	0.125
chr2	23110001	23410000	B.2.2.1.1.1.2.2.2	0.0526315789473684	.	23110001	23410000	#0000FF	1	0.125
chr2	23410001	23510000	B.1.2.2.1.1.2.2.1.2.1	0.197129186602871	.	23410001	23510000	#9191FF	1	0.375
chr2	23510001	23590000	B.1.1.1.1.2.2.1	0.354066985645933	.	23510001	23590000	#DADAFF	1	0.5
chr2	23590001	23950000	A.1.2.2.2.1.1.2.1	0.776076555023923	.	23590001	23950000	#FF4848	1	0.875
chr2	23950001	24010000	A.2.1.1.1.2.2.1.2.2.2	0.711961722488038	.	23950001	24010000	#FF9191	1	0.75
chr2	24010001	24070000	A.2.1.1.1.2.1.1.2.2	0.724401913875598	.	24010001	24070000	#FF9191	1	0.75
chr2	24070001	24300000	A.1.1.1.2.1.1.2.2.2	0.984688995215311	.	24070001	24300000	#FF0000	1	1
chr2	24300001	24440000	A.1.2.2.2.1.1.1.2.1.1.1	0.780861244019139	.	24300001	24440000	#FF4848	1	0.875
chr2	24440001	24620000	A.1.2.1.1.2.1.1.1.2.2.1	0.883253588516746	.	24440001	24620000	#FF4848	1	0.875
chr2	24620001	25070000	A.1.1.1.2.1.1.1.1.1	0.992344497607656	.	24620001	25070000	#FF0000	1	1
chr2	25070001	25140000	A.1.2.2.2.1.2.2.2.1.2.1	0.76555023923445	.	25070001	25140000	#FF4848	1	0.875
chr2	25140001	25230000	A.1.2.1.1.2.1.1.2.1.1.2.2	0.879425837320574	.	25140001	25230000	#FF4848	1	0.875
chr2	25230001	25470000	A.1.1.2.1.2.2.2.2.2.2	0.942583732057416	.	25230001	25470000	#FF0000	1	1
chr2	25470001	25740000	A.1.1.2.1.2.2.2.2.2.1.1	0.944497607655502	.	25470001	25740000	#FF0000	1	1
chr2	25740001	25820000	A.1.2.2.2.1.2.2.2.1.2.2	0.764593301435407	.	25740001	25820000	#FF4848	1	0.875
chr2	25820001	26010000	A.1.1.2.1.1.2.1.1.2	0.961722488038278	.	25820001	26010000	#FF0000	1	1
chr2	26010001	26060000	A.1.2.2.1.2.1.1.2.1	0.799043062200957	.	26010001	26060000	#FF4848	1	0.875
chr2	26060001	26160000	A.1.2.1.1.2.1.1.2.1.2.2	0.877511961722488	.	26060001	26160000	#FF4848	1	0.875
chr2	26160001	26220000	A.1.2.2.1.2.1.1.1.1	0.801913875598086	.	26160001	26220000	#FF4848	1	0.875
chr2	26220001	26350000	A.1.2.1.1.2.1.1.1.1.1	0.886124401913876	.	26220001	26350000	#FF4848	1	0.875
chr2	26350001	26460000	A.1.2.1.1.2.1.1.2.1.1.1	0.88133971291866	.	26350001	26460000	#FF4848	1	0.875
chr2	26460001	26690000	A.1.1.2.2.1.1.1.1.2	0.94066985645933	.	26460001	26690000	#FF0000	1	1
chr2	26690001	26820000	A.1.2.2.1.2.1.2.1.1.1	0.797129186602871	.	26690001	26820000	#FF4848	1	0.875
chr2	26820001	27050000	A.1.1.2.2.1.1.1.1.1	0.941626794258373	.	26820001	27050000	#FF0000	1	1
chr2	27050001	27160000	A.1.2.2.1.2.1.2.2	0.794258373205742	.	27050001	27160000	#FF4848	1	0.875
chr2	27160001	27180000	A.2.2.2.1.1.1.2.1	0.475598086124402	.	27160001	27180000	#FFDADA	1	0.625
chr2	27180001	27310000	A.1.2.1.1.2.1.1.2.1.2.1	0.878468899521531	.	27180001	27310000	#FF4848	1	0.875
chr2	27310001	27460000	A.1.2.1.1.2.1.1.1.1.2	0.885167464114832	.	27310001	27460000	#FF4848	1	0.875
chr2	27460001	27540000	A.1.2.2.1.2.1.1.2.2	0.798086124401914	.	27460001	27540000	#FF4848	1	0.875
chr2	27540001	27620000	A.1.2.1.1.2.1.1.2.1.1.2.1	0.880382775119617	.	27540001	27620000	#FF4848	1	0.875
chr2	27620001	27860000	A.1.1.1.2.2.1.2	0.97799043062201	.	27620001	27860000	#FF0000	1	1
chr2	27860001	27910000	A.2.1.1.1.1.2.1.1.2.2.2	0.736842105263158	.	27860001	27910000	#FF9191	1	0.75
chr2	27910001	28630000	A.1.1.1.1.1.1	1	.	27910001	28630000	#FF0000	1	1
chr2	28630001	28690000	A.1.2.2.2.1.2.2.2.1.1	0.766507177033493	.	28630001	28690000	#FF4848	1	0.875
chr2	28690001	28810000	A.1.2.1.1.2.1.1.1.2.1	0.884210526315789	.	28690001	28810000	#FF4848	1	0.875
chr2	28810001	28830000	A.2.1.1.1.1.2.2.2.1.1	0.732057416267943	.	28810001	28830000	#FF9191	1	0.75
chr2	28830001	28960000	A.1.1.2.1.2.2.2.1	0.946411483253588	.	28830001	28960000	#FF0000	1	1
chr2	28960001	29000000	A.2.1.1.1.1.2.1.1.2.1.2	0.738755980861244	.	28960001	29000000	#FF9191	1	0.75
chr2	29000001	29020000	A.2.1.1.1.2.2.1.1.2.1	0.717703349282297	.	29000001	29020000	#FF9191	1	0.75
chr2	29020001	29040000	A.2.1.1.1.1.2.2.2.1.2	0.731100478468899	.	29020001	29040000	#FF9191	1	0.75
chr2	29040001	29160000	A.1.2.1.1.2.2.1.2.1	0.865071770334928	.	29040001	29160000	#FF4848	1	0.875
chr2	29160001	29320000	A.1.2.1.1.2.2.1.2.2	0.864114832535885	.	29160001	29320000	#FF4848	1	0.875
chr2	29320001	29430000	A.2.1.1.1.1.1.2	0.743540669856459	.	29320001	29430000	#FF9191	1	0.75
chr2	29430001	30310000	B.2.1.2.1.2.2.1.1	0.0966507177033493	.	29430001	30310000	#4848FF	1	0.25
chr2	30310001	30370000	A.2.2.2.2.1.2.2.2	0.405741626794258	.	30310001	30370000	#FFDADA	1	0.625
chr2	30370001	30470000	A.2.2.1.1.2.2.1.1.2	0.534928229665072	.	30370001	30470000	#FFDADA	1	0.625
chr2	30470001	30680000	A.2.2.2.2.1.2.1.1.1.2	0.411483253588517	.	30470001	30680000	#FFDADA	1	0.625
chr2	30680001	30930000	A.2.2.1.1.1.1.2.1	0.560765550239234	.	30680001	30930000	#FFDADA	1	0.625
chr2	30930001	31350000	B.2.1.2.1.2.2.2.2.2	0.0842105263157895	.	30930001	31350000	#4848FF	1	0.25
chr2	31350001	31580000	B.1.2.2.1.1.1.2.1.2	0.203827751196172	.	31350001	31580000	#9191FF	1	0.375
chr2	31580001	31640000	B.1.1.1.1.1.2.1.1.2.1	0.374162679425837	.	31580001	31640000	#DADAFF	1	0.5
chr2	31640001	31740000	B.2.1.1.1.1.2.2.1.1.2	0.157894736842105	.	31640001	31740000	#4848FF	1	0.25
chr2	31740001	31860000	B.2.1.2.1.2.2.2.1.1.2	0.0899521531100479	.	31740001	31860000	#4848FF	1	0.25
chr2	31860001	31900000	B.2.1.1.1.1.1.1.1.1.2.1.2	0.173205741626794	.	31860001	31900000	#4848FF	1	0.25
chr2	31900001	31970000	B.1.2.2.1.1.2.2.1.2.2	0.196172248803828	.	31900001	31970000	#9191FF	1	0.375
chr2	31970001	32090000	B.1.1.1.1.1.2.1.1.2.2	0.373205741626794	.	31970001	32090000	#DADAFF	1	0.5
chr2	32090001	32680000	A.1.1.1.2.1.1.1.1.2	0.991387559808612	.	32090001	32680000	#FF0000	1	1
chr2	32680001	32720000	A.2.1.1.1.2.1.1.2.1	0.725358851674641	.	32680001	32720000	#FF9191	1	0.75
chr2	32720001	32770000	A.1.2.2.2.1.2.1.1.2	0.773205741626794	.	32720001	32770000	#FF4848	1	0.875
chr2	32770001	32890000	A.1.2.1.1.2.2.2.2.2.1	0.857416267942584	.	32770001	32890000	#FF4848	1	0.875
chr2	32890001	32980000	A.2.1.1.1.2.1.2.2.1.2	0.721531100478469	.	32890001	32980000	#FF9191	1	0.75
chr2	32980001	33270000	B.1.1.1.1.2.1.2.1.1.2	0.362679425837321	.	32980001	33270000	#DADAFF	1	0.5
chr2	33270001	33580000	B.2.1.1.1.1.2.1.2	0.159808612440191	.	33270001	33580000	#4848FF	1	0.25
chr2	33580001	33630000	B.1.1.1.1.2.2.2	0.35311004784689	.	33580001	33630000	#DADAFF	1	0.5
chr2	33630001	33680000	B.1.2.2.1.1.2.2.2.1	0.195215311004785	.	33630001	33680000	#9191FF	1	0.375
chr2	33680001	33830000	B.1.2.2.1.1.1.1.1.2.1	0.208612440191388	.	33680001	33830000	#9191FF	1	0.375
chr2	33830001	34050000	B.2.1.2.1.2.2.2.1.1.1.2	0.0909090909090909	.	33830001	34050000	#4848FF	1	0.25
chr2	34050001	34150000	B.2.1.2.2.2.1.2.2.2	0.0698564593301435	.	34050001	34150000	#4848FF	1	0.25
chr2	34150001	35230000	B.2.2.2.2.2.2	0.000956937799043062	.	34150001	35230000	#0000FF	1	0.125
chr2	35230001	35400000	B.2.1.2.2.1.2.2	0.0746411483253589	.	35230001	35400000	#4848FF	1	0.25
chr2	35400001	35450000	B.2.1.1.1.1.1.2.2.2	0.163636363636364	.	35400001	35450000	#4848FF	1	0.25
chr2	35450001	35650000	B.2.1.2.1.2.2.2.1.2.2	0.0880382775119617	.	35450001	35650000	#4848FF	1	0.25
chr2	35650001	36260000	B.2.2.1.2.2.1.1.2	0.0277511961722488	.	35650001	36260000	#0000FF	1	0.125
chr2	36260001	36340000	B.2.1.1.1.1.2.2.2.2	0.154066985645933	.	36260001	36340000	#4848FF	1	0.25
chr2	36340001	36590000	B.1.2.2.1.1.1.1.1.2.2.1	0.207655502392345	.	36340001	36590000	#9191FF	1	0.375
chr2	36590001	36640000	A.2.1.1.1.2.1.1.1.2.2	0.726315789473684	.	36590001	36640000	#FF9191	1	0.75
chr2	36640001	36720000	A.2.1.1.1.2.1.2.2.1.1	0.722488038277512	.	36640001	36720000	#FF9191	1	0.75
chr2	36720001	36780000	A.2.1.1.1.2.1.1.1.2.1	0.727272727272727	.	36720001	36780000	#FF9191	1	0.75
chr2	36780001	36880000	A.1.2.2.2.1.1.1.2.2.2	0.777033492822967	.	36780001	36880000	#FF4848	1	0.875
chr2	36880001	36920000	A.2.1.1.1.2.2.1.1.2.2	0.716746411483254	.	36880001	36920000	#FF9191	1	0.75
chr2	36920001	37060000	A.1.2.2.2.1.1.1.2.2.1	0.77799043062201	.	36920001	37060000	#FF4848	1	0.875
chr2	37060001	37380000	A.1.1.2.1.1.2.1.1.1.1	0.963636363636364	.	37060001	37380000	#FF0000	1	1
chr2	37380001	37560000	A.1.1.2.1.1.2.1.1.1.2	0.962679425837321	.	37380001	37560000	#FF0000	1	1
chr2	37560001	37610000	A.2.1.1.1.1.2.1.2.1.2	0.734928229665072	.	37560001	37610000	#FF9191	1	0.75
chr2	37610001	37670000	A.2.2.1.1.2.1.2	0.537799043062201	.	37610001	37670000	#FFDADA	1	0.625
chr2	37670001	38040000	A.1.1.2.2.1.1.1.2.1.1.1.1	0.939712918660287	.	37670001	38040000	#FF0000	1	1
chr2	38040001	38110000	A.2.1.1.1.2.2.1.1.1.2	0.71866028708134	.	38040001	38110000	#FF9191	1	0.75
chr2	38110001	38370000	A.1.2.1.1.2.1.1.1.2.2.2	0.882296650717703	.	38110001	38370000	#FF4848	1	0.875
chr2	38370001	38520000	A.1.2.1.1.2.1.1.2.2.1.1	0.876555023923445	.	38370001	38520000	#FF4848	1	0.875
chr2	38520001	38760000	A.1.1.2.2.1.1.2.2.2.1.1.1	0.930143540669856	.	38520001	38760000	#FF0000	1	1
chr2	38760001	38970000	A.1.1.1.2.2.1.1	0.978947368421053	.	38760001	38970000	#FF0000	1	1
chr2	38970001	39080000	A.1.1.2.2.1.1.2.2.1	0.9311004784689	.	38970001	39080000	#FF0000	1	1
chr2	39080001	39120000	A.2.1.1.1.1.2.1.1.2.1.1	0.739712918660287	.	39080001	39120000	#FF9191	1	0.75
chr2	39120001	39160000	A.2.1.1.1.1.2.2.2.2	0.730143540669856	.	39120001	39160000	#FF9191	1	0.75
chr2	39160001	39270000	A.1.2.1.1.2.2.2.1.2	0.85933014354067	.	39160001	39270000	#FF4848	1	0.875
chr2	39270001	39460000	A.1.1.2.1.1.2.2.2.1	0.958851674641148	.	39270001	39460000	#FF0000	1	1
chr2	39460001	40010000	A.1.2.1.2.1.2.1.1.1	0.84688995215311	.	39460001	40010000	#FF4848	1	0.875
chr2	40010001	40070000	B.1.2.1.1.1.1.1.2.1	0.260287081339713	.	40010001	40070000	#9191FF	1	0.375
chr2	40070001	40120000	B.2.1.1.1.1.1.1.2.2	0.167464114832536	.	40070001	40120000	#4848FF	1	0.25
chr2	40120001	40200000	B.1.2.2.1.1.2.2.2.2.2	0.193301435406699	.	40120001	40200000	#9191FF	1	0.375
chr2	40200001	40550000	B.1.2.2.1.1.1.1.2	0.205741626794258	.	40200001	40550000	#9191FF	1	0.375
chr2	40550001	40660000	A.2.1.1.1.2.1.2.2.2	0.720574162679426	.	40550001	40660000	#FF9191	1	0.75
chr2	40660001	40710000	A.2.2.2.2.1.2.2.1.2.2	0.406698564593301	.	40660001	40710000	#FFDADA	1	0.625
chr2	40710001	40870000	B.1.2.2.1.1.2.2.1.1	0.198086124401914	.	40710001	40870000	#9191FF	1	0.375
chr2	40870001	41000000	B.2.1.1.1.1.2.2.2.1	0.155023923444976	.	40870001	41000000	#4848FF	1	0.25
chr2	41000001	41180000	B.2.1.2.1.2.2.2.1.1.1.1	0.091866028708134	.	41000001	41180000	#4848FF	1	0.25
chr2	41180001	41850000	B.2.2.2.1.1.2.1.1	0.0114832535885167	.	41180001	41850000	#0000FF	1	0.125
chr2	41850001	42020000	B.1.2.2.1.1.1.1.1.1.1	0.210526315789474	.	41850001	42020000	#9191FF	1	0.375
chr2	42020001	42070000	A.2.2.2.2.1.2.2.1.2.1	0.407655502392344	.	42020001	42070000	#FFDADA	1	0.625
chr2	42070001	42160000	A.2.1.1.1.2.1.2.1	0.723444976076555	.	42070001	42160000	#FF9191	1	0.75
chr2	42160001	42290000	A.1.2.2.2.1.1.1.1.2	0.781818181818182	.	42160001	42290000	#FF4848	1	0.875
chr2	42290001	42330000	A.2.1.2.2.2.2.2.2	0.566507177033493	.	42290001	42330000	#FF9191	1	0.75
chr2	42330001	42520000	A.1.2.1.1.2.2.1.1.1	0.866985645933014	.	42330001	42520000	#FF4848	1	0.875
chr2	42520001	42720000	A.1.2.1.1.2.2.2.2.2.2	0.856459330143541	.	42520001	42720000	#FF4848	1	0.875
chr2	42720001	42990000	A.1.1.1.2.1.1.2.2.1	0.985645933014354	.	42720001	42990000	#FF0000	1	1
chr2	42990001	43040000	A.2.1.1.1.1.2.1.1.1.2	0.74066985645933	.	42990001	43040000	#FF9191	1	0.75
chr2	43040001	43100000	A.1.2.2.1.2.2.2.2.2.1	0.784688995215311	.	43040001	43100000	#FF4848	1	0.875
chr2	43100001	43160000	A.1.2.2.1.2.2.2.1.1.1.2	0.789473684210526	.	43100001	43160000	#FF4848	1	0.875
chr2	43160001	43210000	A.2.1.1.1.2.2.1.1.1.1	0.719617224880383	.	43160001	43210000	#FF9191	1	0.75
chr2	43210001	43450000	A.1.1.1.1.2.1.1	0.998086124401914	.	43210001	43450000	#FF0000	1	1
chr2	43450001	43520000	A.1.2.1.1.2.1.1.2.2.1.2	0.875598086124402	.	43450001	43520000	#FF4848	1	0.875
chr2	43520001	43690000	A.1.1.2.2.1.1.2.2.2.1.1.2	0.929186602870813	.	43520001	43690000	#FF0000	1	1
chr2	43690001	43730000	A.2.1.1.1.1.2.1.1.1.1.2	0.741626794258373	.	43690001	43730000	#FF9191	1	0.75
chr2	43730001	43790000	A.2.1.1.1.1.2.1.1.1.1.1	0.742583732057416	.	43730001	43790000	#FF9191	1	0.75
chr2	43790001	43860000	A.1.2.2.1.2.1.1.1.2.1	0.800956937799043	.	43790001	43860000	#FF4848	1	0.875
chr2	43860001	44070000	A.1.1.2.2.1.1.1.2.1.1.1.2.2	0.937799043062201	.	43860001	44070000	#FF0000	1	1
chr2	44070001	44160000	A.1.2.2.1.2.1.1.1.2.2	0.8	.	44070001	44160000	#FF4848	1	0.875
chr2	44160001	44230000	A.1.2.1.1.2.1.1.2.2.2.1	0.874641148325359	.	44160001	44230000	#FF4848	1	0.875
chr2	44230001	44460000	A.1.1.2.2.1.1.1.2.1.1.1.2.1	0.938755980861244	.	44230001	44460000	#FF0000	1	1
chr2	44460001	44600000	A.1.2.1.1.2.1.2.2.1	0.868899521531101	.	44460001	44600000	#FF4848	1	0.875
chr2	44600001	44730000	A.1.2.2.1.2.1.2.1.1.2	0.796172248803828	.	44600001	44730000	#FF4848	1	0.875
chr2	44730001	45200000	A.1.2.1.2.2.2.2.1	0.826794258373206	.	44730001	45200000	#FF4848	1	0.875
chr2	45200001	45740000	A.1.1.2.2.1.1.1.2.2	0.933971291866029	.	45200001	45740000	#FF0000	1	1
chr2	45740001	45850000	A.1.2.2.1.2.1.2.1.2	0.795215311004785	.	45740001	45850000	#FF4848	1	0.875
chr2	45850001	46160000	A.1.2.1.1.2.1.2.1.2.2	0.869856459330144	.	45850001	46160000	#FF4848	1	0.875
chr2	46160001	46210000	A.2.1.2.1.1.2.1.2.2.1	0.628708133971292	.	46160001	46210000	#FF9191	1	0.75
chr2	46210001	46250000	A.2.1.2.2.1.1.2.1.2	0.594258373205742	.	46210001	46250000	#FF9191	1	0.75
chr2	46250001	46300000	A.2.1.2.1.1.2.1.1.2	0.630622009569378	.	46250001	46300000	#FF9191	1	0.75
chr2	46300001	46570000	A.1.1.1.2.2.2.1.2	0.97511961722488	.	46300001	46570000	#FF0000	1	1
chr2	46570001	46620000	A.2.1.2.2.1.1.2.1.1	0.595215311004785	.	46570001	46620000	#FF9191	1	0.75
chr2	46620001	46690000	A.2.1.1.1.1.2.1.2.2	0.733971291866029	.	46620001	46690000	#FF9191	1	0.75
chr2	46690001	46840000	A.1.2.1.1.2.1.1.2.2.2.2.1	0.873684210526316	.	46690001	46840000	#FF4848	1	0.875
chr2	46840001	46890000	A.2.1.1.1.1.2.1.1.2.2.1	0.737799043062201	.	46840001	46890000	#FF9191	1	0.75
chr2	46890001	46930000	A.2.1.1.1.1.2.1.2.1.1	0.735885167464115	.	46890001	46930000	#FF9191	1	0.75
chr2	46930001	47100000	A.1.1.2.2.1.1.1.2.1.2.1	0.935885167464115	.	46930001	47100000	#FF0000	1	1
chr2	47100001	47140000	A.1.2.2.1.2.2.2.1.2.1	0.78755980861244	.	47100001	47140000	#FF4848	1	0.875
chr2	47140001	47210000	A.1.2.1.1.2.1.1.2.2.2.2.2	0.872727272727273	.	47140001	47210000	#FF4848	1	0.875
chr2	47210001	47560000	A.1.1.1.1.2.1.2.1.2	0.996172248803828	.	47210001	47560000	#FF0000	1	1
chr2	47560001	47640000	A.1.2.2.1.2.2.1.1	0.793301435406699	.	47560001	47640000	#FF4848	1	0.875
chr2	47640001	48020000	A.1.1.2.1.1.2.2.2.2	0.957894736842105	.	47640001	48020000	#FF0000	1	1
chr2	48020001	48140000	A.1.2.1.1.2.2.2.2.1	0.858373205741627	.	48020001	48140000	#FF4848	1	0.875
chr2	48140001	48310000	A.2.1.2.2.2.2.2.1.2	0.567464114832536	.	48140001	48310000	#FF9191	1	0.75
chr2	48310001	48680000	A.1.2.1.2.2.1.1.2.2	0.83444976076555	.	48310001	48680000	#FF4848	1	0.875
chr2	48680001	48720000	A.2.2.2.1.2.2.1.2.1	0.438277511961722	.	48680001	48720000	#FFDADA	1	0.625
chr2	48720001	48760000	A.2.2.2.2.1.2.2.1.1	0.408612440191388	.	48720001	48760000	#FFDADA	1	0.625
chr2	48760001	48820000	B.1.1.1.1.1.2.1.1.1	0.37511961722488	.	48760001	48820000	#DADAFF	1	0.5
chr2	48820001	48870000	B.2.1.1.1.1.2.2.1.1.1	0.158851674641148	.	48820001	48870000	#4848FF	1	0.25
chr2	48870001	49150000	B.2.2.2.1.1.2.1.2.2	0.00956937799043062	.	48870001	49150000	#0000FF	1	0.125
chr2	49150001	49430000	B.2.2.2.1.1.2.1.2.1	0.0105263157894737	.	49150001	49430000	#0000FF	1	0.125
chr2	49430001	50500000	B.2.2.2.2.2.1	0.00191387559808612	.	49430001	50500000	#0000FF	1	0.125
chr2	50500001	50650000	B.2.1.1.2.1.2.2.2.2	0.1311004784689	.	50500001	50650000	#4848FF	1	0.25
chr2	50650001	50740000	B.1.2.2.1.1.2.2.2.2.1	0.194258373205742	.	50650001	50740000	#9191FF	1	0.375
chr2	50740001	50950000	B.1.1.1.1.1.2.2.2.2.2	0.366507177033493	.	50740001	50950000	#DADAFF	1	0.5
chr2	50950001	51110000	B.1.2.1.1.1.1.1.1.2	0.261244019138756	.	50950001	51110000	#9191FF	1	0.375
chr2	51110001	51240000	B.1.2.1.1.1.1.1.1.1.1	0.263157894736842	.	51110001	51240000	#9191FF	1	0.375
chr2	51240001	51460000	B.1.2.2.1.2.1.2.2	0.189473684210526	.	51240001	51460000	#9191FF	1	0.375
chr2	51460001	51670000	B.1.2.1.1.1.1.1.2.2	0.25933014354067	.	51460001	51670000	#9191FF	1	0.375
chr2	51670001	51850000	B.1.2.2.1.2.1.2.1	0.190430622009569	.	51670001	51850000	#9191FF	1	0.375
chr2	51850001	51940000	B.1.1.1.2.2.1.2.2.2.2	0.317703349282297	.	51850001	51940000	#DADAFF	1	0.5
chr2	51940001	52270000	A.2.2.2.2.1.1.2.2.1.1.2	0.416267942583732	.	51940001	52270000	#FFDADA	1	0.625
chr2	52270001	52620000	B.1.1.1.1.2.1.2.2.1.1	0.356937799043062	.	52270001	52620000	#DADAFF	1	0.5
chr2	52620001	52950000	B.1.1.1.1.1.2.2.2.1	0.369377990430622	.	52620001	52950000	#DADAFF	1	0.5
chr2	52950001	53030000	B.1.1.1.2.2.1.2.1.1.1	0.327272727272727	.	52950001	53030000	#DADAFF	1	0.5
chr2	53030001	53070000	B.1.1.1.2.2.1.2.1.1.2	0.326315789473684	.	53030001	53070000	#DADAFF	1	0.5
chr2	53070001	53230000	A.2.2.2.1.1.1.1.2.2.1.1.1	0.479425837320574	.	53070001	53230000	#FFDADA	1	0.625
chr2	53230001	53250000	B.1.1.1.2.1.1.1.2.1	0.350239234449761	.	53230001	53250000	#DADAFF	1	0.5
chr2	53250001	53370000	A.2.1.2.1.2.2.1.1	0.61244019138756	.	53250001	53370000	#FF9191	1	0.75
chr2	53370001	53460000	A.2.2.2.1.1.1.1.2.1	0.480382775119617	.	53370001	53460000	#FFDADA	1	0.625
chr2	53460001	53710000	A.1.2.2.2.1.1.1.1.1	0.782775119617225	.	53460001	53710000	#FF4848	1	0.875
chr2	53710001	53980000	A.1.1.2.2.1.1.2.1.1	0.933014354066986	.	53710001	53980000	#FF0000	1	1
chr2	53980001	54060000	A.1.2.2.1.2.2.2.1.1.2	0.788516746411483	.	53980001	54060000	#FF4848	1	0.875
chr2	54060001	54100000	A.2.1.2.2.1.1.2.2.1	0.593301435406699	.	54060001	54100000	#FF9191	1	0.75
chr2	54100001	54330000	A.1.1.1.2.2.2.2.1	0.974162679425837	.	54100001	54330000	#FF0000	1	1
chr2	54330001	54430000	A.1.2.2.1.2.2.2.2.2.2	0.783732057416268	.	54330001	54430000	#FF4848	1	0.875
chr2	54430001	54750000	A.1.1.2.2.1.1.2.1.2	0.932057416267943	.	54430001	54750000	#FF0000	1	1
chr2	54750001	54860000	A.1.1.2.2.1.1.2.2.2.1.2	0.92822966507177	.	54750001	54860000	#FF0000	1	1
chr2	54860001	54940000	A.1.2.2.1.2.2.2.1.1.1.1	0.790430622009569	.	54860001	54940000	#FF4848	1	0.875
chr2	54940001	55120000	A.1.2.1.1.1.1.1.2.2.2.1.1	0.907177033492823	.	54940001	55120000	#FF4848	1	0.875
chr2	55120001	55220000	A.1.2.1.1.1.1.1.2.1	0.909090909090909	.	55120001	55220000	#FF4848	1	0.875
chr2	55220001	55260000	A.2.1.2.1.1.2.1.1.1.1.1	0.635406698564593	.	55220001	55260000	#FF9191	1	0.75
chr2	55260001	55460000	A.1.1.1.2.2.2.2.2	0.973205741626794	.	55260001	55460000	#FF0000	1	1
chr2	55460001	55480000	A.2.1.2.1.1.2.1.2.2.2	0.627751196172249	.	55460001	55480000	#FF9191	1	0.75
chr2	55480001	55850000	A.1.1.1.1.1.2	0.999043062200957	.	55480001	55850000	#FF0000	1	1
chr2	55850001	55910000	A.1.2.2.1.2.2.2.2.1	0.785645933014354	.	55850001	55910000	#FF4848	1	0.875
chr2	55910001	56010000	A.1.2.2.1.2.2.1.2.2	0.791387559808612	.	55910001	56010000	#FF4848	1	0.875
chr2	56010001	56140000	A.1.2.1.1.1.1.2.1.1.1	0.903349282296651	.	56010001	56140000	#FF4848	1	0.875
chr2	56140001	56260000	A.1.2.1.1.1.1.2.1.1.2	0.902392344497608	.	56140001	56260000	#FF4848	1	0.875
chr2	56260001	56370000	A.2.1.2.2.2.2.2.1.1	0.568421052631579	.	56260001	56370000	#FF9191	1	0.75
chr2	56370001	56450000	B.1.2.1.1.1.1.1.1.1.2	0.262200956937799	.	56370001	56450000	#9191FF	1	0.375
chr2	56450001	56880000	B.2.1.2.1.2.2.1.2.2.1	0.0947368421052632	.	56450001	56880000	#4848FF	1	0.25
chr2	56880001	57290000	B.2.1.2.1.2.2.1.2.2.2.2	0.092822966507177	.	56880001	57290000	#4848FF	1	0.25
chr2	57290001	57760000	B.2.1.2.1.2.2.1.2.2.2.1	0.0937799043062201	.	57290001	57760000	#4848FF	1	0.25
chr2	57760001	57940000	B.2.1.1.2.1.2.2.2.1	0.132057416267943	.	57760001	57940000	#4848FF	1	0.25
chr2	57940001	58030000	B.1.1.1.2.2.1.2.2.2.1	0.31866028708134	.	57940001	58030000	#DADAFF	1	0.5
chr2	58030001	58120000	A.2.2.2.2.1.2.1.1.2	0.410526315789474	.	58030001	58120000	#FFDADA	1	0.625
chr2	58120001	58160000	A.2.2.2.1.2.2.1.2.2.2	0.436363636363636	.	58120001	58160000	#FFDADA	1	0.625
chr2	58160001	58270000	A.2.1.2.1.2.2.1.2.2	0.610526315789474	.	58160001	58270000	#FF9191	1	0.75
chr2	58270001	58340000	A.2.1.2.1.2.2.1.2.1	0.611483253588517	.	58270001	58340000	#FF9191	1	0.75
chr2	58340001	58480000	A.1.2.2.1.2.2.1.2.1	0.792344497607655	.	58340001	58480000	#FF4848	1	0.875
chr2	58480001	58630000	B.1.1.1.1.1.2.1.2	0.372248803827751	.	58480001	58630000	#DADAFF	1	0.5
chr2	58630001	58690000	B.1.1.1.2.1.1.1.2.2	0.349282296650718	.	58630001	58690000	#DADAFF	1	0.5
chr2	58690001	58830000	A.2.2.2.1.1.1.1.2.2.1.2	0.477511961722488	.	58690001	58830000	#FFDADA	1	0.625
chr2	58830001	58980000	A.2.2.2.2.1.2.1.1.1.1	0.41244019138756	.	58830001	58980000	#FFDADA	1	0.625
chr2	58980001	60050000	B.2.2.2.2.1	0.00287081339712919	.	58980001	60050000	#0000FF	1	0.125
chr2	60050001	60400000	B.2.2.1.2.2.1.1.1.2	0.0287081339712919	.	60050001	60400000	#0000FF	1	0.125
chr2	60400001	60860000	B.2.1.2.1.2.2.1.2.1	0.0956937799043062	.	60400001	60860000	#4848FF	1	0.25
chr2	60860001	60920000	B.1.1.1.2.2.1.2.1.2	0.325358851674641	.	60860001	60920000	#DADAFF	1	0.5
chr2	60920001	60970000	A.2.2.2.1.2.2.1.2.2.1	0.437320574162679	.	60920001	60970000	#FFDADA	1	0.625
chr2	60970001	61000000	A.2.2.2.1.2.2.1.1.1.2	0.440191387559809	.	60970001	61000000	#FFDADA	1	0.625
chr2	61000001	61100000	A.1.2.2.1.1.2.2.1.1	0.810526315789474	.	61000001	61100000	#FF4848	1	0.875
chr2	61100001	61240000	A.1.2.1.1.1.1.2.1.2	0.901435406698565	.	61100001	61240000	#FF4848	1	0.875
chr2	61240001	61300000	A.1.2.1.1.1.2.2.2.1.2.2	0.888038277511962	.	61240001	61300000	#FF4848	1	0.875
chr2	61300001	61460000	A.1.1.2.1.1.1.2.2.2	0.964593301435407	.	61300001	61460000	#FF0000	1	1
chr2	61460001	61700000	A.1.1.1.1.2.1.2.2	0.995215311004785	.	61460001	61700000	#FF0000	1	1
chr2	61700001	61770000	A.1.2.1.1.1.2.2.1.1.2	0.891866028708134	.	61700001	61770000	#FF4848	1	0.875
chr2	61770001	62140000	A.1.1.1.1.2.1.2.1.1	0.997129186602871	.	61770001	62140000	#FF0000	1	1
chr2	62140001	62650000	A.1.1.2.2.1.1.1.2.1.1.2	0.936842105263158	.	62140001	62650000	#FF0000	1	1
chr2	62650001	63010000	A.1.2.2.1.1.1.2.1.1.1.2	0.819138755980861	.	62650001	63010000	#FF4848	1	0.875
chr2	63010001	63570000	A.1.2.1.1.2.1.2.1.2.1	0.870813397129187	.	63010001	63570000	#FF4848	1	0.875
chr2	63570001	63790000	A.2.1.2.1.2.1.2.1.1.1	0.622966507177034	.	63570001	63790000	#FF9191	1	0.75
chr2	63790001	64120000	A.1.1.2.2.1.1.1.2.1.2.2	0.934928229665072	.	63790001	64120000	#FF0000	1	1
chr2	64120001	64250000	A.1.2.2.1.2.2.2.1.2.2	0.786602870813397	.	64120001	64250000	#FF4848	1	0.875
chr2	64250001	64310000	A.2.2.2.1.2.2.2.2.1	0.431578947368421	.	64250001	64310000	#FFDADA	1	0.625
chr2	64310001	64550000	A.2.1.2.1.1.1.2	0.636363636363636	.	64310001	64550000	#FF9191	1	0.75
chr2	64550001	64740000	A.1.2.2.1.1.1.2.1.2.1	0.817224880382775	.	64550001	64740000	#FF4848	1	0.875
chr2	64740001	64800000	A.2.1.2.2.1.1.1.1.1.1.1	0.602870813397129	.	64740001	64800000	#FF9191	1	0.75
chr2	64800001	64890000	A.2.1.2.1.1.2.1.1.1.1.2.1	0.63444976076555	.	64800001	64890000	#FF9191	1	0.75
chr2	64890001	65080000	A.1.2.1.1.1.1.1.2.2.2.2.2	0.904306220095694	.	64890001	65080000	#FF4848	1	0.875
chr2	65080001	65130000	A.2.1.2.2.1.1.2.2.2	0.592344497607656	.	65080001	65130000	#FF9191	1	0.75
chr2	65130001	65290000	A.1.2.1.1.1.1.1.2.2.2.1.2	0.90622009569378	.	65130001	65290000	#FF4848	1	0.875
chr2	65290001	65810000	A.1.1.2.1.1.2.1.2	0.960765550239234	.	65290001	65810000	#FF0000	1	1
chr2	65810001	65850000	A.2.2.2.1.2.2.2.1.1.1	0.435406698564593	.	65810001	65850000	#FFDADA	1	0.625
chr2	65850001	66060000	B.1.2.1.1.1.2.2.2.2	0.250717703349282	.	65850001	66060000	#9191FF	1	0.375
chr2	66060001	66110000	B.1.2.1.1.2.2.1.2	0.242105263157895	.	66060001	66110000	#9191FF	1	0.375
chr2	66110001	66640000	B.2.1.1.2.1.2.1.2.1	0.138755980861244	.	66110001	66640000	#4848FF	1	0.25
chr2	66640001	66680000	A.2.2.2.1.2.2.2.1.1.2.2	0.433492822966507	.	66640001	66680000	#FFDADA	1	0.625
chr2	66680001	66790000	A.2.2.2.1.2.2.2.1.2	0.432535885167464	.	66680001	66790000	#FFDADA	1	0.625
chr2	66790001	67540000	A.2.2.2.1.1.1.2.2.1.2.1	0.472727272727273	.	66790001	67540000	#FFDADA	1	0.625
chr2	67540001	67580000	A.2.2.2.2.2.2.2.1.1.1	0.384688995215311	.	67540001	67580000	#FFDADA	1	0.625
chr2	67580001	67860000	A.1.2.1.1.2.1.2.2.2	0.867942583732057	.	67580001	67860000	#FF4848	1	0.875
chr2	67860001	68090000	B.1.1.1.1.1.2.2.1.2	0.370334928229665	.	67860001	68090000	#DADAFF	1	0.5
chr2	68090001	68270000	A.2.2.2.1.1.1.2.2.1.2.2	0.47177033492823	.	68090001	68270000	#FFDADA	1	0.625
chr2	68270001	68350000	A.2.2.2.1.2.2.2.2.2.1	0.430622009569378	.	68270001	68350000	#FFDADA	1	0.625
chr2	68350001	68570000	A.1.2.2.1.1.1.2.2.2	0.814354066985646	.	68350001	68570000	#FF4848	1	0.875
chr2	68570001	68680000	B.1.1.1.2.2.1.1.1.2	0.332057416267943	.	68570001	68680000	#DADAFF	1	0.5
chr2	68680001	68720000	A.2.2.2.2.2.2.2.1.2	0.382775119617225	.	68680001	68720000	#FFDADA	1	0.625
chr2	68720001	68920000	B.1.2.1.1.1.2.2.2.1	0.251674641148325	.	68720001	68920000	#9191FF	1	0.375
chr2	68920001	69170000	B.1.1.1.1.1.2.2.1.1	0.371291866028708	.	68920001	69170000	#DADAFF	1	0.5
chr2	69170001	69230000	A.2.2.2.1.2.2.2.1.1.2.1	0.43444976076555	.	69170001	69230000	#FFDADA	1	0.625
chr2	69230001	69510000	A.1.2.1.1.1.1.2.2.1.2	0.899521531100478	.	69230001	69510000	#FF4848	1	0.875
chr2	69510001	69580000	A.2.1.2.1.1.2.1.1.1.1.2.2	0.633492822966507	.	69510001	69580000	#FF9191	1	0.75
chr2	69580001	69760000	A.1.2.1.1.1.1.1.2.2.2.2.1	0.905263157894737	.	69580001	69760000	#FF4848	1	0.875
chr2	69760001	69960000	A.1.1.2.2.2.2.1.1.1	0.91866028708134	.	69760001	69960000	#FF0000	1	1
chr2	69960001	70050000	A.1.2.1.1.1.2.2.1.2	0.890909090909091	.	69960001	70050000	#FF4848	1	0.875
chr2	70050001	70120000	A.1.2.2.1.1.2.2.2.2.1.2.2	0.805741626794258	.	70050001	70120000	#FF4848	1	0.875
chr2	70120001	70330000	A.1.1.2.1.1.1.2.1.2.1	0.967464114832536	.	70120001	70330000	#FF0000	1	1
chr2	70330001	70360000	A.2.1.2.2.1.1.1.2.2.1	0.597129186602871	.	70330001	70360000	#FF9191	1	0.75
chr2	70360001	70530000	A.1.2.1.1.1.1.1.2.2.1	0.908133971291866	.	70360001	70530000	#FF4848	1	0.875
chr2	70530001	70580000	A.2.1.2.2.1.1.1.1.1.2	0.600956937799043	.	70530001	70580000	#FF9191	1	0.75
chr2	70580001	70840000	A.1.1.2.2.1.1.2.2.2.2	0.927272727272727	.	70580001	70840000	#FF0000	1	1
chr2	70840001	70890000	A.2.1.2.2.1.1.1.2.2.2	0.596172248803828	.	70840001	70890000	#FF9191	1	0.75
chr2	70890001	71220000	A.1.2.2.1.1.1.2.1.1.1.1	0.820095693779904	.	70890001	71220000	#FF4848	1	0.875
chr2	71220001	71360000	A.1.2.2.1.1.1.2.1.2.2	0.816267942583732	.	71220001	71360000	#FF4848	1	0.875
chr2	71360001	71750000	A.1.1.2.2.2.2.1.2.1	0.916746411483254	.	71360001	71750000	#FF0000	1	1
chr2	71750001	72000000	A.2.1.2.1.2.1.2.1.1.2	0.62200956937799	.	71750001	72000000	#FF9191	1	0.75
chr2	72000001	72160000	A.2.2.2.1.2.1.1.1.2.1	0.455502392344498	.	72000001	72160000	#FFDADA	1	0.625
chr2	72160001	72210000	A.2.1.2.2.1.1.1.2.1.1	0.599043062200957	.	72160001	72210000	#FF9191	1	0.75
chr2	72210001	72370000	A.2.1.2.1.2.1.2.2.2.2	0.613397129186603	.	72210001	72370000	#FF9191	1	0.75
chr2	72370001	72420000	A.2.2.2.1.2.2.2.2.2.2	0.429665071770335	.	72370001	72420000	#FFDADA	1	0.625
chr2	72420001	72460000	A.2.2.2.2.2.2.2.1.1.2	0.383732057416268	.	72420001	72460000	#FFDADA	1	0.625
chr2	72460001	72830000	A.1.2.2.1.1.1.2.1.1.2	0.818181818181818	.	72460001	72830000	#FF4848	1	0.875
chr2	72830001	72950000	A.2.1.2.2.1.1.1.1.2	0.6	.	72830001	72950000	#FF9191	1	0.75
chr2	72950001	72990000	A.2.2.2.1.2.1.2.1.1.2	0.444019138755981	.	72950001	72990000	#FFDADA	1	0.625
chr2	72990001	73030000	A.2.1.2.2.1.1.1.2.1.2	0.598086124401914	.	72990001	73030000	#FF9191	1	0.75
chr2	73030001	73070000	A.2.1.2.1.1.2.1.2.1	0.629665071770335	.	73030001	73070000	#FF9191	1	0.75
chr2	73070001	73110000	A.2.1.2.2.1.2.1.2.2	0.586602870813397	.	73070001	73110000	#FF9191	1	0.75
chr2	73110001	73230000	A.1.2.2.1.1.2.2.2.1	0.808612440191388	.	73110001	73230000	#FF4848	1	0.875
chr2	73230001	73300000	A.2.1.2.1.1.1.1.2.1	0.638277511961722	.	73230001	73300000	#FF9191	1	0.75
chr2	73300001	73370000	A.2.1.2.1.1.2.1.1.1.2.1	0.632535885167464	.	73300001	73370000	#FF9191	1	0.75
chr2	73370001	73450000	A.1.2.2.1.1.2.2.2.2.2.1.1	0.804784688995215	.	73370001	73450000	#FF4848	1	0.875
chr2	73450001	73510000	A.1.2.2.1.1.2.2.2.2.2.2	0.802870813397129	.	73450001	73510000	#FF4848	1	0.875
chr2	73510001	73830000	A.1.1.2.2.2.2.1.2.2	0.91578947368421	.	73510001	73830000	#FF0000	1	1
chr2	73830001	73900000	A.2.2.2.1.2.1.1.1.2.2	0.454545454545455	.	73830001	73900000	#FFDADA	1	0.625
chr2	73900001	73970000	A.1.2.2.1.1.2.2.2.2.2.1.2	0.803827751196172	.	73900001	73970000	#FF4848	1	0.875
chr2	73970001	74010000	A.2.1.2.1.1.2.1.1.1.2.2	0.631578947368421	.	73970001	74010000	#FF9191	1	0.75
chr2	74010001	74020000	A.1.1.1.2.2.2.1.1.1	0.977033492822966	.	74010001	74020000	#FF0000	1	1
chr2	74030001	74380000	A.1.1.1.2.2.2.1.1.1	0.977033492822966	.	74030001	74380000	#FF0000	1	1
chr2	74380001	74640000	A.1.1.2.1.1.1.2.1.1.1	0.969377990430622	.	74380001	74640000	#FF0000	1	1
chr2	74640001	74700000	A.1.2.1.1.1.2.2.2.1.2.1	0.888995215311005	.	74640001	74700000	#FF4848	1	0.875
chr2	74700001	74780000	A.1.2.1.1.1.2.2.1.1.1.2	0.892822966507177	.	74700001	74780000	#FF4848	1	0.875
chr2	74780001	74860000	A.1.2.2.1.1.2.2.2.2.1.1	0.807655502392345	.	74780001	74860000	#FF4848	1	0.875
chr2	74860001	75120000	A.1.1.2.2.2.2.2.2.1	0.911961722488038	.	74860001	75120000	#FF0000	1	1
chr2	75120001	75270000	A.2.1.2.2.2.1.1.1.1.2.2	0.57799043062201	.	75120001	75270000	#FF9191	1	0.75
chr2	75270001	75680000	A.2.2.2.2.1.1.2.2.1.2.2	0.414354066985646	.	75270001	75680000	#FFDADA	1	0.625
chr2	75680001	75800000	B.1.1.1.2.1.1.1.1.1	0.352153110047847	.	75680001	75800000	#DADAFF	1	0.5
chr2	75800001	75860000	A.2.1.2.2.2.1.1.2	0.576076555023923	.	75800001	75860000	#FF9191	1	0.75
chr2	75860001	75940000	A.2.2.2.1.2.2.1.1.1.1	0.441148325358852	.	75860001	75940000	#FFDADA	1	0.625
chr2	75940001	76030000	B.1.1.1.2.2.1.2.2.1.2.1.1.2	0.321531100478469	.	75940001	76030000	#DADAFF	1	0.5
chr2	76030001	76420000	B.2.1.1.2.1.2.2.1.1.1	0.136842105263158	.	76030001	76420000	#4848FF	1	0.25
chr2	76420001	76750000	A.2.2.2.2.1.2.1.2	0.409569377990431	.	76420001	76750000	#FFDADA	1	0.625
chr2	76750001	76840000	B.1.1.1.2.2.1.2.2.1.2.1.1.1.2	0.322488038277512	.	76750001	76840000	#DADAFF	1	0.5
chr2	76840001	77160000	B.2.1.1.2.1.2.2.1.2.1.1	0.134928229665072	.	76840001	77160000	#4848FF	1	0.25
chr2	77160001	77270000	B.2.1.1.2.1.1.1.2.2.2	0.141626794258373	.	77160001	77270000	#4848FF	1	0.25
chr2	77270001	77590000	B.2.1.2.1.1.2.1.1.1	0.111961722488038	.	77270001	77590000	#4848FF	1	0.25
chr2	77590001	79170000	B.2.2.1.2.2.2.1.1.2	0.0248803827751196	.	77590001	79170000	#0000FF	1	0.125
chr2	79170001	79240000	B.2.1.1.2.1.1.1.2.1	0.143540669856459	.	79170001	79240000	#4848FF	1	0.25
chr2	79240001	79330000	B.2.1.2.1.1.1.2.2.2.2	0.112918660287081	.	79240001	79330000	#4848FF	1	0.25
chr2	79330001	79470000	B.2.2.1.2.1.2.1.2	0.0354066985645933	.	79330001	79470000	#0000FF	1	0.125
chr2	79470001	80130000	B.2.2.2.1.2.2.2	0.00382775119617225	.	79470001	80130000	#0000FF	1	0.125
chr2	80130001	80250000	B.2.1.2.1.1.1.2.2.2.1	0.113875598086124	.	80130001	80250000	#4848FF	1	0.25
chr2	80250001	80290000	B.2.1.2.1.1.1.2.2.1	0.114832535885167	.	80250001	80290000	#4848FF	1	0.25
chr2	80290001	80450000	B.2.2.1.2.1.2.1.1.1	0.0373205741626794	.	80290001	80450000	#0000FF	1	0.125
chr2	80450001	80530000	B.2.1.2.1.1.2.1.1.2	0.111004784688995	.	80450001	80530000	#4848FF	1	0.25
chr2	80530001	80830000	B.2.2.1.2.1.2.1.1.2	0.0363636363636364	.	80530001	80830000	#0000FF	1	0.125
chr2	80830001	80900000	B.2.1.1.2.1.1.2	0.14066985645933	.	80830001	80900000	#4848FF	1	0.25
chr2	80900001	81220000	B.2.1.2.1.1.2.1.2.2.2	0.107177033492823	.	80900001	81220000	#4848FF	1	0.25
chr2	81220001	81450000	B.2.1.1.2.1.1.1.2.2.1	0.142583732057416	.	81220001	81450000	#4848FF	1	0.25
chr2	81450001	81700000	B.1.2.1.1.1.1.2.2	0.256459330143541	.	81450001	81700000	#9191FF	1	0.375
chr2	81700001	81760000	B.1.1.1.2.2.1.2.2.1.2.2	0.319617224880383	.	81700001	81760000	#DADAFF	1	0.5
chr2	81760001	82290000	B.1.1.1.1.1.2.2.2.2.1.1	0.368421052631579	.	81760001	82290000	#DADAFF	1	0.5
chr2	82290001	82480000	B.1.1.1.2.2.1.1.2.2.2	0.32822966507177	.	82290001	82480000	#DADAFF	1	0.5
chr2	82480001	82860000	B.1.1.1.1.1.2.2.2.2.1.2	0.367464114832536	.	82480001	82860000	#DADAFF	1	0.5
chr2	82860001	83440000	A.2.2.2.2.1.1.2.2.1.2.1	0.415311004784689	.	82860001	83440000	#FFDADA	1	0.625
chr2	83440001	83620000	B.1.2.1.1.1.1.2.1.2	0.257416267942584	.	83440001	83620000	#9191FF	1	0.375
chr2	83620001	84560000	B.1.2.2.1.2.2.2.1.2	0.186602870813397	.	83620001	84560000	#9191FF	1	0.375
chr2	84560001	84670000	B.1.1.1.2.2.1.2.2.1.2.1.1.1.1	0.323444976076555	.	84560001	84670000	#DADAFF	1	0.5
chr2	84670001	84880000	A.2.2.2.1.1.1.1.2.2.1.1.2	0.478468899521531	.	84670001	84880000	#FFDADA	1	0.625
chr2	84880001	85150000	A.1.2.2.1.1.1.1.1	0.82488038277512	.	84880001	85150000	#FF4848	1	0.875
chr2	85150001	85230000	A.1.2.1.1.1.2.2.2.1.1	0.889952153110048	.	85150001	85230000	#FF4848	1	0.875
chr2	85230001	85530000	A.1.1.2.1.1.1.2.2.1	0.96555023923445	.	85230001	85530000	#FF0000	1	1
chr2	85530001	85610000	A.1.2.2.1.1.2.1.2.2	0.811483253588517	.	85530001	85610000	#FF4848	1	0.875
chr2	85610001	85670000	A.1.2.2.1.1.2.1.2.1	0.81244019138756	.	85610001	85670000	#FF4848	1	0.875
chr2	85670001	85790000	A.1.1.2.2.2.1	0.919617224880383	.	85670001	85790000	#FF0000	1	1
chr2	85790001	85860000	A.1.2.1.1.1.2.2.2.2	0.887081339712919	.	85790001	85860000	#FF4848	1	0.875
chr2	85860001	85960000	A.1.2.1.1.1.2.2.1.1.1.1	0.89377990430622	.	85860001	85960000	#FF4848	1	0.875
chr2	85960001	86050000	A.1.2.2.1.1.2.1.1	0.813397129186603	.	85960001	86050000	#FF4848	1	0.875
chr2	86050001	86320000	A.1.1.2.1.1.1.2.1.1.2	0.968421052631579	.	86050001	86320000	#FF0000	1	1
chr2	86320001	86430000	A.1.2.1.1.1.2.1.2.1.1	0.896650717703349	.	86320001	86430000	#FF4848	1	0.875
chr2	86430001	86470000	A.2.1.2.2.1.2.2.2	0.580861244019139	.	86430001	86470000	#FF9191	1	0.75
chr2	86470001	86610000	A.1.2.1.1.1.2.1.2.2	0.894736842105263	.	86470001	86610000	#FF4848	1	0.875
chr2	86610001	86960000	A.1.1.2.1.1.1.2.1.2.2	0.966507177033493	.	86610001	86960000	#FF0000	1	1
chr2	86970001	87060000	A.1.1.2.1.1.1.2.1.2.2	0.966507177033493	.	86970001	87060000	#FF0000	1	1
chr2	87060001	87100000	A.2.2.2.1.2.1.1.1.1.2	0.456459330143541	.	87060001	87100000	#FFDADA	1	0.625
chr2	87100001	87140000	A.2.1.2.2.1.2.2.1.1.1.1	0.585645933014354	.	87100001	87140000	#FF9191	1	0.75
chr2	87150001	87160000	A.2.1.2.2.1.2.2.1.1.1.1	0.585645933014354	.	87150001	87160000	#FF9191	1	0.75
chr2	87170001	87180000	A.2.1.2.2.1.2.2.1.1.1.1	0.585645933014354	.	87170001	87180000	#FF9191	1	0.75
chr2	87290001	87310000	A.2.1.2.2.1.2.2.1.1.1.1	0.585645933014354	.	87290001	87310000	#FF9191	1	0.75
chr2	87310001	87340000	A.2.1.2.2.1.1.1.1.1.1.2	0.601913875598086	.	87310001	87340000	#FF9191	1	0.75
chr2	87350001	87360000	A.2.1.2.2.1.1.1.1.1.1.2	0.601913875598086	.	87350001	87360000	#FF9191	1	0.75
chr2	87370001	87380000	A.2.1.2.2.1.1.1.1.1.1.2	0.601913875598086	.	87370001	87380000	#FF9191	1	0.75
chr2	87390001	87570000	A.2.1.2.2.1.1.1.1.1.1.2	0.601913875598086	.	87390001	87570000	#FF9191	1	0.75
chr2	87580001	87590000	B.1.1.1.2.1.1.2.2.2	0.344497607655502	.	87580001	87590000	#DADAFF	1	0.5
chr2	87600001	87610000	B.1.1.1.2.1.1.2.2.2	0.344497607655502	.	87600001	87610000	#DADAFF	1	0.5
chr2	87620001	87630000	B.1.1.1.2.1.1.2.2.2	0.344497607655502	.	87620001	87630000	#DADAFF	1	0.5
chr2	87740001	87840000	A.2.1.2.1.2.1.1.2.1	0.62488038277512	.	87740001	87840000	#FF9191	1	0.75
chr2	87850001	87900000	A.2.1.2.1.2.1.1.2.1	0.62488038277512	.	87850001	87900000	#FF9191	1	0.75
chr2	87910001	87920000	A.2.1.2.1.2.1.1.2.1	0.62488038277512	.	87910001	87920000	#FF9191	1	0.75
chr2	87930001	88000000	A.2.1.2.1.2.1.1.2.1	0.62488038277512	.	87930001	88000000	#FF9191	1	0.75
chr2	88010001	88020000	A.2.1.2.1.2.1.1.2.1	0.62488038277512	.	88010001	88020000	#FF9191	1	0.75
chr2	88030001	88040000	A.2.1.2.1.2.1.1.2.1	0.62488038277512	.	88030001	88040000	#FF9191	1	0.75
chr2	88150001	88190000	A.2.1.2.1.2.1.1.2.1	0.62488038277512	.	88150001	88190000	#FF9191	1	0.75
chr2	88210001	88240000	A.2.1.2.1.2.1.1.2.1	0.62488038277512	.	88210001	88240000	#FF9191	1	0.75
chr2	88260001	88480000	A.2.1.2.1.2.1.1.2.1	0.62488038277512	.	88260001	88480000	#FF9191	1	0.75
chr2	88480001	88530000	B.1.1.1.2.2.1.2.2.1.1	0.324401913875598	.	88480001	88530000	#DADAFF	1	0.5
chr2	88530001	88900000	A.2.2.2.1.1.1.1.1.2	0.48133971291866	.	88530001	88900000	#FFDADA	1	0.625
chr2	88900001	88970000	A.2.1.2.1.1.2.2	0.626794258373206	.	88900001	88970000	#FF9191	1	0.75
chr2	88970001	88990000	A.2.2.2.1.2.1.2.1.2	0.443062200956938	.	88970001	88990000	#FFDADA	1	0.625
chr2	88990001	89070000	A.2.2.2.1.2.2.1.1.2	0.439234449760766	.	88990001	89070000	#FFDADA	1	0.625
chr2	89070001	89330000	B.1.2.2.1.2.2.2.2	0.185645933014354	.	89070001	89330000	#9191FF	1	0.375
chr2	89340001	89510000	B.1.2.2.1.2.2.2.2	0.185645933014354	.	89340001	89510000	#9191FF	1	0.375
chr2	89510001	89570000	B.2.1.1.2.1.2.2.1.2.1.2	0.133971291866029	.	89510001	89570000	#4848FF	1	0.25
chr2	89610001	89620000	B.2.1.1.2.1.2.2.1.2.1.2	0.133971291866029	.	89610001	89620000	#4848FF	1	0.25
chr2	89830001	89890000	B.2.1.1.2.1.2.2.1.2.1.2	0.133971291866029	.	89830001	89890000	#4848FF	1	0.25
chr2	89910001	89920000	B.2.1.1.2.1.2.2.1.2.1.2	0.133971291866029	.	89910001	89920000	#4848FF	1	0.25
chr2	89930001	89940000	B.2.1.1.2.1.2.2.1.2.1.2	0.133971291866029	.	89930001	89940000	#4848FF	1	0.25
chr2	90010001	90210000	B.2.1.1.2.1.2.2.1.2.1.2	0.133971291866029	.	90010001	90210000	#4848FF	1	0.25
chr2	90210001	90270000	B.1.2.1.1.2.2.1.1.1.2	0.244019138755981	.	90210001	90270000	#9191FF	1	0.375
chr2	90370001	90380000	B.1.2.2.1.2.2.1	0.188516746411483	.	90370001	90380000	#9191FF	1	0.375
chr2	90410001	90440000	B.1.2.2.1.2.2.1	0.188516746411483	.	90410001	90440000	#9191FF	1	0.375
chr2	90450001	90490000	B.1.2.2.1.2.2.1	0.188516746411483	.	90450001	90490000	#9191FF	1	0.375
chr2	91590001	91600000	B.1.2.2.1.2.2.1	0.188516746411483	.	91590001	91600000	#9191FF	1	0.375
chr2	91630001	91650000	B.1.2.2.1.2.2.1	0.188516746411483	.	91630001	91650000	#9191FF	1	0.375
chr2	91660001	91700000	B.1.2.2.1.2.2.1	0.188516746411483	.	91660001	91700000	#9191FF	1	0.375
chr2	91700001	91710000	A.2.2.2.2.1.1.2.1.1.1	0.422966507177033	.	91700001	91710000	#FFDADA	1	0.625
chr2	91720001	91820000	A.2.2.2.2.1.1.2.1.1.1	0.422966507177033	.	91720001	91820000	#FFDADA	1	0.625
chr2	91820001	91900000	B.1.2.2.1.2.2.2.1.1	0.18755980861244	.	91820001	91900000	#9191FF	1	0.375
chr2	91910001	91980000	B.1.2.2.1.2.2.2.1.1	0.18755980861244	.	91910001	91980000	#9191FF	1	0.375
chr2	92030001	92170000	B.1.2.2.1.2.2.2.1.1	0.18755980861244	.	92030001	92170000	#9191FF	1	0.375
chr2	92180001	92200000	B.1.2.2.1.2.2.2.1.1	0.18755980861244	.	92180001	92200000	#9191FF	1	0.375
chr2	92250001	92330000	B.1.2.2.1.2.2.2.1.1	0.18755980861244	.	92250001	92330000	#9191FF	1	0.375
chr2	95330001	95840000	B.1.2.1.1.1.2.1.1	0.255502392344498	.	95330001	95840000	#9191FF	1	0.375
chr2	95840001	95990000	A.2.2.2.2.2.2.1.1.1.2	0.390430622009569	.	95840001	95990000	#FFDADA	1	0.625
chr2	95990001	96100000	A.2.2.2.1.2.1.1.2.2.1.1.2.1	0.450717703349282	.	95990001	96100000	#FFDADA	1	0.625
chr2	96140001	96260000	A.2.2.2.2.1.1.2.2.2	0.413397129186603	.	96140001	96260000	#FFDADA	1	0.625
chr2	96310001	96430000	A.2.2.2.2.1.1.2.2.2	0.413397129186603	.	96310001	96430000	#FFDADA	1	0.625
chr2	96430001	96440000	A.2.1.2.2.2.1.1.1.1.2.1	0.578947368421053	.	96430001	96440000	#FF9191	1	0.75
chr2	96460001	96650000	A.2.1.2.2.2.1.1.1.1.2.1	0.578947368421053	.	96460001	96650000	#FF9191	1	0.75
chr2	96650001	96690000	A.2.2.2.1.2.1.1.1.1.1	0.457416267942584	.	96650001	96690000	#FFDADA	1	0.625
chr2	96710001	96780000	A.2.1.2.2.1.2.1.2.1	0.58755980861244	.	96710001	96780000	#FF9191	1	0.75
chr2	96780001	96800000	A.2.2.2.1.2.1.2.2	0.442105263157895	.	96780001	96800000	#FFDADA	1	0.625
chr2	96800001	96930000	A.1.2.1.1.1.2.1.2.1.2	0.895693779904306	.	96800001	96930000	#FF4848	1	0.875
chr2	96930001	97170000	A.1.2.1.1.1.2.1.1	0.897607655502392	.	96930001	97170000	#FF4848	1	0.875
chr2	97170001	97540000	A.1.1.1.2.2.2.1.1.2	0.976076555023923	.	97170001	97540000	#FF0000	1	1
chr2	97540001	97680000	A.1.2.2.1.1.2.2.2.2.1.2.1	0.806698564593301	.	97540001	97680000	#FF4848	1	0.875
chr2	97680001	97790000	A.2.1.2.2.1.2.1.1.2.1	0.589473684210526	.	97680001	97790000	#FF9191	1	0.75
chr2	97790001	97850000	A.2.1.2.2.1.2.2.1.1.2	0.583732057416268	.	97790001	97850000	#FF9191	1	0.75
chr2	97850001	97900000	A.2.1.2.2.1.2.1.1.1.2	0.590430622009569	.	97850001	97900000	#FF9191	1	0.75
chr2	98010001	98030000	A.2.1.2.2.1.2.1.1.1.2	0.590430622009569	.	98010001	98030000	#FF9191	1	0.75
chr2	98160001	98220000	A.2.1.2.1.1.1.1.2.2	0.637320574162679	.	98160001	98220000	#FF9191	1	0.75
chr2	98230001	98320000	A.2.1.2.1.1.1.1.2.2	0.637320574162679	.	98230001	98320000	#FF9191	1	0.75
chr2	98320001	98610000	A.1.2.2.1.1.1.2.2.1	0.815311004784689	.	98320001	98610000	#FF4848	1	0.875
chr2	98610001	99030000	A.2.2.2.1.1.1.2.2.2.2.1.2	0.4688995215311	.	98610001	99030000	#FFDADA	1	0.625
chr2	99030001	99240000	A.2.1.2.1.2.1.2.1.2.1.1.1	0.621052631578947	.	99030001	99240000	#FF9191	1	0.75
chr2	99240001	99320000	A.2.2.2.2.2.2.1.1.1.1	0.391387559808612	.	99240001	99320000	#FFDADA	1	0.625
chr2	99320001	99460000	A.2.2.2.1.1.1.2.2.2.2.1.1	0.469856459330144	.	99320001	99460000	#FFDADA	1	0.625
chr2	99460001	99700000	A.2.2.2.1.1.1.2.2.1.1.2	0.473684210526316	.	99460001	99700000	#FFDADA	1	0.625
chr2	99700001	100020000	A.1.1.2.2.2.2.2.2.2	0.911004784688995	.	99700001	100020000	#FF0000	1	1
chr2	100020001	100110000	A.2.1.2.1.2.1.2.2.1.2	0.615311004784689	.	100020001	100110000	#FF9191	1	0.75
chr2	100110001	100330000	B.1.1.1.2.2.1.1.1.1.1	0.333971291866029	.	100110001	100330000	#DADAFF	1	0.5
chr2	100330001	100570000	B.1.2.1.1.1.2.2.1	0.252631578947368	.	100330001	100570000	#9191FF	1	0.375
chr2	100570001	100880000	B.1.1.1.2.2.1.1.1.1.2	0.333014354066986	.	100570001	100880000	#DADAFF	1	0.5
chr2	100880001	101030000	A.2.2.2.1.1.1.2.2.2.1	0.470813397129187	.	100880001	101030000	#FFDADA	1	0.625
chr2	101030001	101120000	B.1.1.1.2.1.1.2.1.2.1	0.347368421052632	.	101030001	101120000	#DADAFF	1	0.5
chr2	101120001	101180000	A.2.2.2.1.2.1.2.1.1.1.1	0.445933014354067	.	101120001	101180000	#FFDADA	1	0.625
chr2	101180001	101210000	A.2.2.2.1.2.1.1.2.2.1.2	0.448803827751196	.	101180001	101210000	#FFDADA	1	0.625
chr2	101210001	101250000	A.2.2.2.1.2.1.2.1.1.1.2	0.444976076555024	.	101210001	101250000	#FFDADA	1	0.625
chr2	101250001	101620000	A.1.2.2.1.1.1.1.2.1.1	0.823923444976077	.	101250001	101620000	#FF4848	1	0.875
chr2	101620001	101670000	A.2.2.2.1.2.1.1.2.2.1.1.1	0.451674641148325	.	101620001	101670000	#FFDADA	1	0.625
chr2	101670001	101760000	A.2.1.2.1.1.1.1.1.1.1.2	0.641148325358852	.	101670001	101760000	#FF9191	1	0.75
chr2	101760001	101890000	A.2.1.2.1.1.1.1.1.2	0.639234449760766	.	101760001	101890000	#FF9191	1	0.75
chr2	101890001	101930000	A.2.1.2.2.1.2.2.1.2.2	0.581818181818182	.	101890001	101930000	#FF9191	1	0.75
chr2	101930001	102010000	A.1.2.2.1.1.2.2.1.2	0.809569377990431	.	101930001	102010000	#FF4848	1	0.875
chr2	102010001	102060000	A.2.2.2.1.2.1.1.2.2.1.1.2.2	0.449760765550239	.	102010001	102060000	#FFDADA	1	0.625
chr2	102060001	102480000	A.1.2.2.1.1.1.1.2.1.2	0.822966507177033	.	102060001	102480000	#FF4848	1	0.875
chr2	102480001	102520000	A.2.2.2.1.2.1.1.2.1.2	0.452631578947368	.	102480001	102520000	#FFDADA	1	0.625
chr2	102520001	102650000	B.1.1.1.2.1.1.2.1.2.2	0.346411483253589	.	102520001	102650000	#DADAFF	1	0.5
chr2	102650001	102710000	A.2.2.2.2.2.2.1.1.2.1	0.389473684210526	.	102650001	102710000	#FFDADA	1	0.625
chr2	102710001	102840000	B.1.1.1.2.1.1.1.1.2	0.351196172248804	.	102710001	102840000	#DADAFF	1	0.5
chr2	102840001	102880000	B.1.1.1.2.1.2.2.1	0.336842105263158	.	102840001	102880000	#DADAFF	1	0.5
chr2	102880001	103080000	B.1.1.1.2.2.1.1.2.1.1	0.3311004784689	.	102880001	103080000	#DADAFF	1	0.5
chr2	103080001	103250000	B.1.1.1.2.2.1.1.2.1.2	0.330143540669856	.	103080001	103250000	#DADAFF	1	0.5
chr2	103250001	103360000	A.2.2.2.2.2.2.1.2.2	0.385645933014354	.	103250001	103360000	#FFDADA	1	0.625
chr2	103360001	103430000	B.1.1.1.2.2.1.2.2.1.2.1.2	0.320574162679426	.	103360001	103430000	#DADAFF	1	0.5
chr2	103430001	103650000	B.2.1.2.1.1.2.1.2.2.1	0.108133971291866	.	103430001	103650000	#4848FF	1	0.25
chr2	103650001	103760000	B.2.2.1.2.1.2.2.1	0.0344497607655502	.	103650001	103760000	#0000FF	1	0.125
chr2	103760001	104400000	B.2.2.1.2.2.2.2.2.2	0.0181818181818182	.	103760001	104400000	#0000FF	1	0.125
chr2	104400001	104920000	B.2.2.1.2.2.2.1.2.2	0.0229665071770335	.	104400001	104920000	#0000FF	1	0.125
chr2	104920001	105120000	B.2.1.2.1.1.2.1.2.1.1	0.110047846889952	.	104920001	105120000	#4848FF	1	0.25
chr2	105120001	105270000	B.2.1.2.1.1.1.2.1.1	0.117703349282297	.	105120001	105270000	#4848FF	1	0.25
chr2	105270001	105430000	B.2.1.2.1.1.1.2.1.2.2	0.115789473684211	.	105270001	105430000	#4848FF	1	0.25
chr2	105430001	105650000	B.1.2.2.1.2.1.1.2	0.191387559808612	.	105430001	105650000	#9191FF	1	0.375
chr2	105650001	105720000	A.2.2.2.2.2.2.1.1.2.2	0.388516746411483	.	105650001	105720000	#FFDADA	1	0.625
chr2	105720001	105930000	A.2.2.2.1.1.1.1.2.2.2	0.476555023923445	.	105720001	105930000	#FFDADA	1	0.625
chr2	105930001	105990000	A.2.1.2.2.2.1.1.1.1.1	0.579904306220096	.	105930001	105990000	#FF9191	1	0.75
chr2	105990001	106130000	A.2.1.2.1.2.2.2.2.2	0.603827751196172	.	105990001	106130000	#FF9191	1	0.75
chr2	106130001	106180000	B.1.1.1.2.1.1.2.2.1	0.345454545454545	.	106130001	106180000	#DADAFF	1	0.5
chr2	106180001	106600000	B.1.2.2.1.2.1.1.1	0.192344497607656	.	106180001	106600000	#9191FF	1	0.375
chr2	106600001	106760000	B.1.2.1.1.2.2.1.1.2	0.243062200956938	.	106600001	106760000	#9191FF	1	0.375
chr2	106760001	106840000	B.1.1.1.2.1.1.2.1.1	0.348325358851675	.	106760001	106840000	#DADAFF	1	0.5
chr2	106840001	107020000	B.1.2.1.1.1.1.2.1.1	0.258373205741627	.	106840001	107020000	#9191FF	1	0.375
chr2	107030001	107050000	B.1.2.1.1.1.1.2.1.1	0.258373205741627	.	107030001	107050000	#9191FF	1	0.375
chr2	107060001	107070000	B.1.2.1.1.1.1.2.1.1	0.258373205741627	.	107060001	107070000	#9191FF	1	0.375
chr2	107080001	107130000	B.1.2.1.1.1.1.2.1.1	0.258373205741627	.	107080001	107130000	#9191FF	1	0.375
chr2	107130001	107210000	B.1.2.1.1.2.2.1.1.1.1	0.244976076555024	.	107130001	107210000	#9191FF	1	0.375
chr2	107210001	107730000	B.2.2.2.1.2.1.1	0.00669856459330144	.	107210001	107730000	#0000FF	1	0.125
chr2	107730001	108450000	B.2.2.1.2.2.2.1.1.1	0.0258373205741627	.	107730001	108450000	#0000FF	1	0.125
chr2	108510001	108810000	B.2.1.2.1.1.2.1.2.1.2	0.109090909090909	.	108510001	108810000	#4848FF	1	0.25
chr2	108810001	108920000	B.2.1.1.2.1.1.1.1	0.144497607655502	.	108810001	108920000	#4848FF	1	0.25
chr2	108920001	109190000	A.2.1.2.2.2.1.1.1.2	0.577033492822966	.	108920001	109190000	#FF9191	1	0.75
chr2	109190001	109560000	A.1.2.1.1.1.1.2.2.2	0.898564593301435	.	109190001	109560000	#FF4848	1	0.875
chr2	109560001	109600000	A.2.2.2.1.2.1.1.2.2.2.1	0.447846889952153	.	109560001	109600000	#FFDADA	1	0.625
chr2	109600001	109720000	A.2.1.2.2.2.1.2.2.2.1	0.572248803827751	.	109600001	109720000	#FF9191	1	0.75
chr2	109720001	110110000	A.1.2.2.1.1.1.1.2.2.2	0.821052631578947	.	109720001	110110000	#FF4848	1	0.875
chr2	110250001	110300000	A.1.2.2.1.1.1.1.2.2.2	0.821052631578947	.	110250001	110300000	#FF4848	1	0.875
chr2	110300001	110500000	A.1.2.1.1.1.1.1.1	0.910047846889952	.	110300001	110500000	#FF4848	1	0.875
chr2	110850001	110990000	A.2.1.2.1.1.1.1.1.1.2	0.640191387559809	.	110850001	110990000	#FF9191	1	0.75
chr2	111380001	111390000	A.2.1.2.1.1.1.1.1.1.2	0.640191387559809	.	111380001	111390000	#FF9191	1	0.75
chr2	111390001	111860000	A.2.2.2.2.1.1.1.1.1.1	0.428708133971292	.	111390001	111860000	#FFDADA	1	0.625
chr2	111860001	112010000	A.2.1.2.2.2.1.2.2.1.1	0.574162679425837	.	111860001	112010000	#FF9191	1	0.75
chr2	112010001	112070000	A.2.2.2.2.2.2.2.2	0.381818181818182	.	112010001	112070000	#FFDADA	1	0.625
chr2	112110001	112160000	A.2.2.2.2.2.2.2.2	0.381818181818182	.	112110001	112160000	#FFDADA	1	0.625
chr2	112170001	112200000	A.2.1.2.1.2.1.2.2.1.1	0.616267942583732	.	112170001	112200000	#FF9191	1	0.75
chr2	112210001	112360000	A.2.1.2.1.2.1.2.2.1.1	0.616267942583732	.	112210001	112360000	#FF9191	1	0.75
chr2	112370001	112480000	A.2.1.2.2.1.2.1.1.1.1	0.591387559808612	.	112370001	112480000	#FF9191	1	0.75
chr2	112490001	112500000	A.2.1.2.2.1.2.1.1.1.1	0.591387559808612	.	112490001	112500000	#FF9191	1	0.75
chr2	112500001	112560000	A.2.1.2.2.1.2.2.1.1.1.2	0.584688995215311	.	112500001	112560000	#FF9191	1	0.75
chr2	112580001	112630000	A.2.1.2.2.1.2.2.1.2.1	0.582775119617225	.	112580001	112630000	#FF9191	1	0.75
chr2	112630001	112810000	A.2.1.2.1.2.1.2.2.2.1	0.614354066985646	.	112630001	112810000	#FF9191	1	0.75
chr2	112810001	112870000	A.2.1.2.2.1.2.1.1.2.2	0.588516746411483	.	112810001	112870000	#FF9191	1	0.75
chr2	112870001	113130000	A.1.1.2.2.2.2.1.1.2	0.917703349282297	.	112870001	113130000	#FF0000	1	1
chr2	113180001	113340000	A.1.1.2.2.2.2.1.1.2	0.917703349282297	.	113180001	113340000	#FF0000	1	1
chr2	113340001	113750000	A.1.1.2.2.2.2.2.1.1.1	0.914832535885167	.	113340001	113750000	#FF0000	1	1
chr2	113750001	114110000	A.1.2.2.1.1.1.1.2.2.1	0.82200956937799	.	113750001	114110000	#FF4848	1	0.875
chr2	114110001	114160000	A.2.2.2.1.2.1.1.2.1.1	0.453588516746411	.	114110001	114160000	#FFDADA	1	0.625
chr2	114160001	114220000	A.2.2.2.2.2.1.1.2.1.1	0.402870813397129	.	114160001	114220000	#FFDADA	1	0.625
chr2	114220001	114240000	A.2.1.2.1.2.2.2.2.1.1	0.605741626794258	.	114220001	114240000	#FF9191	1	0.75
chr2	114250001	114290000	A.2.1.2.1.2.2.2.2.1.1	0.605741626794258	.	114250001	114290000	#FF9191	1	0.75
chr2	114300001	114370000	A.2.1.2.1.2.2.2.2.1.1	0.605741626794258	.	114300001	114370000	#FF9191	1	0.75
chr2	114380001	114710000	A.2.1.2.1.2.2.2.2.1.1	0.605741626794258	.	114380001	114710000	#FF9191	1	0.75
chr2	114710001	115020000	B.2.1.1.2.1.2.2.1.2.2	0.133014354066986	.	114710001	115020000	#4848FF	1	0.25
chr2	115020001	115650000	B.2.2.1.2.2.2.2.2.1.2.2	0.0191387559808612	.	115020001	115650000	#0000FF	1	0.125
chr2	115650001	115690000	B.2.1.2.1.1.1.1.2	0.11866028708134	.	115650001	115690000	#4848FF	1	0.25
chr2	115690001	116180000	B.2.2.1.2.1.2.2.2.1.2	0.0325358851674641	.	115690001	116180000	#0000FF	1	0.125
chr2	116180001	116940000	B.2.2.1.2.2.2.1.2.1	0.0239234449760766	.	116180001	116940000	#0000FF	1	0.125
chr2	116940001	118570000	B.2.2.2.1.2.1.2	0.00574162679425837	.	116940001	118570000	#0000FF	1	0.125
chr2	118570001	118680000	B.1.1.1.2.2.1.1.2.2.1	0.329186602870813	.	118570001	118680000	#DADAFF	1	0.5
chr2	118680001	118780000	A.2.2.2.1.1.2.1.1.1	0.466985645933014	.	118680001	118780000	#FFDADA	1	0.625
chr2	118780001	118830000	B.1.1.1.2.1.2.1.2.1	0.338755980861244	.	118780001	118830000	#DADAFF	1	0.5
chr2	118830001	119580000	A.2.1.2.1.2.2.2.2.1.2	0.604784688995215	.	118830001	119580000	#FF9191	1	0.75
chr2	119580001	119630000	B.1.1.1.2.1.2.2.2.2	0.334928229665072	.	119580001	119630000	#DADAFF	1	0.5
chr2	119630001	119660000	B.1.1.1.2.1.2.2.2.1	0.335885167464115	.	119630001	119660000	#DADAFF	1	0.5
chr2	119660001	119970000	A.2.2.2.2.2.2.1.2.1.2	0.386602870813397	.	119660001	119970000	#FFDADA	1	0.625
chr2	119970001	120070000	A.2.2.2.1.2.1.1.2.2.2.2	0.44688995215311	.	119970001	120070000	#FFDADA	1	0.625
chr2	120070001	120370000	A.2.1.2.1.2.1.2.1.2.1.1.2.2	0.619138755980861	.	120070001	120370000	#FF9191	1	0.75
chr2	120370001	120390000	A.2.2.2.2.2.1.1.2.2	0.400956937799043	.	120370001	120390000	#FFDADA	1	0.625
chr2	120390001	120970000	A.1.1.2.2.2.2.2.1.2	0.912918660287081	.	120390001	120970000	#FF0000	1	1
chr2	120970001	121070000	A.2.1.2.1.1.1.1.1.1.1.1	0.642105263157895	.	120970001	121070000	#FF9191	1	0.75
chr2	121070001	121330000	A.2.1.2.2.2.1.2.2.1.2	0.573205741626794	.	121070001	121330000	#FF9191	1	0.75
chr2	121330001	121450000	A.2.1.2.2.2.1.2.2.2.2	0.571291866028708	.	121330001	121450000	#FF9191	1	0.75
chr2	121450001	121840000	A.1.2.1.1.1.1.2.2.1.1	0.900478468899522	.	121450001	121840000	#FF4848	1	0.875
chr2	121840001	122560000	A.1.1.2.1.1.2.2.1	0.959808612440191	.	121840001	122560000	#FF0000	1	1
chr2	122560001	122710000	B.1.1.1.2.2.2.2.1.2	0.312918660287081	.	122560001	122710000	#DADAFF	1	0.5
chr2	122710001	123700000	B.2.2.1.2.2.2.2.2.1.1	0.0210526315789474	.	122710001	123700000	#0000FF	1	0.125
chr2	123700001	123800000	B.2.1.2.1.1.2.2.1	0.10622009569378	.	123700001	123800000	#4848FF	1	0.25
chr2	123800001	124460000	B.2.2.1.2.1.2.2.2.1.1	0.0334928229665072	.	123800001	124460000	#0000FF	1	0.125
chr2	124460001	124770000	B.2.2.1.2.1.2.2.2.2.2	0.030622009569378	.	124460001	124770000	#0000FF	1	0.125
chr2	124770001	125090000	B.2.2.1.2.1.2.2.2.2.1	0.0315789473684211	.	124770001	125090000	#0000FF	1	0.125
chr2	125090001	125310000	B.2.1.2.1.1.2.2.2.1	0.105263157894737	.	125090001	125310000	#4848FF	1	0.25
chr2	125310001	125570000	B.2.1.2.1.1.2.2.2.2	0.104306220095694	.	125310001	125570000	#4848FF	1	0.25
chr2	125570001	126440000	B.2.2.1.2.2.2.2.1	0.0220095693779904	.	125570001	126440000	#0000FF	1	0.125
chr2	126450001	126480000	B.2.2.1.2.2.2.2.1	0.0220095693779904	.	126450001	126480000	#0000FF	1	0.125
chr2	126480001	127550000	B.2.2.1.2.2.2.2.2.1.2.1	0.0200956937799043	.	126480001	127550000	#0000FF	1	0.125
chr2	127550001	127750000	B.2.1.1.2.1.2.2.1.1.2	0.135885167464115	.	127550001	127750000	#4848FF	1	0.25
chr2	127750001	127810000	B.1.1.1.2.1.2.1.2.2	0.337799043062201	.	127750001	127810000	#DADAFF	1	0.5
chr2	127810001	127950000	A.2.1.2.1.2.2.2.1.1.2.2	0.607655502392344	.	127810001	127950000	#FF9191	1	0.75
chr2	127950001	128030000	A.2.1.2.1.2.2.2.1.1.1	0.609569377990431	.	127950001	128030000	#FF9191	1	0.75
chr2	128030001	128100000	A.2.1.2.1.2.2.2.1.1.2.1	0.608612440191388	.	128030001	128100000	#FF9191	1	0.75
chr2	128100001	128470000	A.1.1.2.1.1.1.1.2	0.970334928229665	.	128100001	128470000	#FF0000	1	1
chr2	128470001	128920000	A.1.1.2.1.1.1.1.1.1	0.972248803827751	.	128470001	128920000	#FF0000	1	1
chr2	128920001	129080000	A.2.1.2.1.2.1.2.1.2.1.2	0.618181818181818	.	128920001	129080000	#FF9191	1	0.75
chr2	129080001	129160000	B.1.1.1.2.2.2.2.1.1	0.313875598086124	.	129080001	129160000	#DADAFF	1	0.5
chr2	129160001	129190000	B.1.2.1.1.2.1.1.2.2	0.24688995215311	.	129160001	129190000	#9191FF	1	0.375
chr2	129190001	129720000	B.2.1.1.2.1.2.1.2.2	0.137799043062201	.	129190001	129720000	#4848FF	1	0.25
chr2	129720001	129960000	B.2.2.1.2.1.1.2.1	0.0392344497607656	.	129720001	129960000	#0000FF	1	0.125
chr2	129960001	130690000	B.2.2.1.2.2.1.1.1.1	0.0296650717703349	.	129960001	130690000	#0000FF	1	0.125
chr2	130690001	130730000	B.1.2.1.1.2.1.1.2.1.2	0.247846889952153	.	130690001	130730000	#9191FF	1	0.375
chr2	130730001	130790000	B.1.2.1.1.2.1.1.2.1.1	0.248803827751196	.	130730001	130790000	#9191FF	1	0.375
chr2	130790001	130820000	A.2.2.2.1.1.1.2.2.2.2.2	0.467942583732057	.	130790001	130820000	#FFDADA	1	0.625
chr2	130860001	130880000	A.2.2.2.1.1.1.2.2.2.2.2	0.467942583732057	.	130860001	130880000	#FFDADA	1	0.625
chr2	130890001	131090000	A.2.2.2.1.1.1.2.2.2.2.2	0.467942583732057	.	130890001	131090000	#FFDADA	1	0.625
chr2	131090001	131160000	A.2.2.2.2.2.2.1.2.1.1	0.38755980861244	.	131090001	131160000	#FFDADA	1	0.625
chr2	131170001	131190000	A.2.2.2.2.2.2.1.2.1.1	0.38755980861244	.	131170001	131190000	#FFDADA	1	0.625
chr2	131390001	131400000	A.2.2.2.2.2.2.1.2.1.1	0.38755980861244	.	131390001	131400000	#FFDADA	1	0.625
chr2	131450001	131460000	A.2.2.2.2.2.2.1.2.1.1	0.38755980861244	.	131450001	131460000	#FFDADA	1	0.625
chr2	131470001	131530000	A.2.2.2.2.2.2.1.2.1.1	0.38755980861244	.	131470001	131530000	#FFDADA	1	0.625
chr2	131530001	131890000	A.1.1.2.2.2.2.2.1.1.2	0.913875598086124	.	131530001	131890000	#FF0000	1	1
chr2	131890001	131970000	A.2.2.2.2.2.1.2.2.2	0.392344497607655	.	131890001	131970000	#FFDADA	1	0.625
chr2	131970001	131990000	B.1.2.1.1.2.1.1.1	0.249760765550239	.	131970001	131990000	#9191FF	1	0.375
chr2	132020001	132030000	B.1.2.1.1.2.1.1.1	0.249760765550239	.	132020001	132030000	#9191FF	1	0.375
chr2	132040001	132060000	B.1.2.1.1.2.1.1.1	0.249760765550239	.	132040001	132060000	#9191FF	1	0.375
chr2	132060001	132200000	B.1.2.1.1.2.1.2	0.245933014354067	.	132060001	132200000	#9191FF	1	0.375
chr2	132200001	132300000	A.2.2.2.2.2.1.1.2.1.2	0.401913875598086	.	132200001	132300000	#FFDADA	1	0.625
chr2	132300001	132440000	B.1.2.1.1.2.2.2.1	0.241148325358852	.	132300001	132440000	#9191FF	1	0.375
chr2	132440001	132860000	B.2.1.2.1.1.1.2.1.2.1	0.116746411483254	.	132440001	132860000	#4848FF	1	0.25
chr2	132870001	132970000	B.2.1.2.1.1.1.2.1.2.1	0.116746411483254	.	132870001	132970000	#4848FF	1	0.25
chr2	132970001	133120000	B.1.1.1.2.2.2.2.2.2	0.311004784688995	.	132970001	133120000	#DADAFF	1	0.5
chr2	133120001	133400000	B.1.2.1.1.1.2.1.2.1	0.254545454545455	.	133120001	133400000	#9191FF	1	0.375
chr2	133400001	133940000	A.2.2.2.2.1.1.1.2.1	0.42488038277512	.	133400001	133940000	#FFDADA	1	0.625
chr2	133940001	134550000	A.1.2.1.2.2.1.1.1.1	0.837320574162679	.	133940001	134550000	#FF4848	1	0.875
chr2	134550001	134630000	A.2.2.2.2.2.1.2.2.1.2.2.1	0.394258373205742	.	134550001	134630000	#FFDADA	1	0.625
chr2	134630001	135120000	A.2.2.2.2.1.1.1.1.2.2	0.425837320574163	.	134630001	135120000	#FFDADA	1	0.625
chr2	135120001	135200000	A.2.2.2.2.2.1.1.1.2	0.403827751196172	.	135120001	135200000	#FFDADA	1	0.625
chr2	135200001	135660000	A.2.2.2.2.1.1.1.2.2	0.423923444976077	.	135200001	135660000	#FFDADA	1	0.625
chr2	135660001	135680000	A.2.2.2.2.2.1.2.1.2.2.1	0.398086124401914	.	135660001	135680000	#FFDADA	1	0.625
chr2	135680001	135700000	A.2.2.2.2.2.1.2.1.2.2.2	0.397129186602871	.	135680001	135700000	#FFDADA	1	0.625
chr2	135700001	135740000	A.2.2.2.2.2.1.2.2.1.2.1	0.395215311004785	.	135700001	135740000	#FFDADA	1	0.625
chr2	135740001	136490000	A.1.1.2.1.1.1.1.1.2	0.971291866028708	.	135740001	136490000	#FF0000	1	1
chr2	136490001	136550000	A.2.1.2.1.2.1.1.1	0.625837320574163	.	136490001	136550000	#FF9191	1	0.75
chr2	136550001	136660000	A.2.1.2.1.2.2.2.1.2	0.606698564593301	.	136550001	136660000	#FF9191	1	0.75
chr2	136660001	137170000	A.1.2.2.2.2.2.1.1	0.750239234449761	.	136660001	137170000	#FF4848	1	0.875
chr2	137170001	137250000	B.2.1.1.2.2.2.1.2	0.124401913875598	.	137170001	137250000	#4848FF	1	0.25
chr2	137250001	137530000	B.2.2.1.2.1.1.2.2	0.0382775119617225	.	137250001	137530000	#0000FF	1	0.125
chr2	137530001	137620000	B.2.1.2.1.1.1.1.1	0.119617224880383	.	137530001	137620000	#4848FF	1	0.25
chr2	137620001	137700000	B.1.2.1.1.2.2.2.2.2	0.238277511961722	.	137620001	137700000	#9191FF	1	0.375
chr2	137700001	138220000	B.1.2.1.1.1.2.1.2.2	0.253588516746411	.	137700001	138220000	#9191FF	1	0.375
chr2	138220001	138610000	B.2.1.1.2.1.2.1.1	0.139712918660287	.	138220001	138610000	#4848FF	1	0.25
chr2	138610001	138660000	B.1.2.1.1.2.2.2.2.1.2	0.239234449760766	.	138610001	138660000	#9191FF	1	0.375
chr2	138660001	138720000	A.2.2.2.2.2.1.2.2.1.2.2.2	0.393301435406699	.	138660001	138720000	#FFDADA	1	0.625
chr2	138720001	139520000	A.1.2.2.2.1.1.2.2	0.77511961722488	.	138720001	139520000	#FF4848	1	0.875
chr2	139520001	139590000	B.1.2.1.2.2.1.1.1.1.1	0.222966507177033	.	139520001	139590000	#9191FF	1	0.375
chr2	139590001	139660000	B.1.2.1.1.2.2.2.2.1.1	0.240191387559809	.	139590001	139660000	#9191FF	1	0.375
chr2	139660001	139850000	B.2.1.1.2.2.2.2.2.1	0.121531100478469	.	139660001	139850000	#4848FF	1	0.25
chr2	139850001	141740000	B.1.1.1.1.2.1.2.2.2	0.355023923444976	.	139850001	141740000	#DADAFF	1	0.5
chr2	141740001	142170000	A.2.2.2.2.1.1.1.1.2.1	0.426794258373206	.	141740001	142170000	#FFDADA	1	0.625
chr2	142170001	142630000	A.2.2.2.2.1.1.2.2.1.1.1	0.417224880382775	.	142170001	142630000	#FFDADA	1	0.625
chr2	142630001	142740000	B.1.1.1.2.1.2.1.1.2.1.1	0.342583732057416	.	142630001	142740000	#DADAFF	1	0.5
chr2	142740001	142870000	A.2.2.2.1.1.2.1.1.2	0.466028708133971	.	142740001	142870000	#FFDADA	1	0.625
chr2	142870001	143780000	A.1.2.1.2.2.1.1.1.2	0.836363636363636	.	142870001	143780000	#FF4848	1	0.875
chr2	143780001	143830000	A.2.2.2.1.1.2.1.2.2	0.464114832535885	.	143780001	143830000	#FFDADA	1	0.625
chr2	143830001	144090000	A.2.1.2.1.2.1.2.1.2.1.1.2.1	0.620095693779904	.	143830001	144090000	#FF9191	1	0.75
chr2	144090001	144360000	A.2.1.2.1.2.1.1.2.2	0.623923444976077	.	144090001	144360000	#FF9191	1	0.75
chr2	144360001	146530000	A.1.2.1.1.2.1.2.1.1	0.87177033492823	.	144360001	146530000	#FF4848	1	0.875
chr2	146530001	146560000	B.1.1.1.2.1.2.1.1.2.2.1	0.34066985645933	.	146530001	146560000	#DADAFF	1	0.5
chr2	146560001	147090000	A.2.1.2.2.2.2.1.2	0.569377990430622	.	146560001	147090000	#FF9191	1	0.75
chr2	147090001	147300000	A.2.2.2.1.1.1.2.2.1.1.1	0.474641148325359	.	147090001	147300000	#FFDADA	1	0.625
chr2	147300001	147470000	A.2.2.2.2.2.1.1.1.1	0.404784688995215	.	147300001	147470000	#FFDADA	1	0.625
chr2	147470001	147670000	B.1.1.1.2.2.2.2.2.1	0.311961722488038	.	147470001	147670000	#DADAFF	1	0.5
chr2	147670001	148690000	A.2.2.2.2.1.1.1.1.1.2	0.427751196172249	.	147670001	148690000	#FFDADA	1	0.625
chr2	148690001	149210000	A.2.1.1.2.1.2.1.1.1.1	0.687081339712919	.	148690001	149210000	#FF9191	1	0.75
chr2	149210001	149260000	A.2.2.2.2.2.1.2.1.2.1	0.399043062200957	.	149210001	149260000	#FFDADA	1	0.625
chr2	149260001	149350000	A.2.2.2.1.1.2.1.2.1	0.465071770334928	.	149260001	149350000	#FFDADA	1	0.625
chr2	149350001	149660000	A.2.1.1.2.1.2.1.2.1.2	0.682296650717703	.	149350001	149660000	#FF9191	1	0.75
chr2	149660001	149690000	B.1.1.1.2.1.2.1.1.2.1.2	0.341626794258373	.	149660001	149690000	#DADAFF	1	0.5
chr2	149790001	149860000	B.1.1.1.2.1.2.1.1.2.1.2	0.341626794258373	.	149790001	149860000	#DADAFF	1	0.5
chr2	149860001	150440000	A.1.2.1.2.2.2.2.2	0.825837320574163	.	149860001	150440000	#FF4848	1	0.875
chr2	150440001	151350000	A.1.1.2.2.1.2.1.1.2	0.925358851674641	.	150440001	151350000	#FF0000	1	1
chr2	151350001	151500000	A.2.1.1.2.1.2.1.2.2.2.1	0.680382775119617	.	151350001	151500000	#FF9191	1	0.75
chr2	151500001	151930000	A.2.1.2.1.2.1.2.1.2.2	0.617224880382775	.	151500001	151930000	#FF9191	1	0.75
chr2	151930001	152120000	A.2.2.2.1.1.2.2.1.2	0.461244019138756	.	151930001	152120000	#FFDADA	1	0.625
chr2	152120001	152370000	A.1.2.1.2.2.1.2.1.1	0.833492822966507	.	152120001	152370000	#FF4848	1	0.875
chr2	152370001	152440000	A.2.2.2.1.1.2.2.2.1	0.460287081339713	.	152370001	152440000	#FFDADA	1	0.625
chr2	152460001	152480000	A.2.2.2.1.1.2.2.2.1	0.460287081339713	.	152460001	152480000	#FFDADA	1	0.625
chr2	152480001	152880000	A.2.1.1.2.1.2.1.2.1.1	0.683253588516746	.	152480001	152880000	#FF9191	1	0.75
chr2	152880001	153020000	A.2.1.1.2.1.2.1.1.2	0.684210526315789	.	152880001	153020000	#FF9191	1	0.75
chr2	153020001	153510000	A.1.1.2.1.2.1.2.1.1	0.951196172248804	.	153020001	153510000	#FF0000	1	1
chr2	153510001	153530000	A.2.2.2.2.2.1.2.1.1	0.4	.	153510001	153530000	#FFDADA	1	0.625
chr2	153530001	153580000	A.2.1.2.2.2.1.2.1	0.57511961722488	.	153530001	153580000	#FF9191	1	0.75
chr2	153580001	154170000	B.1.1.1.1.2.1.2.2.1.2	0.355980861244019	.	153580001	154170000	#DADAFF	1	0.5
chr2	154170001	154330000	A.2.2.2.1.1.2.2.1.1.2	0.462200956937799	.	154170001	154330000	#FFDADA	1	0.625
chr2	154330001	154400000	B.1.1.1.2.1.2.1.1.2.2.2	0.339712918660287	.	154330001	154400000	#DADAFF	1	0.5
chr2	154400001	155210000	B.2.1.1.2.2.1.1.1	0.130143540669856	.	154400001	155210000	#4848FF	1	0.25
chr2	155210001	155290000	B.1.2.1.2.2.2.2.2	0.211483253588517	.	155210001	155290000	#9191FF	1	0.375
chr2	155290001	156090000	B.2.1.1.2.2.1.2.2	0.127272727272727	.	155290001	156090000	#4848FF	1	0.25
chr2	156090001	156200000	B.1.2.1.2.2.2.2.1	0.21244019138756	.	156090001	156200000	#9191FF	1	0.375
chr2	156200001	156270000	B.1.2.1.2.2.1.1.2.1.2.1	0.219138755980861	.	156200001	156270000	#9191FF	1	0.375
chr2	156270001	157190000	A.2.1.2.2.2.2.1.1	0.570334928229665	.	156270001	157190000	#FF9191	1	0.75
chr2	157190001	157280000	A.2.2.2.1.1.2.2.1.1.1	0.463157894736842	.	157190001	157280000	#FFDADA	1	0.625
chr2	157280001	157770000	A.2.1.1.2.1.2.2.1.1	0.678468899521531	.	157280001	157770000	#FF9191	1	0.75
chr2	157770001	158040000	A.2.2.2.2.1.1.2.1.1.2.1	0.42200956937799	.	157770001	158040000	#FFDADA	1	0.625
chr2	158040001	158100000	B.1.1.1.2.2.2.1.2.2	0.314832535885167	.	158040001	158100000	#DADAFF	1	0.5
chr2	158100001	158180000	B.1.2.1.2.2.1.1.2.1.1	0.220095693779904	.	158100001	158180000	#9191FF	1	0.375
chr2	158180001	158280000	B.2.1.1.2.2.2.2.1.1	0.123444976076555	.	158180001	158280000	#4848FF	1	0.25
chr2	158280001	158310000	B.2.1.1.2.2.2.1.1.2	0.125358851674641	.	158280001	158310000	#4848FF	1	0.25
chr2	158310001	158350000	B.1.2.2.2.2.2.2	0.176076555023923	.	158310001	158350000	#9191FF	1	0.375
chr2	158350001	158470000	B.2.1.1.2.2.2.2.2.2	0.120574162679426	.	158350001	158470000	#4848FF	1	0.25
chr2	158470001	158750000	B.1.2.2.2.2.1.1.2.2	0.179904306220096	.	158470001	158750000	#9191FF	1	0.375
chr2	158750001	158880000	B.2.1.1.2.2.2.1.1.1	0.126315789473684	.	158750001	158880000	#4848FF	1	0.25
chr2	158880001	158980000	B.1.2.2.2.2.2.1.2	0.177033492822967	.	158880001	158980000	#9191FF	1	0.375
chr2	158980001	159010000	B.1.2.1.2.2.1.1.2.1.2.2	0.218181818181818	.	158980001	159010000	#9191FF	1	0.375
chr2	159010001	159310000	B.2.1.1.2.2.1.2.1	0.12822966507177	.	159010001	159310000	#4848FF	1	0.25
chr2	159310001	159580000	A.2.2.2.1.1.1.1.1.1.1	0.483253588516746	.	159310001	159580000	#FFDADA	1	0.625
chr2	159580001	159630000	B.1.1.1.2.2.2.1.2.1	0.315789473684211	.	159580001	159630000	#DADAFF	1	0.5
chr2	159630001	159690000	B.1.1.1.2.1.2.1.1.1	0.343540669856459	.	159630001	159690000	#DADAFF	1	0.5
chr2	159690001	159750000	A.2.2.2.2.2.1.2.2.1.1	0.396172248803828	.	159690001	159750000	#FFDADA	1	0.625
chr2	159750001	160580000	A.1.1.1.2.1.2.2.1	0.981818181818182	.	159750001	160580000	#FF0000	1	1
chr2	160580001	160830000	A.1.2.1.2.2.1.2.1.2.2	0.831578947368421	.	160580001	160830000	#FF4848	1	0.875
chr2	160830001	160930000	A.2.1.1.2.2.2.2.1.1.1.1	0.649760765550239	.	160830001	160930000	#FF9191	1	0.75
chr2	160930001	161160000	A.1.2.1.2.2.1.2.2.1.1	0.830622009569378	.	160930001	161160000	#FF4848	1	0.875
chr2	161160001	161860000	A.1.1.2.1.2.1.2.1.2.2	0.949282296650718	.	161160001	161860000	#FF0000	1	1
chr2	161860001	161940000	A.2.2.2.1.1.2.2.2.2.1	0.45933014354067	.	161860001	161940000	#FFDADA	1	0.625
chr2	161940001	162980000	A.2.1.1.2.2.2.1.2.2	0.650717703349282	.	161940001	162980000	#FF9191	1	0.75
chr2	162980001	163170000	B.1.1.1.1.1.1.2.2.1	0.377033492822966	.	162980001	163170000	#DADAFF	1	0.5
chr2	163170001	163230000	B.1.2.1.2.2.1.1.1.1.2	0.22200956937799	.	163170001	163230000	#9191FF	1	0.375
chr2	163230001	164000000	B.2.1.2.1.2.1.1.2	0.100478468899522	.	163230001	164000000	#4848FF	1	0.25
chr2	164000001	165420000	A.2.2.2.1.1.1.1.1.1.2	0.482296650717703	.	164000001	165420000	#FFDADA	1	0.625
chr2	165420001	165600000	A.2.2.2.2.1.1.2.1.1.2.2	0.421052631578947	.	165420001	165600000	#FFDADA	1	0.625
chr2	165600001	165770000	A.1.2.1.2.2.1.2.2.1.2	0.829665071770335	.	165600001	165770000	#FF4848	1	0.875
chr2	165770001	165840000	A.2.2.1.1.1.2.1.1.2	0.556937799043062	.	165770001	165840000	#FFDADA	1	0.625
chr2	165840001	166760000	B.1.2.1.2.1.1.2.1.2	0.230622009569378	.	165840001	166760000	#9191FF	1	0.375
chr2	166760001	166820000	B.1.1.1.2.2.2.1.1	0.316746411483254	.	166760001	166820000	#DADAFF	1	0.5
chr2	166820001	166980000	B.1.1.1.1.2.1.1.2	0.364593301435407	.	166820001	166980000	#DADAFF	1	0.5
chr2	166980001	167040000	B.1.2.1.2.2.2.1	0.213397129186603	.	166980001	167040000	#9191FF	1	0.375
chr2	167040001	167290000	B.2.1.1.2.2.2.2.1.2	0.122488038277512	.	167040001	167290000	#4848FF	1	0.25
chr2	167290001	167380000	B.2.1.2.1.2.1.2.1	0.0995215311004785	.	167290001	167380000	#4848FF	1	0.25
chr2	167380001	168800000	B.2.2.2.1.2.2.1	0.00478468899521531	.	167380001	168800000	#0000FF	1	0.125
chr2	168800001	168930000	B.1.2.2.2.2.2.1.1	0.17799043062201	.	168800001	168930000	#9191FF	1	0.375
chr2	168930001	168990000	B.1.2.1.2.2.1.1.2.2.2	0.216267942583732	.	168930001	168990000	#9191FF	1	0.375
chr2	168990001	169110000	B.1.1.1.1.2.1.1.1	0.36555023923445	.	168990001	169110000	#DADAFF	1	0.5
chr2	169110001	169800000	B.2.1.1.2.2.1.1.2	0.129186602870813	.	169110001	169800000	#4848FF	1	0.25
chr2	169800001	170250000	B.1.1.1.1.2.1.2.1.2.1.2.1	0.359808612440191	.	169800001	170250000	#DADAFF	1	0.5
chr2	170250001	170290000	B.1.2.1.2.2.1.1.2.2.1	0.217224880382775	.	170250001	170290000	#9191FF	1	0.375
chr2	170290001	170390000	A.2.2.2.1.1.2.2.2.2.2	0.458373205741627	.	170290001	170390000	#FFDADA	1	0.625
chr2	170390001	171680000	A.1.2.1.2.2.1.1.2.1	0.835406698564593	.	170390001	171680000	#FF4848	1	0.875
chr2	171680001	171780000	A.2.1.1.2.2.2.2.1.1.1.2.1	0.648803827751196	.	171680001	171780000	#FF9191	1	0.75
chr2	171780001	171820000	A.2.1.1.2.2.1.1.1.2.1	0.672727272727273	.	171780001	171820000	#FF9191	1	0.75
chr2	171820001	172380000	A.1.1.1.2.1.2.1.1	0.983732057416268	.	171820001	172380000	#FF0000	1	1
chr2	172380001	172960000	A.1.1.1.1.2.2.1	0.994258373205742	.	172380001	172960000	#FF0000	1	1
chr2	172960001	173000000	A.2.2.1.2.1.2.2.2.1	0.511961722488038	.	172960001	173000000	#FFDADA	1	0.625
chr2	173000001	173340000	A.1.1.2.2.1.2.1.1.1	0.926315789473684	.	173000001	173340000	#FF0000	1	1
chr2	173340001	173570000	A.1.2.1.2.1.1.1.1.2.1	0.854545454545454	.	173340001	173570000	#FF4848	1	0.875
chr2	173570001	173650000	A.2.1.1.2.2.1.1.1.2.2	0.67177033492823	.	173570001	173650000	#FF9191	1	0.75
chr2	173650001	174070000	A.1.1.2.1.2.1.2.1.2.1	0.950239234449761	.	173650001	174070000	#FF0000	1	1
chr2	174070001	174250000	A.1.2.2.2.2.1.2.1.2	0.755980861244019	.	174070001	174250000	#FF4848	1	0.875
chr2	174250001	175190000	A.1.1.2.1.2.1.1.2.1.2	0.954066985645933	.	174250001	175190000	#FF0000	1	1
chr2	175190001	175230000	A.2.2.1.2.2.2.2.1.2	0.487081339712919	.	175190001	175230000	#FFDADA	1	0.625
chr2	175230001	175270000	A.2.1.1.2.2.1.1.1.1	0.673684210526316	.	175230001	175270000	#FF9191	1	0.75
chr2	175270001	175560000	A.1.2.1.2.2.1.2.1.2.1	0.832535885167464	.	175270001	175560000	#FF4848	1	0.875
chr2	175560001	176040000	A.1.2.1.2.1.1.1.1.1	0.855502392344498	.	175560001	176040000	#FF4848	1	0.875
chr2	176040001	176880000	B.1.2.1.2.1.1.2.1.1	0.231578947368421	.	176040001	176880000	#9191FF	1	0.375
chr2	176880001	176970000	B.1.2.1.2.2.1.1.1.2	0.221052631578947	.	176880001	176970000	#9191FF	1	0.375
chr2	176970001	177470000	A.2.2.2.2.1.1.2.1.2.1	0.420095693779904	.	176970001	177470000	#FFDADA	1	0.625
chr2	177470001	177520000	B.1.1.2.1.2.2.2.2	0.274641148325359	.	177470001	177520000	#DADAFF	1	0.5
chr2	177520001	178030000	B.1.1.1.1.2.1.2.1.2.1.1.1	0.361722488038278	.	177520001	178030000	#DADAFF	1	0.5
chr2	178030001	178180000	A.1.2.1.2.1.2.2.2.2	0.838277511961723	.	178030001	178180000	#FF4848	1	0.875
chr2	178180001	178310000	A.2.1.1.2.1.1.2.1.1.2	0.694736842105263	.	178180001	178310000	#FF9191	1	0.75
chr2	178310001	178640000	A.1.2.2.2.2.2.2.2.2	0.746411483253589	.	178310001	178640000	#FF4848	1	0.875
chr2	178640001	178960000	B.1.2.1.2.1.1.1.1.1.2.1	0.236363636363636	.	178640001	178960000	#9191FF	1	0.375
chr2	178960001	179280000	A.2.1.1.2.1.2.2.1.2	0.677511961722488	.	178960001	179280000	#FF9191	1	0.75
chr2	179280001	179620000	A.2.2.1.1.1.2.2.1.1.2	0.546411483253589	.	179280001	179620000	#FFDADA	1	0.625
chr2	179620001	180100000	B.1.1.1.1.1.1.2.2.2	0.376076555023923	.	179620001	180100000	#DADAFF	1	0.5
chr2	180100001	180200000	A.2.1.1.2.2.2.2.1.1.1.2.2	0.647846889952153	.	180100001	180200000	#FF9191	1	0.75
chr2	180200001	180260000	B.1.1.2.1.1.2.1.2.1.2.2	0.301435406698565	.	180200001	180260000	#DADAFF	1	0.5
chr2	180260001	180300000	B.1.1.2.1.2.1.1.1.1	0.289952153110048	.	180260001	180300000	#DADAFF	1	0.5
chr2	180300001	180820000	A.2.2.1.1.1.2.1.2.1.1.1	0.555980861244019	.	180300001	180820000	#FFDADA	1	0.625
chr2	180820001	180970000	A.2.2.1.1.1.2.1.2.1.2.2.1	0.552153110047847	.	180820001	180970000	#FFDADA	1	0.625
chr2	180970001	181020000	B.1.1.2.1.1.1.1	0.310047846889952	.	180970001	181020000	#DADAFF	1	0.5
chr2	181020001	181930000	A.1.2.2.2.2.2.1.2	0.749282296650718	.	181020001	181930000	#FF4848	1	0.875
chr2	181930001	181990000	B.1.1.2.1.1.2.1.2.1.2.1	0.302392344497608	.	181930001	181990000	#DADAFF	1	0.5
chr2	181990001	182130000	A.2.2.1.2.2.1.1.2.1	0.504306220095694	.	181990001	182130000	#FFDADA	1	0.625
chr2	182130001	182600000	A.2.1.1.2.1.2.1.1.1.2.2	0.685167464114833	.	182130001	182600000	#FF9191	1	0.75
chr2	182600001	182760000	A.1.2.1.2.1.1.1.1.2.2	0.853588516746411	.	182600001	182760000	#FF4848	1	0.875
chr2	182760001	183020000	A.1.2.1.2.1.1.1.2.1	0.852631578947368	.	182760001	183020000	#FF4848	1	0.875
chr2	183020001	183060000	B.1.1.2.1.1.2.1.2.1.1	0.303349282296651	.	183020001	183060000	#DADAFF	1	0.5
chr2	183060001	183100000	A.2.2.1.2.2.1.2.2.1.1	0.496650717703349	.	183060001	183100000	#FFDADA	1	0.625
chr2	183100001	183540000	A.1.2.1.2.2.1.2.2.2	0.828708133971292	.	183100001	183540000	#FF4848	1	0.875
chr2	183540001	183620000	A.2.1.1.2.2.2.2.1.1.2.1	0.64688995215311	.	183540001	183620000	#FF9191	1	0.75
chr2	183620001	184090000	A.1.1.2.2.1.2.2.1.1	0.923444976076555	.	183620001	184090000	#FF0000	1	1
chr2	184090001	184570000	B.1.2.2.2.2.1.1.1	0.181818181818182	.	184090001	184570000	#9191FF	1	0.375
chr2	184570001	184800000	B.2.1.1.1.2.2.1.1.2	0.149282296650718	.	184570001	184800000	#4848FF	1	0.25
chr2	184800001	184880000	B.1.2.2.2.1.1.2	0.183732057416268	.	184800001	184880000	#9191FF	1	0.375
chr2	184880001	185720000	B.1.2.1.2.1.1.2.2	0.229665071770335	.	184880001	185720000	#9191FF	1	0.375
chr2	185720001	186410000	B.2.1.2.1.2.1.1.1.1.1	0.103349282296651	.	185720001	186410000	#4848FF	1	0.25
chr2	186410001	186460000	B.1.2.1.2.2.1.2.1	0.215311004784689	.	186410001	186460000	#9191FF	1	0.375
chr2	186460001	186500000	B.1.2.1.2.2.1.2.2	0.214354066985646	.	186460001	186500000	#9191FF	1	0.375
chr2	186500001	187380000	B.1.1.1.1.2.1.2.1.2.1.2.2	0.358851674641148	.	186500001	187380000	#DADAFF	1	0.5
chr2	187380001	187710000	A.2.2.1.1.1.2.1.1.1	0.557894736842105	.	187380001	187710000	#FFDADA	1	0.625
chr2	187710001	188260000	B.1.2.2.2.2.1.1.2.1	0.180861244019139	.	187710001	188260000	#9191FF	1	0.375
chr2	188260001	188340000	B.1.1.2.1.2.1.1.2	0.288038277511962	.	188260001	188340000	#DADAFF	1	0.5
chr2	188340001	188380000	B.1.1.2.1.2.1.1.1.2	0.288995215311005	.	188340001	188380000	#DADAFF	1	0.5
chr2	188380001	188430000	A.2.2.1.2.1.1.2.2	0.521531100478469	.	188380001	188430000	#FFDADA	1	0.625
chr2	188430001	189380000	A.2.2.2.2.1.1.2.1.2.2.1	0.419138755980861	.	188430001	189380000	#FFDADA	1	0.625
chr2	189380001	189980000	A.2.1.1.2.1.2.2.2.1	0.676555023923445	.	189380001	189980000	#FF9191	1	0.75
chr2	189980001	190140000	A.1.2.2.2.2.1.1.1	0.762679425837321	.	189980001	190140000	#FF4848	1	0.875
chr2	190140001	190310000	A.2.1.1.2.1.1.2.1.1.1.1.1.2.2	0.698564593301435	.	190140001	190310000	#FF9191	1	0.75
chr2	190310001	191010000	A.1.1.1.2.1.2.2.2.2	0.979904306220096	.	190310001	191010000	#FF0000	1	1
chr2	191010001	191100000	A.2.1.1.2.2.2.2.1.1.2.2	0.645933014354067	.	191010001	191100000	#FF9191	1	0.75
chr2	191100001	191620000	A.1.1.2.1.2.1.1.2.2.1	0.95311004784689	.	191100001	191620000	#FF0000	1	1
chr2	191620001	191680000	A.2.1.1.2.2.1.2.1.2	0.657416267942584	.	191620001	191680000	#FF9191	1	0.75
chr2	191680001	191820000	A.1.2.1.2.1.1.2.1.1	0.850717703349282	.	191680001	191820000	#FF4848	1	0.875
chr2	191820001	191900000	A.2.1.1.2.1.1.1.2.2	0.701435406698565	.	191820001	191900000	#FF9191	1	0.75
chr2	191900001	192400000	A.1.2.1.2.1.1.1.2.2	0.851674641148325	.	191900001	192400000	#FF4848	1	0.875
chr2	192400001	192560000	A.2.1.1.2.1.1.2.2.2.1	0.688995215311005	.	192400001	192560000	#FF9191	1	0.75
chr2	192560001	192720000	A.2.2.1.2.1.1.1.2	0.527272727272727	.	192560001	192720000	#FFDADA	1	0.625
chr2	192720001	193040000	A.2.2.1.1.1.1.1.2.1	0.562679425837321	.	192720001	193040000	#FFDADA	1	0.625
[truncated: 11,309 more rows]
