# Supplementary material for: Systematic inference and comparison of multi-scale chromatin sub-compartments connects spatial organization to cell phenotypes
Source: Nat Commun. 2021 May 10;12:2439. doi: 10.1038/s41467-021-22666-3 (PMC8110550; doi:10.1038/s41467-021-22666-3)
Supplement: Supplementary file 5 — Supplementary Dataset 2 [file 41467_2021_22666_MOESM5_ESM.zip › Supplementary_Data_1_domain_hierarchies_127HiCmaps/GM19239_B_lymphocyte_binsize=40kb.bed]

#fields: chr, pos_start, pos_end, the full compartment label describing the position in the hierachy, normalized compartment domain rank, ., pos_start, pos_end, color based on eight compartment model (A.1.1 - B.2.2), 1, eight compartment score (A.1.1 to B.2.2: 8 to 1 devided by 8)
chr1	560001	600000	A.2.2.2.1.2.1.2.1	0.470035252643948	.	560001	600000	#FFDADA	1	0.625
chr1	720001	880000	A.2.2.2.1.2.1.2.1	0.470035252643948	.	720001	880000	#FFDADA	1	0.625
chr1	920001	1000000	A.2.2.2.1.2.1.2.1	0.470035252643948	.	920001	1000000	#FFDADA	1	0.625
chr1	1040001	1160000	A.2.2.2.1.2.1.2.1	0.470035252643948	.	1040001	1160000	#FFDADA	1	0.625
chr1	1200001	1240000	A.2.2.2.1.2.1.2.1	0.470035252643948	.	1200001	1240000	#FFDADA	1	0.625
chr1	1280001	1320000	A.1.2.2.2.1.2.2.2	0.739130434782609	.	1280001	1320000	#FF4848	1	0.875
chr1	1360001	1440000	A.1.2.2.2.1.2.2.2	0.739130434782609	.	1360001	1440000	#FF4848	1	0.875
chr1	1480001	1600000	A.1.2.2.2.1.2.2.2	0.739130434782609	.	1480001	1600000	#FF4848	1	0.875
chr1	1640001	1680000	A.1.2.2.2.1.2.2.2	0.739130434782609	.	1640001	1680000	#FF4848	1	0.875
chr1	1680001	1840000	A.2.1.1.1.2.1.1.1	0.713278495887191	.	1680001	1840000	#FF9191	1	0.75
chr1	1840001	2120000	A.2.2.1.2.1.2.2.1.1.2	0.518213866039953	.	1840001	2120000	#FFDADA	1	0.625
chr1	2120001	2280000	A.2.1.2.1.2.1.1.1.2.1	0.63807285546416	.	2120001	2280000	#FF9191	1	0.75
chr1	2280001	2360000	A.2.1.2.1.2.2.2.2.2.1	0.619271445358402	.	2280001	2360000	#FF9191	1	0.75
chr1	2400001	2600000	A.2.1.2.1.2.2.2.2.2.1	0.619271445358402	.	2400001	2600000	#FF9191	1	0.75
chr1	2680001	3040000	B.1.1.2.2.1.1.2	0.351351351351351	.	2680001	3040000	#DADAFF	1	0.5
chr1	3040001	3160000	B.1.1.2.2.1.2.1	0.350176263219741	.	3040001	3160000	#DADAFF	1	0.5
chr1	3160001	3320000	B.1.1.2.2.1.2.2	0.349001175088132	.	3160001	3320000	#DADAFF	1	0.5
chr1	3320001	3520000	A.2.2.2.2.1.2.1.1	0.45475910693302	.	3320001	3520000	#FFDADA	1	0.625
chr1	3520001	3680000	A.2.1.2.1.2.2.2.2.1	0.620446533490012	.	3520001	3680000	#FF9191	1	0.75
chr1	3680001	3840000	A.2.2.1.2.2.1.1.2.1.2	0.508813160987074	.	3680001	3840000	#FFDADA	1	0.625
chr1	3960001	4360000	B.1.2.1.1.1.2.2.2.1.1.1	0.337250293772033	.	3960001	4360000	#9191FF	1	0.375
chr1	4360001	4400000	B.1.2.2.1.2.1.1.2.2.2	0.26909518213866	.	4360001	4400000	#9191FF	1	0.375
chr1	4440001	4840000	B.1.2.2.1.2.1.1.2.2.2	0.26909518213866	.	4440001	4840000	#9191FF	1	0.375
chr1	4840001	5280000	B.2.1.2.1.1.2.2.1	0.171562867215041	.	4840001	5280000	#4848FF	1	0.25
chr1	5280001	5400000	B.1.2.2.1.2.1.2	0.267920094007051	.	5280001	5400000	#9191FF	1	0.375
chr1	5400001	5720000	B.2.1.1.1.1.2.1.2	0.229142185663925	.	5400001	5720000	#4848FF	1	0.25
chr1	5720001	6000000	B.1.1.2.2.2.2.2	0.344300822561692	.	5720001	6000000	#DADAFF	1	0.5
chr1	6000001	6200000	A.2.2.1.2.1.2.1.1.2	0.521739130434783	.	6000001	6200000	#FFDADA	1	0.625
chr1	6200001	6560000	A.2.1.2.1.1.1.1.2.1	0.653349001175088	.	6200001	6560000	#FF9191	1	0.75
chr1	6560001	6680000	A.2.1.2.1.2.1.1.1.2.2	0.63689776733255	.	6560001	6680000	#FF9191	1	0.75
chr1	6680001	6960000	A.2.1.1.1.1.2.2.1	0.715628672150411	.	6680001	6960000	#FF9191	1	0.75
chr1	6960001	7120000	B.1.1.1.2.1.1.1.1.1	0.419506462984724	.	6960001	7120000	#DADAFF	1	0.5
chr1	7120001	7400000	B.1.2.1.1.1.2.1.1	0.340775558166863	.	7120001	7400000	#9191FF	1	0.375
chr1	7400001	7640000	B.1.1.2.2.1.1.1	0.352526439482961	.	7400001	7640000	#DADAFF	1	0.5
chr1	7680001	8000000	A.2.2.2.2.1.1.2.2.2	0.45593419506463	.	7680001	8000000	#FFDADA	1	0.625
chr1	8000001	8200000	A.2.1.2.1.2.1.2.2.1.1	0.63219741480611	.	8000001	8200000	#FF9191	1	0.75
chr1	8200001	8440000	A.2.1.2.1.2.1.2.2.1.2	0.631022326674501	.	8200001	8440000	#FF9191	1	0.75
chr1	8440001	8920000	A.1.1.1.2.2.1.2.1.2	0.963572267920094	.	8440001	8920000	#FF0000	1	1
chr1	8920001	9080000	A.2.1.1.1.1.1.2.2.1	0.720329024676851	.	8920001	9080000	#FF9191	1	0.75
chr1	9080001	9280000	A.1.2.1.2.2.2.1.2.2	0.803760282021152	.	9080001	9280000	#FF4848	1	0.875
chr1	9280001	9520000	A.1.2.2.2.1.1.2.2.1	0.747356051703878	.	9280001	9520000	#FF4848	1	0.875
chr1	9520001	9720000	A.1.2.2.2.2.2.1.2	0.73090481786134	.	9520001	9720000	#FF4848	1	0.875
chr1	9720001	9840000	A.2.1.1.1.2.1.2.2	0.706227967097532	.	9720001	9840000	#FF9191	1	0.75
chr1	9840001	10040000	A.1.2.2.2.1.2.2.1	0.740305522914219	.	9840001	10040000	#FF4848	1	0.875
chr1	10040001	10560000	A.1.2.1.2.1.1.1.1.2.2.2	0.837837837837838	.	10040001	10560000	#FF4848	1	0.875
chr1	10560001	10840000	A.2.2.1.2.1.1.1	0.528789659224442	.	10560001	10840000	#FFDADA	1	0.625
chr1	10840001	11040000	A.2.2.2.2.1.2.1.2	0.45358401880141	.	10840001	11040000	#FFDADA	1	0.625
chr1	11040001	11160000	A.2.2.1.2.2.1.1.1	0.511163337250294	.	11040001	11160000	#FFDADA	1	0.625
chr1	11160001	11400000	A.2.1.2.1.2.1.2.2.2	0.629847238542891	.	11160001	11400000	#FF9191	1	0.75
chr1	11400001	11680000	B.1.1.1.2.1.1.2.2	0.414806110458284	.	11400001	11680000	#DADAFF	1	0.5
chr1	11680001	11960000	A.2.1.1.1.2.2.1.2.1.1	0.701527614571093	.	11680001	11960000	#FF9191	1	0.75
chr1	11960001	12000000	A.1.2.2.2.1.2.1.2.1	0.742655699177438	.	11960001	12000000	#FF4848	1	0.875
chr1	12040001	12120000	A.1.2.2.2.1.2.1.2.1	0.742655699177438	.	12040001	12120000	#FF4848	1	0.875
chr1	12120001	12320000	A.1.2.1.2.2.2.2.2	0.801410105757932	.	12120001	12320000	#FF4848	1	0.875
chr1	12320001	12600000	A.2.1.1.2.2.2.1.2.1.2	0.663924794359577	.	12320001	12600000	#FF9191	1	0.75
chr1	12600001	12720000	B.1.1.1.2.1.1.1.2	0.417156286721504	.	12600001	12720000	#DADAFF	1	0.5
chr1	12720001	12960000	B.1.2.1.1.1.2.2.2.1.1.2	0.336075205640423	.	12720001	12960000	#9191FF	1	0.375
chr1	13120001	13200000	B.1.2.1.1.2.2.2	0.325499412455934	.	13120001	13200000	#9191FF	1	0.375
chr1	13760001	14000000	B.1.2.1.1.2.2.2	0.325499412455934	.	13760001	14000000	#9191FF	1	0.375
chr1	14000001	14120000	A.2.1.1.2.2.2.1.2.2.2	0.661574618096357	.	14000001	14120000	#FF9191	1	0.75
chr1	14120001	14360000	B.1.1.2.2.2.2.1.1	0.346650998824912	.	14120001	14360000	#DADAFF	1	0.5
chr1	14360001	14640000	B.2.1.1.1.1.2.2	0.227967097532315	.	14360001	14640000	#4848FF	1	0.25
chr1	14640001	14840000	B.1.2.2.1.2.2.2.1	0.264394829612221	.	14640001	14840000	#9191FF	1	0.375
chr1	14840001	15440000	B.1.2.2.1.2.1.1.2.2.1	0.27027027027027	.	14840001	15440000	#9191FF	1	0.375
chr1	15440001	15680000	A.2.2.1.2.1.2.1.1.1.2	0.522914218566393	.	15440001	15680000	#FFDADA	1	0.625
chr1	15680001	15840000	A.2.2.1.2.2.1.2.2.2.2	0.500587544065805	.	15680001	15840000	#FFDADA	1	0.625
chr1	15840001	16160000	A.1.2.1.2.1.2.1.1.1.1	0.831962397179788	.	15840001	16160000	#FF4848	1	0.875
chr1	16160001	16320000	A.1.2.1.2.2.2.1.2.1	0.804935370152762	.	16160001	16320000	#FF4848	1	0.875
chr1	16320001	16520000	A.2.1.2.1.2.1.1.1.1	0.63924794359577	.	16320001	16520000	#FF9191	1	0.75
chr1	16520001	16840000	A.1.2.1.2.1.1.1.1.2.1	0.840188014101058	.	16520001	16840000	#FF4848	1	0.875
chr1	16840001	17040000	A.2.2.1.2.1.1.2.2	0.525264394829612	.	16840001	17040000	#FFDADA	1	0.625
chr1	17040001	17120000	A.2.2.1.2.2.1.2.1.2.1	0.505287896592244	.	17040001	17120000	#FFDADA	1	0.625
chr1	17160001	17200000	A.2.2.1.2.2.1.2.1.2.1	0.505287896592244	.	17160001	17200000	#FFDADA	1	0.625
chr1	17200001	17720000	A.2.1.2.1.1.1.1.2.2.1.1	0.652173913043478	.	17200001	17720000	#FF9191	1	0.75
chr1	17720001	17840000	A.2.2.2.2.1.2.2.2	0.45123384253819	.	17720001	17840000	#FFDADA	1	0.625
chr1	17840001	18000000	B.1.1.1.2.1.1.2.1	0.415981198589894	.	17840001	18000000	#DADAFF	1	0.5
chr1	18000001	18240000	B.1.2.1.1.1.2.2.2.1.2	0.334900117508813	.	18000001	18240000	#9191FF	1	0.375
chr1	18240001	18440000	B.1.2.1.1.1.2.2.2.2.1.2	0.332549941245593	.	18240001	18440000	#9191FF	1	0.375
chr1	18440001	18800000	B.1.2.1.1.2.1.2	0.327849588719154	.	18440001	18800000	#9191FF	1	0.375
chr1	18800001	19200000	B.1.2.1.1.1.2.2.2.2.2	0.331374853113984	.	18800001	19200000	#9191FF	1	0.375
chr1	19200001	19440000	A.2.1.2.1.2.2.2.2.2.2	0.618096357226792	.	19200001	19440000	#FF9191	1	0.75
chr1	19440001	19560000	A.2.1.1.1.2.2.1.2.1.2	0.700352526439483	.	19440001	19560000	#FF9191	1	0.75
chr1	19560001	19680000	A.2.2.1.2.2.1.2.1.1	0.506462984723854	.	19560001	19680000	#FFDADA	1	0.625
chr1	19680001	20000000	A.2.1.2.1.1.1.1.2.2.2	0.649823736780259	.	19680001	20000000	#FF9191	1	0.75
chr1	20000001	20200000	A.2.2.1.2.1.2.2.1.2.2.1	0.515863689776733	.	20000001	20200000	#FFDADA	1	0.625
chr1	20200001	20880000	A.2.2.2.2.1.1.2.1	0.45828437132785	.	20200001	20880000	#FFDADA	1	0.625
chr1	20880001	20960000	A.2.2.2.2.1.2.2.1	0.4524089306698	.	20880001	20960000	#FFDADA	1	0.625
chr1	20960001	21320000	A.1.2.2.2.2.1.2.1.1.2	0.735605170387779	.	20960001	21320000	#FF4848	1	0.875
chr1	21320001	21520000	A.1.2.2.2.2.1.2.1.1.1	0.736780258519389	.	21320001	21520000	#FF4848	1	0.875
chr1	21520001	21640000	A.2.2.1.2.2.1.2.1.2.2	0.504112808460635	.	21520001	21640000	#FFDADA	1	0.625
chr1	21640001	21840000	A.2.2.1.2.1.2.2.1.1.1	0.519388954171563	.	21640001	21840000	#FFDADA	1	0.625
chr1	21840001	22000000	A.2.2.1.2.2.1.1.2.1.1	0.509988249118684	.	21840001	22000000	#FFDADA	1	0.625
chr1	22000001	22120000	A.2.1.1.1.2.2.1.1.1	0.705052878965922	.	22000001	22120000	#FF9191	1	0.75
chr1	22120001	22320000	A.2.1.2.1.2.2.2.1	0.621621621621622	.	22120001	22320000	#FF9191	1	0.75
chr1	22320001	22400000	A.2.1.2.1.2.2.1.1.1.2	0.627497062279671	.	22320001	22400000	#FF9191	1	0.75
chr1	22400001	22800000	A.2.2.1.2.1.2.1.1.1.1	0.524089306698002	.	22400001	22800000	#FFDADA	1	0.625
chr1	22800001	23000000	B.1.1.1.2.1.1.1.1.2	0.418331374853114	.	22800001	23000000	#DADAFF	1	0.5
chr1	23000001	23320000	A.2.2.2.2.1.1.2.2.1	0.45710928319624	.	23000001	23320000	#FFDADA	1	0.625
chr1	23320001	23680000	A.2.1.1.1.1.2.1.1	0.717978848413631	.	23320001	23680000	#FF9191	1	0.75
chr1	23680001	23840000	A.2.1.1.1.2.2.1.2.2	0.699177438307873	.	23680001	23840000	#FF9191	1	0.75
chr1	23840001	24080000	A.1.2.1.2.1.2.1.2.2	0.82256169212691	.	23840001	24080000	#FF4848	1	0.875
chr1	24080001	24320000	A.1.2.1.2.1.2.1.1.1.2	0.830787309048179	.	24080001	24320000	#FF4848	1	0.875
chr1	24320001	24560000	A.2.2.1.2.1.1.2.1.1	0.527614571092832	.	24320001	24560000	#FFDADA	1	0.625
chr1	24560001	25000000	A.2.1.2.1.1.1.1.2.2.1.2	0.650998824911868	.	24560001	25000000	#FF9191	1	0.75
chr1	25000001	25160000	A.2.1.2.1.2.1.2.1	0.63337250293772	.	25000001	25160000	#FF9191	1	0.75
chr1	25160001	25280000	A.2.2.1.2.1.2.2.1.2.1	0.517038777908343	.	25160001	25280000	#FFDADA	1	0.625
chr1	25280001	25400000	A.1.2.2.2.2.2.1.1	0.732079905992949	.	25280001	25400000	#FF4848	1	0.875
chr1	25400001	25560000	A.2.2.1.2.2.1.2.2.1	0.502937720329025	.	25400001	25560000	#FFDADA	1	0.625
chr1	25600001	25720000	A.2.2.1.2.2.1.2.2.2.1	0.501762632197415	.	25600001	25720000	#FFDADA	1	0.625
chr1	25720001	25920000	A.2.1.1.1.2.2.1.1.2.1	0.703877790834313	.	25720001	25920000	#FF9191	1	0.75
chr1	25920001	26160000	A.2.1.1.1.2.2.2.2.1	0.696827262044653	.	25920001	26160000	#FF9191	1	0.75
chr1	26160001	26400000	A.1.2.2.2.1.1.2.2.2.1	0.746180963572268	.	26160001	26400000	#FF4848	1	0.875
chr1	26400001	26800000	A.1.2.1.2.1.2.1.2.1.1	0.824911868390129	.	26400001	26800000	#FF4848	1	0.875
chr1	26800001	27240000	A.1.1.2.1.1.2.2.1.1	0.931844888366627	.	26800001	27240000	#FF0000	1	1
chr1	27240001	27600000	A.1.2.2.2.1.1.2.2.2.2	0.745005875440658	.	27240001	27600000	#FF4848	1	0.875
chr1	27600001	27920000	A.1.1.2.2.1.1.2.1.2	0.90599294947121	.	27600001	27920000	#FF0000	1	1
chr1	27920001	28040000	A.2.1.1.1.2.1.2.1.2.2	0.707403055229142	.	27920001	28040000	#FF9191	1	0.75
chr1	28040001	28280000	A.1.2.2.2.1.2.1.1	0.743830787309048	.	28040001	28280000	#FF4848	1	0.875
chr1	28280001	28440000	A.1.2.1.2.1.2.1.1.2.2.2.2	0.826086956521739	.	28280001	28440000	#FF4848	1	0.875
chr1	28440001	28560000	A.2.1.1.1.2.1.2.1.2.1	0.708578143360752	.	28440001	28560000	#FF9191	1	0.75
chr1	28560001	28840000	A.1.2.1.2.1.2.1.1.2.1	0.829612220916569	.	28560001	28840000	#FF4848	1	0.875
chr1	28840001	29000000	A.2.1.1.1.2.1.1.2	0.712103407755582	.	28840001	29000000	#FF9191	1	0.75
chr1	29000001	29240000	A.2.1.1.1.1.1.1.1.1	0.72737955346651	.	29000001	29240000	#FF9191	1	0.75
chr1	29240001	29560000	A.2.1.2.1.1.1.2.2.2	0.645123384253819	.	29240001	29560000	#FF9191	1	0.75
chr1	29560001	29600000	B.1.1.2.2.2.1	0.347826086956522	.	29560001	29600000	#DADAFF	1	0.5
chr1	29640001	29840000	B.1.1.2.2.2.1	0.347826086956522	.	29640001	29840000	#DADAFF	1	0.5
chr1	29840001	29880000	B.1.2.1.1.2.2.1	0.326674500587544	.	29840001	29880000	#9191FF	1	0.375
chr1	30000001	30240000	B.1.2.1.1.2.2.1	0.326674500587544	.	30000001	30240000	#9191FF	1	0.375
chr1	30240001	30440000	B.1.2.1.1.1.2.1.2	0.339600470035253	.	30240001	30440000	#9191FF	1	0.375
chr1	30440001	30760000	B.1.2.1.1.2.1.1.1	0.330199764982374	.	30440001	30760000	#9191FF	1	0.375
chr1	30760001	30840000	B.1.2.1.1.1.2.2.1	0.338425381903643	.	30760001	30840000	#9191FF	1	0.375
chr1	30840001	31160000	B.1.2.1.1.1.2.2.2.2.1.1	0.333725029377203	.	30840001	31160000	#9191FF	1	0.375
chr1	31160001	31400000	A.2.1.1.1.1.1.1.2.1	0.72502937720329	.	31160001	31400000	#FF9191	1	0.75
chr1	31400001	31520000	A.1.2.2.2.2.2.2.1	0.72972972972973	.	31400001	31520000	#FF4848	1	0.875
chr1	31520001	31880000	A.2.1.1.1.1.2.1.2	0.716803760282021	.	31520001	31880000	#FF9191	1	0.75
chr1	31880001	32120000	A.1.2.1.2.1.2.1.2.1.2	0.823736780258519	.	31880001	32120000	#FF4848	1	0.875
chr1	32120001	32280000	A.2.1.2.1.2.2.1.1.2	0.626321974148061	.	32120001	32280000	#FF9191	1	0.75
chr1	32280001	32880000	A.1.1.1.2.1.2.1.1	0.976498237367803	.	32280001	32880000	#FF0000	1	1
chr1	32880001	33200000	A.1.2.2.2.1.1.2.1.1	0.749706227967098	.	32880001	33200000	#FF4848	1	0.875
chr1	33200001	33320000	A.2.1.2.1.2.1.1.2.1	0.63572267920094	.	33200001	33320000	#FF9191	1	0.75
chr1	33320001	33600000	A.2.1.1.1.1.1.1.1.2	0.7262044653349	.	33320001	33600000	#FF9191	1	0.75
chr1	33600001	34000000	A.2.2.1.2.1.2.1.2	0.520564042303173	.	33600001	34000000	#FFDADA	1	0.625
chr1	34000001	34160000	B.1.1.2.2.2.2.1.2	0.345475910693302	.	34000001	34160000	#DADAFF	1	0.5
chr1	34160001	34440000	B.1.2.1.1.2.1.1.2	0.329024676850764	.	34160001	34440000	#9191FF	1	0.375
chr1	34440001	34680000	B.2.1.1.1.1.2.1.1	0.230317273795535	.	34440001	34680000	#4848FF	1	0.25
chr1	34680001	35240000	B.1.2.2.1.2.1.1.2.1	0.27144535840188	.	34680001	35240000	#9191FF	1	0.375
chr1	35240001	35400000	A.2.2.1.2.1.2.2.1.2.2.2	0.514688601645123	.	35240001	35400000	#FFDADA	1	0.625
chr1	35400001	35560000	A.2.1.2.1.2.2.1.2.2.1	0.623971797884841	.	35400001	35560000	#FF9191	1	0.75
chr1	35560001	36320000	A.1.1.2.1.1.1.2	0.935370152761457	.	35560001	36320000	#FF0000	1	1
chr1	36320001	36600000	A.1.2.1.2.2.1.1.1.1.1	0.82021151586369	.	36320001	36600000	#FF4848	1	0.875
chr1	36600001	36680000	A.2.1.2.1.2.2.1.1.1.1	0.628672150411281	.	36600001	36680000	#FF9191	1	0.75
chr1	36680001	36960000	A.1.2.1.2.1.1.1.1.1	0.841363102232667	.	36680001	36960000	#FF4848	1	0.875
chr1	36960001	37360000	B.1.1.1.2.1.2.2.2	0.410105757931845	.	36960001	37360000	#DADAFF	1	0.5
chr1	37360001	37680000	B.1.1.1.2.1.2.2.1.1	0.412455934195065	.	37360001	37680000	#DADAFF	1	0.5
chr1	37680001	37880000	B.1.1.1.2.1.2.2.1.2	0.411280846063455	.	37680001	37880000	#DADAFF	1	0.5
chr1	37880001	38400000	A.1.2.1.2.1.1.1.2	0.836662749706228	.	37880001	38400000	#FF4848	1	0.875
chr1	38400001	38520000	A.2.1.1.1.2.2.1.1.2.2	0.702702702702703	.	38400001	38520000	#FF9191	1	0.75
chr1	38520001	38960000	A.2.1.1.1.1.2.2.2	0.714453584018801	.	38520001	38960000	#FF9191	1	0.75
chr1	38960001	39040000	A.2.2.1.2.2.1.1.2.2	0.507638072855464	.	38960001	39040000	#FFDADA	1	0.625
chr1	39040001	39280000	A.2.2.1.2.1.2.2.2.2	0.512338425381904	.	39040001	39280000	#FFDADA	1	0.625
chr1	39280001	39480000	A.1.2.2.2.2.2.2.2	0.72855464159812	.	39280001	39480000	#FF4848	1	0.875
chr1	39480001	39920000	A.1.1.2.2.1.1.1.2.1	0.91069330199765	.	39480001	39920000	#FF0000	1	1
chr1	39920001	40240000	A.1.2.1.2.1.1.1.1.2.2.1	0.839012925969448	.	39920001	40240000	#FF4848	1	0.875
chr1	40240001	40520000	A.1.1.2.1.1.2.2.2	0.928319623971798	.	40240001	40520000	#FF0000	1	1
chr1	40520001	40960000	A.1.1.1.1.2.1.2.2	0.991774383078731	.	40520001	40960000	#FF0000	1	1
chr1	40960001	41120000	A.2.1.1.1.1.1.2.1.2	0.721504112808461	.	40960001	41120000	#FF9191	1	0.75
chr1	41120001	41480000	A.1.1.2.2.1.1.1.1.2	0.91186839012926	.	41120001	41480000	#FF0000	1	1
chr1	41480001	41720000	A.2.1.2.1.1.1.2.2.1	0.646298472385429	.	41480001	41720000	#FF9191	1	0.75
chr1	41720001	41920000	A.2.2.1.2.1.2.2.2.1	0.513513513513513	.	41720001	41920000	#FFDADA	1	0.625
chr1	41920001	42080000	A.2.2.2.2.1.1.1	0.459459459459459	.	41920001	42080000	#FFDADA	1	0.625
chr1	42080001	42280000	A.1.2.2.1.1.1.1.1.2.2	0.797884841363102	.	42080001	42280000	#FF4848	1	0.875
chr1	42280001	42360000	A.2.2.1.2.1.1.2.1.2	0.526439482961222	.	42280001	42360000	#FFDADA	1	0.625
chr1	42360001	42480000	A.2.1.1.1.2.2.2.2.2	0.695652173913043	.	42360001	42480000	#FF9191	1	0.75
chr1	42480001	43120000	A.2.1.1.2.2.2.1.2.1.1	0.665099882491187	.	42480001	43120000	#FF9191	1	0.75
chr1	43120001	43440000	A.1.2.1.2.2.1.2.1.1.1	0.813160987074031	.	43120001	43440000	#FF4848	1	0.875
chr1	43440001	43560000	A.2.1.2.1.2.2.1.2.2.2	0.622796709753232	.	43440001	43560000	#FF9191	1	0.75
chr1	43560001	44080000	A.1.2.2.1.1.1.1.2.1	0.796709753231492	.	43560001	44080000	#FF4848	1	0.875
chr1	44080001	44200000	A.2.1.2.1.2.1.1.2.2	0.63454759106933	.	44080001	44200000	#FF9191	1	0.75
chr1	44200001	44360000	A.1.2.2.2.1.1.2.1.2	0.748531139835488	.	44200001	44360000	#FF4848	1	0.875
chr1	44360001	44520000	A.2.1.1.1.1.1.2.2.2	0.719153936545241	.	44360001	44520000	#FF9191	1	0.75
chr1	44520001	44800000	A.2.1.2.1.1.1.1.1	0.654524089306698	.	44520001	44800000	#FF9191	1	0.75
chr1	44800001	45160000	A.2.1.2.1.1.1.2.1.1	0.648648648648649	.	44800001	45160000	#FF9191	1	0.75
chr1	45160001	45320000	A.1.2.1.2.1.2.1.1.2.2.1	0.828437132784959	.	45160001	45320000	#FF4848	1	0.875
chr1	45320001	45520000	A.1.2.1.2.2.1.2.2.1.2	0.808460634547591	.	45320001	45520000	#FF4848	1	0.875
chr1	45520001	45720000	A.2.1.1.2.2.2.1.2.2.1	0.662749706227967	.	45520001	45720000	#FF9191	1	0.75
chr1	45720001	46000000	A.1.1.1.2.2.1.2.1.1	0.964747356051704	.	45720001	46000000	#FF0000	1	1
chr1	46000001	46120000	A.1.2.1.2.1.2.1.1.2.2.2.1	0.827262044653349	.	46000001	46120000	#FF4848	1	0.875
chr1	46120001	46320000	A.1.1.2.2.1.1.2.2	0.904817861339601	.	46120001	46320000	#FF0000	1	1
chr1	46320001	46520000	A.1.1.2.2.1.1.1.1.1	0.91304347826087	.	46320001	46520000	#FF0000	1	1
chr1	46520001	46840000	A.1.1.1.1.1.2	0.99764982373678	.	46520001	46840000	#FF0000	1	1
chr1	46840001	47240000	A.1.2.2.1.2.2.1.1.2	0.764982373678026	.	46840001	47240000	#FF4848	1	0.875
chr1	47240001	47680000	B.1.2.1.1.1.1.1	0.343125734430082	.	47240001	47680000	#9191FF	1	0.375
chr1	47680001	47880000	A.1.2.2.1.1.1.1.2.2	0.795534665099882	.	47680001	47880000	#FF4848	1	0.875
chr1	47880001	48280000	B.1.1.1.2.2.2.1.2	0.400705052878966	.	47880001	48280000	#DADAFF	1	0.5
chr1	48280001	48560000	B.1.2.2.1.2.1.1.1	0.27262044653349	.	48280001	48560000	#9191FF	1	0.375
chr1	48560001	49160000	B.2.2.2.1.1.1.2	0.0293772032902468	.	48560001	49160000	#0000FF	1	0.125
chr1	49160001	49280000	B.1.1.2.1.1.1.1.1.1.2.1	0.394829612220917	.	49160001	49280000	#DADAFF	1	0.5
chr1	49280001	49680000	B.2.2.2.1.1.1.1.2.2	0.0305522914218566	.	49280001	49680000	#0000FF	1	0.125
chr1	49680001	49960000	B.2.2.2.2.1	0.00352526439482961	.	49680001	49960000	#0000FF	1	0.125
chr1	49960001	50480000	B.2.2.2.2.2.2	0.00117508813160987	.	49960001	50480000	#0000FF	1	0.125
chr1	50480001	50800000	B.2.2.1.1.1.2.2.2	0.101057579318449	.	50480001	50800000	#0000FF	1	0.125
chr1	50800001	51160000	A.2.2.2.1.2.1.1.2.1.1	0.474735605170388	.	50800001	51160000	#FFDADA	1	0.625
chr1	51160001	51400000	A.1.2.2.1.2.2.2.1.2	0.761457109283196	.	51160001	51400000	#FF4848	1	0.875
chr1	51400001	51480000	A.1.2.1.1.2.2.2.1.1	0.846063454759107	.	51400001	51480000	#FF4848	1	0.875
chr1	51480001	51680000	A.2.1.2.2.1.1.1.2.2.2	0.612220916568743	.	51480001	51680000	#FF9191	1	0.75
chr1	51680001	51880000	A.1.1.2.2.1.2.2.1.1	0.900117508813161	.	51680001	51880000	#FF0000	1	1
chr1	51880001	52040000	A.1.1.2.1.2.1.2.1.1.1	0.923619271445358	.	51880001	52040000	#FF0000	1	1
chr1	52040001	52240000	A.1.1.1.2.2.2.1.1.2.1	0.958871915393655	.	52040001	52240000	#FF0000	1	1
chr1	52240001	52320000	A.1.2.1.2.2.2.2.1	0.802585193889542	.	52240001	52320000	#FF4848	1	0.875
chr1	52320001	52520000	A.1.1.2.2.1.1.1.2.2.1	0.90951821386604	.	52320001	52520000	#FF0000	1	1
chr1	52520001	52800000	A.1.1.2.2.1.1.1.2.2.2	0.90834312573443	.	52520001	52800000	#FF0000	1	1
chr1	52800001	53120000	A.1.1.1.2.1.2.2.2	0.972972972972973	.	52800001	53120000	#FF0000	1	1
chr1	53120001	53280000	A.1.2.1.2.2.1.2.1.2	0.810810810810811	.	53120001	53280000	#FF4848	1	0.875
chr1	53280001	53720000	A.1.2.2.1.2.2.1.1.1	0.766157461809636	.	53280001	53720000	#FF4848	1	0.875
chr1	53720001	53880000	A.2.1.1.1.1.1.1.2.2	0.72385428907168	.	53720001	53880000	#FF9191	1	0.75
chr1	53880001	54240000	A.2.2.1.1.2.1.1.2.1	0.554641598119859	.	53880001	54240000	#FFDADA	1	0.625
chr1	54240001	54400000	A.1.2.1.2.2.1.1.1.1.2	0.81903642773208	.	54240001	54400000	#FF4848	1	0.875
chr1	54400001	54800000	A.1.2.2.1.1.1.1.1.1	0.800235017626322	.	54400001	54800000	#FF4848	1	0.875
chr1	54800001	55000000	A.1.2.1.2.2.1.2.2.1.1	0.809635722679201	.	54800001	55000000	#FF4848	1	0.875
chr1	55000001	55320000	A.2.1.2.1.1.1.2.1.2	0.647473560517039	.	55000001	55320000	#FF9191	1	0.75
chr1	55320001	55760000	A.2.1.1.2.2.1.1.1	0.676850763807286	.	55320001	55760000	#FF9191	1	0.75
chr1	55760001	55960000	B.1.2.1.2.1.2.1.1.2	0.318448883666275	.	55760001	55960000	#9191FF	1	0.375
chr1	55960001	56520000	B.2.2.2.1.1.1.1.1	0.0329024676850764	.	55960001	56520000	#0000FF	1	0.125
chr1	56520001	56680000	B.1.2.2.1.2.2.2.2	0.263219741480611	.	56520001	56680000	#9191FF	1	0.375
chr1	56680001	56880000	B.1.2.2.1.2.2.1.1	0.266745005875441	.	56680001	56880000	#9191FF	1	0.375
chr1	56880001	57080000	B.1.1.1.2.2.2.1.1	0.401880141010576	.	56880001	57080000	#DADAFF	1	0.5
chr1	57080001	57280000	B.2.1.2.1.1.2.1.1.2	0.175088131609871	.	57080001	57280000	#4848FF	1	0.25
chr1	57280001	57760000	B.2.2.1.1.1.2.1.1	0.104582843713279	.	57280001	57760000	#0000FF	1	0.125
chr1	57760001	57960000	B.2.1.2.1.1.2.2.2	0.170387779083431	.	57760001	57960000	#4848FF	1	0.25
chr1	57960001	58240000	B.2.2.1.1.1.2.2.1	0.102232667450059	.	57960001	58240000	#0000FF	1	0.125
chr1	58240001	58520000	B.2.1.2.1.1.2.1.2.2	0.172737955346651	.	58240001	58520000	#4848FF	1	0.25
chr1	58520001	58920000	B.2.1.1.1.1.1.2.1.1.1	0.235017626321974	.	58520001	58920000	#4848FF	1	0.25
chr1	58920001	59160000	A.2.1.1.2.2.1.2.2.1.2.1	0.670975323149236	.	58920001	59160000	#FF9191	1	0.75
chr1	59160001	59520000	A.1.1.1.2.2.2.2.1.1.1	0.954171562867215	.	59160001	59520000	#FF0000	1	1
chr1	59520001	60000000	A.1.1.2.1.2.2.1.1	0.918918918918919	.	59520001	60000000	#FF0000	1	1
chr1	60000001	60160000	A.2.1.2.2.1.1.1.2.1	0.614571092831962	.	60000001	60160000	#FF9191	1	0.75
chr1	60160001	60280000	A.2.1.2.2.1.1.1.1.2	0.615746180963572	.	60160001	60280000	#FF9191	1	0.75
chr1	60280001	60440000	A.2.2.1.1.2.2.2.1.2.2	0.531139835487662	.	60280001	60440000	#FFDADA	1	0.625
chr1	60440001	60880000	B.2.2.2.1.1.1.1.2.1	0.0317273795534665	.	60440001	60880000	#0000FF	1	0.125
chr1	60880001	61000000	B.2.2.1.1.2.2.2.2	0.0881316098707403	.	60880001	61000000	#0000FF	1	0.125
chr1	61000001	61160000	B.2.2.2.1.2.2.1.2.1.1	0.0117508813160987	.	61000001	61160000	#0000FF	1	0.125
chr1	61160001	61360000	B.2.2.1.1.1.2.1.2	0.103407755581669	.	61160001	61360000	#0000FF	1	0.125
chr1	61360001	61720000	B.2.1.1.1.1.1.2.2	0.231492361927145	.	61360001	61720000	#4848FF	1	0.25
chr1	61720001	62120000	B.1.2.1.2.1.2.1.1.1	0.319623971797885	.	61720001	62120000	#9191FF	1	0.375
chr1	62120001	62280000	A.2.1.1.2.2.1.2.2.1.2.2.2	0.668625146886016	.	62120001	62280000	#FF9191	1	0.75
chr1	62280001	62640000	A.2.1.2.2.2.2.1.2	0.574618096357227	.	62280001	62640000	#FF9191	1	0.75
chr1	62640001	62880000	A.2.2.2.1.2.1.1.2.2	0.471210340775558	.	62640001	62880000	#FFDADA	1	0.625
chr1	62880001	63320000	A.1.1.2.1.2.2.1.2	0.917743830787309	.	62880001	63320000	#FF0000	1	1
chr1	63320001	63800000	B.1.1.1.2.2.2.2.2	0.398354876615746	.	63320001	63800000	#DADAFF	1	0.5
chr1	63800001	64120000	A.1.2.2.1.2.2.2.2.2.1.1	0.755581668625147	.	63800001	64120000	#FF4848	1	0.875
chr1	64120001	64400000	B.1.1.2.1.2.1.2.2.1	0.36427732079906	.	64120001	64400000	#DADAFF	1	0.5
chr1	64400001	64480000	B.1.2.1.2.1.1.1.1	0.324324324324324	.	64400001	64480000	#9191FF	1	0.375
chr1	64480001	64640000	B.1.2.2.1.2.2.1.2	0.265569917743831	.	64480001	64640000	#9191FF	1	0.375
chr1	64640001	64800000	B.1.2.2.1.1.1.2.1.1.2	0.284371327849589	.	64640001	64800000	#9191FF	1	0.375
chr1	64800001	65320000	B.2.1.2.1.1.2.1.2.1	0.173913043478261	.	64800001	65320000	#4848FF	1	0.25
chr1	65320001	65480000	A.2.1.2.2.2.1.2.2.1.1	0.581668625146886	.	65320001	65480000	#FF9191	1	0.75
chr1	65480001	65600000	B.1.1.2.1.1.1.1.1.1.2.2.2	0.392479435957697	.	65480001	65600000	#DADAFF	1	0.5
chr1	65600001	65920000	A.2.2.2.1.2.1.1.2.1.2.1	0.473560517038778	.	65600001	65920000	#FFDADA	1	0.625
chr1	65920001	66160000	B.2.1.1.1.2.2.1.2.1	0.219741480611046	.	65920001	66160000	#4848FF	1	0.25
chr1	66160001	66240000	B.1.2.2.1.1.1.2.1.1.1	0.285546415981199	.	66160001	66240000	#9191FF	1	0.375
chr1	66240001	66440000	B.1.1.2.1.1.1.1.1.1.2.2.1	0.393654524089307	.	66240001	66440000	#DADAFF	1	0.5
chr1	66440001	66720000	B.1.2.2.1.1.2.2.1	0.27497062279671	.	66440001	66720000	#9191FF	1	0.375
chr1	66720001	66920000	A.1.1.1.2.2.2.2.2	0.950646298472385	.	66720001	66920000	#FF0000	1	1
chr1	66920001	67360000	B.1.1.1.2.2.2.2.1	0.399529964747356	.	66920001	67360000	#DADAFF	1	0.5
chr1	67360001	67520000	A.1.2.1.1.2.2.2.2.2	0.842538190364277	.	67360001	67520000	#FF4848	1	0.875
chr1	67520001	67600000	A.2.2.1.1.1.1.2	0.567567567567568	.	67520001	67600000	#FFDADA	1	0.625
chr1	67600001	67680000	A.1.2.2.1.2.2.2.2.1.2.2	0.756756756756757	.	67600001	67680000	#FF4848	1	0.875
chr1	67680001	67800000	A.1.2.2.1.2.2.2.2.1.2.1.2	0.757931844888367	.	67680001	67800000	#FF4848	1	0.875
chr1	67800001	67920000	A.1.1.2.1.2.1.2.1.1.2	0.922444183313749	.	67800001	67920000	#FF0000	1	1
chr1	67920001	68080000	A.2.1.1.2.2.1.2.2.1.1	0.672150411280846	.	67920001	68080000	#FF9191	1	0.75
chr1	68080001	68240000	A.1.2.2.1.1.1.2.2.1.1.2	0.790834312573443	.	68080001	68240000	#FF4848	1	0.875
chr1	68240001	68600000	B.2.1.1.1.1.1.1.1.2.1	0.238542890716804	.	68240001	68600000	#4848FF	1	0.25
chr1	68600001	69000000	B.2.1.1.1.2.2.1.2.2	0.218566392479436	.	68600001	69000000	#4848FF	1	0.25
chr1	69000001	69240000	B.2.2.2.1.1.2.2.1.2	0.0235017626321974	.	69000001	69240000	#0000FF	1	0.125
chr1	69240001	69440000	B.2.2.2.1.1.2.2.1.1	0.0246768507638073	.	69240001	69440000	#0000FF	1	0.125
chr1	69440001	69520000	B.2.1.2.1.2.2.2.2.2.1	0.151586368977673	.	69440001	69520000	#4848FF	1	0.25
chr1	69520001	69880000	B.2.2.2.1.2.2.1.2.1.2	0.0105757931844888	.	69520001	69880000	#0000FF	1	0.125
chr1	69880001	70360000	B.2.2.2.1.1.2.2.2	0.0223266745005875	.	69880001	70360000	#0000FF	1	0.125
chr1	70360001	70600000	B.2.2.1.1.1.1.1.1.2.2.2	0.116333725029377	.	70360001	70600000	#0000FF	1	0.125
chr1	70600001	70920000	A.1.1.2.2.1.2.2.2.1	0.897767332549941	.	70600001	70920000	#FF0000	1	1
chr1	70920001	71560000	B.1.2.2.1.1.2.1	0.27614571092832	.	70920001	71560000	#9191FF	1	0.375
chr1	71560001	71800000	B.2.2.2.1.2.2.1.1	0.0129259694477086	.	71560001	71800000	#0000FF	1	0.125
chr1	71800001	72120000	B.2.2.2.1.1.2.1.2.2	0.0258519388954172	.	71800001	72120000	#0000FF	1	0.125
chr1	72120001	72360000	B.2.2.1.1.1.1.1.1.2.2.1	0.117508813160987	.	72120001	72360000	#0000FF	1	0.125
chr1	72360001	72680000	B.2.2.1.1.2.2.1.1	0.0940070505287897	.	72360001	72680000	#0000FF	1	0.125
chr1	72680001	72840000	B.2.1.2.1.2.2.1.1.1.2.1.2.1	0.163337250293772	.	72680001	72840000	#4848FF	1	0.25
chr1	72840001	73000000	B.2.2.1.1.1.1.1.2.1.2.1	0.113983548766157	.	72840001	73000000	#0000FF	1	0.125
chr1	73000001	73400000	B.2.2.2.1.2.2.2.2.1	0.00705052878965922	.	73000001	73400000	#0000FF	1	0.125
chr1	73400001	73800000	B.2.2.2.1.2.2.2.2.2.1	0.00587544065804935	.	73400001	73800000	#0000FF	1	0.125
chr1	73800001	73960000	B.2.2.1.1.2.1.2	0.0951821386603995	.	73800001	73960000	#0000FF	1	0.125
chr1	73960001	74120000	B.2.2.1.1.1.1.1.2.1.2.2	0.112808460634548	.	73960001	74120000	#0000FF	1	0.125
chr1	74120001	74240000	B.2.1.1.1.2.1.2	0.224441833137485	.	74120001	74240000	#4848FF	1	0.25
chr1	74240001	74640000	B.2.1.2.1.2.2.1.1.1.1.1	0.166862514688602	.	74240001	74640000	#4848FF	1	0.25
chr1	74640001	74960000	B.2.1.2.1.1.1.2.1.1	0.17978848413631	.	74640001	74960000	#4848FF	1	0.25
chr1	74960001	75240000	A.2.2.2.1.2.1.1.1.2.2	0.475910693301998	.	74960001	75240000	#FFDADA	1	0.625
chr1	75240001	75400000	B.2.1.1.1.1.1.1.1.2.2	0.237367802585194	.	75240001	75400000	#4848FF	1	0.25
chr1	75400001	75760000	B.2.2.1.1.1.1.1.1.1.2	0.119858989424207	.	75400001	75760000	#0000FF	1	0.125
chr1	75760001	76160000	B.2.1.1.1.2.2.2.1.2.1	0.215041128084606	.	75760001	76160000	#4848FF	1	0.25
chr1	76160001	76280000	A.2.1.2.2.1.1.1.1.1	0.616921269095182	.	76160001	76280000	#FF9191	1	0.75
chr1	76280001	76680000	B.1.1.2.1.1.1.1.1.2	0.391304347826087	.	76280001	76680000	#DADAFF	1	0.5
chr1	76680001	76800000	B.1.1.2.1.1.1.1.1.1.1.1	0.397179788484136	.	76680001	76800000	#DADAFF	1	0.5
chr1	76800001	76960000	B.2.1.1.1.1.1.1.1.1	0.239717978848414	.	76800001	76960000	#4848FF	1	0.25
chr1	76960001	77320000	B.2.1.2.1.2.2.1.2.2	0.155111633372503	.	76960001	77320000	#4848FF	1	0.25
chr1	77320001	77480000	B.1.1.1.1.2.1.2.2.2	0.424206815511163	.	77320001	77480000	#DADAFF	1	0.5
chr1	77480001	78040000	A.2.2.2.1.2.1.2.2	0.468860164512338	.	77480001	78040000	#FFDADA	1	0.625
chr1	78040001	78280000	A.1.1.2.1.2.1.1.2	0.924794359576968	.	78040001	78280000	#FF0000	1	1
chr1	78280001	78520000	A.1.1.2.1.2.1.1.1.1	0.927144535840188	.	78280001	78520000	#FF0000	1	1
chr1	78520001	78880000	B.1.1.1.1.2.2.2.1	0.421856639247944	.	78520001	78880000	#DADAFF	1	0.5
chr1	78880001	79200000	B.1.1.1.1.2.1.1.1.2	0.428907168037603	.	78880001	79200000	#DADAFF	1	0.5
chr1	79200001	79480000	B.2.1.2.1.2.2.1.1.1.2.1.1	0.164512338425382	.	79200001	79480000	#4848FF	1	0.25
chr1	79480001	79560000	B.1.2.1.2.1.2.2.2.2.1	0.307873090481786	.	79480001	79560000	#9191FF	1	0.375
chr1	79560001	79920000	B.2.1.1.1.2.2.2.1.1.1	0.217391304347826	.	79560001	79920000	#4848FF	1	0.25
chr1	79920001	80080000	B.1.1.1.1.2.1.1.1.1	0.430082256169213	.	79920001	80080000	#DADAFF	1	0.5
chr1	80080001	80320000	A.2.1.1.2.2.1.2.2.1.2.2.1	0.669800235017626	.	80080001	80320000	#FF9191	1	0.75
chr1	80320001	80920000	B.2.2.1.1.1.1.2.1.2.1	0.108108108108108	.	80320001	80920000	#0000FF	1	0.125
chr1	80920001	81160000	B.2.1.2.1.2.1.1	0.169212690951821	.	80920001	81160000	#4848FF	1	0.25
chr1	81160001	81440000	B.2.2.1.1.2.2.2.1.2	0.0893066980023502	.	81160001	81440000	#0000FF	1	0.125
chr1	81440001	81680000	B.2.2.1.1.2.2.2.1.1.2	0.09048178613396	.	81440001	81680000	#0000FF	1	0.125
chr1	81680001	81840000	B.2.1.2.1.2.2.2.2.2.2	0.150411280846063	.	81680001	81840000	#4848FF	1	0.25
chr1	81840001	82160000	B.1.2.2.1.1.1.1.2.2.1	0.287896592244418	.	81840001	82160000	#9191FF	1	0.375
chr1	82160001	82560000	B.2.2.1.1.2.2.1.2	0.0928319623971798	.	82160001	82560000	#0000FF	1	0.125
chr1	82560001	82720000	A.2.2.2.1.2.2.2.1	0.464159811985899	.	82560001	82720000	#FFDADA	1	0.625
chr1	82720001	83280000	B.2.2.2.1.1.2.1.2.1	0.027027027027027	.	82720001	83280000	#0000FF	1	0.125
chr1	83280001	83560000	B.2.2.1.1.1.1.2.1.2.2	0.106933019976498	.	83280001	83560000	#0000FF	1	0.125
chr1	83560001	83840000	B.2.2.1.1.1.1.1.2.1.1	0.115158636897767	.	83560001	83840000	#0000FF	1	0.125
chr1	83840001	84400000	B.2.1.2.1.2.2.1.1.1.1.2	0.165687426556992	.	83840001	84400000	#4848FF	1	0.25
chr1	84400001	84520000	B.1.2.1.2.1.2.2.2.1	0.309048178613396	.	84400001	84520000	#9191FF	1	0.375
chr1	84520001	84920000	A.2.2.1.1.1.2.1.1	0.566392479435958	.	84520001	84920000	#FFDADA	1	0.625
chr1	84920001	85200000	A.1.2.2.1.1.1.2.2.1.1.1	0.792009400705053	.	84920001	85200000	#FF4848	1	0.875
chr1	85200001	85360000	A.2.1.2.2.2.1.2.1.2.2	0.582843713278496	.	85200001	85360000	#FF9191	1	0.75
chr1	85360001	85520000	A.1.2.1.1.1.1.2.2	0.874265569917744	.	85360001	85520000	#FF4848	1	0.875
chr1	85520001	85760000	A.2.1.2.2.2.1.2.1.2.1	0.584018801410106	.	85520001	85760000	#FF9191	1	0.75
chr1	85760001	85960000	B.1.1.2.1.1.1.2.1.2	0.385428907168038	.	85760001	85960000	#DADAFF	1	0.5
chr1	85960001	86080000	B.1.1.2.1.1.1.1.1.1.1.2	0.396004700352526	.	85960001	86080000	#DADAFF	1	0.5
chr1	86080001	86200000	A.2.2.2.1.2.2.2.2.2.1	0.461809635722679	.	86080001	86200000	#FFDADA	1	0.625
chr1	86200001	86520000	B.1.1.1.1.2.2.2.2	0.420681551116334	.	86200001	86520000	#DADAFF	1	0.5
chr1	86520001	86800000	B.2.1.1.1.2.2.1.1.2.1	0.222091656874266	.	86520001	86800000	#4848FF	1	0.25
chr1	86800001	87200000	B.1.1.1.1.2.1.2.1	0.426556991774383	.	86800001	87200000	#DADAFF	1	0.5
chr1	87200001	87320000	A.2.2.1.1.1.2.2.2.2.2	0.556991774383079	.	87200001	87320000	#FFDADA	1	0.625
chr1	87320001	87560000	A.1.2.1.1.1.1.2.1	0.875440658049354	.	87320001	87560000	#FF4848	1	0.875
chr1	87560001	87760000	A.2.2.2.1.2.1.1.2.1.2.2	0.472385428907168	.	87560001	87760000	#FFDADA	1	0.625
chr1	87760001	87920000	A.2.1.2.2.1.1.2.2.1	0.609870740305523	.	87760001	87920000	#FF9191	1	0.75
chr1	87920001	88000000	B.1.1.2.1.1.1.1.2.1.2	0.388954171562867	.	87920001	88000000	#DADAFF	1	0.5
chr1	88000001	88200000	B.1.1.2.1.1.1.1.2.2	0.387779083431257	.	88000001	88200000	#DADAFF	1	0.5
chr1	88200001	88400000	A.2.2.2.1.2.1.1.1.2.1	0.477085781433608	.	88200001	88400000	#FFDADA	1	0.625
chr1	88400001	88520000	B.1.2.1.2.1.2.2.1.1	0.311398354876616	.	88400001	88520000	#9191FF	1	0.375
chr1	88520001	88720000	B.1.1.1.1.2.1.2.2.1	0.425381903642773	.	88520001	88720000	#DADAFF	1	0.5
chr1	88720001	89080000	B.2.1.1.1.2.2.2.2.2	0.211515863689777	.	88720001	89080000	#4848FF	1	0.25
chr1	89080001	89400000	A.1.2.2.1.1.1.2.2.1.2	0.789659224441833	.	89080001	89400000	#FF4848	1	0.875
chr1	89400001	89840000	A.1.1.2.1.2.1.1.1.2	0.925969447708578	.	89400001	89840000	#FF0000	1	1
chr1	89840001	90080000	A.1.2.2.1.1.1.2.1.1	0.794359576968273	.	89840001	90080000	#FF4848	1	0.875
chr1	90080001	90480000	A.1.1.1.2.2.2.2.1.1.2	0.952996474735605	.	90080001	90480000	#FF0000	1	1
chr1	90480001	90800000	B.1.2.2.1.1.1.2.2.1.2	0.280846063454759	.	90480001	90800000	#9191FF	1	0.375
chr1	90800001	91160000	B.2.1.2.1.1.1.2.2	0.17743830787309	.	90800001	91160000	#4848FF	1	0.25
chr1	91160001	91360000	B.1.2.1.2.1.2.1.2.2.2.1.1	0.314923619271445	.	91160001	91360000	#9191FF	1	0.375
chr1	91360001	91560000	A.1.2.2.1.2.2.2.1.1	0.762632197414806	.	91360001	91560000	#FF4848	1	0.875
chr1	91560001	91880000	B.2.1.1.1.1.1.2.1.2	0.232667450058754	.	91560001	91880000	#4848FF	1	0.25
chr1	91880001	92040000	B.1.1.1.1.1.2.2.2.1	0.432432432432432	.	91880001	92040000	#DADAFF	1	0.5
chr1	92040001	92160000	B.1.1.1.1.2.1.1.2	0.427732079905993	.	92040001	92160000	#DADAFF	1	0.5
chr1	92160001	92360000	A.2.2.2.1.2.1.1.1.1.1	0.479435957696827	.	92160001	92360000	#FFDADA	1	0.625
chr1	92360001	92440000	B.1.2.1.2.1.2.2.1.2	0.310223266745006	.	92360001	92440000	#9191FF	1	0.375
chr1	92440001	92680000	B.1.2.1.2.1.2.1.2.2.2.2	0.312573443008226	.	92440001	92680000	#9191FF	1	0.375
chr1	92680001	92920000	A.2.1.1.2.2.1.2.2.2	0.667450058754407	.	92680001	92920000	#FF9191	1	0.75
chr1	92920001	93080000	A.1.1.2.1.2.1.2.1.2	0.921269095182139	.	92920001	93080000	#FF0000	1	1
chr1	93080001	93280000	B.1.1.1.1.1.1.1.1	0.443008225616921	.	93080001	93280000	#DADAFF	1	0.5
chr1	93280001	93520000	A.1.1.1.2.2.2.2.1.2	0.951821386603995	.	93280001	93520000	#FF0000	1	1
chr1	93520001	93720000	A.1.1.1.2.2.2.1.1.1	0.960047003525264	.	93520001	93720000	#FF0000	1	1
chr1	93720001	93880000	A.1.2.2.1.1.1.2.1.2	0.793184488836663	.	93720001	93880000	#FF4848	1	0.875
chr1	93880001	94080000	A.2.2.1.1.2.1.2.1.2	0.54994124559342	.	93880001	94080000	#FFDADA	1	0.625
chr1	94080001	94400000	A.1.1.2.1.2.2.2.1.2	0.915393654524089	.	94080001	94400000	#FF0000	1	1
chr1	94400001	94800000	B.1.2.2.1.1.1.1.1	0.291421856639248	.	94400001	94800000	#9191FF	1	0.375
chr1	94800001	95000000	A.2.2.2.1.2.2.1.2	0.465334900117509	.	94800001	95000000	#FFDADA	1	0.625
chr1	95000001	95320000	B.1.1.2.1.1.1.2.1.1	0.386603995299647	.	95000001	95320000	#DADAFF	1	0.5
chr1	95320001	95560000	A.2.2.1.1.2.2.2.1.1	0.533490011750881	.	95320001	95560000	#FFDADA	1	0.625
chr1	95560001	95720000	B.1.2.2.1.1.1.2.2.1.1	0.282021151586369	.	95560001	95720000	#9191FF	1	0.375
chr1	95720001	95920000	B.2.2.1.1.2.1.1.1	0.099882491186839	.	95720001	95920000	#0000FF	1	0.125
chr1	95920001	96360000	B.2.2.2.1.2.2.2.2.2.2	0.00470035252643948	.	95920001	96360000	#0000FF	1	0.125
chr1	96360001	96680000	B.2.2.1.1.2.2.2.1.1.1	0.0916568742655699	.	96360001	96680000	#0000FF	1	0.125
chr1	96680001	96840000	B.2.2.1.1.2.1.1.2.2.2	0.0963572267920094	.	96680001	96840000	#0000FF	1	0.125
chr1	96840001	97160000	B.2.1.2.1.1.1.2.1.2	0.1786133960047	.	96840001	97160000	#4848FF	1	0.25
chr1	97160001	97320000	A.2.2.2.1.2.2.2.2.2.2	0.460634547591069	.	97160001	97320000	#FFDADA	1	0.625
chr1	97320001	97600000	B.2.1.2.1.2.2.1.1.2.1	0.158636897767333	.	97320001	97600000	#4848FF	1	0.25
chr1	97600001	97880000	B.1.2.1.2.1.2.1.2.2.2.1.2	0.313748531139835	.	97600001	97880000	#9191FF	1	0.375
chr1	97880001	98040000	A.2.2.1.1.2.2.2.1.2.1	0.532314923619271	.	97880001	98040000	#FFDADA	1	0.625
chr1	98040001	98200000	B.2.1.1.1.2.2.2.1.1.2	0.216216216216216	.	98040001	98200000	#4848FF	1	0.25
chr1	98200001	98280000	B.1.2.2.1.1.1.1.2.1.2	0.289071680376028	.	98200001	98280000	#9191FF	1	0.375
chr1	98280001	98440000	B.1.2.2.1.1.1.1.2.1.1	0.290246768507638	.	98280001	98440000	#9191FF	1	0.375
chr1	98440001	98600000	B.2.1.1.1.2.2.2.1.2.2	0.213866039952996	.	98440001	98600000	#4848FF	1	0.25
chr1	98600001	98800000	B.2.1.2.1.2.2.1.1.2.2	0.157461809635723	.	98600001	98800000	#4848FF	1	0.25
chr1	98800001	99120000	B.2.1.2.1.2.2.1.1.1.2.2	0.159811985898942	.	98800001	99120000	#4848FF	1	0.25
chr1	99120001	99560000	B.1.2.2.1.1.1.1.2.2.2	0.286721504112808	.	99120001	99560000	#9191FF	1	0.375
chr1	99560001	99720000	B.2.1.1.1.2.2.2.2.1	0.212690951821387	.	99560001	99720000	#4848FF	1	0.25
chr1	99720001	99880000	B.2.1.2.1.2.2.1.1.1.2.1.2.2.2	0.160987074030552	.	99720001	99880000	#4848FF	1	0.25
chr1	99880001	100200000	B.1.2.1.2.1.2.1.2.2.1	0.316098707403055	.	99880001	100200000	#9191FF	1	0.375
chr1	100200001	100440000	A.1.2.1.1.2.2.2.2.1	0.843713278495887	.	100200001	100440000	#FF4848	1	0.875
chr1	100440001	100640000	A.1.1.2.2.1.2.2.1.2	0.898942420681551	.	100440001	100640000	#FF0000	1	1
chr1	100640001	100920000	A.1.1.2.2.1.2.2.2.2.2.2	0.894242068155112	.	100640001	100920000	#FF0000	1	1
chr1	100920001	101360000	A.2.2.2.1.2.1.1.1.1.2	0.478260869565217	.	100920001	101360000	#FFDADA	1	0.625
chr1	101360001	101600000	A.1.1.2.1.2.2.2.1.1	0.916568742655699	.	101360001	101600000	#FF0000	1	1
chr1	101600001	101720000	A.1.1.2.2.1.2.2.2.2.2.1	0.895417156286721	.	101600001	101720000	#FF0000	1	1
chr1	101720001	101920000	A.1.1.2.1.2.1.2.2	0.920094007050529	.	101720001	101920000	#FF0000	1	1
chr1	101920001	102480000	B.2.1.1.1.2.2.1.1.2.2	0.220916568742656	.	101920001	102480000	#4848FF	1	0.25
chr1	102480001	102760000	B.2.1.2.1.2.2.1.1.1.2.1.2.2.1	0.162162162162162	.	102480001	102760000	#4848FF	1	0.25
chr1	102760001	102960000	B.2.1.2.1.2.2.2.2.1	0.152761457109283	.	102760001	102960000	#4848FF	1	0.25
chr1	102960001	103280000	B.2.2.1.1.1.1.1.1.1.1	0.121034077555817	.	102960001	103280000	#0000FF	1	0.125
chr1	103280001	103480000	B.2.2.1.1.1.1.1.2.2.1	0.111633372502938	.	103280001	103480000	#0000FF	1	0.125
chr1	103480001	103800000	B.2.1.2.1.2.2.1.2.1	0.156286721504113	.	103480001	103800000	#4848FF	1	0.25
chr1	103880001	103920000	B.2.1.2.1.2.2.1.2.1	0.156286721504113	.	103880001	103920000	#4848FF	1	0.25
chr1	104000001	104200000	B.2.1.2.1.2.2.1.2.1	0.156286721504113	.	104000001	104200000	#4848FF	1	0.25
chr1	104280001	104440000	B.2.1.2.1.2.1.2	0.168037602820212	.	104280001	104440000	#4848FF	1	0.25
chr1	104440001	105040000	B.2.2.1.1.1.1.2.1.1	0.109283196239718	.	104440001	105040000	#0000FF	1	0.125
chr1	105040001	105200000	B.2.1.1.1.2.1.1.2	0.225616921269095	.	105040001	105200000	#4848FF	1	0.25
chr1	105200001	105360000	A.2.2.2.1.2.2.2.2.1	0.462984723854289	.	105200001	105360000	#FFDADA	1	0.625
chr1	105360001	105480000	B.1.2.2.1.1.1.2.2.2.2	0.27732079905993	.	105360001	105480000	#9191FF	1	0.375
chr1	105480001	105760000	B.2.2.1.1.1.1.1.1.2.1	0.118683901292597	.	105480001	105760000	#0000FF	1	0.125
chr1	105760001	105840000	B.2.1.2.1.2.2.2.1	0.153936545240893	.	105760001	105840000	#4848FF	1	0.25
chr1	105840001	106120000	B.2.2.1.1.2.1.1.2.1	0.0987074030552291	.	105840001	106120000	#0000FF	1	0.125
chr1	106120001	106440000	B.2.2.1.1.1.1.1.2.2.2	0.110458284371328	.	106120001	106440000	#0000FF	1	0.125
chr1	106440001	106880000	B.2.2.2.1.2.2.1.2.2	0.00940070505287897	.	106440001	106880000	#0000FF	1	0.125
chr1	106880001	107000000	B.2.2.1.1.2.1.1.2.2.1	0.0975323149236193	.	106880001	107000000	#0000FF	1	0.125
chr1	107000001	107360000	B.2.2.2.1.1.2.1.1	0.0282021151586369	.	107000001	107360000	#0000FF	1	0.125
chr1	107360001	107520000	B.2.1.1.1.2.2.1.1.1	0.223266745005875	.	107360001	107520000	#4848FF	1	0.25
chr1	107520001	107800000	B.1.2.2.1.1.2.2.2	0.2737955346651	.	107520001	107800000	#9191FF	1	0.375
chr1	107800001	107880000	B.1.2.2.1.1.1.2.2.2.1.2	0.278495887191539	.	107800001	107880000	#9191FF	1	0.375
chr1	107880001	108080000	B.1.1.2.1.1.1.2.2.1.2	0.383078730904818	.	107880001	108080000	#DADAFF	1	0.5
chr1	108080001	108240000	B.2.1.1.1.2.1.1.1	0.226792009400705	.	108080001	108240000	#4848FF	1	0.25
chr1	108240001	108760000	B.2.1.1.1.1.1.2.1.1.2	0.233842538190364	.	108240001	108760000	#4848FF	1	0.25
chr1	108840001	108920000	B.2.1.1.1.1.1.2.1.1.2	0.233842538190364	.	108840001	108920000	#4848FF	1	0.25
chr1	108960001	109000000	B.2.1.1.1.1.1.2.1.1.2	0.233842538190364	.	108960001	109000000	#4848FF	1	0.25
chr1	109000001	109280000	A.2.1.1.2.2.1.1.2	0.675675675675676	.	109000001	109280000	#FF9191	1	0.75
chr1	109280001	109560000	A.1.1.2.2.1.2.2.2.2.1	0.896592244418331	.	109280001	109560000	#FF0000	1	1
chr1	109560001	109720000	A.1.1.2.2.1.2.1.1.2	0.902467685076381	.	109560001	109720000	#FF0000	1	1
chr1	109720001	110080000	A.1.1.1.2.2.2.1.2.2	0.955346650998825	.	109720001	110080000	#FF0000	1	1
chr1	110080001	110560000	A.1.1.1.2.2.2.1.2.1	0.956521739130435	.	110080001	110560000	#FF0000	1	1
chr1	110560001	110840000	A.1.2.2.1.2.2.1.2	0.763807285546416	.	110560001	110840000	#FF4848	1	0.875
chr1	110840001	110960000	A.1.2.1.2.2.1.2.1.1.2	0.811985898942421	.	110840001	110960000	#FF4848	1	0.875
chr1	110960001	111200000	A.2.1.1.2.2.2.1.1	0.666274970622797	.	110960001	111200000	#FF9191	1	0.75
chr1	111200001	111360000	A.1.2.2.2.2.1.2.2	0.733254994124559	.	111200001	111360000	#FF4848	1	0.875
chr1	111360001	111640000	A.1.2.2.1.1.1.1.1.2.1	0.799059929494712	.	111360001	111640000	#FF4848	1	0.875
chr1	111640001	111800000	A.1.1.2.2.1.2.1.1.1	0.903642773207991	.	111640001	111800000	#FF0000	1	1
chr1	111800001	112080000	A.1.2.1.2.1.1.2.2	0.833137485311398	.	111800001	112080000	#FF4848	1	0.875
chr1	112080001	112240000	A.1.1.2.2.1.2.1.2	0.901292596944771	.	112080001	112240000	#FF0000	1	1
chr1	112240001	112320000	A.2.1.1.1.2.2.2.1	0.698002350176263	.	112240001	112320000	#FF9191	1	0.75
chr1	112320001	112600000	B.1.1.1.2.1.2.1	0.413631022326674	.	112320001	112600000	#DADAFF	1	0.5
chr1	112600001	112840000	B.1.2.1.1.1.1.2	0.341950646298472	.	112600001	112840000	#9191FF	1	0.375
chr1	112840001	113280000	A.1.2.1.1.1.2.2.1.2.1	0.866039952996475	.	112840001	113280000	#FF4848	1	0.875
chr1	113280001	113440000	A.2.1.2.2.1.1.2.1	0.611045828437133	.	113280001	113440000	#FF9191	1	0.75
chr1	113440001	113600000	A.1.2.2.1.2.2.2.2.1.1	0.760282021151586	.	113440001	113600000	#FF4848	1	0.875
chr1	113600001	114120000	B.1.1.2.1.2.1.2.2.2	0.36310223266745	.	113600001	114120000	#DADAFF	1	0.5
chr1	114120001	114200000	B.1.1.2.1.1.1.2.2.2.1	0.381903642773208	.	114120001	114200000	#DADAFF	1	0.5
chr1	114200001	114520000	A.1.1.1.2.2.2.1.1.2.2	0.957696827262045	.	114200001	114520000	#FF0000	1	1
chr1	114520001	114960000	A.2.2.1.1.1.2.1.2.1	0.565217391304348	.	114520001	114960000	#FFDADA	1	0.625
chr1	114960001	115080000	A.2.1.1.1.1.1.2.1.1	0.722679200940071	.	114960001	115080000	#FF9191	1	0.75
chr1	115080001	115360000	A.1.2.2.1.2.2.2.2.2.2	0.753231492361927	.	115080001	115360000	#FF4848	1	0.875
chr1	115360001	115680000	B.1.2.2.1.1.1.2.1.2	0.283196239717979	.	115360001	115680000	#9191FF	1	0.375
chr1	115680001	116120000	B.2.1.2.1.1.2.1.1.1	0.176263219741481	.	115680001	116120000	#4848FF	1	0.25
chr1	116120001	116360000	A.2.2.2.1.2.2.1.1.2	0.466509988249119	.	116120001	116360000	#FFDADA	1	0.625
chr1	116360001	116600000	B.1.2.1.2.1.2.1.2.1	0.317273795534665	.	116360001	116600000	#9191FF	1	0.375
chr1	116600001	116880000	A.2.2.1.1.1.2.2.1.1	0.562867215041128	.	116600001	116880000	#FFDADA	1	0.625
chr1	116880001	117080000	A.1.2.2.1.1.1.2.2.2	0.788484136310223	.	116880001	117080000	#FF4848	1	0.875
chr1	117080001	117200000	A.1.2.2.1.2.2.2.2.1.2.1.1	0.759106933019976	.	117080001	117200000	#FF4848	1	0.875
chr1	117200001	117480000	A.1.2.2.1.2.2.2.2.2.1.2	0.754406580493537	.	117200001	117480000	#FF4848	1	0.875
chr1	117480001	117680000	A.2.1.2.2.1.1.1.2.2.1	0.613396004700352	.	117480001	117680000	#FF9191	1	0.75
chr1	117680001	117840000	B.1.1.1.2.2.1.2.2.2	0.403055229142186	.	117680001	117840000	#DADAFF	1	0.5
chr1	117840001	118120000	A.2.1.2.2.1.1.2.2.2	0.608695652173913	.	117840001	118120000	#FF9191	1	0.75
chr1	118120001	118280000	A.2.2.1.1.1.2.2.2.1.2	0.559341950646298	.	118120001	118280000	#FFDADA	1	0.625
chr1	118280001	118520000	A.2.2.2.1.2.2.1.1.1	0.467685076380729	.	118280001	118520000	#FFDADA	1	0.625
chr1	118520001	118840000	B.2.1.2.1.1.1.1.1	0.18213866039953	.	118520001	118840000	#4848FF	1	0.25
chr1	118840001	119280000	B.2.2.1.1.1.1.2.2	0.105757931844888	.	118840001	119280000	#0000FF	1	0.125
chr1	119280001	119400000	B.1.2.1.2.1.2.2.2.2.2	0.306698002350176	.	119280001	119400000	#9191FF	1	0.375
chr1	119400001	119520000	A.2.2.1.1.1.2.2.2.1.1	0.560517038777908	.	119400001	119520000	#FFDADA	1	0.625
chr1	119520001	119640000	B.1.1.2.1.1.1.1.2.1.1	0.390129259694477	.	119520001	119640000	#DADAFF	1	0.5
chr1	119640001	119800000	A.2.2.1.1.2.2.2.2	0.529964747356052	.	119640001	119800000	#FFDADA	1	0.625
chr1	119800001	119960000	A.2.2.1.1.1.2.2.2.2.1	0.558166862514689	.	119800001	119960000	#FFDADA	1	0.625
chr1	119960001	120120000	B.1.1.2.1.1.1.2.2.2.2	0.380728554641598	.	119960001	120120000	#DADAFF	1	0.5
chr1	120120001	120560000	A.2.2.1.1.1.2.1.2.2	0.564042303172738	.	120120001	120560000	#FFDADA	1	0.625
chr1	120560001	120720000	A.2.2.1.1.1.2.2.1.2	0.561692126909518	.	120560001	120720000	#FFDADA	1	0.625
chr1	120760001	120800000	A.2.2.1.1.1.2.2.1.2	0.561692126909518	.	120760001	120800000	#FFDADA	1	0.625
chr1	120880001	120920000	B.2.1.2.1.1.1.1.2	0.18096357226792	.	120880001	120920000	#4848FF	1	0.25
chr1	121080001	121360000	B.2.1.2.1.1.1.1.2	0.18096357226792	.	121080001	121360000	#4848FF	1	0.25
chr1	142800001	142840000	B.1.2.2.1.1.1.2.2.2.1.1	0.279670975323149	.	142800001	142840000	#9191FF	1	0.375
chr1	142880001	142920000	B.1.2.2.1.1.1.2.2.2.1.1	0.279670975323149	.	142880001	142920000	#9191FF	1	0.375
chr1	143120001	143240000	B.1.2.2.1.1.1.2.2.2.1.1	0.279670975323149	.	143120001	143240000	#9191FF	1	0.375
chr1	143440001	143480000	B.1.2.2.1.1.1.2.2.2.1.1	0.279670975323149	.	143440001	143480000	#9191FF	1	0.375
chr1	143960001	144080000	A.2.1.2.2.2.1.2.1.1	0.585193889541716	.	143960001	144080000	#FF9191	1	0.75
chr1	144520001	144600000	A.2.1.2.2.2.1.2.1.1	0.585193889541716	.	144520001	144600000	#FF9191	1	0.75
chr1	144640001	144720000	A.2.1.2.2.2.1.2.1.1	0.585193889541716	.	144640001	144720000	#FF9191	1	0.75
chr1	144800001	145120000	A.2.1.2.2.2.2.1.1.2	0.575793184488837	.	144800001	145120000	#FF9191	1	0.75
chr1	145120001	145320000	A.2.1.2.2.1.2.2.1.2.2	0.596944770857814	.	145120001	145320000	#FF9191	1	0.75
chr1	145360001	145600000	A.1.1.2.1.1.2.1.2	0.933019976498237	.	145360001	145600000	#FF0000	1	1
chr1	145600001	145840000	A.1.2.1.2.2.1.1.1.2	0.81786133960047	.	145600001	145840000	#FF4848	1	0.875
chr1	146320001	146400000	A.2.2.1.1.2.1.2.2.2.1.1	0.54641598119859	.	146320001	146400000	#FFDADA	1	0.625
chr1	146440001	146760000	A.2.2.1.1.2.1.2.2.2.1.1	0.54641598119859	.	146440001	146760000	#FFDADA	1	0.625
chr1	146760001	146960000	B.1.2.2.2.1.1.1.1.1	0.262044653349001	.	146760001	146960000	#9191FF	1	0.375
chr1	146960001	147400000	B.1.1.1.2.2.1.1.1	0.408930669800235	.	146960001	147400000	#DADAFF	1	0.5
chr1	147400001	147440000	A.2.2.2.1.1.2.1	0.486486486486487	.	147400001	147440000	#FFDADA	1	0.625
chr1	147680001	147840000	A.2.2.2.1.1.2.1	0.486486486486487	.	147680001	147840000	#FFDADA	1	0.625
chr1	148520001	148560000	A.2.2.2.1.1.2.1	0.486486486486487	.	148520001	148560000	#FFDADA	1	0.625
chr1	148840001	148960000	B.2.1.1.1.1.1.1.2	0.236192714453584	.	148840001	148960000	#4848FF	1	0.25
chr1	149000001	149200000	B.2.1.1.1.1.1.1.2	0.236192714453584	.	149000001	149200000	#4848FF	1	0.25
chr1	149200001	149320000	B.1.1.1.1.1.1.1.2	0.441833137485311	.	149200001	149320000	#DADAFF	1	0.5
chr1	149320001	149440000	B.1.1.2.1.1.1.2.2.1.1	0.384253819036428	.	149320001	149440000	#DADAFF	1	0.5
chr1	149640001	149760000	B.1.1.2.1.1.1.2.2.1.1	0.384253819036428	.	149640001	149760000	#DADAFF	1	0.5
chr1	149760001	150200000	A.1.1.1.1.2.1.1.2	0.99529964747356	.	149760001	150200000	#FF0000	1	1
chr1	150200001	150600000	A.1.1.1.2.1.2.1.2	0.975323149236193	.	150200001	150600000	#FF0000	1	1
chr1	150600001	151000000	A.1.1.1.1.2.1.1.1	0.99647473560517	.	150600001	151000000	#FF0000	1	1
chr1	151000001	151280000	A.1.1.2.1.1.2.1.1	0.934195064629847	.	151000001	151280000	#FF0000	1	1
chr1	151280001	151440000	A.1.2.1.2.1.2.2	0.8213866039953	.	151280001	151440000	#FF4848	1	0.875
chr1	151440001	151840000	A.1.2.1.2.1.1.2.1.2	0.834312573443008	.	151440001	151840000	#FF4848	1	0.875
chr1	151840001	152040000	A.2.1.1.2.2.2.2.1.1	0.660399529964747	.	151840001	152040000	#FF9191	1	0.75
chr1	152040001	152520000	B.1.1.2.1.2.1.2.1.2.2	0.36545240893067	.	152040001	152520000	#DADAFF	1	0.5
chr1	152520001	152760000	B.1.2.1.2.2.1.2.2.2	0.299647473560517	.	152520001	152760000	#9191FF	1	0.375
chr1	152760001	152960000	B.1.1.2.1.2.1.2.1.2.1	0.36662749706228	.	152760001	152960000	#DADAFF	1	0.5
chr1	152960001	153160000	B.1.2.1.2.2.1.2.1	0.301997649823737	.	152960001	153160000	#9191FF	1	0.375
chr1	153160001	153480000	A.2.2.1.1.2.1.2.1.1.2	0.551116333725029	.	153160001	153480000	#FFDADA	1	0.625
chr1	153520001	153960000	A.1.1.1.1.2.1.2.1.2	0.992949471210341	.	153520001	153960000	#FF0000	1	1
chr1	153960001	154120000	A.1.2.2.2.2.1.2.1.2	0.734430082256169	.	153960001	154120000	#FF4848	1	0.875
chr1	154120001	154600000	A.1.1.1.2.1.2.2.1	0.974148061104583	.	154120001	154600000	#FF0000	1	1
chr1	154600001	154920000	A.1.2.1.2.2.1.2.2.2	0.807285546415981	.	154600001	154920000	#FF4848	1	0.875
chr1	154920001	155120000	A.1.1.2.1.1.2.2.1.2.2	0.929494712103408	.	154920001	155120000	#FF0000	1	1
chr1	155120001	155480000	A.1.1.1.2.2.1.2.2.2	0.961222091656874	.	155120001	155480000	#FF0000	1	1
chr1	155480001	155560000	A.1.2.2.2.1.2.1.2.2	0.741480611045828	.	155480001	155560000	#FF4848	1	0.875
chr1	155560001	155680000	A.1.2.1.2.2.2.1.1	0.806110458284371	.	155560001	155680000	#FF4848	1	0.875
chr1	155680001	155760000	A.2.1.1.1.2.1.2.1.1.1	0.710928319623972	.	155680001	155760000	#FF9191	1	0.75
chr1	155760001	156080000	A.1.1.2.1.1.2.2.1.2.1	0.930669800235018	.	155760001	156080000	#FF0000	1	1
chr1	156080001	156320000	A.1.1.1.2.2.1.2.2.1	0.962397179788484	.	156080001	156320000	#FF0000	1	1
chr1	156320001	156560000	A.1.1.2.2.1.1.2.1.1	0.90716803760282	.	156320001	156560000	#FF0000	1	1
chr1	156560001	156680000	A.2.1.1.1.2.1.2.1.1.2	0.709753231492362	.	156560001	156680000	#FF9191	1	0.75
chr1	156680001	156880000	A.1.2.1.2.1.1.2.1.1	0.835487661574618	.	156680001	156880000	#FF4848	1	0.875
chr1	156880001	157240000	A.1.2.1.2.2.1.1.2.1	0.81668625146886	.	156880001	157240000	#FF4848	1	0.875
chr1	157240001	157560000	A.1.2.1.1.2.1.1.1.2.1	0.855464159811986	.	157240001	157560000	#FF4848	1	0.875
chr1	157560001	157840000	A.2.1.1.2.1.1.2.2	0.687426556991774	.	157560001	157840000	#FF9191	1	0.75
chr1	157840001	158160000	A.2.2.2.2.2.1.1.2	0.447708578143361	.	157840001	158160000	#FFDADA	1	0.625
chr1	158160001	158360000	A.2.2.2.1.1.2.2.1.1	0.485311398354877	.	158160001	158360000	#FFDADA	1	0.625
chr1	158360001	158520000	B.1.2.2.2.1.1.1.1.2	0.260869565217391	.	158360001	158520000	#9191FF	1	0.375
chr1	158520001	158800000	B.1.2.1.2.2.1.2.2.1	0.300822561692127	.	158520001	158800000	#9191FF	1	0.375
chr1	158800001	158960000	B.1.1.1.2.2.1.2.2.1	0.404230317273796	.	158800001	158960000	#DADAFF	1	0.5
chr1	158960001	159080000	A.2.1.1.2.1.1.1.2	0.693301997649824	.	158960001	159080000	#FF9191	1	0.75
chr1	159080001	159280000	B.1.2.1.2.2.1.1.1.2	0.304347826086957	.	159080001	159280000	#9191FF	1	0.375
chr1	159280001	159720000	B.2.1.2.2.2.1.2.2	0.130434782608696	.	159280001	159720000	#4848FF	1	0.25
chr1	159720001	160040000	A.2.1.1.2.1.1.2.1.1.1.2	0.690951821386604	.	159720001	160040000	#FF9191	1	0.75
chr1	160040001	160400000	A.1.1.1.2.2.1.1.2.2	0.965922444183314	.	160040001	160400000	#FF0000	1	1
chr1	160400001	160560000	A.1.1.1.1.2.1.2.1.1	0.994124559341951	.	160400001	160560000	#FF0000	1	1
chr1	160560001	160680000	A.1.1.2.2.2.1.2.1.1	0.888366627497062	.	160560001	160680000	#FF0000	1	1
chr1	160680001	161200000	A.1.1.1.1.1.1.1	1	.	160680001	161200000	#FF0000	1	1
chr1	161200001	161440000	A.1.1.1.2.1.1.2.1.1.1	0.983548766157462	.	161200001	161440000	#FF0000	1	1
chr1	161440001	161520000	A.1.2.1.1.1.2.1.2.2.1	0.870740305522914	.	161440001	161520000	#FF4848	1	0.875
chr1	161520001	161720000	A.1.1.1.2.2.1.1.2.1.1	0.968272620446534	.	161520001	161720000	#FF0000	1	1
chr1	161720001	162040000	A.1.2.1.1.2.1.1.2	0.853113983548766	.	161720001	162040000	#FF4848	1	0.875
chr1	162040001	162360000	B.1.1.1.1.1.2.2.1.2	0.433607520564042	.	162040001	162360000	#DADAFF	1	0.5
chr1	162360001	162600000	A.2.1.2.2.2.2.1.1.1	0.576968272620447	.	162360001	162600000	#FF9191	1	0.75
chr1	162600001	162800000	B.1.1.1.1.1.2.2.1.1	0.434782608695652	.	162600001	162800000	#DADAFF	1	0.5
chr1	162800001	163160000	B.2.1.1.2.2.2.1.2.2	0.190364277320799	.	162800001	163160000	#4848FF	1	0.25
chr1	163160001	163320000	B.1.1.1.1.1.2.2.2.2	0.431257344300823	.	163160001	163320000	#DADAFF	1	0.5
chr1	163320001	163880000	B.2.2.2.1.2.2.2.1	0.0082256169212691	.	163320001	163880000	#0000FF	1	0.125
chr1	163880001	163960000	B.2.2.1.2.1.1.1.1.1.2	0.0846063454759107	.	163880001	163960000	#0000FF	1	0.125
chr1	163960001	164520000	B.2.2.2.2.2.1	0.00235017626321974	.	163960001	164520000	#0000FF	1	0.125
chr1	164520001	164720000	B.2.2.1.2.1.2.2.1.1	0.0622796709753232	.	164520001	164720000	#0000FF	1	0.125
chr1	164720001	165040000	B.2.2.1.2.1.1.2.1	0.0799059929494712	.	164720001	165040000	#0000FF	1	0.125
chr1	165040001	165160000	B.2.1.1.2.1.1.1.1.2	0.209165687426557	.	165040001	165160000	#4848FF	1	0.25
chr1	165160001	165280000	B.1.2.2.2.1.1.1.2	0.259694477085781	.	165160001	165280000	#9191FF	1	0.375
chr1	165280001	165560000	B.1.1.2.1.2.2.2.1.2.2	0.357226792009401	.	165280001	165560000	#DADAFF	1	0.5
chr1	165560001	165880000	A.1.1.2.1.2.2.2.2	0.914218566392479	.	165560001	165880000	#FF0000	1	1
chr1	165880001	166160000	B.1.2.1.2.2.2.1.2	0.297297297297297	.	165880001	166160000	#9191FF	1	0.375
chr1	166160001	166520000	B.2.1.1.2.1.1.1.1.1	0.210340775558167	.	166160001	166520000	#4848FF	1	0.25
chr1	166520001	166800000	B.2.1.1.2.2.2.1.1	0.192714453584019	.	166520001	166800000	#4848FF	1	0.25
chr1	166800001	167200000	A.1.2.2.1.1.2.2.1.1.2.1	0.779083431257344	.	166800001	167200000	#FF4848	1	0.875
chr1	167200001	167520000	A.1.1.1.2.2.1.1.1.1.2	0.970622796709753	.	167200001	167520000	#FF0000	1	1
chr1	167520001	167720000	A.1.1.1.2.1.1.2.1.2.1	0.981198589894242	.	167520001	167720000	#FF0000	1	1
chr1	167720001	167880000	A.1.2.1.1.1.2.1.2.2.2	0.869565217391304	.	167720001	167880000	#FF4848	1	0.875
chr1	167880001	168240000	A.1.1.1.2.1.1.2.1.2.2	0.980023501762632	.	167880001	168240000	#FF0000	1	1
chr1	168240001	168560000	A.1.1.2.1.1.1.1.1.1.2.2	0.947121034077556	.	168240001	168560000	#FF0000	1	1
chr1	168560001	168680000	A.2.1.1.2.2.2.2.1.2	0.659224441833137	.	168560001	168680000	#FF9191	1	0.75
chr1	168680001	168960000	A.1.1.2.2.2.1.2.2.1	0.886016451233843	.	168680001	168960000	#FF0000	1	1
chr1	168960001	169120000	A.1.1.2.1.1.1.1.2.2.2	0.936545240893067	.	168960001	169120000	#FF0000	1	1
chr1	169120001	169360000	A.1.2.1.1.1.2.2.1.2.2	0.864864864864865	.	169120001	169360000	#FF4848	1	0.875
chr1	169360001	169560000	A.1.2.2.1.2.1.2.1.2	0.772032902467685	.	169360001	169560000	#FF4848	1	0.875
chr1	169560001	169880000	A.1.2.1.1.2.1.1.1.1.1.1.2	0.860164512338425	.	169560001	169880000	#FF4848	1	0.875
chr1	169880001	170040000	A.2.1.2.2.2.1.1.2.2	0.586368977673326	.	169880001	170040000	#FF9191	1	0.75
chr1	170040001	170280000	B.1.2.1.2.2.2.1.1	0.298472385428907	.	170040001	170280000	#9191FF	1	0.375
chr1	170280001	170600000	B.1.2.2.2.1.1.2.2.1	0.257344300822562	.	170280001	170600000	#9191FF	1	0.375
chr1	170600001	170920000	B.2.1.1.2.2.2.1.2.1	0.191539365452409	.	170600001	170920000	#4848FF	1	0.25
chr1	170920001	171440000	B.1.2.2.2.1.1.2.2.2	0.256169212690952	.	170920001	171440000	#9191FF	1	0.375
chr1	171440001	171600000	A.1.2.1.1.2.1.1.1.1.1.2.2	0.857814336075206	.	171440001	171600000	#FF4848	1	0.875
chr1	171600001	171800000	A.2.1.2.2.1.2.2.2.2	0.592244418331375	.	171600001	171800000	#FF9191	1	0.75
chr1	171800001	172000000	B.1.1.2.1.2.2.2.1.2.1	0.358401880141011	.	171800001	172000000	#DADAFF	1	0.5
chr1	172000001	172080000	B.1.1.2.1.1.2.2.1.1	0.377203290246769	.	172000001	172080000	#DADAFF	1	0.5
chr1	172080001	172280000	A.2.2.2.1.1.2.2.1.2.2.1	0.482961222091657	.	172080001	172280000	#FFDADA	1	0.625
chr1	172280001	172680000	A.2.1.1.2.1.1.2.1.2	0.688601645123384	.	172280001	172680000	#FF9191	1	0.75
chr1	172680001	172840000	A.2.2.2.1.1.2.2.1.2.2.2	0.481786133960047	.	172680001	172840000	#FFDADA	1	0.625
chr1	172840001	173160000	A.2.2.2.1.1.2.2.2	0.480611045828437	.	172840001	173160000	#FFDADA	1	0.625
chr1	173160001	173480000	A.1.1.2.2.2.2.2.2	0.880141010575793	.	173160001	173480000	#FF0000	1	1
chr1	173480001	173720000	A.2.2.1.1.2.1.2.2.2.1.2	0.54524089306698	.	173480001	173720000	#FFDADA	1	0.625
chr1	173720001	174000000	A.1.2.1.1.1.2.2.1.1.1	0.868390129259694	.	173720001	174000000	#FF4848	1	0.875
chr1	174000001	174240000	A.1.2.2.1.1.2.1.2.2.1.2	0.782608695652174	.	174000001	174240000	#FF4848	1	0.875
chr1	174240001	174680000	A.2.2.1.1.2.1.2.1.1.1	0.552291421856639	.	174240001	174680000	#FFDADA	1	0.625
chr1	174680001	175000000	A.1.2.1.1.1.1.1.2	0.876615746180964	.	174680001	175000000	#FF4848	1	0.875
chr1	175000001	175320000	A.1.2.2.1.2.1.2.2.2.2	0.767332549941246	.	175000001	175320000	#FF4848	1	0.875
chr1	175320001	175720000	B.1.1.1.2.2.1.1.2	0.407755581668625	.	175320001	175720000	#DADAFF	1	0.5
chr1	175720001	176200000	A.2.1.2.2.1.2.2.2.1.1.2	0.594594594594595	.	175720001	176200000	#FF9191	1	0.75
chr1	176200001	176800000	B.2.1.2.2.2.1.1.1	0.135135135135135	.	176200001	176800000	#4848FF	1	0.25
chr1	176800001	177400000	B.2.2.1.2.2.2.2	0.0340775558166862	.	176800001	177400000	#0000FF	1	0.125
chr1	177400001	177600000	B.2.2.1.2.1.2.2.1.2	0.0611045828437133	.	177400001	177600000	#0000FF	1	0.125
chr1	177600001	177720000	B.2.1.2.2.1.1.1	0.149236192714454	.	177600001	177720000	#4848FF	1	0.25
chr1	177720001	178040000	B.2.1.2.2.2.1.2.1.2	0.131609870740306	.	177720001	178040000	#4848FF	1	0.25
chr1	178040001	178200000	B.2.1.2.2.2.1.2.1.1	0.132784958871915	.	178040001	178200000	#4848FF	1	0.25
chr1	178200001	178520000	B.2.1.1.2.1.1.1.2	0.207990599294947	.	178200001	178520000	#4848FF	1	0.25
chr1	178520001	178720000	A.1.2.2.1.2.1.2.2.2.1	0.768507638072855	.	178520001	178720000	#FF4848	1	0.875
chr1	178720001	179000000	A.2.1.2.2.1.2.1.2.2	0.602820211515864	.	178720001	179000000	#FF9191	1	0.75
chr1	179000001	179360000	A.1.2.1.1.2.1.1.1.1.1.2.1	0.858989424206816	.	179000001	179360000	#FF4848	1	0.875
chr1	179360001	179640000	B.1.2.2.2.2.2.2.1	0.243243243243243	.	179360001	179640000	#9191FF	1	0.375
chr1	179640001	179840000	A.2.2.2.1.1.2.2.1.2.1	0.484136310223267	.	179640001	179840000	#FFDADA	1	0.625
chr1	179840001	180120000	A.1.1.2.1.1.1.1.1.1.2.1	0.948296122209166	.	179840001	180120000	#FF0000	1	1
chr1	180120001	180440000	A.1.2.2.1.1.2.1.1.1	0.787309048178613	.	180120001	180440000	#FF4848	1	0.875
chr1	180440001	180880000	A.1.2.1.1.1.2.2.1.1.2	0.867215041128085	.	180440001	180880000	#FF4848	1	0.875
chr1	180880001	181160000	A.1.1.1.1.2.2.2.2.1	0.987074030552291	.	180880001	181160000	#FF0000	1	1
chr1	181160001	181480000	A.2.1.1.2.1.1.2.1.1.1.1	0.692126909518214	.	181160001	181480000	#FF9191	1	0.75
chr1	181480001	181760000	A.2.1.2.2.2.2.2.2.1	0.572267920094007	.	181480001	181760000	#FF9191	1	0.75
chr1	181760001	181880000	B.1.1.2.1.2.1.2.1.1	0.36780258519389	.	181760001	181880000	#DADAFF	1	0.5
chr1	181880001	182040000	A.2.2.2.1.1.1.2.1.1	0.492361927144536	.	181880001	182040000	#FFDADA	1	0.625
chr1	182040001	182560000	A.2.2.1.1.2.1.1.2.2	0.553466509988249	.	182040001	182560000	#FFDADA	1	0.625
chr1	182560001	182840000	A.1.1.2.2.2.1.1.1.1	0.893066980023502	.	182560001	182840000	#FF0000	1	1
chr1	182840001	183600000	A.1.1.1.2.1.1.1	0.984723854289072	.	182840001	183600000	#FF0000	1	1
chr1	183600001	183920000	A.1.1.2.1.1.1.1.1.1.1	0.949471210340776	.	183600001	183920000	#FF0000	1	1
chr1	183920001	184200000	A.2.2.1.1.2.1.2.2.2.2.2	0.54289071680376	.	183920001	184200000	#FFDADA	1	0.625
chr1	184200001	184640000	B.1.1.2.1.2.2.2.1.1	0.35957696827262	.	184200001	184640000	#DADAFF	1	0.5
chr1	184640001	184960000	A.1.2.1.1.2.1.1.1.1.1.1.1	0.861339600470035	.	184640001	184960000	#FF4848	1	0.875
chr1	184960001	185200000	A.2.1.1.2.1.2.2.2.1.2	0.679200940070505	.	184960001	185200000	#FF9191	1	0.75
chr1	185200001	185400000	A.2.1.1.2.1.2.2.1.1.2	0.682726204465335	.	185200001	185400000	#FF9191	1	0.75
chr1	185400001	185680000	A.2.1.2.2.1.2.1.2.1	0.603995299647474	.	185400001	185680000	#FF9191	1	0.75
chr1	185680001	186080000	B.2.1.2.2.2.2.1.2.2	0.125734430082256	.	185680001	186080000	#4848FF	1	0.25
chr1	186080001	186280000	B.1.1.2.1.1.2.1.2	0.378378378378378	.	186080001	186280000	#DADAFF	1	0.5
chr1	186280001	186440000	A.2.1.2.2.2.1.1.2.1	0.587544065804935	.	186280001	186440000	#FF9191	1	0.75
chr1	186440001	186680000	B.1.2.2.2.1.2.1.2.1	0.253819036427732	.	186440001	186680000	#9191FF	1	0.375
chr1	186680001	186920000	B.1.1.2.1.1.2.1.1	0.379553466509988	.	186680001	186920000	#DADAFF	1	0.5
chr1	186920001	187640000	B.2.2.1.2.2.2.1.2.1.2	0.036427732079906	.	186920001	187640000	#0000FF	1	0.125
chr1	187640001	187880000	B.2.1.2.2.2.2.1.1.2	0.128084606345476	.	187640001	187880000	#4848FF	1	0.25
chr1	187880001	188040000	A.2.2.2.1.1.1.1.2.2.2	0.493537015276146	.	187880001	188040000	#FFDADA	1	0.625
chr1	188040001	188440000	B.2.2.1.2.1.1.2.2.2	0.0716803760282021	.	188040001	188440000	#0000FF	1	0.125
chr1	188440001	188600000	B.2.2.1.2.1.2.1.2.2.2.1.1	0.0658049353701528	.	188440001	188600000	#0000FF	1	0.125
chr1	188600001	188760000	B.2.2.1.2.1.2.1.2.1.1	0.0693301997649824	.	188600001	188760000	#0000FF	1	0.125
chr1	188760001	188920000	B.2.2.1.2.2.1.1.2.2	0.0481786133960047	.	188760001	188920000	#0000FF	1	0.125
chr1	188920001	189040000	B.2.2.1.2.1.2.1.2.2.2.1.2	0.0646298472385429	.	188920001	189040000	#0000FF	1	0.125
chr1	189040001	189240000	B.2.2.1.2.1.2.1.2.2.1	0.0669800235017626	.	189040001	189240000	#0000FF	1	0.125
chr1	189240001	189400000	B.2.2.1.2.1.2.1.2.2.2.2	0.063454759106933	.	189240001	189400000	#0000FF	1	0.125
chr1	189400001	189560000	B.2.1.2.2.1.2.2.2.1	0.137485311398355	.	189400001	189560000	#4848FF	1	0.25
chr1	189560001	189760000	B.2.2.1.2.1.2.2.2.1.2.2	0.0552291421856639	.	189560001	189760000	#0000FF	1	0.125
chr1	189760001	190080000	B.2.2.1.2.2.2.1.1.1.2	0.0411280846063455	.	189760001	190080000	#0000FF	1	0.125
chr1	190080001	190160000	B.2.2.1.2.1.1.1.1.1.1.1	0.0869565217391304	.	190080001	190160000	#0000FF	1	0.125
chr1	190160001	190440000	B.2.2.1.2.1.2.2.2.1.1.2	0.0587544065804935	.	190160001	190440000	#0000FF	1	0.125
chr1	190440001	191080000	B.2.2.1.2.2.2.1.2.1.1	0.0376028202115159	.	190440001	191080000	#0000FF	1	0.125
chr1	191080001	191200000	B.1.2.2.2.1.2.2.2	0.250293772032902	.	191080001	191200000	#9191FF	1	0.375
chr1	191200001	191360000	B.2.1.2.2.1.2.2.2.2	0.136310223266745	.	191200001	191360000	#4848FF	1	0.25
chr1	191360001	191560000	B.2.1.2.2.1.2.1.1.1	0.142185663924794	.	191360001	191560000	#4848FF	1	0.25
chr1	191560001	191760000	B.2.1.1.2.2.2.2.1.2.2	0.186839012925969	.	191560001	191760000	#4848FF	1	0.25
chr1	191760001	192040000	B.2.2.1.2.1.2.2.2.2.1	0.0540540540540541	.	191760001	192040000	#0000FF	1	0.125
chr1	192040001	192200000	B.2.2.1.2.1.1.1.1.2.2	0.082256169212691	.	192040001	192200000	#0000FF	1	0.125
chr1	192200001	192440000	B.2.1.1.2.1.1.2.2.2	0.202115158636898	.	192200001	192440000	#4848FF	1	0.25
chr1	192440001	192600000	A.1.1.2.2.2.2.1	0.883666274970623	.	192440001	192600000	#FF0000	1	1
chr1	192600001	192800000	A.2.1.2.2.1.2.1.1.1	0.607520564042303	.	192600001	192800000	#FF9191	1	0.75
chr1	192800001	192960000	A.2.2.2.1.1.1.1.2.2.1	0.494712103407756	.	192800001	192960000	#FFDADA	1	0.625
chr1	192960001	193280000	A.1.2.2.1.1.2.2.1.1.1	0.780258519388954	.	192960001	193280000	#FF4848	1	0.875
chr1	193280001	193600000	B.1.2.1.2.2.2.2.1.1	0.296122209165687	.	193280001	193600000	#9191FF	1	0.375
chr1	193600001	194320000	B.2.2.1.2.1.2.2.2.1.2.1.2	0.0564042303172738	.	193600001	194320000	#0000FF	1	0.125
chr1	194320001	194520000	B.2.1.2.2.1.2.1.1.2	0.141010575793184	.	194320001	194520000	#4848FF	1	0.25
chr1	194520001	194720000	B.2.2.1.2.1.2.1.2.1.2	0.0681551116333725	.	194520001	194720000	#0000FF	1	0.125
chr1	194720001	195080000	B.2.2.1.2.1.2.2.2.1.2.1.1	0.0575793184488837	.	194720001	195080000	#0000FF	1	0.125
chr1	195080001	195200000	B.2.1.1.2.1.1.2.2.1	0.203290246768508	.	195080001	195200000	#4848FF	1	0.25
chr1	195200001	195440000	B.2.2.1.2.1.1.2.2.1.1.1	0.0787309048178613	.	195200001	195440000	#0000FF	1	0.125
chr1	195440001	195720000	B.2.2.1.2.1.1.1.1.2.1	0.0834312573443008	.	195440001	195720000	#0000FF	1	0.125
chr1	195720001	195840000	B.2.1.1.2.1.2.1	0.200940070505288	.	195720001	195840000	#4848FF	1	0.25
chr1	195840001	196000000	B.2.2.1.2.2.1.2.2	0.0446533490011751	.	195840001	196000000	#0000FF	1	0.125
chr1	196000001	196080000	B.2.1.1.2.1.2.2.2	0.198589894242068	.	196000001	196080000	#4848FF	1	0.25
chr1	196080001	196440000	B.2.2.1.2.2.2.1.1.1.1.2	0.0423031727379553	.	196080001	196440000	#0000FF	1	0.125
chr1	196440001	196720000	B.2.2.1.2.1.2.2.2.1.1.1	0.0599294947121034	.	196440001	196720000	#0000FF	1	0.125
chr1	196720001	196840000	B.2.1.1.2.1.2.2.1	0.199764982373678	.	196720001	196840000	#4848FF	1	0.25
chr1	196840001	197040000	B.2.1.1.2.1.1.2.1.1.2	0.205640423031727	.	196840001	197040000	#4848FF	1	0.25
chr1	197040001	197200000	A.2.2.1.1.2.2.1.2.1.2	0.535840188014101	.	197040001	197200000	#FFDADA	1	0.625
chr1	197200001	197480000	B.2.1.2.2.2.2.1.2.1	0.126909518213866	.	197200001	197480000	#4848FF	1	0.25
chr1	197480001	197680000	B.2.1.2.2.1.2.1.2	0.139835487661575	.	197480001	197680000	#4848FF	1	0.25
chr1	197680001	198080000	B.2.1.1.2.2.2.2.1.1	0.189189189189189	.	197680001	198080000	#4848FF	1	0.25
chr1	198080001	198240000	A.1.2.2.1.1.2.2.2	0.775558166862515	.	198080001	198240000	#FF4848	1	0.875
chr1	198240001	198480000	B.1.1.1.1.2.2.1	0.423031727379553	.	198240001	198480000	#DADAFF	1	0.5
chr1	198480001	198680000	A.1.2.1.1.1.1.1.1.2	0.877790834312573	.	198480001	198680000	#FF4848	1	0.875
chr1	198680001	198840000	A.2.1.1.2.1.2.2.2.1.1	0.680376028202115	.	198680001	198840000	#FF9191	1	0.75
chr1	198840001	199240000	A.1.2.1.1.1.1.1.1.1	0.878965922444183	.	198840001	199240000	#FF4848	1	0.875
chr1	199240001	199600000	B.1.2.2.2.1.1.2.1	0.258519388954172	.	199240001	199600000	#9191FF	1	0.375
chr1	199600001	199840000	B.2.1.2.2.1.1.2.1.2	0.145710928319624	.	199600001	199840000	#4848FF	1	0.25
chr1	199840001	200040000	B.1.1.2.1.2.2.2.2.2	0.353701527614571	.	199840001	200040000	#DADAFF	1	0.5
chr1	200040001	200280000	A.2.2.1.1.2.2.1.1.1.2	0.540540540540541	.	200040001	200280000	#FFDADA	1	0.625
chr1	200280001	200560000	A.1.1.2.2.2.2.2.1.1	0.882491186839013	.	200280001	200560000	#FF0000	1	1
chr1	200560001	200840000	A.1.1.1.2.1.1.2.2.1	0.978848413631022	.	200560001	200840000	#FF0000	1	1
chr1	200840001	200920000	A.1.2.1.1.2.2.1.2	0.847238542890717	.	200840001	200920000	#FF4848	1	0.875
chr1	200920001	201160000	A.1.1.2.1.1.1.1.1.2.2	0.943595769682726	.	200920001	201160000	#FF0000	1	1
chr1	201160001	201400000	A.2.1.2.2.2.2.2.2.2	0.571092831962397	.	201160001	201400000	#FF9191	1	0.75
chr1	201400001	201840000	A.1.2.2.1.2.1.1	0.774383078730905	.	201400001	201840000	#FF4848	1	0.875
chr1	201840001	202040000	A.1.2.2.2.1.1.1.2	0.750881316098707	.	201840001	202040000	#FF4848	1	0.875
chr1	202040001	202480000	A.1.2.1.2.2.1.1.2.2.2	0.81433607520564	.	202040001	202480000	#FF4848	1	0.875
chr1	202480001	202600000	A.1.2.1.1.2.1.2.1.1	0.851938895417156	.	202480001	202600000	#FF4848	1	0.875
chr1	202600001	202760000	A.2.1.2.1.1.2.1.1	0.643948296122209	.	202600001	202760000	#FF9191	1	0.75
chr1	202760001	202840000	A.2.1.2.1.2.2.1.2.1	0.625146886016451	.	202760001	202840000	#FF9191	1	0.75
chr1	202840001	202960000	A.1.2.2.2.1.1.1.1	0.752056404230317	.	202840001	202960000	#FF4848	1	0.875
chr1	202960001	203160000	A.2.1.1.2.2.2.2.2.1	0.658049353701528	.	202960001	203160000	#FF9191	1	0.75
chr1	203160001	203360000	A.1.2.1.1.1.2.1.2.1	0.871915393654524	.	203160001	203360000	#FF4848	1	0.875
chr1	203360001	203680000	A.2.1.1.2.2.2.2.2.2.1	0.656874265569918	.	203360001	203680000	#FF9191	1	0.75
chr1	203680001	203840000	A.1.2.1.2.2.1.1.2.2.1	0.81551116333725	.	203680001	203840000	#FF4848	1	0.875
chr1	203840001	204080000	A.2.2.2.2.2.1.1.1.1	0.45005875440658	.	203840001	204080000	#FFDADA	1	0.625
chr1	204080001	204400000	A.2.1.1.2.2.2.2.2.2.2	0.655699177438308	.	204080001	204400000	#FF9191	1	0.75
chr1	204400001	204520000	A.1.1.2.1.1.1.1.2.1.2	0.940070505287897	.	204400001	204520000	#FF0000	1	1
chr1	204520001	204840000	A.2.1.2.1.1.2.2.1	0.641598119858989	.	204520001	204840000	#FF9191	1	0.75
chr1	204840001	205200000	A.2.1.2.1.1.2.2.2	0.64042303172738	.	204840001	205200000	#FF9191	1	0.75
chr1	205200001	205560000	A.1.2.2.2.2.1.1	0.737955346650999	.	205200001	205560000	#FF4848	1	0.875
chr1	205560001	205760000	A.1.1.2.1.1.1.1.2.1.1.2	0.941245593419506	.	205560001	205760000	#FF0000	1	1
chr1	205760001	205920000	A.2.1.2.1.1.2.1.2	0.642773207990599	.	205760001	205920000	#FF9191	1	0.75
chr1	205920001	205960000	A.2.2.1.2.2.2.2	0.498237367802585	.	205920001	205960000	#FFDADA	1	0.625
chr1	206080001	206160000	A.2.2.1.2.2.2.2	0.498237367802585	.	206080001	206160000	#FFDADA	1	0.625
chr1	206160001	206360000	A.2.1.1.2.1.1.1.1	0.694477085781434	.	206160001	206360000	#FF9191	1	0.75
chr1	206480001	206560000	A.2.2.1.2.2.2.1	0.499412455934195	.	206480001	206560000	#FFDADA	1	0.625
chr1	206560001	207000000	A.1.1.1.1.2.2.2.2.2	0.985898942420682	.	206560001	207000000	#FF0000	1	1
chr1	207000001	207200000	A.1.1.2.2.2.1.1.2.1	0.890716803760282	.	207000001	207200000	#FF0000	1	1
chr1	207200001	207480000	A.1.2.2.1.1.2.1.2.2.2	0.781433607520564	.	207200001	207480000	#FF4848	1	0.875
chr1	207480001	207720000	A.1.2.1.1.2.1.2.2	0.849588719153937	.	207480001	207720000	#FF4848	1	0.875
chr1	207720001	207920000	A.2.2.1.1.2.1.2.2.1.2	0.5475910693302	.	207720001	207920000	#FFDADA	1	0.625
chr1	207920001	208160000	A.1.2.1.1.1.2.2.2.2	0.862514688601645	.	207920001	208160000	#FF4848	1	0.875
chr1	208160001	208520000	B.1.1.2.1.2.1.1.1.2	0.370152761457109	.	208160001	208520000	#DADAFF	1	0.5
chr1	208520001	209200000	B.1.2.2.2.2.1.2.1	0.247943595769683	.	208520001	209200000	#9191FF	1	0.375
chr1	209200001	209360000	A.2.1.2.2.1.2.2.1.2.1	0.598119858989424	.	209200001	209360000	#FF9191	1	0.75
chr1	209360001	209720000	B.1.2.2.2.2.1.2.2.1	0.246768507638073	.	209360001	209720000	#9191FF	1	0.375
chr1	209720001	210040000	A.1.2.2.1.2.1.2.2.1.1	0.770857814336075	.	209720001	210040000	#FF4848	1	0.875
chr1	210040001	210480000	B.2.1.1.2.2.1.1.1	0.197414806110458	.	210040001	210480000	#4848FF	1	0.25
chr1	210480001	210600000	A.2.2.2.1.1.1.1.1	0.497062279670975	.	210480001	210600000	#FFDADA	1	0.625
chr1	210600001	210960000	B.1.2.2.2.2.1.1	0.249118683901293	.	210600001	210960000	#9191FF	1	0.375
chr1	210960001	211400000	B.2.1.1.2.2.1.1.2	0.196239717978848	.	210960001	211400000	#4848FF	1	0.25
chr1	211400001	211680000	A.1.2.1.1.2.1.1.1.1.2	0.856639247943596	.	211400001	211680000	#FF4848	1	0.875
chr1	211680001	211840000	A.1.2.2.1.1.2.1.2.1	0.784958871915394	.	211680001	211840000	#FF4848	1	0.875
chr1	211840001	212280000	A.1.1.1.1.2.2.1	0.990599294947121	.	211840001	212280000	#FF0000	1	1
chr1	212280001	212520000	A.1.1.2.1.1.1.1.1.2.1.1	0.945945945945946	.	212280001	212520000	#FF0000	1	1
chr1	212520001	212680000	A.1.2.1.1.1.2.1.1	0.873090481786134	.	212520001	212680000	#FF4848	1	0.875
chr1	212680001	213240000	A.1.1.1.1.1.1.2	0.99882491186839	.	212680001	213240000	#FF0000	1	1
chr1	213240001	213600000	A.2.1.2.2.1.2.2.2.1.1.1	0.595769682726204	.	213240001	213600000	#FF9191	1	0.75
chr1	213600001	214080000	B.2.1.1.2.2.1.2.1	0.195064629847239	.	213600001	214080000	#4848FF	1	0.25
chr1	214080001	214400000	B.2.1.1.2.2.1.2.2	0.193889541715629	.	214080001	214400000	#4848FF	1	0.25
chr1	214400001	214560000	A.2.2.2.1.1.1.2.2.2.2	0.487661574618096	.	214400001	214560000	#FFDADA	1	0.625
chr1	214560001	214840000	A.2.2.1.1.2.2.1.1.2	0.539365452408931	.	214560001	214840000	#FFDADA	1	0.625
chr1	214840001	215040000	B.2.1.2.2.1.1.2.1.1.1	0.148061104582844	.	214840001	215040000	#4848FF	1	0.25
chr1	215040001	215240000	B.2.2.1.2.1.1.2.2.1.2.1.2.1	0.0752056404230317	.	215040001	215240000	#0000FF	1	0.125
chr1	215240001	215680000	B.2.2.2.1.2.1.2.1	0.0188014101057579	.	215240001	215680000	#0000FF	1	0.125
chr1	215680001	215840000	B.1.2.1.2.2.2.2.1.2	0.294947121034078	.	215680001	215840000	#9191FF	1	0.375
chr1	215840001	216040000	B.2.2.1.2.1.1.2.2.1.2.1.2.2	0.0740305522914219	.	215840001	216040000	#0000FF	1	0.125
chr1	216040001	216360000	B.2.2.1.2.2.2.1.1.2.2	0.0387779083431257	.	216040001	216360000	#0000FF	1	0.125
chr1	216360001	216640000	B.2.2.1.2.2.2.1.1.2.1	0.0399529964747356	.	216360001	216640000	#0000FF	1	0.125
chr1	216640001	216760000	B.2.2.1.2.1.1.1.1.1.1.2	0.0857814336075206	.	216640001	216760000	#0000FF	1	0.125
chr1	216760001	216920000	B.2.2.1.2.1.1.2.2.1.1.2	0.0775558166862515	.	216760001	216920000	#0000FF	1	0.125
chr1	216920001	217080000	B.2.1.2.2.2.2.2.1.1	0.124559341950646	.	216920001	217080000	#4848FF	1	0.25
chr1	217080001	217280000	B.2.1.2.2.2.2.2.2	0.122209165687427	.	217080001	217280000	#4848FF	1	0.25
chr1	217280001	217600000	B.2.1.1.2.2.2.2.1.2.1	0.188014101057579	.	217280001	217600000	#4848FF	1	0.25
chr1	217600001	217800000	A.2.2.2.1.1.1.1.2.1	0.495887191539365	.	217600001	217800000	#FFDADA	1	0.625
chr1	217800001	218400000	B.2.2.1.2.2.2.1.2.2	0.0352526439482961	.	217800001	218400000	#0000FF	1	0.125
chr1	218400001	218560000	B.1.1.2.1.1.2.2.1.2.1.2	0.374853113983549	.	218400001	218560000	#DADAFF	1	0.5
chr1	218560001	218720000	B.2.1.1.2.1.1.2.1.1.1	0.206815511163337	.	218560001	218720000	#4848FF	1	0.25
chr1	218720001	218920000	B.2.1.2.2.2.2.2.1.2	0.123384253819036	.	218720001	218920000	#4848FF	1	0.25
chr1	218920001	219240000	B.2.1.2.2.1.1.2.2.1	0.144535840188014	.	218920001	219240000	#4848FF	1	0.25
chr1	219240001	219400000	A.2.1.2.2.2.1.1.1.2.1	0.589894242068155	.	219240001	219400000	#FF9191	1	0.75
chr1	219400001	219600000	B.1.2.2.2.1.2.2.1	0.251468860164512	.	219400001	219600000	#9191FF	1	0.375
chr1	219600001	219760000	B.1.1.2.1.1.2.2.1.2.2	0.373678025851939	.	219600001	219760000	#DADAFF	1	0.5
chr1	219760001	220160000	B.1.2.2.2.1.2.1.2.2	0.252643948296122	.	219760001	220160000	#9191FF	1	0.375
chr1	220160001	220320000	A.2.1.2.2.1.2.1.1.2.1	0.606345475910693	.	220160001	220320000	#FF9191	1	0.75
chr1	220320001	220480000	A.2.1.1.2.1.2.2.1.1.1	0.683901292596945	.	220320001	220480000	#FF9191	1	0.75
chr1	220480001	220880000	B.2.1.1.2.2.2.2.2.1	0.18566392479436	.	220480001	220880000	#4848FF	1	0.25
chr1	220880001	220960000	B.1.2.1.2.1.1.2.2	0.320799059929495	.	220880001	220960000	#9191FF	1	0.375
chr1	220960001	221160000	B.2.1.2.2.1.1.2.1.1.2	0.146886016451234	.	220960001	221160000	#4848FF	1	0.25
chr1	221160001	221320000	B.1.2.1.2.2.2.2.2.1	0.293772032902468	.	221160001	221320000	#9191FF	1	0.375
chr1	221320001	221880000	B.1.1.2.1.2.2.2.2.1.1	0.356051703877791	.	221320001	221880000	#DADAFF	1	0.5
chr1	221880001	222200000	A.1.1.2.2.2.1.1.2.2	0.889541715628672	.	221880001	222200000	#FF0000	1	1
chr1	222200001	222680000	B.1.1.2.1.2.2.2.2.1.2	0.354876615746181	.	222200001	222680000	#DADAFF	1	0.5
chr1	222680001	223000000	A.1.2.2.1.1.2.2.1.2	0.776733254994125	.	222680001	223000000	#FF4848	1	0.875
chr1	223000001	223200000	B.1.2.2.2.2.2.2.2.1	0.242068155111633	.	223000001	223200000	#9191FF	1	0.375
chr1	223200001	223360000	B.1.2.2.2.2.2.1	0.244418331374853	.	223200001	223360000	#9191FF	1	0.375
chr1	223360001	223680000	B.1.2.2.2.2.2.2.2.2	0.240893066980023	.	223360001	223680000	#9191FF	1	0.375
chr1	223680001	223840000	B.1.1.2.1.2.2.1.2	0.36075205640423	.	223680001	223840000	#DADAFF	1	0.5
chr1	223840001	224080000	A.2.1.2.2.2.1.2.2.2.1	0.579318448883666	.	223840001	224080000	#FF9191	1	0.75
chr1	224080001	224680000	A.1.1.2.1.1.1.1.1.2.1.2	0.944770857814336	.	224080001	224680000	#FF0000	1	1
chr1	224680001	224880000	A.2.2.2.2.2.2.1	0.445358401880141	.	224680001	224880000	#FFDADA	1	0.625
chr1	224880001	225040000	A.2.1.2.2.1.2.1.1.2.2	0.605170387779083	.	224880001	225040000	#FF9191	1	0.75
chr1	225040001	225560000	B.2.1.1.2.2.2.2.2.2.2	0.18331374853114	.	225040001	225560000	#4848FF	1	0.25
chr1	225560001	225920000	A.2.1.2.2.1.2.2.2.1.2	0.593419506462985	.	225560001	225920000	#FF9191	1	0.75
chr1	225920001	226160000	A.1.2.2.1.1.2.1.2.2.1.1	0.783783783783784	.	225920001	226160000	#FF4848	1	0.875
chr1	226160001	226400000	A.1.1.1.2.1.1.2.1.1.2	0.982373678025852	.	226160001	226400000	#FF0000	1	1
chr1	226400001	226600000	A.1.1.2.1.1.1.1.2.1.1.1	0.942420681551116	.	226400001	226600000	#FF0000	1	1
chr1	226600001	226840000	A.1.2.2.1.2.1.2.1.1	0.773207990599295	.	226600001	226840000	#FF4848	1	0.875
chr1	226840001	227160000	A.1.1.1.2.2.1.1.1.2	0.969447708578143	.	226840001	227160000	#FF0000	1	1
chr1	227160001	227560000	A.1.2.1.1.1.2.2.2.1	0.863689776733255	.	227160001	227560000	#FF4848	1	0.875
chr1	227560001	227760000	A.2.2.1.1.2.1.1.1	0.555816686251469	.	227560001	227760000	#FFDADA	1	0.625
chr1	227760001	227920000	A.2.2.2.2.2.2.2	0.444183313748531	.	227760001	227920000	#FFDADA	1	0.625
chr1	227920001	228120000	B.1.1.1.1.1.2.1.2.1.2	0.437132784958872	.	227920001	228120000	#DADAFF	1	0.5
chr1	228120001	228240000	B.1.1.1.2.2.1.2.1.2	0.405405405405405	.	228120001	228240000	#DADAFF	1	0.5
chr1	228240001	228400000	A.2.1.1.2.1.2.1.1	0.686251468860165	.	228240001	228400000	#FF9191	1	0.75
chr1	228400001	228760000	A.2.1.2.2.2.1.2.2.1.2	0.580493537015276	.	228400001	228760000	#FF9191	1	0.75
chr1	228760001	229040000	A.1.2.1.1.2.1.1.1.2.2	0.854289071680376	.	228760001	229040000	#FF4848	1	0.875
chr1	229040001	229160000	A.2.1.2.2.1.2.2.1.1.1.2	0.600470035252644	.	229040001	229160000	#FF9191	1	0.75
chr1	229160001	229360000	A.2.1.2.2.2.2.2.1	0.573443008225617	.	229160001	229360000	#FF9191	1	0.75
chr1	229360001	229800000	A.1.1.1.2.1.1.2.2.2	0.977673325499412	.	229360001	229800000	#FF0000	1	1
chr1	229800001	230200000	A.2.1.1.2.1.1.2.1.1.2	0.689776733254994	.	229800001	230200000	#FF9191	1	0.75
chr1	230200001	230480000	A.1.1.2.2.2.1.2.2.2	0.884841363102233	.	230200001	230480000	#FF0000	1	1
chr1	230480001	230720000	B.1.1.2.1.2.1.1.1.1	0.371327849588719	.	230480001	230720000	#DADAFF	1	0.5
chr1	230720001	230880000	A.2.2.2.2.2.1.1.1.2	0.448883666274971	.	230720001	230880000	#FFDADA	1	0.625
chr1	230880001	231000000	A.2.2.2.2.2.1.2	0.446533490011751	.	230880001	231000000	#FFDADA	1	0.625
chr1	231000001	231200000	A.2.1.2.2.1.2.2.1.1.1.1	0.601645123384254	.	231000001	231200000	#FF9191	1	0.75
chr1	231200001	231360000	B.1.1.1.1.1.1.2	0.440658049353702	.	231200001	231360000	#DADAFF	1	0.5
chr1	231360001	231760000	A.1.2.2.1.1.2.1.1.2	0.786133960047004	.	231360001	231760000	#FF4848	1	0.875
chr1	231760001	232000000	B.1.2.1.2.2.1.1.2	0.303172737955347	.	231760001	232000000	#9191FF	1	0.375
chr1	232000001	232400000	B.2.1.2.2.2.1.1.2	0.133960047003525	.	232000001	232400000	#4848FF	1	0.25
chr1	232400001	232840000	B.1.2.2.2.2.1.2.2.2	0.245593419506463	.	232400001	232840000	#9191FF	1	0.375
chr1	232840001	232960000	B.1.2.1.2.1.1.1.2	0.323149236192714	.	232840001	232960000	#9191FF	1	0.375
chr1	232960001	233040000	B.1.1.2.1.2.2.1.1	0.36192714453584	.	232960001	233040000	#DADAFF	1	0.5
chr1	233040001	233480000	A.2.2.1.1.2.1.2.2.2.2.1	0.54406580493537	.	233040001	233480000	#FFDADA	1	0.625
chr1	233480001	233680000	B.1.1.1.2.2.1.2.1.1	0.406580493537015	.	233480001	233680000	#DADAFF	1	0.5
chr1	233680001	233880000	A.2.2.1.1.2.1.2.2.1.1	0.54876615746181	.	233680001	233880000	#FFDADA	1	0.625
chr1	233880001	234240000	B.1.2.1.2.2.1.1.1.1	0.305522914218566	.	233880001	234240000	#9191FF	1	0.375
chr1	234240001	234560000	A.1.2.1.1.2.1.2.1.2	0.850763807285546	.	234240001	234560000	#FF4848	1	0.875
chr1	234560001	234720000	A.1.1.2.2.2.1.2.1.2	0.887191539365452	.	234560001	234720000	#FF0000	1	1
chr1	234720001	234880000	A.1.1.1.2.2.1.1.2.1.2	0.967097532314924	.	234720001	234880000	#FF0000	1	1
chr1	234880001	235000000	A.1.2.1.1.2.2.1.1	0.848413631022327	.	234880001	235000000	#FF4848	1	0.875
chr1	235000001	235200000	A.1.1.1.1.2.2.2.1.2	0.988249118683901	.	235000001	235200000	#FF0000	1	1
chr1	235240001	235600000	A.1.1.1.1.2.2.2.1.1	0.989424206815511	.	235240001	235600000	#FF0000	1	1
chr1	235600001	236000000	A.1.1.2.2.2.1.1.1.2	0.891891891891892	.	235600001	236000000	#FF0000	1	1
chr1	236000001	236160000	A.1.1.2.1.1.1.1.2.2.1.1	0.938895417156287	.	236000001	236160000	#FF0000	1	1
chr1	236160001	236440000	A.1.1.1.2.2.1.1.1.1.1	0.971797884841363	.	236160001	236440000	#FF0000	1	1
chr1	236440001	236760000	A.1.1.2.2.2.2.2.1.2	0.881316098707403	.	236440001	236760000	#FF0000	1	1
chr1	236760001	237080000	A.2.2.1.1.2.2.1.1.1.1	0.54171562867215	.	236760001	237080000	#FFDADA	1	0.625
chr1	237080001	237240000	B.1.2.2.2.1.2.1.1	0.254994124559342	.	237080001	237240000	#9191FF	1	0.375
chr1	237240001	237760000	B.2.1.2.2.1.1.2.2.2	0.143360752056404	.	237240001	237760000	#4848FF	1	0.25
chr1	237760001	237920000	B.2.2.1.2.1.2.2.2.2.2.1	0.0528789659224442	.	237760001	237920000	#0000FF	1	0.125
chr1	237920001	238120000	B.2.2.1.2.1.2.1.1	0.0705052878965922	.	237920001	238120000	#0000FF	1	0.125
chr1	238120001	238440000	B.2.2.1.2.1.1.2.2.1.2.2	0.072855464159812	.	238120001	238440000	#0000FF	1	0.125
chr1	238440001	238760000	B.2.2.2.1.2.1.2.2.1.2.2	0.0152761457109283	.	238440001	238760000	#0000FF	1	0.125
chr1	238760001	238880000	B.2.2.2.1.2.1.1.1	0.0211515863689777	.	238760001	238880000	#0000FF	1	0.125
chr1	238880001	239160000	B.2.2.2.1.2.1.2.2.2	0.0141010575793184	.	238880001	239160000	#0000FF	1	0.125
chr1	239160001	239240000	B.2.2.1.2.2.1.2.1.2	0.045828437132785	.	239160001	239240000	#0000FF	1	0.125
chr1	239240001	239440000	B.2.2.2.1.2.1.1.2	0.0199764982373678	.	239240001	239440000	#0000FF	1	0.125
chr1	239440001	239600000	B.2.2.1.2.2.1.2.1.1	0.0470035252643948	.	239440001	239600000	#0000FF	1	0.125
chr1	239600001	239880000	B.2.2.2.1.2.1.2.2.1.2.1	0.0164512338425382	.	239600001	239880000	#0000FF	1	0.125
chr1	239880001	240040000	B.2.2.1.2.2.1.1.1	0.0505287896592244	.	239880001	240040000	#0000FF	1	0.125
chr1	240040001	240240000	B.2.1.2.2.1.2.2.1	0.138660399529965	.	240040001	240240000	#4848FF	1	0.25
chr1	240240001	240360000	B.2.2.1.2.1.1.1.2	0.0810810810810811	.	240240001	240360000	#0000FF	1	0.125
chr1	240360001	240560000	B.2.2.2.1.2.1.2.2.1.1	0.0176263219741481	.	240360001	240560000	#0000FF	1	0.125
chr1	240560001	240920000	B.2.2.1.2.1.2.2.2.2.2.2	0.0517038777908343	.	240560001	240920000	#0000FF	1	0.125
chr1	240920001	241200000	B.2.2.1.2.1.1.2.2.1.2.1.1	0.0763807285546416	.	240920001	241200000	#0000FF	1	0.125
chr1	241200001	241640000	B.2.1.2.2.2.2.1.1.1	0.129259694477086	.	241200001	241640000	#4848FF	1	0.25
chr1	241640001	241800000	A.2.1.2.2.2.1.1.1.2.2	0.588719153936545	.	241640001	241800000	#FF9191	1	0.75
chr1	241800001	242000000	A.2.2.2.1.1.1.2.2.2.1	0.488836662749706	.	241800001	242000000	#FFDADA	1	0.625
chr1	242000001	242080000	A.2.2.2.1.1.1.2.2.1	0.490011750881316	.	242000001	242080000	#FFDADA	1	0.625
chr1	242080001	242200000	B.1.1.2.1.1.2.2.2	0.372502937720329	.	242080001	242200000	#DADAFF	1	0.5
chr1	242200001	242440000	B.1.2.1.2.2.2.2.2.2	0.292596944770858	.	242200001	242440000	#9191FF	1	0.375
chr1	242440001	242560000	B.2.1.1.2.1.1.2.1.2	0.204465334900118	.	242440001	242560000	#4848FF	1	0.25
chr1	242560001	242920000	B.2.1.1.2.2.2.2.2.2.1	0.18448883666275	.	242560001	242920000	#4848FF	1	0.25
chr1	242920001	243200000	B.1.1.2.1.1.2.2.1.2.1.1	0.376028202115159	.	242920001	243200000	#DADAFF	1	0.5
chr1	243240001	243480000	A.1.2.2.1.1.2.2.1.1.2.2	0.777908343125734	.	243240001	243480000	#FF4848	1	0.875
chr1	243480001	243640000	A.2.1.1.2.2.1.2.1.1	0.674500587544066	.	243480001	243640000	#FF9191	1	0.75
chr1	243640001	243840000	A.1.2.2.1.2.1.2.2.1.2	0.769682726204465	.	243640001	243840000	#FF4848	1	0.875
chr1	243840001	244040000	A.2.1.1.2.1.2.2.1.2	0.681551116333725	.	243840001	244040000	#FF9191	1	0.75
chr1	244040001	244520000	A.2.1.1.2.1.2.2.2.2	0.678025851938895	.	244040001	244520000	#FF9191	1	0.75
chr1	244520001	244640000	A.2.1.1.2.1.2.1.2	0.685076380728555	.	244520001	244640000	#FF9191	1	0.75
chr1	244640001	245000000	A.2.1.2.2.1.2.2.1.1.2	0.599294947121034	.	244640001	245000000	#FF9191	1	0.75
chr1	245000001	245200000	A.1.1.2.1.1.1.1.2.2.1.2	0.937720329024677	.	245000001	245200000	#FF0000	1	1
chr1	245200001	245760000	B.1.1.2.1.2.1.1.2	0.368977673325499	.	245200001	245760000	#DADAFF	1	0.5
chr1	245760001	245840000	B.1.2.1.2.1.1.2.1	0.321974148061105	.	245760001	245840000	#9191FF	1	0.375
chr1	245840001	246040000	B.1.1.1.1.1.2.1.2.2	0.435957696827262	.	245840001	246040000	#DADAFF	1	0.5
chr1	246040001	246240000	B.1.1.1.1.1.2.1.2.1.1	0.438307873090482	.	246040001	246240000	#DADAFF	1	0.5
chr1	246240001	246400000	A.2.2.2.1.1.1.2.1.2	0.491186839012926	.	246240001	246400000	#FFDADA	1	0.625
chr1	246400001	246680000	A.2.1.2.2.2.1.2.2.2.2	0.578143360752056	.	246400001	246680000	#FF9191	1	0.75
chr1	246680001	246840000	A.1.2.1.1.2.2.2.1.2	0.844888366627497	.	246680001	246840000	#FF4848	1	0.875
chr1	246840001	246960000	A.2.2.1.1.1.1.1.2	0.568742655699177	.	246840001	246960000	#FFDADA	1	0.625
chr1	246960001	247120000	A.2.1.1.2.2.1.2.1.2	0.673325499412456	.	246960001	247120000	#FF9191	1	0.75
chr1	247120001	247360000	A.2.2.1.1.2.2.1.2.1.1.1	0.538190364277321	.	247120001	247360000	#FFDADA	1	0.625
chr1	247360001	247480000	B.1.1.1.1.1.2.1.1	0.439482961222092	.	247360001	247480000	#DADAFF	1	0.5
chr1	247480001	247720000	A.2.2.1.1.2.2.1.2.2	0.534665099882491	.	247480001	247720000	#FFDADA	1	0.625
chr1	247720001	248160000	B.2.2.1.2.2.2.1.1.1.1.1	0.0434782608695652	.	247720001	248160000	#0000FF	1	0.125
chr1	248160001	248560000	B.2.2.1.2.2.1.1.2.1	0.0493537015276146	.	248160001	248560000	#0000FF	1	0.125
chr1	248560001	248760000	A.2.2.1.1.1.1.1.1	0.569917743830787	.	248560001	248760000	#FFDADA	1	0.625
chr1	248760001	248920000	A.2.2.1.1.2.2.1.2.1.1.2	0.537015276145711	.	248760001	248920000	#FFDADA	1	0.625
chr1	249040001	249120000	A.2.2.1.1.2.2.1.2.1.1.2	0.537015276145711	.	249040001	249120000	#FFDADA	1	0.625
chr1	249120001	249240000	A.2.1.2.2.2.1.1.1.1	0.591069330199765	.	249120001	249240000	#FF9191	1	0.75
chr2	1	200000	B.1.1.2.2.2.2.2.2.2.1.1.2	0.365990990990991	.	1	200000	#DADAFF	1	0.5
chr2	200001	320000	A.2.2.2.2.2.2.2.2.1	0.45045045045045	.	200001	320000	#FFDADA	1	0.625
chr2	320001	640000	B.1.1.1.2.1.2.2.2	0.422297297297297	.	320001	640000	#DADAFF	1	0.5
chr2	640001	720000	A.2.2.2.1.1.2.1.1	0.488738738738739	.	640001	720000	#FFDADA	1	0.625
chr2	760001	800000	A.2.2.2.1.1.2.1.1	0.488738738738739	.	760001	800000	#FFDADA	1	0.625
chr2	800001	1080000	B.1.1.2.2.2.2.2.2.2.1.1.1	0.367117117117117	.	800001	1080000	#DADAFF	1	0.5
chr2	1080001	1440000	B.2.1.1.2.1.1.1.1.2	0.245495495495495	.	1080001	1440000	#4848FF	1	0.25
chr2	1440001	1880000	B.1.2.2.1.2.1.1	0.314189189189189	.	1440001	1880000	#9191FF	1	0.375
chr2	1880001	2040000	B.1.2.2.2.2.1	0.28490990990991	.	1880001	2040000	#9191FF	1	0.375
chr2	2040001	2480000	B.2.2.1.2.1.1.1.1	0.0878378378378378	.	2040001	2480000	#0000FF	1	0.125
chr2	2480001	2720000	B.1.1.2.1.2.2	0.388513513513513	.	2480001	2720000	#DADAFF	1	0.5
chr2	2760001	2840000	B.1.1.2.1.2.2	0.388513513513513	.	2760001	2840000	#DADAFF	1	0.5
chr2	2840001	2920000	A.2.2.2.1.2.1.1.2	0.481981981981982	.	2840001	2920000	#FFDADA	1	0.625
chr2	2920001	3120000	A.2.2.2.1.1.2.2.1	0.486486486486487	.	2920001	3120000	#FFDADA	1	0.625
chr2	3120001	3360000	A.1.2.2.1.2.2.2.2.2	0.718468468468468	.	3120001	3360000	#FF4848	1	0.875
chr2	3360001	3680000	A.1.2.1.1.1.1.1.1.1.1	0.835585585585586	.	3360001	3680000	#FF4848	1	0.875
chr2	3680001	4120000	B.1.2.2.1.2.1.2.2.1	0.310810810810811	.	3680001	4120000	#9191FF	1	0.375
chr2	4120001	4360000	B.2.2.2.1.2.2.2.2	0.0225225225225225	.	4120001	4360000	#0000FF	1	0.125
chr2	4360001	4680000	B.2.2.2.2.1.2.1	0.018018018018018	.	4360001	4680000	#0000FF	1	0.125
chr2	4680001	4920000	B.2.2.2.2.1.2.2.1.1	0.0168918918918919	.	4680001	4920000	#0000FF	1	0.125
chr2	4920001	5000000	B.2.2.2.2.1.2.2.2	0.0146396396396396	.	4920001	5000000	#0000FF	1	0.125
chr2	5120001	5440000	B.2.2.2.2.1.2.2.2	0.0146396396396396	.	5120001	5440000	#0000FF	1	0.125
chr2	5440001	5600000	B.2.1.2.2.2.1.2.1.1	0.13963963963964	.	5440001	5600000	#4848FF	1	0.25
chr2	5600001	5800000	B.2.2.1.1.1.2.2.1.1	0.106981981981982	.	5600001	5800000	#0000FF	1	0.125
chr2	5800001	6080000	B.2.1.2.2.2.1.2.1.2.1	0.138513513513514	.	5800001	6080000	#4848FF	1	0.25
chr2	6080001	6400000	B.2.1.1.1.2.1.1.1.2	0.256756756756757	.	6080001	6400000	#4848FF	1	0.25
chr2	6400001	6560000	B.1.1.1.2.1.2.1.2.2	0.42454954954955	.	6400001	6560000	#DADAFF	1	0.5
chr2	6560001	6960000	B.1.2.2.1.2.1.2.2.2	0.309684684684685	.	6560001	6960000	#9191FF	1	0.375
chr2	6960001	7200000	A.1.2.2.2.2.1.1.2	0.689189189189189	.	6960001	7200000	#FF4848	1	0.875
chr2	7200001	7520000	A.2.2.2.2.2.2.1.1.2.1	0.457207207207207	.	7200001	7520000	#FFDADA	1	0.625
chr2	7520001	7760000	B.1.1.1.1.1.1.1.2	0.445945945945946	.	7520001	7760000	#DADAFF	1	0.5
chr2	7760001	7880000	B.1.1.1.2.2.1.1.1.1.2	0.420045045045045	.	7760001	7880000	#DADAFF	1	0.5
chr2	7880001	8160000	A.2.1.2.1.2.1.1.2.2.1	0.60472972972973	.	7880001	8160000	#FF9191	1	0.75
chr2	8160001	8560000	A.1.1.1.2.2.2.2.1.1.1	0.943693693693694	.	8160001	8560000	#FF0000	1	1
chr2	8560001	8760000	A.1.1.2.1.1.2.2.1.2	0.914414414414414	.	8560001	8760000	#FF0000	1	1
chr2	8760001	8920000	A.1.2.2.2.1.1.2.1.2.1	0.710585585585586	.	8760001	8920000	#FF4848	1	0.875
chr2	8920001	9160000	A.2.1.1.1.1.1.1.1.1	0.67454954954955	.	8920001	9160000	#FF9191	1	0.75
chr2	9160001	9560000	A.1.2.2.1.1.1.1.1	0.759009009009009	.	9160001	9560000	#FF4848	1	0.875
chr2	9560001	9800000	A.1.1.1.2.1.1.2.2.2	0.97972972972973	.	9560001	9800000	#FF0000	1	1
chr2	9800001	10280000	A.1.1.1.2.1.1.2.2.1.2.2	0.980855855855856	.	9800001	10280000	#FF0000	1	1
chr2	10280001	10600000	A.1.1.2.1.1.1.1.1.2.1.2	0.934684684684685	.	10280001	10600000	#FF0000	1	1
chr2	10600001	10960000	A.1.1.2.2.2.1.2.1.2.1	0.853603603603604	.	10600001	10960000	#FF0000	1	1
chr2	10960001	11280000	A.2.1.1.1.1.1.1.1.2	0.673423423423423	.	10960001	11280000	#FF9191	1	0.75
chr2	11280001	11600000	A.1.1.2.2.1.2.2.2.2	0.858108108108108	.	11280001	11600000	#FF0000	1	1
chr2	11600001	11760000	A.2.1.2.2.1.1.1.2.2	0.587837837837838	.	11600001	11760000	#FF9191	1	0.75
chr2	11760001	11920000	A.2.1.2.1.1.2.1.2	0.612612612612613	.	11760001	11920000	#FF9191	1	0.75
chr2	11920001	12280000	A.2.1.1.1.1.1.2.1.2	0.668918918918919	.	11920001	12280000	#FF9191	1	0.75
chr2	12280001	12560000	A.2.2.2.1.1.2.2.2.1	0.48536036036036	.	12280001	12560000	#FFDADA	1	0.625
chr2	12560001	12720000	A.2.2.2.2.2.2.2.1.2.2	0.451576576576577	.	12560001	12720000	#FFDADA	1	0.625
chr2	12720001	12920000	B.1.1.2.2.2.2.1.2.2	0.370495495495495	.	12720001	12920000	#DADAFF	1	0.5
chr2	12920001	13200000	B.2.1.1.2.1.1.1.1.1.2	0.246621621621622	.	12920001	13200000	#4848FF	1	0.25
chr2	13200001	13560000	B.2.1.2.2.1.1.2.2.1	0.155405405405405	.	13200001	13560000	#4848FF	1	0.25
chr2	13560001	13760000	A.2.2.2.1.1.2.2.2.2	0.484234234234234	.	13560001	13760000	#FFDADA	1	0.625
chr2	13760001	14000000	B.1.1.1.2.1.2.1.2.1	0.425675675675676	.	13760001	14000000	#DADAFF	1	0.5
chr2	14000001	14360000	B.2.2.1.1.1.2.2.1.2	0.105855855855856	.	14000001	14360000	#0000FF	1	0.125
chr2	14360001	14560000	B.1.2.1.1.2.1.2	0.349099099099099	.	14360001	14560000	#9191FF	1	0.375
chr2	14560001	14760000	B.2.1.2.2.1.1.2.1	0.156531531531532	.	14560001	14760000	#4848FF	1	0.25
chr2	14760001	15240000	B.2.1.2.2.1.1.1.2.2	0.157657657657658	.	14760001	15240000	#4848FF	1	0.25
chr2	15240001	15320000	A.2.2.2.2.2.2.2.1.2.1	0.452702702702703	.	15240001	15320000	#FFDADA	1	0.625
chr2	15320001	15760000	A.1.2.2.1.2.2.2.2.1.2	0.719594594594595	.	15320001	15760000	#FF4848	1	0.875
chr2	15760001	15920000	A.2.2.2.2.2.2.1.1.1	0.458333333333333	.	15760001	15920000	#FFDADA	1	0.625
chr2	15920001	16240000	B.1.1.2.2.2.2.1.1	0.372747747747748	.	15920001	16240000	#DADAFF	1	0.5
chr2	16240001	16280000	B.2.1.1.1.2.1.2.1	0.253378378378378	.	16240001	16280000	#4848FF	1	0.25
chr2	16320001	16800000	B.2.1.1.1.2.1.2.1	0.253378378378378	.	16320001	16800000	#4848FF	1	0.25
chr2	16800001	16920000	B.1.1.2.2.2.2.1.2.1	0.371621621621622	.	16800001	16920000	#DADAFF	1	0.5
chr2	16920001	17280000	B.2.1.2.2.1.1.1.2.1	0.158783783783784	.	16920001	17280000	#4848FF	1	0.25
chr2	17280001	17640000	B.1.2.2.2.2.2.2.1.2	0.281531531531532	.	17280001	17640000	#9191FF	1	0.375
chr2	17640001	17880000	A.2.2.2.2.2.1.1.2	0.461711711711712	.	17640001	17880000	#FFDADA	1	0.625
chr2	17880001	18040000	A.1.2.2.1.2.2.2.1	0.721846846846847	.	17880001	18040000	#FF4848	1	0.875
chr2	18040001	18560000	B.1.2.2.1.2.1.2.1.2	0.311936936936937	.	18040001	18560000	#9191FF	1	0.375
chr2	18560001	18760000	B.1.1.2.1.2.1.1	0.390765765765766	.	18560001	18760000	#DADAFF	1	0.5
chr2	18760001	19000000	B.2.1.1.2.1.1.1.1.1.1	0.247747747747748	.	18760001	19000000	#4848FF	1	0.25
chr2	19000001	19160000	B.2.1.1.1.2.1.1.1.1.1	0.259009009009009	.	19000001	19160000	#4848FF	1	0.25
chr2	19160001	19280000	B.1.2.1.2.1.2.2.2.2	0.334459459459459	.	19160001	19280000	#9191FF	1	0.375
chr2	19280001	19440000	B.2.1.1.1.2.1.1.1.1.2	0.257882882882883	.	19280001	19440000	#4848FF	1	0.25
chr2	19440001	19840000	B.1.2.2.1.2.1.2.1.1	0.313063063063063	.	19440001	19840000	#9191FF	1	0.375
chr2	19840001	20080000	B.1.1.1.1.1.2.2.2	0.440315315315315	.	19840001	20080000	#DADAFF	1	0.5
chr2	20080001	20240000	A.1.2.1.2.2.2.1.1.1.1	0.772522522522523	.	20080001	20240000	#FF4848	1	0.875
chr2	20240001	20440000	A.1.2.2.1.1.2.2.2.1	0.742117117117117	.	20240001	20440000	#FF4848	1	0.875
chr2	20440001	20680000	A.1.1.2.1.1.2.1.1.2	0.917792792792793	.	20440001	20680000	#FF0000	1	1
chr2	20680001	20840000	A.1.1.1.2.2.2.2.1.2.1	0.940315315315315	.	20680001	20840000	#FF0000	1	1
chr2	20840001	21040000	A.1.2.2.2.2.1.1.1	0.690315315315315	.	20840001	21040000	#FF4848	1	0.875
chr2	21040001	21280000	A.2.2.2.2.2.2.1.1.2.2	0.456081081081081	.	21040001	21280000	#FFDADA	1	0.625
chr2	21280001	21560000	B.1.2.2.2.2.2.2.2.2	0.279279279279279	.	21280001	21560000	#9191FF	1	0.375
chr2	21560001	21920000	B.2.2.2.1.2.1.1.2	0.0292792792792793	.	21560001	21920000	#0000FF	1	0.125
chr2	21920001	22040000	B.2.2.1.1.1.2.2.2	0.10472972972973	.	21920001	22040000	#0000FF	1	0.125
chr2	22040001	22240000	B.2.2.2.1.2.2.2.1	0.0236486486486486	.	22040001	22240000	#0000FF	1	0.125
chr2	22240001	22400000	B.2.2.1.2.1.2.2.1.1.1	0.0698198198198198	.	22240001	22400000	#0000FF	1	0.125
chr2	22400001	22640000	B.2.2.1.2.1.2.2.1.1.2	0.0686936936936937	.	22400001	22640000	#0000FF	1	0.125
chr2	22640001	23080000	B.2.2.2.1.2.1.2.1	0.0281531531531532	.	22640001	23080000	#0000FF	1	0.125
chr2	23080001	23360000	B.1.2.1.2.1.2.2.1	0.337837837837838	.	23080001	23360000	#9191FF	1	0.375
chr2	23360001	23520000	A.2.2.2.2.2.2.1.2	0.454954954954955	.	23360001	23520000	#FFDADA	1	0.625
chr2	23520001	24000000	A.1.2.2.2.2.1.2.1	0.688063063063063	.	23520001	24000000	#FF4848	1	0.875
chr2	24000001	24480000	A.1.1.1.1.2.1.1.1.2	0.997747747747748	.	24000001	24480000	#FF0000	1	1
chr2	24480001	24600000	A.1.1.2.1.1.1.1.1.2.2	0.933558558558559	.	24480001	24600000	#FF0000	1	1
chr2	24600001	24720000	A.1.2.2.1.1.1.2.1.2.2	0.752252252252252	.	24600001	24720000	#FF4848	1	0.875
chr2	24720001	24960000	A.1.1.2.1.1.1.1.1.2.1.1	0.935810810810811	.	24720001	24960000	#FF0000	1	1
chr2	24960001	25120000	A.1.2.1.1.1.2.1.1.2.1	0.81981981981982	.	24960001	25120000	#FF4848	1	0.875
chr2	25120001	25360000	A.1.2.1.1.1.1.2.1.2.1	0.826576576576577	.	25120001	25360000	#FF4848	1	0.875
chr2	25360001	25760000	A.1.1.1.1.2.1.2.2	0.993243243243243	.	25360001	25760000	#FF0000	1	1
chr2	25760001	26120000	A.1.1.1.2.2.2.1.1.1.2.1	0.951576576576577	.	25760001	26120000	#FF0000	1	1
chr2	26120001	26200000	A.2.1.2.1.1.1.2	0.614864864864865	.	26120001	26200000	#FF9191	1	0.75
chr2	26200001	26360000	A.1.1.2.2.2.2.2.2.1.2.2	0.838963963963964	.	26200001	26360000	#FF0000	1	1
chr2	26360001	26600000	A.1.1.2.2.2.2.1.1.2	0.847972972972973	.	26360001	26600000	#FF0000	1	1
chr2	26600001	26960000	A.1.2.1.2.2.1.2.1.2	0.777027027027027	.	26600001	26960000	#FF4848	1	0.875
chr2	26960001	27200000	A.1.2.2.1.1.1.2.1.2.1	0.753378378378378	.	26960001	27200000	#FF4848	1	0.875
chr2	27200001	27640000	A.1.1.2.2.2.1.2.2	0.850225225225225	.	27200001	27640000	#FF0000	1	1
chr2	27640001	27920000	A.1.1.2.1.1.1.2.1.2	0.923423423423423	.	27640001	27920000	#FF0000	1	1
chr2	27920001	28240000	A.2.1.1.1.2.2.2.2.1	0.64527027027027	.	27920001	28240000	#FF9191	1	0.75
chr2	28240001	28320000	A.2.2.2.1.2.1.2.2	0.478603603603604	.	28240001	28320000	#FFDADA	1	0.625
chr2	28320001	28520000	A.2.2.1.1.2.2.2.1.2.1	0.537162162162162	.	28320001	28520000	#FFDADA	1	0.625
chr2	28520001	28720000	A.1.2.2.2.1.2.1.2.1	0.697072072072072	.	28520001	28720000	#FF4848	1	0.875
chr2	28720001	29160000	A.1.1.2.2.2.2.2.1.1	0.845720720720721	.	28720001	29160000	#FF0000	1	1
chr2	29160001	29480000	A.1.2.1.1.1.1.2.1.2.2	0.82545045045045	.	29160001	29480000	#FF4848	1	0.875
chr2	29480001	29880000	A.2.2.1.2.2.1.2	0.51463963963964	.	29480001	29880000	#FFDADA	1	0.625
chr2	29880001	30000000	A.2.1.2.1.1.2.1.1	0.613738738738739	.	29880001	30000000	#FF9191	1	0.75
chr2	30000001	30360000	A.2.2.1.1.2.2.2.1.2.2	0.536036036036036	.	30000001	30360000	#FFDADA	1	0.625
chr2	30360001	30560000	A.1.2.1.1.1.1.1.1.2	0.833333333333333	.	30360001	30560000	#FF4848	1	0.875
chr2	30560001	30720000	A.1.2.2.1.1.2.2.2.2.1	0.740990990990991	.	30560001	30720000	#FF4848	1	0.875
chr2	30720001	30880000	A.1.2.1.2.2.2.2.1.1.1	0.768018018018018	.	30720001	30880000	#FF4848	1	0.875
chr2	30880001	30960000	A.2.2.1.1.2.1.2.1	0.545045045045045	.	30880001	30960000	#FFDADA	1	0.625
chr2	30960001	31160000	B.1.1.1.1.1.1.1.1.2	0.447072072072072	.	30960001	31160000	#DADAFF	1	0.5
chr2	31160001	31360000	B.1.1.1.1.1.1.1.1.1	0.448198198198198	.	31160001	31360000	#DADAFF	1	0.5
chr2	31360001	31560000	A.2.2.2.1.2.1.1.1	0.483108108108108	.	31360001	31560000	#FFDADA	1	0.625
chr2	31560001	32080000	A.2.2.2.2.2.1.1.1	0.462837837837838	.	31560001	32080000	#FFDADA	1	0.625
chr2	32080001	32240000	A.1.1.2.2.2.2.2.2.2.1	0.837837837837838	.	32080001	32240000	#FF0000	1	1
chr2	32240001	32800000	A.1.1.1.1.2.1.1.1.1	0.998873873873874	.	32240001	32800000	#FF0000	1	1
chr2	32800001	32920000	A.1.2.2.1.1.2.2.2.2.2	0.739864864864865	.	32800001	32920000	#FF4848	1	0.875
chr2	32920001	33240000	A.2.1.2.1.2.1.1.2.2.2	0.603603603603604	.	32920001	33240000	#FF9191	1	0.75
chr2	33240001	33680000	A.2.2.1.1.1.2.2.1.1	0.55518018018018	.	33240001	33680000	#FFDADA	1	0.625
chr2	33680001	33840000	A.1.2.1.2.2.2.1.2	0.769144144144144	.	33680001	33840000	#FF4848	1	0.875
chr2	33840001	34280000	B.2.1.1.1.2.1.2.2.2	0.251126126126126	.	33840001	34280000	#4848FF	1	0.25
chr2	34280001	34600000	B.2.1.2.2.1.1.2.2.2.2	0.153153153153153	.	34280001	34600000	#4848FF	1	0.25
chr2	34600001	34880000	B.2.2.1.2.1.2.2.1.2.1.2.1	0.0664414414414414	.	34600001	34880000	#0000FF	1	0.125
chr2	34880001	35000000	B.2.1.1.1.2.1.1.2.1	0.255630630630631	.	34880001	35000000	#4848FF	1	0.25
chr2	35000001	35520000	B.2.2.2.2.1.2.2.1.2	0.0157657657657658	.	35000001	35520000	#0000FF	1	0.125
chr2	35520001	35840000	B.2.2.1.2.1.2.2.1.2.1.2.2	0.0653153153153153	.	35520001	35840000	#0000FF	1	0.125
chr2	35840001	36160000	B.2.1.2.2.2.1.1.1.1	0.146396396396396	.	35840001	36160000	#4848FF	1	0.25
chr2	36160001	36360000	B.1.1.1.2.1.1.1.1	0.432432432432432	.	36160001	36360000	#DADAFF	1	0.5
chr2	36360001	36560000	A.2.2.1.1.1.2.1.1.1	0.563063063063063	.	36360001	36560000	#FFDADA	1	0.625
chr2	36560001	36840000	A.2.1.1.1.1.1.2.1.1.2	0.670045045045045	.	36560001	36840000	#FF9191	1	0.75
chr2	36840001	37000000	A.2.2.2.2.2.1.2.1	0.460585585585586	.	36840001	37000000	#FFDADA	1	0.625
chr2	37000001	37320000	A.1.1.2.1.2.2.2.2	0.884009009009009	.	37000001	37320000	#FF0000	1	1
chr2	37320001	37560000	A.1.1.1.2.1.1.2.2.1.1	0.983108108108108	.	37320001	37560000	#FF0000	1	1
chr2	37560001	37760000	A.1.2.1.1.1.2.1.1.2.2.2	0.817567567567568	.	37560001	37760000	#FF4848	1	0.875
chr2	37760001	37920000	A.1.1.1.2.2.2.2.1.1.2.2	0.941441441441441	.	37760001	37920000	#FF0000	1	1
chr2	37920001	38160000	A.1.2.1.1.1.2.1.1.2.2.1	0.818693693693694	.	37920001	38160000	#FF4848	1	0.875
chr2	38160001	38520000	A.1.1.2.2.1.1.2.2.1	0.873873873873874	.	38160001	38520000	#FF0000	1	1
chr2	38520001	38800000	A.1.1.2.2.1.1.2.1.2	0.875	.	38520001	38800000	#FF0000	1	1
chr2	38800001	39080000	A.1.1.2.2.1.1.1.1.1	0.882882882882883	.	38800001	39080000	#FF0000	1	1
chr2	39080001	39280000	A.1.2.1.2.2.2.1.1.2	0.77027027027027	.	39080001	39280000	#FF4848	1	0.875
chr2	39280001	39480000	A.1.2.1.2.2.2.2.1.2.2	0.763513513513513	.	39280001	39480000	#FF4848	1	0.875
chr2	39480001	39760000	A.1.2.2.1.2.2.2.2.1.1	0.720720720720721	.	39480001	39760000	#FF4848	1	0.875
chr2	39760001	40040000	A.2.2.1.2.2.1.1.1.1.2.1	0.519144144144144	.	39760001	40040000	#FFDADA	1	0.625
chr2	40040001	40600000	B.2.1.2.2.2.1.1.1.2.1.2.2	0.143018018018018	.	40040001	40600000	#4848FF	1	0.25
chr2	40600001	40880000	B.2.1.2.2.2.1.2.2.2	0.132882882882883	.	40600001	40880000	#4848FF	1	0.25
chr2	40880001	41200000	B.2.2.1.2.1.1.1.2.1	0.0867117117117117	.	40880001	41200000	#0000FF	1	0.125
chr2	41200001	41360000	B.2.1.2.2.2.1.2.1.2.2.2	0.136261261261261	.	41200001	41360000	#4848FF	1	0.25
chr2	41360001	41440000	B.2.1.1.2.1.1.1.2.2	0.243243243243243	.	41360001	41440000	#4848FF	1	0.25
chr2	41440001	41560000	B.2.1.2.2.2.1.2.2.1.1	0.135135135135135	.	41440001	41560000	#4848FF	1	0.25
chr2	41560001	41880000	B.2.1.2.2.2.1.1.1.2.1.2.1	0.144144144144144	.	41560001	41880000	#4848FF	1	0.25
chr2	41880001	42080000	B.1.1.2.1.2.1.2	0.38963963963964	.	41880001	42080000	#DADAFF	1	0.5
chr2	42080001	42320000	A.2.2.1.2.2.1.1.1.1.1	0.52027027027027	.	42080001	42320000	#FFDADA	1	0.625
chr2	42320001	42720000	A.1.1.2.1.1.2.1.2	0.916666666666667	.	42320001	42720000	#FF0000	1	1
chr2	42720001	43000000	A.1.1.2.1.1.2.2.2	0.913288288288288	.	42720001	43000000	#FF0000	1	1
chr2	43000001	43360000	A.1.1.1.2.2.2.1.1.1.2.2	0.95045045045045	.	43000001	43360000	#FF0000	1	1
chr2	43360001	43480000	A.1.1.2.2.2.2.2.2.1.1	0.841216216216216	.	43360001	43480000	#FF0000	1	1
chr2	43480001	43640000	A.1.1.2.1.1.1.1.2.2.1.2	0.927927927927928	.	43480001	43640000	#FF0000	1	1
chr2	43640001	43840000	A.1.1.2.1.1.1.1.2.2.1.1.2	0.929054054054054	.	43640001	43840000	#FF0000	1	1
chr2	43840001	44040000	A.1.2.2.2.1.1.2.1.2.2.2	0.708333333333333	.	43840001	44040000	#FF4848	1	0.875
chr2	44040001	44240000	A.1.2.1.1.1.2.1.1.1	0.820945945945946	.	44040001	44240000	#FF4848	1	0.875
chr2	44240001	44360000	A.1.2.2.2.1.1.2.1.2.2.1	0.709459459459459	.	44240001	44360000	#FF4848	1	0.875
chr2	44360001	44480000	A.1.2.1.2.2.1.1.1.1	0.782657657657658	.	44360001	44480000	#FF4848	1	0.875
chr2	44480001	45000000	A.1.1.1.2.2.2.1.2.2.1	0.945945945945946	.	44480001	45000000	#FF0000	1	1
chr2	45000001	45080000	A.1.2.2.2.1.1.2.2.2.1	0.702702702702703	.	45000001	45080000	#FF4848	1	0.875
chr2	45080001	45240000	A.2.1.1.2.1.1.1.1.2.1.1	0.641891891891892	.	45080001	45240000	#FF9191	1	0.75
chr2	45240001	45400000	A.2.2.1.1.2.2.2.2.2	0.533783783783784	.	45240001	45400000	#FFDADA	1	0.625
chr2	45400001	45680000	A.2.1.1.2.1.1.1.1.1	0.643018018018018	.	45400001	45680000	#FF9191	1	0.75
chr2	45680001	45800000	A.2.1.1.1.2.2.1.2.1	0.650900900900901	.	45680001	45800000	#FF9191	1	0.75
chr2	45800001	46200000	A.1.1.1.2.2.2.1.1.1.1.1	0.953828828828829	.	45800001	46200000	#FF0000	1	1
chr2	46200001	46320000	A.2.1.1.1.2.2.1.2.2	0.649774774774775	.	46200001	46320000	#FF9191	1	0.75
chr2	46320001	46400000	A.2.1.1.2.1.1.1.1.2.1.2	0.640765765765766	.	46320001	46400000	#FF9191	1	0.75
chr2	46400001	46520000	A.1.2.1.2.2.1.1.1.2	0.781531531531532	.	46400001	46520000	#FF4848	1	0.875
chr2	46520001	46720000	A.1.2.2.1.1.1.2.1.1	0.754504504504504	.	46520001	46720000	#FF4848	1	0.875
chr2	46720001	47120000	A.1.1.1.2.2.2.1.1.1.1.2	0.952702702702703	.	46720001	47120000	#FF0000	1	1
chr2	47120001	47560000	A.1.1.1.2.1.1.2.2.1.2.1	0.981981981981982	.	47120001	47560000	#FF0000	1	1
chr2	47560001	47680000	A.1.2.2.2.1.2.1.2.2	0.695945945945946	.	47560001	47680000	#FF4848	1	0.875
chr2	47680001	47880000	A.1.2.2.2.1.2.1.1.2.1	0.699324324324324	.	47680001	47880000	#FF4848	1	0.875
chr2	47880001	48040000	A.1.1.2.2.2.2.2.2.2.2	0.836711711711712	.	47880001	48040000	#FF0000	1	1
chr2	48040001	48160000	A.1.2.1.2.2.2.2.1.1.2.1	0.766891891891892	.	48040001	48160000	#FF4848	1	0.875
chr2	48160001	48320000	A.2.1.1.2.1.2.1.1.2	0.631756756756757	.	48160001	48320000	#FF9191	1	0.75
chr2	48320001	48480000	A.1.2.1.2.2.2.1.1.1.2	0.771396396396396	.	48320001	48480000	#FF4848	1	0.875
chr2	48480001	48760000	A.1.1.2.1.1.2.1.1.1.2	0.918918918918919	.	48480001	48760000	#FF0000	1	1
chr2	48760001	49320000	B.1.1.1.2.1.1.2.2	0.427927927927928	.	48760001	49320000	#DADAFF	1	0.5
chr2	49320001	49560000	B.1.2.2.2.2.2.2.1.1	0.282657657657658	.	49320001	49560000	#9191FF	1	0.375
chr2	49560001	49760000	B.2.1.2.2.2.1.2.1.2.2.1	0.137387387387387	.	49560001	49760000	#4848FF	1	0.25
chr2	49760001	50280000	B.2.2.1.2.1.2.2.2.1	0.0630630630630631	.	49760001	50280000	#0000FF	1	0.125
chr2	50280001	50400000	B.2.1.1.2.1.1.1.2.1	0.244369369369369	.	50280001	50400000	#4848FF	1	0.25
chr2	50400001	50720000	B.2.1.2.2.2.1.1.1.2.2	0.141891891891892	.	50400001	50720000	#4848FF	1	0.25
chr2	50720001	51000000	B.2.1.2.2.2.1.1.1.2.1.1	0.14527027027027	.	50720001	51000000	#4848FF	1	0.25
chr2	51000001	51320000	B.2.2.1.2.1.2.2.2.2.2	0.0608108108108108	.	51000001	51320000	#0000FF	1	0.125
chr2	51320001	51640000	B.2.2.1.2.1.2.1.2.1.1	0.0754504504504505	.	51320001	51640000	#0000FF	1	0.125
chr2	51640001	52080000	B.2.2.2.2.1.1.2.1	0.0202702702702703	.	51640001	52080000	#0000FF	1	0.125
chr2	52080001	52280000	B.2.2.1.2.1.2.2.1.2.1.1	0.0675675675675676	.	52080001	52280000	#0000FF	1	0.125
chr2	52280001	52480000	B.2.2.1.2.1.2.2.1.2.2	0.0641891891891892	.	52280001	52480000	#0000FF	1	0.125
chr2	52480001	53000000	B.2.2.2.1.2.2.1.2	0.0247747747747748	.	52480001	53000000	#0000FF	1	0.125
chr2	53000001	53400000	B.2.2.1.2.1.2.1.2.1.2	0.0743243243243243	.	53000001	53400000	#0000FF	1	0.125
chr2	53400001	53640000	B.2.1.2.2.1.1.2.2.2.1	0.154279279279279	.	53400001	53640000	#4848FF	1	0.25
chr2	53640001	53960000	B.1.1.2.2.2.2.2.2.1	0.368243243243243	.	53640001	53960000	#DADAFF	1	0.5
chr2	53960001	54080000	A.2.1.1.1.1.1.2.1.1.1	0.671171171171171	.	53960001	54080000	#FF9191	1	0.75
chr2	54080001	54280000	A.1.2.2.1.2.2.1	0.722972972972973	.	54080001	54280000	#FF4848	1	0.875
chr2	54280001	54360000	A.2.1.2.1.2.1.2.2.2	0.600225225225225	.	54280001	54360000	#FF9191	1	0.75
chr2	54360001	54720000	A.2.2.1.2.2.1.1.1.1.2.2	0.518018018018018	.	54360001	54720000	#FFDADA	1	0.625
chr2	54720001	54920000	A.1.1.1.2.2.2.2.1.2.2	0.939189189189189	.	54720001	54920000	#FF0000	1	1
chr2	54920001	55160000	A.2.1.1.2.1.2.1.1.1	0.632882882882883	.	54920001	55160000	#FF9191	1	0.75
chr2	55160001	55440000	A.1.1.2.2.1.1.1.1.2	0.881756756756757	.	55160001	55440000	#FF0000	1	1
chr2	55440001	55640000	A.1.1.2.1.1.2.1.1.1.1	0.920045045045045	.	55440001	55640000	#FF0000	1	1
chr2	55640001	55920000	A.1.1.2.2.1.1.2.2.2	0.872747747747748	.	55640001	55920000	#FF0000	1	1
chr2	55920001	56280000	B.1.1.1.2.1.1.2.1	0.429054054054054	.	55920001	56280000	#DADAFF	1	0.5
chr2	56280001	56480000	B.1.2.1.2.1.2.2.2.1.2	0.335585585585586	.	56280001	56480000	#9191FF	1	0.375
chr2	56480001	56760000	B.2.2.1.2.1.1.1.2.2	0.0855855855855856	.	56480001	56760000	#0000FF	1	0.125
chr2	56760001	57000000	B.2.2.1.2.1.2.2.2.2.1	0.0619369369369369	.	56760001	57000000	#0000FF	1	0.125
chr2	57000001	57160000	B.2.2.1.2.1.2.1.2.2.2	0.0709459459459459	.	57000001	57160000	#0000FF	1	0.125
chr2	57200001	57240000	B.2.2.1.2.1.2.1.2.2.2	0.0709459459459459	.	57200001	57240000	#0000FF	1	0.125
chr2	57240001	57920000	B.2.2.2.1.2.1.2.2	0.027027027027027	.	57240001	57920000	#0000FF	1	0.125
chr2	57920001	58120000	A.2.2.2.2.2.1.2.2	0.459459459459459	.	57920001	58120000	#FFDADA	1	0.625
chr2	58120001	58360000	A.1.2.1.2.2.2.2.1.2.1	0.76463963963964	.	58120001	58360000	#FF4848	1	0.875
chr2	58360001	58480000	A.2.1.2.1.2.1.1.2.1	0.605855855855856	.	58360001	58480000	#FF9191	1	0.75
chr2	58480001	59000000	B.1.2.2.1.2.2.2.2	0.301801801801802	.	58480001	59000000	#9191FF	1	0.375
chr2	59000001	59160000	B.1.2.2.1.2.2.1.1.2.1	0.307432432432432	.	59000001	59160000	#9191FF	1	0.375
chr2	59160001	59520000	B.2.1.1.1.2.1.2.2.1	0.252252252252252	.	59160001	59520000	#4848FF	1	0.25
chr2	59520001	59600000	B.2.1.1.1.2.1.1.2.2	0.254504504504505	.	59520001	59600000	#4848FF	1	0.25
chr2	59600001	59880000	B.2.1.2.2.2.1.2.2.1.2	0.134009009009009	.	59600001	59880000	#4848FF	1	0.25
chr2	59880001	60520000	B.1.2.1.2.1.2.1	0.338963963963964	.	59880001	60520000	#9191FF	1	0.375
chr2	60520001	60720000	A.1.2.2.2.2.1.2.2.1	0.686936936936937	.	60520001	60720000	#FF4848	1	0.875
chr2	60720001	60920000	A.2.1.2.2.1.1.1.2.1	0.588963963963964	.	60720001	60920000	#FF9191	1	0.75
chr2	60920001	61400000	A.1.1.1.1.2.1.1.2	0.996621621621622	.	60920001	61400000	#FF0000	1	1
chr2	61400001	61600000	A.1.1.2.2.2.1.2.1.1.2	0.85472972972973	.	61400001	61600000	#FF0000	1	1
chr2	61600001	61760000	A.1.1.2.1.1.1.2.1.1	0.92454954954955	.	61600001	61760000	#FF0000	1	1
chr2	61760001	62120000	A.1.1.1.2.2.2.1.2.2.2	0.94481981981982	.	61760001	62120000	#FF0000	1	1
chr2	62120001	62240000	A.1.2.2.2.1.2.1.1.1	0.70045045045045	.	62120001	62240000	#FF4848	1	0.875
chr2	62240001	62400000	A.1.1.2.2.2.1.2.1.1.1	0.855855855855856	.	62240001	62400000	#FF0000	1	1
chr2	62400001	62680000	A.1.1.2.1.1.2.2.1.1	0.915540540540541	.	62400001	62680000	#FF0000	1	1
chr2	62680001	62880000	A.2.1.2.1.2.1.1.1	0.606981981981982	.	62680001	62880000	#FF9191	1	0.75
chr2	62880001	63040000	A.2.1.1.1.1.1.1.2	0.672297297297297	.	62880001	63040000	#FF9191	1	0.75
chr2	63040001	63360000	A.2.2.1.1.1.2.2.1.2	0.554054054054054	.	63040001	63360000	#FFDADA	1	0.625
chr2	63360001	63600000	B.1.2.2.1.2.2.1.1.1	0.308558558558559	.	63360001	63600000	#9191FF	1	0.375
chr2	63600001	63800000	B.1.1.1.2.1.1.1.2.1	0.431306306306306	.	63600001	63800000	#DADAFF	1	0.5
chr2	63800001	64040000	A.2.2.1.2.2.1.1.2	0.515765765765766	.	63800001	64040000	#FFDADA	1	0.625
chr2	64040001	64240000	A.1.2.2.2.2.1.2.2.2.1	0.685810810810811	.	64040001	64240000	#FF4848	1	0.875
chr2	64240001	64560000	A.1.1.1.2.2.2.2.1.1.2.1	0.942567567567568	.	64240001	64560000	#FF0000	1	1
chr2	64560001	64760000	A.1.2.2.2.1.2.1.1.2.2	0.698198198198198	.	64560001	64760000	#FF4848	1	0.875
chr2	64760001	65040000	A.1.1.1.1.2.2.2.2	0.988738738738739	.	64760001	65040000	#FF0000	1	1
chr2	65040001	65280000	A.1.1.2.1.1.1.1.2.2.2.2	0.925675675675676	.	65040001	65280000	#FF0000	1	1
chr2	65280001	65840000	A.1.1.1.2.1.2.2.2.1	0.969594594594595	.	65280001	65840000	#FF0000	1	1
chr2	65840001	66320000	B.1.1.2.2.2.2.2.2.2.2	0.363738738738739	.	65840001	66320000	#DADAFF	1	0.5
chr2	66320001	66440000	B.2.1.1.2.1.1.2.2.1.1	0.240990990990991	.	66320001	66440000	#4848FF	1	0.25
chr2	66440001	66600000	B.2.1.1.2.1.1.2.2.2	0.238738738738739	.	66440001	66600000	#4848FF	1	0.25
chr2	66600001	67080000	B.2.2.1.1.1.2.1.1.2	0.112612612612613	.	66600001	67080000	#0000FF	1	0.125
chr2	67080001	67520000	B.2.1.2.2.2.1.1.2	0.140765765765766	.	67080001	67520000	#4848FF	1	0.25
chr2	67520001	67680000	B.1.2.1.2.1.2.2.2.1.1	0.336711711711712	.	67520001	67680000	#9191FF	1	0.375
chr2	67680001	67840000	B.1.2.2.2.2.2.1	0.283783783783784	.	67680001	67840000	#9191FF	1	0.375
chr2	67840001	67960000	B.1.2.2.1.2.2.1.1.2.2	0.306306306306306	.	67840001	67960000	#9191FF	1	0.375
chr2	67960001	68320000	B.1.1.1.1.1.2.2.1	0.441441441441441	.	67960001	68320000	#DADAFF	1	0.5
chr2	68320001	68480000	A.1.2.1.1.1.1.1.1.1.2	0.834459459459459	.	68320001	68480000	#FF4848	1	0.875
chr2	68480001	68600000	A.2.1.1.2.1.1.1.1.2.2.1	0.63963963963964	.	68480001	68600000	#FF9191	1	0.75
chr2	68600001	68720000	A.1.2.2.1.1.2.2.1	0.743243243243243	.	68600001	68720000	#FF4848	1	0.875
chr2	68720001	68880000	A.2.2.2.2.2.2.2.2.2	0.449324324324324	.	68720001	68880000	#FFDADA	1	0.625
chr2	68880001	69080000	A.1.2.1.2.2.2.2.1.1.2.2	0.765765765765766	.	68880001	69080000	#FF4848	1	0.875
chr2	69080001	69560000	A.2.1.1.2.1.2.1.2	0.630630630630631	.	69080001	69560000	#FF9191	1	0.75
chr2	69560001	69760000	A.1.1.2.2.2.1.2.1.2.2.1	0.852477477477477	.	69560001	69760000	#FF0000	1	1
chr2	69760001	69920000	A.1.1.2.2.2.2.2.2.1.2.1	0.84009009009009	.	69760001	69920000	#FF0000	1	1
chr2	69920001	70000000	A.1.2.2.1.1.1.2.2.2	0.747747747747748	.	69920001	70000000	#FF4848	1	0.875
chr2	70000001	70280000	A.1.1.1.2.2.2.1.1.2.1	0.949324324324324	.	70000001	70280000	#FF0000	1	1
chr2	70280001	70520000	A.1.1.2.1.1.1.1.2.2.2.1	0.926801801801802	.	70280001	70520000	#FF0000	1	1
chr2	70520001	70760000	A.2.1.2.2.1.1.2.1.1	0.586711711711712	.	70520001	70760000	#FF9191	1	0.75
chr2	70760001	70880000	A.2.2.1.2.2.2.1.1.2.2	0.510135135135135	.	70760001	70880000	#FFDADA	1	0.625
chr2	70880001	71200000	A.2.1.2.2.1.1.2.1.2	0.585585585585586	.	70880001	71200000	#FF9191	1	0.75
chr2	71200001	71400000	A.1.2.2.1.1.1.2.2.1.1.1	0.751126126126126	.	71200001	71400000	#FF4848	1	0.875
chr2	71400001	71720000	A.1.2.2.2.2.1.2.2.2.2	0.684684684684685	.	71400001	71720000	#FF4848	1	0.875
chr2	71720001	72000000	B.1.1.1.2.1.1.1.2.2	0.43018018018018	.	71720001	72000000	#DADAFF	1	0.5
chr2	72000001	72160000	B.1.1.2.2.2.2.2.1	0.369369369369369	.	72000001	72160000	#DADAFF	1	0.5
chr2	72160001	72440000	B.1.2.2.2.2.2.2.2.1	0.280405405405405	.	72160001	72440000	#9191FF	1	0.375
chr2	72440001	72760000	B.2.1.1.2.1.1.2.2.1.2	0.239864864864865	.	72440001	72760000	#4848FF	1	0.25
chr2	72760001	72960000	B.1.2.2.1.2.2.2.1	0.302927927927928	.	72760001	72960000	#9191FF	1	0.375
chr2	72960001	73040000	B.1.1.1.2.1.2.2.1	0.423423423423423	.	72960001	73040000	#DADAFF	1	0.5
chr2	73040001	73280000	A.2.1.2.1.2.1.2.2.1	0.601351351351351	.	73040001	73280000	#FF9191	1	0.75
chr2	73280001	73440000	A.2.1.2.1.2.1.2.1	0.602477477477477	.	73280001	73440000	#FF9191	1	0.75
chr2	73440001	73960000	A.1.1.2.2.1.1.2.1.1	0.876126126126126	.	73440001	73960000	#FF0000	1	1
chr2	73960001	74120000	A.1.2.1.1.1.2.2.1.2	0.814189189189189	.	73960001	74120000	#FF4848	1	0.875
chr2	74120001	74320000	A.1.1.2.1.1.1.2.2.1	0.922297297297297	.	74120001	74320000	#FF0000	1	1
chr2	74320001	74480000	A.1.1.2.1.1.1.1.2.2.1.1.1	0.93018018018018	.	74320001	74480000	#FF0000	1	1
chr2	74480001	74600000	A.1.2.2.1.1.1.2.2.1.1.2	0.75	.	74480001	74600000	#FF4848	1	0.875
chr2	74600001	74840000	A.1.1.1.2.1.1.1.1.1	0.987612612612613	.	74600001	74840000	#FF0000	1	1
chr2	74840001	75160000	A.1.2.1.1.1.2.2.2.2	0.811936936936937	.	74840001	75160000	#FF4848	1	0.875
chr2	75160001	75560000	A.2.1.2.2.1.2.1	0.582207207207207	.	75160001	75560000	#FF9191	1	0.75
chr2	75560001	75720000	A.2.1.1.2.1.2.2.1.2	0.628378378378378	.	75560001	75720000	#FF9191	1	0.75
chr2	75720001	75960000	A.2.2.1.2.2.1.1.1.2	0.516891891891892	.	75720001	75960000	#FFDADA	1	0.625
chr2	75960001	76160000	B.1.1.2.2.2.2.2.2.2.1.2	0.364864864864865	.	75960001	76160000	#DADAFF	1	0.5
chr2	76160001	76520000	B.2.1.2.2.1.1.1.1	0.15990990990991	.	76160001	76520000	#4848FF	1	0.25
chr2	76520001	76840000	B.2.2.1.2.1.2.1.1.1.1	0.0810810810810811	.	76520001	76840000	#0000FF	1	0.125
chr2	76840001	77120000	B.2.2.1.1.1.2.1.2.2.1	0.109234234234234	.	76840001	77120000	#0000FF	1	0.125
chr2	77120001	77440000	B.2.2.1.1.1.2.1.1.1.2	0.113738738738739	.	77120001	77440000	#0000FF	1	0.125
chr2	77440001	77800000	B.2.2.1.2.1.2.1.2.2.1.2	0.0720720720720721	.	77440001	77800000	#0000FF	1	0.125
chr2	77800001	77880000	B.2.1.1.2.1.2.2.1.1.1	0.230855855855856	.	77800001	77880000	#4848FF	1	0.25
chr2	77880001	78000000	B.2.1.2.2.1.2.2.1	0.148648648648649	.	77880001	78000000	#4848FF	1	0.25
chr2	78000001	78400000	B.2.2.1.2.1.2.1.2.2.1.1	0.0731981981981982	.	78000001	78400000	#0000FF	1	0.125
chr2	78400001	78600000	B.2.2.1.2.1.2.1.1.2.1.2	0.0777027027027027	.	78400001	78600000	#0000FF	1	0.125
chr2	78600001	78800000	B.2.2.1.1.1.2.1.2.1.2	0.11036036036036	.	78600001	78800000	#0000FF	1	0.125
chr2	78800001	79120000	B.2.2.1.2.1.1.2.2.2	0.0822072072072072	.	78800001	79120000	#0000FF	1	0.125
chr2	79120001	79480000	B.2.2.1.1.1.2.1.1.1.1	0.114864864864865	.	79120001	79480000	#0000FF	1	0.125
chr2	79480001	79760000	B.2.2.1.2.1.1.2.2.1	0.0833333333333333	.	79480001	79760000	#0000FF	1	0.125
chr2	79760001	80280000	B.2.2.2.1.2.2.1.1	0.0259009009009009	.	79760001	80280000	#0000FF	1	0.125
chr2	80280001	80480000	B.2.1.2.2.1.2.1.1	0.152027027027027	.	80280001	80480000	#4848FF	1	0.25
chr2	80480001	80800000	B.2.1.2.2.1.2.1.2.2	0.149774774774775	.	80480001	80800000	#4848FF	1	0.25
chr2	80800001	81040000	B.2.2.1.2.1.2.1.1.1.2	0.079954954954955	.	80800001	81040000	#0000FF	1	0.125
chr2	81040001	81240000	B.2.2.1.2.1.1.2.1	0.0844594594594595	.	81040001	81240000	#0000FF	1	0.125
chr2	81240001	81400000	B.2.2.1.2.1.2.1.1.2.1.1	0.0788288288288288	.	81240001	81400000	#0000FF	1	0.125
chr2	81400001	81680000	B.2.1.2.2.2.2.2	0.127252252252252	.	81400001	81680000	#4848FF	1	0.25
chr2	81680001	82040000	B.2.2.1.1.1.2.1.2.2.2	0.108108108108108	.	81680001	82040000	#0000FF	1	0.125
chr2	82040001	82120000	B.2.1.1.2.1.2.2.1.1.2	0.22972972972973	.	82040001	82120000	#4848FF	1	0.25
chr2	82120001	82240000	B.2.1.2.2.1.2.2.2	0.147522522522523	.	82120001	82240000	#4848FF	1	0.25
chr2	82240001	82680000	B.2.2.2.1.2.1.1.1	0.0304054054054054	.	82240001	82680000	#0000FF	1	0.125
chr2	82680001	82800000	B.2.2.1.1.1.1.1.1.1	0.126126126126126	.	82680001	82800000	#0000FF	1	0.125
chr2	82800001	83200000	B.2.2.2.2.1.1.2.2	0.0191441441441441	.	82800001	83200000	#0000FF	1	0.125
chr2	83200001	83320000	B.2.1.1.2.1.2.2.1.2	0.228603603603604	.	83200001	83320000	#4848FF	1	0.25
chr2	83320001	83640000	B.2.2.2.2.1.1.1	0.0213963963963964	.	83320001	83640000	#0000FF	1	0.125
chr2	83640001	83840000	B.2.2.1.2.1.2.1.1.2.2	0.0765765765765766	.	83640001	83840000	#0000FF	1	0.125
chr2	83840001	84080000	B.2.2.1.1.1.2.1.2.1.1	0.111486486486486	.	83840001	84080000	#0000FF	1	0.125
chr2	84080001	84640000	B.2.1.1.2.1.1.2.1	0.242117117117117	.	84080001	84640000	#4848FF	1	0.25
chr2	84640001	85120000	A.2.1.2.2.1.2.2	0.581081081081081	.	84640001	85120000	#FF9191	1	0.75
chr2	85120001	85280000	A.1.1.2.2.1.1.1.2.2.2	0.877252252252252	.	85120001	85280000	#FF0000	1	1
chr2	85280001	85520000	A.2.1.1.2.1.2.2.1.1	0.629504504504504	.	85280001	85520000	#FF9191	1	0.75
chr2	85520001	85720000	A.1.2.1.1.1.2.2.1.1	0.815315315315315	.	85520001	85720000	#FF4848	1	0.875
chr2	85720001	85800000	A.1.1.2.2.2.2.2.1.2.1.1	0.844594594594595	.	85720001	85800000	#FF0000	1	1
chr2	85800001	86080000	A.1.1.1.2.2.2.1.1.2.2	0.948198198198198	.	85800001	86080000	#FF0000	1	1
chr2	86080001	86520000	A.1.1.1.2.1.1.1.1.2	0.986486486486487	.	86080001	86520000	#FF0000	1	1
chr2	86520001	86720000	A.1.1.2.2.2.1.2.1.2.2.2	0.851351351351351	.	86520001	86720000	#FF0000	1	1
chr2	86720001	86880000	A.1.2.1.2.2.2.2.2.1.2	0.761261261261261	.	86720001	86880000	#FF4848	1	0.875
chr2	86880001	87040000	A.2.1.1.2.1.1.1.1.2.2.2	0.638513513513513	.	86880001	87040000	#FF9191	1	0.75
chr2	87040001	87160000	A.2.2.2.1.2.1.2.1.2	0.47972972972973	.	87040001	87160000	#FFDADA	1	0.625
chr2	87280001	87400000	A.2.2.2.1.2.1.2.1.2	0.47972972972973	.	87280001	87400000	#FFDADA	1	0.625
chr2	87440001	87520000	A.2.2.2.1.2.1.2.1.1	0.480855855855856	.	87440001	87520000	#FFDADA	1	0.625
chr2	87760001	87880000	A.2.2.2.1.2.1.2.1.1	0.480855855855856	.	87760001	87880000	#FFDADA	1	0.625
chr2	87920001	87960000	A.2.2.2.1.2.1.2.1.1	0.480855855855856	.	87920001	87960000	#FFDADA	1	0.625
chr2	87960001	88000000	B.1.1.2.2.2.1.2.1	0.375	.	87960001	88000000	#DADAFF	1	0.5
chr2	88160001	88280000	B.1.1.2.2.2.1.2.1	0.375	.	88160001	88280000	#DADAFF	1	0.5
chr2	88280001	88440000	A.2.1.2.2.1.1.2.2.2	0.583333333333333	.	88280001	88440000	#FF9191	1	0.75
chr2	88440001	88840000	A.2.2.1.1.1.2.2.2	0.552927927927928	.	88440001	88840000	#FFDADA	1	0.625
chr2	88840001	89000000	A.1.2.1.2.2.2.2.2.1.1	0.762387387387387	.	88840001	89000000	#FF4848	1	0.875
chr2	89000001	89120000	A.2.1.2.2.1.1.2.2.1	0.584459459459459	.	89000001	89120000	#FF9191	1	0.75
chr2	89120001	89240000	A.1.2.2.1.1.1.2.2.1.2	0.748873873873874	.	89120001	89240000	#FF4848	1	0.875
chr2	89240001	89360000	A.2.2.1.2.2.2.1.1.1.2	0.512387387387387	.	89240001	89360000	#FFDADA	1	0.625
chr2	89400001	89560000	A.2.2.1.2.2.2.1.1.1.2	0.512387387387387	.	89400001	89560000	#FFDADA	1	0.625
chr2	89880001	90040000	B.1.2.1.2.1.1.2.1	0.341216216216216	.	89880001	90040000	#9191FF	1	0.375
chr2	90040001	90160000	B.1.2.2.1.2.2.1.2.2	0.304054054054054	.	90040001	90160000	#9191FF	1	0.375
chr2	90200001	90280000	B.1.2.2.1.2.2.1.2.2	0.304054054054054	.	90200001	90280000	#9191FF	1	0.375
chr2	90400001	90480000	B.1.2.2.1.2.2.1.2.2	0.304054054054054	.	90400001	90480000	#9191FF	1	0.375
chr2	91640001	91720000	B.1.2.2.1.2.2.1.2.2	0.304054054054054	.	91640001	91720000	#9191FF	1	0.375
chr2	91760001	92000000	B.1.2.2.1.2.2.1.2.1	0.30518018018018	.	91760001	92000000	#9191FF	1	0.375
chr2	92040001	92200000	B.1.2.2.2.1.1.2.2	0.291666666666667	.	92040001	92200000	#9191FF	1	0.375
chr2	95360001	95640000	B.1.2.1.2.1.1.1.2	0.342342342342342	.	95360001	95640000	#9191FF	1	0.375
chr2	95640001	95840000	A.1.2.2.2.2.2.2.2.1	0.676801801801802	.	95640001	95840000	#FF4848	1	0.875
chr2	95840001	95960000	A.2.2.1.2.2.2.1.1.1.1	0.513513513513513	.	95840001	95960000	#FFDADA	1	0.625
chr2	96000001	96040000	A.2.2.1.2.2.2.1.1.1.1	0.513513513513513	.	96000001	96040000	#FFDADA	1	0.625
chr2	96040001	96080000	A.2.1.2.2.2.1.1.2	0.578828828828829	.	96040001	96080000	#FF9191	1	0.75
chr2	96120001	96200000	A.2.1.2.2.2.1.1.2	0.578828828828829	.	96120001	96200000	#FF9191	1	0.75
chr2	96200001	96280000	A.2.2.1.2.2.2.1.1.2.1	0.511261261261261	.	96200001	96280000	#FFDADA	1	0.625
chr2	96320001	96440000	A.2.2.1.2.2.2.1.1.2.1	0.511261261261261	.	96320001	96440000	#FFDADA	1	0.625
chr2	96440001	96680000	A.1.2.2.2.1.2.2.2.1.2	0.692567567567568	.	96440001	96680000	#FF4848	1	0.875
chr2	96720001	96920000	A.1.1.2.2.2.1.1	0.856981981981982	.	96720001	96920000	#FF0000	1	1
chr2	96920001	97000000	A.1.2.1.2.2.1.1.2.2	0.779279279279279	.	96920001	97000000	#FF4848	1	0.875
chr2	97000001	97120000	A.1.2.1.1.1.2.1.2	0.816441441441441	.	97000001	97120000	#FF4848	1	0.875
chr2	97120001	97240000	A.1.2.1.2.2.1.1.2.1	0.780405405405405	.	97120001	97240000	#FF4848	1	0.875
chr2	97240001	97520000	A.1.1.2.1.1.1.1.2.1.1	0.932432432432432	.	97240001	97520000	#FF0000	1	1
chr2	97560001	97640000	A.1.1.2.1.1.1.1.2.1.1	0.932432432432432	.	97560001	97640000	#FF0000	1	1
chr2	97640001	97880000	A.2.1.1.1.2.1.1.2	0.658783783783784	.	97640001	97880000	#FF9191	1	0.75
chr2	98000001	98040000	A.1.2.2.2.1.2.2.2.1.1	0.693693693693694	.	98000001	98040000	#FF4848	1	0.875
chr2	98120001	98200000	A.1.2.2.2.1.2.2.2.1.1	0.693693693693694	.	98120001	98200000	#FF4848	1	0.875
chr2	98240001	98360000	A.1.2.2.2.1.2.2.2.1.1	0.693693693693694	.	98240001	98360000	#FF4848	1	0.875
chr2	98360001	98520000	A.1.2.2.1.1.1.1.2.2	0.755630630630631	.	98360001	98520000	#FF4848	1	0.875
chr2	98520001	98680000	A.1.1.2.2.2.2.2.1.2.1.2	0.843468468468468	.	98520001	98680000	#FF0000	1	1
chr2	98680001	99000000	A.2.1.1.1.2.1.1.1	0.65990990990991	.	98680001	99000000	#FF9191	1	0.75
chr2	99000001	99200000	A.1.1.2.1.1.1.1.2.1.2	0.931306306306306	.	99000001	99200000	#FF0000	1	1
chr2	99200001	99440000	A.1.2.2.2.1.2.2.2.2	0.691441441441441	.	99200001	99440000	#FF4848	1	0.875
chr2	99440001	99720000	A.2.2.1.1.2.2.2.1.1	0.538288288288288	.	99440001	99720000	#FFDADA	1	0.625
chr2	99720001	99920000	A.1.2.2.2.1.1.1.2.1.2	0.713963963963964	.	99720001	99920000	#FF4848	1	0.875
chr2	99920001	100120000	A.1.2.1.1.1.2.2.2.1	0.813063063063063	.	99920001	100120000	#FF4848	1	0.875
chr2	100160001	100680000	B.1.1.1.2.2.1.1.2.1	0.417792792792793	.	100160001	100680000	#DADAFF	1	0.5
chr2	100680001	101280000	A.2.2.1.2.2.2.1.2.2	0.504504504504504	.	100680001	101280000	#FFDADA	1	0.625
chr2	101280001	101600000	B.1.1.1.1.1.2.1.2	0.442567567567568	.	101280001	101600000	#DADAFF	1	0.5
chr2	101600001	101960000	A.1.2.1.1.1.1.1.2.2	0.831081081081081	.	101600001	101960000	#FF4848	1	0.875
chr2	101960001	102240000	A.2.2.1.1.1.1.1.1.2	0.568693693693694	.	101960001	102240000	#FFDADA	1	0.625
chr2	102240001	102480000	A.2.1.1.1.1.1.2.2.2	0.666666666666667	.	102240001	102480000	#FF9191	1	0.75
chr2	102480001	102640000	A.2.2.1.2.2.2.1.2.1.2.2.2	0.505630630630631	.	102480001	102640000	#FFDADA	1	0.625
chr2	102640001	102800000	A.1.2.2.1.2.1.2.1.2.2	0.728603603603604	.	102640001	102800000	#FF4848	1	0.875
chr2	102800001	103080000	A.2.1.1.2.1.2.2.2.2	0.626126126126126	.	102800001	103080000	#FF9191	1	0.75
chr2	103080001	103240000	B.1.1.2.2.2.1.2.2	0.373873873873874	.	103080001	103240000	#DADAFF	1	0.5
chr2	103240001	103440000	B.1.1.1.2.2.1.1.2.2.1.2	0.415540540540541	.	103240001	103440000	#DADAFF	1	0.5
chr2	103440001	103600000	B.2.1.1.1.2.2.2	0.248873873873874	.	103440001	103600000	#4848FF	1	0.25
chr2	103600001	103920000	B.2.2.1.2.2.1.1.1.1	0.0596846846846847	.	103600001	103920000	#0000FF	1	0.125
chr2	103920001	104080000	B.2.1.2.2.2.2.1.2.1	0.129504504504505	.	103920001	104080000	#4848FF	1	0.25
chr2	104080001	104440000	B.2.2.2.2.2.2.2.2.1.2.2.1	0.00337837837837838	.	104080001	104440000	#0000FF	1	0.125
chr2	104440001	104880000	B.2.2.2.2.2.2.1.1	0.00900900900900901	.	104440001	104880000	#0000FF	1	0.125
chr2	104880001	105120000	B.2.1.2.2.1.2.1.2.1	0.150900900900901	.	104880001	105120000	#4848FF	1	0.25
chr2	105120001	105320000	B.2.1.1.2.1.2.1.1.1	0.237612612612613	.	105120001	105320000	#4848FF	1	0.25
chr2	105320001	105640000	B.1.1.2.2.2.1.1.2.2	0.376126126126126	.	105320001	105640000	#DADAFF	1	0.5
chr2	105640001	105720000	A.2.2.1.1.1.1.2.1	0.565315315315315	.	105640001	105720000	#FFDADA	1	0.625
chr2	105720001	105880000	A.2.2.1.2.2.2.1.2.1.2.2.1	0.506756756756757	.	105720001	105880000	#FFDADA	1	0.625
chr2	105880001	106040000	A.1.2.2.2.2.2.2.2.2	0.675675675675676	.	105880001	106040000	#FF4848	1	0.875
chr2	106040001	106360000	A.2.1.2.2.1.1.1.1	0.59009009009009	.	106040001	106360000	#FF9191	1	0.75
chr2	106360001	106520000	A.1.1.2.2.1.1.1.2.2.1.1	0.879504504504504	.	106360001	106520000	#FF0000	1	1
chr2	106520001	106840000	A.2.1.1.2.1.2.2.2.1	0.627252252252252	.	106520001	106840000	#FF9191	1	0.75
chr2	106840001	107000000	B.1.1.2.2.2.1.1.2.1	0.377252252252252	.	106840001	107000000	#DADAFF	1	0.5
chr2	107080001	107200000	B.1.1.2.2.2.1.1.2.1	0.377252252252252	.	107080001	107200000	#DADAFF	1	0.5
chr2	107200001	107560000	B.2.1.2.2.2.2.1.1.2	0.130630630630631	.	107200001	107560000	#4848FF	1	0.25
chr2	107560001	107720000	B.2.1.1.2.1.2.1.2.1.1	0.23536036036036	.	107560001	107720000	#4848FF	1	0.25
chr2	107720001	107880000	B.2.1.2.2.2.2.1.1.1	0.131756756756757	.	107720001	107880000	#4848FF	1	0.25
chr2	107880001	108440000	B.2.2.2.2.2.2.1.2	0.00788288288288288	.	107880001	108440000	#0000FF	1	0.125
chr2	108520001	108960000	B.1.2.2.1.1.1.1.2	0.322072072072072	.	108520001	108960000	#9191FF	1	0.375
chr2	108960001	109280000	A.1.1.2.2.1.1.1.2.1	0.880630630630631	.	108960001	109280000	#FF0000	1	1
chr2	109280001	109440000	A.1.2.1.2.2.2.2.2.2	0.760135135135135	.	109280001	109440000	#FF4848	1	0.875
chr2	109440001	109760000	A.2.1.2.1.2.2.2.1.2.2	0.593468468468468	.	109440001	109760000	#FF9191	1	0.75
chr2	109760001	109880000	A.1.2.2.2.1.1.1.2.2	0.712837837837838	.	109760001	109880000	#FF4848	1	0.875
chr2	109880001	110080000	A.2.1.1.1.2.1.2.2	0.655405405405405	.	109880001	110080000	#FF9191	1	0.75
chr2	110080001	110120000	A.2.2.1.1.1.1.1.2.2	0.566441441441441	.	110080001	110120000	#FFDADA	1	0.625
chr2	110240001	110520000	A.2.2.1.1.1.1.1.2.2	0.566441441441441	.	110240001	110520000	#FFDADA	1	0.625
chr2	110840001	111000000	A.2.2.1.1.1.1.1.2.2	0.566441441441441	.	110840001	111000000	#FFDADA	1	0.625
chr2	111360001	111760000	A.1.2.1.1.1.1.2.1.1.2.2	0.827702702702703	.	111360001	111760000	#FF4848	1	0.875
chr2	111760001	112040000	A.1.1.2.1.1.1.2.2.2	0.921171171171171	.	111760001	112040000	#FF0000	1	1
chr2	112080001	112200000	A.1.1.2.1.1.1.2.2.2	0.921171171171171	.	112080001	112200000	#FF0000	1	1
chr2	112280001	112480000	A.2.1.1.2.1.1.2.1.1	0.636261261261261	.	112280001	112480000	#FF9191	1	0.75
chr2	112480001	112560000	A.1.1.1.2.2.2.1.2.1	0.947072072072072	.	112480001	112560000	#FF0000	1	1
chr2	112600001	113080000	A.1.1.1.2.2.2.1.2.1	0.947072072072072	.	112600001	113080000	#FF0000	1	1
chr2	113080001	113120000	A.2.1.1.2.1.1.2.1.2	0.635135135135135	.	113080001	113120000	#FF9191	1	0.75
chr2	113160001	113200000	A.2.1.1.2.1.1.2.1.2	0.635135135135135	.	113160001	113200000	#FF9191	1	0.75
chr2	113200001	113680000	A.1.1.1.1.2.1.2.1.2	0.994369369369369	.	113200001	113680000	#FF0000	1	1
chr2	113680001	113880000	A.1.2.2.2.1.1.1.1.1	0.717342342342342	.	113680001	113880000	#FF4848	1	0.875
chr2	113880001	114000000	A.1.2.2.2.1.1.1.2.1.1	0.71509009009009	.	113880001	114000000	#FF4848	1	0.875
chr2	114000001	114200000	A.1.2.2.1.1.1.1.2.1.1	0.757882882882883	.	114000001	114200000	#FF4848	1	0.875
chr2	114200001	114240000	A.1.1.1.2.1.2.2.2.2	0.968468468468468	.	114200001	114240000	#FF0000	1	1
chr2	114360001	114720000	A.1.1.1.2.1.2.2.2.2	0.968468468468468	.	114360001	114720000	#FF0000	1	1
chr2	114720001	115600000	B.2.1.1.1.2.2.1	0.25	.	114720001	115600000	#4848FF	1	0.25
chr2	115600001	116000000	B.2.2.2.1.1.2.1.2	0.0337837837837838	.	115600001	116000000	#0000FF	1	0.125
chr2	116000001	116320000	B.2.2.2.2.2.2.2.2.1.2.2.2	0.00225225225225225	.	116000001	116320000	#0000FF	1	0.125
chr2	116320001	116480000	B.2.2.2.1.1.2.1.1.2	0.0349099099099099	.	116320001	116480000	#0000FF	1	0.125
chr2	116480001	116760000	B.2.2.2.2.2.2.2.2.1.1	0.00563063063063063	.	116480001	116760000	#0000FF	1	0.125
chr2	116760001	116880000	B.2.2.1.1.1.1.1.2.1.2	0.122747747747748	.	116760001	116880000	#0000FF	1	0.125
chr2	116880001	117120000	B.2.2.1.2.2.2.2.2.1	0.0461711711711712	.	116880001	117120000	#0000FF	1	0.125
chr2	117120001	117400000	B.2.2.2.2.2.2.2.2.1.2.1	0.0045045045045045	.	117120001	117400000	#0000FF	1	0.125
chr2	117400001	117680000	B.2.2.2.1.1.2.1.1.1.2	0.036036036036036	.	117400001	117680000	#0000FF	1	0.125
chr2	117680001	118120000	B.2.2.2.2.2.1.1.1	0.0135135135135135	.	117680001	118120000	#0000FF	1	0.125
chr2	118120001	118400000	B.2.2.1.1.1.1.1.1.2	0.125	.	118120001	118400000	#0000FF	1	0.125
chr2	118400001	118560000	B.1.2.2.1.1.1.2.1	0.320945945945946	.	118400001	118560000	#9191FF	1	0.375
chr2	118560001	118760000	A.2.2.1.2.1.2.1.2	0.523648648648649	.	118560001	118760000	#FFDADA	1	0.625
chr2	118760001	118960000	A.1.2.2.1.2.1.2.1.2.1	0.72972972972973	.	118760001	118960000	#FF4848	1	0.875
chr2	118960001	119600000	B.1.2.1.1.1.2	0.353603603603604	.	118960001	119600000	#9191FF	1	0.375
chr2	119600001	119720000	B.1.1.1.2.2.2.2.1.1	0.405405405405405	.	119600001	119720000	#DADAFF	1	0.5
chr2	119720001	120080000	A.2.2.1.1.1.1.1.1.1.1	0.570945945945946	.	119720001	120080000	#FFDADA	1	0.625
chr2	120080001	120240000	A.1.1.2.2.2.2.2.1.2.2	0.842342342342342	.	120080001	120240000	#FF0000	1	1
chr2	120240001	120440000	A.2.1.1.1.2.1.2.1.2	0.656531531531532	.	120240001	120440000	#FF9191	1	0.75
chr2	120440001	120520000	A.2.1.1.2.1.1.2.2	0.634009009009009	.	120440001	120520000	#FF9191	1	0.75
chr2	120520001	120920000	A.1.1.1.2.1.2.2.1.1.2	0.974099099099099	.	120520001	120920000	#FF0000	1	1
chr2	120920001	121080000	A.1.1.2.2.1.1.1.2.2.1.2	0.878378378378378	.	120920001	121080000	#FF0000	1	1
chr2	121080001	121520000	A.2.2.1.1.1.1.1.1.1.2	0.56981981981982	.	121080001	121520000	#FFDADA	1	0.625
chr2	121520001	121800000	B.1.1.1.1.1.2.1.1	0.443693693693694	.	121520001	121800000	#DADAFF	1	0.5
chr2	121800001	122280000	A.1.2.2.1.2.1.2.1.1	0.730855855855856	.	121800001	122280000	#FF4848	1	0.875
chr2	122280001	122520000	A.1.1.1.2.2.2.2.2	0.938063063063063	.	122280001	122520000	#FF0000	1	1
chr2	122520001	123040000	B.1.1.2.1.1.2.2	0.391891891891892	.	122520001	123040000	#DADAFF	1	0.5
chr2	123040001	123320000	B.2.1.1.2.1.2.1.2.2.2	0.231981981981982	.	123040001	123320000	#4848FF	1	0.25
chr2	123320001	123520000	B.2.1.1.1.1.2.2.2.1	0.262387387387387	.	123320001	123520000	#4848FF	1	0.25
chr2	123520001	123840000	B.2.2.1.1.1.1.2.1.1	0.119369369369369	.	123520001	123840000	#0000FF	1	0.125
chr2	123840001	123960000	B.2.1.2.1.1.1.2.2	0.20045045045045	.	123840001	123960000	#4848FF	1	0.25
chr2	123960001	124120000	B.2.2.1.2.2.1.1.1.2.1	0.0585585585585586	.	123960001	124120000	#0000FF	1	0.125
chr2	124120001	124680000	B.2.2.2.2.2.2.2.2.2	0.00112612612612613	.	124120001	124680000	#0000FF	1	0.125
chr2	124680001	125160000	B.2.2.2.2.2.1.1.2	0.0123873873873874	.	124680001	125160000	#0000FF	1	0.125
chr2	125160001	125320000	B.2.2.1.1.1.1.1.2.2.2	0.120495495495495	.	125160001	125320000	#0000FF	1	0.125
chr2	125320001	125440000	B.2.1.1.2.1.2.2.2	0.227477477477477	.	125320001	125440000	#4848FF	1	0.25
chr2	125440001	125600000	B.2.1.2.1.2.2.1.1.2	0.171171171171171	.	125440001	125600000	#4848FF	1	0.25
chr2	125600001	125760000	B.2.1.2.2.2.2.1.2.2	0.128378378378378	.	125600001	125760000	#4848FF	1	0.25
chr2	125760001	126000000	B.2.2.2.1.1.2.1.1.1.1	0.0371621621621622	.	125760001	126000000	#0000FF	1	0.125
chr2	126000001	126240000	B.1.2.2.1.1.1.2.2	0.31981981981982	.	126000001	126240000	#9191FF	1	0.375
chr2	126240001	126520000	B.2.2.1.2.2.1.1.1.2.2	0.0574324324324324	.	126240001	126520000	#0000FF	1	0.125
chr2	126520001	126640000	B.2.2.1.1.1.1.1.2.2.1	0.121621621621622	.	126520001	126640000	#0000FF	1	0.125
chr2	126640001	126960000	B.2.2.2.1.1.2.2.1	0.0326576576576577	.	126640001	126960000	#0000FF	1	0.125
chr2	126960001	127200000	B.2.1.1.2.1.2.1.1.2	0.236486486486486	.	126960001	127200000	#4848FF	1	0.25
chr2	127200001	127360000	B.1.1.2.2.2.1.1.1	0.378378378378378	.	127200001	127360000	#DADAFF	1	0.5
chr2	127360001	127760000	A.2.2.1.2.2.2.1.2.1.1	0.509009009009009	.	127360001	127760000	#FFDADA	1	0.625
chr2	127760001	128040000	A.1.2.1.1.1.1.1.2.1	0.832207207207207	.	127760001	128040000	#FF4848	1	0.875
chr2	128040001	128320000	A.1.1.1.1.2.2.2.1.1	0.990990990990991	.	128040001	128320000	#FF0000	1	1
chr2	128320001	128480000	A.1.1.2.1.2.2.1.2.1	0.891891891891892	.	128320001	128480000	#FF0000	1	1
chr2	128480001	128640000	A.1.1.1.2.2.1.1.1.2.1	0.96509009009009	.	128480001	128640000	#FF0000	1	1
chr2	128640001	129080000	A.1.1.1.2.1.2.2.1.1.1	0.975225225225225	.	128640001	129080000	#FF0000	1	1
chr2	129080001	129320000	A.2.1.2.2.2.1.2.2	0.57545045045045	.	129080001	129320000	#FF9191	1	0.75
chr2	129320001	129600000	A.2.2.2.1.1.1.1.1	0.5	.	129320001	129600000	#FFDADA	1	0.625
chr2	129600001	130200000	B.1.2.2.1.1.1.1.1.1	0.324324324324324	.	129600001	130200000	#9191FF	1	0.375
chr2	130200001	130320000	B.1.2.1.2.1.1.2.2	0.34009009009009	.	130200001	130320000	#9191FF	1	0.375
chr2	130320001	130520000	B.1.2.1.2.1.1.1.1.2	0.343468468468468	.	130320001	130520000	#9191FF	1	0.375
chr2	130520001	130800000	B.1.1.1.2.2.1.1.1.1.1	0.421171171171171	.	130520001	130800000	#DADAFF	1	0.5
chr2	130880001	131160000	A.2.1.1.1.2.1.2.1.1	0.657657657657658	.	130880001	131160000	#FF9191	1	0.75
chr2	131480001	131640000	A.2.2.2.2.1.1.1.1	0.471846846846847	.	131480001	131640000	#FFDADA	1	0.625
chr2	131640001	131920000	A.1.2.2.2.2.2.2.1.1.2	0.679054054054054	.	131640001	131920000	#FF4848	1	0.875
chr2	131920001	132000000	B.1.1.1.2.2.1.1.2.2.2	0.414414414414414	.	131920001	132000000	#DADAFF	1	0.5
chr2	132040001	132200000	B.1.1.1.2.2.1.1.2.2.2	0.414414414414414	.	132040001	132200000	#DADAFF	1	0.5
chr2	132200001	132320000	A.2.2.2.1.1.2.1.2	0.487612612612613	.	132200001	132320000	#FFDADA	1	0.625
chr2	132320001	132640000	B.1.2.1.1.1.1.1.1	0.362612612612613	.	132320001	132640000	#9191FF	1	0.375
chr2	132640001	132760000	B.2.2.1.1.1.1.1.2.1.1	0.123873873873874	.	132640001	132760000	#0000FF	1	0.125
chr2	132800001	132920000	B.2.2.1.1.1.1.1.2.1.1	0.123873873873874	.	132800001	132920000	#0000FF	1	0.125
chr2	132920001	133040000	B.2.1.1.2.1.2.1.2.1.2	0.234234234234234	.	132920001	133040000	#4848FF	1	0.25
chr2	133040001	133320000	B.2.2.1.1.1.1.2.2.1	0.117117117117117	.	133040001	133320000	#0000FF	1	0.125
chr2	133320001	133800000	B.1.1.1.1.2.2.1	0.435810810810811	.	133320001	133800000	#DADAFF	1	0.5
chr2	133800001	134160000	B.1.2.1.2.1.1.1.1.1	0.344594594594595	.	133800001	134160000	#9191FF	1	0.375
chr2	134160001	134320000	A.2.2.1.2.2.2.1.2.1.2.1	0.507882882882883	.	134160001	134320000	#FFDADA	1	0.625
chr2	134320001	134640000	B.1.2.1.1.1.1.2.1.2	0.356981981981982	.	134320001	134640000	#9191FF	1	0.375
chr2	134640001	134840000	A.2.1.1.1.1.1.2.2.1	0.667792792792793	.	134640001	134840000	#FF9191	1	0.75
chr2	134840001	135120000	A.1.1.2.1.2.2.1.2.2	0.890765765765766	.	134840001	135120000	#FF0000	1	1
chr2	135120001	135360000	A.2.1.2.1.2.2.2.1.2.1.1	0.595720720720721	.	135120001	135360000	#FF9191	1	0.75
chr2	135360001	135400000	A.1.2.2.2.2.2.2.1.1.1	0.68018018018018	.	135360001	135400000	#FF4848	1	0.875
chr2	135440001	135680000	A.1.2.2.2.2.2.2.1.1.1	0.68018018018018	.	135440001	135680000	#FF4848	1	0.875
chr2	135680001	135960000	A.1.1.2.2.1.2.2.2.1.1	0.861486486486487	.	135680001	135960000	#FF0000	1	1
chr2	135960001	136240000	A.2.1.1.2.1.1.1.2	0.637387387387387	.	135960001	136240000	#FF9191	1	0.75
chr2	136240001	136680000	A.1.1.1.2.1.2.2.1.2.1	0.972972972972973	.	136240001	136680000	#FF0000	1	1
chr2	136680001	136880000	A.1.1.1.1.2.2.2.1.2	0.989864864864865	.	136680001	136880000	#FF0000	1	1
chr2	136880001	137160000	A.1.1.1.2.1.2.1.2	0.976351351351351	.	136880001	137160000	#FF0000	1	1
chr2	137160001	137520000	B.1.1.1.2.2.1.1.2.2.1.1	0.416666666666667	.	137160001	137520000	#DADAFF	1	0.5
chr2	137520001	137760000	B.2.1.1.2.1.2.1.2.2.1	0.233108108108108	.	137520001	137760000	#4848FF	1	0.25
chr2	137760001	138040000	B.2.1.2.1.2.2.2.1.2	0.165540540540541	.	137760001	138040000	#4848FF	1	0.25
chr2	138040001	138280000	B.2.2.1.1.1.1.2.2.2	0.115990990990991	.	138040001	138280000	#0000FF	1	0.125
chr2	138280001	138480000	B.2.1.2.1.1.1.2.1	0.201576576576577	.	138280001	138480000	#4848FF	1	0.25
chr2	138480001	138600000	B.2.1.1.1.1.2.2.2.2.2	0.260135135135135	.	138480001	138600000	#4848FF	1	0.25
chr2	138600001	138960000	B.1.1.1.1.2.2.2.2	0.433558558558559	.	138600001	138960000	#DADAFF	1	0.5
chr2	138960001	139240000	A.1.2.2.1.2.1.2.2.2.1	0.725225225225225	.	138960001	139240000	#FF4848	1	0.875
chr2	139240001	139360000	A.1.2.1.2.1.1.2.1	0.791666666666667	.	139240001	139360000	#FF4848	1	0.875
chr2	139360001	139560000	A.2.2.1.1.1.2.1.2.2.2	0.556306306306306	.	139360001	139560000	#FFDADA	1	0.625
chr2	139560001	139800000	B.2.1.1.1.1.2.2.2.2.1	0.261261261261261	.	139560001	139800000	#4848FF	1	0.25
chr2	139800001	140120000	B.2.2.2.1.1.1.1.1.2	0.0427927927927928	.	139800001	140120000	#0000FF	1	0.125
chr2	140120001	140400000	B.2.2.1.2.2.2.2.2.2	0.045045045045045	.	140120001	140400000	#0000FF	1	0.125
chr2	140400001	140800000	B.2.2.2.2.2.1.2.2	0.0101351351351351	.	140400001	140800000	#0000FF	1	0.125
chr2	140800001	140960000	B.2.1.2.1.2.2.1.2.2.1	0.168918918918919	.	140800001	140960000	#4848FF	1	0.25
chr2	140960001	141320000	B.2.2.1.2.2.2.2.1.2	0.0472972972972973	.	140960001	141320000	#0000FF	1	0.125
chr2	141320001	141640000	B.2.1.2.1.2.2.1.1.1	0.172297297297297	.	141320001	141640000	#4848FF	1	0.25
chr2	141640001	141720000	B.2.1.1.2.2.1.2.1.2.1	0.221846846846847	.	141640001	141720000	#4848FF	1	0.25
chr2	141720001	142200000	B.2.2.2.1.1.1.1.1.1	0.0439189189189189	.	141720001	142200000	#0000FF	1	0.125
chr2	142200001	142320000	B.1.2.2.2.1.1.1.2.1.1	0.298423423423423	.	142200001	142320000	#9191FF	1	0.375
chr2	142320001	142520000	B.2.1.2.1.2.2.1.2.2.2	0.167792792792793	.	142320001	142520000	#4848FF	1	0.25
chr2	142520001	142960000	B.2.2.1.2.2.1.1.2.2.2	0.0540540540540541	.	142520001	142960000	#0000FF	1	0.125
chr2	142960001	143600000	B.2.1.2.1.2.1.1.1.1	0.184684684684685	.	142960001	143600000	#4848FF	1	0.25
chr2	143600001	143720000	A.1.2.2.1.2.1.1.1.1.1	0.738738738738739	.	143600001	143720000	#FF4848	1	0.875
chr2	143720001	143840000	A.2.2.1.2.1.2.2.2	0.521396396396396	.	143720001	143840000	#FFDADA	1	0.625
chr2	143840001	144000000	A.1.2.2.1.2.1.1.1.2.1	0.736486486486487	.	143840001	144000000	#FF4848	1	0.875
chr2	144000001	144160000	A.2.2.1.1.1.2.1.2.1.2	0.558558558558559	.	144000001	144160000	#FFDADA	1	0.625
chr2	144160001	144680000	A.2.2.1.1.1.1.1.2.1	0.567567567567568	.	144160001	144680000	#FFDADA	1	0.625
chr2	144680001	144920000	A.2.1.1.2.2.2.1	0.618243243243243	.	144680001	144920000	#FF9191	1	0.75
chr2	144920001	145160000	A.1.1.1.2.1.2.2.1.2.2.1	0.971846846846847	.	144920001	145160000	#FF0000	1	1
chr2	145160001	145320000	A.1.2.2.1.2.1.1.1.1.2	0.737612612612613	.	145160001	145320000	#FF4848	1	0.875
chr2	145320001	145720000	B.1.2.2.1.1.1.1.1.2	0.323198198198198	.	145320001	145720000	#9191FF	1	0.375
chr2	145720001	146080000	B.2.1.2.1.2.2.2.1.1	0.166666666666667	.	145720001	146080000	#4848FF	1	0.25
chr2	146080001	146400000	B.2.1.1.2.2.1.1.2	0.224099099099099	.	146080001	146400000	#4848FF	1	0.25
chr2	146400001	146560000	B.1.2.1.1.1.1.1.2.1	0.361486486486487	.	146400001	146560000	#9191FF	1	0.375
chr2	146560001	146840000	B.2.2.1.2.2.1.1.2.2.1	0.0551801801801802	.	146560001	146840000	#0000FF	1	0.125
chr2	146840001	147080000	B.2.2.2.1.1.1.1.2.1	0.0416666666666667	.	146840001	147080000	#0000FF	1	0.125
chr2	147080001	147480000	B.2.2.1.2.2.2.2.1.1	0.0484234234234234	.	147080001	147480000	#0000FF	1	0.125
chr2	147480001	147760000	B.2.2.1.1.1.1.2.1.2	0.118243243243243	.	147480001	147760000	#0000FF	1	0.125
chr2	147760001	148080000	B.1.2.2.2.1.1.2.1.1	0.293918918918919	.	147760001	148080000	#9191FF	1	0.375
chr2	148080001	148320000	B.1.2.2.2.1.1.1.2.2.1	0.296171171171171	.	148080001	148320000	#9191FF	1	0.375
chr2	148320001	148440000	A.2.1.2.2.2.2.2	0.572072072072072	.	148320001	148440000	#FF9191	1	0.75
chr2	148440001	148720000	B.1.1.1.2.1.2.1.1	0.426801801801802	.	148440001	148720000	#DADAFF	1	0.5
chr2	148720001	148880000	A.1.2.1.1.2.2.2.1.1	0.796171171171171	.	148720001	148880000	#FF4848	1	0.875
chr2	148880001	149320000	A.2.1.1.1.1.2.1.2	0.663288288288288	.	148880001	149320000	#FF9191	1	0.75
chr2	149320001	149560000	A.1.2.1.1.2.2.2.2	0.793918918918919	.	149320001	149560000	#FF4848	1	0.875
chr2	149560001	149720000	A.2.2.1.2.1.2.2.1	0.522522522522523	.	149560001	149720000	#FFDADA	1	0.625
chr2	149760001	149840000	A.2.2.1.2.1.2.2.1	0.522522522522523	.	149760001	149840000	#FFDADA	1	0.625
chr2	149840001	149960000	A.2.2.1.1.1.1.2.2	0.564189189189189	.	149840001	149960000	#FFDADA	1	0.625
chr2	149960001	150200000	B.1.1.2.1.1.2.1.1.1	0.39527027027027	.	149960001	150200000	#DADAFF	1	0.5
chr2	150200001	150520000	B.1.2.1.1.1.1.1.2.2	0.36036036036036	.	150200001	150520000	#9191FF	1	0.375
chr2	150520001	150720000	B.2.2.1.1.2.1.2.2	0.0990990990990991	.	150520001	150720000	#0000FF	1	0.125
chr2	150720001	150920000	B.2.2.1.1.2.1.2.1	0.100225225225225	.	150720001	150920000	#0000FF	1	0.125
chr2	150920001	151160000	B.2.1.2.1.2.2.1.2.1	0.170045045045045	.	150920001	151160000	#4848FF	1	0.25
chr2	151160001	151320000	B.1.2.2.2.1.1.1.2.1.2	0.297297297297297	.	151160001	151320000	#9191FF	1	0.375
chr2	151320001	151480000	B.1.1.1.1.2.1.1	0.439189189189189	.	151320001	151480000	#DADAFF	1	0.5
chr2	151480001	151600000	B.1.2.2.2.1.1.1.1.1	0.300675675675676	.	151480001	151600000	#9191FF	1	0.375
chr2	151600001	152120000	B.1.2.2.2.1.1.2.1.2	0.292792792792793	.	151600001	152120000	#9191FF	1	0.375
chr2	152120001	152360000	A.1.1.2.2.1.2.2.2.1.2.2	0.859234234234234	.	152120001	152360000	#FF0000	1	1
chr2	152360001	152600000	A.1.2.2.2.2.2.2.1.2	0.677927927927928	.	152360001	152600000	#FF4848	1	0.875
chr2	152600001	152880000	A.1.1.2.2.1.2.2.2.1.2.1	0.86036036036036	.	152600001	152880000	#FF0000	1	1
chr2	152880001	153040000	A.1.1.2.1.2.1.1.2.2.2	0.906531531531532	.	152880001	153040000	#FF0000	1	1
chr2	153040001	153400000	A.1.2.1.2.1.1.1	0.792792792792793	.	153040001	153400000	#FF4848	1	0.875
chr2	153400001	153600000	A.1.2.1.2.1.1.2.2.1	0.790540540540541	.	153400001	153600000	#FF4848	1	0.875
chr2	153600001	154440000	B.2.2.1.1.2.2.1	0.097972972972973	.	153600001	154440000	#0000FF	1	0.125
chr2	154440001	154640000	B.2.2.2.1.1.2.2.2	0.0315315315315315	.	154440001	154640000	#0000FF	1	0.125
chr2	154640001	155000000	B.2.2.2.2.2.2.2.1	0.00675675675675676	.	154640001	155000000	#0000FF	1	0.125
chr2	155000001	155200000	B.2.2.1.2.2.1.1.2.1	0.0563063063063063	.	155000001	155200000	#0000FF	1	0.125
chr2	155200001	155600000	B.2.1.1.2.2.1.1.1.1	0.226351351351351	.	155200001	155600000	#4848FF	1	0.25
chr2	155600001	155680000	B.2.1.1.1.1.2.2.1.1.2	0.26463963963964	.	155600001	155680000	#4848FF	1	0.25
chr2	155680001	155800000	B.2.1.1.2.2.1.2.1.2.2.1.2	0.219594594594595	.	155680001	155800000	#4848FF	1	0.25
chr2	155800001	155960000	B.2.1.1.2.2.1.2.1.2.2.1.1	0.220720720720721	.	155800001	155960000	#4848FF	1	0.25
chr2	155960001	156080000	B.1.1.2.2.1.1.1.1	0.387387387387387	.	155960001	156080000	#DADAFF	1	0.5
chr2	156080001	156200000	B.2.1.1.1.1.2.2.1.2	0.263513513513513	.	156080001	156200000	#4848FF	1	0.25
chr2	156200001	156320000	B.2.1.1.2.2.1.2.1.2.2.2	0.218468468468468	.	156200001	156320000	#4848FF	1	0.25
chr2	156320001	156520000	B.2.2.1.1.2.2.2.2.1.1	0.0923423423423423	.	156320001	156520000	#0000FF	1	0.125
chr2	156520001	156760000	B.2.1.2.1.2.2.2.2.1	0.164414414414414	.	156520001	156760000	#4848FF	1	0.25
chr2	156760001	157160000	B.2.1.1.2.2.1.1.1.2	0.225225225225225	.	156760001	157160000	#4848FF	1	0.25
chr2	157160001	157440000	A.1.1.2.1.2.1.1.1.1	0.912162162162162	.	157160001	157440000	#FF0000	1	1
chr2	157440001	157640000	B.1.1.2.2.1.1.2.2	0.381756756756757	.	157440001	157640000	#DADAFF	1	0.5
chr2	157640001	157880000	B.1.2.2.1.1.2.1.1	0.318693693693694	.	157640001	157880000	#9191FF	1	0.375
chr2	157880001	158160000	A.2.2.1.2.1.2.1.1.2	0.524774774774775	.	157880001	158160000	#FFDADA	1	0.625
chr2	158160001	158360000	A.1.1.2.2.1.2.2.1.1.2	0.865990990990991	.	158160001	158360000	#FF0000	1	1
chr2	158360001	158640000	B.1.2.1.1.1.1.2.2.2	0.35472972972973	.	158360001	158640000	#9191FF	1	0.375
chr2	158640001	158920000	B.1.1.2.1.1.2.1.2	0.393018018018018	.	158640001	158920000	#DADAFF	1	0.5
chr2	158920001	159080000	B.1.2.1.2.2.2.1	0.326576576576577	.	158920001	159080000	#9191FF	1	0.375
chr2	159080001	159280000	B.1.2.2.2.1.1.1.1.2	0.29954954954955	.	159080001	159280000	#9191FF	1	0.375
chr2	159280001	159480000	A.2.2.1.2.1.2.1.1.1.1	0.527027027027027	.	159280001	159480000	#FFDADA	1	0.625
chr2	159480001	159680000	B.1.1.1.2.2.1.1.1.2	0.418918918918919	.	159480001	159680000	#DADAFF	1	0.5
chr2	159680001	160040000	A.2.1.2.2.2.2.1.2	0.573198198198198	.	159680001	160040000	#FF9191	1	0.75
chr2	160040001	160160000	A.1.2.2.1.2.1.1.1.2.2	0.73536036036036	.	160040001	160160000	#FF4848	1	0.875
chr2	160160001	160560000	A.1.2.1.1.2.2.1.1	0.79954954954955	.	160160001	160560000	#FF4848	1	0.875
chr2	160560001	160640000	A.1.2.1.2.1.1.2.2.2	0.789414414414414	.	160560001	160640000	#FF4848	1	0.875
chr2	160640001	160840000	A.1.1.1.2.1.2.2.1.2.2.2	0.970720720720721	.	160640001	160840000	#FF0000	1	1
chr2	160840001	161120000	A.2.2.1.2.1.2.1.1.1.2	0.525900900900901	.	160840001	161120000	#FFDADA	1	0.625
chr2	161120001	161240000	B.1.1.1.1.2.2.2.1	0.434684684684685	.	161120001	161240000	#DADAFF	1	0.5
chr2	161240001	161360000	A.2.2.2.2.1.1.1.2.2.2	0.468468468468468	.	161240001	161360000	#FFDADA	1	0.625
chr2	161360001	161560000	B.1.2.1.2.2.2.2	0.32545045045045	.	161360001	161560000	#9191FF	1	0.375
chr2	161560001	161920000	B.1.2.1.1.1.1.2.1.1.2	0.358108108108108	.	161560001	161920000	#9191FF	1	0.375
chr2	161920001	162040000	A.1.1.1.2.2.1.1.1.2.2	0.963963963963964	.	161920001	162040000	#FF0000	1	1
chr2	162040001	162280000	A.1.2.1.1.2.2.2.1.2	0.795045045045045	.	162040001	162280000	#FF4848	1	0.875
chr2	162280001	162480000	B.1.2.1.1.1.1.2.2.1	0.355855855855856	.	162280001	162480000	#9191FF	1	0.375
chr2	162480001	162840000	B.2.1.2.1.2.1.1.2.2	0.181306306306306	.	162480001	162840000	#4848FF	1	0.25
chr2	162840001	163000000	A.2.2.1.1.1.2.1.2.1.1	0.559684684684685	.	162840001	163000000	#FFDADA	1	0.625
chr2	163000001	163080000	B.1.1.2.1.1.2.1.1.2	0.394144144144144	.	163000001	163080000	#DADAFF	1	0.5
chr2	163080001	163240000	A.2.1.2.1.2.2.1.1	0.599099099099099	.	163080001	163240000	#FF9191	1	0.75
chr2	163240001	163520000	B.2.1.2.1.2.2.2.2.2.1.1	0.163288288288288	.	163240001	163520000	#4848FF	1	0.25
chr2	163520001	163680000	B.2.1.2.1.2.1.2.1.1.2	0.179054054054054	.	163520001	163680000	#4848FF	1	0.25
chr2	163680001	164040000	B.2.1.2.1.2.2.2.2.2.2	0.161036036036036	.	163680001	164040000	#4848FF	1	0.25
chr2	164040001	164480000	B.2.2.1.2.2.1.2.1	0.0529279279279279	.	164040001	164480000	#0000FF	1	0.125
chr2	164480001	164920000	B.2.1.2.1.2.1.1.1.2	0.183558558558559	.	164480001	164920000	#4848FF	1	0.25
chr2	164920001	165400000	B.2.2.2.1.1.1.1.2.2	0.0405405405405405	.	164920001	165400000	#0000FF	1	0.125
chr2	165400001	165560000	B.2.1.1.1.1.2.2.1.1.1	0.265765765765766	.	165400001	165560000	#4848FF	1	0.25
chr2	165560001	165760000	B.1.2.1.1.1.1.2.1.1.1	0.359234234234234	.	165560001	165760000	#9191FF	1	0.375
chr2	165760001	165920000	B.1.2.2.2.1.1.1.2.2.2	0.295045045045045	.	165760001	165920000	#9191FF	1	0.375
chr2	165920001	166400000	B.2.1.2.1.1.1.1	0.202702702702703	.	165920001	166400000	#4848FF	1	0.25
chr2	166400001	166680000	B.1.1.1.1.2.1.2.1	0.438063063063063	.	166400001	166680000	#DADAFF	1	0.5
chr2	166680001	166840000	A.2.2.1.1.1.2.1.1.2.1	0.561936936936937	.	166680001	166840000	#FFDADA	1	0.625
chr2	166840001	167360000	B.2.2.2.1.1.1.2.1	0.0394144144144144	.	166840001	167360000	#0000FF	1	0.125
chr2	167360001	167480000	B.2.1.2.1.2.1.2.1.1.1	0.18018018018018	.	167360001	167480000	#4848FF	1	0.25
chr2	167480001	167840000	B.2.2.2.2.2.1.2.1	0.0112612612612613	.	167480001	167840000	#0000FF	1	0.125
chr2	167840001	168080000	B.2.2.1.2.2.2.1	0.0495495495495495	.	167840001	168080000	#0000FF	1	0.125
chr2	168080001	168320000	B.2.1.2.1.2.2.2.2.2.1.2	0.162162162162162	.	168080001	168320000	#4848FF	1	0.25
chr2	168320001	168600000	B.2.1.2.1.2.1.1.2.1	0.182432432432432	.	168320001	168600000	#4848FF	1	0.25
chr2	168600001	168800000	B.1.1.1.2.2.1.2.1.1	0.413288288288288	.	168600001	168800000	#DADAFF	1	0.5
chr2	168800001	169200000	A.2.2.1.2.1.1.2.1	0.530405405405405	.	168800001	169200000	#FFDADA	1	0.625
chr2	169200001	169560000	A.1.1.2.1.2.1.1.1.2	0.911036036036036	.	169200001	169560000	#FF0000	1	1
chr2	169560001	169840000	A.2.1.2.1.2.2.2.1.1	0.596846846846847	.	169560001	169840000	#FF9191	1	0.75
chr2	169840001	170000000	A.2.1.2.1.2.2.2.1.2.1.2	0.594594594594595	.	169840001	170000000	#FF9191	1	0.75
chr2	170000001	170320000	A.2.2.1.2.1.1.1.1	0.532657657657658	.	170000001	170320000	#FFDADA	1	0.625
chr2	170320001	170680000	A.1.1.1.2.2.1.2.1.1.2	0.959459459459459	.	170320001	170680000	#FF0000	1	1
chr2	170680001	171000000	A.1.1.2.1.2.2.1.1.1.1.2.1	0.898648648648649	.	170680001	171000000	#FF0000	1	1
chr2	171000001	171320000	A.1.1.2.2.1.2.1.2.1	0.870495495495496	.	171000001	171320000	#FF0000	1	1
chr2	171320001	171440000	A.2.1.1.1.2.2.2.2.2	0.644144144144144	.	171320001	171440000	#FF9191	1	0.75
chr2	171440001	171760000	A.1.2.2.1.2.1.2.2.1.1	0.727477477477477	.	171440001	171760000	#FF4848	1	0.875
chr2	171760001	172280000	A.1.1.1.1.1	1	.	171760001	172280000	#FF0000	1	1
chr2	172280001	172680000	A.1.1.1.2.2.1.2.1.2.2	0.957207207207207	.	172280001	172680000	#FF0000	1	1
chr2	172680001	173000000	A.1.1.2.1.1.1.1.1.1	0.936936936936937	.	172680001	173000000	#FF0000	1	1
chr2	173000001	173360000	A.2.1.2.1.2.2.2.2.1	0.592342342342342	.	173000001	173360000	#FF9191	1	0.75
chr2	173360001	173480000	A.2.1.2.1.1.1.1	0.615990990990991	.	173360001	173480000	#FF9191	1	0.75
chr2	173480001	173880000	A.2.1.2.2.2.1.2.1.2	0.576576576576577	.	173480001	173880000	#FF9191	1	0.75
chr2	173880001	174320000	A.1.2.1.1.1.1.2.1.1.1	0.829954954954955	.	173880001	174320000	#FF4848	1	0.875
chr2	174320001	174440000	A.2.2.2.1.2.2.2	0.472972972972973	.	174320001	174440000	#FFDADA	1	0.625
chr2	174440001	174520000	A.2.2.2.1.2.2.1.2.2.2	0.474099099099099	.	174440001	174520000	#FFDADA	1	0.625
chr2	174520001	174720000	A.2.2.1.1.2.1.1.2.2.1.2	0.547297297297297	.	174520001	174720000	#FFDADA	1	0.625
chr2	174720001	175240000	A.1.1.1.2.2.1.2.1.2.1	0.958333333333333	.	174720001	175240000	#FF0000	1	1
chr2	175240001	175560000	A.1.1.2.1.2.2.1.1.1.2.1	0.89527027027027	.	175240001	175560000	#FF0000	1	1
chr2	175560001	175640000	A.2.2.1.1.2.1.1.1.1	0.551801801801802	.	175560001	175640000	#FFDADA	1	0.625
chr2	175640001	175920000	A.2.2.1.1.2.2.1.2	0.539414414414414	.	175640001	175920000	#FFDADA	1	0.625
chr2	175920001	176080000	A.1.2.2.1.1.1.1.2.1.2	0.756756756756757	.	175920001	176080000	#FF4848	1	0.875
chr2	176080001	176480000	B.1.1.2.1.1.1.1.2	0.398648648648649	.	176080001	176480000	#DADAFF	1	0.5
chr2	176480001	176760000	B.1.1.2.2.1.2.2	0.379504504504505	.	176480001	176760000	#DADAFF	1	0.5
chr2	176760001	176920000	A.2.2.1.2.2.2.2.1	0.503378378378378	.	176760001	176920000	#FFDADA	1	0.625
chr2	176920001	177120000	A.2.2.1.2.2.2.2.2.2	0.501126126126126	.	176920001	177120000	#FFDADA	1	0.625
chr2	177120001	177400000	A.2.1.2.1.2.2.2.2.2	0.591216216216216	.	177120001	177400000	#FF9191	1	0.75
chr2	177400001	177720000	A.2.2.1.2.1.1.1.2	0.531531531531532	.	177400001	177720000	#FFDADA	1	0.625
chr2	177720001	177880000	A.1.2.2.2.1.1.1.1.2	0.716216216216216	.	177720001	177880000	#FF4848	1	0.875
chr2	177880001	178040000	A.2.1.1.2.2.2.2	0.617117117117117	.	177880001	178040000	#FF9191	1	0.75
chr2	178040001	178200000	A.1.1.2.1.2.2.1.1.1.2.2	0.894144144144144	.	178040001	178200000	#FF0000	1	1
chr2	178200001	178680000	A.1.1.2.1.2.2.1.1.2	0.893018018018018	.	178200001	178680000	#FF0000	1	1
chr2	178680001	179240000	A.2.2.2.1.1.1.1.2	0.498873873873874	.	178680001	179240000	#FFDADA	1	0.625
chr2	179240001	179480000	A.1.1.1.2.2.1.2.2.1	0.956081081081081	.	179240001	179480000	#FF0000	1	1
chr2	179480001	179840000	A.1.2.1.1.2.2.1.2.2	0.797297297297297	.	179480001	179840000	#FF4848	1	0.875
chr2	179840001	180000000	A.1.1.2.2.1.2.2.1.2.2.2	0.862612612612613	.	179840001	180000000	#FF0000	1	1
chr2	180000001	180160000	A.1.2.2.2.2.2.1.1.1	0.683558558558559	.	180000001	180160000	#FF4848	1	0.875
chr2	180160001	180760000	B.1.1.2.2.1.1.1.2.2.1	0.385135135135135	.	180160001	180760000	#DADAFF	1	0.5
chr2	180760001	180920000	A.2.2.2.2.2.2.2.1.1	0.453828828828829	.	180760001	180920000	#FFDADA	1	0.625
chr2	180920001	181360000	B.2.1.1.1.1.1.1.2.2.2	0.273648648648649	.	180920001	181360000	#4848FF	1	0.25
chr2	181360001	181800000	B.2.1.2.1.1.2.1.1.1	0.199324324324324	.	181360001	181800000	#4848FF	1	0.25
chr2	181800001	181960000	A.2.1.2.1.2.2.1.2	0.597972972972973	.	181800001	181960000	#FF9191	1	0.75
chr2	181960001	182160000	A.1.1.2.1.2.1.2.2.2	0.900900900900901	.	181960001	182160000	#FF0000	1	1
chr2	182160001	182320000	A.1.1.2.1.2.1.1.2.1.2	0.908783783783784	.	182160001	182320000	#FF0000	1	1
chr2	182320001	182560000	A.1.1.2.2.1.2.2.1.1.1.1	0.868243243243243	.	182320001	182560000	#FF0000	1	1
chr2	182560001	182800000	A.1.2.1.1.2.1.1.2.1	0.808558558558559	.	182560001	182800000	#FF4848	1	0.875
chr2	182800001	183040000	A.2.2.2.1.1.1.2.2.2.2	0.489864864864865	.	182800001	183040000	#FFDADA	1	0.625
chr2	183040001	183560000	B.1.1.2.2.1.1.1.2.2.2	0.384009009009009	.	183040001	183560000	#DADAFF	1	0.5
chr2	183560001	183760000	A.2.1.1.2.2.1.1.1	0.625	.	183560001	183760000	#FF9191	1	0.75
chr2	183760001	184080000	A.1.2.1.1.2.1.1.1.2	0.809684684684685	.	183760001	184080000	#FF4848	1	0.875
chr2	184080001	184440000	B.1.2.2.1.1.2.1.2	0.317567567567568	.	184080001	184440000	#9191FF	1	0.375
chr2	184440001	184800000	B.2.2.1.1.2.2.2.2.1.2.2	0.0900900900900901	.	184440001	184800000	#0000FF	1	0.125
chr2	184800001	184960000	B.1.2.1.2.2.1.1	0.333333333333333	.	184800001	184960000	#9191FF	1	0.375
chr2	184960001	185280000	B.2.2.1.1.2.2.2.2.1.2.1	0.0912162162162162	.	184960001	185280000	#0000FF	1	0.125
chr2	185280001	185360000	B.1.2.1.2.2.1.2.1.1	0.332207207207207	.	185280001	185360000	#9191FF	1	0.375
chr2	185360001	185480000	B.1.2.1.2.2.1.2.1.2.1	0.331081081081081	.	185360001	185480000	#9191FF	1	0.375
chr2	185480001	185720000	B.1.2.1.1.2.2.1.1	0.347972972972973	.	185480001	185720000	#9191FF	1	0.375
chr2	185720001	186040000	B.2.2.1.1.2.1.1.1	0.103603603603604	.	185720001	186040000	#0000FF	1	0.125
chr2	186040001	186120000	B.2.1.1.1.1.2.1.2	0.266891891891892	.	186040001	186120000	#4848FF	1	0.25
chr2	186120001	186920000	B.2.2.2.1.1.1.2.2	0.0382882882882883	.	186120001	186920000	#0000FF	1	0.125
chr2	186920001	187160000	B.2.1.1.1.1.1.1.2.2.1.1	0.275900900900901	.	186920001	187160000	#4848FF	1	0.25
chr2	187160001	187320000	A.2.2.2.1.1.1.2.2.2.1.1	0.492117117117117	.	187160001	187320000	#FFDADA	1	0.625
chr2	187320001	187560000	A.1.2.2.1.2.1.2.2.2.2	0.724099099099099	.	187320001	187560000	#FF4848	1	0.875
chr2	187560001	188120000	B.2.1.1.1.1.1.1.1	0.278153153153153	.	187560001	188120000	#4848FF	1	0.25
chr2	188120001	188320000	B.2.1.2.1.1.2.1.2.1.2	0.192567567567568	.	188120001	188320000	#4848FF	1	0.25
chr2	188320001	188720000	B.2.1.2.1.2.1.2.2.1.2.2	0.17454954954955	.	188320001	188720000	#4848FF	1	0.25
chr2	188720001	188960000	B.2.2.1.1.2.1.1.2.1	0.102477477477477	.	188720001	188960000	#0000FF	1	0.125
chr2	188960001	189200000	B.2.2.1.1.2.1.1.2.2	0.101351351351351	.	188960001	189200000	#0000FF	1	0.125
chr2	189200001	189400000	B.1.2.1.2.2.1.2.1.2.2	0.329954954954955	.	189200001	189400000	#9191FF	1	0.375
chr2	189400001	189520000	B.2.1.1.2.2.1.2.2.1.2.1	0.21509009009009	.	189400001	189520000	#4848FF	1	0.25
chr2	189520001	189960000	B.2.2.1.1.2.2.2.1.1.2	0.0957207207207207	.	189520001	189960000	#0000FF	1	0.125
chr2	189960001	190080000	B.1.2.1.1.2.1.1.2.1	0.351351351351351	.	189960001	190080000	#9191FF	1	0.375
chr2	190080001	190280000	B.1.2.2.2.1.2.1.2.2.2	0.287162162162162	.	190080001	190280000	#9191FF	1	0.375
chr2	190280001	190520000	A.2.1.2.2.2.2.1.1	0.574324324324324	.	190280001	190520000	#FF9191	1	0.75
chr2	190520001	190720000	A.1.2.1.2.1.2.2.1.1.1	0.787162162162162	.	190520001	190720000	#FF4848	1	0.875
chr2	190720001	190920000	A.2.1.1.2.2.1.2.2	0.619369369369369	.	190720001	190920000	#FF9191	1	0.75
chr2	190920001	191200000	A.1.1.2.1.2.1.2.1.2.1	0.904279279279279	.	190920001	191200000	#FF0000	1	1
chr2	191200001	191440000	A.1.1.1.2.1.2.1.1.1	0.978603603603604	.	191200001	191440000	#FF0000	1	1
chr2	191440001	191600000	A.1.1.2.1.2.1.1.2.1.1	0.90990990990991	.	191440001	191600000	#FF0000	1	1
chr2	191600001	191720000	A.1.2.1.1.2.1.2.2.1.1	0.802927927927928	.	191600001	191720000	#FF4848	1	0.875
chr2	191720001	191880000	A.1.1.1.2.2.1.1.1.1.2	0.966216216216216	.	191720001	191880000	#FF0000	1	1
chr2	191880001	192120000	A.1.2.1.1.2.1.2.2.1.2	0.801801801801802	.	191880001	192120000	#FF4848	1	0.875
chr2	192120001	192440000	A.2.1.1.1.1.2.2.2	0.661036036036036	.	192120001	192440000	#FF9191	1	0.75
chr2	192440001	192560000	A.1.2.1.1.2.1.2.2.2	0.800675675675676	.	192440001	192560000	#FF4848	1	0.875
chr2	192560001	192800000	A.2.2.2.1.1.1.2.2.2.1.2	0.490990990990991	.	192560001	192800000	#FFDADA	1	0.625
chr2	192800001	193080000	B.1.1.1.2.2.1.2.1.2	0.412162162162162	.	192800001	193080000	#DADAFF	1	0.5
chr2	193080001	193400000	B.2.1.2.1.1.2.1.1.2.1.1	0.198198198198198	.	193080001	193400000	#4848FF	1	0.25
chr2	193400001	193880000	B.2.2.1.1.2.2.2.1.2.2	0.0934684684684685	.	193400001	193880000	#0000FF	1	0.125
chr2	193880001	194160000	B.2.2.1.1.2.2.2.1.1.1	0.0968468468468468	.	193880001	194160000	#0000FF	1	0.125
chr2	194160001	194320000	B.2.1.1.2.2.1.2.2.1.1.2	0.216216216216216	.	194160001	194320000	#4848FF	1	0.25
chr2	194320001	194520000	B.2.1.1.2.2.1.2.2.1.2.2	0.213963963963964	.	194320001	194520000	#4848FF	1	0.25
chr2	194520001	194960000	B.2.2.1.1.2.2.2.1.2.1	0.0945945945945946	.	194520001	194960000	#0000FF	1	0.125
chr2	194960001	195320000	B.2.1.2.1.1.2.1.1.2.2	0.195945945945946	.	194960001	195320000	#4848FF	1	0.25
chr2	195320001	195520000	B.2.1.1.1.1.1.2.1	0.272522522522523	.	195320001	195520000	#4848FF	1	0.25
chr2	195520001	196160000	B.2.2.1.2.2.1.2.2.2	0.0506756756756757	.	195520001	196160000	#0000FF	1	0.125
chr2	196160001	196560000	A.1.2.1.2.1.2.1	0.788288288288288	.	196160001	196560000	#FF4848	1	0.875
chr2	196560001	196920000	B.1.2.1.1.2.2.1.2	0.346846846846847	.	196560001	196920000	#9191FF	1	0.375
chr2	196920001	197120000	A.1.1.2.1.2.1.2.2.1	0.902027027027027	.	196920001	197120000	#FF0000	1	1
chr2	197120001	197360000	A.1.2.1.2.1.2.2.1.1.2	0.786036036036036	.	197120001	197360000	#FF4848	1	0.875
chr2	197360001	197480000	A.2.2.2.2.1.1.1.2.1	0.470720720720721	.	197360001	197480000	#FFDADA	1	0.625
chr2	197480001	197800000	A.1.2.1.1.2.2.1.2.1	0.798423423423423	.	197480001	197800000	#FF4848	1	0.875
chr2	197800001	198000000	A.1.2.1.2.1.2.2.2	0.783783783783784	.	197800001	198000000	#FF4848	1	0.875
chr2	198000001	198160000	A.1.1.1.2.1.2.1.1.2	0.977477477477477	.	198000001	198160000	#FF0000	1	1
chr2	198160001	198280000	A.1.2.2.1.2.1.1.2.2	0.731981981981982	.	198160001	198280000	#FF4848	1	0.875
chr2	198280001	198480000	A.1.1.2.1.2.1.1.2.2.1	0.907657657657658	.	198280001	198480000	#FF0000	1	1
chr2	198480001	198960000	A.2.1.1.1.1.2.1.1.1	0.665540540540541	.	198480001	198960000	#FF9191	1	0.75
chr2	198960001	199280000	B.1.1.2.2.1.1.1.2.1	0.386261261261261	.	198960001	199280000	#DADAFF	1	0.5
chr2	199280001	199560000	B.2.1.2.1.1.2.2.1.1	0.189189189189189	.	199280001	199560000	#4848FF	1	0.25
chr2	199560001	199680000	B.1.2.2.2.1.2.1.2.1	0.289414414414414	.	199560001	199680000	#9191FF	1	0.375
chr2	199680001	200040000	B.2.1.2.1.1.2.2.1.2	0.188063063063063	.	199680001	200040000	#4848FF	1	0.25
chr2	200040001	200320000	B.2.1.1.2.2.2.1.1.2	0.209459459459459	.	200040001	200320000	#4848FF	1	0.25
chr2	200320001	200760000	A.2.2.2.2.1.1.2	0.467342342342342	.	200320001	200760000	#FFDADA	1	0.625
chr2	200760001	201160000	A.2.1.1.1.1.2.2.1	0.662162162162162	.	200760001	201160000	#FF9191	1	0.75
chr2	201160001	201440000	A.1.1.1.2.2.1.2.2.2	0.954954954954955	.	201160001	201440000	#FF0000	1	1
chr2	201440001	201680000	A.1.2.2.1.2.1.2.2.1.2	0.726351351351351	.	201440001	201680000	#FF4848	1	0.875
chr2	201680001	202080000	A.1.1.1.1.2.2.1	0.992117117117117	.	201680001	202080000	#FF0000	1	1
chr2	202080001	202360000	A.1.1.2.1.2.2.1.1.1.1.2.2.2	0.896396396396396	.	202080001	202360000	#FF0000	1	1
chr2	202360001	202600000	A.2.1.1.1.2.2.2.1.1	0.648648648648649	.	202360001	202600000	#FF9191	1	0.75
chr2	202600001	203080000	A.1.1.2.2.1.2.1.2.2	0.869369369369369	.	202600001	203080000	#FF0000	1	1
chr2	203080001	203320000	A.1.1.1.2.2.1.2.1.1.1	0.960585585585586	.	203080001	203320000	#FF0000	1	1
chr2	203320001	203560000	A.1.1.1.2.2.1.1.1.1.1	0.967342342342342	.	203320001	203560000	#FF0000	1	1
chr2	203560001	203760000	A.1.2.1.1.1.1.2.2.2.1	0.823198198198198	.	203560001	203760000	#FF4848	1	0.875
chr2	203760001	204000000	A.1.1.2.1.2.2.1.1.1.1.2.2.1	0.897522522522523	.	203760001	204000000	#FF0000	1	1
chr2	204000001	204080000	A.2.1.1.1.2.2.1.1.1.2	0.653153153153153	.	204000001	204080000	#FF9191	1	0.75
chr2	204080001	204320000	A.1.2.1.1.1.1.2.2.2.2	0.822072072072072	.	204080001	204320000	#FF4848	1	0.875
chr2	204320001	204400000	A.2.1.1.1.2.2.1.1.1.1	0.654279279279279	.	204320001	204400000	#FF9191	1	0.75
chr2	204400001	204520000	A.1.2.2.1.1.2.1.1.2	0.745495495495496	.	204400001	204520000	#FF4848	1	0.875
chr2	204520001	204680000	A.1.1.2.2.2.2.1.2	0.846846846846847	.	204520001	204680000	#FF0000	1	1
chr2	204680001	204920000	A.1.1.2.2.1.2.2.1.1.1.2	0.867117117117117	.	204680001	204920000	#FF0000	1	1
chr2	204920001	205200000	A.2.2.2.1.1.1.2.2.1.2	0.493243243243243	.	204920001	205200000	#FFDADA	1	0.625
chr2	205200001	205760000	B.2.1.1.2.2.2.2.2.1.2	0.204954954954955	.	205200001	205760000	#4848FF	1	0.25
chr2	205760001	206480000	B.2.1.1.2.2.2.1.1.1	0.210585585585586	.	205760001	206480000	#4848FF	1	0.25
chr2	206480001	206840000	A.2.2.1.2.1.1.2.2.1	0.529279279279279	.	206480001	206840000	#FFDADA	1	0.625
chr2	206840001	207040000	A.1.2.1.1.2.1.1.1.1	0.810810810810811	.	206840001	207040000	#FF4848	1	0.875
chr2	207040001	207200000	A.2.1.1.2.2.1.2.1.2	0.620495495495496	.	207040001	207200000	#FF9191	1	0.75
chr2	207200001	207560000	B.1.1.1.2.2.1.2.2.1.1	0.411036036036036	.	207200001	207560000	#DADAFF	1	0.5
chr2	207560001	207680000	A.2.2.1.1.2.1.2.2.2	0.542792792792793	.	207560001	207680000	#FFDADA	1	0.625
chr2	207680001	207920000	B.1.1.2.1.1.1.1.1.1	0.400900900900901	.	207680001	207920000	#DADAFF	1	0.5
chr2	207920001	208360000	A.1.2.2.2.2.2.1.2	0.681306306306306	.	207920001	208360000	#FF4848	1	0.875
chr2	208360001	208640000	A.1.1.2.1.2.1.2.1.2.2	0.903153153153153	.	208360001	208640000	#FF0000	1	1
chr2	208640001	208960000	A.1.1.2.1.2.1.2.1.1	0.905405405405405	.	208640001	208960000	#FF0000	1	1
chr2	208960001	209080000	A.2.2.2.1.1.1.2.1.1	0.497747747747748	.	208960001	209080000	#FFDADA	1	0.625
chr2	209080001	209240000	A.1.2.1.2.1.2.2.1.2	0.78490990990991	.	209080001	209240000	#FF4848	1	0.875
chr2	209240001	209600000	B.2.1.1.1.1.1.1.2.2.1.2	0.274774774774775	.	209240001	209600000	#4848FF	1	0.25
chr2	209600001	209880000	B.2.1.2.1.2.1.2.1.2	0.177927927927928	.	209600001	209880000	#4848FF	1	0.25
chr2	209880001	209960000	B.2.1.1.1.1.2.1.1.2.2	0.268018018018018	.	209880001	209960000	#4848FF	1	0.25
chr2	209960001	210480000	B.2.1.1.1.1.1.1.2.1	0.277027027027027	.	209960001	210480000	#4848FF	1	0.25
chr2	210480001	210840000	B.1.2.2.2.1.2.1.2.2.1	0.288288288288288	.	210480001	210840000	#9191FF	1	0.375
chr2	210840001	211080000	A.1.2.2.2.2.2.1.1.2	0.682432432432432	.	210840001	211080000	#FF4848	1	0.875
chr2	211080001	211240000	B.1.2.1.2.2.1.2.2.2	0.327702702702703	.	211080001	211240000	#9191FF	1	0.375
chr2	211240001	211400000	B.1.1.1.1.2.1.2.2	0.436936936936937	.	211240001	211400000	#DADAFF	1	0.5
chr2	211400001	211760000	B.2.1.2.1.2.1.2.2.1.1	0.176801801801802	.	211400001	211760000	#4848FF	1	0.25
chr2	211760001	212120000	B.2.1.2.1.2.1.2.2.2	0.173423423423423	.	211760001	212120000	#4848FF	1	0.25
chr2	212120001	212280000	B.2.1.1.2.2.1.2.2.2.2	0.211711711711712	.	212120001	212280000	#4848FF	1	0.25
chr2	212280001	212640000	B.2.1.2.1.2.1.2.2.1.2.1	0.175675675675676	.	212280001	212640000	#4848FF	1	0.25
chr2	212640001	212920000	B.2.1.2.1.1.2.1.2.2.2	0.190315315315315	.	212640001	212920000	#4848FF	1	0.25
chr2	212920001	213080000	B.2.1.1.2.2.1.2.2.2.1	0.212837837837838	.	212920001	213080000	#4848FF	1	0.25
chr2	213080001	213280000	B.2.1.2.1.1.2.1.2.1.1.2	0.193693693693694	.	213080001	213280000	#4848FF	1	0.25
chr2	213280001	213520000	B.2.1.1.2.2.1.2.2.1.1.1	0.217342342342342	.	213280001	213520000	#4848FF	1	0.25
chr2	213520001	213760000	A.2.2.1.1.1.2.1.1.2.2	0.560810810810811	.	213520001	213760000	#FFDADA	1	0.625
chr2	213760001	214120000	A.1.2.1.1.2.1.2.1.2	0.804054054054054	.	213760001	214120000	#FF4848	1	0.875
chr2	214120001	214520000	B.2.1.1.1.1.1.2.2	0.271396396396396	.	214120001	214520000	#4848FF	1	0.25
chr2	214520001	214680000	B.1.2.1.1.2.2.2	0.345720720720721	.	214520001	214680000	#9191FF	1	0.375
chr2	214680001	214920000	B.2.1.2.1.1.2.1.2.1.1.1	0.19481981981982	.	214680001	214920000	#4848FF	1	0.25
chr2	214920001	215360000	B.2.1.2.1.1.2.1.1.2.1.2	0.197072072072072	.	214920001	215360000	#4848FF	1	0.25
chr2	215360001	215560000	B.1.2.1.1.2.1.1.1	0.352477477477477	.	215360001	215560000	#9191FF	1	0.375
chr2	215560001	215720000	A.2.1.1.2.2.1.1.2	0.623873873873874	.	215560001	215720000	#FF9191	1	0.75
chr2	215720001	215920000	B.1.2.1.1.2.1.1.2.2	0.350225225225225	.	215720001	215920000	#9191FF	1	0.375
chr2	215920001	216160000	B.1.2.1.2.2.1.2.2.1	0.328828828828829	.	215920001	216160000	#9191FF	1	0.375
chr2	216160001	216440000	A.2.2.1.2.1.1.2.2.2	0.528153153153153	.	216160001	216440000	#FFDADA	1	0.625
chr2	216440001	216840000	A.2.1.1.1.1.2.1.1.2	0.664414414414414	.	216440001	216840000	#FF9191	1	0.75
chr2	216840001	217280000	A.1.1.2.1.2.2.1.1.1.1.1	0.899774774774775	.	216840001	217280000	#FF0000	1	1
chr2	217280001	217440000	A.1.2.2.1.1.2.1.2	0.744369369369369	.	217280001	217440000	#FF4848	1	0.875
chr2	217440001	217600000	A.2.2.1.1.2.1.1.1.2	0.550675675675676	.	217440001	217600000	#FFDADA	1	0.625
chr2	217600001	217800000	A.2.2.2.1.2.2.1.1	0.477477477477477	.	217600001	217800000	#FFDADA	1	0.625
chr2	217800001	218160000	A.2.1.1.1.2.2.2.1.2.2	0.646396396396396	.	217800001	218160000	#FF9191	1	0.75
chr2	218160001	218320000	A.2.2.1.2.2.2.2.2.1	0.502252252252252	.	218160001	218320000	#FFDADA	1	0.625
chr2	218320001	218640000	A.2.2.1.1.2.2.1.1.1	0.541666666666667	.	218320001	218640000	#FFDADA	1	0.625
chr2	218640001	219120000	A.1.2.1.2.2.1.2.1.1	0.778153153153153	.	218640001	219120000	#FF4848	1	0.875
chr2	219120001	219560000	A.1.1.1.2.1.1.1.2	0.98536036036036	.	219120001	219560000	#FF0000	1	1
chr2	219560001	219840000	A.1.1.2.1.2.2.2.1.1.2.2	0.886261261261261	.	219560001	219840000	#FF0000	1	1
chr2	219840001	220000000	A.1.2.2.1.1.2.1.1.1	0.746621621621622	.	219840001	220000000	#FF4848	1	0.875
chr2	220000001	220200000	A.1.1.2.1.2.2.2.1.1.1.1	0.88963963963964	.	220000001	220200000	#FF0000	1	1
chr2	220200001	220560000	A.1.2.2.2.1.1.2.1.1	0.711711711711712	.	220200001	220560000	#FF4848	1	0.875
chr2	220560001	221040000	B.1.1.1.2.2.1.2.2.2	0.408783783783784	.	220560001	221040000	#DADAFF	1	0.5
chr2	221040001	221360000	B.2.1.2.1.1.2.2.2.1	0.186936936936937	.	221040001	221360000	#4848FF	1	0.25
chr2	221360001	221560000	B.2.1.1.2.2.2.2.1	0.207207207207207	.	221360001	221560000	#4848FF	1	0.25
chr2	221560001	221880000	B.2.1.1.2.2.2.2.2.2	0.203828828828829	.	221560001	221880000	#4848FF	1	0.25
chr2	221880001	222040000	B.1.1.1.2.2.2.2.2	0.402027027027027	.	221880001	222040000	#DADAFF	1	0.5
chr2	222040001	222480000	B.1.2.2.1.1.2.2.2	0.315315315315315	.	222040001	222480000	#9191FF	1	0.375
chr2	222480001	222840000	B.2.1.1.2.2.2.2.2.1.1	0.206081081081081	.	222480001	222840000	#4848FF	1	0.25
chr2	222840001	223160000	B.1.1.2.2.1.2.1	0.380630630630631	.	222840001	223160000	#DADAFF	1	0.5
chr2	223160001	223360000	A.1.2.2.1.2.1.1.2.1.1	0.734234234234234	.	223160001	223360000	#FF4848	1	0.875
chr2	223360001	223520000	A.2.1.1.2.2.1.2.1.1.1	0.622747747747748	.	223360001	223520000	#FF9191	1	0.75
chr2	223520001	223800000	A.1.2.1.1.2.1.2.1.1.2	0.80518018018018	.	223520001	223800000	#FF4848	1	0.875
chr2	223800001	224040000	B.1.1.1.2.2.1.2.2.1.2	0.40990990990991	.	223800001	224040000	#DADAFF	1	0.5
chr2	224040001	224600000	B.1.2.2.1.1.2.2.1	0.316441441441441	.	224040001	224600000	#9191FF	1	0.375
chr2	224600001	224840000	A.1.1.2.1.2.2.2.1.2	0.885135135135135	.	224600001	224840000	#FF0000	1	1
chr2	224840001	225120000	A.2.2.2.1.1.1.2.2.1.1	0.494369369369369	.	224840001	225120000	#FFDADA	1	0.625
chr2	225120001	225320000	A.2.2.1.1.1.2.1.2.2.1	0.557432432432432	.	225120001	225320000	#FFDADA	1	0.625
chr2	225320001	225520000	A.1.1.2.2.1.2.2.1.2.1	0.864864864864865	.	225320001	225520000	#FF0000	1	1
chr2	225520001	225720000	A.2.1.1.2.2.1.2.1.1.2	0.621621621621622	.	225520001	225720000	#FF9191	1	0.75
chr2	225720001	225920000	A.1.2.1.1.2.1.1.2.2	0.807432432432432	.	225720001	225920000	#FF4848	1	0.875
chr2	225920001	226160000	B.1.1.2.2.1.1.2.1	0.382882882882883	.	225920001	226160000	#DADAFF	1	0.5
chr2	226160001	226520000	B.2.1.1.2.2.2.1.2	0.208333333333333	.	226160001	226520000	#4848FF	1	0.25
chr2	226520001	226840000	B.2.1.2.1.1.2.1.2.2.1	0.191441441441441	.	226520001	226840000	#4848FF	1	0.25
chr2	226840001	226920000	B.2.1.1.1.1.2.1.1.2.1	0.269144144144144	.	226840001	226920000	#4848FF	1	0.25
chr2	226920001	227280000	B.2.1.2.1.1.2.2.2.2	0.185810810810811	.	226920001	227280000	#4848FF	1	0.25
chr2	227280001	227440000	B.1.2.2.2.1.2.1.1	0.290540540540541	.	227280001	227440000	#9191FF	1	0.375
chr2	227440001	227680000	A.2.2.2.1.1.1.2.1.2.2	0.495495495495495	.	227440001	227680000	#FFDADA	1	0.625
chr2	227680001	227840000	A.1.2.2.1.2.1.1.2.1.2	0.733108108108108	.	227680001	227840000	#FF4848	1	0.875
chr2	227840001	228240000	A.2.2.2.1.1.1.2.1.2.1	0.496621621621622	.	227840001	228240000	#FFDADA	1	0.625
chr2	228240001	228440000	A.1.2.1.1.2.1.2.1.1.1	0.806306306306306	.	228240001	228440000	#FF4848	1	0.875
chr2	228440001	228760000	A.2.2.2.2.1.1.1.2.2.1	0.469594594594595	.	228440001	228760000	#FFDADA	1	0.625
chr2	228760001	229400000	B.2.2.1.2.2.1.2.2.1	0.0518018018018018	.	228760001	229400000	#0000FF	1	0.125
chr2	229400001	229560000	B.2.1.1.1.1.2.1.1.1	0.27027027027027	.	229400001	229560000	#4848FF	1	0.25
chr2	229560001	229640000	B.2.1.1.2.2.1.2.1.1	0.222972972972973	.	229560001	229640000	#4848FF	1	0.25
chr2	229640001	229960000	B.2.2.1.1.2.2.2.2.2	0.088963963963964	.	229640001	229960000	#0000FF	1	0.125
chr2	229960001	230600000	B.1.2.2.2.1.2.2	0.286036036036036	.	229960001	230600000	#9191FF	1	0.375
chr2	230600001	230800000	A.1.1.2.2.1.2.2.1.2.2.1	0.863738738738739	.	230600001	230800000	#FF0000	1	1
chr2	230800001	231000000	A.1.2.1.2.2.1.2.2.2	0.773648648648649	.	230800001	231000000	#FF4848	1	0.875
chr2	231000001	231200000	A.1.1.2.1.2.2.2.1.1.1.2	0.888513513513513	.	231000001	231200000	#FF0000	1	1
chr2	231200001	231280000	A.1.2.2.2.1.1.2.2.2.2	0.701576576576577	.	231200001	231280000	#FF4848	1	0.875
chr2	231280001	231560000	A.1.1.1.2.1.1.2.1	0.984234234234234	.	231280001	231560000	#FF0000	1	1
chr2	231560001	231680000	A.1.2.1.1.1.1.2.2.1	0.824324324324324	.	231560001	231680000	#FF4848	1	0.875
chr2	231680001	231920000	A.1.1.1.2.2.1.1.2.2	0.961711711711712	.	231680001	231920000	#FF0000	1	1
chr2	231920001	232360000	A.1.1.1.1.2.1.2.1.1	0.995495495495496	.	231920001	232360000	#FF0000	1	1
chr2	232360001	232640000	A.1.1.2.1.2.2.2.1.1.2.1	0.887387387387387	.	232360001	232640000	#FF0000	1	1
chr2	232640001	233280000	A.1.1.2.2.1.2.1.1	0.871621621621622	.	232640001	233280000	#FF0000	1	1
chr2	233280001	233680000	A.1.2.1.1.1.1.2.1.1.2.1	0.828828828828829	.	233280001	233680000	#FF4848	1	0.875
chr2	233680001	233920000	A.1.2.2.2.1.1.2.2.1.2.1	0.704954954954955	.	233680001	233920000	#FF4848	1	0.875
chr2	233920001	234000000	A.1.1.1.2.2.1.1.2.1	0.962837837837838	.	233920001	234000000	#FF0000	1	1
chr2	234080001	234360000	A.1.1.1.2.2.1.1.2.1	0.962837837837838	.	234080001	234360000	#FF0000	1	1
chr2	234360001	234520000	A.1.2.1.2.2.1.2.2.1.2	0.774774774774775	.	234360001	234520000	#FF4848	1	0.875
chr2	234520001	234800000	A.2.2.1.1.2.1.1.2.1	0.54954954954955	.	234520001	234800000	#FFDADA	1	0.625
chr2	234800001	235200000	A.2.2.1.1.2.2.1.1.2	0.540540540540541	.	234800001	235200000	#FFDADA	1	0.625
chr2	235200001	235400000	A.1.2.2.2.1.1.2.2.1.1.1	0.707207207207207	.	235200001	235400000	#FF4848	1	0.875
chr2	235400001	235760000	B.1.1.1.2.2.2.1.1	0.407657657657658	.	235400001	235760000	#DADAFF	1	0.5
chr2	235760001	236160000	B.1.1.1.2.2.2.1.2	0.406531531531532	.	235760001	236160000	#DADAFF	1	0.5
chr2	236160001	236480000	B.1.1.2.1.1.1.1.1.2	0.399774774774775	.	236160001	236480000	#DADAFF	1	0.5
chr2	236520001	236600000	B.1.1.2.1.1.1.1.1.2	0.399774774774775	.	236520001	236600000	#DADAFF	1	0.5
chr2	236600001	236720000	B.1.1.1.2.2.2.2.1.2.2	0.403153153153153	.	236600001	236720000	#DADAFF	1	0.5
chr2	236720001	236880000	B.1.1.2.1.1.1.2.2	0.396396396396396	.	236720001	236880000	#DADAFF	1	0.5
chr2	236880001	237160000	B.1.1.2.1.1.1.2.1	0.397522522522523	.	236880001	237160000	#DADAFF	1	0.5
chr2	237160001	237400000	A.2.2.2.1.2.2.1.2.2.1	0.475225225225225	.	237160001	237400000	#FFDADA	1	0.625
chr2	237400001	237520000	A.2.1.1.1.2.2.1.1.2	0.652027027027027	.	237400001	237520000	#FF9191	1	0.75
chr2	237520001	237680000	A.2.2.2.2.1.2.2.1	0.46509009009009	.	237520001	237680000	#FFDADA	1	0.625
chr2	237680001	237800000	B.1.1.1.1.1.1.2	0.44481981981982	.	237680001	237800000	#DADAFF	1	0.5
chr2	237800001	238000000	A.2.2.1.1.2.1.1.2.2.1.1	0.548423423423423	.	237800001	238000000	#FFDADA	1	0.625
chr2	238000001	238240000	A.2.2.2.2.1.2.1	0.466216216216216	.	238000001	238240000	#FFDADA	1	0.625
chr2	238240001	238520000	A.2.2.1.1.2.2.2.2.1	0.53490990990991	.	238240001	238520000	#FFDADA	1	0.625
chr2	238520001	238840000	A.1.2.2.2.1.2.2.1	0.69481981981982	.	238520001	238840000	#FF4848	1	0.875
chr2	238840001	239000000	A.1.2.1.2.2.1.2.2.1.1	0.775900900900901	.	238840001	239000000	#FF4848	1	0.875
chr2	239000001	239080000	A.2.2.1.1.2.1.2.2.1	0.543918918918919	.	239000001	239080000	#FFDADA	1	0.625
chr2	239080001	239160000	A.2.1.2.1.1.2.2.1.1.2	0.61036036036036	.	239080001	239160000	#FF9191	1	0.75
chr2	239160001	239400000	A.2.1.1.1.2.2.2.1.2.1	0.647522522522523	.	239160001	239400000	#FF9191	1	0.75
chr2	239400001	239800000	A.2.2.2.2.1.2.2.2	0.463963963963964	.	239400001	239800000	#FFDADA	1	0.625
chr2	239840001	239880000	A.2.2.2.2.1.2.2.2	0.463963963963964	.	239840001	239880000	#FFDADA	1	0.625
chr2	239880001	240200000	A.2.2.1.1.2.1.1.2.2.2	0.546171171171171	.	239880001	240200000	#FFDADA	1	0.625
chr2	240200001	240320000	A.2.1.2.1.1.2.2.1.1.1	0.611486486486487	.	240200001	240320000	#FF9191	1	0.75
chr2	240320001	240800000	A.2.2.2.1.2.2.1.2.1	0.476351351351351	.	240320001	240800000	#FFDADA	1	0.625
chr2	240800001	240880000	B.1.1.1.2.2.2.2.1.2.1	0.404279279279279	.	240800001	240880000	#DADAFF	1	0.5
chr2	240880001	241440000	A.2.1.2.2.2.1.2.1.1	0.577702702702703	.	240880001	241440000	#FF9191	1	0.75
chr2	241440001	241600000	A.1.2.2.2.1.1.2.2.1.1.2	0.706081081081081	.	241440001	241600000	#FF4848	1	0.875
chr2	241640001	242080000	A.1.2.2.2.1.1.2.2.1.2.2	0.703828828828829	.	241640001	242080000	#FF4848	1	0.875
chr2	242080001	242200000	A.2.1.2.2.2.1.1.1	0.579954954954955	.	242080001	242200000	#FF9191	1	0.75
chr2	242200001	242480000	A.1.1.2.2.2.2.1.1.1	0.849099099099099	.	242200001	242480000	#FF0000	1	1
chr2	242520001	242640000	A.1.1.2.2.2.2.1.1.1	0.849099099099099	.	242520001	242640000	#FF0000	1	1
chr2	242680001	242840000	A.2.1.2.1.1.2.2.1.2	0.609234234234234	.	242680001	242840000	#FF9191	1	0.75
chr2	242840001	243080000	A.2.1.2.1.1.2.2.2	0.608108108108108	.	242840001	243080000	#FF9191	1	0.75
chr3	40001	160000	A.2.1.1.2.1.1.2.1.1	0.670170827858081	.	40001	160000	#FF9191	1	0.75
chr3	160001	400000	A.1.1.2.2.2.1.1.1.1.2	0.883048620236531	.	160001	400000	#FF0000	1	1
chr3	400001	840000	B.1.2.1.2.1.1.2.1.2	0.379763469119579	.	400001	840000	#9191FF	1	0.375
chr3	840001	1480000	B.2.2.2.1.1.2.2.2.1	0.0367936925098555	.	840001	1480000	#0000FF	1	0.125
chr3	1480001	1640000	B.2.2.1.1.1.2.2.2	0.122207621550591	.	1480001	1640000	#0000FF	1	0.125
chr3	1640001	1760000	B.2.1.2.1.2.2.2.2.2.2	0.173455978975033	.	1640001	1760000	#4848FF	1	0.25
chr3	1760001	1840000	B.2.2.1.2.1.2.1.1	0.0827858081471748	.	1760001	1840000	#0000FF	1	0.125
chr3	1840001	2120000	B.2.2.2.1.1.2.2.1.1	0.0420499342969777	.	1840001	2120000	#0000FF	1	0.125
chr3	2120001	2240000	B.2.1.2.1.2.2.2.1.1.2	0.180026281208936	.	2120001	2240000	#4848FF	1	0.25
chr3	2240001	2480000	B.2.1.2.2.2.2.2.2.1.1	0.136662286465177	.	2240001	2480000	#4848FF	1	0.25
chr3	2480001	2720000	B.2.1.2.2.2.2.1.1.1.2	0.147174770039422	.	2480001	2720000	#4848FF	1	0.25
chr3	2720001	2840000	B.1.2.2.1.1.2.2.2	0.348226018396846	.	2720001	2840000	#9191FF	1	0.375
chr3	2840001	3080000	B.1.2.1.1.1.1.1	0.40473061760841	.	2840001	3080000	#9191FF	1	0.375
chr3	3080001	3240000	A.2.2.1.2.1.1.1.2.2	0.554533508541393	.	3080001	3240000	#FFDADA	1	0.625
chr3	3240001	3600000	B.2.1.1.1.2.1.2.2.2.1.1	0.275952693823916	.	3240001	3600000	#4848FF	1	0.25
chr3	3600001	3760000	B.1.1.2.2.2.1.2	0.413929040735874	.	3600001	3760000	#DADAFF	1	0.5
chr3	3760001	4080000	B.2.1.1.1.2.1.2.2.2.2.2	0.272010512483574	.	3760001	4080000	#4848FF	1	0.25
chr3	4080001	4400000	B.1.2.1.2.1.1.1.1.1	0.387647831800263	.	4080001	4400000	#9191FF	1	0.375
chr3	4400001	4560000	A.1.2.2.1.2.1.1.1.1.1	0.770039421813403	.	4400001	4560000	#FF4848	1	0.875
chr3	4560001	4760000	A.2.1.1.1.1.1.1.2	0.708278580814718	.	4560001	4760000	#FF9191	1	0.75
chr3	4760001	5040000	A.1.1.1.2.1.2.2	0.967148488830486	.	4760001	5040000	#FF0000	1	1
chr3	5080001	5280000	A.1.1.2.2.2.1.1.1.1.1	0.884362680683311	.	5080001	5280000	#FF0000	1	1
chr3	5280001	5560000	B.1.1.1.1.1.1.1.1	0.492772667542707	.	5280001	5560000	#DADAFF	1	0.5
chr3	5560001	5920000	B.2.1.1.1.2.1.2.2.1	0.277266754270696	.	5560001	5920000	#4848FF	1	0.25
chr3	5920001	6240000	B.2.2.1.2.1.1.1.1.1	0.0946123521681997	.	5920001	6240000	#0000FF	1	0.125
chr3	6240001	6360000	B.1.2.2.2.2.2.2	0.299605781865966	.	6240001	6360000	#9191FF	1	0.375
chr3	6360001	6640000	B.2.1.2.2.2.2.1.1.2.1.1	0.145860709592641	.	6360001	6640000	#4848FF	1	0.25
chr3	6640001	6800000	B.1.1.1.1.2.2.2.2	0.466491458607096	.	6640001	6800000	#DADAFF	1	0.5
chr3	6800001	7160000	B.2.2.2.1.1.1.1.1	0.0630749014454665	.	6800001	7160000	#0000FF	1	0.125
chr3	7160001	7400000	B.2.1.2.1.2.2.1.2.1	0.183968462549277	.	7160001	7400000	#4848FF	1	0.25
chr3	7400001	7520000	B.2.1.1.1.2.1.1.1	0.28515111695138	.	7400001	7520000	#4848FF	1	0.25
chr3	7520001	8000000	B.2.2.2.1.1.2.2.1.2.2.2	0.038107752956636	.	7520001	8000000	#0000FF	1	0.125
chr3	8000001	8280000	B.2.2.1.1.1.2.2.1.2	0.123521681997372	.	8000001	8280000	#0000FF	1	0.125
chr3	8280001	8480000	B.1.2.2.1.1.2.2.1.2	0.349540078843627	.	8280001	8480000	#9191FF	1	0.375
chr3	8480001	8760000	A.2.2.1.2.1.1.1.2.1	0.555847568988173	.	8480001	8760000	#FFDADA	1	0.625
chr3	8760001	8920000	A.2.2.1.1.2.1.1.1	0.575558475689882	.	8760001	8920000	#FFDADA	1	0.625
chr3	8920001	9120000	A.1.2.2.1.2.2.1.2.1	0.749014454664915	.	8920001	9120000	#FF4848	1	0.875
chr3	9120001	9200000	A.2.1.2.2.2.1.1.2.1.2	0.603153745072273	.	9120001	9200000	#FF9191	1	0.75
chr3	9200001	9400000	A.2.1.1.1.2.1.1.2	0.68988173455979	.	9200001	9400000	#FF9191	1	0.75
chr3	9400001	9520000	A.1.2.1.2.1.2.1.2.2	0.817345597897503	.	9400001	9520000	#FF4848	1	0.875
chr3	9520001	9640000	A.1.2.2.2.2.2.1.1.2.1	0.716162943495401	.	9520001	9640000	#FF4848	1	0.875
chr3	9680001	9760000	A.1.2.2.2.2.2.1.1.2.1	0.716162943495401	.	9680001	9760000	#FF4848	1	0.875
chr3	9760001	9800000	A.1.1.1.1.2.1.2.2.2	0.989487516425756	.	9760001	9800000	#FF0000	1	1
chr3	9840001	9960000	A.1.1.1.1.2.1.2.2.2	0.989487516425756	.	9840001	9960000	#FF0000	1	1
chr3	10000001	10160000	A.1.1.1.1.2.1.2.2.2	0.989487516425756	.	10000001	10160000	#FF0000	1	1
chr3	10200001	10320000	A.1.1.1.1.2.1.2.2.2	0.989487516425756	.	10200001	10320000	#FF0000	1	1
chr3	10320001	10560000	A.2.2.1.1.2.2.2.1	0.561103810775296	.	10320001	10560000	#FFDADA	1	0.625
chr3	10560001	10880000	A.2.2.2.2.1.2.1.1	0.505913272010513	.	10560001	10880000	#FFDADA	1	0.625
chr3	10880001	11280000	A.2.2.1.1.2.1.1.2.2	0.572930354796321	.	10880001	11280000	#FFDADA	1	0.625
chr3	11280001	11400000	A.1.2.2.2.2.1.1.1.2	0.724047306176084	.	11280001	11400000	#FF4848	1	0.875
chr3	11400001	11680000	A.1.2.2.1.2.2.2.1.2	0.745072273324573	.	11400001	11680000	#FF4848	1	0.875
chr3	11680001	11960000	A.2.1.1.2.1.2.1.2.2.1	0.662286465177398	.	11680001	11960000	#FF9191	1	0.75
chr3	11960001	12160000	A.2.2.2.2.2.1.2.1	0.49934296977661	.	11960001	12160000	#FFDADA	1	0.625
chr3	12160001	12520000	A.1.2.2.1.2.2.1.1.2	0.750328515111695	.	12160001	12520000	#FF4848	1	0.875
chr3	12520001	12720000	A.1.2.1.1.1.2.1.2	0.852825229960578	.	12520001	12720000	#FF4848	1	0.875
chr3	12720001	13000000	A.1.2.2.1.1.2.2.2.2.2	0.771353482260184	.	12720001	13000000	#FF4848	1	0.875
chr3	13000001	13160000	A.1.2.1.2.1.2.1.1	0.819973718791064	.	13000001	13160000	#FF4848	1	0.875
chr3	13160001	13360000	A.2.1.1.2.1.2.1.2.1	0.663600525624179	.	13160001	13360000	#FF9191	1	0.75
chr3	13360001	13520000	A.2.1.1.1.2.1.2.1.1	0.688567674113009	.	13360001	13520000	#FF9191	1	0.75
chr3	13520001	13760000	A.2.2.1.2.2.2.2.1	0.529566360052562	.	13520001	13760000	#FFDADA	1	0.625
chr3	13760001	14160000	B.1.1.1.2.2.1.2.2	0.45203679369251	.	13760001	14160000	#DADAFF	1	0.5
chr3	14160001	14680000	A.1.2.1.1.1.2.2	0.851511169513798	.	14160001	14680000	#FF4848	1	0.875
chr3	14680001	14960000	A.1.2.2.2.2.2.1.1.1	0.717477003942181	.	14680001	14960000	#FF4848	1	0.875
chr3	14960001	15120000	A.1.2.2.1.1.2.2.1.2	0.775295663600526	.	14960001	15120000	#FF4848	1	0.875
chr3	15120001	15400000	A.1.1.2.1.2.2.2.1.2.1	0.906701708278581	.	15120001	15400000	#FF0000	1	1
chr3	15440001	15480000	A.1.1.2.1.2.2.2.1.2.1	0.906701708278581	.	15440001	15480000	#FF0000	1	1
chr3	15480001	15640000	A.1.2.2.1.2.2.2.2	0.743758212877792	.	15480001	15640000	#FF4848	1	0.875
chr3	15640001	15880000	A.1.1.1.2.1.1.1.1.2	0.980289093298292	.	15640001	15880000	#FF0000	1	1
chr3	15880001	16400000	A.1.2.2.1.2.2.2.1.1	0.746386333771353	.	15880001	16400000	#FF4848	1	0.875
chr3	16400001	16600000	A.1.1.1.2.1.2.1.2.2	0.968462549277267	.	16400001	16600000	#FF0000	1	1
chr3	16600001	16840000	A.2.1.2.2.2.1.1.2.1.1.2	0.604467805519054	.	16600001	16840000	#FF9191	1	0.75
chr3	16840001	17080000	A.1.1.2.2.2.1.1.2	0.88042049934297	.	16840001	17080000	#FF0000	1	1
chr3	17080001	17240000	A.2.1.1.1.1.1.1.1	0.709592641261498	.	17080001	17240000	#FF9191	1	0.75
chr3	17240001	17520000	A.1.2.2.1.2.1.1.2.2.1.2	0.76084099868594	.	17240001	17520000	#FF4848	1	0.875
chr3	17520001	17680000	A.1.2.2.1.2.1.1.1.2.2.2	0.764783180026281	.	17520001	17680000	#FF4848	1	0.875
chr3	17680001	17880000	A.1.2.1.1.1.1.1.2.1.1	0.865965834428384	.	17680001	17880000	#FF4848	1	0.875
chr3	17880001	18360000	B.1.1.1.1.2.2.2.1.1	0.469119579500657	.	17880001	18360000	#DADAFF	1	0.5
chr3	18360001	18480000	B.1.2.1.2.1.1.1.2.1	0.383705650459921	.	18360001	18480000	#9191FF	1	0.375
chr3	18480001	18880000	B.2.1.1.1.2.1.2.1.2.1	0.279894875164258	.	18480001	18880000	#4848FF	1	0.25
chr3	18880001	19240000	B.2.2.2.1.1.1.2.2.1	0.0538764783180026	.	18880001	19240000	#0000FF	1	0.125
chr3	19240001	19520000	B.2.1.2.2.2.2.1.1.1.1	0.148488830486202	.	19240001	19520000	#4848FF	1	0.25
chr3	19520001	19640000	B.1.2.2.2.2.1.2.2	0.30880420499343	.	19520001	19640000	#9191FF	1	0.375
chr3	19640001	19960000	B.2.1.2.1.2.1.2.2.1	0.187910643889619	.	19640001	19960000	#4848FF	1	0.25
chr3	19960001	20240000	A.1.2.2.2.2.1.2.1	0.720105124835742	.	19960001	20240000	#FF4848	1	0.875
chr3	20240001	20400000	B.1.2.1.2.1.1.1.1.2.1	0.386333771353482	.	20240001	20400000	#9191FF	1	0.375
chr3	20400001	20640000	B.2.1.2.2.2.2.1.1.2.1.2	0.144546649145861	.	20400001	20640000	#4848FF	1	0.25
chr3	20640001	21040000	B.2.2.2.1.1.2.2.2.2	0.0354796320630749	.	20640001	21040000	#0000FF	1	0.125
chr3	21040001	21280000	B.2.2.2.1.1.2.2.1.2.1	0.0407358738501971	.	21040001	21280000	#0000FF	1	0.125
chr3	21280001	21440000	B.2.2.1.1.1.2.1	0.126149802890933	.	21280001	21440000	#0000FF	1	0.125
chr3	21440001	21800000	B.2.2.1.2.1.2.1.2.1.2	0.0788436268068331	.	21440001	21800000	#0000FF	1	0.125
chr3	21800001	21960000	B.2.1.2.1.2.2.2.1.2.2	0.177398160315375	.	21800001	21960000	#4848FF	1	0.25
chr3	21960001	22080000	B.2.1.1.1.2.1.1.2.2	0.282522996057819	.	21960001	22080000	#4848FF	1	0.25
chr3	22080001	22400000	B.2.1.1.1.2.1.2.2.2.2.1	0.273324572930355	.	22080001	22400000	#4848FF	1	0.25
chr3	22400001	22960000	B.2.1.2.2.2.2.2.2.1.2	0.135348226018397	.	22400001	22960000	#4848FF	1	0.25
chr3	22960001	23200000	A.2.1.2.2.2.2.2.2	0.591327201051248	.	22960001	23200000	#FF9191	1	0.75
chr3	23200001	23400000	A.1.1.2.2.2.1.1.1.2	0.88173455978975	.	23200001	23400000	#FF0000	1	1
chr3	23400001	23600000	A.1.2.1.1.1.1.2.2.1	0.8580814717477	.	23400001	23600000	#FF4848	1	0.875
chr3	23600001	23760000	A.1.2.1.1.1.1.1.2.2	0.863337713534823	.	23600001	23760000	#FF4848	1	0.875
chr3	23760001	24040000	A.1.1.2.1.2.1.1	0.911957950065703	.	23760001	24040000	#FF0000	1	1
chr3	24040001	24360000	B.1.1.1.1.2.2.2.1.2	0.467805519053876	.	24040001	24360000	#DADAFF	1	0.5
chr3	24360001	24520000	B.2.1.2.1.2.2.1.1	0.185282522996058	.	24360001	24520000	#4848FF	1	0.25
chr3	24520001	24640000	B.1.2.2.1.1.2.1.2	0.352168199737188	.	24520001	24640000	#9191FF	1	0.375
chr3	24640001	24880000	B.2.1.1.1.2.1.2.1.1	0.281208935611038	.	24640001	24880000	#4848FF	1	0.25
chr3	24880001	25000000	B.2.1.1.1.2.1.1.2.1	0.283837056504599	.	24880001	25000000	#4848FF	1	0.25
chr3	25000001	25400000	B.2.2.1.2.1.1.1.2.2	0.0906701708278581	.	25000001	25400000	#0000FF	1	0.125
chr3	25400001	25640000	B.1.2.2.1.1.2.1.1	0.353482260183968	.	25400001	25640000	#9191FF	1	0.375
chr3	25640001	25920000	A.1.2.2.1.2.1.1.1.1.2	0.768725361366623	.	25640001	25920000	#FF4848	1	0.875
chr3	25920001	26640000	B.2.2.2.2.1.1.1	0.0157687253613666	.	25920001	26640000	#0000FF	1	0.125
chr3	26640001	26840000	B.2.2.1.2.1.2.1.2.1.1.1	0.0814717477003942	.	26640001	26840000	#0000FF	1	0.125
chr3	26840001	27040000	B.2.2.1.2.1.2.1.2.1.1.2	0.0801576872536137	.	26840001	27040000	#0000FF	1	0.125
chr3	27040001	27120000	B.2.1.2.1.2.2.2.1.1.1	0.181340341655716	.	27040001	27120000	#4848FF	1	0.25
chr3	27120001	27360000	B.2.1.1.1.2.1.2.2.2.1.2	0.274638633377135	.	27120001	27360000	#4848FF	1	0.25
chr3	27360001	27560000	A.1.2.2.2.2.1.2.2	0.718791064388962	.	27360001	27560000	#FF4848	1	0.875
chr3	27560001	27760000	B.1.1.1.1.1.1.1.2.2	0.490144546649146	.	27560001	27760000	#DADAFF	1	0.5
chr3	27760001	27840000	B.1.1.2.1.1.2.1.1	0.438896189224704	.	27760001	27840000	#DADAFF	1	0.5
chr3	27840001	27960000	B.1.1.2.1.1.2.1.2	0.437582128777924	.	27840001	27960000	#DADAFF	1	0.5
chr3	27960001	28240000	A.2.1.2.2.2.2.1	0.596583442838371	.	27960001	28240000	#FF9191	1	0.75
chr3	28240001	28400000	A.2.1.2.1.1.1.1	0.645203679369251	.	28240001	28400000	#FF9191	1	0.75
chr3	28400001	28600000	B.2.1.2.2.2.2.1.1.2.2	0.14323258869908	.	28400001	28600000	#4848FF	1	0.25
chr3	28600001	28960000	B.2.1.2.2.2.2.1.2	0.1419185282523	.	28600001	28960000	#4848FF	1	0.25
chr3	28960001	29080000	A.2.2.2.1.2.1.1.1	0.516425755584757	.	28960001	29080000	#FFDADA	1	0.625
chr3	29080001	29280000	B.1.2.2.1.1.2.2.1.1	0.350854139290407	.	29080001	29280000	#9191FF	1	0.375
chr3	29280001	29440000	A.2.2.2.1.2.1.2	0.513797634691196	.	29280001	29440000	#FFDADA	1	0.625
chr3	29440001	29800000	B.2.1.1.1.2.1.2.1.2.2	0.278580814717477	.	29440001	29800000	#4848FF	1	0.25
chr3	29800001	30000000	B.2.2.1.2.1.1.1.2.1	0.0919842312746386	.	29800001	30000000	#0000FF	1	0.125
chr3	30000001	30520000	B.2.1.2.1.2.2.1.2.2	0.182654402102497	.	30000001	30520000	#4848FF	1	0.25
chr3	30520001	30760000	A.2.2.2.1.2.1.1.2	0.515111695137976	.	30520001	30760000	#FFDADA	1	0.625
chr3	30760001	30960000	B.1.2.1.2.1.1.1.1.2.2	0.385019710906702	.	30760001	30960000	#9191FF	1	0.375
chr3	30960001	31240000	A.2.2.1.2.2.1.2.2	0.536136662286465	.	30960001	31240000	#FFDADA	1	0.625
chr3	31240001	31360000	A.2.1.1.2.1.1.2.1.2	0.668856767411301	.	31240001	31360000	#FF9191	1	0.75
chr3	31360001	31560000	A.2.2.2.1.1.1.2.2	0.52431011826544	.	31360001	31560000	#FFDADA	1	0.625
chr3	31560001	31680000	A.1.2.2.1.2.1.1.1.2.2.1	0.766097240473062	.	31560001	31680000	#FF4848	1	0.875
chr3	31680001	31920000	A.2.2.1.2.2.1.1.2.2.2	0.538764783180026	.	31680001	31920000	#FFDADA	1	0.625
chr3	31920001	32200000	A.2.1.1.2.1.1.1.1	0.674113009198423	.	31920001	32200000	#FF9191	1	0.75
chr3	32200001	32440000	A.2.1.2.2.2.1.1.2.1.1.1	0.605781865965834	.	32200001	32440000	#FF9191	1	0.75
chr3	32440001	32600000	A.1.1.1.2.1.2.1.2.1.1	0.972404730617608	.	32440001	32600000	#FF0000	1	1
chr3	32600001	32720000	A.1.2.2.2.2.2.1.2	0.71353482260184	.	32600001	32720000	#FF4848	1	0.875
chr3	32720001	32880000	A.1.2.1.1.1.1.2.1.2	0.859395532194481	.	32720001	32880000	#FF4848	1	0.875
chr3	32880001	32960000	A.1.2.2.2.2.1.1.1.1	0.725361366622865	.	32880001	32960000	#FF4848	1	0.875
chr3	33000001	33200000	A.1.1.2.2.2.1.2.1.1	0.879106438896189	.	33000001	33200000	#FF0000	1	1
chr3	33200001	33400000	A.2.1.2.2.2.2.2.1.2	0.592641261498029	.	33200001	33400000	#FF9191	1	0.75
chr3	33400001	33880000	A.1.1.1.2.1.2.1.1	0.973718791064389	.	33400001	33880000	#FF0000	1	1
chr3	33880001	34040000	B.1.1.1.1.1.1.1.2.1	0.491458607095926	.	33880001	34040000	#DADAFF	1	0.5
chr3	34040001	34400000	A.2.2.1.2.2.1.2.1	0.537450722733246	.	34040001	34400000	#FFDADA	1	0.625
chr3	34400001	34560000	B.2.2.1.1.1.2.2.1.1	0.124835742444152	.	34400001	34560000	#0000FF	1	0.125
chr3	34560001	34640000	B.2.1.1.1.2.2.1.1	0.270696452036794	.	34560001	34640000	#4848FF	1	0.25
chr3	34640001	34760000	B.2.1.2.1.2.2.2.2.1	0.176084099868594	.	34640001	34760000	#4848FF	1	0.25
chr3	34760001	34840000	B.2.1.2.1.2.2.2.1.2.1	0.178712220762155	.	34760001	34840000	#4848FF	1	0.25
chr3	34840001	35040000	B.2.2.2.1.1.2.2.1.2.2.1	0.0394218134034166	.	34840001	35040000	#0000FF	1	0.125
chr3	35040001	35520000	B.2.2.2.2.2.1.2	0.0026281208935611	.	35040001	35520000	#0000FF	1	0.125
chr3	35520001	35680000	B.2.2.1.2.1.1.1.1.2	0.0932982917214192	.	35520001	35680000	#0000FF	1	0.125
chr3	35680001	36200000	B.2.2.2.1.1.1.2.2.2.1	0.0525624178712221	.	35680001	36200000	#0000FF	1	0.125
chr3	36200001	36400000	B.2.1.2.1.2.1.2.1.1	0.19053876478318	.	36200001	36400000	#4848FF	1	0.25
chr3	36400001	36760000	B.1.2.1.2.1.1.2.2	0.378449408672799	.	36400001	36760000	#9191FF	1	0.375
chr3	36760001	36880000	A.2.2.1.1.2.1.2.1.2	0.57030223390276	.	36760001	36880000	#FFDADA	1	0.625
chr3	36880001	37080000	A.1.1.2.2.2.1.2.1.2	0.877792378449409	.	36880001	37080000	#FF0000	1	1
chr3	37080001	37240000	A.1.1.1.2.1.2.1.2.1.2.2	0.969776609724047	.	37080001	37240000	#FF0000	1	1
chr3	37240001	37440000	A.1.2.1.1.1.1.1.2.1.2	0.864651773981603	.	37240001	37440000	#FF4848	1	0.875
chr3	37440001	37880000	A.2.2.1.2.2.1.1.1.1.2	0.544021024967148	.	37440001	37880000	#FFDADA	1	0.625
chr3	37880001	38160000	A.1.2.2.2.2.1.1.2.2	0.721419185282523	.	37880001	38160000	#FF4848	1	0.875
chr3	38160001	38320000	A.1.1.2.1.2.2.2.1.2.2	0.9053876478318	.	38160001	38320000	#FF0000	1	1
chr3	38320001	38600000	A.2.1.1.1.2.1.1.1	0.69119579500657	.	38320001	38600000	#FF9191	1	0.75
chr3	38600001	39080000	A.2.2.1.1.2.1.1.2.1	0.574244415243101	.	38600001	39080000	#FFDADA	1	0.625
chr3	39080001	39480000	A.1.1.1.1.2.1.2.2.1.2	0.990801576872536	.	39080001	39480000	#FF0000	1	1
chr3	39480001	39800000	A.2.2.2.2.1.2.2	0.501971090670171	.	39480001	39800000	#FFDADA	1	0.625
chr3	39800001	40120000	B.1.1.2.1.2.2.1.1	0.42838370565046	.	39800001	40120000	#DADAFF	1	0.5
chr3	40120001	40200000	B.1.2.1.1.1.1.2	0.403416557161629	.	40120001	40200000	#9191FF	1	0.375
chr3	40200001	40440000	A.2.2.1.2.2.1.1.1.1.1	0.545335085413929	.	40200001	40440000	#FFDADA	1	0.625
chr3	40440001	40600000	A.2.1.1.1.2.1.2.2.2	0.683311432325887	.	40440001	40600000	#FF9191	1	0.75
chr3	40600001	40920000	A.2.2.1.2.2.1.1.1.2	0.542706964520368	.	40600001	40920000	#FFDADA	1	0.625
chr3	40920001	41360000	A.2.1.1.2.1.2.2.1.1	0.659658344283837	.	40920001	41360000	#FF9191	1	0.75
chr3	41360001	41560000	B.1.1.2.2.1.2.2.2.2	0.416557161629435	.	41360001	41560000	#DADAFF	1	0.5
chr3	41560001	41680000	B.1.1.2.1.2.2.2	0.425755584756899	.	41560001	41680000	#DADAFF	1	0.5
chr3	41680001	41880000	B.1.1.2.1.2.2.1.2	0.427069645203679	.	41680001	41880000	#DADAFF	1	0.5
chr3	41880001	42280000	A.1.1.1.2.1.2.1.2.1.2.1	0.971090670170828	.	41880001	42280000	#FF0000	1	1
chr3	42280001	42600000	A.2.1.1.2.1.2.1.2.2.2	0.660972404730618	.	42280001	42600000	#FF9191	1	0.75
chr3	42600001	42920000	A.1.1.2.1.2.2.2.2.1	0.90407358738502	.	42600001	42920000	#FF0000	1	1
chr3	42920001	43200000	A.2.1.2.2.2.1.1.1.1	0.608409986859396	.	42920001	43200000	#FF9191	1	0.75
chr3	43200001	43400000	A.1.2.2.1.2.2.1.1.1.1	0.752956636005256	.	43200001	43400000	#FF4848	1	0.875
chr3	43400001	43600000	A.2.1.2.2.2.1.1.1.2	0.607095926412615	.	43400001	43600000	#FF9191	1	0.75
chr3	43600001	43760000	A.2.1.1.2.1.2.1.1.1	0.66622864651774	.	43600001	43760000	#FF9191	1	0.75
chr3	43760001	43960000	A.2.2.1.1.2.2.2.2.2	0.558475689881735	.	43760001	43960000	#FFDADA	1	0.625
chr3	43960001	44360000	A.2.1.1.2.1.2.2.1.2	0.658344283837056	.	43960001	44360000	#FF9191	1	0.75
chr3	44360001	44840000	A.1.2.1.1.1.2.1.1.1	0.855453350854139	.	44360001	44840000	#FF4848	1	0.875
chr3	44840001	45000000	A.2.1.1.1.2.1.2.1.2.1	0.687253613666229	.	44840001	45000000	#FF9191	1	0.75
chr3	45000001	45240000	A.1.2.1.2.1.1.1.2.2	0.823915900131406	.	45000001	45240000	#FF4848	1	0.875
chr3	45240001	45520000	A.1.2.2.1.1.2.2.2.1	0.773981603153745	.	45240001	45520000	#FF4848	1	0.875
chr3	45520001	45720000	A.1.2.1.2.1.1.1.1.2	0.826544021024967	.	45520001	45720000	#FF4848	1	0.875
chr3	45720001	46120000	A.1.1.1.2.1.1.1.2.1	0.978975032851511	.	45720001	46120000	#FF0000	1	1
chr3	46120001	46240000	A.2.1.1.1.2.2.1.1	0.681997371879106	.	46120001	46240000	#FF9191	1	0.75
chr3	46240001	46520000	A.1.2.1.2.1.1.1.2.1	0.825229960578187	.	46240001	46520000	#FF4848	1	0.875
chr3	46520001	46720000	A.1.2.2.1.1.2.2.2.2.1	0.772667542706964	.	46520001	46720000	#FF4848	1	0.875
chr3	46720001	46760000	A.2.1.2.1.2.2.1.2.2	0.622864651773982	.	46720001	46760000	#FF9191	1	0.75
chr3	46800001	46920000	A.2.1.2.1.2.2.1.2.2	0.622864651773982	.	46800001	46920000	#FF9191	1	0.75
[truncated: 8,549 more rows]
