# Supplementary material for: Systematic inference and comparison of multi-scale chromatin sub-compartments connects spatial organization to cell phenotypes
Source: Nat Commun. 2021 May 10;12:2439. doi: 10.1038/s41467-021-22666-3 (PMC8110550; doi:10.1038/s41467-021-22666-3)
Supplement: Supplementary file 5 — Supplementary Dataset 2 [file 41467_2021_22666_MOESM5_ESM.zip › Supplementary_Data_1_domain_hierarchies_127HiCmaps/HG00514_B_lymphocyte_binsize=40kb.bed]

#fields: chr, pos_start, pos_end, the full compartment label describing the position in the hierachy, normalized compartment domain rank, ., pos_start, pos_end, color based on eight compartment model (A.1.1 - B.2.2), 1, eight compartment score (A.1.1 to B.2.2: 8 to 1 devided by 8)
chr1	560001	600000	A.2.2.1.1.1.1.2.1	0.547380156075808	.	560001	600000	#FFDADA	1	0.625
chr1	720001	880000	A.2.2.1.1.1.1.2.1	0.547380156075808	.	720001	880000	#FFDADA	1	0.625
chr1	920001	1000000	A.2.2.1.1.1.1.2.1	0.547380156075808	.	920001	1000000	#FFDADA	1	0.625
chr1	1040001	1160000	A.2.2.1.1.1.1.2.1	0.547380156075808	.	1040001	1160000	#FFDADA	1	0.625
chr1	1200001	1240000	A.2.2.1.1.1.1.2.1	0.547380156075808	.	1200001	1240000	#FFDADA	1	0.625
chr1	1280001	1360000	A.2.1.1.1.1.2.2.1.2.2.1	0.712374581939799	.	1280001	1360000	#FF9191	1	0.75
chr1	1360001	1560000	A.2.1.1.1.1.2.2.1.2.1	0.713489409141583	.	1360001	1560000	#FF9191	1	0.75
chr1	1560001	1680000	A.2.1.1.2.1.1.1.1.2.1.1	0.674470457079153	.	1560001	1680000	#FF9191	1	0.75
chr1	1680001	1840000	A.2.1.1.1.1.2.2.1.1.1.1	0.716833890746934	.	1680001	1840000	#FF9191	1	0.75
chr1	1840001	2080000	A.2.2.2.2.2.1.2	0.433667781493868	.	1840001	2080000	#FFDADA	1	0.625
chr1	2080001	2160000	A.2.1.1.2.1.1.2.2	0.66778149386845	.	2080001	2160000	#FF9191	1	0.75
chr1	2160001	2280000	A.2.1.1.2.1.1.1.1.2.1.2	0.673355629877369	.	2160001	2280000	#FF9191	1	0.75
chr1	2280001	2360000	A.2.2.1.2.2.1.2.1.1.1	0.494983277591973	.	2280001	2360000	#FFDADA	1	0.625
chr1	2400001	2600000	A.2.2.1.2.2.1.2.1.1.2.1	0.49386845039019	.	2400001	2600000	#FFDADA	1	0.625
chr1	2680001	2760000	B.1.1.2.1.2.2.1.2.1	0.354515050167224	.	2680001	2760000	#DADAFF	1	0.5
chr1	2800001	3040000	B.1.1.2.1.2.2.1.2.1	0.354515050167224	.	2800001	3040000	#DADAFF	1	0.5
chr1	3040001	3160000	B.1.1.2.1.1.2.1	0.36231884057971	.	3040001	3160000	#DADAFF	1	0.5
chr1	3160001	3320000	B.1.1.1.1.2.1.2.2	0.421404682274247	.	3160001	3320000	#DADAFF	1	0.5
chr1	3320001	3520000	A.2.2.1.2.2.2.2.1.2	0.48494983277592	.	3320001	3520000	#FFDADA	1	0.625
chr1	3520001	3680000	A.2.2.1.2.2.1.1.1	0.497212931995541	.	3520001	3680000	#FFDADA	1	0.625
chr1	3680001	3840000	A.2.2.1.2.1.2.2.2.2.2	0.498327759197324	.	3680001	3840000	#FFDADA	1	0.625
chr1	3960001	4200000	A.2.2.1.2.1.2.2.2.2.2	0.498327759197324	.	3960001	4200000	#FFDADA	1	0.625
chr1	4200001	4360000	B.1.2.1.1.2.1.1.2	0.302118171683389	.	4200001	4360000	#9191FF	1	0.375
chr1	4360001	4400000	B.1.1.2.1.1.2.2.2	0.360089186176143	.	4360001	4400000	#DADAFF	1	0.5
chr1	4440001	4520000	B.1.1.2.1.1.2.2.2	0.360089186176143	.	4440001	4520000	#DADAFF	1	0.5
chr1	4520001	4920000	B.1.2.2.1.2.1.1.2.1	0.24860646599777	.	4520001	4920000	#9191FF	1	0.375
chr1	4920001	5120000	B.1.2.2.1.2.1.1.2.2.2	0.246376811594203	.	4920001	5120000	#9191FF	1	0.375
chr1	5120001	5280000	B.1.2.1.1.2.2.2.1.2	0.293199554069119	.	5120001	5280000	#9191FF	1	0.375
chr1	5280001	5400000	B.1.2.2.1.2.1.1.1	0.249721293199554	.	5280001	5400000	#9191FF	1	0.375
chr1	5400001	6000000	B.1.2.1.1.2.2.2.1.1	0.294314381270903	.	5400001	6000000	#9191FF	1	0.375
chr1	6000001	6120000	A.2.2.2.2.2.1.1	0.434782608695652	.	6000001	6120000	#FFDADA	1	0.625
chr1	6120001	6280000	A.2.2.1.2.1.1.1.1.1	0.517279821627648	.	6120001	6280000	#FFDADA	1	0.625
chr1	6280001	6600000	A.2.1.1.1.2.1.1.1.2.1	0.706800445930881	.	6280001	6600000	#FF9191	1	0.75
chr1	6600001	7000000	A.2.1.1.1.2.2.2.2.1.2.2	0.680044593088071	.	6600001	7000000	#FF9191	1	0.75
chr1	7000001	7120000	B.1.1.1.1.2.1.2.1.1	0.423634336677815	.	7000001	7120000	#DADAFF	1	0.5
chr1	7120001	7440000	B.1.1.1.1.2.2.1.1.2	0.41917502787068	.	7120001	7440000	#DADAFF	1	0.5
chr1	7440001	7640000	B.1.1.2.1.1.1.2.1.1.1	0.367892976588629	.	7440001	7640000	#DADAFF	1	0.5
chr1	7680001	7720000	B.1.1.2.1.1.1.2.1.1.1	0.367892976588629	.	7680001	7720000	#DADAFF	1	0.5
chr1	7720001	8000000	A.2.2.1.2.1.2.2.2.2.1.1	0.500557413600892	.	7720001	8000000	#FFDADA	1	0.625
chr1	8000001	8280000	A.2.1.1.1.2.1.1.1.1.2	0.707915273132664	.	8000001	8280000	#FF9191	1	0.75
chr1	8280001	8440000	A.2.1.1.1.2.1.1.2.2.2	0.702341137123746	.	8280001	8440000	#FF9191	1	0.75
chr1	8440001	8920000	A.1.1.2.2.2.2.1.1.2	0.91304347826087	.	8440001	8920000	#FF0000	1	1
chr1	8920001	9080000	A.2.1.1.1.1.2.1.2	0.717948717948718	.	8920001	9080000	#FF9191	1	0.75
chr1	9080001	9280000	A.1.2.1.2.2.1.2.1.1.2	0.821627647714604	.	9080001	9280000	#FF4848	1	0.875
chr1	9280001	9480000	A.1.2.2.2.1.1.2.2.1	0.750278706800446	.	9280001	9480000	#FF4848	1	0.875
chr1	9480001	9720000	A.1.2.1.2.1.2.2.2.2	0.832775919732441	.	9480001	9720000	#FF4848	1	0.875
chr1	9720001	9840000	A.2.1.1.1.1.2.2.1.2.2.2	0.711259754738016	.	9720001	9840000	#FF9191	1	0.75
chr1	9840001	10000000	A.2.1.1.1.1.2.2.2	0.710144927536232	.	9840001	10000000	#FF9191	1	0.75
chr1	10000001	10120000	A.2.1.1.1.1.1.2.2.1	0.722408026755853	.	10000001	10120000	#FF9191	1	0.75
chr1	10120001	10520000	A.1.2.1.2.2.2.1.2.2	0.811594202898551	.	10120001	10520000	#FF4848	1	0.875
chr1	10520001	10760000	A.2.1.1.2.2.1.2.2	0.657748049052397	.	10520001	10760000	#FF9191	1	0.75
chr1	10760001	10840000	A.2.2.1.2.2.1.2.1.2.2	0.490523968784838	.	10760001	10840000	#FFDADA	1	0.625
chr1	10840001	11040000	A.2.1.1.2.1.1.2.1	0.668896321070234	.	10840001	11040000	#FF9191	1	0.75
chr1	11040001	11120000	A.2.1.1.2.1.2.2	0.665551839464883	.	11040001	11120000	#FF9191	1	0.75
chr1	11120001	11400000	A.2.1.1.2.2.2.1.1	0.656633221850613	.	11120001	11400000	#FF9191	1	0.75
chr1	11400001	11640000	A.2.2.1.2.1.2.1.1.2.2	0.50613154960981	.	11400001	11640000	#FFDADA	1	0.625
chr1	11640001	12000000	A.1.2.2.2.1.1.1.1.1.1	0.758082497212932	.	11640001	12000000	#FF4848	1	0.875
chr1	12040001	12120000	A.2.1.1.1.1.1.1.2.2	0.72463768115942	.	12040001	12120000	#FF9191	1	0.75
chr1	12120001	12600000	A.2.1.1.1.2.2.2.1.2.1	0.684503901895206	.	12120001	12600000	#FF9191	1	0.75
chr1	12600001	12720000	A.2.2.1.2.2.2.1.1	0.488294314381271	.	12600001	12720000	#FFDADA	1	0.625
chr1	12720001	12960000	B.1.1.2.1.2.2.1.1	0.355629877369008	.	12720001	12960000	#DADAFF	1	0.5
chr1	13160001	13200000	B.1.2.1.1.2.2.1.1.2.1	0.297658862876254	.	13160001	13200000	#9191FF	1	0.375
chr1	13760001	13960000	B.1.2.1.1.2.2.1.1.2.1	0.297658862876254	.	13760001	13960000	#9191FF	1	0.375
chr1	13960001	14120000	A.2.2.1.2.1.2.1.1.1	0.509476031215162	.	13960001	14120000	#FFDADA	1	0.625
chr1	14120001	14640000	B.1.2.2.1.2.1.2.2.2	0.240802675585284	.	14120001	14640000	#9191FF	1	0.375
chr1	14640001	14760000	B.1.1.2.1.1.1.2.1.2	0.365663322185061	.	14640001	14760000	#DADAFF	1	0.5
chr1	14760001	14960000	B.1.1.2.1.2.1.1.2	0.357859531772575	.	14760001	14960000	#DADAFF	1	0.5
chr1	14960001	15080000	B.1.1.1.1.2.2.1.2	0.418060200668896	.	14960001	15080000	#DADAFF	1	0.5
chr1	15080001	15280000	B.1.1.1.1.1.2.2	0.425863991081382	.	15080001	15280000	#DADAFF	1	0.5
chr1	15280001	15480000	B.1.1.1.1.1.1.2	0.429208472686734	.	15280001	15480000	#DADAFF	1	0.5
chr1	15480001	15640000	A.2.2.1.2.2.1.2.1.1.2.2	0.492753623188406	.	15480001	15640000	#FFDADA	1	0.625
chr1	15640001	15840000	A.2.1.1.2.2.2.1.2.2.1	0.654403567447046	.	15640001	15840000	#FF9191	1	0.75
chr1	15840001	16120000	A.1.2.2.2.1.1.1.1.1.2.2	0.755852842809365	.	15840001	16120000	#FF4848	1	0.875
chr1	16120001	16320000	A.1.2.1.2.2.1.2.1.2.1	0.82051282051282	.	16120001	16320000	#FF4848	1	0.875
chr1	16320001	16400000	A.2.1.1.1.1.1.1.2.1.2	0.725752508361204	.	16320001	16400000	#FF9191	1	0.75
chr1	16400001	16880000	A.1.2.1.2.2.1.1.1.2.1	0.828316610925307	.	16400001	16880000	#FF4848	1	0.875
chr1	16880001	17080000	A.2.2.1.2.1.2.1.1.2.1.2	0.507246376811594	.	16880001	17080000	#FFDADA	1	0.625
chr1	17080001	17200000	A.2.2.1.2.2.2.1.2	0.487179487179487	.	17080001	17200000	#FFDADA	1	0.625
chr1	17200001	17520000	A.2.1.1.2.2.2.1.2.1	0.655518394648829	.	17200001	17520000	#FF9191	1	0.75
chr1	17520001	17760000	A.2.2.1.2.1.2.2.2.1.1	0.502787068004459	.	17520001	17760000	#FFDADA	1	0.625
chr1	17760001	17840000	A.2.2.1.2.2.2.2.2.1	0.483835005574136	.	17760001	17840000	#FFDADA	1	0.625
chr1	17840001	18000000	B.1.1.1.1.2.1.2.1.2	0.422519509476031	.	17840001	18000000	#DADAFF	1	0.5
chr1	18000001	18240000	B.1.2.1.1.2.2.2.2	0.292084726867336	.	18000001	18240000	#9191FF	1	0.375
chr1	18240001	18440000	B.1.1.2.1.2.2.1.2.2	0.35340022296544	.	18240001	18440000	#DADAFF	1	0.5
chr1	18440001	18600000	B.1.2.1.1.2.1.1.1	0.303232998885173	.	18440001	18600000	#9191FF	1	0.375
chr1	18600001	18760000	B.1.1.2.1.1.1.2.2.1	0.364548494983278	.	18600001	18760000	#DADAFF	1	0.5
chr1	18760001	18840000	B.1.1.1.1.2.1.1	0.424749163879599	.	18760001	18840000	#DADAFF	1	0.5
chr1	18840001	19000000	A.2.2.2.2.2.2	0.432552954292085	.	18840001	19000000	#FFDADA	1	0.625
chr1	19000001	19200000	A.2.2.2.2.1.2.1.2	0.43701226309922	.	19000001	19200000	#FFDADA	1	0.625
chr1	19200001	19440000	A.2.2.1.2.1.1.1.1.2	0.516164994425864	.	19200001	19440000	#FFDADA	1	0.625
chr1	19440001	19720000	A.1.2.2.2.1.2.1.2.1.2	0.745819397993311	.	19440001	19720000	#FF4848	1	0.875
chr1	19720001	19880000	A.2.1.1.2.2.1.2.1.1.1	0.661092530657748	.	19720001	19880000	#FF9191	1	0.75
chr1	19880001	19960000	A.2.2.1.2.2.2.2.1.1	0.486064659977703	.	19880001	19960000	#FFDADA	1	0.625
chr1	19960001	20080000	A.2.2.1.2.2.1.2.1.2.1	0.491638795986622	.	19960001	20080000	#FFDADA	1	0.625
chr1	20080001	20360000	A.2.2.1.2.1.2.2.2.2.1.2	0.499442586399108	.	20080001	20360000	#FFDADA	1	0.625
chr1	20360001	20520000	A.2.2.1.2.1.2.1.1.2.1.1	0.508361204013378	.	20360001	20520000	#FFDADA	1	0.625
chr1	20520001	20800000	B.1.1.1.1.1.1.1.2	0.430323299888517	.	20520001	20800000	#DADAFF	1	0.5
chr1	20800001	21000000	A.2.1.1.2.2.2.2	0.652173913043478	.	20800001	21000000	#FF9191	1	0.75
chr1	21000001	21440000	A.1.2.2.2.1.2.1.2.2.2	0.74247491638796	.	21000001	21440000	#FF4848	1	0.875
chr1	21440001	21840000	A.2.1.1.1.2.1.1.1.1.1	0.709030100334448	.	21440001	21840000	#FF9191	1	0.75
chr1	21840001	22000000	A.2.2.1.2.2.1.1.2	0.496098104793757	.	21840001	22000000	#FFDADA	1	0.625
chr1	22000001	22120000	A.2.1.1.1.2.1.1.2.2.1	0.70345596432553	.	22000001	22120000	#FF9191	1	0.75
chr1	22120001	22200000	A.2.1.1.2.1.2.1	0.666666666666667	.	22120001	22200000	#FF9191	1	0.75
chr1	22200001	22320000	A.2.1.1.2.1.1.1.1.1	0.675585284280936	.	22200001	22320000	#FF9191	1	0.75
chr1	22320001	22400000	A.2.1.1.2.1.1.1.1.2.2	0.672240802675585	.	22320001	22400000	#FF9191	1	0.75
chr1	22400001	22760000	A.2.2.1.2.1.1.1.2.1	0.51505016722408	.	22400001	22760000	#FFDADA	1	0.625
chr1	22760001	23000000	A.2.2.1.2.1.2.2.1	0.503901895206243	.	22760001	23000000	#FFDADA	1	0.625
chr1	23000001	23280000	A.2.2.1.2.1.2.2.2.1.2	0.501672240802676	.	23000001	23280000	#FFDADA	1	0.625
chr1	23280001	23560000	A.2.1.1.1.2.2.2.2.1.1	0.682274247491639	.	23280001	23560000	#FF9191	1	0.75
chr1	23560001	23680000	A.2.1.1.2.2.1.1.1.1	0.664437012263099	.	23560001	23680000	#FF9191	1	0.75
chr1	23680001	23840000	A.2.1.1.1.1.2.2.1.1.2	0.714604236343367	.	23680001	23840000	#FF9191	1	0.75
chr1	23840001	24080000	A.1.2.1.2.1.1.2.1.1.1.1	0.843924191750279	.	23840001	24080000	#FF4848	1	0.875
chr1	24080001	24320000	A.1.2.1.2.2.1.2.2.1	0.817168338907469	.	24080001	24320000	#FF4848	1	0.875
chr1	24320001	24600000	A.2.1.1.1.2.2.1.1.2.1	0.690078037904125	.	24320001	24600000	#FF9191	1	0.75
chr1	24600001	24840000	A.2.1.1.1.2.2.1.1.2.2	0.688963210702341	.	24600001	24840000	#FF9191	1	0.75
chr1	24840001	25000000	A.2.1.1.2.2.1.1.1.2	0.663322185061315	.	24840001	25000000	#FF9191	1	0.75
chr1	25000001	25160000	A.1.2.1.2.2.1.2.2.2	0.816053511705686	.	25000001	25160000	#FF4848	1	0.875
chr1	25160001	25560000	A.2.1.1.1.2.2.2.1.1.2	0.68561872909699	.	25160001	25560000	#FF9191	1	0.75
chr1	25600001	25920000	A.2.1.1.1.2.2.1.1.1.2	0.691192865105909	.	25600001	25920000	#FF9191	1	0.75
chr1	25920001	26160000	A.2.1.1.1.2.1.2.2.1.2.1	0.695652173913043	.	25920001	26160000	#FF9191	1	0.75
chr1	26160001	26400000	A.2.1.1.1.2.1.2.1.1.1	0.701226309921962	.	26160001	26400000	#FF9191	1	0.75
chr1	26400001	26800000	A.1.2.1.2.1.1.1.1.1	0.84726867335563	.	26400001	26800000	#FF4848	1	0.875
chr1	26800001	27080000	A.1.1.2.2.2.2.2.1	0.905239687848383	.	26800001	27080000	#FF0000	1	1
chr1	27080001	27280000	A.1.2.1.2.1.1.2.1.1.1.2	0.842809364548495	.	27080001	27280000	#FF4848	1	0.875
chr1	27280001	27520000	A.1.2.2.2.1.1.2.2.2	0.749163879598662	.	27280001	27520000	#FF4848	1	0.875
chr1	27520001	27600000	A.2.1.1.1.1.2.2.1.1.1.2	0.71571906354515	.	27520001	27600000	#FF9191	1	0.75
chr1	27600001	27720000	A.1.2.2.2.2.1.2.1	0.732441471571906	.	27600001	27720000	#FF4848	1	0.875
chr1	27720001	28000000	A.1.2.1.2.1.1.2.1.2	0.840579710144927	.	27720001	28000000	#FF4848	1	0.875
chr1	28000001	28320000	A.1.2.1.2.2.1.2.1.2.2.2	0.818283166109253	.	28000001	28320000	#FF4848	1	0.875
chr1	28320001	28560000	A.1.2.1.2.1.1.2.1.1.2	0.841694537346711	.	28320001	28560000	#FF4848	1	0.875
chr1	28560001	28840000	A.1.1.2.2.2.2.1.2.2.2	0.906354515050167	.	28560001	28840000	#FF0000	1	1
chr1	28840001	29000000	A.2.1.1.1.1.1.1.2.1.1	0.726867335562988	.	28840001	29000000	#FF9191	1	0.75
chr1	29000001	29240000	A.2.1.1.1.2.1.1.2.1	0.704570791527313	.	29000001	29240000	#FF9191	1	0.75
chr1	29240001	29560000	A.2.1.2.2.1.1.2.2.1	0.595317725752508	.	29240001	29560000	#FF9191	1	0.75
chr1	29560001	29600000	B.1.1.2.1.1.1.1	0.369007803790412	.	29560001	29600000	#DADAFF	1	0.5
chr1	29640001	29880000	B.1.1.2.1.1.1.1	0.369007803790412	.	29640001	29880000	#DADAFF	1	0.5
chr1	30000001	30080000	B.1.1.2.1.1.1.1	0.369007803790412	.	30000001	30080000	#DADAFF	1	0.5
chr1	30080001	30440000	B.1.1.1.1.1.2.1.2	0.426978818283166	.	30080001	30440000	#DADAFF	1	0.5
chr1	30440001	30520000	B.1.1.2.1.2.2.2.2	0.351170568561873	.	30440001	30520000	#DADAFF	1	0.5
chr1	30520001	30640000	B.1.1.2.1.1.1.2.2.2	0.363433667781494	.	30520001	30640000	#DADAFF	1	0.5
chr1	30640001	30800000	B.1.1.2.1.1.1.2.1.1.2	0.366778149386845	.	30640001	30800000	#DADAFF	1	0.5
chr1	30800001	31160000	B.1.2.1.1.2.2.1.1.1	0.298773690078038	.	30800001	31160000	#9191FF	1	0.375
chr1	31160001	31440000	A.2.1.1.1.2.2.2.2.2.1.1	0.678929765886288	.	31160001	31440000	#FF9191	1	0.75
chr1	31440001	31600000	A.2.1.1.1.1.1.2.2.2	0.721293199554069	.	31440001	31600000	#FF9191	1	0.75
chr1	31600001	31880000	A.2.1.1.2.2.1.1.2	0.662207357859532	.	31600001	31880000	#FF9191	1	0.75
chr1	31880001	32040000	A.2.1.1.2.2.2.1.2.2.2	0.653288740245262	.	31880001	32040000	#FF9191	1	0.75
chr1	32040001	32120000	A.2.2.1.2.2.2.2.2.2	0.482720178372352	.	32040001	32120000	#FFDADA	1	0.625
chr1	32120001	32240000	A.2.1.1.1.1.1.1.1	0.727982162764771	.	32120001	32240000	#FF9191	1	0.75
chr1	32240001	32320000	A.2.1.1.1.1.1.2.1	0.723522853957637	.	32240001	32320000	#FF9191	1	0.75
chr1	32320001	32840000	A.1.1.1.2.1.2.1	0.989966555183946	.	32320001	32840000	#FF0000	1	1
chr1	32840001	33200000	A.1.2.1.2.1.1.2.2	0.839464882943144	.	32840001	33200000	#FF4848	1	0.875
chr1	33200001	33400000	A.1.2.1.2.2.1.2.1.1.1	0.822742474916388	.	33200001	33400000	#FF4848	1	0.875
chr1	33400001	33600000	A.1.2.2.2.1.1.1.1.1.2.1	0.756967670011148	.	33400001	33600000	#FF4848	1	0.875
chr1	33600001	33920000	A.2.1.2.2.1.1.2.1.2.1	0.597547380156076	.	33600001	33920000	#FF9191	1	0.75
chr1	33920001	34120000	B.1.1.1.1.1.1.1.1	0.431438127090301	.	33920001	34120000	#DADAFF	1	0.5
chr1	34120001	34320000	B.1.2.1.1.2.2.1.2	0.295429208472687	.	34120001	34320000	#9191FF	1	0.375
chr1	34320001	34600000	B.1.2.2.1.2.1.2.2.1	0.241917502787068	.	34320001	34600000	#9191FF	1	0.375
chr1	34600001	35240000	B.1.1.2.1.2.1.2	0.356744704570792	.	34600001	35240000	#DADAFF	1	0.5
chr1	35240001	35600000	A.2.1.1.1.2.2.2.2.2.2	0.67670011148272	.	35240001	35600000	#FF9191	1	0.75
chr1	35600001	35960000	A.1.2.1.2.2.1.1.1.1.1	0.831661092530658	.	35600001	35960000	#FF4848	1	0.875
chr1	35960001	36080000	A.2.1.1.1.2.1.2.1.2.1	0.698996655518395	.	35960001	36080000	#FF9191	1	0.75
chr1	36080001	36280000	A.2.1.1.1.2.1.2.1.2.2	0.697881828316611	.	36080001	36280000	#FF9191	1	0.75
chr1	36280001	36680000	A.1.2.1.2.2.1.1.1.2.2	0.827201783723523	.	36280001	36680000	#FF4848	1	0.875
chr1	36680001	36920000	A.1.1.2.2.2.2.2.2	0.9041248606466	.	36680001	36920000	#FF0000	1	1
chr1	36920001	37360000	A.2.2.2.2.1.2.2	0.435897435897436	.	36920001	37360000	#FFDADA	1	0.625
chr1	37360001	37480000	B.1.1.2.1.1.2.2.1	0.361204013377926	.	37360001	37480000	#DADAFF	1	0.5
chr1	37480001	37640000	B.1.1.1.1.2.2.1.1.1	0.420289855072464	.	37480001	37640000	#DADAFF	1	0.5
chr1	37640001	37880000	A.2.2.2.2.1.2.1.1	0.438127090301003	.	37640001	37880000	#FFDADA	1	0.625
chr1	37880001	38080000	A.2.1.1.2.2.1.2.1.1.2	0.659977703455964	.	37880001	38080000	#FF9191	1	0.75
chr1	38080001	38360000	A.1.2.2.2.1.1.1.2	0.752508361204013	.	38080001	38360000	#FF4848	1	0.875
chr1	38360001	38680000	A.1.2.1.2.2.1.1.1.1.2.2	0.82943143812709	.	38360001	38680000	#FF4848	1	0.875
chr1	38680001	39080000	A.2.1.1.1.2.2.2.1.2.2	0.683389074693422	.	38680001	39080000	#FF9191	1	0.75
chr1	39080001	39320000	A.2.1.2.2.1.1.2.1.2.2	0.596432552954292	.	39080001	39320000	#FF9191	1	0.75
chr1	39320001	39920000	A.1.1.1.2.1.2.2	0.988851727982163	.	39320001	39920000	#FF0000	1	1
chr1	39920001	40040000	A.2.1.1.2.1.1.1.2.1	0.671125975473802	.	39920001	40040000	#FF9191	1	0.75
chr1	40040001	40240000	A.1.2.1.2.1.1.1.2	0.845039018952062	.	40040001	40240000	#FF4848	1	0.875
chr1	40240001	40520000	A.1.1.2.2.2.2.1.2.1.1	0.911928651059086	.	40240001	40520000	#FF0000	1	1
chr1	40520001	40720000	A.1.1.2.2.2.2.1.2.2.1	0.907469342251951	.	40520001	40720000	#FF0000	1	1
chr1	40720001	40880000	A.1.2.1.2.2.1.2.1.2.2.1	0.819397993311037	.	40720001	40880000	#FF4848	1	0.875
chr1	40880001	41120000	A.2.1.1.1.2.1.2.1.1.2	0.700111482720178	.	40880001	41120000	#FF9191	1	0.75
chr1	41120001	41480000	A.1.1.2.2.2.2.1.2.1.2.2.1	0.909698996655518	.	41120001	41480000	#FF0000	1	1
chr1	41480001	41720000	A.2.1.2.2.1.1.2.1.1	0.59866220735786	.	41480001	41720000	#FF9191	1	0.75
chr1	41720001	41920000	A.2.2.1.2.1.1.1.2.2.1	0.513935340022297	.	41720001	41920000	#FFDADA	1	0.625
chr1	41920001	42080000	A.2.2.1.2.1.1.1.2.2.2	0.512820512820513	.	41920001	42080000	#FFDADA	1	0.625
chr1	42080001	42400000	A.1.2.1.2.2.2.1.2.1	0.812709030100334	.	42080001	42400000	#FF4848	1	0.875
chr1	42400001	42520000	A.2.2.1.2.2.1.2.2	0.489409141583055	.	42400001	42520000	#FFDADA	1	0.625
chr1	42520001	42800000	A.2.1.2.2.1.1.2.2.2.2	0.593088071348941	.	42520001	42800000	#FF9191	1	0.75
chr1	42800001	43000000	A.2.1.1.1.2.2.2.2.1.2.1	0.681159420289855	.	42800001	43000000	#FF9191	1	0.75
chr1	43000001	43280000	A.1.2.2.2.1.2.1.2.2.1.1	0.744704570791527	.	43000001	43280000	#FF4848	1	0.875
chr1	43280001	43400000	A.2.1.1.1.2.2.1.1.1.1	0.692307692307692	.	43280001	43400000	#FF9191	1	0.75
chr1	43400001	43560000	A.2.1.1.2.2.1.2.1.2	0.658862876254181	.	43400001	43560000	#FF9191	1	0.75
chr1	43560001	43760000	A.2.1.1.1.2.1.1.1.2.2	0.705685618729097	.	43560001	43760000	#FF9191	1	0.75
chr1	43760001	44040000	A.1.2.1.2.2.1.1.2.2.1	0.824972129319955	.	43760001	44040000	#FF4848	1	0.875
chr1	44040001	44200000	A.2.1.1.1.1.2.1.1.2	0.719063545150502	.	44040001	44200000	#FF9191	1	0.75
chr1	44200001	44360000	A.1.2.2.2.1.2.1.2.1.1	0.746934225195095	.	44200001	44360000	#FF4848	1	0.875
chr1	44360001	44480000	A.2.1.1.2.1.1.1.2.2	0.670011148272018	.	44360001	44480000	#FF9191	1	0.75
chr1	44480001	44680000	A.1.2.2.2.1.2.2.2.2	0.735785953177257	.	44480001	44680000	#FF4848	1	0.875
chr1	44680001	45200000	A.1.2.2.1.1.1.1.2	0.8082497212932	.	44680001	45200000	#FF4848	1	0.875
chr1	45200001	45320000	A.1.2.2.2.1.1.2.1	0.75139353400223	.	45200001	45320000	#FF4848	1	0.875
chr1	45320001	45520000	A.1.2.2.2.1.1.1.1.2.1	0.754738015607581	.	45320001	45520000	#FF4848	1	0.875
chr1	45520001	45720000	A.2.1.2.2.1.1.2.2.2.1	0.594202898550725	.	45520001	45720000	#FF9191	1	0.75
chr1	45720001	46120000	A.1.1.1.2.1.1.2.2	0.99108138238573	.	45720001	46120000	#FF0000	1	1
chr1	46120001	46320000	A.1.1.2.1.1.2.1	0.968784838350056	.	46120001	46320000	#FF0000	1	1
chr1	46320001	46840000	A.1.1.1.1.2.1.1	0.998885172798216	.	46320001	46840000	#FF0000	1	1
chr1	46840001	47240000	A.1.2.2.1.1.1.2	0.807134894091416	.	46840001	47240000	#FF4848	1	0.875
chr1	47240001	47520000	B.1.1.2.1.2.1.1.1	0.358974358974359	.	47240001	47520000	#DADAFF	1	0.5
chr1	47520001	47640000	B.1.1.1.1.2.2.2	0.416945373467113	.	47520001	47640000	#DADAFF	1	0.5
chr1	47640001	47880000	A.1.2.2.2.1.2.1.1	0.748049052396878	.	47640001	47880000	#FF4848	1	0.875
chr1	47880001	48240000	B.1.1.1.1.1.2.1.1	0.42809364548495	.	47880001	48240000	#DADAFF	1	0.5
chr1	48240001	48560000	B.1.2.1.1.2.2.1.1.2.2	0.29654403567447	.	48240001	48560000	#9191FF	1	0.375
chr1	48560001	48840000	B.2.1.2.2.1.2.1	0.123745819397993	.	48560001	48840000	#4848FF	1	0.25
chr1	48840001	49040000	B.2.1.1.2.1.2.2.2	0.178372352285396	.	48840001	49040000	#4848FF	1	0.25
chr1	49040001	49480000	B.2.1.1.2.1.2.1.2.2	0.181716833890747	.	49040001	49480000	#4848FF	1	0.25
chr1	49480001	49760000	B.2.2.2.1.2.1.1.2	0.0301003344481605	.	49480001	49760000	#0000FF	1	0.125
chr1	49760001	50200000	B.2.2.2.1.2.2.2.2	0.0234113712374582	.	49760001	50200000	#0000FF	1	0.125
chr1	50200001	50640000	B.2.2.2.1.2.1.1.1	0.0312151616499443	.	50200001	50640000	#0000FF	1	0.125
chr1	50640001	50800000	B.2.1.1.2.1.2.2.1.2	0.179487179487179	.	50640001	50800000	#4848FF	1	0.25
chr1	50800001	51200000	A.2.2.1.1.2.2.1.1	0.527313266443701	.	50800001	51200000	#FFDADA	1	0.625
chr1	51200001	51480000	A.1.2.1.1.1.2.2.1.2.1	0.881828316610925	.	51200001	51480000	#FF4848	1	0.875
chr1	51480001	51680000	A.2.1.2.1.1.2.1.2.1	0.636566332218506	.	51480001	51680000	#FF9191	1	0.75
chr1	51680001	51880000	A.1.1.2.2.1.1.1.1.1	0.939799331103679	.	51680001	51880000	#FF0000	1	1
chr1	51880001	52320000	A.1.1.1.1.2.1.2.1	0.997770345596433	.	51880001	52320000	#FF0000	1	1
chr1	52320001	52400000	A.1.2.2.2.1.1.1.1.2.2	0.753623188405797	.	52320001	52400000	#FF4848	1	0.875
chr1	52400001	52520000	A.1.2.2.2.1.2.2.1.2.2	0.738015607580825	.	52400001	52520000	#FF4848	1	0.875
chr1	52520001	52760000	A.1.2.1.1.1.1.1.1.2.2	0.899665551839465	.	52520001	52760000	#FF4848	1	0.875
chr1	52760001	52960000	A.1.2.1.1.1.1.1.1.2.1.2	0.900780379041249	.	52760001	52960000	#FF4848	1	0.875
chr1	52960001	53080000	A.1.2.1.2.2.1.1.1.1.2.1	0.830546265328874	.	52960001	53080000	#FF4848	1	0.875
chr1	53080001	53400000	A.1.1.2.1.2.1.2.2.2.1	0.956521739130435	.	53080001	53400000	#FF0000	1	1
chr1	53400001	53560000	A.2.1.1.1.2.2.2.2.2.1.2	0.677814938684504	.	53400001	53560000	#FF9191	1	0.75
chr1	53560001	53720000	A.1.2.2.2.1.2.1.2.2.1.2	0.743589743589744	.	53560001	53720000	#FF4848	1	0.875
chr1	53720001	53880000	A.1.2.2.2.1.2.2.1.2.1	0.739130434782609	.	53720001	53880000	#FF4848	1	0.875
chr1	53880001	54200000	A.2.2.1.1.2.2.1.2.1	0.526198439241917	.	53880001	54200000	#FFDADA	1	0.625
chr1	54200001	54400000	A.1.2.1.2.2.1.1.2.2.2	0.823857302118172	.	54200001	54400000	#FF4848	1	0.875
chr1	54400001	54720000	A.1.2.2.2.1.2.2.2.1	0.736900780379041	.	54400001	54720000	#FF4848	1	0.875
chr1	54720001	54960000	A.1.2.1.1.1.2.2.2.2	0.878483835005574	.	54720001	54960000	#FF4848	1	0.875
chr1	54960001	55160000	A.2.2.1.1.1.1.1.1.1.2	0.560758082497213	.	54960001	55160000	#FFDADA	1	0.625
chr1	55160001	55320000	A.2.1.1.1.2.2.1.2	0.687848383500557	.	55160001	55320000	#FF9191	1	0.75
chr1	55320001	55480000	A.2.1.1.1.2.2.2.1.1.1	0.686733556298774	.	55320001	55480000	#FF9191	1	0.75
chr1	55480001	55560000	A.2.2.1.2.1.2.1.2	0.505016722408027	.	55480001	55560000	#FFDADA	1	0.625
chr1	55560001	55760000	A.1.2.1.1.1.1.2.2.2.1	0.890746934225195	.	55560001	55760000	#FF4848	1	0.875
chr1	55760001	56080000	B.1.2.1.1.1.2.1	0.30546265328874	.	55760001	56080000	#9191FF	1	0.375
chr1	56080001	56520000	B.1.2.2.1.2.2.1.2.2	0.237458193979933	.	56080001	56520000	#9191FF	1	0.375
chr1	56520001	56600000	B.1.2.1.1.2.1.2.1	0.301003344481605	.	56520001	56600000	#9191FF	1	0.375
chr1	56600001	56800000	B.1.2.2.1.2.1.1.2.2.1	0.247491638795987	.	56600001	56800000	#9191FF	1	0.375
chr1	56800001	56880000	B.1.2.1.1.2.1.2.2	0.299888517279822	.	56800001	56880000	#9191FF	1	0.375
chr1	56880001	57080000	B.1.1.2.2.2.2.2.2.1.1	0.312151616499443	.	56880001	57080000	#DADAFF	1	0.5
chr1	57080001	57320000	B.1.2.1.1.1.2.2	0.304347826086957	.	57080001	57320000	#9191FF	1	0.375
chr1	57320001	57680000	B.2.1.1.2.1.2.1.1	0.185061315496098	.	57320001	57680000	#4848FF	1	0.25
chr1	57680001	57920000	B.2.1.2.2.1.1.1.1.2	0.133779264214047	.	57680001	57920000	#4848FF	1	0.25
chr1	57920001	58200000	B.2.1.2.2.1.1.1.2	0.132664437012263	.	57920001	58200000	#4848FF	1	0.25
chr1	58200001	58400000	B.2.1.1.2.2.2.1	0.17056856187291	.	58200001	58400000	#4848FF	1	0.25
chr1	58400001	58480000	B.1.2.2.1.2.2.2.1	0.236343366778149	.	58400001	58480000	#9191FF	1	0.375
chr1	58480001	58920000	B.1.2.2.1.2.1.2.1.2.1	0.244147157190635	.	58480001	58920000	#9191FF	1	0.375
chr1	58920001	59200000	A.2.1.2.2.1.1.1.1	0.602006688963211	.	58920001	59200000	#FF9191	1	0.75
chr1	59200001	59320000	A.1.2.2.1.1.2.2.1.1	0.797101449275362	.	59200001	59320000	#FF4848	1	0.875
chr1	59320001	59480000	A.1.2.1.1.1.1.2.2.1.1	0.892976588628763	.	59320001	59480000	#FF4848	1	0.875
chr1	59480001	59840000	A.1.2.1.1.1.1.2.2.2.2	0.889632107023411	.	59480001	59840000	#FF4848	1	0.875
chr1	59840001	60000000	A.2.1.2.1.1.2.1.2.2	0.635451505016722	.	59840001	60000000	#FF9191	1	0.75
chr1	60000001	60280000	A.2.2.1.1.2.1.1.1.2.1	0.537346711259755	.	60000001	60280000	#FFDADA	1	0.625
chr1	60280001	60720000	B.2.1.1.2.1.2.1.2.1.2	0.182831661092531	.	60280001	60720000	#4848FF	1	0.25
chr1	60720001	61280000	B.2.2.2.1.2.2.2.1	0.0245261984392419	.	60720001	61280000	#0000FF	1	0.125
chr1	61280001	61440000	B.2.1.2.2.1.1.2.2.1.1	0.127090301003344	.	61280001	61440000	#4848FF	1	0.25
chr1	61440001	61720000	B.1.2.2.1.2.2.1.1	0.239687848383501	.	61440001	61720000	#9191FF	1	0.375
chr1	61720001	61800000	B.1.1.2.2.2.2.1.1.1.1	0.322185061315496	.	61720001	61800000	#DADAFF	1	0.5
chr1	61800001	62120000	B.1.2.2.1.2.2.2.2.1	0.235228539576366	.	61800001	62120000	#9191FF	1	0.375
chr1	62120001	62240000	A.2.2.2.1.2.1.2.2.2.1	0.46711259754738	.	62120001	62240000	#FFDADA	1	0.625
chr1	62240001	62600000	B.1.1.2.2.2.2.2.1.1	0.31438127090301	.	62240001	62600000	#DADAFF	1	0.5
chr1	62600001	62880000	B.1.1.1.2.1.2.2.1.1.1	0.394648829431438	.	62600001	62880000	#DADAFF	1	0.5
chr1	62880001	63280000	A.1.1.2.1.2.1.2.1.2.2	0.958751393534002	.	62880001	63280000	#FF0000	1	1
chr1	63280001	63520000	B.1.1.1.2.1.2.2.1.2	0.391304347826087	.	63280001	63520000	#DADAFF	1	0.5
chr1	63520001	63840000	B.1.1.1.2.2.2.2.1.2	0.372352285395764	.	63520001	63840000	#DADAFF	1	0.5
chr1	63840001	64080000	A.1.2.2.1.1.2.2.2	0.793756967670011	.	63840001	64080000	#FF4848	1	0.875
chr1	64080001	64720000	B.1.1.2.2.2.2.2.1.2	0.313266443701226	.	64080001	64720000	#DADAFF	1	0.5
chr1	64720001	65320000	B.1.2.2.1.2.2.1.2.1	0.238573021181717	.	64720001	65320000	#9191FF	1	0.375
chr1	65320001	65480000	A.2.1.2.1.1.2.1.1.1	0.638795986622074	.	65320001	65480000	#FF9191	1	0.75
chr1	65480001	65720000	A.2.1.2.2.1.2.1.2.2.2	0.584169453734671	.	65480001	65720000	#FF9191	1	0.75
chr1	65720001	65960000	B.1.1.2.2.1.1.2.2.1	0.345596432552954	.	65720001	65960000	#DADAFF	1	0.5
chr1	65960001	66080000	B.1.2.2.1.1.2.2.2.1.1	0.253065774804905	.	65960001	66080000	#9191FF	1	0.375
chr1	66080001	66320000	B.1.2.2.1.1.2.2.1	0.254180602006689	.	66080001	66320000	#9191FF	1	0.375
chr1	66320001	66480000	B.1.2.2.1.1.2.2.2.2	0.250836120401338	.	66320001	66480000	#9191FF	1	0.375
chr1	66480001	66720000	B.1.2.2.1.1.1.2.2.1.1	0.259754738015608	.	66480001	66720000	#9191FF	1	0.375
chr1	66720001	66920000	A.1.2.1.1.1.1.2.1.2.2.1	0.89520624303233	.	66720001	66920000	#FF4848	1	0.875
chr1	66920001	67360000	B.1.1.1.2.2.2.2.1.1	0.373467112597547	.	66920001	67360000	#DADAFF	1	0.5
chr1	67360001	67640000	A.1.1.2.2.1.2.2.2	0.92530657748049	.	67360001	67640000	#FF0000	1	1
chr1	67640001	67960000	A.1.1.1.2.2.2.1.1	0.979933110367893	.	67640001	67960000	#FF0000	1	1
chr1	67960001	68240000	A.1.2.2.1.1.2.1.1.2	0.800445930880713	.	67960001	68240000	#FF4848	1	0.875
chr1	68240001	68600000	B.1.2.2.1.1.1.2.2.1.2	0.258639910813824	.	68240001	68600000	#9191FF	1	0.375
chr1	68600001	69040000	B.1.2.2.1.1.1.1.2	0.263099219620959	.	68600001	69040000	#9191FF	1	0.375
chr1	69040001	69440000	B.2.2.2.1.2.2.1.2.2	0.0256410256410256	.	69040001	69440000	#0000FF	1	0.125
chr1	69440001	69600000	B.2.2.1.2.2.2.1.2.2	0.0479375696767001	.	69440001	69600000	#0000FF	1	0.125
chr1	69600001	69760000	B.2.2.1.2.2.2.2.2.1	0.0434782608695652	.	69600001	69760000	#0000FF	1	0.125
chr1	69760001	69880000	B.2.2.1.2.1.2.1.1	0.0680044593088071	.	69760001	69880000	#0000FF	1	0.125
chr1	69880001	70280000	B.2.2.1.2.2.2.2.1.2.1	0.0457079152731327	.	69880001	70280000	#0000FF	1	0.125
chr1	70280001	70600000	B.2.2.1.2.2.1.2.1.1	0.0568561872909699	.	70280001	70600000	#0000FF	1	0.125
chr1	70600001	70960000	A.1.2.1.1.1.1.2.1.2.2.2	0.894091415830546	.	70600001	70960000	#FF4848	1	0.875
chr1	70960001	71560000	B.2.1.2.2.1.1.1.1.1	0.134894091415831	.	70960001	71560000	#4848FF	1	0.25
chr1	71560001	71760000	B.2.2.1.2.2.2.2.1.1	0.0468227424749164	.	71560001	71760000	#0000FF	1	0.125
chr1	71760001	72240000	B.2.2.2.1.2.1.2	0.0289855072463768	.	71760001	72240000	#0000FF	1	0.125
chr1	72240001	72520000	B.2.2.2.1.1.2.1.2.2	0.0345596432552954	.	72240001	72520000	#0000FF	1	0.125
chr1	72520001	72840000	B.2.2.2.1.1.2.1.1	0.0367892976588629	.	72520001	72840000	#0000FF	1	0.125
chr1	72840001	73080000	B.2.2.2.1.1.1.1	0.0412486064659978	.	72840001	73080000	#0000FF	1	0.125
chr1	73080001	73240000	B.2.2.2.1.1.2.1.2.1	0.0356744704570792	.	73080001	73240000	#0000FF	1	0.125
chr1	73240001	73360000	B.2.2.1.2.1.2.2.2.2	0.0635451505016722	.	73240001	73360000	#0000FF	1	0.125
chr1	73360001	73520000	B.2.2.2.1.1.1.2.2.2	0.0379041248606466	.	73360001	73520000	#0000FF	1	0.125
chr1	73520001	73720000	B.2.2.2.1.2.2.1.1	0.0278706800445931	.	73520001	73720000	#0000FF	1	0.125
chr1	73720001	73920000	B.2.2.2.1.1.1.2.1	0.040133779264214	.	73720001	73920000	#0000FF	1	0.125
chr1	73920001	74240000	B.2.2.2.1.1.2.2.1	0.0334448160535117	.	73920001	74240000	#0000FF	1	0.125
chr1	74240001	74600000	B.2.2.1.2.2.2.2.1.2.2	0.0445930880713489	.	74240001	74600000	#0000FF	1	0.125
chr1	74600001	75240000	B.2.1.1.2.1.2.1.2.1.1	0.183946488294314	.	74600001	75240000	#4848FF	1	0.25
chr1	75240001	75440000	B.2.1.1.2.2.1.2.2.1	0.172798216276477	.	75240001	75440000	#4848FF	1	0.25
chr1	75440001	75720000	B.2.1.1.2.2.2.2.2.2.2.1	0.163879598662207	.	75440001	75720000	#4848FF	1	0.25
chr1	75720001	76160000	B.2.1.1.2.1.1.2.2.2.1	0.187290969899666	.	75720001	76160000	#4848FF	1	0.25
chr1	76160001	76280000	A.2.1.2.2.1.2.2.2.1	0.58082497212932	.	76160001	76280000	#FF9191	1	0.75
chr1	76280001	77040000	B.1.2.2.1.1.1.1.1	0.264214046822742	.	76280001	77040000	#9191FF	1	0.375
chr1	77040001	77280000	B.2.1.2.2.1.2.2.2.1.2	0.119286510590858	.	77040001	77280000	#4848FF	1	0.25
chr1	77280001	77360000	B.2.1.1.2.2.1.1.2.1	0.176142697881828	.	77280001	77360000	#4848FF	1	0.25
chr1	77360001	77560000	B.1.2.2.1.1.2.2.2.1.2	0.251950947603122	.	77360001	77560000	#9191FF	1	0.375
chr1	77560001	77680000	B.1.1.1.2.1.2.1.1.2.1	0.402452619843924	.	77560001	77680000	#DADAFF	1	0.5
chr1	77680001	78040000	B.1.1.1.2.1.2.1.1.2.2.2.1	0.400222965440357	.	77680001	78040000	#DADAFF	1	0.5
chr1	78040001	78280000	A.1.1.1.2.2.2.1.2	0.978818283166109	.	78040001	78280000	#FF0000	1	1
chr1	78280001	78560000	A.1.2.1.1.1.1.2.1.2.1	0.896321070234114	.	78280001	78560000	#FF4848	1	0.875
chr1	78560001	78760000	B.1.1.2.2.2.2.1.1.2.1.1	0.318840579710145	.	78560001	78760000	#DADAFF	1	0.5
chr1	78760001	79200000	B.1.2.2.1.1.1.2.1.2	0.260869565217391	.	78760001	79200000	#9191FF	1	0.375
chr1	79200001	79400000	B.2.1.1.2.1.1.2.1.2	0.189520624303233	.	79200001	79400000	#4848FF	1	0.25
chr1	79400001	79480000	B.2.1.1.2.1.1.1.2	0.1917502787068	.	79400001	79480000	#4848FF	1	0.25
chr1	79480001	79600000	B.2.1.1.2.2.1.1.2.2	0.175027870680045	.	79480001	79600000	#4848FF	1	0.25
chr1	79600001	79680000	B.2.1.2.2.2.2.1.1.2	0.11371237458194	.	79600001	79680000	#4848FF	1	0.25
chr1	79680001	79840000	B.2.1.1.2.1.1.1.1	0.192865105908584	.	79680001	79840000	#4848FF	1	0.25
chr1	79840001	80280000	B.2.1.1.2.1.1.2.1.1	0.190635451505017	.	79840001	80280000	#4848FF	1	0.25
chr1	80280001	80560000	B.2.2.1.2.1.1.1.1.1	0.0769230769230769	.	80280001	80560000	#0000FF	1	0.125
chr1	80560001	80920000	B.2.2.1.2.2.1.1.1	0.0624303232998885	.	80560001	80920000	#0000FF	1	0.125
chr1	80920001	81080000	B.2.2.1.2.2.2.2.2.2	0.0423634336677815	.	80920001	81080000	#0000FF	1	0.125
chr1	81080001	81320000	B.2.2.1.2.2.1.1.2.1.2.1	0.0602006688963211	.	81080001	81320000	#0000FF	1	0.125
chr1	81320001	81400000	B.2.1.1.2.2.1.1.1	0.177257525083612	.	81320001	81400000	#4848FF	1	0.25
chr1	81400001	81640000	B.2.2.1.2.2.2.1.1.1.1	0.052396878483835	.	81400001	81640000	#0000FF	1	0.125
chr1	81640001	81880000	B.2.1.2.2.1.1.2.1.2.1.1	0.130434782608696	.	81640001	81880000	#4848FF	1	0.25
chr1	81880001	82040000	B.1.1.2.2.1.1.2.2.2.2.1	0.343366778149387	.	81880001	82040000	#DADAFF	1	0.5
chr1	82040001	82240000	B.1.2.2.1.1.2.1.1	0.256410256410256	.	82040001	82240000	#9191FF	1	0.375
chr1	82240001	82440000	B.2.1.2.2.1.1.2.2.2	0.124860646599777	.	82240001	82440000	#4848FF	1	0.25
chr1	82440001	82600000	B.2.1.2.2.2.2.2.2	0.110367892976589	.	82440001	82600000	#4848FF	1	0.25
chr1	82600001	82800000	B.2.2.1.2.1.2.2.1	0.0657748049052397	.	82600001	82800000	#0000FF	1	0.125
chr1	82800001	82880000	B.2.2.1.2.1.2.1.2	0.0668896321070234	.	82800001	82880000	#0000FF	1	0.125
chr1	82880001	83040000	B.2.1.2.2.2.2.2.1	0.111482720178372	.	82880001	83040000	#4848FF	1	0.25
chr1	83040001	83200000	B.2.1.2.2.1.2.2.2.1.1	0.120401337792642	.	83040001	83200000	#4848FF	1	0.25
chr1	83200001	83560000	B.2.2.1.2.2.1.2.2.1	0.0546265328874025	.	83200001	83560000	#0000FF	1	0.125
chr1	83560001	83840000	B.2.1.2.2.1.1.2.1.1	0.131549609810479	.	83560001	83840000	#4848FF	1	0.25
chr1	83840001	84400000	B.1.1.2.2.2.2.2.2.2.2	0.308807134894091	.	83840001	84400000	#DADAFF	1	0.5
chr1	84400001	84600000	A.2.2.2.1.2.1.2.2.2.2.1.2	0.464882943143813	.	84400001	84600000	#FFDADA	1	0.625
chr1	84600001	84680000	B.1.1.1.2.1.2.1.2.2	0.395763656633222	.	84600001	84680000	#DADAFF	1	0.5
chr1	84680001	84800000	A.2.2.2.1.2.1.2.2.2.2.1.1	0.465997770345596	.	84680001	84800000	#FFDADA	1	0.625
chr1	84800001	84960000	A.2.1.2.1.1.2.2.2.2	0.627647714604236	.	84800001	84960000	#FF9191	1	0.75
chr1	84960001	85080000	A.1.2.1.1.1.2.1.2.2.1	0.885172798216276	.	84960001	85080000	#FF4848	1	0.875
chr1	85080001	85160000	A.2.1.2.2.1.2.2.2.2.2	0.578595317725752	.	85080001	85160000	#FF9191	1	0.75
chr1	85160001	85400000	A.2.1.2.1.1.2.1.1.2	0.63768115942029	.	85160001	85400000	#FF9191	1	0.75
chr1	85400001	85560000	A.1.2.2.1.1.2.1.2.1	0.79933110367893	.	85400001	85560000	#FF4848	1	0.875
chr1	85560001	85760000	A.1.2.2.1.1.2.1.1.1.1.2.1	0.804905239687848	.	85560001	85760000	#FF4848	1	0.875
chr1	85760001	85960000	B.1.1.1.2.1.2.2.1.1.2.2	0.392419175027871	.	85760001	85960000	#DADAFF	1	0.5
chr1	85960001	86200000	A.2.2.1.1.2.1.2.1.1	0.53288740245262	.	85960001	86200000	#FFDADA	1	0.625
chr1	86200001	86320000	B.1.1.1.2.1.2.2.2.2.2.2	0.386845039018952	.	86200001	86320000	#DADAFF	1	0.5
chr1	86320001	86560000	A.2.2.2.1.2.1.1.1	0.474916387959866	.	86320001	86560000	#FFDADA	1	0.625
chr1	86560001	86760000	B.1.1.2.2.2.2.1.1.1.2.2	0.319955406911929	.	86560001	86760000	#DADAFF	1	0.5
chr1	86760001	86960000	A.2.2.1.1.2.1.2.1.2	0.531772575250836	.	86760001	86960000	#FFDADA	1	0.625
chr1	86960001	87200000	B.1.1.1.2.1.2.1.1.1	0.403567447045708	.	86960001	87200000	#DADAFF	1	0.5
chr1	87200001	87320000	A.2.2.1.1.2.1.1.1.2.2	0.536231884057971	.	87200001	87320000	#FFDADA	1	0.625
chr1	87320001	87560000	A.1.1.2.2.1.1.2.2.2.2	0.930880713489409	.	87320001	87560000	#FF0000	1	1
chr1	87560001	88000000	A.2.2.1.1.2.1.1.1.1	0.538461538461538	.	87560001	88000000	#FFDADA	1	0.625
chr1	88000001	88200000	B.1.1.1.2.1.2.1.1.2.2.2.2	0.399108138238573	.	88000001	88200000	#DADAFF	1	0.5
chr1	88200001	88560000	B.1.2.2.1.2.2.2.2.2	0.234113712374582	.	88200001	88560000	#9191FF	1	0.375
chr1	88560001	88800000	B.2.1.1.2.2.2.2.2.2.2.2	0.162764771460424	.	88560001	88800000	#4848FF	1	0.25
chr1	88800001	89080000	B.2.1.1.2.2.2.2.2.1.1.1	0.168338907469342	.	88800001	89080000	#4848FF	1	0.25
chr1	89080001	89280000	A.1.2.2.1.1.2.2.1.2.2	0.794871794871795	.	89080001	89280000	#FF4848	1	0.875
chr1	89280001	89440000	A.2.1.2.2.1.2.1.1.1.2.2	0.588628762541806	.	89280001	89440000	#FF9191	1	0.75
chr1	89440001	89600000	A.1.1.2.2.1.1.2.2.1	0.933110367892977	.	89440001	89600000	#FF0000	1	1
chr1	89600001	89840000	A.1.1.2.2.1.1.2.1.2	0.93422519509476	.	89600001	89840000	#FF0000	1	1
chr1	89840001	90280000	A.1.1.2.1.2.1.1.1.2	0.964325529542921	.	89840001	90280000	#FF0000	1	1
chr1	90280001	90520000	A.1.2.2.1.1.2.1.1.1.1.1	0.806020066889632	.	90280001	90520000	#FF4848	1	0.875
chr1	90520001	90880000	B.2.1.1.2.2.2.2.2.1.1.2	0.167224080267559	.	90520001	90880000	#4848FF	1	0.25
chr1	90880001	91160000	B.2.1.2.2.1.2.2.2.2	0.118171683389075	.	90880001	91160000	#4848FF	1	0.25
chr1	91160001	91360000	B.1.1.2.2.2.2.1.1.2.2	0.316610925306577	.	91160001	91360000	#DADAFF	1	0.5
chr1	91360001	91560000	A.2.1.2.1.1.2.2.1.1.2.1	0.633221850613155	.	91360001	91560000	#FF9191	1	0.75
chr1	91560001	91920000	B.1.2.1.2.2.2.1.1.2.2	0.269788182831661	.	91560001	91920000	#9191FF	1	0.375
chr1	91920001	92120000	A.1.2.2.1.1.2.2.1.2.1	0.795986622073579	.	91920001	92120000	#FF4848	1	0.875
chr1	92120001	92400000	A.1.2.1.1.1.1.2.2.1.2	0.891861761426979	.	92120001	92400000	#FF4848	1	0.875
chr1	92400001	92680000	B.1.1.1.2.1.2.2.1.1.2.1	0.393534002229654	.	92400001	92680000	#DADAFF	1	0.5
chr1	92680001	92920000	A.2.1.2.2.1.2.1.2.2.1	0.585284280936455	.	92680001	92920000	#FF9191	1	0.75
chr1	92920001	93080000	A.1.2.1.1.1.2.2.1.2.2	0.880713489409142	.	92920001	93080000	#FF4848	1	0.875
chr1	93080001	93280000	A.2.1.2.2.1.2.1.1.1.2.1.2	0.58974358974359	.	93080001	93280000	#FF9191	1	0.75
chr1	93280001	93720000	A.1.1.1.1.2.1.2.2	0.996655518394649	.	93280001	93720000	#FF0000	1	1
chr1	93720001	93880000	A.1.2.1.1.1.2.1.2.1	0.88628762541806	.	93720001	93880000	#FF4848	1	0.875
chr1	93880001	94240000	A.1.1.2.2.1.2.2.1	0.926421404682274	.	93880001	94240000	#FF0000	1	1
chr1	94240001	94400000	A.2.1.2.2.1.2.1.1.1.2.1.1	0.590858416945373	.	94240001	94400000	#FF9191	1	0.75
chr1	94400001	94640000	A.2.2.2.1.2.1.1.2.2.2	0.471571906354515	.	94400001	94640000	#FFDADA	1	0.625
chr1	94640001	94720000	B.1.1.2.2.2.2.1.1.1.2.1	0.321070234113712	.	94640001	94720000	#DADAFF	1	0.5
chr1	94720001	94960000	A.2.2.2.1.2.1.2.1.1	0.470457079152731	.	94720001	94960000	#FFDADA	1	0.625
chr1	94960001	95120000	B.1.1.1.2.1.2.1.2.1.1	0.397993311036789	.	94960001	95120000	#DADAFF	1	0.5
chr1	95120001	95280000	A.2.2.2.1.2.1.2.2.2.2.2	0.463768115942029	.	95120001	95280000	#FFDADA	1	0.625
chr1	95280001	95720000	A.2.2.2.1.2.1.2.1.2	0.469342251950948	.	95280001	95720000	#FFDADA	1	0.625
chr1	95720001	96080000	B.2.2.1.2.2.1.2.2.2	0.0535117056856187	.	95720001	96080000	#0000FF	1	0.125
chr1	96080001	96200000	B.2.2.1.2.1.2.2.2.1	0.064659977703456	.	96080001	96200000	#0000FF	1	0.125
chr1	96200001	96400000	B.2.2.1.2.2.2.1.1.2	0.0501672240802676	.	96200001	96400000	#0000FF	1	0.125
chr1	96400001	96680000	B.2.2.2.1.2.2.1.2.1	0.0267558528428094	.	96400001	96680000	#0000FF	1	0.125
chr1	96680001	96800000	B.2.1.2.2.2.1.2	0.115942028985507	.	96680001	96800000	#4848FF	1	0.25
chr1	96800001	97160000	B.2.2.1.2.1.1.2.2.2	0.0691192865105909	.	96800001	97160000	#0000FF	1	0.125
chr1	97160001	97320000	B.1.1.2.2.1.1.2.2.2.1	0.344481605351171	.	97160001	97320000	#DADAFF	1	0.5
chr1	97320001	97600000	B.2.1.2.2.1.1.2.2.1.2	0.125975473801561	.	97320001	97600000	#4848FF	1	0.25
chr1	97600001	97840000	B.1.2.2.1.1.1.2.2.2	0.25752508361204	.	97600001	97840000	#9191FF	1	0.375
chr1	97840001	98200000	B.1.2.2.1.1.1.2.1.1	0.261984392419175	.	97840001	98200000	#9191FF	1	0.375
chr1	98200001	98440000	B.1.1.1.2.2.2.2.2.2	0.370122630992196	.	98200001	98440000	#DADAFF	1	0.5
chr1	98440001	98600000	B.2.1.2.2.1.1.2.1.2.2	0.128205128205128	.	98440001	98600000	#4848FF	1	0.25
chr1	98600001	98760000	B.2.2.1.2.1.1.1.1.2.1	0.0758082497212932	.	98600001	98760000	#0000FF	1	0.125
chr1	98760001	98960000	B.2.2.1.2.1.1.2.2.1.1	0.0713489409141583	.	98760001	98960000	#0000FF	1	0.125
chr1	98960001	99160000	B.2.2.1.2.1.1.1.1.2.2	0.0746934225195095	.	98960001	99160000	#0000FF	1	0.125
chr1	99160001	99560000	B.2.1.2.2.1.2.2.1.1	0.12263099219621	.	99160001	99560000	#4848FF	1	0.25
chr1	99560001	99760000	B.2.1.1.2.2.2.2.2.2.1	0.164994425863991	.	99560001	99760000	#4848FF	1	0.25
chr1	99760001	100200000	B.2.1.2.2.1.1.2.1.2.1.2	0.129319955406912	.	99760001	100200000	#4848FF	1	0.25
chr1	100200001	100480000	A.1.2.1.1.1.1.2.1.1	0.897435897435897	.	100200001	100480000	#FF4848	1	0.875
chr1	100480001	100640000	A.1.1.2.2.1.1.1.2.1	0.937569676700111	.	100480001	100640000	#FF0000	1	1
chr1	100640001	100920000	A.1.2.1.1.1.2.2.1.1	0.882943143812709	.	100640001	100920000	#FF4848	1	0.875
chr1	100920001	101360000	A.2.2.1.1.2.1.2.2.1.2	0.529542920847269	.	100920001	101360000	#FFDADA	1	0.625
chr1	101360001	101640000	A.1.1.2.2.1.1.2.1.1	0.935340022296544	.	101360001	101640000	#FF0000	1	1
chr1	101640001	101720000	A.1.2.2.1.1.2.1.2.2	0.798216276477146	.	101640001	101720000	#FF4848	1	0.875
chr1	101720001	101960000	A.1.1.2.2.1.1.2.2.2.1	0.931995540691193	.	101720001	101960000	#FF0000	1	1
chr1	101960001	102440000	B.2.1.1.2.1.1.2.2.1	0.188405797101449	.	101960001	102440000	#4848FF	1	0.25
chr1	102440001	102760000	B.2.1.2.2.1.2.2.1.2	0.121516164994426	.	102440001	102760000	#4848FF	1	0.25
chr1	102760001	102920000	B.2.1.1.2.2.1.2.2.2	0.171683389074693	.	102760001	102920000	#4848FF	1	0.25
chr1	102920001	103200000	B.2.2.2.1.1.1.2.2.1	0.0390189520624303	.	102920001	103200000	#0000FF	1	0.125
chr1	103200001	103600000	B.2.2.1.2.2.1.1.2.2	0.0579710144927536	.	103200001	103600000	#0000FF	1	0.125
chr1	103600001	103800000	B.2.1.1.2.2.2.2.1	0.169453734671126	.	103600001	103800000	#4848FF	1	0.25
chr1	103880001	103920000	B.2.1.1.2.2.2.2.1	0.169453734671126	.	103880001	103920000	#4848FF	1	0.25
chr1	104000001	104160000	B.2.1.1.2.2.2.2.1	0.169453734671126	.	104000001	104160000	#4848FF	1	0.25
chr1	104160001	104200000	B.2.1.2.2.2.2.1.2	0.112597547380156	.	104160001	104200000	#4848FF	1	0.25
chr1	104280001	104480000	B.2.1.2.2.2.2.1.2	0.112597547380156	.	104280001	104480000	#4848FF	1	0.25
chr1	104480001	104760000	B.2.2.1.2.1.1.2.2.1.2	0.0702341137123746	.	104480001	104760000	#0000FF	1	0.125
chr1	104760001	104960000	B.2.2.1.2.1.1.1.2	0.0735785953177258	.	104760001	104960000	#0000FF	1	0.125
chr1	104960001	105040000	B.2.1.2.2.2.2.1.1.1	0.114827201783724	.	104960001	105040000	#4848FF	1	0.25
chr1	105040001	105600000	B.2.2.1.2.2.2.1.1.1.2	0.0512820512820513	.	105040001	105600000	#0000FF	1	0.125
chr1	105600001	105920000	B.2.2.1.2.2.1.1.2.1.1	0.0613154960981048	.	105600001	105920000	#0000FF	1	0.125
chr1	105920001	106160000	B.2.2.1.2.2.2.1.2.1	0.0490523968784838	.	105920001	106160000	#0000FF	1	0.125
chr1	106160001	106240000	B.2.1.2.2.2.1.1	0.117056856187291	.	106160001	106240000	#4848FF	1	0.25
chr1	106240001	106440000	B.2.2.1.2.1.1.2.1	0.072463768115942	.	106240001	106440000	#0000FF	1	0.125
chr1	106440001	106800000	B.2.2.2.1.1.2.2.2	0.032329988851728	.	106440001	106800000	#0000FF	1	0.125
chr1	106800001	107120000	B.2.2.1.2.2.1.1.2.1.2.2	0.0590858416945373	.	106800001	107120000	#0000FF	1	0.125
chr1	107120001	107200000	B.1.2.2.2.2.2.1.1	0.219620958751394	.	107120001	107200000	#9191FF	1	0.375
chr1	107200001	107520000	B.2.1.1.2.2.1.2.1	0.173913043478261	.	107200001	107520000	#4848FF	1	0.25
chr1	107520001	107800000	B.1.1.2.2.2.2.1.1.2.1.2	0.317725752508361	.	107520001	107800000	#DADAFF	1	0.5
chr1	107800001	107960000	B.1.2.2.1.1.2.1.2	0.255295429208473	.	107800001	107960000	#9191FF	1	0.375
chr1	107960001	108120000	A.2.2.2.1.2.1.2.2.1	0.468227424749164	.	107960001	108120000	#FFDADA	1	0.625
chr1	108120001	108280000	B.1.2.1.2.2.2.2	0.265328874024526	.	108120001	108280000	#9191FF	1	0.375
chr1	108280001	108560000	A.2.2.1.1.2.1.2.2.1.1	0.530657748049052	.	108280001	108560000	#FFDADA	1	0.625
chr1	108560001	108760000	B.1.1.1.2.1.2.1.1.2.2.1	0.40133779264214	.	108560001	108760000	#DADAFF	1	0.5
chr1	108840001	108920000	B.1.1.1.2.1.2.1.1.2.2.1	0.40133779264214	.	108840001	108920000	#DADAFF	1	0.5
chr1	109000001	109240000	A.1.2.2.1.1.2.1.1.1.1.2.2	0.803790412486065	.	109000001	109240000	#FF4848	1	0.875
chr1	109240001	109400000	A.1.2.1.1.1.2.1.1.2	0.887402452619844	.	109240001	109400000	#FF4848	1	0.875
chr1	109400001	109600000	A.1.1.2.2.1.1.1.1.2	0.938684503901895	.	109400001	109600000	#FF0000	1	1
chr1	109600001	109680000	A.1.2.1.1.1.1.1.1.1	0.903010033444816	.	109600001	109680000	#FF4848	1	0.875
chr1	109680001	109840000	A.1.2.1.1.1.1.1.2	0.898550724637681	.	109680001	109840000	#FF4848	1	0.875
chr1	109840001	110040000	A.1.1.2.2.1.1.1.2.2	0.936454849498328	.	109840001	110040000	#FF0000	1	1
chr1	110040001	110120000	A.1.2.2.2.1.2.2.1.1.2	0.740245261984392	.	110040001	110120000	#FF4848	1	0.875
chr1	110120001	110240000	A.1.2.1.2.2.1.1.2.1	0.826086956521739	.	110120001	110240000	#FF4848	1	0.875
chr1	110240001	110560000	A.1.1.2.1.2.1.2.2.2.2	0.955406911928651	.	110240001	110560000	#FF0000	1	1
chr1	110560001	111000000	A.1.1.2.1.2.1.1.2.1	0.963210702341137	.	110560001	111000000	#FF0000	1	1
chr1	111000001	111520000	A.1.1.2.1.2.1.2.2.1	0.957636566332218	.	111000001	111520000	#FF0000	1	1
chr1	111520001	111640000	A.2.1.1.1.2.1.2.2.2	0.693422519509476	.	111520001	111640000	#FF9191	1	0.75
chr1	111640001	111960000	A.1.1.2.1.2.1.1.2.2	0.962095875139353	.	111640001	111960000	#FF0000	1	1
chr1	111960001	112280000	A.1.1.2.1.2.1.1.1.1	0.965440356744705	.	111960001	112280000	#FF0000	1	1
chr1	112280001	112560000	A.2.2.1.1.2.2.2.1.2	0.520624303232999	.	112280001	112560000	#FFDADA	1	0.625
chr1	112560001	112760000	B.1.1.2.2.2.2.2.2.1.2	0.311036789297659	.	112560001	112760000	#DADAFF	1	0.5
chr1	112760001	112880000	B.1.1.2.2.2.2.1.2	0.315496098104794	.	112760001	112880000	#DADAFF	1	0.5
chr1	112880001	113280000	A.1.2.1.1.1.2.2.2.1	0.879598662207358	.	112880001	113280000	#FF4848	1	0.875
chr1	113280001	113400000	A.2.1.2.2.1.2.1.1.2	0.587513935340022	.	113280001	113400000	#FF9191	1	0.75
chr1	113400001	113600000	A.1.2.1.1.1.2.1.1.1	0.888517279821628	.	113400001	113600000	#FF4848	1	0.875
chr1	113600001	113920000	A.2.2.2.1.2.1.1.2.1	0.473801560758082	.	113600001	113920000	#FFDADA	1	0.625
chr1	113920001	114240000	B.1.2.1.1.1.1.1	0.307692307692308	.	113920001	114240000	#9191FF	1	0.375
chr1	114240001	114480000	A.1.1.2.1.2.1.2.1.2.1	0.959866220735786	.	114240001	114480000	#FF0000	1	1
chr1	114480001	114680000	A.2.2.1.1.2.1.1.2.1	0.535117056856187	.	114480001	114680000	#FFDADA	1	0.625
chr1	114680001	114760000	B.1.1.1.2.1.2.1.2.1.2	0.396878483835006	.	114680001	114760000	#DADAFF	1	0.5
chr1	114760001	114960000	A.2.1.2.2.1.2.2.1.1	0.583054626532887	.	114760001	114960000	#FF9191	1	0.75
chr1	114960001	115080000	A.2.1.2.1.1.2.2.2.1.2	0.62876254180602	.	114960001	115080000	#FF9191	1	0.75
chr1	115080001	115360000	A.2.1.2.1.1.2.2.1.1.1	0.634336677814939	.	115080001	115360000	#FF9191	1	0.75
chr1	115360001	115680000	B.1.1.2.2.2.2.2.2.2.1	0.309921962095875	.	115360001	115680000	#DADAFF	1	0.5
chr1	115680001	116080000	B.1.2.2.1.2.1.2.1.2.2	0.243032329988852	.	115680001	116080000	#9191FF	1	0.375
chr1	116080001	116320000	A.2.2.2.1.2.1.1.2.2.1	0.472686733556299	.	116080001	116320000	#FFDADA	1	0.625
chr1	116320001	116600000	B.1.1.2.2.1.2.2.1.1.1	0.336677814938684	.	116320001	116600000	#DADAFF	1	0.5
chr1	116600001	116680000	B.1.1.1.2.1.2.2.2.2.1	0.389074693422519	.	116600001	116680000	#DADAFF	1	0.5
chr1	116680001	116880000	A.2.2.1.1.2.1.1.2.2	0.534002229654404	.	116680001	116880000	#FFDADA	1	0.625
chr1	116880001	117160000	A.1.2.2.1.1.2.1.1.1.2.1	0.802675585284281	.	116880001	117160000	#FF4848	1	0.875
chr1	117160001	117280000	A.1.2.2.2.1.2.2.1.1.1	0.741360089186176	.	117160001	117280000	#FF4848	1	0.875
chr1	117280001	117400000	A.1.2.1.1.1.2.1.2.2.2	0.884057971014493	.	117280001	117400000	#FF4848	1	0.875
chr1	117400001	117640000	A.1.2.2.1.1.2.1.1.1.2.2	0.801560758082497	.	117400001	117640000	#FF4848	1	0.875
chr1	117640001	117840000	A.2.2.1.1.2.2.2.2.2	0.518394648829431	.	117640001	117840000	#FFDADA	1	0.625
chr1	117840001	118120000	A.2.1.2.2.1.1.1.2.1	0.600891861761427	.	117840001	118120000	#FF9191	1	0.75
chr1	118120001	118280000	A.2.1.2.1.1.2.2.1.1.2.2	0.632107023411371	.	118120001	118280000	#FF9191	1	0.75
chr1	118280001	118520000	A.2.2.1.1.2.2.2.2.1	0.519509476031215	.	118280001	118520000	#FFDADA	1	0.625
chr1	118520001	118840000	B.2.1.1.2.1.2.2.1.1	0.180602006688963	.	118520001	118840000	#4848FF	1	0.25
chr1	118840001	119240000	B.2.2.1.2.2.1.2.1.2	0.0557413600891862	.	118840001	119240000	#0000FF	1	0.125
chr1	119240001	119640000	B.2.1.1.2.2.2.2.2.1.2	0.166109253065775	.	119240001	119640000	#4848FF	1	0.25
chr1	119640001	120120000	A.2.2.1.1.2.2.2.1.1.2.2	0.521739130434783	.	119640001	120120000	#FFDADA	1	0.625
chr1	120120001	120240000	A.2.1.2.2.1.2.2.1.2	0.581939799331104	.	120120001	120240000	#FF9191	1	0.75
chr1	120240001	120720000	A.2.1.2.2.1.2.2.2.2.1	0.579710144927536	.	120240001	120720000	#FF9191	1	0.75
chr1	120760001	120800000	A.2.1.2.2.1.2.2.2.2.1	0.579710144927536	.	120760001	120800000	#FF9191	1	0.75
chr1	120880001	120920000	B.2.1.1.2.1.1.2.2.2.2	0.186176142697882	.	120880001	120920000	#4848FF	1	0.25
chr1	121080001	121360000	B.2.1.1.2.1.1.2.2.2.2	0.186176142697882	.	121080001	121360000	#4848FF	1	0.25
chr1	142800001	142840000	B.1.2.2.2.2.2.1.2	0.21850613154961	.	142800001	142840000	#9191FF	1	0.375
chr1	142880001	142920000	B.1.2.2.2.2.2.1.2	0.21850613154961	.	142880001	142920000	#9191FF	1	0.375
chr1	143120001	143240000	B.1.2.2.2.2.2.1.2	0.21850613154961	.	143120001	143240000	#9191FF	1	0.375
chr1	143440001	143480000	B.1.2.2.2.2.2.1.2	0.21850613154961	.	143440001	143480000	#9191FF	1	0.375
chr1	143960001	144080000	A.2.1.2.2.1.2.1.2.1	0.586399108138239	.	143960001	144080000	#FF9191	1	0.75
chr1	144520001	144600000	A.2.1.2.2.1.2.1.2.1	0.586399108138239	.	144520001	144600000	#FF9191	1	0.75
chr1	144640001	144720000	A.2.1.2.2.1.2.1.2.1	0.586399108138239	.	144640001	144720000	#FF9191	1	0.75
chr1	144800001	145120000	A.1.2.2.1.1.1.1.1	0.809364548494983	.	144800001	145120000	#FF4848	1	0.875
chr1	145120001	145320000	A.1.2.1.2.1.2.1.2	0.837235228539576	.	145120001	145320000	#FF4848	1	0.875
chr1	145360001	145840000	A.1.1.1.2.2.2.2.1	0.977703455964326	.	145360001	145840000	#FF0000	1	1
chr1	146320001	146400000	A.2.2.1.1.1.1.1.1.1.1	0.561872909698997	.	146320001	146400000	#FFDADA	1	0.625
chr1	146440001	146760000	A.2.2.1.1.1.1.1.1.1.1	0.561872909698997	.	146440001	146760000	#FFDADA	1	0.625
chr1	146760001	147200000	A.2.2.2.1.2.2.2.1.2	0.449275362318841	.	146760001	147200000	#FFDADA	1	0.625
chr1	147200001	147440000	A.2.2.1.1.1.1.1.1.2	0.559643255295429	.	147200001	147440000	#FFDADA	1	0.625
chr1	147680001	147840000	A.2.2.1.1.1.1.1.1.2	0.559643255295429	.	147680001	147840000	#FFDADA	1	0.625
chr1	148520001	148560000	A.2.2.1.1.1.1.1.1.2	0.559643255295429	.	148520001	148560000	#FFDADA	1	0.625
chr1	148840001	148960000	B.2.1.1.1.1.1.2.2.2	0.208472686733556	.	148840001	148960000	#4848FF	1	0.25
chr1	149000001	149200000	B.2.1.1.1.1.1.2.2.2	0.208472686733556	.	149000001	149200000	#4848FF	1	0.25
chr1	149200001	149320000	A.2.2.2.1.2.2.2.2.1.2.2	0.444816053511706	.	149200001	149320000	#FFDADA	1	0.625
chr1	149320001	149440000	B.1.1.2.2.1.1.2.1	0.346711259754738	.	149320001	149440000	#DADAFF	1	0.5
chr1	149640001	149720000	B.1.1.2.2.1.1.2.1	0.346711259754738	.	149640001	149720000	#DADAFF	1	0.5
chr1	149720001	150200000	A.1.1.1.2.1.1.2.1	0.992196209587514	.	149720001	150200000	#FF0000	1	1
chr1	150200001	150480000	A.1.1.2.1.1.1.1.2.2.2	0.972129319955407	.	150200001	150480000	#FF0000	1	1
chr1	150480001	150600000	A.1.2.1.2.1.2.2.2.1	0.833890746934225	.	150480001	150600000	#FF4848	1	0.875
chr1	150600001	150760000	A.1.1.2.2.2.1.1.1.2	0.923076923076923	.	150600001	150760000	#FF0000	1	1
chr1	150760001	151040000	A.1.1.2.1.1.1.1.2.2.1	0.973244147157191	.	150760001	151040000	#FF0000	1	1
chr1	151040001	151280000	A.1.1.2.1.1.2.2.2	0.966555183946488	.	151040001	151280000	#FF0000	1	1
chr1	151280001	151560000	A.1.1.2.1.1.1.1.1	0.975473801560758	.	151280001	151560000	#FF0000	1	1
chr1	151560001	152040000	A.1.2.1.1.2.1.1.2.2.1	0.870680044593088	.	151560001	152040000	#FF4848	1	0.875
chr1	152040001	152160000	A.2.2.2.2.1.1	0.439241917502787	.	152040001	152160000	#FFDADA	1	0.625
chr1	152160001	152280000	B.1.1.2.1.2.2.2.1	0.352285395763657	.	152160001	152280000	#DADAFF	1	0.5
chr1	152280001	152480000	B.1.1.2.2.2.1.1.1	0.328874024526198	.	152280001	152480000	#DADAFF	1	0.5
chr1	152480001	152560000	B.1.1.1.2.1.1.1.2.1.2	0.412486064659978	.	152480001	152560000	#DADAFF	1	0.5
chr1	152560001	152840000	B.1.1.2.2.1.2.2.1.2	0.334448160535117	.	152560001	152840000	#DADAFF	1	0.5
chr1	152840001	152960000	B.1.1.2.2.2.1.1.2	0.327759197324415	.	152840001	152960000	#DADAFF	1	0.5
chr1	152960001	153160000	B.1.2.1.1.1.1.2	0.306577480490524	.	152960001	153160000	#9191FF	1	0.375
chr1	153160001	153480000	A.2.2.1.1.2.2.1.2.2	0.525083612040134	.	153160001	153480000	#FFDADA	1	0.625
chr1	153520001	153560000	A.2.2.1.1.2.2.1.2.2	0.525083612040134	.	153520001	153560000	#FFDADA	1	0.625
chr1	153560001	153960000	A.1.1.2.1.1.1.2.1	0.971014492753623	.	153560001	153960000	#FF0000	1	1
chr1	153960001	154080000	A.2.1.1.1.2.1.2.2.1.2.2	0.69453734671126	.	153960001	154080000	#FF9191	1	0.75
chr1	154080001	154320000	A.1.1.2.2.2.2.1.2.1.2.1	0.910813823857302	.	154080001	154320000	#FF0000	1	1
chr1	154320001	154600000	A.1.1.2.2.2.2.1.2.1.2.2.2	0.908584169453735	.	154320001	154600000	#FF0000	1	1
chr1	154600001	154920000	A.1.2.1.2.2.2.1.1.2	0.813823857302118	.	154600001	154920000	#FF4848	1	0.875
chr1	154920001	155160000	A.1.2.1.2.1.1.1.1.2	0.846153846153846	.	154920001	155160000	#FF4848	1	0.875
chr1	155160001	155480000	A.1.2.1.2.1.2.1.1	0.83835005574136	.	155160001	155480000	#FF4848	1	0.875
chr1	155480001	155600000	A.1.2.2.2.2.1.2.2.2	0.730211817168339	.	155480001	155600000	#FF4848	1	0.875
chr1	155600001	155760000	A.1.2.1.2.1.2.2.1.2	0.835005574136009	.	155600001	155760000	#FF4848	1	0.875
chr1	155760001	155960000	A.1.1.2.1.1.2.2.1	0.967670011148272	.	155760001	155960000	#FF0000	1	1
chr1	155960001	156080000	A.1.2.2.2.2.1.2.2.1	0.731326644370123	.	155960001	156080000	#FF4848	1	0.875
chr1	156080001	156320000	A.1.1.2.1.1.1.1.2.1	0.974358974358974	.	156080001	156320000	#FF0000	1	1
chr1	156320001	156560000	A.1.1.2.2.2.1.1.1.1	0.924191750278707	.	156320001	156560000	#FF0000	1	1
chr1	156560001	156680000	A.2.1.1.1.1.2.1.1.1	0.720178372352285	.	156560001	156680000	#FF9191	1	0.75
chr1	156680001	156840000	A.1.2.1.2.1.2.2.1.1	0.836120401337793	.	156680001	156840000	#FF4848	1	0.875
chr1	156840001	157200000	A.1.2.1.2.2.2.1.1.1	0.814938684503902	.	156840001	157200000	#FF4848	1	0.875
chr1	157200001	157560000	A.2.1.2.1.1.1.2.1.1.1	0.64659977703456	.	157200001	157560000	#FF9191	1	0.75
chr1	157560001	157880000	A.2.1.2.1.1.2.2.1.2	0.630992196209587	.	157560001	157880000	#FF9191	1	0.75
chr1	157880001	158160000	B.1.1.1.2.2.2.1.1.2	0.376811594202899	.	157880001	158160000	#DADAFF	1	0.5
chr1	158160001	158360000	B.1.1.1.2.1.2.2.2.1	0.390189520624303	.	158160001	158360000	#DADAFF	1	0.5
chr1	158360001	158440000	B.1.2.1.2.2.2.1.1.1.2	0.272017837235229	.	158360001	158440000	#9191FF	1	0.375
chr1	158440001	158880000	B.1.2.2.1.2.1.2.1.1	0.245261984392419	.	158440001	158880000	#9191FF	1	0.375
chr1	158880001	159280000	A.2.2.1.1.2.2.2.1.1.2.1	0.522853957636566	.	158880001	159280000	#FFDADA	1	0.625
chr1	159280001	159480000	B.2.1.1.1.1.1.2.2.1	0.20958751393534	.	159280001	159480000	#4848FF	1	0.25
chr1	159480001	159720000	B.1.1.2.2.1.2.1.2.2	0.337792642140468	.	159480001	159720000	#DADAFF	1	0.5
chr1	159720001	159880000	A.2.2.1.1.1.1.1.2.2.1.1	0.554069119286511	.	159720001	159880000	#FFDADA	1	0.625
chr1	159880001	160040000	A.2.1.2.1.2.2.1.2.1.2	0.607580824972129	.	159880001	160040000	#FF9191	1	0.75
chr1	160040001	160400000	A.1.1.2.1.2.1.2.1.1	0.96098104793757	.	160040001	160400000	#FF0000	1	1
chr1	160400001	160680000	A.1.1.1.1.2.2.1	0.995540691192865	.	160400001	160680000	#FF0000	1	1
chr1	160680001	160920000	A.1.1.2.1.2.2.1.1.2	0.9520624303233	.	160680001	160920000	#FF0000	1	1
chr1	160920001	161120000	A.1.1.1.2.1.1.1	0.993311036789298	.	160920001	161120000	#FF0000	1	1
chr1	161120001	161440000	A.1.1.1.2.2.1.2.1	0.984392419175028	.	161120001	161440000	#FF0000	1	1
chr1	161440001	161520000	A.1.1.2.2.2.1.1.2.2	0.920847268673356	.	161440001	161520000	#FF0000	1	1
chr1	161520001	161720000	A.1.1.2.1.2.2.2.1.2	0.946488294314381	.	161520001	161720000	#FF0000	1	1
chr1	161720001	162080000	A.1.2.2.1.2.1.1.1.1.2	0.791527313266444	.	161720001	162080000	#FF4848	1	0.875
chr1	162080001	162200000	B.1.1.2.2.1.2.1.1	0.341137123745819	.	162080001	162200000	#DADAFF	1	0.5
chr1	162200001	162800000	A.1.2.1.1.2.1.2.1	0.867335562987737	.	162200001	162800000	#FF4848	1	0.875
chr1	162800001	163000000	B.1.1.2.2.1.2.2.2.2.1.1	0.33221850613155	.	162800001	163000000	#DADAFF	1	0.5
chr1	163000001	163320000	B.1.1.2.2.1.2.2.2.2.1.2	0.331103678929766	.	163000001	163320000	#DADAFF	1	0.5
chr1	163320001	163520000	B.2.1.2.1.2.1.2.1	0.141583054626533	.	163320001	163520000	#4848FF	1	0.25
chr1	163520001	163800000	B.2.2.2.2.1.2.1.2	0.0100334448160535	.	163520001	163800000	#0000FF	1	0.125
chr1	163800001	164120000	B.2.2.2.2.2.2.2	0.00111482720178372	.	163800001	164120000	#0000FF	1	0.125
chr1	164120001	164240000	B.2.2.1.1.2.1.2.1.2.2	0.0869565217391304	.	164120001	164240000	#0000FF	1	0.125
chr1	164240001	164480000	B.2.2.2.2.1.2.2.1	0.00891861761426979	.	164240001	164480000	#0000FF	1	0.125
chr1	164480001	164760000	B.2.1.2.1.2.2.1	0.139353400222965	.	164480001	164760000	#4848FF	1	0.25
chr1	164760001	164840000	B.2.1.1.1.1.1.1.2.1	0.215161649944259	.	164760001	164840000	#4848FF	1	0.25
chr1	164840001	165080000	B.2.1.2.1.2.1.2.2	0.140468227424749	.	164840001	165080000	#4848FF	1	0.25
chr1	165080001	165280000	B.2.1.1.1.1.1.1.2.2.1.1	0.214046822742475	.	165080001	165280000	#4848FF	1	0.25
chr1	165280001	165600000	B.1.1.2.2.1.2.2.1.1.2	0.335562987736901	.	165280001	165600000	#DADAFF	1	0.5
chr1	165600001	165880000	A.1.2.1.1.2.1.1.1.1.1.1	0.87736900780379	.	165600001	165880000	#FF4848	1	0.875
chr1	165880001	166080000	B.1.1.2.2.1.2.2.2.2.2	0.329988851727982	.	165880001	166080000	#DADAFF	1	0.5
chr1	166080001	166240000	B.1.1.1.2.1.1.1.2.2.1	0.411371237458194	.	166080001	166240000	#DADAFF	1	0.5
chr1	166240001	166560000	B.1.2.1.2.2.2.1.1.2.1	0.270903010033445	.	166240001	166560000	#9191FF	1	0.375
chr1	166560001	166800000	B.2.1.1.1.1.1.2.1	0.210702341137124	.	166560001	166800000	#4848FF	1	0.25
chr1	166800001	167000000	A.2.1.2.2.2.1.2.1.1	0.576365663322185	.	166800001	167000000	#FF9191	1	0.75
chr1	167000001	167200000	A.2.1.2.1.1.2.2.2.1.1	0.629877369007804	.	167000001	167200000	#FF9191	1	0.75
chr1	167200001	167400000	A.1.2.1.1.2.1.1.1.1.1.2	0.876254180602007	.	167200001	167400000	#FF4848	1	0.875
chr1	167400001	167520000	A.1.2.2.1.2.1.2.1.2	0.78149386845039	.	167400001	167520000	#FF4848	1	0.875
chr1	167520001	167720000	A.1.1.2.1.2.2.2.2.1.1.2	0.94314381270903	.	167520001	167720000	#FF0000	1	1
chr1	167720001	167880000	A.1.2.2.1.2.1.2.1.1	0.782608695652174	.	167720001	167880000	#FF4848	1	0.875
chr1	167880001	167960000	A.1.2.1.1.2.2.2.1.2	0.851727982162765	.	167880001	167960000	#FF4848	1	0.875
chr1	167960001	168160000	A.1.2.1.1.2.1.1.1.2.1	0.874024526198439	.	167960001	168160000	#FF4848	1	0.875
chr1	168160001	168240000	A.2.1.2.1.1.1.1.2.2	0.647714604236343	.	168160001	168240000	#FF9191	1	0.75
chr1	168240001	168560000	A.2.1.2.2.1.1.1.2.2	0.599777034559643	.	168240001	168560000	#FF9191	1	0.75
chr1	168560001	168680000	A.2.2.2.1.2.2.1.1.2.2.2	0.45819397993311	.	168560001	168680000	#FFDADA	1	0.625
chr1	168680001	168760000	A.2.2.2.1.2.2.1.2.2.1	0.454849498327759	.	168680001	168760000	#FFDADA	1	0.625
chr1	168760001	168960000	A.2.1.2.2.2.2.1.1.2	0.568561872909699	.	168760001	168960000	#FF9191	1	0.75
chr1	168960001	169120000	A.2.1.2.1.1.1.1.2.1	0.648829431438127	.	168960001	169120000	#FF9191	1	0.75
chr1	169120001	169280000	A.2.2.1.1.1.1.1.2.2.1.2.1.2.2	0.550724637681159	.	169120001	169280000	#FFDADA	1	0.625
chr1	169280001	169880000	A.1.2.2.1.2.2.2.1.1.2	0.767001114827202	.	169280001	169880000	#FF4848	1	0.875
chr1	169880001	170080000	A.2.1.2.2.2.2.2.1.2	0.564102564102564	.	169880001	170080000	#FF9191	1	0.75
chr1	170080001	170200000	B.1.1.1.2.1.2.2.2.2.2.1	0.387959866220736	.	170080001	170200000	#DADAFF	1	0.5
chr1	170200001	170760000	B.1.2.1.2.2.1.2.1.1	0.277591973244147	.	170200001	170760000	#9191FF	1	0.375
chr1	170760001	170960000	B.1.2.2.2.1.1.2.1	0.228539576365663	.	170760001	170960000	#9191FF	1	0.375
chr1	170960001	171440000	B.1.2.1.2.2.1.2.2.2	0.274247491638796	.	170960001	171440000	#9191FF	1	0.375
chr1	171440001	171960000	A.2.1.2.1.1.1.2.2.2	0.639910813823857	.	171440001	171960000	#FF9191	1	0.75
chr1	171960001	172120000	B.1.1.1.2.1.1.1.2.2.2.2	0.409141583054627	.	171960001	172120000	#DADAFF	1	0.5
chr1	172120001	172440000	A.2.1.2.1.2.2.1.1.1	0.612040133779264	.	172120001	172440000	#FF9191	1	0.75
chr1	172440001	172680000	A.2.1.2.2.2.2.2.1.1	0.565217391304348	.	172440001	172680000	#FF9191	1	0.75
chr1	172680001	172840000	A.2.2.1.1.1.1.1.2.1.1.2	0.557413600891862	.	172680001	172840000	#FFDADA	1	0.625
chr1	172840001	173000000	A.2.2.2.1.2.2.2.2.1.1.1	0.448160535117057	.	172840001	173000000	#FFDADA	1	0.625
chr1	173000001	173200000	A.2.2.1.1.1.1.1.2.2.1.2.1.1	0.552954292084727	.	173000001	173200000	#FFDADA	1	0.625
chr1	173200001	173600000	A.1.1.2.2.1.2.1.1.1	0.929765886287625	.	173200001	173600000	#FF0000	1	1
chr1	173600001	173720000	A.2.1.2.1.2.2.1.2.1.1	0.608695652173913	.	173600001	173720000	#FF9191	1	0.75
chr1	173720001	173960000	A.1.1.2.1.2.2.2.2.1.2	0.942028985507246	.	173720001	173960000	#FF0000	1	1
chr1	173960001	174240000	A.1.1.2.1.2.2.1.2.1.1	0.950947603121516	.	173960001	174240000	#FF0000	1	1
chr1	174240001	174520000	A.1.2.1.1.2.1.2.2.2	0.865105908584169	.	174240001	174520000	#FF4848	1	0.875
chr1	174520001	174800000	A.1.2.2.1.2.2.2.2.2.1.1.2	0.761426978818283	.	174520001	174800000	#FF4848	1	0.875
chr1	174800001	175000000	A.1.2.2.1.2.1.1.1.1.1	0.792642140468227	.	174800001	175000000	#FF4848	1	0.875
chr1	175000001	175280000	A.1.2.2.1.2.2.2.2.2.1.1.1.2	0.762541806020067	.	175000001	175280000	#FF4848	1	0.875
chr1	175280001	175760000	A.2.2.2.1.2.2.2.1.1.1	0.452619843924192	.	175280001	175760000	#FFDADA	1	0.625
chr1	175760001	175880000	B.1.1.2.2.1.2.1.2.1.2	0.338907469342252	.	175760001	175880000	#DADAFF	1	0.5
chr1	175880001	176200000	A.2.1.2.2.2.2.1.1.1	0.569676700111483	.	175880001	176200000	#FF9191	1	0.75
chr1	176200001	176440000	B.2.1.1.1.1.2.2.2.1	0.204013377926421	.	176200001	176440000	#4848FF	1	0.25
chr1	176440001	176880000	B.2.1.1.1.1.2.2.1	0.205128205128205	.	176440001	176880000	#4848FF	1	0.25
chr1	176880001	177080000	B.2.1.1.1.1.2.2.2.2	0.202898550724638	.	176880001	177080000	#4848FF	1	0.25
chr1	177080001	177400000	B.2.1.2.1.2.2.2.1.1	0.138238573021182	.	177080001	177400000	#4848FF	1	0.25
chr1	177400001	177600000	B.2.1.2.1.2.2.2.1.2	0.137123745819398	.	177400001	177600000	#4848FF	1	0.25
chr1	177600001	177680000	B.2.1.2.1.1.1.2.1	0.159420289855072	.	177600001	177680000	#4848FF	1	0.25
chr1	177680001	177960000	B.2.1.2.1.2.2.2.2	0.136008918617614	.	177680001	177960000	#4848FF	1	0.25
chr1	177960001	178280000	B.1.2.2.2.1.1.2.2	0.22742474916388	.	177960001	178280000	#9191FF	1	0.375
chr1	178280001	178520000	B.1.2.2.2.1.1.1.1.1	0.232998885172798	.	178280001	178520000	#9191FF	1	0.375
chr1	178520001	178720000	A.2.1.2.2.1.2.1.1.1.1	0.591973244147157	.	178520001	178720000	#FF9191	1	0.75
chr1	178720001	179000000	A.2.2.2.1.2.2.2.2.2.1.1.1	0.443701226309922	.	178720001	179000000	#FFDADA	1	0.625
chr1	179000001	179360000	A.1.2.1.1.2.2.1.2.2.1	0.8561872909699	.	179000001	179360000	#FF4848	1	0.875
chr1	179360001	179640000	B.1.2.2.2.1.1.1.1.2	0.231884057971014	.	179360001	179640000	#9191FF	1	0.375
chr1	179640001	179800000	A.2.2.2.1.2.2.2.2.1.1.2	0.447045707915273	.	179640001	179800000	#FFDADA	1	0.625
chr1	179800001	180120000	A.1.1.1.2.2.2.2.2	0.976588628762542	.	179800001	180120000	#FF0000	1	1
chr1	180120001	180240000	A.2.2.1.1.1.2.1.1.2	0.544035674470457	.	180120001	180240000	#FFDADA	1	0.625
chr1	180240001	180440000	A.2.1.2.1.1.1.2.2.1	0.641025641025641	.	180240001	180440000	#FF9191	1	0.75
chr1	180440001	180640000	A.2.1.2.1.2.2.2.1	0.605351170568562	.	180440001	180640000	#FF9191	1	0.75
chr1	180640001	181000000	A.1.2.1.1.2.1.1.1.2.2	0.872909698996655	.	180640001	181000000	#FF4848	1	0.875
chr1	181000001	181160000	A.1.1.2.2.2.1.2.1.2	0.918617614269788	.	181000001	181160000	#FF0000	1	1
chr1	181160001	181440000	A.2.2.2.1.2.2.1.1.1.1	0.462653288740245	.	181160001	181440000	#FFDADA	1	0.625
chr1	181440001	181720000	A.2.2.1.1.2.2.2.1.1.1	0.52396878483835	.	181440001	181720000	#FFDADA	1	0.625
chr1	181720001	181920000	B.1.1.2.2.1.2.1.2.1.1	0.340022296544036	.	181720001	181920000	#DADAFF	1	0.5
chr1	181920001	182040000	B.1.1.1.2.1.1.1.2.1.1.2	0.413600891861761	.	181920001	182040000	#DADAFF	1	0.5
chr1	182040001	182280000	A.2.2.1.1.1.1.1.2.2.1.2.2	0.549609810479376	.	182040001	182280000	#FFDADA	1	0.625
chr1	182280001	182560000	A.1.2.2.1.2.1.2.2.1.2.2	0.778149386845039	.	182280001	182560000	#FF4848	1	0.875
chr1	182560001	182840000	A.1.1.2.1.2.2.1.1.1.1	0.954292084726867	.	182560001	182840000	#FF0000	1	1
chr1	182840001	183080000	A.1.1.2.1.2.2.1.2.2	0.948717948717949	.	182840001	183080000	#FF0000	1	1
chr1	183080001	183240000	A.1.2.1.1.1.1.1.1.2.1.1	0.901895206243032	.	183080001	183240000	#FF4848	1	0.875
chr1	183240001	183440000	A.1.2.2.1.2.1.2.2.1.2.1	0.779264214046823	.	183240001	183440000	#FF4848	1	0.875
chr1	183440001	183600000	A.1.1.2.2.2.1.2.2.2	0.915273132664437	.	183440001	183600000	#FF0000	1	1
chr1	183600001	183920000	A.1.1.1.1.2.2.2	0.994425863991081	.	183600001	183920000	#FF0000	1	1
chr1	183920001	184240000	A.1.2.2.1.2.2.2.2.2.1.1.1.1	0.763656633221851	.	183920001	184240000	#FF4848	1	0.875
chr1	184240001	184320000	A.2.2.2.1.2.2.1.2.2.2	0.453734671125975	.	184240001	184320000	#FFDADA	1	0.625
chr1	184320001	184760000	A.1.2.2.1.2.2.2.1.1.1	0.768115942028985	.	184320001	184760000	#FF4848	1	0.875
chr1	184760001	184960000	A.1.1.2.1.2.2.2.2.1.1.1.2	0.944258639910814	.	184760001	184960000	#FF0000	1	1
chr1	184960001	185120000	A.2.1.2.1.2.1.1.1.2.2	0.623188405797101	.	184960001	185120000	#FF9191	1	0.75
chr1	185120001	185400000	A.2.1.2.2.2.1.2.2.1.1.2	0.573021181716834	.	185120001	185400000	#FF9191	1	0.75
chr1	185400001	185720000	B.1.1.1.2.2.1.1	0.385730211817168	.	185400001	185720000	#DADAFF	1	0.5
chr1	185720001	186240000	B.2.1.1.1.1.1.1.1	0.216276477146042	.	185720001	186240000	#4848FF	1	0.25
chr1	186240001	186440000	A.2.1.2.2.2.1.2.2.1.2	0.57190635451505	.	186240001	186440000	#FF9191	1	0.75
chr1	186440001	186680000	B.1.1.1.2.1.1.1.1	0.415830546265329	.	186440001	186680000	#DADAFF	1	0.5
chr1	186680001	186920000	A.1.2.2.1.2.2.1.2.2.1	0.771460423634337	.	186680001	186920000	#FF4848	1	0.875
chr1	186920001	187280000	B.2.1.1.1.2.2.2	0.193979933110368	.	186920001	187280000	#4848FF	1	0.25
chr1	187280001	187440000	B.2.1.2.1.1.2.2.1.2.1	0.150501672240803	.	187280001	187440000	#4848FF	1	0.25
chr1	187440001	187560000	B.2.2.1.1.2.1.1.1	0.0936454849498328	.	187440001	187560000	#0000FF	1	0.125
chr1	187560001	188000000	B.2.2.2.2.2.1.1	0.00557413600891862	.	187560001	188000000	#0000FF	1	0.125
chr1	188000001	188280000	B.2.2.2.2.1.1.1.1.1.2	0.0211817168338907	.	188000001	188280000	#0000FF	1	0.125
chr1	188280001	188440000	B.2.2.1.1.2.2.1.2	0.0802675585284281	.	188280001	188440000	#0000FF	1	0.125
chr1	188440001	188800000	B.2.2.2.2.2.1.2.2	0.00334448160535117	.	188440001	188800000	#0000FF	1	0.125
chr1	188800001	188920000	B.2.2.1.1.2.1.2.2.1	0.0858416945373467	.	188800001	188920000	#0000FF	1	0.125
chr1	188920001	189200000	B.2.2.2.2.1.1.1.2.2	0.0156075808249721	.	188920001	189200000	#0000FF	1	0.125
chr1	189200001	189560000	B.2.2.1.1.2.2.2.2	0.0780379041248606	.	189200001	189560000	#0000FF	1	0.125
chr1	189560001	190000000	B.2.2.2.2.1.2.2.2.2	0.00668896321070234	.	189560001	190000000	#0000FF	1	0.125
chr1	190000001	190160000	B.2.2.1.1.1.1.1.1.2.2	0.107023411371237	.	190000001	190160000	#0000FF	1	0.125
chr1	190160001	190480000	B.2.2.2.2.1.2.1.1.2	0.0111482720178372	.	190160001	190480000	#0000FF	1	0.125
chr1	190480001	190600000	B.2.1.1.1.2.1.2.1.1	0.198439241917503	.	190480001	190600000	#4848FF	1	0.25
chr1	190600001	190760000	B.2.2.1.1.1.1.1.1.1	0.109253065774805	.	190600001	190760000	#0000FF	1	0.125
chr1	190760001	191040000	B.2.2.2.2.1.1.1.1.1.1	0.0222965440356745	.	190760001	191040000	#0000FF	1	0.125
chr1	191040001	191560000	B.2.2.1.1.1.2.2.1.1	0.0992196209587514	.	191040001	191560000	#0000FF	1	0.125
chr1	191560001	191760000	B.2.2.1.1.1.1.1.2	0.105908584169454	.	191560001	191760000	#0000FF	1	0.125
chr1	191760001	192000000	B.2.2.1.1.1.2.2.1.2	0.0981047937569677	.	191760001	192000000	#0000FF	1	0.125
chr1	192000001	192160000	B.2.2.1.1.1.1.1.1.2.1	0.108138238573021	.	192000001	192160000	#0000FF	1	0.125
chr1	192160001	192440000	B.2.1.2.1.2.1.1.1.1.1	0.147157190635452	.	192160001	192440000	#4848FF	1	0.25
chr1	192440001	192600000	A.2.1.2.1.2.1.2.1.2.1	0.617614269788183	.	192440001	192600000	#FF9191	1	0.75
chr1	192600001	192760000	B.1.1.2.2.1.1.1.1	0.350055741360089	.	192600001	192760000	#DADAFF	1	0.5
chr1	192760001	192960000	A.2.2.1.1.1.2.2.1.2	0.540691192865106	.	192760001	192960000	#FFDADA	1	0.625
chr1	192960001	193120000	A.1.2.2.1.2.2.1.1	0.773690078037904	.	192960001	193120000	#FF4848	1	0.875
chr1	193120001	193280000	A.2.1.2.2.2.1.2.1.2	0.575250836120401	.	193120001	193280000	#FF9191	1	0.75
chr1	193280001	193600000	B.1.2.1.2.1.1.2.1.1	0.287625418060201	.	193280001	193600000	#9191FF	1	0.375
chr1	193600001	193760000	B.1.2.2.2.2.2.2	0.217391304347826	.	193600001	193760000	#9191FF	1	0.375
chr1	193760001	194120000	B.2.2.1.1.1.1.2.2.1	0.103678929765886	.	193760001	194120000	#0000FF	1	0.125
chr1	194120001	194320000	B.2.1.1.1.2.1.1.2.2	0.199554069119286	.	194120001	194320000	#4848FF	1	0.25
chr1	194320001	194440000	B.2.1.2.1.1.1.1.1	0.16164994425864	.	194320001	194440000	#4848FF	1	0.25
chr1	194440001	194720000	B.2.2.1.1.2.2.1.1.1.2	0.0824972129319955	.	194440001	194720000	#0000FF	1	0.125
chr1	194720001	195120000	B.2.2.1.1.1.2.1.1	0.101449275362319	.	194720001	195120000	#0000FF	1	0.125
chr1	195120001	195520000	B.2.2.1.1.2.2.1.1.2	0.0813823857302118	.	195120001	195520000	#0000FF	1	0.125
chr1	195520001	195840000	B.2.2.1.1.2.1.1.2.1	0.0925306577480491	.	195520001	195840000	#0000FF	1	0.125
chr1	195840001	196120000	B.2.2.1.1.2.2.2.1	0.0791527313266444	.	195840001	196120000	#0000FF	1	0.125
chr1	196120001	196440000	B.2.2.1.1.1.2.1.2	0.100334448160535	.	196120001	196440000	#0000FF	1	0.125
chr1	196440001	196720000	B.2.2.1.1.1.1.2.2.2	0.102564102564103	.	196440001	196720000	#0000FF	1	0.125
chr1	196720001	197040000	B.2.1.2.1.1.2.2.2	0.148272017837235	.	196720001	197040000	#4848FF	1	0.25
chr1	197040001	197200000	A.2.2.2.1.1.1.1.2.2	0.479375696767001	.	197040001	197200000	#FFDADA	1	0.625
chr1	197200001	197480000	B.2.1.1.1.2.1.1.2.1	0.20066889632107	.	197200001	197480000	#4848FF	1	0.25
chr1	197480001	197800000	B.1.1.1.2.2.1.2.2.2.1.1	0.381270903010033	.	197480001	197800000	#DADAFF	1	0.5
chr1	197800001	197880000	B.1.2.1.2.1.2.2	0.282051282051282	.	197800001	197880000	#9191FF	1	0.375
chr1	197880001	198080000	B.1.2.1.2.1.2.1.1	0.284280936454849	.	197880001	198080000	#9191FF	1	0.375
chr1	198080001	198240000	A.2.1.2.1.2.1.2.1.1	0.618729096989967	.	198080001	198240000	#FF9191	1	0.75
chr1	198240001	198480000	A.2.2.2.1.1.1.1.2.1	0.480490523968785	.	198240001	198480000	#FFDADA	1	0.625
chr1	198480001	198720000	A.1.1.2.2.1.2.1.2	0.927536231884058	.	198480001	198720000	#FF0000	1	1
chr1	198720001	198960000	A.2.2.1.1.2.1.2.2.2	0.528428093645485	.	198720001	198960000	#FFDADA	1	0.625
chr1	198960001	199280000	A.2.2.1.1.1.2.2.1.1	0.54180602006689	.	198960001	199280000	#FFDADA	1	0.625
chr1	199280001	199640000	B.1.2.1.2.2.1.2.1.2	0.276477146042363	.	199280001	199640000	#9191FF	1	0.375
chr1	199640001	199880000	B.2.1.1.1.2.2.1	0.195094760312152	.	199640001	199880000	#4848FF	1	0.25
chr1	199880001	200040000	B.1.1.2.2.1.1.2.2.2.2.2	0.342251950947603	.	199880001	200040000	#DADAFF	1	0.5
chr1	200040001	200320000	A.2.1.2.1.2.1.2.2.2.2	0.613154960981048	.	200040001	200320000	#FF9191	1	0.75
chr1	200320001	200520000	A.1.2.1.1.2.2.1.2.1.1.1	0.859531772575251	.	200320001	200520000	#FF4848	1	0.875
chr1	200520001	200680000	A.1.1.2.1.2.2.2.2.1.1.1.1	0.945373467112598	.	200520001	200680000	#FF0000	1	1
chr1	200680001	200920000	A.1.1.1.2.2.1.2.2.1.2	0.98216276477146	.	200680001	200920000	#FF0000	1	1
chr1	200920001	201200000	A.1.2.1.1.2.2.1.1.2	0.860646599777035	.	200920001	201200000	#FF4848	1	0.875
chr1	201200001	201560000	A.1.2.2.1.2.1.1.2.1.2.1	0.785953177257525	.	201200001	201560000	#FF4848	1	0.875
chr1	201560001	201840000	A.1.2.2.1.2.2.2.2.2.2	0.759197324414716	.	201560001	201840000	#FF4848	1	0.875
chr1	201840001	201920000	A.2.1.2.1.2.2.2.2.1	0.604236343366778	.	201840001	201920000	#FF9191	1	0.75
chr1	201920001	202040000	A.2.1.2.1.2.2.2.2.2	0.603121516164994	.	201920001	202040000	#FF9191	1	0.75
chr1	202040001	202120000	A.2.2.1.2.1.1.2.1	0.511705685618729	.	202040001	202120000	#FFDADA	1	0.625
chr1	202120001	202400000	A.1.2.2.2.2.2	0.729096989966555	.	202120001	202400000	#FF4848	1	0.875
chr1	202400001	202600000	A.1.2.1.1.2.1.1.2.2.2.2	0.868450390189521	.	202400001	202600000	#FF4848	1	0.875
chr1	202600001	202960000	A.1.2.1.1.2.1.1.2.1	0.871794871794872	.	202600001	202960000	#FF4848	1	0.875
chr1	202960001	203200000	A.2.1.2.1.1.1.2.1.2.1	0.643255295429208	.	202960001	203200000	#FF9191	1	0.75
chr1	203200001	203360000	A.1.2.1.2.2.2.2	0.810479375696767	.	203200001	203360000	#FF4848	1	0.875
chr1	203360001	204000000	A.1.2.2.1.2.1.1.2.2	0.783723522853958	.	203360001	204000000	#FF4848	1	0.875
chr1	204000001	204360000	A.2.1.2.2.2.2.2.2	0.56298773690078	.	204000001	204360000	#FF9191	1	0.75
chr1	204360001	204520000	A.1.1.2.2.2.1.1.2.1	0.921962095875139	.	204360001	204520000	#FF0000	1	1
chr1	204520001	205160000	A.1.2.2.1.2.1.1.2.1.2.2	0.784838350055741	.	204520001	205160000	#FF4848	1	0.875
chr1	205160001	205520000	A.1.1.2.2.2.2.1.1.1	0.914158305462653	.	205160001	205520000	#FF0000	1	1
chr1	205520001	205600000	A.1.2.2.2.2.1.1.1	0.734671125975474	.	205520001	205600000	#FF4848	1	0.875
chr1	205600001	205760000	A.1.1.2.2.2.1.2.2.1.1	0.917502787068004	.	205600001	205760000	#FF0000	1	1
chr1	205760001	205920000	A.2.1.1.1.2.1.2.2.1.1	0.696767001114827	.	205760001	205920000	#FF9191	1	0.75
chr1	205920001	205960000	A.2.2.1.2.1.1.2.2	0.510590858416945	.	205920001	205960000	#FFDADA	1	0.625
chr1	206080001	206160000	A.2.2.1.2.1.1.2.2	0.510590858416945	.	206080001	206160000	#FFDADA	1	0.625
chr1	206160001	206360000	A.2.1.2.1.1.1.2.1.2.2	0.642140468227425	.	206160001	206360000	#FF9191	1	0.75
chr1	206480001	206560000	A.2.2.2.1.2.2.1.2.1.1	0.457079152731327	.	206480001	206560000	#FFDADA	1	0.625
chr1	206560001	206760000	A.1.1.2.2.2.1.2.2.1.2	0.916387959866221	.	206560001	206760000	#FF0000	1	1
chr1	206760001	206960000	A.1.1.1.2.2.1.2.2.2	0.981047937569677	.	206760001	206960000	#FF0000	1	1
chr1	206960001	207160000	A.1.1.2.1.1.1.2.2	0.969899665551839	.	206960001	207160000	#FF0000	1	1
chr1	207160001	207480000	A.1.2.2.1.2.1.1.2.1.1	0.787068004459309	.	207160001	207480000	#FF4848	1	0.875
chr1	207480001	207760000	A.1.2.1.1.2.1.1.2.2.2.1	0.869565217391304	.	207480001	207760000	#FF4848	1	0.875
chr1	207760001	208000000	A.2.1.2.1.1.1.2.1.1.2.1	0.645484949832776	.	207760001	208000000	#FF9191	1	0.75
chr1	208000001	208160000	A.1.2.2.1.2.1.1.1.2.2.2	0.788182831661092	.	208000001	208160000	#FF4848	1	0.875
chr1	208160001	208440000	A.2.2.1.1.1.1.2.2	0.546265328874025	.	208160001	208440000	#FFDADA	1	0.625
chr1	208440001	209160000	B.1.2.1.2.2.1.2.2.1	0.27536231884058	.	208440001	209160000	#9191FF	1	0.375
chr1	209160001	209720000	A.2.2.2.1.2.2.2.1.1.2.2	0.450390189520624	.	209160001	209720000	#FFDADA	1	0.625
chr1	209720001	210000000	A.1.2.2.1.2.2.2.1.2	0.765886287625418	.	209720001	210000000	#FF4848	1	0.875
chr1	210000001	210440000	B.1.2.1.2.2.1.1.1.2	0.279821627647715	.	210000001	210440000	#9191FF	1	0.375
chr1	210440001	210960000	B.1.2.1.2.2.1.1.1.1	0.280936454849498	.	210440001	210960000	#9191FF	1	0.375
chr1	210960001	211040000	B.1.2.1.2.1.1.1.1	0.290969899665552	.	210960001	211040000	#9191FF	1	0.375
chr1	211040001	211400000	B.1.2.1.2.2.1.1.2	0.278706800445931	.	211040001	211400000	#9191FF	1	0.375
chr1	211400001	211680000	A.1.2.1.1.2.2.1.1.1.2.2	0.861761426978818	.	211400001	211680000	#FF4848	1	0.875
chr1	211680001	211880000	A.1.2.1.1.2.2.1.1.1.1	0.863991081382386	.	211680001	211880000	#FF4848	1	0.875
chr1	211880001	212040000	A.1.2.1.1.2.2.1.1.1.2.1	0.862876254180602	.	211880001	212040000	#FF4848	1	0.875
chr1	212040001	212240000	A.1.1.2.1.2.2.2.1.1	0.947603121516165	.	212040001	212240000	#FF0000	1	1
chr1	212240001	212560000	A.1.1.2.1.2.2.1.2.1.2	0.949832775919732	.	212240001	212560000	#FF0000	1	1
chr1	212560001	212680000	A.1.2.1.1.2.2.2.1.1.2	0.852842809364548	.	212560001	212680000	#FF4848	1	0.875
chr1	212680001	213240000	A.1.1.1.1.1	1	.	212680001	213240000	#FF0000	1	1
chr1	213240001	213480000	A.2.1.2.1.2.1.2.2.2.1	0.614269788182832	.	213240001	213480000	#FF9191	1	0.75
chr1	213480001	213800000	B.1.2.1.2.2.2.1.2.2	0.26644370122631	.	213480001	213800000	#9191FF	1	0.375
chr1	213800001	214040000	B.2.1.1.1.1.1.1.2.2.2	0.211817168338907	.	213800001	214040000	#4848FF	1	0.25
chr1	214040001	214160000	B.2.1.1.1.2.1.1.1	0.201783723522854	.	214040001	214160000	#4848FF	1	0.25
chr1	214160001	214360000	B.2.1.1.1.1.1.1.2.2.1.2	0.212931995540691	.	214160001	214360000	#4848FF	1	0.25
chr1	214360001	214560000	B.1.1.1.2.2.1.2.2.2.2	0.379041248606466	.	214360001	214560000	#DADAFF	1	0.5
chr1	214560001	214680000	B.1.2.1.2.1.2.1.2	0.283166109253066	.	214560001	214680000	#9191FF	1	0.375
chr1	214680001	214840000	B.1.1.2.2.1.1.1.2.2	0.347826086956522	.	214680001	214840000	#DADAFF	1	0.5
chr1	214840001	215080000	B.2.1.2.1.1.2.1.2.2.1	0.153846153846154	.	214840001	215080000	#4848FF	1	0.25
chr1	215080001	215240000	B.2.1.2.1.1.2.1.1	0.157190635451505	.	215080001	215240000	#4848FF	1	0.25
chr1	215240001	215680000	B.2.2.2.2.1.2.2.2.1	0.00780379041248606	.	215240001	215680000	#0000FF	1	0.125
chr1	215680001	215840000	B.1.1.1.2.2.1.2.2.1.2	0.382385730211817	.	215680001	215840000	#DADAFF	1	0.5
chr1	215840001	216120000	B.2.2.1.1.2.2.1.1.1.1	0.0836120401337793	.	215840001	216120000	#0000FF	1	0.125
chr1	216120001	216360000	B.2.1.2.1.2.1.1.2	0.142697881828317	.	216120001	216360000	#4848FF	1	0.25
chr1	216360001	216640000	B.2.2.1.1.1.2.2.2.1	0.096989966555184	.	216360001	216640000	#0000FF	1	0.125
chr1	216640001	216720000	B.2.1.1.1.2.1.2.2	0.196209587513935	.	216640001	216720000	#4848FF	1	0.25
chr1	216720001	216960000	B.2.2.2.2.1.2.1.1.1.1	0.0133779264214047	.	216720001	216960000	#0000FF	1	0.125
chr1	216960001	217080000	B.2.1.2.1.1.1.2.2	0.158305462653289	.	216960001	217080000	#4848FF	1	0.25
chr1	217080001	217280000	B.2.1.2.1.1.2.2.1.1	0.151616499442586	.	217080001	217280000	#4848FF	1	0.25
chr1	217280001	217480000	B.1.2.2.2.2.1.2.2.2	0.220735785953177	.	217280001	217480000	#9191FF	1	0.375
chr1	217480001	217600000	B.1.2.2.2.2.1.1	0.224080267558528	.	217480001	217600000	#9191FF	1	0.375
chr1	217600001	217840000	B.1.1.1.2.2.1.2.2.1.1	0.383500557413601	.	217600001	217840000	#DADAFF	1	0.5
chr1	217840001	218040000	B.2.1.2.1.1.2.2.1.2.2	0.149386845039019	.	217840001	218040000	#4848FF	1	0.25
chr1	218040001	218400000	B.2.2.1.1.1.2.2.2.2.1	0.0958751393534002	.	218040001	218400000	#0000FF	1	0.125
chr1	218400001	218800000	B.1.2.2.2.1.1.1.2.1	0.230769230769231	.	218400001	218800000	#9191FF	1	0.375
chr1	218800001	218920000	B.2.1.2.1.1.1.1.2	0.160535117056856	.	218800001	218920000	#4848FF	1	0.25
chr1	218920001	219240000	B.2.1.2.1.2.1.1.1.2.2	0.1438127090301	.	218920001	219240000	#4848FF	1	0.25
chr1	219240001	219400000	A.2.2.2.1.1.1.2	0.478260869565217	.	219240001	219400000	#FFDADA	1	0.625
chr1	219400001	219560000	B.1.1.1.2.2.1.2.2.2.1.2	0.38015607580825	.	219400001	219560000	#DADAFF	1	0.5
chr1	219560001	219720000	A.2.2.2.1.1.1.1.1	0.481605351170569	.	219560001	219720000	#FFDADA	1	0.625
chr1	219720001	220120000	B.1.2.1.2.1.1.2.1.2	0.286510590858417	.	219720001	220120000	#9191FF	1	0.375
chr1	220120001	220320000	A.2.1.2.1.2.1.1.1.2.1	0.624303232998885	.	220120001	220320000	#FF9191	1	0.75
chr1	220320001	220480000	A.2.1.2.1.2.1.2.1.2.2	0.616499442586399	.	220320001	220480000	#FF9191	1	0.75
chr1	220480001	220720000	B.1.1.2.2.2.1.2.2.1	0.324414715719064	.	220480001	220720000	#DADAFF	1	0.5
chr1	220720001	221000000	B.1.1.2.2.1.1.1.2.1	0.348940914158305	.	220720001	221000000	#DADAFF	1	0.5
chr1	221000001	221320000	B.1.1.1.2.2.2.2.2.1	0.37123745819398	.	221000001	221320000	#DADAFF	1	0.5
chr1	221320001	221560000	B.1.2.1.2.2.2.1.2.1.1	0.268673355629877	.	221320001	221560000	#9191FF	1	0.375
chr1	221560001	221640000	B.1.1.2.2.2.1.2.2.2	0.32329988851728	.	221560001	221640000	#DADAFF	1	0.5
chr1	221640001	221720000	B.1.1.1.2.1.1.2.2.2	0.404682274247492	.	221640001	221720000	#DADAFF	1	0.5
chr1	221720001	222000000	A.1.2.1.1.2.2.1.2.1.1.2	0.858416945373467	.	221720001	222000000	#FF4848	1	0.875
chr1	222000001	222200000	A.1.2.2.1.2.2.1.2.2.2.1	0.770345596432553	.	222000001	222200000	#FF4848	1	0.875
chr1	222200001	222720000	B.1.1.1.2.2.2.1.1.1	0.377926421404682	.	222200001	222720000	#DADAFF	1	0.5
chr1	222720001	223000000	A.1.2.2.1.2.2.2.2.2.1.2	0.760312151616499	.	222720001	223000000	#FF4848	1	0.875
chr1	223000001	223200000	B.1.2.1.2.2.2.1.2.1.2	0.267558528428094	.	223000001	223200000	#9191FF	1	0.375
chr1	223200001	223680000	B.1.2.2.2.1.1.1.2.2	0.229654403567447	.	223200001	223680000	#9191FF	1	0.375
chr1	223680001	223800000	B.1.1.1.2.1.1.2.2.1	0.405797101449275	.	223680001	223800000	#DADAFF	1	0.5
chr1	223800001	224080000	A.2.1.2.1.2.2.1.1.2.2	0.609810479375697	.	223800001	224080000	#FF9191	1	0.75
chr1	224080001	224120000	A.2.2.1.1.1.2.1.2	0.542920847268673	.	224080001	224120000	#FFDADA	1	0.625
chr1	224160001	224240000	A.2.2.1.1.1.2.1.2	0.542920847268673	.	224160001	224240000	#FFDADA	1	0.625
chr1	224240001	224680000	A.1.1.2.1.2.2.1.1.1.2	0.953177257525084	.	224240001	224680000	#FF0000	1	1
chr1	224680001	224880000	A.2.2.2.1.2.2.2.2.2.1.2	0.441471571906354	.	224680001	224880000	#FFDADA	1	0.625
chr1	224880001	225080000	A.2.2.1.1.1.2.2.2	0.539576365663322	.	224880001	225080000	#FFDADA	1	0.625
chr1	225080001	225560000	B.2.1.1.1.1.2.1.1	0.207357859531773	.	225080001	225560000	#4848FF	1	0.25
chr1	225560001	225920000	A.2.1.2.2.2.1.1	0.577480490523969	.	225560001	225920000	#FF9191	1	0.75
chr1	225920001	226160000	A.1.2.2.1.2.1.2.2.1.1	0.780379041248606	.	225920001	226160000	#FF4848	1	0.875
chr1	226160001	226320000	A.1.1.2.1.2.2.2.2.2	0.940914158305463	.	226160001	226320000	#FF0000	1	1
chr1	226320001	226400000	A.1.2.1.1.2.2.2.2.2.1	0.849498327759197	.	226320001	226400000	#FF4848	1	0.875
chr1	226400001	226840000	A.1.1.2.2.1.2.1.1.2	0.928651059085842	.	226400001	226840000	#FF0000	1	1
chr1	226840001	227040000	A.1.1.2.2.2.1.2.1.1	0.919732441471572	.	226840001	227040000	#FF0000	1	1
chr1	227040001	227360000	A.2.1.2.2.2.2.1.2.1	0.567447045707915	.	227040001	227360000	#FF9191	1	0.75
chr1	227360001	227600000	B.1.1.2.2.2.1.2.1.2	0.325529542920847	.	227360001	227600000	#DADAFF	1	0.5
chr1	227600001	227920000	B.1.2.1.2.1.1.1.2.1	0.289855072463768	.	227600001	227920000	#9191FF	1	0.375
chr1	227920001	228240000	A.2.2.2.1.2.2.2.2.1.2.1	0.445930880713489	.	227920001	228240000	#FFDADA	1	0.625
chr1	228240001	228440000	A.2.1.2.1.2.1.2.2.1	0.615384615384615	.	228240001	228440000	#FF9191	1	0.75
chr1	228440001	228760000	A.1.2.2.1.2.1.2.2.2.2	0.774804905239688	.	228440001	228760000	#FF4848	1	0.875
chr1	228760001	229040000	A.2.2.2.1.2.2.1.1.1.2	0.461538461538462	.	228760001	229040000	#FFDADA	1	0.625
chr1	229040001	229160000	A.2.2.2.1.2.2.1.2.1.2	0.455964325529543	.	229040001	229160000	#FFDADA	1	0.625
chr1	229160001	229360000	A.2.2.1.1.1.1.1.2.1.2.1	0.556298773690078	.	229160001	229360000	#FFDADA	1	0.625
chr1	229360001	229440000	A.2.2.1.1.1.2.1.1.1	0.545150501672241	.	229360001	229440000	#FFDADA	1	0.625
chr1	229440001	229640000	A.1.2.2.1.2.1.1.1.2.2.1	0.789297658862876	.	229440001	229640000	#FF4848	1	0.875
chr1	229640001	229800000	A.1.2.2.1.2.1.2.2.2.1.1	0.777034559643255	.	229640001	229800000	#FF4848	1	0.875
chr1	229800001	230000000	A.2.2.1.1.1.1.1.2.2.2	0.548494983277592	.	229800001	230000000	#FFDADA	1	0.625
chr1	230000001	230160000	A.2.2.1.1.1.1.1.2.2.1.2.1.2.1	0.551839464882943	.	230000001	230160000	#FFDADA	1	0.625
chr1	230160001	230520000	A.1.2.1.1.2.1.2.2.1	0.866220735785953	.	230160001	230520000	#FF4848	1	0.875
chr1	230520001	230680000	B.1.1.1.2.1.1.1.2.2.2.1	0.41025641025641	.	230520001	230680000	#DADAFF	1	0.5
chr1	230680001	230840000	A.2.2.2.1.2.2.1.1.2.1	0.460423634336678	.	230680001	230840000	#FFDADA	1	0.625
chr1	230840001	231200000	A.2.1.2.2.2.2.1.2.2	0.566332218506132	.	230840001	231200000	#FF9191	1	0.75
chr1	231200001	231360000	A.2.2.2.1.2.2.1.1.2.2.1	0.459308807134894	.	231200001	231360000	#FFDADA	1	0.625
chr1	231360001	231760000	A.1.2.2.1.2.1.1.1.2.1	0.79041248606466	.	231360001	231760000	#FF4848	1	0.875
chr1	231760001	232000000	B.1.2.1.2.2.2.1.1.1.1	0.273132664437012	.	231760001	232000000	#9191FF	1	0.375
chr1	232000001	232240000	B.1.2.2.2.1.2.2	0.225195094760312	.	232000001	232240000	#9191FF	1	0.375
chr1	232240001	232440000	B.2.1.1.1.1.2.1.2	0.206243032329989	.	232240001	232440000	#4848FF	1	0.25
chr1	232440001	232760000	B.1.2.2.2.1.2.1	0.226309921962096	.	232440001	232760000	#9191FF	1	0.375
chr1	232760001	232920000	B.1.2.1.2.1.1.1.2.2	0.288740245261984	.	232760001	232920000	#9191FF	1	0.375
chr1	232920001	233360000	A.2.2.2.1.2.2.2.1.1.2.1	0.451505016722408	.	232920001	233360000	#FFDADA	1	0.625
chr1	233360001	233520000	B.1.1.2.2.2.1.2.1.1	0.326644370122631	.	233360001	233520000	#DADAFF	1	0.5
chr1	233520001	233640000	B.1.1.2.2.1.2.2.2.1	0.333333333333333	.	233520001	233640000	#DADAFF	1	0.5
chr1	233640001	233880000	A.2.2.2.1.2.2.2.2.2.1.1.2	0.442586399108138	.	233640001	233880000	#FFDADA	1	0.625
chr1	233880001	234240000	B.1.1.1.2.2.2.1.2.2	0.374581939799331	.	233880001	234240000	#DADAFF	1	0.5
chr1	234240001	234520000	A.2.1.2.1.1.1.2.1.1.2.2	0.644370122630992	.	234240001	234520000	#FF9191	1	0.75
chr1	234520001	234600000	A.1.2.2.1.2.1.2.2.2.1.2	0.775919732441472	.	234520001	234600000	#FF4848	1	0.875
chr1	234600001	234680000	A.1.2.1.1.2.2.2.1.1.1	0.853957636566332	.	234600001	234680000	#FF4848	1	0.875
chr1	234680001	234880000	A.1.1.1.2.2.1.1.2.1	0.986622073578595	.	234680001	234880000	#FF0000	1	1
chr1	234880001	234960000	A.1.2.2.2.2.1.1.2	0.73355629877369	.	234880001	234960000	#FF4848	1	0.875
chr1	234960001	235200000	A.1.1.1.2.2.1.1.1	0.987736900780379	.	234960001	235200000	#FF0000	1	1
chr1	235240001	235520000	A.1.1.1.2.2.1.2.2.1.1	0.983277591973244	.	235240001	235520000	#FF0000	1	1
chr1	235520001	235640000	A.1.2.1.1.2.2.2.2.1	0.850613154960981	.	235520001	235640000	#FF4848	1	0.875
chr1	235640001	236160000	A.1.1.1.2.2.1.1.2.2	0.985507246376812	.	235640001	236160000	#FF0000	1	1
chr1	236160001	236240000	A.2.1.2.1.2.1.1.2.1	0.622073578595318	.	236160001	236240000	#FF9191	1	0.75
chr1	236240001	236520000	A.1.2.1.1.2.1.1.1.1.2	0.875139353400223	.	236240001	236520000	#FF4848	1	0.875
chr1	236520001	236760000	A.2.1.2.1.1.1.1.1.2	0.649944258639911	.	236520001	236760000	#FF9191	1	0.75
chr1	236760001	236920000	A.2.2.2.1.2.2.2.2.2.2	0.440356744704571	.	236760001	236920000	#FFDADA	1	0.625
chr1	236920001	237080000	A.2.2.2.1.1.2.2	0.47603121516165	.	236920001	237080000	#FFDADA	1	0.625
chr1	237080001	237360000	B.1.2.2.2.2.1.2.1	0.222965440356745	.	237080001	237360000	#9191FF	1	0.375
chr1	237360001	237560000	B.2.1.2.1.1.2.1.2.1.1	0.156075808249721	.	237360001	237560000	#4848FF	1	0.25
chr1	237560001	237760000	B.2.1.2.1.1.2.1.2.2.2	0.15273132664437	.	237560001	237760000	#4848FF	1	0.25
chr1	237760001	237920000	B.2.2.2.2.1.1.2	0.0144927536231884	.	237760001	237920000	#0000FF	1	0.125
chr1	237920001	238200000	B.2.2.2.2.1.1.1.2.1.1	0.0178372352285396	.	237920001	238200000	#0000FF	1	0.125
chr1	238200001	238360000	B.2.2.1.1.2.1.2.1.2.1	0.0880713489409142	.	238200001	238360000	#0000FF	1	0.125
chr1	238360001	238440000	B.2.2.1.1.2.1.2.1.1.1	0.0903010033444816	.	238360001	238440000	#0000FF	1	0.125
chr1	238440001	238640000	B.2.2.1.1.2.1.2.2.2	0.084726867335563	.	238440001	238640000	#0000FF	1	0.125
chr1	238640001	238800000	B.2.2.1.1.2.1.2.1.1.2	0.0891861761426979	.	238640001	238800000	#0000FF	1	0.125
chr1	238800001	238960000	B.2.2.2.2.1.1.1.1.2.2	0.0189520624303233	.	238800001	238960000	#0000FF	1	0.125
chr1	238960001	239280000	B.2.2.2.2.1.1.1.2.1.2	0.0167224080267559	.	238960001	239280000	#0000FF	1	0.125
chr1	239280001	240040000	B.2.2.2.2.2.2.1	0.00222965440356745	.	239280001	240040000	#0000FF	1	0.125
chr1	240040001	240200000	B.2.1.2.1.1.2.1.2.1.2	0.154960981047938	.	240040001	240200000	#4848FF	1	0.25
chr1	240200001	240360000	B.2.2.1.1.2.1.1.2.2	0.0914158305462653	.	240200001	240360000	#0000FF	1	0.125
chr1	240360001	240600000	B.2.2.2.2.2.1.2.1	0.00445930880713489	.	240360001	240600000	#0000FF	1	0.125
chr1	240600001	240840000	B.2.2.2.2.1.1.1.1.2.1	0.020066889632107	.	240600001	240840000	#0000FF	1	0.125
chr1	240840001	241280000	B.2.2.2.2.1.2.1.1.1.2	0.012263099219621	.	240840001	241280000	#0000FF	1	0.125
chr1	241280001	241640000	B.2.1.2.1.2.1.1.1.1.2	0.146042363433668	.	241280001	241640000	#4848FF	1	0.25
chr1	241640001	241840000	A.2.1.2.2.2.1.2.2.2	0.570791527313266	.	241640001	241840000	#FF9191	1	0.75
chr1	241840001	242000000	B.1.1.1.2.2.1.2.1	0.384615384615385	.	241840001	242000000	#DADAFF	1	0.5
chr1	242000001	242080000	B.1.1.1.2.1.1.2.1.1	0.408026755852843	.	242000001	242080000	#DADAFF	1	0.5
chr1	242080001	242400000	B.1.2.1.2.1.1.2.2	0.285395763656633	.	242080001	242400000	#9191FF	1	0.375
chr1	242400001	242560000	B.1.2.2.2.2.1.2.2.1	0.221850613154961	.	242400001	242560000	#9191FF	1	0.375
chr1	242560001	243200000	B.2.1.2.1.2.1.1.1.2.1	0.144927536231884	.	242560001	243200000	#4848FF	1	0.25
chr1	243240001	243720000	A.1.2.2.1.2.2.1.2.1	0.77257525083612	.	243240001	243720000	#FF4848	1	0.875
chr1	243720001	243920000	A.1.2.2.1.2.2.1.2.2.2.2	0.769230769230769	.	243720001	243920000	#FF4848	1	0.875
chr1	243920001	244040000	A.2.1.2.1.2.1.1.2.2.2	0.61984392419175	.	243920001	244040000	#FF9191	1	0.75
chr1	244040001	244440000	A.2.1.2.1.2.2.1.1.2.1	0.61092530657748	.	244040001	244440000	#FF9191	1	0.75
chr1	244440001	244640000	A.1.2.1.1.2.2.1.2.2.2	0.855072463768116	.	244440001	244640000	#FF4848	1	0.875
chr1	244640001	244960000	A.2.1.2.1.2.2.1.2.2	0.606465997770346	.	244640001	244960000	#FF9191	1	0.75
chr1	244960001	245200000	A.1.2.1.1.2.2.1.2.1.2	0.857302118171683	.	244960001	245200000	#FF4848	1	0.875
chr1	245200001	245560000	B.1.1.1.2.1.1.1.2.1.1.1	0.414715719063545	.	245200001	245560000	#DADAFF	1	0.5
chr1	245560001	245760000	B.1.1.1.2.2.2.1.2.1	0.375696767001115	.	245560001	245760000	#DADAFF	1	0.5
chr1	245760001	246040000	A.2.2.1.1.1.1.1.2.1.2.2	0.555183946488294	.	245760001	246040000	#FFDADA	1	0.625
chr1	246040001	246440000	A.2.2.1.1.1.1.1.2.1.1.1	0.558528428093645	.	246040001	246440000	#FFDADA	1	0.625
chr1	246440001	246720000	A.1.2.2.1.2.2.2.2.1	0.764771460423634	.	246440001	246720000	#FF4848	1	0.875
chr1	246720001	246840000	A.1.2.1.1.2.2.2.2.2.2	0.848383500557414	.	246720001	246840000	#FF4848	1	0.875
chr1	246840001	246960000	A.2.1.2.1.2.1.1.2.2.1	0.620958751393534	.	246840001	246960000	#FF9191	1	0.75
chr1	246960001	247080000	A.2.1.2.1.2.1.1.1.1.1	0.626532887402453	.	246960001	247080000	#FF9191	1	0.75
chr1	247080001	247360000	A.2.1.2.1.1.1.1.1.1	0.651059085841695	.	247080001	247360000	#FF9191	1	0.75
chr1	247360001	247680000	A.2.1.2.2.2.1.2.2.1.1.1	0.574136008918618	.	247360001	247680000	#FF9191	1	0.75
chr1	247680001	248160000	B.2.2.1.1.1.2.2.2.2.2	0.0947603121516165	.	247680001	248160000	#0000FF	1	0.125
chr1	248160001	248320000	B.2.2.1.1.1.1.2.1	0.10479375696767	.	248160001	248320000	#0000FF	1	0.125
chr1	248320001	248560000	B.2.1.1.1.2.1.2.1.2	0.197324414715719	.	248320001	248560000	#4848FF	1	0.25
chr1	248560001	248680000	B.1.1.1.2.1.1.2.1.2	0.406911928651059	.	248560001	248680000	#DADAFF	1	0.5
chr1	248720001	248760000	B.1.1.1.2.1.1.2.1.2	0.406911928651059	.	248720001	248760000	#DADAFF	1	0.5
chr1	248760001	248920000	A.2.2.2.1.1.2.1	0.477146042363434	.	248760001	248920000	#FFDADA	1	0.625
chr1	249040001	249120000	A.2.2.2.1.1.2.1	0.477146042363434	.	249040001	249120000	#FFDADA	1	0.625
chr1	249120001	249240000	A.2.1.2.1.2.1.1.1.1.2	0.625418060200669	.	249120001	249240000	#FF9191	1	0.75
chr2	1	200000	B.1.2.1.2.2.2.2.2.1.1	0.328405491024287	.	1	200000	#9191FF	1	0.375
chr2	200001	640000	B.1.1.2.1.1.1.2.2	0.42766631467793	.	200001	640000	#DADAFF	1	0.5
chr2	640001	720000	A.2.2.2.1.1.2.1.1.1	0.520591341077085	.	640001	720000	#FFDADA	1	0.625
chr2	760001	1080000	A.2.2.2.2.1.2.1.2.2.1	0.485744456177402	.	760001	1080000	#FFDADA	1	0.625
chr2	1080001	1480000	B.1.2.2.2.2.1.1.1.1.1	0.299894403379092	.	1080001	1480000	#9191FF	1	0.375
chr2	1480001	1600000	B.1.2.1.1.1.2.2.2.2.1	0.382259767687434	.	1480001	1600000	#9191FF	1	0.375
chr2	1600001	1880000	B.1.2.1.2.2.1.2.1.2	0.337909186906019	.	1600001	1880000	#9191FF	1	0.375
chr2	1880001	2080000	B.2.1.1.1.1.2.1.2.2	0.275607180570222	.	1880001	2080000	#4848FF	1	0.25
chr2	2080001	2200000	B.2.1.1.1.2.2.1.1	0.267159450897571	.	2080001	2200000	#4848FF	1	0.25
chr2	2200001	2480000	B.2.2.1.2.2.2.1.1.1	0.0728616684266103	.	2200001	2480000	#0000FF	1	0.125
chr2	2480001	2600000	B.2.1.1.1.1.2.1.2.1	0.276663146779303	.	2480001	2600000	#4848FF	1	0.25
chr2	2600001	2720000	B.1.1.1.2.1.2.1.2.2	0.44350580781415	.	2600001	2720000	#DADAFF	1	0.5
chr2	2760001	3120000	B.1.1.1.2.1.2.1.2.2	0.44350580781415	.	2760001	3120000	#DADAFF	1	0.5
chr2	3120001	3320000	A.2.1.1.1.1.2.1.2.2	0.703273495248152	.	3120001	3320000	#FF9191	1	0.75
chr2	3320001	3520000	A.2.1.1.1.1.2.2.2.1	0.701161562829989	.	3320001	3520000	#FF9191	1	0.75
chr2	3520001	3720000	A.2.1.1.1.1.2.2.2.2.1	0.700105596620908	.	3520001	3720000	#FF9191	1	0.75
chr2	3720001	3960000	B.1.2.1.1.2.2.2.1.2	0.368532206969377	.	3720001	3960000	#9191FF	1	0.375
chr2	3960001	4320000	B.2.2.1.2.2.2.2.2.2.1.2	0.0612460401267159	.	3960001	4320000	#0000FF	1	0.125
chr2	4320001	4560000	B.2.2.2.1.2.2.1.2.2	0.0190073917634636	.	4320001	4560000	#0000FF	1	0.125
chr2	4560001	4920000	B.2.2.2.2.1.2.2	0.0116156282998944	.	4560001	4920000	#0000FF	1	0.125
chr2	4920001	5040000	B.2.1.2.1.1.2.1.1.1.1	0.221752903907075	.	4920001	5040000	#4848FF	1	0.25
chr2	5120001	5320000	B.2.2.2.1.2.1.1.1	0.0337909186906019	.	5120001	5320000	#0000FF	1	0.125
chr2	5320001	5400000	B.2.1.1.1.2.2.1.2	0.26610348468849	.	5320001	5400000	#4848FF	1	0.25
chr2	5400001	5880000	B.2.2.1.2.2.2.2.2.2.1.1	0.0623020063357973	.	5400001	5880000	#0000FF	1	0.125
chr2	5880001	6080000	B.2.2.1.2.1.1.2.1.1.2	0.0950369588173178	.	5880001	6080000	#0000FF	1	0.125
chr2	6080001	6160000	B.1.2.2.2.2.1.2.1	0.294614572333685	.	6080001	6160000	#9191FF	1	0.375
chr2	6160001	6360000	B.1.2.1.2.2.2.1.2.1	0.332629355860612	.	6160001	6360000	#9191FF	1	0.375
chr2	6360001	6560000	B.1.1.1.2.1.1.2	0.447729672650475	.	6360001	6560000	#DADAFF	1	0.5
chr2	6560001	7000000	B.1.2.2.2.2.1.1.2.1	0.296726504751848	.	6560001	7000000	#9191FF	1	0.375
chr2	7000001	7240000	A.2.2.1.1.1.1.2.2.2.2	0.570221752903907	.	7000001	7240000	#FFDADA	1	0.625
chr2	7240001	7560000	B.1.1.1.2.1.1.1.1.1	0.450897571277719	.	7240001	7560000	#DADAFF	1	0.5
chr2	7560001	7840000	B.1.1.1.2.1.1.1.1.2	0.449841605068638	.	7560001	7840000	#DADAFF	1	0.5
chr2	7840001	8120000	A.2.1.1.1.1.1.1.2.2	0.708553326293559	.	7840001	8120000	#FF9191	1	0.75
chr2	8120001	8360000	A.1.2.1.1.1.2.2.1.1.2	0.853220696937698	.	8120001	8360000	#FF4848	1	0.875
chr2	8360001	8520000	A.1.2.1.1.2.2.2.2.1	0.834213305174234	.	8360001	8520000	#FF4848	1	0.875
chr2	8520001	8720000	A.1.1.2.2.1.2.2.2.1	0.894403379091869	.	8520001	8720000	#FF0000	1	1
chr2	8720001	8840000	A.2.1.1.2.1.1.2.1.1	0.682154171066526	.	8720001	8840000	#FF9191	1	0.75
chr2	8840001	8920000	A.2.1.2.1.2.1.1.2.2	0.627243928194298	.	8840001	8920000	#FF9191	1	0.75
chr2	8920001	9160000	A.2.1.2.1.2.1.1.2.1	0.628299894403379	.	8920001	9160000	#FF9191	1	0.75
chr2	9160001	9560000	A.1.2.2.2.1.1.2.2.2.2	0.742344244984161	.	9160001	9560000	#FF4848	1	0.875
chr2	9560001	9960000	A.1.1.1.1.2.2.1.2.2.1	0.986272439281943	.	9560001	9960000	#FF0000	1	1
chr2	9960001	10120000	A.1.2.2.1.1.1.1.1.1	0.794086589229145	.	9960001	10120000	#FF4848	1	0.875
chr2	10120001	10240000	A.2.1.1.2.1.1.1.1.1	0.68532206969377	.	10120001	10240000	#FF9191	1	0.75
chr2	10240001	10640000	A.1.1.2.1.1.1.1.1.2.2	0.950369588173178	.	10240001	10640000	#FF0000	1	1
chr2	10640001	10960000	A.1.1.2.2.1.2.1.1.2.1.1	0.901795142555438	.	10640001	10960000	#FF0000	1	1
chr2	10960001	11280000	A.1.2.2.2.1.2.1.1.2	0.739176346356917	.	10960001	11280000	#FF4848	1	0.875
chr2	11280001	11560000	A.1.1.2.1.1.2.2.1.1	0.940865892291447	.	11280001	11560000	#FF0000	1	1
chr2	11560001	11960000	A.1.2.2.2.2.2.1.1.1	0.724392819429778	.	11560001	11960000	#FF4848	1	0.875
chr2	11960001	12280000	A.1.2.2.2.2.2.1.1.2.2	0.722280887011616	.	11960001	12280000	#FF4848	1	0.875
chr2	12280001	12720000	A.2.1.2.2.1.1.1.2.2	0.615628299894403	.	12280001	12720000	#FF9191	1	0.75
chr2	12720001	12920000	A.2.2.2.1.2.1.2	0.503695881731785	.	12720001	12920000	#FFDADA	1	0.625
chr2	12920001	13200000	B.1.2.1.1.2.2.1.1.2	0.373812038014784	.	12920001	13200000	#9191FF	1	0.375
chr2	13200001	13480000	B.2.1.2.1.2.1.2.2.1	0.20168954593453	.	13200001	13480000	#4848FF	1	0.25
chr2	13480001	13560000	B.2.1.2.1.2.1.2.1.2.2	0.202745512143611	.	13480001	13560000	#4848FF	1	0.25
chr2	13560001	13720000	B.2.2.1.2.1.1.2.1.2	0.0939809926082365	.	13560001	13720000	#0000FF	1	0.125
chr2	13720001	14040000	B.2.2.1.2.1.2.1.2.2	0.0855332629355861	.	13720001	14040000	#0000FF	1	0.125
chr2	14040001	14360000	B.2.2.2.1.2.2.1.2.1.2	0.0200633579725449	.	14040001	14360000	#0000FF	1	0.125
chr2	14360001	14520000	B.2.1.2.1.2.1.2.1.1	0.205913410770855	.	14360001	14520000	#4848FF	1	0.25
chr2	14520001	14720000	B.2.1.2.1.2.1.2.1.2.1.1	0.204857444561774	.	14520001	14720000	#4848FF	1	0.25
chr2	14720001	15240000	B.2.1.1.1.1.2.1.1.1.2	0.279831045406547	.	14720001	15240000	#4848FF	1	0.25
chr2	15240001	15440000	A.2.2.1.1.1.1.1.1.1	0.58078141499472	.	15240001	15440000	#FFDADA	1	0.625
chr2	15440001	15760000	A.2.1.1.1.1.2.1.1	0.705385427666315	.	15440001	15760000	#FF9191	1	0.75
chr2	15760001	15960000	B.1.1.1.2.1.2.2.2.1	0.441393875395987	.	15760001	15960000	#DADAFF	1	0.5
chr2	15960001	16240000	B.1.2.1.1.2.1.1.1	0.380147835269271	.	15960001	16240000	#9191FF	1	0.375
chr2	16240001	16280000	B.1.2.1.1.1.2.1.1.1	0.387539598732841	.	16240001	16280000	#9191FF	1	0.375
chr2	16320001	16400000	B.1.2.1.1.1.2.1.1.1	0.387539598732841	.	16320001	16400000	#9191FF	1	0.375
chr2	16400001	16800000	B.1.2.1.2.2.2.2.2.2	0.326293558606125	.	16400001	16800000	#9191FF	1	0.375
chr2	16800001	16960000	A.2.2.2.1.2.1.1.2.2	0.504751847940866	.	16800001	16960000	#FFDADA	1	0.625
chr2	16960001	17280000	B.2.1.2.1.1.1.2.2.2	0.222808870116156	.	16960001	17280000	#4848FF	1	0.25
chr2	17280001	17360000	B.1.2.1.1.1.2.1.2	0.385427666314678	.	17280001	17360000	#9191FF	1	0.375
chr2	17360001	17640000	B.1.2.1.1.2.2.1.2.2.2	0.37064413938754	.	17360001	17640000	#9191FF	1	0.375
chr2	17640001	17880000	A.2.2.1.1.1.1.1.1.2.1.2	0.578669482576558	.	17640001	17880000	#FFDADA	1	0.625
chr2	17880001	18040000	A.2.1.1.2.2.2.2.1.1	0.650475184794087	.	17880001	18040000	#FF9191	1	0.75
chr2	18040001	18280000	B.1.2.1.1.2.2.2.2	0.367476240760296	.	18040001	18280000	#9191FF	1	0.375
chr2	18280001	18560000	B.1.2.1.2.2.2.1.2.2	0.331573389651531	.	18280001	18560000	#9191FF	1	0.375
chr2	18560001	18640000	B.1.2.1.1.1.2.2.2.1	0.383315733896515	.	18560001	18640000	#9191FF	1	0.375
chr2	18640001	19000000	B.1.2.1.2.2.2.2.1.1	0.33051742344245	.	18640001	19000000	#9191FF	1	0.375
chr2	19000001	19160000	B.1.1.2.1.2.1.2	0.41921858500528	.	19000001	19160000	#DADAFF	1	0.5
chr2	19160001	19280000	B.1.2.1.1.1.2.1.1.2	0.386483632523759	.	19160001	19280000	#9191FF	1	0.375
chr2	19280001	19480000	B.1.2.2.2.2.1.1.1.1.2	0.298838437170011	.	19280001	19480000	#9191FF	1	0.375
chr2	19480001	19680000	B.1.1.2.2.2.2.2.1.1	0.401267159450898	.	19480001	19680000	#DADAFF	1	0.5
chr2	19680001	19920000	B.1.1.2.2.2.2.2.2.1	0.399155227032735	.	19680001	19920000	#DADAFF	1	0.5
chr2	19920001	20080000	A.2.2.2.2.1.2.1.2.2.2	0.484688489968321	.	19920001	20080000	#FFDADA	1	0.625
chr2	20080001	20360000	A.1.2.1.1.1.2.1.1.2.1	0.860612460401267	.	20080001	20360000	#FF4848	1	0.875
chr2	20360001	20440000	A.2.1.1.2.1.1.2.1.2	0.681098204857445	.	20360001	20440000	#FF9191	1	0.75
chr2	20440001	20680000	A.1.1.2.2.1.2.2.2.2.1	0.893347412882788	.	20440001	20680000	#FF0000	1	1
chr2	20680001	20840000	A.1.2.1.1.1.2.2.1.1.1.2	0.854276663146779	.	20680001	20840000	#FF4848	1	0.875
chr2	20840001	21080000	A.2.1.1.2.2.2.2.1.2.1	0.649419218585005	.	20840001	21080000	#FF9191	1	0.75
chr2	21080001	21200000	A.2.2.2.2.1.2.1.2.1	0.486800422386484	.	21080001	21200000	#FFDADA	1	0.625
chr2	21200001	21400000	B.1.2.1.1.2.2.2.1.1	0.369588173178458	.	21200001	21400000	#9191FF	1	0.375
chr2	21400001	21600000	B.1.2.2.2.2.1.2.2	0.293558606124604	.	21400001	21600000	#9191FF	1	0.375
chr2	21600001	21880000	B.2.2.2.1.2.2.1.1	0.0221752903907075	.	21600001	21880000	#0000FF	1	0.125
chr2	21880001	22040000	B.2.2.1.2.2.2.1.1.2	0.071805702217529	.	21880001	22040000	#0000FF	1	0.125
chr2	22040001	22200000	B.2.2.1.2.2.2.1.2.2.1	0.0696937697993664	.	22040001	22200000	#0000FF	1	0.125
chr2	22200001	22400000	B.2.2.2.2.1.2.1.1.1	0.0158394931362196	.	22200001	22400000	#0000FF	1	0.125
chr2	22400001	22720000	B.2.2.2.2.1.2.1.2.2	0.0126715945089757	.	22400001	22720000	#0000FF	1	0.125
chr2	22720001	23040000	B.2.2.2.2.1.2.1.1.2	0.0147835269271383	.	22720001	23040000	#0000FF	1	0.125
chr2	23040001	23360000	B.1.2.2.2.2.1.1.2.2	0.295670538542767	.	23040001	23360000	#9191FF	1	0.375
chr2	23360001	23560000	B.1.1.1.2.1.2.1.2.1	0.444561774023231	.	23360001	23560000	#DADAFF	1	0.5
chr2	23560001	24000000	A.1.2.2.2.2.2.1.1.2.1	0.723336853220697	.	23560001	24000000	#FF4848	1	0.875
chr2	24000001	24360000	A.1.1.1.2.1.1.2.1.2	0.979936642027455	.	24000001	24360000	#FF0000	1	1
chr2	24360001	24600000	A.1.1.1.2.1.1.2.1.1	0.980992608236536	.	24360001	24600000	#FF0000	1	1
chr2	24600001	24680000	A.1.2.2.2.1.2.2.2	0.731784582893347	.	24600001	24680000	#FF4848	1	0.875
chr2	24680001	25000000	A.1.1.1.1.2.2.1.2.2.2	0.985216473072862	.	24680001	25000000	#FF0000	1	1
chr2	25000001	25120000	A.1.2.2.1.1.1.1.2	0.791974656810982	.	25000001	25120000	#FF4848	1	0.875
chr2	25120001	25440000	A.1.1.1.2.1.2.1.2.2.1	0.969376979936642	.	25120001	25440000	#FF0000	1	1
chr2	25440001	25640000	A.1.1.2.2.2.2.1.1.1	0.883843717001056	.	25440001	25640000	#FF0000	1	1
chr2	25640001	25760000	A.1.2.1.1.2.1.1.2.1	0.843717001055966	.	25640001	25760000	#FF4848	1	0.875
chr2	25760001	25880000	A.1.2.2.1.1.1.1.1.2	0.793030623020063	.	25760001	25880000	#FF4848	1	0.875
chr2	25880001	26200000	A.1.1.2.2.2.2.1.1.2.1	0.882787750791975	.	25880001	26200000	#FF0000	1	1
chr2	26200001	26640000	A.1.1.1.2.1.2.1.2.2.2	0.968321013727561	.	26200001	26640000	#FF0000	1	1
chr2	26640001	26960000	A.2.1.1.1.2.2.2.2.2	0.686378035902851	.	26640001	26960000	#FF9191	1	0.75
chr2	26960001	27160000	A.2.1.1.2.1.1.1.1.2	0.684266103484689	.	26960001	27160000	#FF9191	1	0.75
chr2	27160001	27640000	A.1.1.1.2.1.2.1.1.2	0.972544878563886	.	27160001	27640000	#FF0000	1	1
chr2	27640001	27920000	A.1.2.1.1.1.1.1.1.2.2	0.87117212249208	.	27640001	27920000	#FF4848	1	0.875
chr2	27920001	28200000	A.1.2.2.2.1.1.2.1.1.2	0.750791974656811	.	27920001	28200000	#FF4848	1	0.875
chr2	28200001	28840000	A.1.2.1.2.2.1.2.1	0.803590285110876	.	28200001	28840000	#FF4848	1	0.875
chr2	28840001	29040000	A.1.2.1.1.1.1.2.2	0.86272439281943	.	28840001	29040000	#FF4848	1	0.875
chr2	29040001	29440000	A.1.1.2.1.1.2.2.1.2	0.939809926082365	.	29040001	29440000	#FF0000	1	1
chr2	29440001	29840000	A.2.1.2.2.2.1.1.1.1.1.2	0.594508975712777	.	29440001	29840000	#FF9191	1	0.75
chr2	29840001	29920000	A.2.2.2.2.1.2.2.2	0.482576557550158	.	29840001	29920000	#FFDADA	1	0.625
chr2	29920001	30040000	A.2.2.1.1.1.1.1.2.1	0.576557550158395	.	29920001	30040000	#FFDADA	1	0.625
chr2	30040001	30360000	A.2.1.2.2.2.1.1.2.2.2	0.587117212249208	.	30040001	30360000	#FF9191	1	0.75
chr2	30360001	30920000	A.1.1.2.1.1.2.1.2.2	0.941921858500528	.	30360001	30920000	#FF0000	1	1
chr2	30920001	31160000	A.2.2.1.1.1.1.1.2.2	0.575501583949314	.	30920001	31160000	#FFDADA	1	0.625
chr2	31160001	31400000	A.2.2.2.2.1.2.1.1.2	0.487856388595565	.	31160001	31400000	#FFDADA	1	0.625
chr2	31400001	31520000	A.2.2.1.2.1.2.1.1	0.542766631467793	.	31400001	31520000	#FFDADA	1	0.625
chr2	31520001	31880000	B.1.1.1.2.1.1.1.2	0.448785638859556	.	31520001	31880000	#DADAFF	1	0.5
chr2	31880001	32080000	A.2.2.2.2.1.2.1.1.1	0.488912354804646	.	31880001	32080000	#FFDADA	1	0.625
chr2	32080001	32240000	A.1.1.2.2.1.2.1.1.2.1.2	0.900739176346357	.	32080001	32240000	#FF0000	1	1
chr2	32240001	32760000	A.1.1.1.1.2.2.1.2.1.1	0.988384371700106	.	32240001	32760000	#FF0000	1	1
chr2	32760001	33000000	A.1.2.1.1.1.2.1.1.2.2	0.859556494192186	.	32760001	33000000	#FF4848	1	0.875
chr2	33000001	33200000	A.2.1.2.2.2.1.1.2.1.1	0.590285110876452	.	33000001	33200000	#FF9191	1	0.75
chr2	33200001	33280000	B.1.1.1.1.1.1.1.2.1.1.2	0.476240760295671	.	33200001	33280000	#DADAFF	1	0.5
chr2	33280001	33480000	A.2.2.1.1.2.2.1.2	0.553326293558606	.	33280001	33480000	#FFDADA	1	0.625
chr2	33480001	33680000	A.2.1.1.2.2.2.2.1.2.2	0.648363252375924	.	33480001	33680000	#FF9191	1	0.75
chr2	33680001	33840000	A.1.2.2.2.2.2.1.2.2	0.720168954593453	.	33680001	33840000	#FF4848	1	0.875
chr2	33840001	34040000	B.1.1.2.2.2.2.2.2.2	0.398099260823654	.	33840001	34040000	#DADAFF	1	0.5
chr2	34040001	34240000	B.2.1.1.1.1.2.1.1.1.1.1	0.28194297782471	.	34040001	34240000	#4848FF	1	0.25
chr2	34240001	34360000	B.2.1.1.1.2.2.2.1	0.265047518479409	.	34240001	34360000	#4848FF	1	0.25
chr2	34360001	34520000	B.2.1.2.1.2.1.1.1.1	0.209081309398099	.	34360001	34520000	#4848FF	1	0.25
chr2	34520001	34800000	B.2.2.2.1.2.1.1.2.2	0.0316789862724393	.	34520001	34800000	#0000FF	1	0.125
chr2	34800001	35000000	B.2.1.2.1.2.1.2.1.2.1.2	0.203801478352693	.	34800001	35000000	#4848FF	1	0.25
chr2	35000001	35560000	B.2.2.2.2.1.2.1.2.1	0.013727560718057	.	35000001	35560000	#0000FF	1	0.125
chr2	35560001	35760000	B.2.1.2.1.2.1.2.2.2	0.200633579725449	.	35560001	35760000	#4848FF	1	0.25
chr2	35760001	36000000	B.2.2.1.2.1.1.2.2.2	0.0897571277719113	.	35760001	36000000	#0000FF	1	0.125
chr2	36000001	36080000	B.2.1.1.1.2.1.1.1	0.272439281942978	.	36000001	36080000	#4848FF	1	0.25
chr2	36080001	36160000	B.2.1.1.1.2.1.1.2.2	0.270327349524815	.	36080001	36160000	#4848FF	1	0.25
chr2	36160001	36520000	B.2.1.2.1.1.1.2.2.1	0.223864836325238	.	36160001	36520000	#4848FF	1	0.25
chr2	36520001	36720000	B.1.2.1.1.2.1.1.2	0.37909186906019	.	36520001	36720000	#9191FF	1	0.375
chr2	36720001	37040000	A.2.2.2.1.2.1.1.2.1	0.505807814149947	.	36720001	37040000	#FFDADA	1	0.625
chr2	37040001	37320000	A.1.1.2.1.1.2.2.2	0.938753959873284	.	37040001	37320000	#FF0000	1	1
chr2	37320001	37640000	A.1.1.1.2.1.1.1.1	0.983104540654699	.	37320001	37640000	#FF0000	1	1
chr2	37640001	37760000	A.1.2.1.1.2.2.2.2.2	0.833157338965153	.	37640001	37760000	#FF4848	1	0.875
chr2	37760001	38000000	A.1.1.1.2.1.2.1.2.1.1	0.971488912354805	.	37760001	38000000	#FF0000	1	1
chr2	38000001	38160000	A.1.2.2.2.1.1.2.1.2.1.1	0.74973600844773	.	38000001	38160000	#FF4848	1	0.875
chr2	38160001	38320000	A.1.2.1.1.2.1.2.1.2	0.840549102428722	.	38160001	38320000	#FF4848	1	0.875
chr2	38320001	38560000	A.1.1.2.2.1.2.1.1.1.2	0.90285110876452	.	38320001	38560000	#FF0000	1	1
chr2	38560001	38640000	A.1.2.1.1.2.1.1.1.2.1	0.845828933474129	.	38560001	38640000	#FF4848	1	0.875
chr2	38640001	38800000	A.1.2.1.1.2.1.2.1.1	0.841605068637804	.	38640001	38800000	#FF4848	1	0.875
chr2	38800001	38960000	A.1.2.1.1.2.1.2.2	0.839493136219641	.	38800001	38960000	#FF4848	1	0.875
chr2	38960001	39080000	A.2.1.1.1.2.2.1.2	0.692713833157339	.	38960001	39080000	#FF9191	1	0.75
chr2	39080001	39320000	A.1.1.2.2.1.2.2.2.2.2	0.892291446673706	.	39080001	39320000	#FF0000	1	1
chr2	39320001	39440000	A.2.1.1.2.1.1.2.2	0.680042238648363	.	39320001	39440000	#FF9191	1	0.75
chr2	39440001	39760000	A.1.1.2.2.1.2.2.1.1	0.897571277719113	.	39440001	39760000	#FF0000	1	1
chr2	39760001	40040000	A.2.1.2.2.1.1.1.2.1	0.616684266103485	.	39760001	40040000	#FF9191	1	0.75
chr2	40040001	40440000	B.1.2.1.2.2.2.2.1.2	0.329461457233369	.	40040001	40440000	#9191FF	1	0.375
chr2	40440001	40560000	B.1.1.2.2.2.2.1	0.402323125659979	.	40440001	40560000	#DADAFF	1	0.5
chr2	40560001	40800000	B.2.1.1.1.1.2.2.1	0.27455121436114	.	40560001	40800000	#4848FF	1	0.25
chr2	40800001	41080000	B.2.2.1.2.1.2.1.1.2	0.0876451953537487	.	40800001	41080000	#0000FF	1	0.125
chr2	41080001	41240000	B.2.2.1.2.1.1.1.1	0.101372756071806	.	41080001	41240000	#0000FF	1	0.125
chr2	41240001	41400000	B.2.2.1.2.1.1.2.1.1.1	0.0960929250263992	.	41240001	41400000	#0000FF	1	0.125
chr2	41400001	41600000	B.2.2.1.2.1.2.1.1.1	0.08870116156283	.	41400001	41600000	#0000FF	1	0.125
chr2	41600001	41880000	B.2.1.1.1.1.2.1.1.1.1.2	0.280887011615628	.	41600001	41880000	#4848FF	1	0.25
chr2	41880001	42080000	B.1.1.1.2.1.2.2.1	0.442449841605069	.	41880001	42080000	#DADAFF	1	0.5
chr2	42080001	42320000	A.2.1.1.1.1.2.2.2.2.2	0.699049630411827	.	42080001	42320000	#FF9191	1	0.75
chr2	42320001	42720000	A.1.1.1.2.1.1.1.2	0.982048574445618	.	42320001	42720000	#FF0000	1	1
chr2	42720001	43000000	A.1.1.1.2.1.2.2.2.2.2	0.964097148891235	.	42720001	43000000	#FF0000	1	1
chr2	43000001	43280000	A.1.1.2.2.1.2.1.1.2.2	0.899683210137276	.	43000001	43280000	#FF0000	1	1
chr2	43280001	43480000	A.1.2.1.1.2.1.1.2.2	0.842661034846885	.	43280001	43480000	#FF4848	1	0.875
chr2	43480001	43680000	A.1.1.1.2.1.2.1.2.1.2	0.970432946145723	.	43480001	43680000	#FF0000	1	1
chr2	43680001	43840000	A.1.1.2.2.2.2.1.1.2.2	0.881731784582893	.	43680001	43840000	#FF0000	1	1
chr2	43840001	44400000	A.1.1.2.1.1.2.1.2.1	0.942977824709609	.	43840001	44400000	#FF0000	1	1
chr2	44400001	44840000	A.1.1.2.2.1.2.1.2	0.898627243928194	.	44400001	44840000	#FF0000	1	1
chr2	44840001	45080000	A.1.2.2.2.1.1.2.1.1.1	0.751847940865892	.	44840001	45080000	#FF4848	1	0.875
chr2	45080001	45240000	A.2.1.2.1.2.1.2.1.1.1	0.626187961985216	.	45080001	45240000	#FF9191	1	0.75
chr2	45240001	45400000	A.2.2.1.2.1.2.1.2.2	0.54065469904963	.	45240001	45400000	#FFDADA	1	0.625
chr2	45400001	45640000	A.2.1.2.2.2.1.1.2.2.1	0.588173178458289	.	45400001	45640000	#FF9191	1	0.75
chr2	45640001	45840000	A.1.2.2.2.1.1.2.2.2.1.2	0.743400211193242	.	45640001	45840000	#FF4848	1	0.875
chr2	45840001	46240000	A.1.1.1.2.1.2.2.1	0.967265047518479	.	45840001	46240000	#FF0000	1	1
chr2	46240001	46400000	A.2.1.2.1.2.1.1.1.1	0.630411826821542	.	46240001	46400000	#FF9191	1	0.75
chr2	46400001	46720000	A.1.2.1.2.2.1.2.2	0.802534318901795	.	46400001	46720000	#FF4848	1	0.875
chr2	46720001	47160000	A.1.1.1.2.1.2.1.1.1	0.973600844772967	.	46720001	47160000	#FF0000	1	1
chr2	47160001	47560000	A.1.1.2.1.1.1.1.1.2.1	0.95142555438226	.	47160001	47560000	#FF0000	1	1
chr2	47560001	47760000	A.1.2.2.2.1.1.2.1.2.1.2	0.748680042238648	.	47560001	47760000	#FF4848	1	0.875
chr2	47760001	48080000	A.1.1.1.2.1.2.2.2.2.1	0.965153115100317	.	47760001	48080000	#FF0000	1	1
chr2	48080001	48360000	A.1.1.2.2.1.2.2.1.2.1	0.896515311510032	.	48080001	48360000	#FF0000	1	1
chr2	48360001	48480000	A.1.2.2.2.1.2.2.1.2	0.732840549102429	.	48360001	48480000	#FF4848	1	0.875
chr2	48480001	48720000	A.1.1.2.1.1.2.1.1.1	0.945089757127772	.	48480001	48720000	#FF0000	1	1
chr2	48720001	49000000	B.1.1.1.2.1.2.1.1.1	0.446673706441394	.	48720001	49000000	#DADAFF	1	0.5
chr2	49000001	49320000	B.1.2.1.2.2.2.1.1.1	0.334741288278775	.	49000001	49320000	#9191FF	1	0.375
chr2	49320001	49560000	B.2.1.2.1.2.2.2.1.2	0.197465681098205	.	49320001	49560000	#4848FF	1	0.25
chr2	49560001	49880000	B.2.2.2.1.2.1.1.2.1	0.0327349524815206	.	49560001	49880000	#0000FF	1	0.125
chr2	49880001	50040000	B.2.1.2.1.1.1.2.1.2.1	0.2259767687434	.	49880001	50040000	#4848FF	1	0.25
chr2	50040001	50400000	B.2.2.1.2.2.2.2.2.1	0.0633579725448786	.	50040001	50400000	#0000FF	1	0.125
chr2	50400001	50720000	B.2.2.1.2.1.2.2.1	0.0844772967265048	.	50400001	50720000	#0000FF	1	0.125
chr2	50720001	51080000	B.2.2.1.2.2.2.2.2.2.2	0.0601900739176346	.	50720001	51080000	#0000FF	1	0.125
chr2	51080001	51440000	B.2.2.2.1.2.2.2	0.0179514255543823	.	51080001	51440000	#0000FF	1	0.125
chr2	51440001	51640000	B.2.2.1.2.2.2.1.2.2.2.2	0.0675818373812038	.	51440001	51640000	#0000FF	1	0.125
chr2	51640001	51760000	B.2.1.2.1.2.1.1.1.2	0.208025343189018	.	51640001	51760000	#4848FF	1	0.25
chr2	51760001	51960000	B.2.2.1.2.2.2.1.2.2.2.1	0.0686378035902851	.	51760001	51960000	#0000FF	1	0.125
chr2	51960001	52320000	B.2.2.2.1.2.2.1.2.1.1	0.0211193241816262	.	51960001	52320000	#0000FF	1	0.125
chr2	52320001	52480000	B.2.2.1.2.1.1.2.2.1.2.2	0.0908130939809926	.	52320001	52480000	#0000FF	1	0.125
chr2	52480001	52840000	B.2.2.1.2.2.2.2.1.2.1	0.0654699049630412	.	52480001	52840000	#0000FF	1	0.125
chr2	52840001	53040000	B.2.2.1.2.2.2.1.2.1	0.0707497360084477	.	52840001	53040000	#0000FF	1	0.125
chr2	53040001	53240000	B.2.2.1.2.1.1.2.2.1.2.1	0.0918690601900739	.	53040001	53240000	#0000FF	1	0.125
chr2	53240001	53320000	B.2.1.2.1.1.2.1.1.1.2	0.220696937697994	.	53240001	53320000	#4848FF	1	0.25
chr2	53320001	53600000	B.2.1.2.1.2.2.2.1.1	0.198521647307286	.	53320001	53600000	#4848FF	1	0.25
chr2	53600001	53920000	B.1.2.1.1.2.2.1.1.1	0.374868004223865	.	53600001	53920000	#9191FF	1	0.375
chr2	53920001	54080000	A.2.1.1.1.1.2.1.2.1	0.704329461457233	.	53920001	54080000	#FF9191	1	0.75
chr2	54080001	54240000	A.1.2.2.2.1.1.2.2.1.2	0.745512143611404	.	54080001	54240000	#FF4848	1	0.875
chr2	54240001	54360000	A.2.1.2.2.2.2.2	0.581837381203801	.	54240001	54360000	#FF9191	1	0.75
chr2	54360001	54720000	A.2.2.1.1.1.1.1.1.2.1.1	0.579725448785639	.	54360001	54720000	#FFDADA	1	0.625
chr2	54720001	54920000	A.1.2.1.1.1.2.1.2.1.1	0.858500527983104	.	54720001	54920000	#FF4848	1	0.875
chr2	54920001	55200000	A.1.2.2.2.1.1.2.2.1.1	0.746568109820486	.	54920001	55200000	#FF4848	1	0.875
chr2	55200001	55320000	A.1.2.1.1.1.2.2.1.1.1.1	0.855332629355861	.	55200001	55320000	#FF4848	1	0.875
chr2	55320001	55520000	A.1.1.1.2.1.1.2.2.2.2	0.974656810982049	.	55320001	55520000	#FF0000	1	1
chr2	55520001	55640000	A.1.2.1.1.1.1.2.1.1.1	0.866948257655755	.	55520001	55640000	#FF4848	1	0.875
chr2	55640001	55920000	A.1.2.1.1.1.2.1.1.1	0.861668426610348	.	55640001	55920000	#FF4848	1	0.875
chr2	55920001	56400000	B.1.2.1.1.2.2.1.2.2.1	0.371700105596621	.	55920001	56400000	#9191FF	1	0.375
chr2	56400001	56480000	B.2.1.1.1.1.2.1.1.2.2	0.277719112988384	.	56400001	56480000	#4848FF	1	0.25
chr2	56480001	56840000	B.2.2.1.2.2.2.2.1.2.2	0.0644139387539599	.	56480001	56840000	#0000FF	1	0.125
chr2	56840001	57040000	B.2.2.1.2.2.1.1.1.2.1	0.0791974656810982	.	56840001	57040000	#0000FF	1	0.125
chr2	57040001	57160000	B.2.2.1.2.1.1.2.2.1.1	0.0929250263991552	.	57040001	57160000	#0000FF	1	0.125
chr2	57200001	57240000	B.2.2.1.2.1.1.2.2.1.1	0.0929250263991552	.	57200001	57240000	#0000FF	1	0.125
chr2	57240001	57560000	B.2.2.1.2.1.2.1.2.1	0.0865892291446674	.	57240001	57560000	#0000FF	1	0.125
chr2	57560001	58000000	B.2.1.1.1.1.2.2.2	0.273495248152059	.	57560001	58000000	#4848FF	1	0.25
chr2	58000001	58160000	A.2.2.1.1.2.1.1.2	0.558606124604013	.	58000001	58160000	#FFDADA	1	0.625
chr2	58160001	58480000	A.1.2.2.2.2.2.1.2.1	0.721224920802534	.	58160001	58480000	#FF4848	1	0.875
chr2	58480001	58720000	B.1.1.2.2.2.2.2.1.2	0.400211193241816	.	58480001	58720000	#DADAFF	1	0.5
chr2	58720001	58800000	B.1.2.1.1.1.2.2.2.2.2	0.381203801478353	.	58720001	58800000	#9191FF	1	0.375
chr2	58800001	59000000	B.1.2.1.2.2.2.2.2.1.2	0.327349524815206	.	58800001	59000000	#9191FF	1	0.375
chr2	59000001	59160000	B.1.2.1.2.2.1.1	0.340021119324182	.	59000001	59160000	#9191FF	1	0.375
chr2	59160001	59520000	B.1.2.1.2.2.2.1.1.2	0.333685322069694	.	59160001	59520000	#9191FF	1	0.375
chr2	59520001	59880000	B.2.1.2.1.1.1.2.1.2.2	0.224920802534319	.	59520001	59880000	#4848FF	1	0.25
chr2	59880001	60000000	B.1.2.2.2.1.1.2.2.2	0.303062302006336	.	59880001	60000000	#9191FF	1	0.375
chr2	60000001	60080000	B.1.1.2.1.2.1.1.2.2	0.420274551214361	.	60000001	60080000	#DADAFF	1	0.5
chr2	60080001	60160000	B.1.1.2.1.2.1.1.2.1	0.421330517423442	.	60080001	60160000	#DADAFF	1	0.5
chr2	60160001	60360000	B.1.1.1.2.1.2.2.2.2	0.440337909186906	.	60160001	60360000	#DADAFF	1	0.5
chr2	60360001	60520000	A.2.2.2.1.1.2.1.1.2	0.519535374868004	.	60360001	60520000	#FFDADA	1	0.625
chr2	60520001	60760000	A.1.2.1.1.1.2.1.2.2	0.856388595564942	.	60520001	60760000	#FF4848	1	0.875
chr2	60760001	60920000	A.2.1.1.2.2.2.2.2.1	0.647307286166843	.	60760001	60920000	#FF9191	1	0.75
chr2	60920001	61400000	A.1.1.1.1.2.2.1.1.1	0.990496304118268	.	60920001	61400000	#FF0000	1	1
chr2	61400001	61720000	A.1.1.1.2.1.1.2.2.2.1.2.1	0.976768743400211	.	61400001	61720000	#FF0000	1	1
chr2	61720001	61920000	A.1.2.1.1.2.2.2.1.2	0.835269271383316	.	61720001	61920000	#FF4848	1	0.875
chr2	61920001	62120000	A.1.1.2.2.1.2.1.1.1.1	0.903907074973601	.	61920001	62120000	#FF0000	1	1
chr2	62120001	62440000	A.1.1.1.2.1.1.2.2.2.1.2.2	0.97571277719113	.	62120001	62440000	#FF0000	1	1
chr2	62440001	62680000	A.1.2.1.1.1.1.2.1.2.2	0.863780359028511	.	62440001	62680000	#FF4848	1	0.875
chr2	62680001	62880000	A.2.1.1.2.1.2.2.1.1	0.675818373812038	.	62680001	62880000	#FF9191	1	0.75
chr2	62880001	63040000	A.2.1.1.2.1.2.2.2.1.2	0.671594508975713	.	62880001	63040000	#FF9191	1	0.75
chr2	63040001	63520000	A.2.2.1.1.2.2.1.1.1	0.55649419218585	.	63040001	63520000	#FFDADA	1	0.625
chr2	63520001	63760000	A.2.2.1.2.2.2.2	0.526927138331573	.	63520001	63760000	#FFDADA	1	0.625
chr2	63760001	64040000	A.2.1.2.2.2.1.1.1.1.1.1	0.595564941921858	.	63760001	64040000	#FF9191	1	0.75
chr2	64040001	64240000	A.1.2.1.1.1.2.2.2.1.1	0.851108764519535	.	64040001	64240000	#FF4848	1	0.875
chr2	64240001	64520000	A.1.1.1.2.1.2.2.2.1	0.966209081309398	.	64240001	64520000	#FF0000	1	1
chr2	64520001	64880000	A.1.1.1.2.1.1.2.2.2.1.1	0.977824709609292	.	64520001	64880000	#FF0000	1	1
chr2	64880001	65040000	A.1.1.2.1.1.1.2.2.1	0.947201689545935	.	64880001	65040000	#FF0000	1	1
chr2	65040001	65120000	A.1.2.2.2.1.2.2.1.1.2	0.73389651531151	.	65040001	65120000	#FF4848	1	0.875
chr2	65120001	65280000	A.1.2.1.1.2.1.1.1.1	0.84688489968321	.	65120001	65280000	#FF4848	1	0.875
chr2	65280001	65480000	A.1.2.1.1.1.1.2.1.2.1	0.864836325237592	.	65280001	65480000	#FF4848	1	0.875
chr2	65480001	65840000	A.1.1.2.1.1.2.1.1.2	0.944033790918691	.	65480001	65840000	#FF0000	1	1
chr2	65840001	66240000	B.1.1.1.2.1.2.1.1.2	0.445617740232313	.	65840001	66240000	#DADAFF	1	0.5
chr2	66240001	66320000	B.1.2.2.2.1.1.1.1	0.307286166842661	.	66240001	66320000	#9191FF	1	0.375
chr2	66320001	66520000	B.1.2.2.2.1.1.2.2.1	0.304118268215417	.	66320001	66520000	#9191FF	1	0.375
chr2	66520001	66720000	B.1.2.2.2.1.1.1.2	0.30623020063358	.	66520001	66720000	#9191FF	1	0.375
chr2	66720001	66920000	B.1.2.2.2.1.1.2.1	0.305174234424498	.	66720001	66920000	#9191FF	1	0.375
chr2	66920001	67080000	B.2.1.1.1.2.2.2.2	0.263991552270327	.	66920001	67080000	#4848FF	1	0.25
chr2	67080001	67400000	B.2.1.2.1.2.2.2.2	0.196409714889124	.	67080001	67400000	#4848FF	1	0.25
chr2	67400001	67520000	B.1.2.1.2.2.1.2.2.1	0.336853220696938	.	67400001	67520000	#9191FF	1	0.375
chr2	67520001	67680000	B.1.2.1.1.1.1.2.1.2	0.389651531151003	.	67520001	67680000	#9191FF	1	0.375
chr2	67680001	67840000	B.1.2.1.1.1.1.2.2	0.388595564941922	.	67680001	67840000	#9191FF	1	0.375
chr2	67840001	67920000	B.1.2.1.2.2.1.2.2.2	0.335797254487856	.	67840001	67920000	#9191FF	1	0.375
chr2	67920001	68280000	B.1.1.2.2.2.1	0.40337909186906	.	67920001	68280000	#DADAFF	1	0.5
chr2	68280001	68480000	A.1.2.1.1.1.2.2.1.2	0.852164730728617	.	68280001	68480000	#FF4848	1	0.875
chr2	68480001	68600000	A.1.2.2.2.1.2.1.1.1.1	0.741288278775079	.	68480001	68600000	#FF4848	1	0.875
chr2	68600001	68720000	A.1.2.1.1.2.2.1.2	0.837381203801478	.	68600001	68720000	#FF4848	1	0.875
chr2	68720001	68880000	A.2.1.1.2.2.2.2.2.2	0.646251319957761	.	68720001	68880000	#FF9191	1	0.75
chr2	68880001	69080000	A.1.2.1.1.1.1.1.1.1.1	0.874340021119324	.	68880001	69080000	#FF4848	1	0.875
chr2	69080001	69520000	A.2.1.1.1.1.1.1.1.1	0.712777191129884	.	69080001	69520000	#FF9191	1	0.75
chr2	69520001	70280000	A.1.1.1.1.1.2.1.1	0.998944033790919	.	69520001	70280000	#FF0000	1	1
chr2	70280001	70520000	A.1.1.2.1.1.1.2.2.2	0.946145723336853	.	70280001	70520000	#FF0000	1	1
chr2	70520001	70720000	A.2.1.2.2.2.1.1.1.1.2.2	0.592397043294615	.	70520001	70720000	#FF9191	1	0.75
chr2	70720001	70880000	A.2.1.2.2.2.1.2.2	0.585005279831045	.	70720001	70880000	#FF9191	1	0.75
chr2	70880001	71200000	A.2.1.1.2.1.2.2.2.1.1	0.672650475184794	.	70880001	71200000	#FF9191	1	0.75
chr2	71200001	71360000	A.1.2.2.2.1.2.1.1.1.2	0.740232312565998	.	71200001	71360000	#FF4848	1	0.875
chr2	71360001	71720000	A.1.2.2.2.1.1.2.2.2.1.1	0.744456177402323	.	71360001	71720000	#FF4848	1	0.875
chr2	71720001	72200000	B.1.1.2.2.1.2.1.1.1	0.407602956705385	.	71720001	72200000	#DADAFF	1	0.5
chr2	72200001	72520000	B.1.2.1.1.2.2.1.2.1	0.372756071805702	.	72200001	72520000	#9191FF	1	0.375
chr2	72520001	72720000	B.1.2.2.2.2.1.1.1.2	0.297782470960929	.	72520001	72720000	#9191FF	1	0.375
chr2	72720001	72800000	B.1.2.2.2.1.2.1	0.302006335797254	.	72720001	72800000	#9191FF	1	0.375
chr2	72800001	73000000	B.1.2.1.1.1.1.2.1.1	0.390707497360084	.	72800001	73000000	#9191FF	1	0.375
chr2	73000001	73280000	A.2.2.1.1.2.1.1.1.2.2	0.559662090813094	.	73000001	73280000	#FFDADA	1	0.625
chr2	73280001	73440000	A.2.2.1.1.2.1.1.1.2.1	0.560718057022175	.	73280001	73440000	#FFDADA	1	0.625
chr2	73440001	73600000	A.1.2.2.2.1.1.2.1.2.2	0.747624076029567	.	73440001	73600000	#FF4848	1	0.875
chr2	73600001	73960000	A.1.2.1.1.1.2.2.2.2.2	0.847940865892291	.	73600001	73960000	#FF4848	1	0.875
chr2	73960001	74200000	A.1.2.1.1.1.1.2.1.1.2	0.865892291446674	.	73960001	74200000	#FF4848	1	0.875
chr2	74200001	74320000	A.1.2.1.1.2.1.1.1.2.2	0.844772967265047	.	74200001	74320000	#FF4848	1	0.875
chr2	74320001	74640000	A.1.1.1.1.2.2.1.1.2	0.989440337909187	.	74320001	74640000	#FF0000	1	1
chr2	74640001	74840000	A.1.1.1.2.1.1.2.2.1	0.978880675818374	.	74640001	74840000	#FF0000	1	1
chr2	74840001	75200000	A.1.2.1.1.1.2.2.2.2.1	0.848996832101373	.	74840001	75200000	#FF4848	1	0.875
chr2	75200001	75280000	A.2.2.1.1.2.1.2	0.557550158394931	.	75200001	75280000	#FFDADA	1	0.625
chr2	75280001	75560000	A.2.2.1.1.1.1.1.1.2.2	0.577613516367476	.	75280001	75560000	#FFDADA	1	0.625
chr2	75560001	75760000	A.2.2.1.1.1.1.2.1	0.574445617740232	.	75560001	75760000	#FFDADA	1	0.625
chr2	75760001	75960000	A.2.2.1.1.1.1.2.2.2.1.2	0.571277719112988	.	75760001	75960000	#FFDADA	1	0.625
chr2	75960001	76200000	B.1.2.1.2.2.1.2.1.1	0.3389651531151	.	75960001	76200000	#9191FF	1	0.375
chr2	76200001	76520000	B.2.2.1.2.1.2.2.2.1	0.0834213305174234	.	76200001	76520000	#0000FF	1	0.125
chr2	76520001	76880000	B.2.2.2.1.2.1.2.2.2.1.2	0.0242872228088701	.	76520001	76880000	#0000FF	1	0.125
chr2	76880001	77040000	B.2.1.2.1.1.2.1.2.1.1	0.218585005279831	.	76880001	77040000	#4848FF	1	0.25
chr2	77040001	77480000	B.2.2.2.1.2.1.2.2.2.1.1	0.0253431890179514	.	77040001	77480000	#0000FF	1	0.125
chr2	77480001	77600000	B.2.1.2.1.2.1.1.2	0.206969376979937	.	77480001	77600000	#4848FF	1	0.25
chr2	77600001	77880000	B.2.2.1.2.2.1.1.2.1	0.0770855332629356	.	77600001	77880000	#0000FF	1	0.125
chr2	77880001	78000000	B.2.1.2.1.1.2.1.1.2	0.219640971488912	.	77880001	78000000	#4848FF	1	0.25
chr2	78000001	78280000	B.2.2.1.2.2.1.1.1.2.2	0.0781414994720169	.	78000001	78280000	#0000FF	1	0.125
chr2	78280001	78400000	B.2.1.2.1.1.2.1.2.1.2.1.2	0.215417106652587	.	78280001	78400000	#4848FF	1	0.25
chr2	78400001	78600000	B.2.2.1.2.1.1.1.2.2	0.0971488912354805	.	78400001	78600000	#0000FF	1	0.125
chr2	78600001	78880000	B.2.2.1.2.1.1.1.2.1.2.1	0.0992608236536431	.	78600001	78880000	#0000FF	1	0.125
chr2	78880001	79160000	B.2.2.1.2.2.1.1.1.1.2	0.0802534318901795	.	78880001	79160000	#0000FF	1	0.125
chr2	79160001	79520000	B.2.2.1.2.1.2.2.2.2	0.0823653643083421	.	79160001	79520000	#0000FF	1	0.125
chr2	79520001	79840000	B.2.2.2.1.2.1.2.1.1	0.030623020063358	.	79520001	79840000	#0000FF	1	0.125
chr2	79840001	80200000	B.2.2.1.2.2.2.2.1.1	0.0665258711721225	.	79840001	80200000	#0000FF	1	0.125
chr2	80200001	80440000	B.2.1.2.1.1.1.2.1.1	0.227032734952482	.	80200001	80440000	#4848FF	1	0.25
chr2	80440001	80760000	B.2.2.1.2.2.1.1.2.2	0.0760295670538543	.	80440001	80760000	#0000FF	1	0.125
chr2	80760001	81000000	B.2.2.1.2.1.1.1.2.1.1	0.100316789862724	.	80760001	81000000	#0000FF	1	0.125
chr2	81000001	81400000	B.2.2.2.1.2.1.2.1.2	0.0295670538542767	.	81000001	81400000	#0000FF	1	0.125
chr2	81400001	81520000	B.2.1.2.1.1.2.1.2.2.1	0.213305174234424	.	81400001	81520000	#4848FF	1	0.25
chr2	81520001	81600000	B.2.1.1.1.2.1.2.2	0.268215417106653	.	81520001	81600000	#4848FF	1	0.25
chr2	81600001	82000000	B.2.2.2.1.2.1.2.2.1.1	0.0285110876451954	.	81600001	82000000	#0000FF	1	0.125
chr2	82000001	82160000	B.2.1.2.1.1.2.1.2.1.2.1.1.2	0.216473072861668	.	82000001	82160000	#4848FF	1	0.25
chr2	82160001	82360000	B.2.2.1.2.1.1.1.2.1.2.2	0.0982048574445618	.	82160001	82360000	#0000FF	1	0.125
chr2	82360001	82520000	B.2.1.2.1.1.2.1.2.1.2.1.1.1	0.21752903907075	.	82360001	82520000	#4848FF	1	0.25
chr2	82520001	82880000	B.2.2.2.1.2.1.2.2.1.2.1	0.027455121436114	.	82520001	82880000	#0000FF	1	0.125
chr2	82880001	83040000	B.2.2.1.2.2.1.2.1	0.074973600844773	.	82880001	83040000	#0000FF	1	0.125
chr2	83040001	83200000	B.2.2.1.2.2.1.1.1.1.1	0.0813093980992608	.	83040001	83200000	#0000FF	1	0.125
chr2	83200001	83320000	B.2.1.2.1.1.2.1.2.1.2.2	0.214361140443506	.	83200001	83320000	#4848FF	1	0.25
chr2	83320001	83400000	B.2.1.1.1.2.1.1.2.1	0.271383315733897	.	83320001	83400000	#4848FF	1	0.25
chr2	83400001	83720000	B.2.2.2.1.2.1.2.2.2.2	0.0232312565997888	.	83400001	83720000	#0000FF	1	0.125
chr2	83720001	83840000	B.2.1.2.1.1.2.1.2.2.2	0.212249208025343	.	83720001	83840000	#4848FF	1	0.25
chr2	83840001	84240000	B.2.2.2.1.2.1.2.2.1.2.2	0.0263991552270327	.	83840001	84240000	#0000FF	1	0.125
chr2	84240001	84320000	B.1.2.2.2.1.2.2	0.300950369588173	.	84240001	84320000	#9191FF	1	0.375
chr2	84320001	84640000	B.1.2.2.2.2.2.1.2	0.29039070749736	.	84320001	84640000	#9191FF	1	0.375
chr2	84640001	85080000	A.2.2.1.1.2.2.1.1.2.2	0.554382259767687	.	84640001	85080000	#FFDADA	1	0.625
chr2	85080001	85280000	A.1.2.1.1.1.2.1.2.1.2	0.857444561774023	.	85080001	85280000	#FF4848	1	0.875
chr2	85280001	85520000	A.2.1.2.2.2.1.1.2.1.2	0.589229144667371	.	85280001	85520000	#FF9191	1	0.75
chr2	85520001	85680000	A.1.2.2.2.1.2.2.1.1.1	0.734952481520591	.	85520001	85680000	#FF4848	1	0.875
chr2	85680001	86080000	A.1.1.1.1.2.2.1.2.1.2	0.987328405491024	.	85680001	86080000	#FF0000	1	1
chr2	86080001	86240000	A.1.2.1.1.2.2.2.1.1	0.836325237592397	.	86080001	86240000	#FF4848	1	0.875
chr2	86240001	86480000	A.1.2.1.1.1.1.1.1.1.2	0.873284054910243	.	86240001	86480000	#FF4848	1	0.875
chr2	86480001	86720000	A.1.2.1.1.1.2.2.2.1.2	0.850052798310454	.	86480001	86720000	#FF4848	1	0.875
chr2	86720001	86880000	A.1.2.1.1.2.2.1.1	0.83843717001056	.	86720001	86880000	#FF4848	1	0.875
chr2	86880001	87040000	A.2.1.1.1.2.2.1.1	0.69376979936642	.	86880001	87040000	#FF9191	1	0.75
chr2	87040001	87160000	A.2.2.1.2.2.1.2	0.536430834213305	.	87040001	87160000	#FFDADA	1	0.625
chr2	87280001	87400000	A.2.2.1.2.2.1.2	0.536430834213305	.	87280001	87400000	#FFDADA	1	0.625
chr2	87440001	87480000	A.2.2.1.2.2.1.2	0.536430834213305	.	87440001	87480000	#FFDADA	1	0.625
chr2	87480001	87520000	A.2.2.2.2.2.1	0.481520591341077	.	87480001	87520000	#FFDADA	1	0.625
chr2	87560001	87600000	A.2.2.2.2.2.1	0.481520591341077	.	87560001	87600000	#FFDADA	1	0.625
chr2	87760001	87840000	A.2.2.2.2.2.1	0.481520591341077	.	87760001	87840000	#FFDADA	1	0.625
chr2	87840001	87880000	A.2.2.2.2.2.2.2	0.479408658922914	.	87840001	87880000	#FFDADA	1	0.625
chr2	87920001	88000000	A.2.2.2.2.2.2.2	0.479408658922914	.	87920001	88000000	#FFDADA	1	0.625
chr2	88160001	88840000	A.2.2.1.1.2.2.1.1.2.1	0.555438225976769	.	88160001	88840000	#FFDADA	1	0.625
chr2	88840001	89320000	A.1.1.2.2.1.2.2.1.2.2	0.89545934530095	.	88840001	89320000	#FF0000	1	1
chr2	89400001	89560000	B.1.1.1.1.1.1.2.1	0.472016895459345	.	89400001	89560000	#DADAFF	1	0.5
chr2	89880001	89920000	B.1.2.1.1.1.2.2.1	0.384371700105597	.	89880001	89920000	#9191FF	1	0.375
chr2	90000001	90120000	B.1.2.1.1.1.2.2.1	0.384371700105597	.	90000001	90120000	#9191FF	1	0.375
chr2	90400001	90480000	B.2.1.1.1.1.2.1.1.2.1	0.278775079197466	.	90400001	90480000	#4848FF	1	0.25
chr2	91640001	91720000	B.2.1.1.1.1.2.1.1.2.1	0.278775079197466	.	91640001	91720000	#4848FF	1	0.25
chr2	91760001	91960000	B.2.1.1.1.1.2.1.1.2.1	0.278775079197466	.	91760001	91960000	#4848FF	1	0.25
chr2	91960001	92000000	B.2.1.1.1.2.1.2.1	0.269271383315734	.	91960001	92000000	#4848FF	1	0.25
chr2	92040001	92200000	B.2.1.1.1.2.1.2.1	0.269271383315734	.	92040001	92200000	#4848FF	1	0.25
chr2	92280001	92320000	B.2.1.1.1.2.1.2.1	0.269271383315734	.	92280001	92320000	#4848FF	1	0.25
chr2	95360001	95640000	B.1.2.1.1.1.1.1.1.2	0.395987328405491	.	95360001	95640000	#9191FF	1	0.375
chr2	95640001	95960000	A.2.1.1.2.2.2.1.2.1.2	0.652587117212249	.	95640001	95960000	#FF9191	1	0.75
chr2	96000001	96040000	A.2.1.1.2.2.2.1.2.1.2	0.652587117212249	.	96000001	96040000	#FF9191	1	0.75
chr2	96040001	96080000	A.2.1.1.1.2.2.2.2.1.2	0.687434002111932	.	96040001	96080000	#FF9191	1	0.75
chr2	96120001	96280000	A.2.1.1.1.2.2.2.2.1.2	0.687434002111932	.	96120001	96280000	#FF9191	1	0.75
chr2	96320001	96520000	A.2.1.1.1.2.2.2.2.1.2	0.687434002111932	.	96320001	96520000	#FF9191	1	0.75
chr2	96520001	96680000	A.1.1.2.1.1.1.2.1	0.948257655755016	.	96520001	96680000	#FF0000	1	1
chr2	96720001	97000000	A.1.1.2.1.1.1.2.1	0.948257655755016	.	96720001	97000000	#FF0000	1	1
chr2	97000001	97240000	A.1.1.2.2.2.2.1.2	0.880675818373812	.	97000001	97240000	#FF0000	1	1
chr2	97240001	97520000	A.1.2.1.1.1.1.1.1.2.1	0.872228088701162	.	97240001	97520000	#FF4848	1	0.875
chr2	97560001	97640000	A.2.1.2.2.2.2.1.2	0.582893347412883	.	97560001	97640000	#FF9191	1	0.75
chr2	97640001	97880000	A.2.1.1.1.2.2.2.2.1.1	0.688489968321014	.	97640001	97880000	#FF9191	1	0.75
chr2	98000001	98040000	A.1.1.2.1.1.1.1.1.1.1	0.953537486800422	.	98000001	98040000	#FF0000	1	1
chr2	98120001	98200000	A.1.1.2.1.1.1.1.1.1.1	0.953537486800422	.	98120001	98200000	#FF0000	1	1
chr2	98240001	98800000	A.1.1.2.1.1.1.1.1.1.1	0.953537486800422	.	98240001	98800000	#FF0000	1	1
chr2	98800001	99000000	A.2.1.2.1.2.1.2.2.2	0.621964097148891	.	98800001	99000000	#FF9191	1	0.75
chr2	99000001	99200000	A.1.1.2.2.1.1.1.1.1.2	0.912354804646251	.	99000001	99200000	#FF0000	1	1
chr2	99200001	99520000	A.2.1.1.1.2.2.2.1.1	0.691657866948258	.	99200001	99520000	#FF9191	1	0.75
chr2	99520001	99680000	A.2.2.1.2.1.2.1.2.1	0.541710665258712	.	99520001	99680000	#FFDADA	1	0.625
chr2	99680001	99880000	A.1.2.2.2.1.1.1.2.1.2	0.753959873284055	.	99680001	99880000	#FF4848	1	0.875
chr2	99880001	100120000	A.1.2.1.1.1.1.1.2.1.1	0.870116156282999	.	99880001	100120000	#FF4848	1	0.875
chr2	100160001	100400000	A.2.2.1.2.1.1.2.2	0.543822597676874	.	100160001	100400000	#FFDADA	1	0.625
chr2	100400001	100600000	A.2.2.2.1.1.2.1.2.2.2.2.1.1	0.514255543822598	.	100400001	100600000	#FFDADA	1	0.625
chr2	100600001	100760000	A.2.1.2.1.2.1.2.2.1	0.623020063357973	.	100600001	100760000	#FF9191	1	0.75
chr2	100760001	100840000	A.2.1.2.2.2.2.1.1	0.583949313621964	.	100760001	100840000	#FF9191	1	0.75
chr2	100840001	101040000	A.2.1.2.1.2.1.1.1.2	0.62935586061246	.	100840001	101040000	#FF9191	1	0.75
chr2	101040001	101240000	A.2.1.2.2.2.1.1.1.1.2.1	0.593453009503696	.	101040001	101240000	#FF9191	1	0.75
chr2	101240001	101440000	A.2.2.2.1.1.2.1.2.2.2.2.2	0.512143611404435	.	101240001	101440000	#FFDADA	1	0.625
chr2	101440001	101560000	A.2.2.2.2.2.2.1	0.480464625131996	.	101440001	101560000	#FFDADA	1	0.625
chr2	101560001	101960000	A.1.2.1.2.2.1.1.1.1	0.816261879619852	.	101560001	101960000	#FF4848	1	0.875
chr2	101960001	102160000	A.2.2.1.1.2.1.1.1.1	0.561774023231257	.	101960001	102160000	#FFDADA	1	0.625
chr2	102160001	102480000	A.2.1.1.2.2.2.1.2.1.1	0.65364308342133	.	102160001	102480000	#FF9191	1	0.75
chr2	102480001	102680000	A.2.2.2.1.1.2.2.1.1.1	0.511087645195354	.	102480001	102680000	#FFDADA	1	0.625
chr2	102680001	103080000	A.2.1.1.2.2.2.1.2.2	0.651531151003168	.	102680001	103080000	#FF9191	1	0.75
chr2	103080001	103400000	A.2.2.1.1.1.1.2.2.2.1.1	0.57233368532207	.	103080001	103400000	#FFDADA	1	0.625
chr2	103400001	103600000	B.1.2.2.2.2.2.1.1.1	0.292502639915523	.	103400001	103600000	#9191FF	1	0.375
chr2	103600001	103800000	B.2.2.1.1.1.2.2.1.2	0.130939809926082	.	103600001	103800000	#0000FF	1	0.125
chr2	103800001	104080000	B.2.2.2.1.1.1.2.2.1.1	0.0496304118268215	.	103800001	104080000	#0000FF	1	0.125
chr2	104080001	104200000	B.2.2.1.1.1.2.1.2.1.1	0.141499472016895	.	104080001	104200000	#0000FF	1	0.125
chr2	104200001	104480000	B.2.2.2.1.1.1.2.2.2	0.0475184794086589	.	104200001	104480000	#0000FF	1	0.125
chr2	104480001	104680000	B.2.2.2.1.1.1.2.2.1.2	0.0485744456177402	.	104480001	104680000	#0000FF	1	0.125
chr2	104680001	104960000	B.2.2.1.1.2.1.1.1.1.1	0.123548046462513	.	104680001	104960000	#0000FF	1	0.125
chr2	104960001	105280000	B.2.1.2.1.2.2.1	0.199577613516367	.	104960001	105280000	#4848FF	1	0.25
chr2	105280001	105360000	B.1.2.2.1.2.2.1	0.311510031678986	.	105280001	105360000	#9191FF	1	0.375
chr2	105360001	105640000	B.1.2.1.1.1.1.1.2.1.2	0.393875395987328	.	105360001	105640000	#9191FF	1	0.375
chr2	105640001	105880000	A.2.1.2.2.1.1.2.1.2.1.2	0.610348468848997	.	105640001	105880000	#FF9191	1	0.75
chr2	105880001	106000000	A.2.1.1.1.1.2.2.1	0.702217529039071	.	105880001	106000000	#FF9191	1	0.75
chr2	106000001	106160000	A.2.2.2.1.1.2.2.1.1.2	0.510031678986272	.	106000001	106160000	#FFDADA	1	0.625
chr2	106160001	106360000	A.2.1.2.2.1.1.2.1.2.2	0.609292502639916	.	106160001	106360000	#FF9191	1	0.75
chr2	106360001	106520000	A.1.2.1.2.2.1.1.1.2.2	0.812038014783527	.	106360001	106520000	#FF4848	1	0.875
chr2	106520001	106840000	A.2.1.2.2.1.1.1.1.1	0.619852164730729	.	106520001	106840000	#FF9191	1	0.75
chr2	106840001	106920000	A.2.2.2.1.1.2.2.2	0.50791974656811	.	106840001	106920000	#FFDADA	1	0.625
chr2	106920001	107000000	B.1.1.2.1.2.1.1.1	0.422386483632524	.	106920001	107000000	#DADAFF	1	0.5
chr2	107080001	107200000	B.1.1.2.1.2.1.1.1	0.422386483632524	.	107080001	107200000	#DADAFF	1	0.5
chr2	107200001	107560000	B.2.2.1.1.2.1.2.1	0.118268215417107	.	107200001	107560000	#0000FF	1	0.125
chr2	107560001	107760000	B.2.2.1.1.2.1.1.1.2	0.121436114044351	.	107560001	107760000	#0000FF	1	0.125
chr2	107760001	107880000	B.2.1.2.1.1.2.2.2	0.210137275607181	.	107760001	107880000	#4848FF	1	0.25
chr2	107880001	108080000	B.2.2.1.1.1.2.2.1.1.1.2	0.134107708553326	.	107880001	108080000	#0000FF	1	0.125
chr2	108080001	108440000	B.2.2.2.2.2.1.2.2.1.1	0.00633579725448786	.	108080001	108440000	#0000FF	1	0.125
chr2	108520001	108960000	B.2.1.1.1.1.1.1.1	0.288278775079197	.	108520001	108960000	#4848FF	1	0.25
chr2	108960001	109040000	A.2.2.1.2.2.1.1	0.537486800422387	.	108960001	109040000	#FFDADA	1	0.625
chr2	109040001	109240000	A.1.2.1.2.2.1.1.2.2.2.1.2	0.805702217529039	.	109040001	109240000	#FF4848	1	0.875
chr2	109240001	109440000	A.1.2.1.2.2.1.1.2.2.2.2	0.804646251319958	.	109240001	109440000	#FF4848	1	0.875
chr2	109440001	110120000	A.1.2.2.2.2.2.2.1.1.2	0.71805702217529	.	109440001	110120000	#FF4848	1	0.875
chr2	110240001	110280000	A.1.2.2.2.2.2.2.1.1.2	0.71805702217529	.	110240001	110280000	#FF4848	1	0.875
chr2	110280001	110520000	A.1.2.2.2.1.1.1.2.2	0.752903907074974	.	110280001	110520000	#FF4848	1	0.875
chr2	110840001	111000000	A.2.2.2.1.1.2.1.2.2.2.1	0.515311510031679	.	110840001	111000000	#FFDADA	1	0.625
chr2	111360001	111560000	A.1.2.1.1.1.1.1.2.1.2	0.869060190073918	.	111360001	111560000	#FF4848	1	0.875
chr2	111560001	111760000	A.1.2.2.2.1.2.1.2.1.1	0.738120380147835	.	111560001	111760000	#FF4848	1	0.875
chr2	111760001	112040000	A.1.2.1.1.1.1.1.2.2	0.868004223864836	.	111760001	112040000	#FF4848	1	0.875
chr2	112080001	112240000	A.1.2.2.2.1.2.1.2.1.2	0.737064413938754	.	112080001	112240000	#FF4848	1	0.875
chr2	112320001	112480000	A.1.2.2.2.1.2.1.2.1.2	0.737064413938754	.	112320001	112480000	#FF4848	1	0.875
chr2	112480001	112560000	A.1.1.2.1.1.1.1.1.1.2	0.952481520591341	.	112480001	112560000	#FF0000	1	1
chr2	112600001	113040000	A.1.1.2.1.1.1.1.1.1.2	0.952481520591341	.	112600001	113040000	#FF0000	1	1
chr2	113040001	113120000	A.1.2.1.2.2.1.1.2.1.2.1	0.809926082365364	.	113040001	113120000	#FF4848	1	0.875
chr2	113160001	113200000	A.1.2.1.2.2.1.1.2.1.2.1	0.809926082365364	.	113160001	113200000	#FF4848	1	0.875
chr2	113200001	113520000	A.1.1.1.1.2.2.2	0.98416050686378	.	113200001	113520000	#FF0000	1	1
chr2	113520001	113720000	A.1.1.2.2.1.1.1.1.2	0.91129883843717	.	113520001	113720000	#FF0000	1	1
chr2	113720001	114000000	A.1.2.1.2.2.1.1.1.2.1.2	0.813093980992608	.	113720001	114000000	#FF4848	1	0.875
chr2	114000001	114240000	A.1.2.2.2.1.1.1.1.2	0.756071805702218	.	114000001	114240000	#FF4848	1	0.875
chr2	114360001	114720000	A.1.1.2.2.1.1.2.1.1	0.909186906019007	.	114360001	114720000	#FF0000	1	1
chr2	114720001	115000000	A.2.2.2.1.2.2.2.1.1.2	0.498416050686378	.	114720001	115000000	#FFDADA	1	0.625
chr2	115000001	115200000	B.1.2.2.1.2.2.2.1	0.310454065469905	.	115000001	115200000	#9191FF	1	0.375
chr2	115200001	115400000	B.1.2.2.2.2.2.1.1.2	0.291446673706441	.	115200001	115400000	#9191FF	1	0.375
chr2	115400001	115520000	B.1.2.2.2.2.2.2	0.289334741288279	.	115400001	115520000	#9191FF	1	0.375
chr2	115520001	115680000	B.2.2.1.1.1.2.2.2.2.2.2	0.124604012671595	.	115520001	115680000	#0000FF	1	0.125
chr2	115680001	115960000	B.2.2.2.1.1.1.2.1.2.2.2	0.0506863780359029	.	115680001	115960000	#0000FF	1	0.125
chr2	115960001	116280000	B.2.2.2.2.2.1.2.1	0.00739176346356917	.	115960001	116280000	#0000FF	1	0.125
chr2	116280001	116480000	B.2.2.1.1.2.1.2.2	0.117212249208025	.	116280001	116480000	#0000FF	1	0.125
chr2	116480001	116720000	B.2.2.2.1.1.1.1.1	0.0591341077085533	.	116480001	116720000	#0000FF	1	0.125
chr2	116720001	116840000	B.2.2.1.1.1.2.1.2.2.1.2	0.138331573389652	.	116720001	116840000	#0000FF	1	0.125
chr2	116840001	117000000	B.2.2.2.1.1.1.2.1.2.2.1.1	0.0527983104540655	.	116840001	117000000	#0000FF	1	0.125
chr2	117000001	117120000	B.2.2.1.1.2.1.1.2.1	0.120380147835269	.	117000001	117120000	#0000FF	1	0.125
chr2	117120001	117800000	B.2.2.2.2.2.2.2	0.00105596620908131	.	117120001	117800000	#0000FF	1	0.125
chr2	117800001	118160000	B.2.2.2.2.2.1.1.1	0.0105596620908131	.	117800001	118160000	#0000FF	1	0.125
chr2	118160001	118560000	B.2.2.1.1.1.2.2.1.1.1.1.2	0.135163674762408	.	118160001	118560000	#0000FF	1	0.125
chr2	118560001	118760000	A.2.2.2.1.2.2.2.1.1.1	0.499472016895459	.	118560001	118760000	#FFDADA	1	0.625
chr2	118760001	118960000	A.2.1.1.1.1.1.2.1	0.707497360084477	.	118760001	118960000	#FF9191	1	0.75
chr2	118960001	119440000	B.1.1.2.1.1.1.1	0.430834213305174	.	118960001	119440000	#DADAFF	1	0.5
chr2	119440001	119600000	B.1.2.1.1.1.1.1.2.1.1	0.39493136219641	.	119440001	119600000	#9191FF	1	0.375
chr2	119600001	119720000	B.1.1.1.1.1.1.2.2	0.470960929250264	.	119600001	119720000	#DADAFF	1	0.5
chr2	119720001	120040000	A.2.2.2.1.1.2.1.2.1	0.518479408658923	.	119720001	120040000	#FFDADA	1	0.625
chr2	120040001	120200000	A.1.2.2.2.1.1.1.2.1.1	0.755015839493136	.	120040001	120200000	#FF4848	1	0.875
chr2	120200001	120720000	A.1.2.1.2.2.1.1.2.2.2.1.1	0.80675818373812	.	120200001	120720000	#FF4848	1	0.875
chr2	120720001	120920000	A.2.1.2.2.1.1.2.1.1.2.1	0.613516367476241	.	120720001	120920000	#FF9191	1	0.75
chr2	120920001	121080000	A.1.2.1.2.2.1.1.1.2.1.1.2	0.81414994720169	.	120920001	121080000	#FF4848	1	0.875
chr2	121080001	121520000	A.2.2.1.1.2.2.2	0.552270327349525	.	121080001	121520000	#FFDADA	1	0.625
chr2	121520001	121600000	B.1.1.1.1.2.1.2.2.2	0.456177402323126	.	121520001	121600000	#DADAFF	1	0.5
chr2	121600001	121800000	B.1.1.1.1.1.2.2.2	0.466737064413939	.	121600001	121800000	#DADAFF	1	0.5
chr2	121800001	122120000	A.2.2.2.1.2.2.1.1	0.502639915522703	.	121800001	122120000	#FFDADA	1	0.625
chr2	122120001	122520000	A.1.1.1.2.2.1.2.1	0.960929250263992	.	122120001	122520000	#FF0000	1	1
chr2	122520001	122880000	B.1.1.1.1.1.2.2.1.2	0.46779303062302	.	122520001	122880000	#DADAFF	1	0.5
chr2	122880001	123040000	B.2.1.2.1.1.1.1	0.228088701161563	.	122880001	123040000	#4848FF	1	0.25
chr2	123040001	123280000	B.2.1.2.2.1.1.2.2.2	0.186906019007392	.	123040001	123280000	#4848FF	1	0.25
chr2	123280001	123480000	B.2.2.1.2.2.1.2.2	0.0739176346356917	.	123280001	123480000	#0000FF	1	0.125
chr2	123480001	123600000	B.2.1.2.2.1.1.1.2.1	0.192185850052798	.	123480001	123600000	#4848FF	1	0.25
chr2	123600001	123840000	B.2.2.1.1.1.2.1.2.2.2	0.13727560718057	.	123600001	123840000	#0000FF	1	0.125
chr2	123840001	124360000	B.2.2.2.2.2.2.1.1	0.00316789862724393	.	123840001	124360000	#0000FF	1	0.125
chr2	124360001	124680000	B.2.2.2.2.2.2.1.2	0.00211193241816262	.	124360001	124680000	#0000FF	1	0.125
chr2	124680001	124920000	B.2.2.1.1.1.2.2.1.1.2.2	0.131995776135164	.	124680001	124920000	#0000FF	1	0.125
chr2	124920001	125160000	B.2.2.2.1.1.1.1.2	0.058078141499472	.	124920001	125160000	#0000FF	1	0.125
chr2	125160001	125600000	B.2.2.2.1.1.1.2.1.2.1.2	0.0538542766631468	.	125160001	125600000	#0000FF	1	0.125
chr2	125600001	125800000	B.2.2.1.1.1.2.2.1.1.1.1.1	0.136219640971489	.	125600001	125800000	#0000FF	1	0.125
chr2	125800001	126040000	B.2.2.2.1.1.1.2.1.2.2.1.2	0.0517423442449842	.	125800001	126040000	#0000FF	1	0.125
chr2	126040001	126200000	B.1.2.1.2.1.1.2.1.1	0.359028511087645	.	126040001	126200000	#9191FF	1	0.375
chr2	126200001	126520000	B.2.2.1.1.1.2.2.1.1.2.1	0.133051742344245	.	126200001	126520000	#0000FF	1	0.125
chr2	126520001	126640000	B.2.1.2.1.1.2.2.1	0.211193241816262	.	126520001	126640000	#4848FF	1	0.25
chr2	126640001	126960000	B.2.2.2.2.2.1.2.2.1.2	0.00527983104540655	.	126640001	126960000	#0000FF	1	0.125
chr2	126960001	127200000	B.2.1.1.1.1.1.2.2.1.1	0.285110876451954	.	126960001	127200000	#4848FF	1	0.25
chr2	127200001	127320000	B.1.2.1.2.1.1.2.2.1	0.356916578669483	.	127200001	127320000	#9191FF	1	0.375
chr2	127320001	127480000	A.2.2.2.1.1.2.2.1.2	0.508975712777191	.	127320001	127480000	#FFDADA	1	0.625
chr2	127480001	127800000	B.1.1.1.1.1.2.1	0.469904963041183	.	127480001	127800000	#DADAFF	1	0.5
chr2	127800001	128000000	A.1.2.2.2.2.1.2.2	0.72544878563886	.	127800001	128000000	#FF4848	1	0.875
chr2	128000001	128360000	A.1.1.1.1.2.1.1	0.994720168954593	.	128000001	128360000	#FF0000	1	1
chr2	128360001	128440000	A.2.1.1.1.2.2.2.1.2.2	0.689545934530095	.	128360001	128440000	#FF9191	1	0.75
chr2	128440001	128640000	A.1.1.1.2.2.2.2.1	0.955649419218585	.	128440001	128640000	#FF0000	1	1
chr2	128640001	128800000	A.1.2.2.2.1.1.1.1.1	0.757127771911299	.	128640001	128800000	#FF4848	1	0.875
chr2	128800001	128960000	A.1.1.2.2.1.1.1.1.1.1	0.913410770855333	.	128800001	128960000	#FF0000	1	1
chr2	128960001	129320000	A.2.1.1.2.1.2.2.1.2.1	0.674762407602957	.	128960001	129320000	#FF9191	1	0.75
chr2	129320001	129480000	B.1.1.1.1.1.1.1.2.1.2	0.475184794086589	.	129320001	129480000	#DADAFF	1	0.5
chr2	129480001	129600000	B.1.1.1.1.2.1.2.2.1	0.457233368532207	.	129480001	129600000	#DADAFF	1	0.5
chr2	129600001	129760000	B.1.2.1.2.1.2.2.1	0.343189017951426	.	129600001	129760000	#9191FF	1	0.375
chr2	129760001	130240000	B.1.1.1.1.1.2.2.1.1	0.468848996832101	.	129760001	130240000	#DADAFF	1	0.5
chr2	130240001	130520000	B.1.1.2.2.1.2.1.1.2	0.406546990496304	.	130240001	130520000	#DADAFF	1	0.5
chr2	130520001	130800000	A.2.2.2.1.1.2.1.2.2.2.2.1.2	0.513199577613516	.	130520001	130800000	#FFDADA	1	0.625
chr2	130880001	131160000	A.1.2.2.2.2.1.2.1.2	0.726504751847941	.	130880001	131160000	#FF4848	1	0.875
chr2	131440001	131800000	A.2.2.1.1.1.2.1.1.2	0.568109820485744	.	131440001	131800000	#FFDADA	1	0.625
chr2	131800001	131920000	A.2.1.1.1.2.2.2.1.2.1	0.690601900739176	.	131800001	131920000	#FF9191	1	0.75
chr2	131920001	132000000	B.1.1.1.1.1.1.1.2.1.1.1	0.477296726504752	.	131920001	132000000	#DADAFF	1	0.5
chr2	132040001	132240000	B.1.1.1.1.1.1.1.2.1.1.1	0.477296726504752	.	132040001	132240000	#DADAFF	1	0.5
chr2	132240001	132560000	A.2.1.2.2.1.1.2.1.2.1.1	0.611404435058078	.	132240001	132560000	#FF9191	1	0.75
chr2	132560001	132760000	B.2.1.1.1.1.1.2.1	0.286166842661035	.	132560001	132760000	#4848FF	1	0.25
chr2	132800001	132920000	B.2.1.1.1.1.1.2.1	0.286166842661035	.	132800001	132920000	#4848FF	1	0.25
chr2	132920001	133280000	B.2.1.2.2.2.2.2.1	0.155227032734952	.	132920001	133280000	#4848FF	1	0.25
chr2	133280001	133440000	B.1.2.2.1.2.2.2.2.2	0.308342133051742	.	133280001	133440000	#9191FF	1	0.375
chr2	133440001	133720000	B.2.1.1.1.1.1.2.2.1.2	0.284054910242872	.	133440001	133720000	#4848FF	1	0.25
chr2	133720001	134040000	B.2.1.2.2.1.1.2.1	0.189017951425554	.	133720001	134040000	#4848FF	1	0.25
chr2	134040001	134320000	B.1.2.2.1.2.2.2.2.1	0.309398099260824	.	134040001	134320000	#9191FF	1	0.375
chr2	134320001	134440000	B.1.2.1.1.1.1.1.2.2.1	0.392819429778247	.	134320001	134440000	#9191FF	1	0.375
chr2	134440001	134600000	B.1.2.1.1.1.1.1.2.2.2	0.391763463569166	.	134440001	134600000	#9191FF	1	0.375
chr2	134600001	134880000	A.2.1.2.2.1.1.2.1.1.2.2	0.61246040126716	.	134600001	134880000	#FF9191	1	0.75
chr2	134880001	135080000	A.1.1.2.2.1.1.2.1.2.2	0.907074973600845	.	134880001	135080000	#FF0000	1	1
chr2	135080001	135320000	A.1.2.2.2.2.2.2.2.1	0.715945089757128	.	135080001	135320000	#FF4848	1	0.875
chr2	135320001	135400000	A.1.2.1.2.2.1.1.2.1.2.2	0.808870116156283	.	135320001	135400000	#FF4848	1	0.875
chr2	135440001	135520000	A.1.2.1.2.2.1.1.2.1.2.2	0.808870116156283	.	135440001	135520000	#FF4848	1	0.875
chr2	135520001	135720000	A.1.2.2.2.2.1.1.2.1	0.729672650475185	.	135520001	135720000	#FF4848	1	0.875
chr2	135720001	135840000	A.1.2.2.2.1.2.1.2.2	0.736008447729673	.	135720001	135840000	#FF4848	1	0.875
chr2	135840001	136000000	A.1.2.2.2.2.1.2.1.1	0.727560718057022	.	135840001	136000000	#FF4848	1	0.875
chr2	136000001	136200000	A.2.1.1.2.1.2.2.1.2.2	0.673706441393875	.	136000001	136200000	#FF9191	1	0.75
chr2	136200001	136520000	A.1.1.2.2.1.1.1.2	0.910242872228089	.	136200001	136520000	#FF0000	1	1
chr2	136520001	136680000	A.1.1.2.2.2.1.1.1	0.891235480464625	.	136520001	136680000	#FF0000	1	1
chr2	136680001	136920000	A.1.1.1.1.1.2.1.2	0.997888067581837	.	136680001	136920000	#FF0000	1	1
chr2	136920001	137160000	A.1.1.1.2.2.1.1.2	0.961985216473073	.	136920001	137160000	#FF0000	1	1
chr2	137160001	137520000	B.1.1.1.2.2.2.1	0.434002111932418	.	137160001	137520000	#DADAFF	1	0.5
chr2	137520001	137600000	B.1.2.1.2.1.2.2.2.2	0.341077085533263	.	137520001	137600000	#9191FF	1	0.375
chr2	137600001	138040000	B.2.2.1.1.1.2.2.2.2.1	0.127771911298838	.	137600001	138040000	#0000FF	1	0.125
chr2	138040001	138280000	B.2.2.2.1.1.1.2.1.2.1.1.1	0.0559662090813094	.	138040001	138280000	#0000FF	1	0.125
chr2	138280001	138480000	B.2.2.1.1.1.2.1.2.2.1.1	0.139387539598733	.	138280001	138480000	#0000FF	1	0.125
chr2	138480001	139040000	B.2.1.1.1.1.1.1.2	0.287222808870116	.	138480001	139040000	#4848FF	1	0.25
chr2	139040001	139200000	A.2.2.2.1.2.2.2.1.2	0.497360084477297	.	139040001	139200000	#FFDADA	1	0.625
chr2	139200001	139400000	A.2.1.1.1.1.1.2.2	0.706441393875396	.	139200001	139400000	#FF9191	1	0.75
chr2	139400001	139600000	B.1.1.2.1.2.2.1.2	0.414994720168955	.	139400001	139600000	#DADAFF	1	0.5
chr2	139600001	140120000	B.2.2.2.2.2.1.2.2.2	0.00422386483632524	.	139600001	140120000	#0000FF	1	0.125
chr2	140120001	140200000	B.2.2.1.1.1.2.1.2.1.2	0.140443505807814	.	140120001	140200000	#0000FF	1	0.125
chr2	140200001	140440000	B.2.2.2.1.1.2.2.2.1.2	0.0359028511087645	.	140200001	140440000	#0000FF	1	0.125
chr2	140440001	140840000	B.2.2.2.2.2.1.1.2.2	0.00844772967265047	.	140440001	140840000	#0000FF	1	0.125
chr2	140840001	141000000	B.2.2.1.1.2.1.1.1.1.2	0.122492080253432	.	140840001	141000000	#0000FF	1	0.125
chr2	141000001	141360000	B.2.2.1.1.1.2.2.2.2.2.1.2	0.125659978880676	.	141000001	141360000	#0000FF	1	0.125
chr2	141360001	141640000	B.2.1.2.2.1.1.1.1.2.2	0.19324181626188	.	141360001	141640000	#4848FF	1	0.25
chr2	141640001	141800000	B.2.1.2.2.1.1.1.1.2.1	0.194297782470961	.	141640001	141800000	#4848FF	1	0.25
chr2	141800001	142200000	B.2.2.1.1.1.2.1.1.2.1	0.143611404435058	.	141800001	142200000	#0000FF	1	0.125
chr2	142200001	142320000	B.1.2.1.2.1.2.2.2.1	0.342133051742344	.	142200001	142320000	#9191FF	1	0.375
chr2	142320001	142640000	B.2.1.2.2.2.2.2.2	0.154171066525871	.	142320001	142640000	#4848FF	1	0.25
chr2	142640001	142960000	B.2.2.2.1.1.1.2.1.2.1.1.2	0.0549102428722281	.	142640001	142960000	#0000FF	1	0.125
chr2	142960001	143600000	B.2.1.2.2.2.2.1.2.1	0.157338965153115	.	142960001	143600000	#4848FF	1	0.25
chr2	143600001	143840000	A.1.2.2.2.2.2.2.2.2.1	0.714889123548046	.	143600001	143840000	#FF4848	1	0.875
chr2	143840001	144000000	A.1.2.2.2.2.2.2.2.2.2	0.713833157338965	.	143840001	144000000	#FF4848	1	0.875
chr2	144000001	144200000	A.2.2.2.1.2.2.1.2.2	0.500527983104541	.	144000001	144200000	#FFDADA	1	0.625
chr2	144200001	144480000	A.2.2.2.1.2.2.1.2.1	0.501583949313622	.	144200001	144480000	#FFDADA	1	0.625
chr2	144480001	144640000	A.2.2.2.2.1.1.2.1	0.491024287222809	.	144480001	144640000	#FFDADA	1	0.625
chr2	144640001	144920000	A.2.1.2.2.1.1.1.1.2.1	0.618796198521647	.	144640001	144920000	#FF9191	1	0.75
chr2	144920001	145160000	A.1.1.1.1.2.1.2.2	0.991552270327349	.	144920001	145160000	#FF0000	1	1
chr2	145160001	145440000	A.2.1.1.2.2.2.1.1.1	0.655755015839493	.	145160001	145440000	#FF9191	1	0.75
chr2	145440001	145920000	B.2.1.1.2.2.2.1.2.2.1	0.233368532206969	.	145440001	145920000	#4848FF	1	0.25
chr2	145920001	146080000	B.2.1.1.2.2.2.1.2.2.2	0.232312565997888	.	145920001	146080000	#4848FF	1	0.25
chr2	146080001	146560000	B.2.1.1.2.2.2.1.2.1	0.234424498416051	.	146080001	146560000	#4848FF	1	0.25
chr2	146560001	146800000	B.2.2.1.1.1.2.2.2.2.2.1.1	0.126715945089757	.	146560001	146800000	#0000FF	1	0.125
chr2	146800001	147160000	B.2.2.2.1.1.2.2.1.2.1.1	0.0401267159450898	.	146800001	147160000	#0000FF	1	0.125
chr2	147160001	147440000	B.2.2.1.1.1.2.2.2.1.2	0.12882787750792	.	147160001	147440000	#0000FF	1	0.125
chr2	147440001	147680000	B.2.2.1.1.1.2.2.2.1.1	0.129883843717001	.	147440001	147680000	#0000FF	1	0.125
chr2	147680001	147760000	B.1.2.1.2.1.1.2.2.2	0.355860612460401	.	147680001	147760000	#9191FF	1	0.375
chr2	147760001	147840000	B.1.1.1.1.2.2.2.2.2	0.4519535374868	.	147760001	147840000	#DADAFF	1	0.5
chr2	147840001	148080000	A.2.1.1.2.2.1.1.1.2	0.666314677930306	.	147840001	148080000	#FF9191	1	0.75
chr2	148080001	148320000	B.1.1.2.1.1.1.2.1.2	0.428722280887012	.	148080001	148320000	#DADAFF	1	0.5
chr2	148320001	148440000	A.2.1.1.2.2.2.1.1.2	0.654699049630412	.	148320001	148440000	#FF9191	1	0.75
chr2	148440001	148720000	A.2.2.2.1.2.1.1.1	0.506863780359028	.	148440001	148720000	#FFDADA	1	0.625
chr2	148720001	148880000	A.1.2.1.2.2.2.2.2.2	0.795142555438226	.	148720001	148880000	#FF4848	1	0.875
chr2	148880001	149040000	A.2.2.1.1.1.1.2.2.1	0.573389651531151	.	148880001	149040000	#FFDADA	1	0.625
chr2	149040001	149240000	A.2.2.1.1.1.2.2.2	0.562829989440338	.	149040001	149240000	#FFDADA	1	0.625
chr2	149240001	149560000	A.1.2.1.2.2.2.1.1.1	0.801478352692714	.	149240001	149560000	#FF4848	1	0.875
chr2	149560001	149640000	A.2.2.1.2.1.2.2.1	0.539598732840549	.	149560001	149640000	#FFDADA	1	0.625
chr2	149640001	149720000	A.2.2.2.1.1.2.1.2.2.1.2	0.51636747624076	.	149640001	149720000	#FFDADA	1	0.625
chr2	149760001	149800000	A.2.2.2.1.1.2.1.2.2.1.2	0.51636747624076	.	149760001	149800000	#FFDADA	1	0.625
chr2	149800001	149960000	A.2.2.1.1.1.2.1.1.1	0.569165786694826	.	149800001	149960000	#FFDADA	1	0.625
chr2	149960001	150200000	A.2.2.2.1.2.2.2.2.2	0.495248152059134	.	149960001	150200000	#FFDADA	1	0.625
chr2	150200001	150480000	B.1.1.1.2.2.2.2.2	0.431890179514256	.	150200001	150480000	#DADAFF	1	0.5
chr2	150480001	150680000	B.2.1.2.2.1.1.1.2.2.2	0.190073917634636	.	150480001	150680000	#4848FF	1	0.25
chr2	150680001	151080000	B.2.2.2.2.2.1.1.2.1	0.00950369588173178	.	150680001	151080000	#0000FF	1	0.125
chr2	151080001	151720000	B.2.2.2.1.1.1.2.1.1	0.0570221752903907	.	151080001	151720000	#0000FF	1	0.125
chr2	151720001	151800000	B.1.2.2.1.1.2.1.2.1	0.323125659978881	.	151720001	151800000	#9191FF	1	0.375
chr2	151800001	152120000	B.1.1.2.2.1.2.2	0.404435058078142	.	151800001	152120000	#DADAFF	1	0.5
chr2	152120001	152360000	A.1.2.1.2.2.1.1.2.2.1	0.807814149947202	.	152120001	152360000	#FF4848	1	0.875
chr2	152360001	152560000	A.1.2.2.2.2.1.1.1	0.730728616684266	.	152360001	152560000	#FF4848	1	0.875
chr2	152560001	152760000	A.1.2.1.2.2.1.1.1.2.1.1.1	0.815205913410771	.	152560001	152760000	#FF4848	1	0.875
chr2	152760001	153080000	A.1.1.2.2.1.1.2.1.2.1	0.908130939809926	.	152760001	153080000	#FF0000	1	1
chr2	153080001	153400000	A.1.1.2.1.2.2.2.1.1.2.1	0.918690601900739	.	153080001	153400000	#FF0000	1	1
chr2	153400001	153600000	A.1.2.1.2.2.2.2.2.1	0.796198521647307	.	153400001	153600000	#FF4848	1	0.875
chr2	153600001	154040000	B.2.1.2.2.1.1.2.2.1	0.187961985216473	.	153600001	154040000	#4848FF	1	0.25
chr2	154040001	154120000	B.2.1.1.2.2.1.1.1.1	0.249208025343189	.	154040001	154120000	#4848FF	1	0.25
chr2	154120001	154280000	B.2.2.1.1.2.2.2.2.1.1	0.105596620908131	.	154120001	154280000	#0000FF	1	0.125
chr2	154280001	154440000	B.2.1.2.2.1.1.1.2.2.1	0.191129883843717	.	154280001	154440000	#4848FF	1	0.25
chr2	154440001	154680000	B.2.2.2.1.1.2.2.2.1.1	0.0369588173178458	.	154440001	154680000	#0000FF	1	0.125
chr2	154680001	154800000	B.2.2.1.1.2.1.1.2.2	0.119324181626188	.	154680001	154800000	#0000FF	1	0.125
chr2	154800001	154920000	B.2.2.1.1.1.2.1.1.1.1	0.145723336853221	.	154800001	154920000	#0000FF	1	0.125
chr2	154920001	155240000	B.2.2.2.1.1.2.2.2.2	0.0348468848996832	.	154920001	155240000	#0000FF	1	0.125
chr2	155240001	155800000	B.2.2.2.1.1.2.2.1.2.1.2	0.0390707497360085	.	155240001	155800000	#0000FF	1	0.125
chr2	155800001	155920000	B.2.1.1.2.1.1.1.1.1.1	0.262935586061246	.	155800001	155920000	#4848FF	1	0.25
chr2	155920001	156080000	B.1.1.1.1.2.2.2.1	0.454065469904963	.	155920001	156080000	#DADAFF	1	0.5
chr2	156080001	156200000	B.1.2.2.1.1.2.1.2.2	0.322069693769799	.	156080001	156200000	#9191FF	1	0.375
chr2	156200001	156400000	B.2.1.2.2.2.1.1.2.2.1.1	0.165786694825766	.	156200001	156400000	#4848FF	1	0.25
chr2	156400001	156800000	B.2.2.1.1.2.2.2.2.2.1	0.103484688489968	.	156400001	156800000	#0000FF	1	0.125
chr2	156800001	156880000	B.2.1.1.2.2.1.1.2.2	0.24181626187962	.	156800001	156880000	#4848FF	1	0.25
chr2	156880001	157160000	B.2.1.1.2.1.1.1.1.1.2	0.261879619852165	.	156880001	157160000	#4848FF	1	0.25
chr2	157160001	157440000	A.1.2.1.2.2.2.1.1.2.2	0.799366420274551	.	157160001	157440000	#FF4848	1	0.875
chr2	157440001	157840000	B.2.1.1.1.1.1.2.2.2	0.282998944033791	.	157440001	157840000	#4848FF	1	0.25
chr2	157840001	158160000	B.1.2.1.1.2.1.2.2.2	0.375923970432946	.	157840001	158160000	#9191FF	1	0.375
chr2	158160001	158360000	A.1.2.2.2.2.1.1.2.2	0.728616684266103	.	158160001	158360000	#FF4848	1	0.875
chr2	158360001	158640000	B.1.1.2.1.2.2.1.1.2.2	0.416050686378036	.	158360001	158640000	#DADAFF	1	0.5
chr2	158640001	158720000	B.1.1.1.1.2.2.2.2.1	0.453009503695882	.	158640001	158720000	#DADAFF	1	0.5
chr2	158720001	159280000	B.1.1.2.1.1.1.2.1.1	0.429778247096093	.	158720001	159280000	#DADAFF	1	0.5
chr2	159280001	159480000	A.2.1.2.2.1.1.2.2.1.1.1.2	0.607180570221753	.	159280001	159480000	#FF9191	1	0.75
chr2	159480001	159720000	A.2.2.2.1.2.2.2.2.1	0.496304118268215	.	159480001	159720000	#FFDADA	1	0.625
chr2	159720001	160120000	A.1.1.2.1.2.2.2.1.1.1	0.91974656810982	.	159720001	160120000	#FF0000	1	1
chr2	160120001	160440000	A.1.1.1.2.2.1.2.2	0.95987328405491	.	160120001	160440000	#FF0000	1	1
chr2	160440001	160840000	A.1.1.1.1.2.1.2.1.1	0.993664202745512	.	160440001	160840000	#FF0000	1	1
chr2	160840001	161120000	A.2.2.1.2.2.2.1.1.2	0.53220696937698	.	160840001	161120000	#FFDADA	1	0.625
chr2	161120001	161360000	B.1.1.2.2.1.1.2.1.2	0.409714889123548	.	161120001	161360000	#DADAFF	1	0.5
chr2	161360001	161640000	B.2.1.1.2.2.2.1.1	0.235480464625132	.	161360001	161640000	#4848FF	1	0.25
chr2	161640001	161920000	B.1.2.1.1.1.1.1.1.1	0.397043294614572	.	161640001	161920000	#9191FF	1	0.375
chr2	161920001	162040000	A.1.1.2.1.2.2.2.1.1.2.2	0.917634635691658	.	161920001	162040000	#FF0000	1	1
chr2	162040001	162280000	A.1.2.1.2.2.2.1.1.2.1	0.800422386483633	.	162040001	162280000	#FF4848	1	0.875
chr2	162280001	162840000	B.2.1.2.2.2.2.1.2.2	0.156282998944034	.	162280001	162840000	#4848FF	1	0.25
chr2	162840001	163000000	B.1.1.2.1.2.2.1.1.2.1	0.417106652587117	.	162840001	163000000	#DADAFF	1	0.5
chr2	163000001	163080000	B.1.1.2.2.1.1.2.2	0.408658922914467	.	163000001	163080000	#DADAFF	1	0.5
chr2	163080001	163240000	A.2.2.1.1.1.2.2.1.2.1	0.564941921858501	.	163080001	163240000	#FFDADA	1	0.625
chr2	163240001	163480000	B.2.1.2.2.2.1.1.1.2.1	0.170010559662091	.	163240001	163480000	#4848FF	1	0.25
chr2	163480001	163680000	B.2.1.2.2.2.1.1.2.2.1.2	0.164730728616684	.	163480001	163680000	#4848FF	1	0.25
chr2	163680001	164040000	B.2.2.1.1.2.2.2.1.1.2	0.108764519535375	.	163680001	164040000	#0000FF	1	0.125
chr2	164040001	164320000	B.2.2.1.1.2.2.2.1.1.1.2	0.109820485744456	.	164040001	164320000	#0000FF	1	0.125
chr2	164320001	164480000	B.2.1.1.2.2.1.1.1.2.2.1	0.247096092925026	.	164320001	164480000	#4848FF	1	0.25
chr2	164480001	164640000	B.2.1.1.2.2.1.1.1.2.1	0.248152059134108	.	164480001	164640000	#4848FF	1	0.25
chr2	164640001	164840000	B.2.2.1.1.1.2.1.1.1.2	0.144667370644139	.	164640001	164840000	#0000FF	1	0.125
chr2	164840001	165160000	B.2.1.2.2.1.2.1.2.1.2	0.179514255543823	.	164840001	165160000	#4848FF	1	0.25
chr2	165160001	165560000	B.2.2.1.1.2.2.2.1.1.1.1	0.110876451953537	.	165160001	165560000	#0000FF	1	0.125
chr2	165560001	165760000	B.1.2.1.2.1.1.2.1.2	0.357972544878564	.	165560001	165760000	#9191FF	1	0.375
chr2	165760001	165920000	B.1.2.2.1.1.2.1.1	0.324181626187962	.	165760001	165920000	#9191FF	1	0.375
chr2	165920001	166120000	B.2.1.1.2.1.1.2.1	0.258711721224921	.	165920001	166120000	#4848FF	1	0.25
chr2	166120001	166680000	B.1.2.2.1.2.1.1.2.2	0.31467793030623	.	166120001	166680000	#9191FF	1	0.375
chr2	166680001	166840000	A.2.2.2.1.1.1.1.1	0.525871172122492	.	166680001	166840000	#FFDADA	1	0.625
chr2	166840001	167040000	B.2.1.1.2.1.1.2.2.2	0.256599788806758	.	166840001	167040000	#4848FF	1	0.25
chr2	167040001	167360000	B.2.2.2.1.1.2.2.1.2.2	0.0380147835269271	.	167040001	167360000	#0000FF	1	0.125
chr2	167360001	167520000	B.2.2.1.1.2.2.1.1.1.2	0.115100316789863	.	167360001	167520000	#0000FF	1	0.125
chr2	167520001	167640000	B.2.2.1.1.1.2.1.1.2.2	0.142555438225977	.	167520001	167640000	#0000FF	1	0.125
chr2	167640001	167800000	B.2.2.2.1.1.2.1.2.1	0.0432946145723337	.	167640001	167800000	#0000FF	1	0.125
chr2	167800001	167960000	B.2.2.1.1.2.2.1.2.1	0.1129883843717	.	167800001	167960000	#0000FF	1	0.125
chr2	167960001	168120000	B.2.2.1.1.2.2.1.2.2	0.111932418162619	.	167960001	168120000	#0000FF	1	0.125
chr2	168120001	168200000	B.2.1.1.2.2.1.1.1.2.2.2	0.246040126715945	.	168120001	168200000	#4848FF	1	0.25
chr2	168200001	168320000	B.2.1.2.2.1.1.1.1.1	0.195353748680042	.	168200001	168320000	#4848FF	1	0.25
chr2	168320001	168600000	B.2.2.2.1.1.2.2.1.1	0.0411826821541711	.	168320001	168600000	#0000FF	1	0.125
chr2	168600001	169200000	B.1.2.1.2.1.1.1.1.1	0.366420274551214	.	168600001	169200000	#9191FF	1	0.375
chr2	169200001	169440000	A.1.1.2.2.1.1.2.2.2	0.904963041182682	.	169200001	169440000	#FF0000	1	1
chr2	169440001	169840000	A.1.2.2.2.2.2.2.1.1.1	0.719112988384372	.	169440001	169840000	#FF4848	1	0.875
chr2	169840001	170240000	A.2.1.2.2.1.1.2.2.1.2	0.604012671594509	.	169840001	170240000	#FF9191	1	0.75
chr2	170240001	170520000	A.1.1.2.2.2.1.1.2.2	0.889123548046463	.	170240001	170520000	#FF0000	1	1
chr2	170520001	170600000	A.1.2.1.2.1.2.1.2.2	0.821541710665259	.	170520001	170600000	#FF4848	1	0.875
chr2	170600001	170800000	A.1.1.2.1.2.2.2.2.2	0.914466737064414	.	170600001	170800000	#FF0000	1	1
chr2	170800001	171080000	A.1.1.2.1.2.2.2.2.1	0.915522703273495	.	170800001	171080000	#FF0000	1	1
chr2	171080001	171280000	A.1.2.2.1.2.1.1.1	0.7740232312566	.	171080001	171280000	#FF4848	1	0.875
chr2	171280001	171520000	A.2.1.2.2.1.1.2.1.1.1	0.614572333685322	.	171280001	171520000	#FF9191	1	0.75
chr2	171520001	171760000	A.1.2.2.1.2.1.1.2.2	0.771911298838437	.	171520001	171760000	#FF4848	1	0.875
chr2	171760001	172360000	A.1.1.1.1.1.1	1	.	171760001	172360000	#FF0000	1	1
chr2	172360001	172680000	A.1.1.2.1.2.1.1.2.1.1	0.932418162618796	.	172360001	172680000	#FF0000	1	1
chr2	172680001	173000000	A.1.1.2.1.2.1.1.2.1.2	0.931362196409715	.	172680001	173000000	#FF0000	1	1
chr2	173000001	173280000	A.2.1.1.2.1.2.2.2.2.2	0.668426610348469	.	173000001	173280000	#FF9191	1	0.75
chr2	173280001	173480000	A.2.1.1.1.2.1.2	0.694825765575502	.	173280001	173480000	#FF9191	1	0.75
chr2	173480001	173640000	A.2.1.2.2.2.1.1.1.2	0.591341077085533	.	173480001	173640000	#FF9191	1	0.75
chr2	173640001	173880000	A.2.2.1.2.2.2.1.1.1.1.2	0.534318901795143	.	173640001	173880000	#FFDADA	1	0.625
chr2	173880001	174280000	A.1.1.2.2.2.1.1.2.1	0.890179514255544	.	173880001	174280000	#FF0000	1	1
chr2	174280001	174480000	A.2.1.2.1.2.1.2.1.2	0.624076029567054	.	174280001	174480000	#FF9191	1	0.75
chr2	174480001	174720000	A.2.1.1.2.1.2.2.2.2.1.2	0.66948257655755	.	174480001	174720000	#FF9191	1	0.75
chr2	174720001	174920000	A.1.1.2.2.2.1.2.1.1.2	0.8870116156283	.	174720001	174920000	#FF0000	1	1
chr2	174920001	175120000	A.1.2.1.2.1.2.1.2.1.2	0.82259767687434	.	174920001	175120000	#FF4848	1	0.875
chr2	175120001	175240000	A.1.2.2.1.2.2.2.1.2	0.759239704329461	.	175120001	175240000	#FF4848	1	0.875
chr2	175240001	175560000	A.1.1.2.1.2.1.1.2.2	0.930306230200634	.	175240001	175560000	#FF0000	1	1
chr2	175560001	175920000	A.2.1.2.1.1.2.2.1.2.2	0.634635691657867	.	175560001	175920000	#FF9191	1	0.75
chr2	175920001	176120000	A.1.2.2.1.1.2.2.1.1.2	0.78247096092925	.	175920001	176120000	#FF4848	1	0.875
chr2	176120001	176440000	B.1.1.1.1.1.1.1.1	0.478352692713833	.	176120001	176440000	#DADAFF	1	0.5
chr2	176440001	176720000	B.1.1.2.2.1.2.1.2	0.405491024287223	.	176440001	176720000	#DADAFF	1	0.5
chr2	176720001	176840000	A.2.2.2.1.1.1.2.2	0.521647307286167	.	176720001	176840000	#FFDADA	1	0.625
chr2	176840001	177120000	A.2.1.2.1.1.2.2.1.2.1	0.635691657866948	.	176840001	177120000	#FF9191	1	0.75
chr2	177120001	177720000	A.1.2.2.2.2.2.2.1.2	0.717001055966209	.	177120001	177720000	#FF4848	1	0.875
chr2	177720001	177880000	A.1.2.2.1.1.2.2.2.1	0.778247096092925	.	177720001	177880000	#FF4848	1	0.875
chr2	177880001	178040000	A.2.1.1.1.2.1.1.2	0.695881731784583	.	177880001	178040000	#FF9191	1	0.75
chr2	178040001	178200000	A.1.1.2.1.2.2.1.2.1	0.921858500527983	.	178040001	178200000	#FF0000	1	1
chr2	178200001	178280000	A.1.2.2.1.2.1.2.1.2	0.769799366420275	.	178200001	178280000	#FF4848	1	0.875
chr2	178280001	178680000	A.1.1.2.1.2.2.2.1.2	0.916578669482577	.	178280001	178680000	#FF0000	1	1
chr2	178680001	179000000	B.1.1.1.2.2.2.2.1	0.432946145723337	.	178680001	179000000	#DADAFF	1	0.5
chr2	179000001	179240000	A.2.1.2.2.1.1.2.2.1.1.2.2	0.60506863780359	.	179000001	179240000	#FF9191	1	0.75
chr2	179240001	179480000	A.1.1.2.2.1.1.2.2.1	0.906019007391763	.	179240001	179480000	#FF0000	1	1
chr2	179480001	179800000	A.2.1.1.1.1.1.1.2.1.2	0.70960929250264	.	179480001	179800000	#FF9191	1	0.75
chr2	179800001	180000000	A.1.2.2.1.1.2.1.1.2.1	0.786694825765575	.	179800001	180000000	#FF4848	1	0.875
chr2	180000001	180200000	A.2.1.2.1.1.2.1.2	0.639915522703273	.	180000001	180200000	#FF9191	1	0.75
chr2	180200001	180320000	B.1.1.1.1.2.2.1	0.455121436114044	.	180200001	180320000	#DADAFF	1	0.5
chr2	180320001	180560000	B.2.1.1.2.2.1.1.2.1.1	0.244984160506864	.	180320001	180560000	#4848FF	1	0.25
chr2	180560001	180640000	B.1.2.1.2.1.2.1.1.1.1	0.35480464625132	.	180560001	180640000	#9191FF	1	0.375
chr2	180640001	180920000	B.1.1.2.1.1.2.2.1	0.424498416050686	.	180640001	180920000	#DADAFF	1	0.5
chr2	180920001	181440000	B.2.1.2.2.1.2.1.2.1.1.2	0.180570221752904	.	180920001	181440000	#4848FF	1	0.25
chr2	181440001	181560000	B.1.2.2.1.1.2.2.2.1	0.318901795142555	.	181440001	181560000	#9191FF	1	0.375
chr2	181560001	181800000	B.2.1.1.2.2.1.1.2.1.2.1	0.243928194297782	.	181560001	181800000	#4848FF	1	0.25
chr2	181800001	181960000	A.2.2.2.1.1.1.1.2	0.524815205913411	.	181800001	181960000	#FFDADA	1	0.625
chr2	181960001	182160000	A.1.1.2.1.2.1.1.1.2	0.933474128827878	.	181960001	182160000	#FF0000	1	1
chr2	182160001	182360000	A.1.1.1.2.2.1.1.1	0.963041182682154	.	182160001	182360000	#FF0000	1	1
chr2	182360001	182560000	A.2.1.2.2.1.1.1.1.2.2	0.617740232312566	.	182360001	182560000	#FF9191	1	0.75
chr2	182560001	182680000	B.1.1.1.1.1.1.1.2.2.2	0.473072861668427	.	182560001	182680000	#DADAFF	1	0.5
chr2	182680001	182880000	A.2.2.1.1.1.2.2.1.2.2	0.563885955649419	.	182680001	182880000	#FFDADA	1	0.625
chr2	182880001	183000000	B.1.1.2.1.2.2.2.2	0.412882787750792	.	182880001	183000000	#DADAFF	1	0.5
chr2	183000001	183400000	B.2.1.1.2.1.1.2.2.1	0.257655755015839	.	183000001	183400000	#4848FF	1	0.25
chr2	183400001	183560000	B.1.1.1.2.2.1.2.2	0.435058078141499	.	183400001	183560000	#DADAFF	1	0.5
chr2	183560001	183920000	A.2.1.1.2.2.1.2.2.2	0.656810982048574	.	183560001	183920000	#FF9191	1	0.75
chr2	183920001	184080000	A.2.1.1.2.2.1.1.2.1	0.665258711721225	.	183920001	184080000	#FF9191	1	0.75
chr2	184080001	184360000	B.1.2.2.1.2.1.2.2	0.312565997888068	.	184080001	184360000	#9191FF	1	0.375
chr2	184360001	184480000	B.1.2.2.1.2.1.2.1	0.313621964097149	.	184360001	184480000	#9191FF	1	0.375
chr2	184480001	184800000	B.2.1.2.2.1.2.1.1.1.1	0.18585005279831	.	184480001	184800000	#4848FF	1	0.25
chr2	184800001	184960000	B.1.1.1.2.2.1.1.2	0.437170010559662	.	184800001	184960000	#DADAFF	1	0.5
chr2	184960001	185200000	B.2.1.2.2.2.1.1.1.1.2	0.171066525871172	.	184960001	185200000	#4848FF	1	0.25
chr2	185200001	185400000	B.2.1.1.2.1.2.1.1	0.255543822597677	.	185200001	185400000	#4848FF	1	0.25
chr2	185400001	185520000	B.2.1.1.2.1.1.1.2	0.259767687434002	.	185400001	185520000	#4848FF	1	0.25
chr2	185520001	185840000	B.2.2.2.1.1.2.1.1.1.2	0.0454065469904963	.	185520001	185840000	#0000FF	1	0.125
chr2	185840001	186040000	B.2.2.1.1.2.2.2.2.1.2	0.10454065469905	.	185840001	186040000	#0000FF	1	0.125
chr2	186040001	186160000	B.2.1.2.2.1.2.2.1.2	0.175290390707497	.	186040001	186160000	#4848FF	1	0.25
chr2	186160001	186680000	B.2.2.2.1.1.2.1.1.2	0.044350580781415	.	186160001	186680000	#0000FF	1	0.125
chr2	186680001	186880000	B.2.1.2.2.2.1.1.2.1.1	0.167898627243928	.	186680001	186880000	#4848FF	1	0.25
chr2	186880001	187320000	B.1.1.2.1.1.2.2.2	0.423442449841605	.	186880001	187320000	#DADAFF	1	0.5
chr2	187320001	187520000	A.1.2.2.1.1.2.2.2.2.2	0.775079197465681	.	187320001	187520000	#FF4848	1	0.875
chr2	187520001	188000000	B.1.2.1.2.1.1.1.1.2.2.2	0.362196409714889	.	187520001	188000000	#9191FF	1	0.375
chr2	188000001	188360000	B.1.2.2.1.2.1.1.2.1	0.315733896515312	.	188000001	188360000	#9191FF	1	0.375
chr2	188360001	188800000	B.2.2.1.1.1.1.1.2.2	0.151003167898627	.	188360001	188800000	#0000FF	1	0.125
chr2	188800001	188960000	B.1.2.1.1.2.1.2.1	0.378035902851109	.	188800001	188960000	#9191FF	1	0.375
chr2	188960001	189520000	B.2.2.1.1.2.2.2.1.2.1	0.107708553326294	.	188960001	189520000	#0000FF	1	0.125
chr2	189520001	189680000	B.2.1.2.2.2.1.2.2.1	0.160506863780359	.	189520001	189680000	#4848FF	1	0.25
chr2	189680001	189840000	B.2.2.1.1.2.2.1.1.1.1	0.116156282998944	.	189680001	189840000	#0000FF	1	0.125
chr2	189840001	190000000	B.2.1.1.2.1.2.1.2.2	0.253431890179514	.	189840001	190000000	#4848FF	1	0.25
chr2	190000001	190280000	B.2.1.2.2.2.2.1.1	0.158394931362196	.	190000001	190280000	#4848FF	1	0.25
chr2	190280001	190520000	A.2.2.1.1.1.2.2.1.1	0.565997888067582	.	190280001	190520000	#FFDADA	1	0.625
chr2	190520001	190760000	A.1.2.1.2.1.1.2.1.1	0.831045406546991	.	190520001	190760000	#FF4848	1	0.875
chr2	190760001	190880000	A.2.1.1.2.2.1.2.1.2.1	0.659978880675818	.	190760001	190880000	#FF9191	1	0.75
chr2	190880001	191160000	A.1.2.2.1.1.2.1.1.2.2	0.785638859556494	.	190880001	191160000	#FF4848	1	0.875
chr2	191160001	191600000	A.1.1.1.1.1.2.2.1	0.996832101372756	.	191160001	191600000	#FF0000	1	1
chr2	191600001	191880000	A.1.1.1.1.2.1.2.1.2	0.992608236536431	.	191600001	191880000	#FF0000	1	1
chr2	191880001	192080000	A.2.1.1.2.2.1.1.2.2	0.664202745512144	.	191880001	192080000	#FF9191	1	0.75
chr2	192080001	192440000	A.2.1.2.2.1.1.2.2.2.2	0.601900739176346	.	192080001	192440000	#FF9191	1	0.75
chr2	192440001	192600000	A.1.2.2.1.1.2.1.2	0.784582893347413	.	192440001	192600000	#FF4848	1	0.875
chr2	192600001	192800000	A.2.2.2.2.1.1.1.2.2	0.49208025343189	.	192600001	192800000	#FFDADA	1	0.625
chr2	192800001	193120000	B.1.2.1.2.1.1.1.1.2.2.1.2	0.36325237592397	.	192800001	193120000	#9191FF	1	0.375
chr2	193120001	193320000	B.2.1.2.2.2.1.1.2.2.2	0.163674762407603	.	193120001	193320000	#4848FF	1	0.25
chr2	193320001	193440000	B.1.2.2.1.1.2.2.1.1	0.321013727560718	.	193320001	193440000	#9191FF	1	0.375
chr2	193440001	193880000	B.2.2.2.2.1.1	0.0168954593453009	.	193440001	193880000	#0000FF	1	0.125
chr2	193880001	194200000	B.2.2.1.1.2.2.2.2.2.2	0.102428722280887	.	193880001	194200000	#0000FF	1	0.125
chr2	194200001	194320000	B.2.1.1.2.2.1.2.2.1.2	0.237592397043295	.	194200001	194320000	#4848FF	1	0.25
chr2	194320001	194520000	B.2.1.2.2.1.2.1.1.1.2	0.184794086589229	.	194320001	194520000	#4848FF	1	0.25
chr2	194520001	194720000	B.2.1.2.2.2.1.1.1.2.2	0.16895459345301	.	194520001	194720000	#4848FF	1	0.25
chr2	194720001	194920000	B.2.1.2.2.2.1.1.2.1.2	0.166842661034847	.	194720001	194920000	#4848FF	1	0.25
chr2	194920001	195040000	B.1.2.1.2.1.2.1.2.2.2.2	0.344244984160507	.	194920001	195040000	#9191FF	1	0.375
chr2	195040001	195240000	B.2.1.1.2.2.1.1.2.1.2.2	0.242872228088701	.	195040001	195240000	#4848FF	1	0.25
chr2	195240001	195760000	B.2.2.2.1.1.2.1.1.1.1	0.0464625131995776	.	195240001	195760000	#0000FF	1	0.125
chr2	195760001	195840000	B.2.1.1.2.2.1.2.1.1	0.240760295670539	.	195760001	195840000	#4848FF	1	0.25
chr2	195840001	196040000	B.2.1.2.2.1.2.1.2.1.1.1	0.181626187961985	.	195840001	196040000	#4848FF	1	0.25
chr2	196040001	196240000	B.1.2.1.2.1.2.1.2.2.2.1	0.345300950369588	.	196040001	196240000	#9191FF	1	0.375
chr2	196240001	196600000	A.2.1.1.2.2.1.1.1.1	0.667370644139388	.	196240001	196600000	#FF9191	1	0.75
chr2	196600001	196920000	B.1.2.1.2.1.1.1.1.2.2.1.1	0.364308342133052	.	196600001	196920000	#9191FF	1	0.375
chr2	196920001	197120000	A.1.1.2.1.2.2.1.1.2.1	0.925026399155227	.	196920001	197120000	#FF0000	1	1
chr2	197120001	197360000	A.1.2.1.2.2.2.1.2	0.79831045406547	.	197120001	197360000	#FF4848	1	0.875
chr2	197360001	197440000	A.2.2.2.1.1.1.2.1.2	0.522703273495248	.	197360001	197440000	#FFDADA	1	0.625
chr2	197440001	197600000	A.1.2.2.1.2.1.2.2	0.768743400211193	.	197440001	197600000	#FF4848	1	0.875
chr2	197600001	198000000	A.1.1.2.1.2.2.1.1.2.2.2	0.922914466737064	.	197600001	198000000	#FF0000	1	1
chr2	198000001	198160000	A.1.1.1.2.2.2.1.2	0.956705385427666	.	198000001	198160000	#FF0000	1	1
chr2	198160001	198440000	A.1.1.2.1.2.1.1.1.1.2	0.934530095036959	.	198160001	198440000	#FF0000	1	1
chr2	198440001	198520000	A.2.1.1.2.1.2.1.1.1	0.678986272439282	.	198440001	198520000	#FF9191	1	0.75
chr2	198520001	198600000	A.2.1.2.2.1.2.2.1	0.598732840549102	.	198520001	198600000	#FF9191	1	0.75
chr2	198600001	198960000	A.2.1.1.1.1.1.1.2.1.1	0.710665258711721	.	198600001	198960000	#FF9191	1	0.75
chr2	198960001	199280000	B.1.1.1.2.2.1.1.1.1	0.439281942977825	.	198960001	199280000	#DADAFF	1	0.5
chr2	199280001	199560000	B.2.1.1.2.1.2.2.1.1	0.252375923970433	.	199280001	199560000	#4848FF	1	0.25
chr2	199560001	199720000	B.2.1.2.2.1.2.2.1.1	0.176346356916579	.	199560001	199720000	#4848FF	1	0.25
chr2	199720001	200040000	B.2.2.1.1.1.1.1.1	0.15311510031679	.	199720001	200040000	#0000FF	1	0.125
chr2	200040001	200760000	B.1.1.2.1.1.2.1.1	0.426610348468849	.	200040001	200760000	#DADAFF	1	0.5
chr2	200760001	201080000	A.2.1.1.1.1.1.1.1.2	0.711721224920803	.	200760001	201080000	#FF9191	1	0.75
chr2	201080001	201440000	A.1.2.1.2.1.1.1	0.832101372756072	.	201080001	201440000	#FF4848	1	0.875
chr2	201440001	201640000	A.1.2.2.1.1.2.2.2.2.1.1	0.777191129883844	.	201440001	201640000	#FF4848	1	0.875
chr2	201640001	201880000	A.1.1.2.2.2.1.2.1.1.1	0.888067581837381	.	201640001	201880000	#FF0000	1	1
chr2	201880001	202000000	A.1.1.2.2.2.1.2.1.2	0.885955649419219	.	201880001	202000000	#FF0000	1	1
chr2	202000001	202360000	A.1.1.2.1.2.1.1.1.1.1.1.1	0.937697993664203	.	202000001	202360000	#FF0000	1	1
chr2	202360001	202560000	A.2.1.1.2.1.2.1.2	0.676874340021119	.	202360001	202560000	#FF9191	1	0.75
chr2	202560001	202800000	A.1.2.1.2.2.1.1.2.1.1	0.810982048574446	.	202560001	202800000	#FF4848	1	0.875
chr2	202800001	203080000	A.1.2.1.2.1.2.1.2.1.1	0.823653643083421	.	202800001	203080000	#FF4848	1	0.875
chr2	203080001	203320000	A.1.1.2.1.2.1.1.1.1.1.1.2	0.936642027455121	.	203080001	203320000	#FF0000	1	1
chr2	203320001	203720000	A.1.1.2.1.2.1.1.1.1.1.2	0.93558606124604	.	203320001	203720000	#FF0000	1	1
chr2	203720001	203840000	A.1.2.2.1.2.2.1.1.2.1	0.765575501583949	.	203720001	203840000	#FF4848	1	0.875
chr2	203840001	203920000	A.1.2.1.2.1.2.1.1.2.2	0.824709609292503	.	203840001	203920000	#FF4848	1	0.875
chr2	203920001	204000000	A.1.2.2.1.1.2.2.1.2.2	0.779303062302006	.	203920001	204000000	#FF4848	1	0.875
chr2	204000001	204080000	A.1.2.2.1.2.2.1.1.2.2	0.764519535374868	.	204000001	204080000	#FF4848	1	0.875
chr2	204080001	204280000	A.1.1.2.2.2.2.2.2.2	0.875395987328406	.	204080001	204280000	#FF0000	1	1
chr2	204280001	204720000	A.1.1.1.2.2.2.1.1.2	0.957761351636748	.	204280001	204720000	#FF0000	1	1
chr2	204720001	205120000	A.2.1.2.1.1.2.1.1	0.640971488912355	.	204720001	205120000	#FF9191	1	0.75
chr2	205120001	205520000	B.1.2.1.2.1.1.1.2.2	0.360084477296726	.	205120001	205520000	#9191FF	1	0.375
chr2	205520001	205600000	B.1.2.1.2.1.2.1.1.1.2	0.353748680042239	.	205520001	205600000	#9191FF	1	0.375
chr2	205600001	205760000	B.1.2.1.2.1.2.1.2.2.1.2.1	0.347412882787751	.	205600001	205760000	#9191FF	1	0.375
chr2	205760001	206200000	B.2.1.1.2.1.2.2.2	0.25026399155227	.	205760001	206200000	#4848FF	1	0.25
chr2	206200001	206520000	B.1.1.2.2.1.1.1	0.411826821541711	.	206200001	206520000	#DADAFF	1	0.5
chr2	206520001	206680000	A.2.1.2.2.1.1.2.2.1.1.2.1	0.606124604012672	.	206520001	206680000	#FF9191	1	0.75
chr2	206680001	206840000	A.2.1.2.1.1.2.2.2.2.2	0.631467793030623	.	206680001	206840000	#FF9191	1	0.75
chr2	206840001	207040000	A.1.1.2.1.2.2.1.2.2	0.920802534318902	.	206840001	207040000	#FF0000	1	1
chr2	207040001	207200000	A.2.1.1.2.1.2.1.1.2	0.677930306230201	.	207040001	207200000	#FF9191	1	0.75
chr2	207200001	207560000	A.2.1.2.2.1.1.2.2.1.1.1.1	0.608236536430834	.	207200001	207560000	#FF9191	1	0.75
chr2	207560001	207720000	A.2.1.2.1.1.2.2.1.1.2	0.63674762407603	.	207560001	207720000	#FF9191	1	0.75
chr2	207720001	207920000	A.2.2.1.2.1.1.2.1.2.1.2.1	0.546990496304118	.	207720001	207920000	#FFDADA	1	0.625
chr2	207920001	208080000	A.1.2.2.1.2.2.1.2	0.763463569165787	.	207920001	208080000	#FF4848	1	0.875
chr2	208080001	208240000	A.1.2.1.2.1.2.1.1.2.1	0.825765575501584	.	208080001	208240000	#FF4848	1	0.875
chr2	208240001	208600000	A.1.1.1.2.2.2.1.1.1	0.958817317845829	.	208240001	208600000	#FF0000	1	1
chr2	208600001	208800000	A.1.2.2.1.1.2.2.1.2.1.2	0.780359028511088	.	208600001	208800000	#FF4848	1	0.875
chr2	208800001	208960000	A.1.2.2.1.2.1.2.1.1	0.770855332629356	.	208800001	208960000	#FF4848	1	0.875
chr2	208960001	209080000	A.2.2.1.2.1.1.1.1	0.551214361140444	.	208960001	209080000	#FFDADA	1	0.625
chr2	209080001	209240000	A.1.2.2.1.1.2.2.2.2.1.2	0.776135163674762	.	209080001	209240000	#FF4848	1	0.875
chr2	209240001	209440000	B.1.2.1.2.1.2.1.2.2.1.1	0.348468848996832	.	209240001	209440000	#9191FF	1	0.375
chr2	209440001	209600000	B.2.1.1.2.1.2.2.1.2	0.251319957761352	.	209440001	209600000	#4848FF	1	0.25
chr2	209600001	209720000	B.2.1.1.2.2.1.2.2.1.1	0.238648363252376	.	209600001	209720000	#4848FF	1	0.25
chr2	209720001	209920000	B.2.1.2.2.1.2.2.2.2	0.173178458289335	.	209720001	209920000	#4848FF	1	0.25
chr2	209920001	210360000	B.2.1.2.2.1.2.1.2.2.2	0.17740232312566	.	209920001	210360000	#4848FF	1	0.25
chr2	210360001	210480000	B.1.1.2.1.2.2.2.1	0.413938753959873	.	210360001	210480000	#DADAFF	1	0.5
chr2	210480001	210840000	B.2.1.2.2.1.2.1.2.2.1	0.178458289334741	.	210480001	210840000	#4848FF	1	0.25
chr2	210840001	211080000	A.2.1.2.2.1.2.1.2	0.599788806758184	.	210840001	211080000	#FF9191	1	0.75
chr2	211080001	211240000	B.1.2.2.1.1.1	0.325237592397043	.	211080001	211240000	#9191FF	1	0.375
chr2	211240001	211400000	B.1.2.1.2.1.2.1.2.1.1	0.351636747624076	.	211240001	211400000	#9191FF	1	0.375
chr2	211400001	211680000	B.2.1.2.2.1.2.1.1.2.2	0.182682154171067	.	211400001	211680000	#4848FF	1	0.25
chr2	211680001	211880000	B.2.2.1.1.2.2.1.1.2	0.114044350580781	.	211680001	211880000	#0000FF	1	0.125
chr2	211880001	212120000	B.2.2.1.1.1.1.2.1.1.1	0.149947201689546	.	211880001	212120000	#0000FF	1	0.125
chr2	212120001	212280000	B.2.1.2.2.2.1.2.2.2	0.159450897571278	.	212120001	212280000	#4848FF	1	0.25
chr2	212280001	212520000	B.2.1.2.2.2.1.1.1.1.1	0.172122492080253	.	212280001	212520000	#4848FF	1	0.25
chr2	212520001	212760000	B.2.2.1.1.1.1.2.1.1.2	0.148891235480465	.	212520001	212760000	#0000FF	1	0.125
chr2	212760001	212920000	B.2.1.1.2.2.1.2.1.2	0.239704329461457	.	212760001	212920000	#4848FF	1	0.25
chr2	212920001	213040000	B.2.1.1.2.2.1.2.2.2	0.236536430834213	.	212920001	213040000	#4848FF	1	0.25
chr2	213040001	213280000	B.2.2.1.1.1.1.2.2	0.146779303062302	.	213040001	213280000	#0000FF	1	0.125
chr2	213280001	213560000	B.2.1.1.2.1.1.1.1.2	0.260823653643083	.	213280001	213560000	#4848FF	1	0.25
chr2	213560001	213760000	A.2.1.2.2.1.2.1.1	0.600844772967265	.	213560001	213760000	#FF9191	1	0.75
chr2	213760001	213840000	A.2.1.2.2.1.2.2.2.1	0.597676874340021	.	213760001	213840000	#FF9191	1	0.75
chr2	213840001	214120000	A.1.2.1.2.1.1.2.1.2	0.829989440337909	.	213840001	214120000	#FF4848	1	0.875
chr2	214120001	214680000	B.1.2.1.2.1.1.1.1.2.1	0.365364308342133	.	214120001	214680000	#9191FF	1	0.375
chr2	214680001	215520000	B.2.2.1.1.2.2.2.1.2.2	0.106652587117212	.	214680001	215520000	#0000FF	1	0.125
chr2	215520001	215720000	A.2.1.1.2.2.1.2.2.1	0.657866948257656	.	215520001	215720000	#FF9191	1	0.75
chr2	215720001	215920000	A.2.2.2.1.1.1.2.1.1	0.523759239704329	.	215720001	215920000	#FFDADA	1	0.625
chr2	215920001	216160000	B.1.1.1.2.2.1.1.1.2	0.438225976768743	.	215920001	216160000	#DADAFF	1	0.5
chr2	216160001	216480000	A.2.2.1.2.2.2.1.2.1.2	0.530095036958817	.	216160001	216480000	#FFDADA	1	0.625
chr2	216480001	216880000	A.2.1.1.2.2.1.2.1.1.1.1	0.663146779303062	.	216480001	216880000	#FF9191	1	0.75
chr2	216880001	217200000	A.1.1.2.1.2.2.1.1.1	0.926082365364308	.	216880001	217200000	#FF0000	1	1
chr2	217200001	217360000	A.1.2.2.1.1.1.2.1	0.790918690601901	.	217200001	217360000	#FF4848	1	0.875
chr2	217360001	217520000	A.1.2.2.1.2.1.1.2.1	0.772967265047518	.	217360001	217520000	#FF4848	1	0.875
chr2	217520001	217640000	A.2.1.2.1.1.2.2.2.2.1	0.632523759239704	.	217520001	217640000	#FF9191	1	0.75
chr2	217640001	217760000	A.2.2.1.2.1.1.2.1.2.1.2.2	0.545934530095037	.	217640001	217760000	#FFDADA	1	0.625
chr2	217760001	217880000	A.2.2.1.2.1.1.1.2	0.550158394931362	.	217760001	217880000	#FFDADA	1	0.625
chr2	217880001	218080000	A.2.1.2.1.1.1.2	0.642027455121436	.	217880001	218080000	#FF9191	1	0.75
chr2	218080001	218280000	A.2.1.2.1.1.2.2.1.1.1.2	0.637803590285111	.	218080001	218280000	#FF9191	1	0.75
chr2	218280001	218440000	A.2.1.2.1.1.2.2.1.1.1.1	0.638859556494192	.	218280001	218440000	#FF9191	1	0.75
chr2	218440001	218600000	A.2.1.2.2.2.1.2.1	0.586061246040127	.	218440001	218600000	#FF9191	1	0.75
chr2	218600001	218960000	A.1.2.1.2.1.2.2.1	0.820485744456177	.	218600001	218960000	#FF4848	1	0.875
chr2	218960001	219120000	A.1.2.1.2.1.2.1.1.1.2	0.826821541710665	.	218960001	219120000	#FF4848	1	0.875
chr2	219120001	219280000	A.1.2.1.2.1.2.2.2.1.2	0.818373812038015	.	219120001	219280000	#FF4848	1	0.875
chr2	219280001	219920000	A.1.1.1.1.1.2.2.2	0.995776135163675	.	219280001	219920000	#FF0000	1	1
chr2	219920001	220200000	A.1.1.2.2.2.2.2.1.2	0.878563885955649	.	219920001	220200000	#FF0000	1	1
chr2	220200001	220560000	A.1.2.2.1.1.2.2.1.2.1.1	0.781414994720169	.	220200001	220560000	#FF4848	1	0.875
chr2	220560001	220800000	B.1.1.1.1.1.1.1.2.2.1	0.474128827877508	.	220560001	220800000	#DADAFF	1	0.5
chr2	220800001	221040000	B.1.1.2.2.1.1.2.1.1	0.410770855332629	.	220800001	221040000	#DADAFF	1	0.5
chr2	221040001	221360000	B.2.1.1.2.2.2.2.1.2	0.230200633579725	.	221040001	221360000	#4848FF	1	0.25
chr2	221360001	221560000	B.2.1.1.2.1.2.1.2.1	0.254487856388596	.	221360001	221560000	#4848FF	1	0.25
chr2	221560001	221720000	B.1.2.2.1.1.2.2.2.2	0.317845828933474	.	221560001	221720000	#9191FF	1	0.375
chr2	221720001	221960000	B.2.1.1.2.2.2.2.1.1	0.231256599788807	.	221720001	221960000	#4848FF	1	0.25
chr2	221960001	222440000	B.1.2.1.2.1.1.1.2.1	0.361140443505808	.	221960001	222440000	#9191FF	1	0.375
chr2	222440001	222840000	B.2.1.1.2.2.2.2.2	0.229144667370644	.	222440001	222840000	#4848FF	1	0.25
chr2	222840001	223200000	B.1.1.1.2.2.1.2.1	0.436114044350581	.	222840001	223200000	#DADAFF	1	0.5
chr2	223200001	223360000	A.2.1.1.2.2.1.2.1.1.2	0.6610348468849	.	223200001	223360000	#FF9191	1	0.75
chr2	223360001	223480000	A.2.1.2.2.1.2.2.2.2	0.59662090813094	.	223360001	223480000	#FF9191	1	0.75
chr2	223480001	223560000	A.2.1.1.2.2.1.2.1.2.2	0.658922914466737	.	223480001	223560000	#FF9191	1	0.75
chr2	223560001	223800000	A.1.2.2.1.1.2.1.1.1.1	0.788806758183738	.	223560001	223800000	#FF4848	1	0.875
chr2	223800001	224160000	A.2.2.2.2.1.1.1.2.1	0.493136219640971	.	223800001	224160000	#FFDADA	1	0.625
chr2	224160001	224560000	B.1.1.2.1.1.2.1.2	0.425554382259768	.	224160001	224560000	#DADAFF	1	0.5
chr2	224560001	224840000	A.1.1.2.1.2.2.1.1.2.2.1	0.923970432946146	.	224560001	224840000	#FF0000	1	1
chr2	224840001	225120000	A.2.2.1.2.2.2.1.2.2.2	0.527983104540655	.	224840001	225120000	#FFDADA	1	0.625
chr2	225120001	225320000	A.2.2.1.2.2.2.1.2.1.1	0.531151003167899	.	225120001	225320000	#FFDADA	1	0.625
chr2	225320001	225480000	A.1.2.2.1.1.2.1.1.1.2	0.787750791974657	.	225320001	225480000	#FF4848	1	0.875
chr2	225480001	225680000	A.2.1.2.1.1.2.2.2.1	0.633579725448786	.	225480001	225680000	#FF9191	1	0.75
chr2	225680001	225920000	A.1.2.1.2.2.2.2.1	0.797254487856389	.	225680001	225920000	#FF4848	1	0.875
chr2	225920001	226160000	B.1.2.1.1.2.1.2.2.1	0.376979936642027	.	225920001	226160000	#9191FF	1	0.375
chr2	226160001	226720000	B.2.2.1.1.1.1.1.2.1	0.152059134107709	.	226160001	226720000	#0000FF	1	0.125
chr2	226720001	226840000	B.1.2.1.2.1.2.1.1.2	0.352692713833157	.	226720001	226840000	#9191FF	1	0.375
chr2	226840001	227120000	B.2.1.2.2.1.2.1.1.2.1	0.183738120380148	.	226840001	227120000	#4848FF	1	0.25
chr2	227120001	227280000	B.1.2.1.2.1.2.1.2.2.1.2.2	0.346356916578669	.	227120001	227280000	#9191FF	1	0.375
chr2	227280001	227440000	B.1.2.1.2.1.2.1.2.1.2.1	0.350580781414995	.	227280001	227440000	#9191FF	1	0.375
chr2	227440001	227680000	B.1.1.2.1.2.2.1.1.1	0.418162618796199	.	227440001	227680000	#DADAFF	1	0.5
chr2	227680001	227840000	A.2.1.1.2.2.1.2.1.1.1.2	0.662090813093981	.	227680001	227840000	#FF9191	1	0.75
chr2	227840001	228240000	A.2.1.2.2.1.1.2.2.2.1	0.602956705385428	.	227840001	228240000	#FF9191	1	0.75
chr2	228240001	228440000	A.1.2.1.2.1.1.2.2	0.828933474128828	.	228240001	228440000	#FF4848	1	0.875
chr2	228440001	228720000	A.2.2.1.1.1.2.1.2	0.567053854276663	.	228440001	228720000	#FFDADA	1	0.625
chr2	228720001	228920000	B.1.2.1.2.1.2.1.2.1.2.2	0.349524815205913	.	228720001	228920000	#9191FF	1	0.375
chr2	228920001	229080000	B.2.1.2.2.1.2.2.2.1	0.174234424498416	.	228920001	229080000	#4848FF	1	0.25
chr2	229080001	229280000	B.2.2.1.1.1.1.2.1.2	0.147835269271383	.	229080001	229280000	#0000FF	1	0.125
chr2	229280001	229360000	B.1.2.2.1.1.2.2.1.2	0.319957761351637	.	229280001	229360000	#9191FF	1	0.375
chr2	229360001	229560000	B.2.1.2.2.2.1.2.1.2	0.16156282998944	.	229360001	229560000	#4848FF	1	0.25
chr2	229560001	229920000	B.2.2.2.1.1.2.1.2.2	0.0422386483632524	.	229560001	229920000	#0000FF	1	0.125
chr2	229920001	230120000	B.2.1.2.2.2.1.2.1.1	0.162618796198522	.	229920001	230120000	#4848FF	1	0.25
chr2	230120001	230440000	B.1.2.2.1.2.1.1.1	0.316789862724393	.	230120001	230440000	#9191FF	1	0.375
chr2	230440001	230600000	A.2.2.2.2.1.1.2.2	0.489968321013728	.	230440001	230600000	#FFDADA	1	0.625
chr2	230600001	230840000	A.1.1.2.2.2.1.2.2	0.884899683210137	.	230600001	230840000	#FF0000	1	1
chr2	230840001	231040000	A.1.2.2.1.1.2.2.1.1.1	0.783526927138332	.	230840001	231040000	#FF4848	1	0.875
chr2	231040001	231200000	A.1.1.2.1.2.1.2.2.1	0.928194297782471	.	231040001	231200000	#FF0000	1	1
chr2	231200001	231280000	A.1.2.2.1.2.2.1.1.1.2	0.766631467793031	.	231200001	231280000	#FF4848	1	0.875
chr2	231280001	231440000	A.1.2.1.2.1.2.1.1.1.1	0.827877507919747	.	231280001	231440000	#FF4848	1	0.875
chr2	231440001	231720000	A.1.1.2.1.2.1.2.1	0.929250263991552	.	231440001	231720000	#FF0000	1	1
chr2	231720001	231920000	A.1.1.2.2.2.2.2.2.1.1	0.877507919746568	.	231720001	231920000	#FF0000	1	1
chr2	231920001	232160000	A.1.1.2.1.2.1.2.2.2	0.92713833157339	.	231920001	232160000	#FF0000	1	1
chr2	232160001	232360000	A.1.1.2.2.2.2.2.2.1.2	0.876451953537487	.	232160001	232360000	#FF0000	1	1
chr2	232360001	232480000	A.1.2.2.1.2.2.2.2	0.75818373812038	.	232360001	232480000	#FF4848	1	0.875
chr2	232480001	232680000	A.1.1.2.2.2.2.2.1.1	0.879619852164731	.	232480001	232680000	#FF0000	1	1
chr2	232680001	232880000	A.2.1.2.1.1.1.1.1.2	0.644139387539599	.	232680001	232880000	#FF9191	1	0.75
chr2	232880001	233200000	A.1.2.2.1.1.1.2.2	0.789862724392819	.	232880001	233200000	#FF4848	1	0.875
chr2	233200001	233400000	A.2.1.2.1.1.1.1.2	0.643083421330517	.	233200001	233400000	#FF9191	1	0.75
chr2	233400001	233680000	A.1.2.2.1.2.2.1.1.1.1	0.767687434002112	.	233400001	233680000	#FF4848	1	0.875
chr2	233680001	233800000	A.1.2.2.1.2.2.2.1.1.1.1	0.762407602956705	.	233680001	233800000	#FF4848	1	0.875
chr2	233800001	234000000	A.1.1.1.2.2.2.2.2	0.954593453009504	.	233800001	234000000	#FF0000	1	1
chr2	234080001	234320000	A.1.1.1.2.2.2.2.2	0.954593453009504	.	234080001	234320000	#FF0000	1	1
chr2	234320001	234520000	A.1.2.1.2.1.2.2.2.1.1	0.819429778247096	.	234320001	234520000	#FF4848	1	0.875
chr2	234520001	234840000	A.2.1.1.2.1.2.2.2.2.1.1	0.670538542766631	.	234520001	234840000	#FF9191	1	0.75
chr2	234840001	235200000	A.2.2.1.2.2.2.1.1.1.2	0.533262935586061	.	234840001	235200000	#FFDADA	1	0.625
chr2	235200001	235400000	A.2.1.1.1.2.1.1.1.2	0.696937697993664	.	235200001	235400000	#FF9191	1	0.75
chr2	235400001	235760000	B.1.1.1.1.2.1.2.1.2.2.2	0.458289334741288	.	235400001	235760000	#DADAFF	1	0.5
chr2	235760001	235880000	B.1.1.1.1.2.1.2.1.1.2	0.463569165786695	.	235760001	235880000	#DADAFF	1	0.5
chr2	235880001	236160000	B.1.1.1.1.2.1.2.1.2.2.1.1	0.460401267159451	.	235880001	236160000	#DADAFF	1	0.5
chr2	236160001	236280000	B.1.1.1.1.2.1.1	0.465681098204857	.	236160001	236280000	#DADAFF	1	0.5
chr2	236280001	236480000	B.1.1.1.1.2.1.2.1.2.1.2	0.461457233368532	.	236280001	236480000	#DADAFF	1	0.5
chr2	236520001	236680000	B.1.1.1.1.2.1.2.1.2.1.2	0.461457233368532	.	236520001	236680000	#DADAFF	1	0.5
chr2	236680001	236880000	B.1.1.1.1.2.1.2.1.2.1.1	0.462513199577613	.	236680001	236880000	#DADAFF	1	0.5
chr2	236880001	236960000	B.1.1.1.1.2.1.2.1.1.1	0.464625131995776	.	236880001	236960000	#DADAFF	1	0.5
chr2	236960001	237160000	B.1.1.1.1.2.1.2.1.2.2.1.2	0.45934530095037	.	236960001	237160000	#DADAFF	1	0.5
chr2	237160001	237440000	A.2.2.2.1.1.2.1.2.2.1.1	0.517423442449842	.	237160001	237440000	#FFDADA	1	0.625
chr2	237440001	237800000	A.2.2.1.2.2.2.1.1.1.1.1	0.535374868004224	.	237440001	237800000	#FFDADA	1	0.625
chr2	237800001	238000000	A.2.2.1.2.1.1.2.1.2.1.1	0.5480464625132	.	237800001	238000000	#FFDADA	1	0.625
chr2	238000001	238280000	A.2.2.2.2.1.1.1.1	0.494192185850053	.	238000001	238280000	#FFDADA	1	0.625
chr2	238280001	238480000	A.2.2.1.2.1.1.2.1.2.2	0.544878563885956	.	238280001	238480000	#FFDADA	1	0.625
chr2	238480001	238800000	A.1.2.2.1.2.2.2.1.1.1.2	0.761351636747624	.	238480001	238800000	#FF4848	1	0.875
chr2	238800001	238920000	A.1.2.2.1.2.2.2.1.1.2	0.760295670538543	.	238800001	238920000	#FF4848	1	0.875
chr2	238920001	239400000	A.1.2.1.2.1.2.2.2.2	0.817317845828934	.	238920001	239400000	#FF4848	1	0.875
chr2	239400001	239560000	A.2.2.2.2.1.2.2.1	0.48363252375924	.	239400001	239560000	#FFDADA	1	0.625
chr2	239560001	239800000	A.2.2.1.2.1.1.2.1.1	0.549102428722281	.	239560001	239800000	#FFDADA	1	0.625
chr2	239840001	240320000	A.2.2.1.2.1.1.2.1.1	0.549102428722281	.	239840001	240320000	#FFDADA	1	0.625
chr2	240320001	240880000	A.2.2.1.2.2.2.1.2.2.1	0.529039070749736	.	240320001	240880000	#FFDADA	1	0.625
chr2	240880001	241480000	A.2.1.2.1.2.1.2.1.1.2	0.625131995776135	.	240880001	241480000	#FF9191	1	0.75
chr2	241480001	241600000	A.2.1.1.1.2.1.1.1.1	0.697993664202746	.	241480001	241600000	#FF9191	1	0.75
chr2	241640001	241840000	A.2.1.1.1.2.1.1.1.1	0.697993664202746	.	241640001	241840000	#FF9191	1	0.75
chr2	241840001	242000000	A.2.2.1.2.1.2.2.2	0.538542766631468	.	241840001	242000000	#FFDADA	1	0.625
chr2	242000001	242080000	A.2.1.1.2.1.1.1.2	0.683210137275607	.	242000001	242080000	#FF9191	1	0.75
chr2	242080001	242200000	A.2.1.2.1.2.2	0.62090813093981	.	242080001	242200000	#FF9191	1	0.75
chr2	242200001	242480000	A.1.1.2.1.1.1.1.2	0.949313621964097	.	242200001	242480000	#FF0000	1	1
chr2	242520001	242840000	A.1.1.2.1.1.1.1.2	0.949313621964097	.	242520001	242840000	#FF0000	1	1
chr2	242840001	243040000	A.2.1.2.1.1.1.1.1.1	0.64519535374868	.	242840001	243040000	#FF9191	1	0.75
chr3	40001	200000	B.1.2.1.2.2.1.1.2.2	0.357329842931937	.	40001	200000	#9191FF	1	0.375
chr3	200001	360000	B.1.2.1.1.1.1.1.1	0.395287958115183	.	200001	360000	#9191FF	1	0.375
chr3	360001	560000	B.1.2.2.1.2.1.2.2.1	0.327225130890052	.	360001	560000	#9191FF	1	0.375
chr3	560001	840000	B.2.2.1.2.2.2.2.1.2.1	0.0641361256544503	.	560001	840000	#0000FF	1	0.125
chr3	840001	1400000	B.2.2.2.2.2.2.1	0.00261780104712042	.	840001	1400000	#0000FF	1	0.125
chr3	1400001	1640000	B.2.2.1.2.1.2.1.1.1.1	0.0968586387434555	.	1400001	1640000	#0000FF	1	0.125
chr3	1640001	1800000	B.2.1.2.2.2.2.1.1	0.171465968586387	.	1640001	1800000	#4848FF	1	0.25
chr3	1800001	2280000	B.2.2.2.2.2.1	0.00392670157068063	.	1800001	2280000	#0000FF	1	0.125
chr3	2280001	2640000	B.2.2.2.1.2.1.2.1.2.2	0.0366492146596859	.	2280001	2640000	#0000FF	1	0.125
chr3	2640001	2720000	B.1.2.1.2.2.1.2	0.356020942408377	.	2640001	2720000	#9191FF	1	0.375
chr3	2720001	3080000	B.1.1.2.2.1.1.2.2	0.421465968586387	.	2720001	3080000	#DADAFF	1	0.5
chr3	3080001	3240000	A.2.1.2.2.1.2.1	0.613874345549738	.	3080001	3240000	#FF9191	1	0.75
chr3	3240001	3600000	B.1.2.1.2.1.1.2.1.2	0.369109947643979	.	3240001	3600000	#9191FF	1	0.375
chr3	3600001	3680000	B.1.1.2.2.1.1.1.2	0.424083769633508	.	3600001	3680000	#DADAFF	1	0.5
chr3	3680001	3800000	B.1.1.1.2.2.1.2.2	0.446335078534031	.	3680001	3800000	#DADAFF	1	0.5
chr3	3800001	4040000	B.1.2.2.1.1.1.1.1.1	0.349476439790576	.	3800001	4040000	#9191FF	1	0.375
chr3	4040001	4360000	B.1.1.1.2.2.1.2.1	0.447643979057592	.	4040001	4360000	#DADAFF	1	0.5
chr3	4360001	4600000	A.1.2.1.1.1.2.1.2.2	0.852094240837696	.	4360001	4600000	#FF4848	1	0.875
chr3	4600001	4760000	A.1.2.2.2.2.1.1.1.1	0.709424083769634	.	4600001	4760000	#FF4848	1	0.875
chr3	4760001	5040000	A.1.1.1.1.1.2.1.1.2	0.99738219895288	.	4760001	5040000	#FF0000	1	1
chr3	5080001	5120000	A.1.1.1.1.1.2.1.1.2	0.99738219895288	.	5080001	5120000	#FF0000	1	1
chr3	5120001	5280000	A.1.2.1.1.1.2.1.1	0.854712041884817	.	5120001	5280000	#FF4848	1	0.875
chr3	5280001	5560000	B.1.1.1.1.1.1.1.2	0.484293193717277	.	5280001	5560000	#DADAFF	1	0.5
chr3	5560001	5720000	B.1.1.2.2.1.1.2.1	0.422774869109948	.	5560001	5720000	#DADAFF	1	0.5
chr3	5720001	5920000	B.1.2.2.1.2.1.1.2	0.329842931937173	.	5720001	5920000	#9191FF	1	0.375
chr3	5920001	6200000	B.2.2.1.2.1.2.1.1.1.2	0.0955497382198953	.	5920001	6200000	#0000FF	1	0.125
chr3	6200001	6360000	B.1.2.2.1.1.1.1.2.2	0.345549738219895	.	6200001	6360000	#9191FF	1	0.375
chr3	6360001	6520000	B.2.1.1.1.2.2.1.1.2.1	0.257853403141361	.	6360001	6520000	#4848FF	1	0.25
chr3	6520001	6680000	B.2.1.1.1.2.1.1.1.2	0.265706806282723	.	6520001	6680000	#4848FF	1	0.25
chr3	6680001	6880000	B.1.2.1.2.1.2.2	0.365183246073298	.	6680001	6880000	#9191FF	1	0.375
chr3	6880001	7080000	B.2.1.2.2.2.1.2.2.2	0.172774869109948	.	6880001	7080000	#4848FF	1	0.25
chr3	7080001	7400000	B.2.2.2.1.2.1.2.1.2.1	0.0379581151832461	.	7080001	7400000	#0000FF	1	0.125
chr3	7400001	7600000	B.2.2.1.2.1.2.2.1	0.087696335078534	.	7400001	7600000	#0000FF	1	0.125
chr3	7600001	7800000	B.2.2.1.2.1.2.1.1.2.2	0.0916230366492147	.	7600001	7800000	#0000FF	1	0.125
chr3	7800001	8200000	B.2.2.2.1.2.2.1.2	0.024869109947644	.	7800001	8200000	#0000FF	1	0.125
chr3	8200001	8480000	B.1.2.2.1.1.1.2.2.2	0.340314136125654	.	8200001	8480000	#9191FF	1	0.375
chr3	8480001	8720000	A.2.1.2.2.1.1.1.2	0.616492146596859	.	8480001	8720000	#FF9191	1	0.75
chr3	8720001	8880000	A.2.1.1.2.2.1.1.2	0.668848167539267	.	8720001	8880000	#FF9191	1	0.75
chr3	8880001	9120000	A.1.1.2.2.2.2.2.1.2	0.869109947643979	.	8880001	9120000	#FF0000	1	1
chr3	9120001	9240000	A.2.1.2.1.2.1.1.2	0.636125654450262	.	9120001	9240000	#FF9191	1	0.75
chr3	9240001	9360000	A.1.2.2.1.1.2.1.2.2.2	0.765706806282722	.	9240001	9360000	#FF4848	1	0.875
chr3	9360001	9520000	A.1.1.2.2.1.1.2.1.1.2	0.908376963350785	.	9360001	9520000	#FF0000	1	1
chr3	9520001	9640000	A.1.2.1.2.1.2.2.2.1	0.81413612565445	.	9520001	9640000	#FF4848	1	0.875
chr3	9680001	9760000	A.1.2.1.2.1.2.2.2.1	0.81413612565445	.	9680001	9760000	#FF4848	1	0.875
chr3	9760001	9800000	A.1.1.1.1.2.1.2.1	0.988219895287958	.	9760001	9800000	#FF0000	1	1
chr3	9840001	9960000	A.1.1.1.1.2.1.2.1	0.988219895287958	.	9840001	9960000	#FF0000	1	1
chr3	10000001	10160000	A.1.1.1.1.2.1.2.1	0.988219895287958	.	10000001	10160000	#FF0000	1	1
chr3	10200001	10360000	A.1.1.1.1.2.1.2.1	0.988219895287958	.	10200001	10360000	#FF0000	1	1
chr3	10360001	10560000	A.2.1.2.1.2.1.2.1.2.1	0.630890052356021	.	10360001	10560000	#FF9191	1	0.75
chr3	10560001	10800000	A.2.2.1.2.1.1.1.1	0.56151832460733	.	10560001	10800000	#FFDADA	1	0.625
chr3	10800001	10880000	A.2.2.2.2.1.1.2.2.1	0.509162303664921	.	10800001	10880000	#FFDADA	1	0.625
chr3	10880001	10960000	A.2.2.2.2.1.1.2.1.2	0.510471204188482	.	10880001	10960000	#FFDADA	1	0.625
chr3	10960001	11160000	A.2.2.2.2.1.1.1.1	0.515706806282722	.	10960001	11160000	#FFDADA	1	0.625
chr3	11160001	11240000	A.2.2.2.2.1.2.2.2	0.50261780104712	.	11160001	11240000	#FFDADA	1	0.625
chr3	11240001	11600000	A.1.2.2.1.2.2.2.2	0.723821989528796	.	11240001	11600000	#FF4848	1	0.875
chr3	11600001	11680000	A.2.1.2.1.2.1.2.1.2.2	0.629581151832461	.	11600001	11680000	#FF9191	1	0.75
chr3	11680001	11880000	A.1.2.2.1.2.2.1.2.1.1	0.734293193717278	.	11680001	11880000	#FF4848	1	0.875
chr3	11880001	11960000	A.2.2.2.2.1.2.2.1	0.503926701570681	.	11880001	11960000	#FFDADA	1	0.625
chr3	11960001	12560000	A.2.1.2.1.1.1.1.1.2	0.645287958115183	.	11960001	12560000	#FF9191	1	0.75
chr3	12560001	12720000	A.1.2.1.1.1.1.1.1.1.2	0.862565445026178	.	12560001	12720000	#FF4848	1	0.875
chr3	12720001	12880000	A.1.2.2.2.1.2.1.2	0.717277486910995	.	12720001	12880000	#FF4848	1	0.875
chr3	12880001	13160000	A.1.2.1.2.1.1.1.1.1	0.831151832460733	.	12880001	13160000	#FF4848	1	0.875
chr3	13160001	13360000	A.2.1.2.1.2.2.2.1.2.1	0.62303664921466	.	13160001	13360000	#FF9191	1	0.75
chr3	13360001	13520000	A.1.2.2.2.1.2.2.1.1	0.715968586387435	.	13360001	13520000	#FF4848	1	0.875
chr3	13520001	13760000	A.2.2.1.2.2.1.2.1	0.549738219895288	.	13520001	13760000	#FFDADA	1	0.625
chr3	13760001	14120000	A.2.2.1.2.2.2.2.1	0.541884816753927	.	13760001	14120000	#FFDADA	1	0.625
chr3	14120001	14320000	A.1.2.2.1.2.2.1.1.2.1	0.736910994764398	.	14120001	14320000	#FF4848	1	0.875
chr3	14320001	14680000	A.1.2.1.2.1.1.2.2.1.1	0.824607329842932	.	14320001	14680000	#FF4848	1	0.875
chr3	14680001	15160000	A.1.1.1.2.2.1.2.2.1.1	0.959424083769634	.	14680001	15160000	#FF0000	1	1
chr3	15160001	15400000	A.1.1.2.1.1.2.2.2	0.930628272251309	.	15160001	15400000	#FF0000	1	1
chr3	15440001	15480000	A.1.1.2.1.1.2.2.2	0.930628272251309	.	15440001	15480000	#FF0000	1	1
chr3	15480001	15600000	A.1.2.1.2.1.1.2.2.1.2	0.823298429319372	.	15480001	15600000	#FF4848	1	0.875
chr3	15600001	15920000	A.1.1.1.2.1.2.1.1.1	0.976439790575916	.	15600001	15920000	#FF0000	1	1
chr3	15920001	16360000	A.1.2.1.2.2.2.1.1.2.2.2	0.794502617801047	.	15920001	16360000	#FF4848	1	0.875
chr3	16360001	16600000	A.1.1.2.2.2.2.2.1.1	0.870418848167539	.	16360001	16600000	#FF0000	1	1
chr3	16600001	16840000	A.1.2.2.1.2.1.1.1.1.1.1	0.757853403141361	.	16600001	16840000	#FF4848	1	0.875
chr3	16840001	17080000	A.1.1.2.1.2.1.2.2	0.922774869109948	.	16840001	17080000	#FF0000	1	1
chr3	17080001	17320000	A.1.2.1.2.2.2.1.1.1.1	0.799738219895288	.	17080001	17320000	#FF4848	1	0.875
chr3	17320001	17480000	A.1.2.2.2.2.1.1.2.2.2	0.704188481675393	.	17320001	17480000	#FF4848	1	0.875
chr3	17480001	17680000	A.2.1.1.2.2.2.2.1.1.1	0.654450261780105	.	17480001	17680000	#FF9191	1	0.75
chr3	17680001	17880000	A.1.2.2.1.2.1.1.1.1.2	0.755235602094241	.	17680001	17880000	#FF4848	1	0.875
chr3	17880001	18360000	B.1.2.2.1.1.1.1.1.2	0.348167539267016	.	17880001	18360000	#9191FF	1	0.375
chr3	18360001	18840000	B.1.2.2.1.1.1.2.1.2	0.342931937172775	.	18360001	18840000	#9191FF	1	0.375
chr3	18840001	19040000	B.2.1.1.1.2.2.1.1.1	0.259162303664921	.	18840001	19040000	#4848FF	1	0.25
chr3	19040001	19560000	B.1.2.2.1.2.2.2.1.1	0.323298429319372	.	19040001	19560000	#9191FF	1	0.375
chr3	19560001	19680000	A.2.2.2.1.2.2.1.2	0.522251308900524	.	19560001	19680000	#FFDADA	1	0.625
chr3	19680001	19760000	B.1.1.2.2.1.1.1.1	0.425392670157068	.	19680001	19760000	#DADAFF	1	0.5
chr3	19760001	19960000	B.1.2.1.2.1.1.2.2	0.367801047120419	.	19760001	19960000	#9191FF	1	0.375
chr3	19960001	20240000	A.2.1.1.2.1.2.2.1	0.674083769633508	.	19960001	20240000	#FF9191	1	0.75
chr3	20240001	20640000	B.2.1.1.1.1.1.2.2.1.2	0.277486910994764	.	20240001	20640000	#4848FF	1	0.25
[truncated: 8,794 more rows]
