# Supplementary material for: Systematic inference and comparison of multi-scale chromatin sub-compartments connects spatial organization to cell phenotypes
Source: Nat Commun. 2021 May 10;12:2439. doi: 10.1038/s41467-021-22666-3 (PMC8110550; doi:10.1038/s41467-021-22666-3)
Supplement: Supplementary file 5 — Supplementary Dataset 2 [file 41467_2021_22666_MOESM5_ESM.zip › Supplementary_Data_1_domain_hierarchies_127HiCmaps/HEK293T_embryonic_kidney_t2_binsize=40kb.bed]

#fields: chr, pos_start, pos_end, the full compartment label describing the position in the hierachy, normalized compartment domain rank, ., pos_start, pos_end, color based on eight compartment model (A.1.1 - B.2.2), 1, eight compartment score (A.1.1 to B.2.2: 8 to 1 devided by 8)
chr1	560001	600000	A.1.2.2.2.1.1.1.2.2.2.1	0.824800910125142	.	560001	600000	#FF4848	1	0.875
chr1	720001	1160000	A.1.2.2.2.1.1.1.2.2.2.1	0.824800910125142	.	720001	1160000	#FF4848	1	0.875
chr1	1200001	1240000	A.1.2.2.2.1.1.1.2.2.2.1	0.824800910125142	.	1200001	1240000	#FF4848	1	0.875
chr1	1280001	1560000	A.1.2.1.2.2.1.2.2.2	0.873720136518771	.	1280001	1560000	#FF4848	1	0.875
chr1	1560001	1680000	A.2.1.2.1.1.1.2.1.1.2.2	0.688282138794084	.	1560001	1680000	#FF9191	1	0.75
chr1	1680001	1840000	A.1.2.1.2.2.1.2.2.1	0.87485779294653	.	1680001	1840000	#FF4848	1	0.875
chr1	1840001	2200000	A.1.2.1.2.2.1.2.1.2	0.875995449374289	.	1840001	2200000	#FF4848	1	0.875
chr1	2200001	2280000	A.2.1.2.1.1.1.2.1.1.2.1	0.689419795221843	.	2200001	2280000	#FF9191	1	0.75
chr1	2280001	2480000	A.1.2.2.2.1.1.2.1.1.1.2	0.821387940841866	.	2280001	2480000	#FF4848	1	0.875
chr1	2480001	2600000	A.2.1.2.1.1.2.2.2.2.1	0.667804323094426	.	2480001	2600000	#FF9191	1	0.75
chr1	2680001	3040000	A.2.2.1.2.2.1.1.1	0.577929465301479	.	2680001	3040000	#FFDADA	1	0.625
chr1	3040001	3800000	A.1.2.2.2.1.2.2.1.2.1	0.795221843003413	.	3040001	3800000	#FF4848	1	0.875
chr1	3800001	3840000	B.2.1.1.1.1.1.2.1.2	0.218430034129693	.	3800001	3840000	#4848FF	1	0.25
chr1	3960001	4320000	B.2.1.1.1.1.1.2.1.2	0.218430034129693	.	3960001	4320000	#4848FF	1	0.25
chr1	4320001	4600000	B.1.2.2.1.2.1.1.2	0.286689419795222	.	4320001	4600000	#9191FF	1	0.375
chr1	4600001	4880000	B.2.1.1.1.1.1.2.1.1.1	0.22070534698521	.	4600001	4880000	#4848FF	1	0.25
chr1	4880001	5240000	B.2.2.1.2.2.2.1	0.0227531285551763	.	4880001	5240000	#0000FF	1	0.125
chr1	5240001	5520000	B.2.1.2.2.2.2.2.2.1.1	0.0750853242320819	.	5240001	5520000	#4848FF	1	0.25
chr1	5520001	5720000	B.2.1.1.1.1.1.2.1.1.2	0.219567690557452	.	5520001	5720000	#4848FF	1	0.25
chr1	5720001	5920000	B.2.1.1.1.1.1.2.2.1	0.217292377701934	.	5720001	5920000	#4848FF	1	0.25
chr1	5920001	6120000	A.2.2.2.2.2.1.1.2	0.506257110352674	.	5920001	6120000	#FFDADA	1	0.625
chr1	6120001	6200000	A.2.1.2.1.1.2.1.2.2.2.2	0.675767918088737	.	6120001	6200000	#FF9191	1	0.75
chr1	6200001	6320000	A.1.2.2.2.1.1.2.2.2.2.2.1	0.808873720136519	.	6200001	6320000	#FF4848	1	0.875
chr1	6320001	6520000	A.1.2.2.2.1.2.2.1.2.2.1	0.794084186575654	.	6320001	6520000	#FF4848	1	0.875
chr1	6520001	6640000	A.1.2.2.2.1.2.1.2	0.797497155858931	.	6520001	6640000	#FF4848	1	0.875
chr1	6640001	6960000	A.1.2.1.2.1.1.2.2.2	0.888509670079636	.	6640001	6960000	#FF4848	1	0.875
chr1	6960001	7120000	A.2.2.1.2.2.1.2.2.2.2.2	0.56769055745165	.	6960001	7120000	#FFDADA	1	0.625
chr1	7120001	7400000	B.1.1.1.1.1.2.2.1.2.1	0.472127417519909	.	7120001	7400000	#DADAFF	1	0.5
chr1	7400001	7520000	A.2.2.2.2.1.1.2	0.516496018202503	.	7400001	7520000	#FFDADA	1	0.625
chr1	7520001	7720000	B.1.1.1.1.1.2.2.2	0.469852104664391	.	7520001	7720000	#DADAFF	1	0.5
chr1	7720001	8000000	A.2.1.2.1.1.2.2.1.2.1.1.1	0.67349260523322	.	7720001	8000000	#FF9191	1	0.75
chr1	8000001	8200000	A.2.1.1.1.1.1.2.1.2.2.1.2	0.75995449374289	.	8000001	8200000	#FF9191	1	0.75
chr1	8200001	8400000	A.2.1.2.1.1.2.1.2.2.1	0.678043230944255	.	8200001	8400000	#FF9191	1	0.75
chr1	8400001	8640000	A.1.2.2.2.1.2.1.1.1.1.1.1	0.806598407281001	.	8400001	8640000	#FF4848	1	0.875
chr1	8640001	8760000	A.1.2.2.2.1.2.1.1.1.1.2	0.804323094425484	.	8640001	8760000	#FF4848	1	0.875
chr1	8760001	8960000	A.1.1.2.1.2.2.1.2.2	0.947667804323094	.	8760001	8960000	#FF0000	1	1
chr1	8960001	9080000	A.2.1.1.1.1.1.1.2	0.765642775881684	.	8960001	9080000	#FF9191	1	0.75
chr1	9080001	9360000	A.1.2.2.1.1.2.2	0.853242320819113	.	9080001	9360000	#FF4848	1	0.875
chr1	9360001	9560000	A.2.1.2.1.1.1.2.1.2.1	0.687144482366325	.	9360001	9560000	#FF9191	1	0.75
chr1	9560001	9680000	A.1.2.2.2.1.2.1.1.1.1.1.2	0.805460750853242	.	9560001	9680000	#FF4848	1	0.875
chr1	9680001	9840000	A.1.2.2.2.1.1.1.1.1.1.1	0.835039817974972	.	9680001	9840000	#FF4848	1	0.875
chr1	9840001	9920000	A.1.2.1.2.2.1.1.2.2.1	0.881683731513083	.	9840001	9920000	#FF4848	1	0.875
chr1	9920001	10040000	A.1.2.2.2.1.1.2.1.1.2.2	0.819112627986348	.	9920001	10040000	#FF4848	1	0.875
chr1	10040001	10360000	A.1.2.1.1.1.2.1.1.2	0.912400455062571	.	10040001	10360000	#FF4848	1	0.875
chr1	10360001	10560000	A.1.2.1.2.2.1.1.2.2.2.1	0.880546075085324	.	10360001	10560000	#FF4848	1	0.875
chr1	10560001	10760000	A.1.2.1.2.1.1.2.1.1	0.891922639362912	.	10560001	10760000	#FF4848	1	0.875
chr1	10760001	11160000	A.1.1.2.1.1.1.1.1.2	0.97155858930603	.	10760001	11160000	#FF0000	1	1
chr1	11160001	11280000	A.2.1.1.1.1.1.2.1.2.2.1.1	0.761092150170648	.	11160001	11280000	#FF9191	1	0.75
chr1	11280001	11800000	A.1.2.2.2.1.1.1.2.1.1.1	0.829351535836177	.	11280001	11800000	#FF4848	1	0.875
chr1	11800001	12080000	A.1.2.1.2.1.2.2.1	0.886234357224118	.	11800001	12080000	#FF4848	1	0.875
chr1	12080001	12320000	A.2.1.2.1.1.2.2.1.2.1.2	0.671217292377702	.	12080001	12320000	#FF9191	1	0.75
chr1	12320001	12720000	A.2.2.1.2.2.1.2.1.2.1	0.574516496018203	.	12320001	12720000	#FFDADA	1	0.625
chr1	12720001	13000000	B.2.1.1.1.1.1.2.2.2	0.216154721274175	.	12720001	13000000	#4848FF	1	0.25
chr1	13120001	13200000	B.2.1.1.1.1.1.2.2.2	0.216154721274175	.	13120001	13200000	#4848FF	1	0.25
chr1	13200001	13240000	B.1.1.2.1.1.1.2	0.409556313993174	.	13200001	13240000	#DADAFF	1	0.5
chr1	13760001	14160000	B.1.1.2.1.1.1.2	0.409556313993174	.	13760001	14160000	#DADAFF	1	0.5
chr1	14160001	14560000	B.2.1.2.2.2.1.1.2	0.0989761092150171	.	14160001	14560000	#4848FF	1	0.25
chr1	14560001	15280000	B.2.1.1.1.1.1.1.2	0.221843003412969	.	14560001	15280000	#4848FF	1	0.25
chr1	15280001	15440000	A.2.2.2.2.1.1.1.2	0.517633674630262	.	15280001	15440000	#FFDADA	1	0.625
chr1	15440001	15680000	A.2.2.1.2.2.2.1.1.2.2	0.564277588168373	.	15440001	15680000	#FFDADA	1	0.625
chr1	15680001	15840000	A.2.1.2.1.1.1.2.2.2	0.683731513083049	.	15680001	15840000	#FF9191	1	0.75
chr1	15840001	16120000	A.1.1.2.2.2.2.2.1.1	0.9226393629124	.	15840001	16120000	#FF0000	1	1
chr1	16120001	16440000	A.1.1.2.1.2.1.2.1.2	0.953356086461889	.	16120001	16440000	#FF0000	1	1
chr1	16440001	16840000	A.1.1.2.1.1.1.1.2.2	0.969283276450512	.	16440001	16840000	#FF0000	1	1
chr1	16840001	17080000	A.1.2.2.2.1.1.2.2.1.1	0.815699658703072	.	16840001	17080000	#FF4848	1	0.875
chr1	17080001	17240000	A.2.1.1.1.1.1.2.2.1	0.757679180887372	.	17080001	17240000	#FF9191	1	0.75
chr1	17240001	17400000	A.1.2.1.2.2.1.2.1.1.2	0.877133105802048	.	17240001	17400000	#FF4848	1	0.875
chr1	17400001	17760000	A.2.1.1.2.2.2.1.2	0.700796359499431	.	17400001	17760000	#FF9191	1	0.75
chr1	17760001	18440000	B.1.1.2.2.1.1.2	0.389078498293515	.	17760001	18440000	#DADAFF	1	0.5
chr1	18440001	18520000	B.1.1.1.1.1.2.1.1.2.2	0.476678043230944	.	18440001	18520000	#DADAFF	1	0.5
chr1	18520001	18640000	B.1.1.2.2.1.1.1	0.390216154721274	.	18520001	18640000	#DADAFF	1	0.5
chr1	18640001	18720000	B.1.1.2.2.1.2.1.2.1	0.386803185437998	.	18640001	18720000	#DADAFF	1	0.5
chr1	18720001	18920000	B.1.1.2.2.1.2.2.1	0.38452787258248	.	18720001	18920000	#DADAFF	1	0.5
chr1	18920001	19200000	B.1.1.1.1.1.2.1.1.2.1	0.477815699658703	.	18920001	19200000	#DADAFF	1	0.5
chr1	19200001	19360000	A.2.1.2.1.1.2.2.1.2.2	0.670079635949943	.	19200001	19360000	#FF9191	1	0.75
chr1	19360001	19440000	A.2.2.1.2.2.2.1.2.2.1.2	0.559726962457338	.	19360001	19440000	#FFDADA	1	0.625
chr1	19440001	19600000	A.2.1.1.1.1.1.2.1.2.2.2	0.758816837315131	.	19440001	19600000	#FF9191	1	0.75
chr1	19600001	19840000	A.2.1.2.1.1.1.2.1.1.1.2	0.690557451649602	.	19600001	19840000	#FF9191	1	0.75
chr1	19840001	19960000	A.2.1.2.1.1.2.1.2.1.1	0.681456200227531	.	19840001	19960000	#FF9191	1	0.75
chr1	19960001	20360000	A.2.1.2.1.2.1.1.2.1	0.664391353811149	.	19960001	20360000	#FF9191	1	0.75
chr1	20360001	20520000	A.2.2.2.2.2.1.2.2.2.2	0.501706484641638	.	20360001	20520000	#FFDADA	1	0.625
chr1	20520001	20840000	A.2.2.2.2.2.1.2.1	0.505119453924915	.	20520001	20840000	#FFDADA	1	0.625
chr1	20840001	21040000	A.2.1.1.1.1.1.2.2.2.1	0.756541524459613	.	20840001	21040000	#FF9191	1	0.75
chr1	21040001	21520000	A.1.2.1.2.2.2.1.2.2.2	0.868031854379977	.	21040001	21520000	#FF4848	1	0.875
chr1	21520001	21640000	A.2.1.1.1.1.1.1.1.2.1	0.76905574516496	.	21520001	21640000	#FF9191	1	0.75
chr1	21640001	21720000	A.2.1.2.1.1.1.1.1.2.1	0.695108077360637	.	21640001	21720000	#FF9191	1	0.75
chr1	21720001	21840000	A.2.1.2.1.1.1.2.1.1.1.1	0.691695108077361	.	21720001	21840000	#FF9191	1	0.75
chr1	21840001	22040000	A.2.1.1.1.1.1.2.1.2.1	0.762229806598407	.	21840001	22040000	#FF9191	1	0.75
chr1	22040001	22240000	A.1.2.2.2.1.2.2.2.1.2.2	0.789533560864619	.	22040001	22240000	#FF4848	1	0.875
chr1	22240001	22400000	A.2.1.2.1.1.2.2.2.2.2	0.666666666666667	.	22240001	22400000	#FF9191	1	0.75
chr1	22400001	22560000	A.2.1.2.1.1.1.1.1.1.1	0.697383390216155	.	22400001	22560000	#FF9191	1	0.75
chr1	22560001	22760000	A.2.1.2.1.1.2.1.2.1.2.1	0.680318543799773	.	22560001	22760000	#FF9191	1	0.75
chr1	22760001	22960000	A.2.2.1.2.2.2.1.1.1	0.566552901023891	.	22760001	22960000	#FFDADA	1	0.625
chr1	22960001	23120000	A.2.1.1.1.1.1.2.2.2.2	0.755403868031854	.	22960001	23120000	#FF9191	1	0.75
chr1	23120001	23240000	A.2.1.2.1.1.2.1.2.1.2.2	0.679180887372014	.	23120001	23240000	#FF9191	1	0.75
chr1	23240001	23360000	A.1.2.2.2.1.2.1.1.1.2.2	0.802047781569966	.	23240001	23360000	#FF4848	1	0.875
chr1	23360001	23560000	A.1.2.2.2.1.1.1.2.1.2	0.82707622298066	.	23360001	23560000	#FF4848	1	0.875
chr1	23560001	23680000	A.1.2.2.2.1.2.2.2.2	0.78839590443686	.	23560001	23680000	#FF4848	1	0.875
chr1	23680001	23840000	A.1.2.2.2.1.1.1.2.1.1.2	0.828213879408419	.	23680001	23840000	#FF4848	1	0.875
chr1	23840001	24080000	A.1.1.2.1.2.1.2.1.1.2	0.954493742889647	.	23840001	24080000	#FF0000	1	1
chr1	24080001	24280000	A.1.2.1.2.1.2.2.2	0.885096700796359	.	24080001	24280000	#FF4848	1	0.875
chr1	24360001	24640000	A.1.2.2.2.1.2.1.1.2.1	0.800910125142207	.	24360001	24640000	#FF4848	1	0.875
chr1	24640001	24760000	A.2.1.1.1.1.1.2.1.1.1	0.764505119453925	.	24640001	24760000	#FF9191	1	0.75
chr1	24760001	24960000	A.2.1.2.1.1.2.2.1.1	0.674630261660978	.	24760001	24960000	#FF9191	1	0.75
chr1	24960001	25200000	A.1.2.2.2.1.1.1.1.2.1	0.831626848691695	.	24960001	25200000	#FF4848	1	0.875
chr1	25200001	25400000	A.2.1.2.1.1.2.2.2.1	0.668941979522184	.	25200001	25400000	#FF9191	1	0.75
chr1	25400001	25560000	A.2.2.1.2.2.1.1.2	0.57679180887372	.	25400001	25560000	#FFDADA	1	0.625
chr1	25560001	25600000	A.1.2.1.2.2.1.1.1	0.883959044368601	.	25560001	25600000	#FF4848	1	0.875
chr1	25640001	25880000	A.1.2.1.2.2.1.1.1	0.883959044368601	.	25640001	25880000	#FF4848	1	0.875
chr1	25880001	26160000	A.1.1.2.2.1.2.2.1.2	0.934015927189989	.	25880001	26160000	#FF0000	1	1
chr1	26160001	26360000	A.1.2.1.2.2.2.1.1	0.872582480091012	.	26160001	26360000	#FF4848	1	0.875
chr1	26360001	26600000	A.1.1.2.2.1.2.1.2.2	0.936291240045506	.	26360001	26600000	#FF0000	1	1
chr1	26600001	26800000	A.1.1.2.1.2.2.2	0.946530147895336	.	26600001	26800000	#FF0000	1	1
chr1	26800001	27440000	A.1.1.1.2.2.1.1.1	0.982935153583618	.	26800001	27440000	#FF0000	1	1
chr1	27440001	27600000	A.1.2.1.2.2.2.1.2.1.1	0.871444823663254	.	27440001	27600000	#FF4848	1	0.875
chr1	27600001	27760000	A.1.2.1.2.2.1.1.2.1	0.882821387940842	.	27600001	27760000	#FF4848	1	0.875
chr1	27760001	28000000	A.1.1.2.1.2.1.2.2	0.95221843003413	.	27760001	28000000	#FF0000	1	1
chr1	28000001	28280000	A.1.1.2.1.1.2.1.1	0.9613196814562	.	28000001	28280000	#FF0000	1	1
chr1	28280001	28440000	A.1.1.1.2.2.1.1.2	0.981797497155859	.	28280001	28440000	#FF0000	1	1
chr1	28440001	28560000	A.1.2.2.2.1.1.2.2.2.1.1	0.813424345847554	.	28440001	28560000	#FF4848	1	0.875
chr1	28560001	28800000	A.1.1.2.1.1.1.2.1	0.968145620022753	.	28560001	28800000	#FF0000	1	1
chr1	28800001	28920000	A.1.1.2.2.1.2.2.2.2.1	0.931740614334471	.	28800001	28920000	#FF0000	1	1
chr1	28920001	29040000	A.1.2.1.2.2.2.1.2.1.2	0.870307167235495	.	28920001	29040000	#FF4848	1	0.875
chr1	29040001	29200000	A.1.1.2.2.1.1.2.1.1	0.9419795221843	.	29040001	29200000	#FF0000	1	1
chr1	29200001	29560000	A.1.1.2.2.1.1.2.1.2	0.940841865756541	.	29200001	29560000	#FF0000	1	1
chr1	29560001	29600000	B.1.1.1.1.1.2.2.1.1	0.473265073947668	.	29560001	29600000	#DADAFF	1	0.5
chr1	29640001	29840000	B.1.1.1.1.1.2.2.1.1	0.473265073947668	.	29640001	29840000	#DADAFF	1	0.5
chr1	29840001	29880000	B.1.2.2.1.2.1.2.2	0.284414106939704	.	29840001	29880000	#9191FF	1	0.375
chr1	30000001	30480000	B.1.2.2.1.2.1.2.2	0.284414106939704	.	30000001	30480000	#9191FF	1	0.375
chr1	30480001	30640000	B.1.2.2.1.2.1.2.1	0.285551763367463	.	30480001	30640000	#9191FF	1	0.375
chr1	30640001	30800000	B.1.2.2.1.1.2.1.2	0.292377701934016	.	30640001	30800000	#9191FF	1	0.375
chr1	30800001	30960000	B.1.1.2.2.2.1.1	0.379977246871445	.	30800001	30960000	#DADAFF	1	0.5
chr1	30960001	31160000	B.1.2.1.1.1.2.2	0.366325369738339	.	30960001	31160000	#9191FF	1	0.375
chr1	31160001	31440000	A.1.2.1.1.2.1.2.2.1.1	0.904436860068259	.	31160001	31440000	#FF4848	1	0.875
chr1	31440001	31520000	A.1.2.1.2.2.2.1.2.2.1	0.869169510807736	.	31440001	31520000	#FF4848	1	0.875
chr1	31520001	32080000	A.1.1.2.2.1.1.2.2	0.939704209328783	.	31520001	32080000	#FF0000	1	1
chr1	32080001	32240000	A.1.1.2.2.1.2.2.2.1	0.93287827076223	.	32080001	32240000	#FF0000	1	1
chr1	32240001	32320000	A.1.2.2.2.1.2.1.1.2.2.2	0.798634812286689	.	32240001	32320000	#FF4848	1	0.875
chr1	32320001	32800000	A.1.1.1.2.1.1.1.2	0.992036405005688	.	32320001	32800000	#FF0000	1	1
chr1	32800001	33120000	A.1.1.1.1.2.2.1	0.995449374288965	.	32800001	33120000	#FF0000	1	1
chr1	33120001	33320000	A.1.1.2.2.1.2.2.1.1	0.935153583617747	.	33120001	33320000	#FF0000	1	1
chr1	33320001	33560000	A.1.2.1.1.2.2.1.2.2	0.896473265073948	.	33320001	33560000	#FF4848	1	0.875
chr1	33560001	33960000	A.1.2.2.2.2.2.2.1.2.1	0.778156996587031	.	33560001	33960000	#FF4848	1	0.875
chr1	33960001	34160000	B.1.2.2.1.2.1.1.1.2	0.287827076222981	.	33960001	34160000	#9191FF	1	0.375
chr1	34160001	34440000	B.2.1.2.2.2.1.1.1.2	0.100113765642776	.	34160001	34440000	#4848FF	1	0.25
chr1	34440001	34600000	B.2.1.2.2.2.1.1.1.1	0.101251422070535	.	34440001	34600000	#4848FF	1	0.25
chr1	34600001	34920000	B.2.2.1.2.2.1.1.1.1	0.0364050056882821	.	34600001	34920000	#0000FF	1	0.125
chr1	34920001	35240000	B.2.1.1.1.2.1.2.2.2	0.202502844141069	.	34920001	35240000	#4848FF	1	0.25
chr1	35240001	35480000	A.2.2.2.2.1.1.1.1	0.51877133105802	.	35240001	35480000	#FFDADA	1	0.625
chr1	35480001	35600000	A.2.1.1.1.2.2.2.1.1	0.737201365187713	.	35480001	35600000	#FF9191	1	0.75
chr1	35600001	35800000	A.1.2.2.2.1.1.1.1.1.1.2	0.833902161547213	.	35600001	35800000	#FF4848	1	0.875
chr1	35800001	36040000	A.1.2.2.2.1.1.2.2.2.1.2.1	0.812286689419795	.	35800001	36040000	#FF4848	1	0.875
chr1	36040001	36240000	A.1.2.2.2.1.2.1.1.2.2.1	0.799772468714448	.	36040001	36240000	#FF4848	1	0.875
chr1	36240001	36520000	A.1.1.1.2.2.1.2.1	0.9806598407281	.	36240001	36520000	#FF0000	1	1
chr1	36520001	36760000	A.1.1.2.2.1.2.1.2.1	0.937428896473265	.	36520001	36760000	#FF0000	1	1
chr1	36760001	36960000	A.1.2.2.2.1.1.2.2.2.2.2.2	0.80773606370876	.	36760001	36960000	#FF4848	1	0.875
chr1	36960001	37360000	B.1.1.2.2.1.2.2.2.1.1	0.383390216154721	.	36960001	37360000	#DADAFF	1	0.5
chr1	37360001	37560000	B.1.2.2.1.2.2.1.1	0.283276450511945	.	37360001	37560000	#9191FF	1	0.375
chr1	37560001	37720000	B.1.2.2.1.2.2.2	0.281001137656428	.	37560001	37720000	#9191FF	1	0.375
chr1	37720001	37920000	B.1.2.1.1.1.2.1	0.367463026166098	.	37720001	37920000	#9191FF	1	0.375
chr1	37920001	38440000	A.1.2.1.1.2.1.2.2.1.2.2	0.902161547212742	.	37920001	38440000	#FF4848	1	0.875
chr1	38440001	38800000	A.2.2.2.2.2.2.1.2.1.2	0.496018202502844	.	38440001	38800000	#FFDADA	1	0.625
chr1	38800001	38880000	B.1.2.1.1.2.2.1.2	0.357224118316268	.	38800001	38880000	#9191FF	1	0.375
chr1	38880001	39000000	B.1.1.1.1.1.2.1.1.1	0.478953356086462	.	38880001	39000000	#DADAFF	1	0.5
chr1	39000001	39320000	A.2.2.2.2.2.1.2.2.1	0.503981797497156	.	39000001	39320000	#FFDADA	1	0.625
chr1	39320001	39480000	A.2.1.1.1.1.1.1.1.1.1	0.771331058020478	.	39320001	39480000	#FF9191	1	0.75
chr1	39480001	40000000	A.1.2.1.2.2.1.1.2.2.2.2	0.879408418657565	.	39480001	40000000	#FF4848	1	0.875
chr1	40000001	40240000	A.1.1.2.1.2.1.1	0.956769055745165	.	40000001	40240000	#FF0000	1	1
chr1	40240001	40880000	A.1.1.1.2.2.2.1.2	0.977246871444824	.	40240001	40880000	#FF0000	1	1
chr1	40880001	41000000	A.2.1.1.1.1.1.1.1.2.2.2	0.766780432309443	.	40880001	41000000	#FF9191	1	0.75
chr1	41000001	41280000	A.1.2.2.2.1.1.1.1.1.2	0.832764505119454	.	41000001	41280000	#FF4848	1	0.875
chr1	41280001	41520000	A.1.2.2.2.1.1.1.1.2.2	0.830489192263936	.	41280001	41520000	#FF4848	1	0.875
chr1	41520001	41720000	A.2.2.1.1.2.1.1.1.2.2	0.607508532423208	.	41520001	41720000	#FFDADA	1	0.625
chr1	41720001	41920000	A.2.1.2.1.1.1.1.2	0.692832764505119	.	41720001	41920000	#FF9191	1	0.75
chr1	41920001	42240000	A.2.2.2.2.2.2.1.2.1.1	0.497155858930603	.	41920001	42240000	#FFDADA	1	0.625
chr1	42240001	42640000	B.1.1.1.1.1.2.2.1.2.2	0.47098976109215	.	42240001	42640000	#DADAFF	1	0.5
chr1	42640001	42920000	A.2.1.2.1.1.1.2.2.1	0.684869169510808	.	42640001	42920000	#FF9191	1	0.75
chr1	42920001	43120000	A.2.1.2.1.1.1.2.1.2.2	0.686006825938567	.	42920001	43120000	#FF9191	1	0.75
chr1	43120001	43200000	A.1.2.1.2.2.2.2.2	0.86575654152446	.	43120001	43200000	#FF4848	1	0.875
chr1	43200001	43280000	A.1.2.2.2.1.1.2.1.1.2.1	0.820250284414107	.	43200001	43280000	#FF4848	1	0.875
chr1	43280001	43440000	A.1.2.2.2.1.1.2.2.2.1.2.2	0.811149032992036	.	43280001	43440000	#FF4848	1	0.875
chr1	43440001	43560000	A.2.2.1.2.2.2.1.2.2.1.1	0.560864618885097	.	43440001	43560000	#FFDADA	1	0.625
chr1	43560001	43880000	A.2.1.1.1.1.1.1.1.2.2.1	0.767918088737201	.	43560001	43880000	#FF9191	1	0.75
chr1	43880001	44080000	A.1.2.2.2.1.2.2.1.1	0.796359499431172	.	43880001	44080000	#FF4848	1	0.875
chr1	44080001	44200000	A.1.2.1.2.1.1.2.1.2	0.890784982935154	.	44080001	44200000	#FF4848	1	0.875
chr1	44200001	44360000	A.2.1.2.1.1.1.1.1.2.2	0.693970420932878	.	44200001	44360000	#FF9191	1	0.75
chr1	44360001	44440000	A.2.1.1.1.1.1.1.1.1.2	0.770193401592719	.	44360001	44440000	#FF9191	1	0.75
chr1	44440001	44720000	A.1.2.1.2.2.2.2.1	0.866894197952218	.	44440001	44720000	#FF4848	1	0.875
chr1	44720001	45200000	A.1.2.1.1.2.1.2.1	0.905574516496018	.	44720001	45200000	#FF4848	1	0.875
chr1	45200001	45320000	A.1.2.1.2.2.1.2.1.1.1	0.878270762229807	.	45200001	45320000	#FF4848	1	0.875
chr1	45320001	45400000	A.1.2.2.2.2.2.2.2.2.1	0.773606370875995	.	45320001	45400000	#FF4848	1	0.875
chr1	45400001	45680000	A.1.2.1.2.1.2.1	0.887372013651877	.	45400001	45680000	#FF4848	1	0.875
chr1	45680001	45760000	A.2.1.1.1.1.1.2.1.1.2	0.763367463026166	.	45680001	45760000	#FF9191	1	0.75
chr1	45760001	45960000	A.1.1.2.2.1.2.2.2.2.2	0.930602957906712	.	45760001	45960000	#FF0000	1	1
chr1	45960001	46120000	A.1.1.2.1.2.2.1.2.1	0.948805460750853	.	45960001	46120000	#FF0000	1	1
chr1	46120001	46240000	A.1.2.2.2.1.1.1.2.2.2.2	0.823663253697383	.	46120001	46240000	#FF4848	1	0.875
chr1	46240001	46440000	A.1.2.1.2.1.1.2.2.1	0.889647326507395	.	46240001	46440000	#FF4848	1	0.875
chr1	46440001	46840000	A.1.1.2.1.2.1.2.1.1.1	0.955631399317406	.	46440001	46840000	#FF0000	1	1
chr1	46840001	47240000	A.1.2.2.2.2.2.1.2	0.782707622298066	.	46840001	47240000	#FF4848	1	0.875
chr1	47240001	47360000	B.1.1.2.2.1.2.2.2.1.2	0.382252559726962	.	47240001	47360000	#DADAFF	1	0.5
chr1	47360001	47520000	B.1.2.2.1.2.2.1.2	0.282138794084187	.	47360001	47520000	#9191FF	1	0.375
chr1	47520001	47640000	B.1.1.2.2.1.2.2.2.2	0.381114903299204	.	47520001	47640000	#DADAFF	1	0.5
chr1	47640001	47840000	A.2.1.1.1.1.2.2.2	0.74971558589306	.	47640001	47840000	#FF9191	1	0.75
chr1	47840001	48240000	A.2.1.1.1.1.2.2.1	0.750853242320819	.	47840001	48240000	#FF9191	1	0.75
chr1	48240001	48560000	B.1.1.2.2.1.2.1.2.2	0.385665529010239	.	48240001	48560000	#DADAFF	1	0.5
chr1	48560001	49000000	B.2.1.2.2.2.1.2.2.2.1	0.0910125142207053	.	48560001	49000000	#4848FF	1	0.25
chr1	49000001	49200000	B.2.2.1.1.1.1.2.1.2	0.0659840728100114	.	49000001	49200000	#0000FF	1	0.125
chr1	49200001	49680000	B.2.2.2.1.2.2.1.1	0.012514220705347	.	49200001	49680000	#0000FF	1	0.125
chr1	49680001	49800000	B.2.1.2.1.1.2.2.1	0.128555176336746	.	49680001	49800000	#4848FF	1	0.25
chr1	49800001	50000000	B.2.2.1.2.1.2.1.2.1.2	0.0420932878270762	.	49800001	50000000	#0000FF	1	0.125
chr1	50000001	50080000	B.2.1.2.2.1.1.1.1	0.110352673492605	.	50000001	50080000	#4848FF	1	0.25
chr1	50080001	50360000	B.2.2.1.2.1.2.1.2.1.1	0.043230944254835	.	50080001	50360000	#0000FF	1	0.125
chr1	50360001	50800000	B.2.2.1.2.2.2.2	0.0216154721274175	.	50360001	50800000	#0000FF	1	0.125
chr1	50800001	51200000	B.1.1.2.2.2.2.2	0.376564277588168	.	50800001	51200000	#DADAFF	1	0.5
chr1	51200001	51400000	A.2.1.2.1.1.2.2.1.2.1.1.2	0.672354948805461	.	51200001	51400000	#FF9191	1	0.75
chr1	51400001	51680000	A.2.2.1.1.1.1.2.1	0.621160409556314	.	51400001	51680000	#FFDADA	1	0.625
chr1	51680001	51880000	A.1.2.2.2.1.1.2.1.2.1	0.817974971558589	.	51680001	51880000	#FF4848	1	0.875
chr1	51880001	52520000	A.1.1.2.1.1.2.1.2	0.960182025028441	.	51880001	52520000	#FF0000	1	1
chr1	52520001	52600000	A.1.2.1.2.1.1.1.1	0.89419795221843	.	52520001	52600000	#FF4848	1	0.875
chr1	52600001	52800000	A.1.2.2.2.1.1.1.2.2.1	0.825938566552901	.	52600001	52800000	#FF4848	1	0.875
chr1	52800001	53000000	A.1.1.2.1.1.1.1.2.1	0.970420932878271	.	52800001	53000000	#FF0000	1	1
chr1	53000001	53080000	A.1.2.2.2.1.2.2.2.1.2.1	0.790671217292378	.	53000001	53080000	#FF4848	1	0.875
chr1	53080001	53440000	A.1.1.1.2.2.1.2.2	0.979522184300341	.	53080001	53440000	#FF0000	1	1
chr1	53440001	53520000	A.2.1.1.1.1.2.1.2	0.751990898748578	.	53440001	53520000	#FF9191	1	0.75
chr1	53520001	53720000	A.1.2.2.2.2.2.1.1.2	0.783845278725825	.	53520001	53720000	#FF4848	1	0.875
chr1	53720001	53920000	A.1.2.2.2.1.2.2.2.1.1	0.791808873720137	.	53720001	53920000	#FF4848	1	0.875
chr1	53920001	54080000	A.2.1.1.1.1.2.1.1.1	0.754266211604096	.	53920001	54080000	#FF9191	1	0.75
chr1	54080001	54200000	A.2.1.2.1.1.1.1.1.1.2	0.696245733788396	.	54080001	54200000	#FF9191	1	0.75
chr1	54200001	54320000	A.1.2.2.2.1.2.1.1.1.2.1	0.803185437997725	.	54200001	54320000	#FF4848	1	0.875
chr1	54320001	54520000	A.1.2.1.2.1.1.1.2	0.893060295790671	.	54320001	54520000	#FF4848	1	0.875
chr1	54520001	55000000	A.1.1.2.2.1.1.1.1.1	0.945392491467577	.	54520001	55000000	#FF0000	1	1
chr1	55000001	55320000	A.1.2.2.2.2.2.1.1.1	0.784982935153584	.	55000001	55320000	#FF4848	1	0.875
chr1	55320001	55760000	A.2.1.2.2.1.1.2.1	0.64391353811149	.	55320001	55760000	#FF9191	1	0.75
chr1	55760001	56000000	B.1.2.2.1.1.1.2.1.2	0.299203640500569	.	55760001	56000000	#9191FF	1	0.375
chr1	56000001	56360000	B.2.1.2.2.2.1.2.1.1.1	0.0978384527872583	.	56000001	56360000	#4848FF	1	0.25
chr1	56360001	56680000	B.2.1.2.2.2.1.2.2.2.2	0.0898748577929465	.	56360001	56680000	#4848FF	1	0.25
chr1	56680001	56800000	B.1.2.2.1.1.1.1.1.1	0.304891922639363	.	56680001	56800000	#9191FF	1	0.375
chr1	56800001	56880000	B.1.2.1.2.1.2.2.1.1	0.33674630261661	.	56800001	56880000	#9191FF	1	0.375
chr1	56880001	57080000	A.2.2.1.2.2.1.2.2.2.2.1.2	0.568828213879408	.	56880001	57080000	#FFDADA	1	0.625
chr1	57080001	57280000	A.2.2.2.1.2.2.1.1.1.2	0.525597269624573	.	57080001	57280000	#FFDADA	1	0.625
chr1	57280001	57640000	B.2.2.2.1.2.2.1.2	0.0113765642775882	.	57280001	57640000	#0000FF	1	0.125
chr1	57640001	57760000	B.2.1.2.2.2.1.2.2.1	0.0921501706484642	.	57640001	57760000	#4848FF	1	0.25
chr1	57760001	58000000	B.2.1.2.2.2.2.2.2.2.1.1	0.0728100113765643	.	57760001	58000000	#4848FF	1	0.25
chr1	58000001	58120000	B.2.1.2.2.2.2.2.2.1.2	0.0739476678043231	.	58000001	58120000	#4848FF	1	0.25
chr1	58120001	58680000	B.2.2.2.2.1.2.2	0.00455062571103527	.	58120001	58680000	#0000FF	1	0.125
chr1	58680001	58760000	B.2.1.2.2.1.1.1.2	0.109215017064846	.	58680001	58760000	#4848FF	1	0.25
chr1	58760001	58920000	B.2.1.2.2.1.2.1.1	0.104664391353811	.	58760001	58920000	#4848FF	1	0.25
chr1	58920001	59160000	B.1.1.2.2.2.2.1	0.377701934015927	.	58920001	59160000	#DADAFF	1	0.5
chr1	59160001	59360000	A.2.1.2.2.2.1.1.2.1	0.63481228668942	.	59160001	59360000	#FF9191	1	0.75
chr1	59360001	59520000	B.1.1.1.1.2.2.2.2.1.1	0.45164960182025	.	59360001	59520000	#DADAFF	1	0.5
chr1	59520001	59840000	A.2.2.2.1.2.2.1.1.2	0.524459613196815	.	59520001	59840000	#FFDADA	1	0.625
chr1	59840001	59960000	B.1.2.1.1.2.2.2.1	0.35608646188851	.	59840001	59960000	#9191FF	1	0.375
chr1	59960001	60280000	B.1.2.2.2.1.1.1.1.1.2	0.27872582480091	.	59960001	60280000	#9191FF	1	0.375
chr1	60280001	60600000	B.2.1.1.1.1.2.2	0.21160409556314	.	60280001	60600000	#4848FF	1	0.25
chr1	60600001	60800000	B.2.1.2.2.2.2.2.2.2.1.2	0.0716723549488055	.	60600001	60800000	#4848FF	1	0.25
chr1	60800001	61000000	B.2.2.1.2.1.1.1	0.0489192263936291	.	60800001	61000000	#0000FF	1	0.125
chr1	61000001	61200000	B.2.2.1.2.1.1.2.1.1	0.0477815699658703	.	61000001	61200000	#0000FF	1	0.125
chr1	61200001	61280000	B.2.1.1.2.2.2.1.1.1.1	0.160409556313993	.	61200001	61280000	#4848FF	1	0.25
chr1	61280001	61480000	B.1.2.1.1.2.2.1.1.2	0.358361774744027	.	61280001	61480000	#9191FF	1	0.375
chr1	61480001	61640000	A.1.2.2.2.2.2.2.2.1.2	0.774744027303754	.	61480001	61640000	#FF4848	1	0.875
chr1	61640001	62160000	B.1.1.2.2.2.1.2	0.378839590443686	.	61640001	62160000	#DADAFF	1	0.5
chr1	62160001	62280000	A.2.2.2.1.2.1.2.1.2.1	0.533560864618885	.	62160001	62280000	#FFDADA	1	0.625
chr1	62280001	62400000	B.1.2.1.1.2.2.1.1.1	0.359499431171786	.	62280001	62400000	#9191FF	1	0.375
chr1	62400001	62600000	B.1.1.1.2.1.1.1.2.1.1	0.445961319681456	.	62400001	62600000	#DADAFF	1	0.5
chr1	62600001	62920000	A.2.2.1.1.1.1.1.2	0.622298065984073	.	62600001	62920000	#FFDADA	1	0.625
chr1	62920001	63280000	A.2.1.1.1.1.2.1.1.2	0.753128555176337	.	62920001	63280000	#FF9191	1	0.75
chr1	63280001	63760000	A.2.2.2.1.2.1.1.2.1	0.53811149032992	.	63280001	63760000	#FFDADA	1	0.625
chr1	63760001	64040000	A.2.1.1.1.2.1.1.2	0.747440273037543	.	63760001	64040000	#FF9191	1	0.75
chr1	64040001	64400000	A.2.2.2.1.2.2.1.1.1.1.1	0.52901023890785	.	64040001	64400000	#FFDADA	1	0.625
chr1	64400001	64720000	B.1.1.1.2.1.2.2.1.1	0.43230944254835	.	64400001	64720000	#DADAFF	1	0.5
chr1	64720001	64960000	A.2.2.1.2.2.1.2.2.1	0.572241183162685	.	64720001	64960000	#FFDADA	1	0.625
chr1	64960001	65080000	A.2.2.1.1.2.1.1.2.1	0.606370875995449	.	64960001	65080000	#FFDADA	1	0.625
chr1	65080001	65360000	A.2.2.1.1.2.2.1.1	0.602957906712173	.	65080001	65360000	#FFDADA	1	0.625
chr1	65360001	65480000	A.2.1.1.1.2.2.1.1.2.2	0.741751990898749	.	65360001	65480000	#FF9191	1	0.75
chr1	65480001	65600000	A.2.1.2.2.1.2.1.1	0.641638225255973	.	65480001	65600000	#FF9191	1	0.75
chr1	65600001	66000000	A.2.2.2.1.2.2.2.1	0.521046643913538	.	65600001	66000000	#FFDADA	1	0.625
chr1	66000001	66200000	B.1.2.1.1.2.2.2.2.1	0.354948805460751	.	66000001	66200000	#9191FF	1	0.375
chr1	66200001	66680000	B.2.2.1.2.1.1.2.2	0.0455062571103527	.	66200001	66680000	#0000FF	1	0.125
chr1	66680001	67000000	B.2.1.2.2.1.2.1.2	0.103526734926052	.	66680001	67000000	#4848FF	1	0.25
chr1	67000001	67400000	B.1.1.2.1.2.1.1.1	0.398179749715586	.	67000001	67400000	#DADAFF	1	0.5
chr1	67400001	67720000	A.2.2.1.1.1.2.1.2.1	0.616609783845279	.	67400001	67720000	#FFDADA	1	0.625
chr1	67720001	67800000	A.2.2.1.1.1.2.2.1.2	0.613196814562002	.	67720001	67800000	#FFDADA	1	0.625
chr1	67800001	67960000	A.1.2.1.1.2.1.1.2	0.906712172923777	.	67800001	67960000	#FF4848	1	0.875
chr1	67960001	68240000	A.2.1.2.2.1.2.2.1	0.639362912400455	.	67960001	68240000	#FF9191	1	0.75
chr1	68240001	68600000	B.1.2.2.1.1.1.2.2.1.2	0.295790671217292	.	68240001	68600000	#9191FF	1	0.375
chr1	68600001	68840000	B.1.1.1.2.1.2.2.1.2	0.431171786120592	.	68600001	68840000	#DADAFF	1	0.5
chr1	68840001	69400000	B.2.2.2.2.1.1	0.00796359499431172	.	68840001	69400000	#0000FF	1	0.125
chr1	69400001	69880000	B.2.2.2.2.1.2.1.2	0.00568828213879408	.	69400001	69880000	#0000FF	1	0.125
chr1	69880001	70240000	B.2.2.1.2.2.1.2.2.1.2.2	0.0261660978384528	.	69880001	70240000	#0000FF	1	0.125
chr1	70240001	70320000	B.2.1.1.2.1.1.1.2.2	0.191126279863481	.	70240001	70320000	#4848FF	1	0.25
chr1	70320001	70440000	B.2.1.1.2.1.1.2.2.2.2	0.184300341296928	.	70320001	70440000	#4848FF	1	0.25
chr1	70440001	70640000	B.2.1.1.2.2.2.1.2.2	0.15358361774744	.	70440001	70640000	#4848FF	1	0.25
chr1	70640001	70960000	A.1.2.2.2.2.2.2.2.2.2	0.772468714448237	.	70640001	70960000	#FF4848	1	0.875
chr1	70960001	71240000	B.2.2.1.1.1.1.2.2.1.1	0.0648464163822526	.	70960001	71240000	#0000FF	1	0.125
chr1	71240001	71560000	B.2.1.2.2.2.1.2.1.1.2.2	0.0955631399317406	.	71240001	71560000	#4848FF	1	0.25
chr1	71560001	72080000	B.2.2.2.1.2.1.1	0.0147895335608646	.	71560001	72080000	#0000FF	1	0.125
chr1	72080001	72400000	B.2.2.1.2.1.2.1.2.2	0.0409556313993174	.	72080001	72400000	#0000FF	1	0.125
chr1	72400001	72480000	B.1.2.2.2.2.1.2.1	0.241183162684869	.	72400001	72480000	#9191FF	1	0.375
chr1	72480001	72880000	B.2.2.1.2.1.1.2.1.2	0.0466439135381115	.	72480001	72880000	#0000FF	1	0.125
chr1	72880001	72960000	B.2.1.1.2.2.2.1.1.2	0.155858930602958	.	72880001	72960000	#4848FF	1	0.25
chr1	72960001	73400000	B.2.2.2.2.2.1.2	0.00227531285551763	.	72960001	73400000	#0000FF	1	0.125
chr1	73400001	73560000	B.2.2.1.1.1.1.2.2.1.2	0.0637087599544937	.	73400001	73560000	#0000FF	1	0.125
chr1	73560001	74200000	B.2.2.2.2.2.1.1	0.00341296928327645	.	73560001	74200000	#0000FF	1	0.125
chr1	74200001	74560000	B.2.2.1.2.1.2.2.2.1	0.0386803185437998	.	74200001	74560000	#0000FF	1	0.125
chr1	74560001	74640000	B.1.2.2.2.2.2.1.1.2	0.233219567690557	.	74560001	74640000	#9191FF	1	0.375
chr1	74640001	74760000	B.1.2.2.2.1.2.1.2.1.2	0.253697383390216	.	74640001	74760000	#9191FF	1	0.375
chr1	74760001	75200000	B.2.2.1.2.1.2.2.2.2	0.037542662116041	.	74760001	75200000	#0000FF	1	0.125
chr1	75200001	75640000	B.2.1.2.2.2.2.1.1	0.0887372013651877	.	75200001	75640000	#4848FF	1	0.25
chr1	75640001	76280000	B.1.2.2.2.1.1.1.2	0.276450511945392	.	75640001	76280000	#9191FF	1	0.375
chr1	76280001	76600000	B.1.2.1.2.2.1.1.2.2.2	0.324232081911263	.	76280001	76600000	#9191FF	1	0.375
chr1	76600001	76840000	B.1.2.2.1.1.1.2.2.1.1.2	0.296928327645051	.	76600001	76840000	#9191FF	1	0.375
chr1	76840001	77040000	B.2.1.1.2.1.2.2.2.1.2	0.17292377701934	.	76840001	77040000	#4848FF	1	0.25
chr1	77040001	77360000	B.2.2.1.2.1.2.2.1	0.0398179749715586	.	77040001	77360000	#0000FF	1	0.125
chr1	77360001	77560000	B.2.1.1.2.1.2.2.2.1.1	0.174061433447099	.	77360001	77560000	#4848FF	1	0.25
chr1	77560001	77800000	B.1.1.1.2.1.1.2.1.1	0.440273037542662	.	77560001	77800000	#DADAFF	1	0.5
chr1	77800001	78080000	A.2.2.2.1.2.2.1.1.1.1.2.1	0.527872582480091	.	77800001	78080000	#FFDADA	1	0.625
chr1	78080001	78560000	A.1.1.2.2.1.1.1.1.2	0.944254835039818	.	78080001	78560000	#FF0000	1	1
chr1	78560001	78840000	B.1.2.2.2.2.2.1.2	0.232081911262799	.	78560001	78840000	#9191FF	1	0.375
chr1	78840001	79040000	B.1.2.2.2.2.2.2.2.1.1	0.226393629124005	.	78840001	79040000	#9191FF	1	0.375
chr1	79040001	79240000	B.1.2.1.2.2.1.2.1.2.2	0.320819112627986	.	79040001	79240000	#9191FF	1	0.375
chr1	79240001	79720000	B.2.1.2.1.1.1.1.1	0.146757679180887	.	79240001	79720000	#4848FF	1	0.25
chr1	79720001	79960000	B.1.2.1.2.2.1.1.1.1	0.329920364050057	.	79720001	79960000	#9191FF	1	0.375
chr1	79960001	80160000	B.2.1.1.2.1.1.2.2.1	0.186575654152446	.	79960001	80160000	#4848FF	1	0.25
chr1	80160001	80280000	B.1.2.1.2.2.2.1.1.1	0.31740614334471	.	80160001	80280000	#9191FF	1	0.375
chr1	80280001	80600000	B.2.1.1.2.2.2.2.2.2.1	0.150170648464164	.	80280001	80600000	#4848FF	1	0.25
chr1	80600001	80680000	B.1.2.1.2.2.1.1.1.2	0.328782707622298	.	80600001	80680000	#9191FF	1	0.375
chr1	80680001	80880000	B.1.1.2.1.2.2.1.1	0.394766780432309	.	80680001	80880000	#DADAFF	1	0.5
chr1	80880001	81000000	B.1.1.2.1.2.2.2.1	0.392491467576792	.	80880001	81000000	#DADAFF	1	0.5
chr1	81000001	81120000	B.1.1.1.1.2.2.2.1	0.452787258248009	.	81000001	81120000	#DADAFF	1	0.5
chr1	81120001	81400000	B.1.2.2.2.1.1.2.1.2.1	0.26962457337884	.	81120001	81400000	#9191FF	1	0.375
chr1	81400001	81680000	B.1.1.2.1.2.1.1.2	0.397042093287827	.	81400001	81680000	#DADAFF	1	0.5
chr1	81680001	81920000	B.1.2.1.2.1.2.1.1.2.1	0.344709897610922	.	81680001	81920000	#9191FF	1	0.375
chr1	81920001	82240000	B.1.1.2.1.2.1.2	0.395904436860068	.	81920001	82240000	#DADAFF	1	0.5
chr1	82240001	82440000	A.2.1.2.2.1.2.2.2	0.638225255972696	.	82240001	82440000	#FF9191	1	0.75
chr1	82440001	82840000	B.1.2.1.2.2.1.1.2.2.1.2	0.325369738339022	.	82440001	82840000	#9191FF	1	0.375
chr1	82840001	82920000	B.1.2.1.2.2.1.2.2.1	0.319681456200228	.	82840001	82920000	#9191FF	1	0.375
chr1	82920001	83400000	B.1.2.1.2.2.2.2.2.2.2	0.306029579067122	.	82920001	83400000	#9191FF	1	0.375
chr1	83400001	83720000	B.1.2.2.2.1.1.2.1.1.1.2	0.271899886234357	.	83400001	83720000	#9191FF	1	0.375
chr1	83720001	84000000	B.1.2.2.2.1.1.2.1.1.1.1.1.2	0.274175199089875	.	83720001	84000000	#9191FF	1	0.375
chr1	84000001	84160000	B.1.1.2.1.1.2.2.1.2.1.2	0.402730375426621	.	84000001	84160000	#DADAFF	1	0.5
chr1	84160001	84400000	B.1.1.1.2.1.1.1.2.2.2.1	0.44254835039818	.	84160001	84400000	#DADAFF	1	0.5
chr1	84400001	84600000	A.2.2.2.1.2.1.1.2.2	0.536973833902162	.	84400001	84600000	#FFDADA	1	0.625
chr1	84600001	84680000	A.2.2.2.1.2.1.1.1	0.539249146757679	.	84600001	84680000	#FFDADA	1	0.625
chr1	84680001	84920000	A.2.2.2.1.2.2.1.2.2	0.522184300341297	.	84680001	84920000	#FFDADA	1	0.625
chr1	84920001	85080000	A.2.1.2.2.1.1.1.1	0.647326507394767	.	84920001	85080000	#FF9191	1	0.75
chr1	85080001	85440000	A.2.2.1.1.2.2.1.2	0.601820250284414	.	85080001	85440000	#FFDADA	1	0.625
chr1	85440001	85760000	A.2.1.1.1.2.2.1.1.1	0.744027303754266	.	85440001	85760000	#FF9191	1	0.75
chr1	85760001	85960000	A.2.2.2.1.2.2.1.1.1.1.2.2	0.526734926052332	.	85760001	85960000	#FFDADA	1	0.625
chr1	85960001	86080000	A.2.2.1.1.1.1.2.2	0.620022753128555	.	85960001	86080000	#FFDADA	1	0.625
chr1	86080001	86200000	A.2.2.2.1.2.1.2.2.1	0.531285551763367	.	86080001	86200000	#FFDADA	1	0.625
chr1	86200001	86320000	B.1.2.1.2.2.1.1.2.1	0.327645051194539	.	86200001	86320000	#9191FF	1	0.375
chr1	86320001	86760000	B.1.2.2.2.1.1.2.1.2.2	0.268486916951081	.	86320001	86760000	#9191FF	1	0.375
chr1	86760001	87200000	B.1.2.2.2.1.2.1.2.2.2.1	0.251422070534699	.	86760001	87200000	#9191FF	1	0.375
chr1	87200001	87320000	A.2.2.1.1.1.2.1.1.2	0.617747440273038	.	87200001	87320000	#FFDADA	1	0.625
chr1	87320001	87560000	A.2.1.1.1.2.2.1.2.1.2	0.739476678043231	.	87320001	87560000	#FF9191	1	0.75
chr1	87560001	87960000	B.1.1.1.2.1.1.2.1.2.2	0.437997724687144	.	87560001	87960000	#DADAFF	1	0.5
chr1	87960001	88160000	B.1.2.1.1.2.2.2.2.2	0.353811149032992	.	87960001	88160000	#9191FF	1	0.375
chr1	88160001	88520000	B.1.2.1.2.2.1.1.2.2.1.1	0.32650739476678	.	88160001	88520000	#9191FF	1	0.375
chr1	88520001	88840000	B.1.2.1.2.2.1.2.1.1	0.323094425483504	.	88520001	88840000	#9191FF	1	0.375
chr1	88840001	89120000	B.1.1.1.2.1.2.1	0.433447098976109	.	88840001	89120000	#DADAFF	1	0.5
chr1	89120001	89400000	A.2.1.2.2.2.2.2.2	0.626848691695108	.	89120001	89400000	#FF9191	1	0.75
chr1	89400001	89920000	B.1.2.2.2.1.2.1.2.2.2.2	0.25028441410694	.	89400001	89920000	#9191FF	1	0.375
chr1	89920001	90240000	A.2.2.2.1.2.1.2.2.2	0.530147895335609	.	89920001	90240000	#FFDADA	1	0.625
chr1	90240001	90480000	A.2.2.2.1.2.1.2.1.1.2	0.534698521046644	.	90240001	90480000	#FFDADA	1	0.625
chr1	90480001	90840000	B.1.2.1.1.1.1.2.1	0.369738339021615	.	90480001	90840000	#9191FF	1	0.375
chr1	90840001	90960000	B.1.2.2.1.1.1.2.1.1.1	0.301478953356086	.	90840001	90960000	#9191FF	1	0.375
chr1	90960001	91160000	B.1.2.2.2.1.2.1.2.1.1.1	0.258248009101251	.	90960001	91160000	#9191FF	1	0.375
chr1	91160001	91480000	A.2.2.1.1.1.1.1.1.2.1	0.62457337883959	.	91160001	91480000	#FFDADA	1	0.625
chr1	91480001	91880000	B.1.1.1.2.1.1.1.1.1	0.448236632536974	.	91480001	91880000	#DADAFF	1	0.5
chr1	91880001	92240000	A.2.1.2.2.2.2.2.1.2.1	0.629124004550626	.	91880001	92240000	#FF9191	1	0.75
chr1	92240001	92400000	A.2.1.1.1.2.2.2.1.2.2	0.733788395904437	.	92240001	92400000	#FF9191	1	0.75
chr1	92400001	92600000	A.2.1.2.2.2.2.2.1.2.2	0.627986348122867	.	92400001	92600000	#FF9191	1	0.75
chr1	92600001	92760000	A.2.1.2.1.1.2.1.2.2.2.1	0.676905574516496	.	92600001	92760000	#FF9191	1	0.75
chr1	92760001	93280000	A.2.1.1.1.2.2.1.2.1.1	0.74061433447099	.	92760001	93280000	#FF9191	1	0.75
chr1	93280001	93480000	A.1.2.2.2.2.2.2.2.1.1	0.775881683731513	.	93280001	93480000	#FF4848	1	0.875
chr1	93480001	93560000	A.1.2.2.2.2.2.2.1.1.1.1	0.781569965870307	.	93480001	93560000	#FF4848	1	0.875
chr1	93560001	93760000	A.1.2.1.1.2.1.2.2.1.2.1	0.903299203640501	.	93560001	93760000	#FF4848	1	0.875
chr1	93760001	94080000	A.2.1.1.1.2.2.1.1.2.1	0.742889647326507	.	93760001	94080000	#FF9191	1	0.75
chr1	94080001	94400000	A.2.1.2.2.2.2.1	0.631399317406143	.	94080001	94400000	#FF9191	1	0.75
chr1	94400001	94640000	A.2.2.1.1.1.1.1.1.2.2	0.623435722411832	.	94400001	94640000	#FFDADA	1	0.625
chr1	94640001	94920000	A.2.1.2.2.1.1.1.2.2	0.645051194539249	.	94640001	94920000	#FF9191	1	0.75
chr1	94920001	95240000	A.2.2.2.1.2.2.2.2	0.519908987485779	.	94920001	95240000	#FFDADA	1	0.625
chr1	95240001	95560000	B.1.1.1.2.1.1.1.2.2.2.2	0.441410693970421	.	95240001	95560000	#DADAFF	1	0.5
chr1	95560001	95720000	B.1.1.2.1.2.2.1.2	0.393629124004551	.	95560001	95720000	#DADAFF	1	0.5
chr1	95720001	95920000	B.2.1.2.2.2.2.2.1.1.2	0.0819112627986348	.	95720001	95920000	#4848FF	1	0.25
chr1	95920001	96360000	B.2.2.2.2.1.2.1.1	0.0068259385665529	.	95920001	96360000	#0000FF	1	0.125
chr1	96360001	96760000	B.2.2.1.2.2.1.1.1.2.2	0.0341296928327645	.	96360001	96760000	#0000FF	1	0.125
chr1	96760001	96960000	B.2.2.1.1.2.2.1.1	0.0523321956769056	.	96760001	96960000	#0000FF	1	0.125
chr1	96960001	97160000	B.2.1.2.2.2.1.2.1.1.2.1	0.0967007963594994	.	96960001	97160000	#4848FF	1	0.25
chr1	97160001	97320000	A.2.2.1.1.1.2.2.1.1	0.614334470989761	.	97160001	97320000	#FFDADA	1	0.625
chr1	97320001	97560000	B.2.2.1.1.1.1.2.1.1	0.0671217292377702	.	97320001	97560000	#0000FF	1	0.125
chr1	97560001	98280000	B.2.2.2.2.2.2	0.00113765642775882	.	97560001	98280000	#0000FF	1	0.125
chr1	98280001	98560000	B.2.1.2.2.2.2.1.2.2.2	0.0841865756541524	.	98280001	98560000	#4848FF	1	0.25
chr1	98560001	98760000	B.2.2.1.1.2.2.1.2	0.0511945392491468	.	98560001	98760000	#0000FF	1	0.125
chr1	98760001	99040000	B.2.2.1.2.1.2.1.1	0.0443686006825939	.	98760001	99040000	#0000FF	1	0.125
chr1	99040001	99120000	B.1.2.2.2.1.2.1.2.1.1.2.1	0.257110352673493	.	99040001	99120000	#9191FF	1	0.375
chr1	99120001	99280000	B.2.1.2.2.1.2.2	0.102389078498294	.	99120001	99280000	#4848FF	1	0.25
chr1	99280001	99760000	B.2.2.1.1.2.2.2	0.0500568828213879	.	99280001	99760000	#0000FF	1	0.125
chr1	99760001	99840000	B.1.2.2.2.2.2.2.2.2	0.224118316268487	.	99760001	99840000	#9191FF	1	0.375
chr1	99840001	100200000	B.2.1.1.2.1.2.2.1.1.1.2	0.177474402730375	.	99840001	100200000	#4848FF	1	0.25
chr1	100200001	100440000	A.2.1.2.2.1.2.1.2	0.640500568828214	.	100200001	100440000	#FF9191	1	0.75
chr1	100440001	100640000	A.1.2.2.1.1.2.1.2.2.1	0.85551763367463	.	100440001	100640000	#FF4848	1	0.875
chr1	100640001	100760000	A.2.1.2.2.2.1.1.1.2	0.635949943117179	.	100640001	100760000	#FF9191	1	0.75
chr1	100760001	101160000	B.1.1.1.2.1.1.1.1.2	0.447098976109215	.	100760001	101160000	#DADAFF	1	0.5
chr1	101160001	101360000	B.1.1.1.2.1.1.1.2.1.2	0.444823663253697	.	101160001	101360000	#DADAFF	1	0.5
chr1	101360001	101760000	A.2.2.1.1.1.2.2.2	0.612059158134243	.	101360001	101760000	#FFDADA	1	0.625
chr1	101760001	102080000	B.2.1.1.2.1.1.1.1.2	0.195676905574517	.	101760001	102080000	#4848FF	1	0.25
chr1	102080001	102160000	B.1.2.1.2.2.2.2.2.2.1	0.307167235494881	.	102080001	102160000	#9191FF	1	0.375
chr1	102160001	102640000	B.2.2.1.1.2.1.2.2	0.0534698521046644	.	102160001	102640000	#0000FF	1	0.125
chr1	102640001	102920000	B.2.1.1.2.2.1.1.2.1.1	0.169510807736064	.	102640001	102920000	#4848FF	1	0.25
chr1	102920001	103120000	B.2.1.1.2.1.1.1.1.1	0.196814562002275	.	102920001	103120000	#4848FF	1	0.25
chr1	103120001	103240000	B.1.2.2.2.1.2.1.1.1	0.261660978384528	.	103120001	103240000	#9191FF	1	0.375
chr1	103240001	103480000	B.1.2.2.2.1.1.2.1.1.1.1.2	0.273037542662116	.	103240001	103480000	#9191FF	1	0.375
chr1	103480001	103560000	B.1.1.1.2.2.1.2.2.2	0.424345847554039	.	103480001	103560000	#DADAFF	1	0.5
chr1	103560001	103760000	B.2.1.1.2.1.2.2.1.1.2	0.176336746302617	.	103560001	103760000	#4848FF	1	0.25
chr1	103760001	103800000	B.1.2.1.2.2.1.2.1.2.1	0.321956769055745	.	103760001	103800000	#9191FF	1	0.375
chr1	103880001	103960000	B.1.2.1.2.2.1.2.1.2.1	0.321956769055745	.	103880001	103960000	#9191FF	1	0.375
chr1	104000001	104200000	B.1.2.1.2.2.1.2.1.2.1	0.321956769055745	.	104000001	104200000	#9191FF	1	0.375
chr1	104280001	104480000	B.1.2.2.2.1.2.1.2.2.1	0.252559726962457	.	104280001	104480000	#9191FF	1	0.375
chr1	104480001	105040000	B.1.2.2.2.1.1.2.2.2.2.2	0.262798634812287	.	104480001	105040000	#9191FF	1	0.375
chr1	105040001	105280000	B.1.2.1.2.2.2.1.1.2.2	0.315130830489192	.	105040001	105280000	#9191FF	1	0.375
chr1	105280001	105440000	B.1.2.2.2.1.2.1.1.2.2	0.25938566552901	.	105280001	105440000	#9191FF	1	0.375
chr1	105440001	105800000	B.1.2.1.2.1.1.1.1.2	0.351535836177474	.	105440001	105800000	#9191FF	1	0.375
chr1	105800001	105920000	B.1.2.1.2.1.1.1.1.1	0.352673492605233	.	105800001	105920000	#9191FF	1	0.375
chr1	105920001	106160000	B.1.2.1.2.2.1.2.2.2	0.318543799772469	.	105920001	106160000	#9191FF	1	0.375
chr1	106160001	106240000	B.1.2.1.2.1.2.1.1.1	0.34584755403868	.	106160001	106240000	#9191FF	1	0.375
chr1	106240001	106400000	B.1.2.1.1.2.1.1.1	0.36518771331058	.	106240001	106400000	#9191FF	1	0.375
chr1	106400001	106680000	B.2.1.1.2.1.2.2.2.2	0.171786120591581	.	106400001	106680000	#4848FF	1	0.25
chr1	106680001	106840000	B.2.1.1.2.1.1.2.2.2.1	0.185437997724687	.	106680001	106840000	#4848FF	1	0.25
chr1	106840001	107200000	B.2.2.1.1.2.1.1	0.055745164960182	.	106840001	107200000	#0000FF	1	0.125
chr1	107200001	107320000	B.1.2.2.2.1.2.1.1.2.1	0.260523321956769	.	107200001	107320000	#9191FF	1	0.375
chr1	107320001	107520000	B.2.1.2.2.2.2.1.2.1.1	0.0875995449374289	.	107320001	107520000	#4848FF	1	0.25
chr1	107520001	107800000	B.1.2.2.2.1.1.1.1.1.1	0.279863481228669	.	107520001	107800000	#9191FF	1	0.375
chr1	107800001	108000000	B.1.2.2.2.1.1.2.1.1.1.1.1.1	0.275312855517634	.	107800001	108000000	#9191FF	1	0.375
chr1	108000001	108120000	B.1.2.2.2.1.1.2.2.2.2.1	0.263936291240046	.	108000001	108120000	#9191FF	1	0.375
chr1	108120001	108280000	B.1.1.1.2.1.1.2.2.2	0.434584755403868	.	108120001	108280000	#DADAFF	1	0.5
chr1	108280001	108360000	A.2.2.2.2.2.2.2.2.2.2	0.486916951080774	.	108280001	108360000	#FFDADA	1	0.625
chr1	108360001	108760000	B.1.1.1.2.1.1.2.2.1.2	0.435722411831627	.	108360001	108760000	#DADAFF	1	0.5
chr1	108760001	108800000	A.2.2.2.2.1.2.2.2.2	0.50967007963595	.	108760001	108800000	#FFDADA	1	0.625
chr1	108840001	108920000	A.2.2.2.2.1.2.2.2.2	0.50967007963595	.	108840001	108920000	#FFDADA	1	0.625
chr1	109000001	109240000	A.2.1.2.2.2.1.2	0.632536973833902	.	109000001	109240000	#FF9191	1	0.75
chr1	109240001	109440000	A.1.2.1.1.2.1.1.1	0.907849829351536	.	109240001	109440000	#FF4848	1	0.875
chr1	109440001	109800000	A.1.1.1.1.2.2.2	0.994311717861206	.	109440001	109800000	#FF0000	1	1
chr1	109800001	109920000	A.1.2.1.1.2.2.1.2.1.1	0.898748577929465	.	109800001	109920000	#FF4848	1	0.875
chr1	109920001	110160000	A.1.1.1.2.2.2.1.1	0.978384527872582	.	109920001	110160000	#FF0000	1	1
chr1	110160001	110240000	A.1.2.2.2.1.1.2.1.2.2	0.81683731513083	.	110160001	110240000	#FF4848	1	0.875
chr1	110240001	110640000	A.1.2.1.1.2.1.2.2.2	0.901023890784983	.	110240001	110640000	#FF4848	1	0.875
chr1	110640001	110960000	A.1.2.2.2.2.1.1	0.787258248009101	.	110640001	110960000	#FF4848	1	0.875
chr1	110960001	111360000	B.1.1.1.2.1.1.2.2.1.1	0.436860068259386	.	110960001	111360000	#DADAFF	1	0.5
chr1	111360001	111480000	B.1.2.1.1.1.1.1.1.1	0.37542662116041	.	111360001	111480000	#9191FF	1	0.375
chr1	111480001	111920000	B.1.2.1.1.1.1.2.2	0.368600682593857	.	111480001	111920000	#9191FF	1	0.375
chr1	111920001	112320000	A.2.2.1.1.1.1.1.1.1	0.625711035267349	.	111920001	112320000	#FFDADA	1	0.625
chr1	112320001	112600000	B.2.1.1.1.2.1.2.2.1	0.203640500568828	.	112320001	112600000	#4848FF	1	0.25
chr1	112600001	112880000	B.2.1.2.2.1.1.2.2.1	0.106939704209329	.	112600001	112880000	#4848FF	1	0.25
chr1	112880001	113160000	A.2.1.2.2.1.1.2.2	0.642775881683732	.	112880001	113160000	#FF9191	1	0.75
chr1	113160001	113240000	A.2.1.1.1.2.1.1.1	0.748577929465301	.	113160001	113240000	#FF9191	1	0.75
chr1	113240001	113600000	A.1.1.2.2.1.1.1.2	0.943117178612059	.	113240001	113600000	#FF0000	1	1
chr1	113600001	114160000	A.2.1.1.1.2.1.2.2	0.745164960182025	.	113600001	114160000	#FF9191	1	0.75
chr1	114160001	114480000	A.1.2.2.2.2.2.2.1.2.2	0.777019340159272	.	114160001	114480000	#FF4848	1	0.875
chr1	114480001	114760000	A.2.1.1.1.2.2.2.2	0.732650739476678	.	114480001	114760000	#FF9191	1	0.75
chr1	114760001	114960000	A.2.2.2.1.2.1.2.1.1.1	0.535836177474403	.	114760001	114960000	#FFDADA	1	0.625
chr1	114960001	115080000	A.1.2.2.2.2.2.2.1.1.1.2	0.780432309442548	.	114960001	115080000	#FF4848	1	0.875
chr1	115080001	115320000	A.1.2.1.1.2.2.2	0.895335608646189	.	115080001	115320000	#FF4848	1	0.875
chr1	115320001	115480000	A.2.2.2.1.2.2.1.2.1	0.523321956769056	.	115320001	115480000	#FFDADA	1	0.625
chr1	115480001	115680000	A.2.2.2.2.1.2.2.2.1.2	0.510807736063709	.	115480001	115680000	#FFDADA	1	0.625
chr1	115680001	116360000	B.1.2.2.1.1.1.2.2.1.1.1	0.29806598407281	.	115680001	116360000	#9191FF	1	0.375
chr1	116360001	116680000	B.1.1.1.2.1.2.2.2	0.430034129692833	.	116360001	116680000	#DADAFF	1	0.5
chr1	116680001	116800000	A.2.2.2.2.1.2.2.2.1.1	0.511945392491468	.	116680001	116800000	#FFDADA	1	0.625
chr1	116800001	117120000	A.2.1.1.1.2.1.2.1	0.746302616609784	.	116800001	117120000	#FF9191	1	0.75
chr1	117120001	117560000	A.2.1.1.1.2.2.1.2.2	0.738339021615472	.	117120001	117560000	#FF9191	1	0.75
chr1	117560001	117880000	A.2.1.2.2.2.2.2.1.1	0.630261660978385	.	117560001	117880000	#FF9191	1	0.75
chr1	117880001	117960000	A.2.1.2.2.1.1.1.2.1	0.646188850967008	.	117880001	117960000	#FF9191	1	0.75
chr1	117960001	118520000	B.1.1.1.2.1.1.2.1.2.1	0.439135381114903	.	117960001	118520000	#DADAFF	1	0.5
chr1	118520001	119000000	B.2.1.1.1.2.1.2.1.1	0.205915813424346	.	118520001	119000000	#4848FF	1	0.25
chr1	119000001	119280000	B.2.1.1.2.2.2.1.1.1.2.2	0.156996587030717	.	119000001	119280000	#4848FF	1	0.25
chr1	119280001	119640000	B.2.1.2.2.2.2.2.2.2.2	0.0705346985210466	.	119280001	119640000	#4848FF	1	0.25
chr1	119640001	120160000	B.1.2.2.1.1.2.1.1	0.293515358361775	.	119640001	120160000	#9191FF	1	0.375
chr1	120160001	120560000	A.2.2.1.1.2.2.2	0.600682593856655	.	120160001	120560000	#FFDADA	1	0.625
chr1	120560001	120720000	A.2.1.1.1.2.2.2.1.2.1.2	0.734926052332196	.	120560001	120720000	#FF9191	1	0.75
chr1	120760001	120960000	B.1.1.1.2.1.1.1.2.2.1	0.443686006825939	.	120760001	120960000	#DADAFF	1	0.5
chr1	121080001	121360000	B.1.1.1.2.1.1.1.2.2.1	0.443686006825939	.	121080001	121360000	#DADAFF	1	0.5
chr1	121360001	121520000	B.2.1.1.1.2.1.1.1.2.1	0.209328782707622	.	121360001	121520000	#4848FF	1	0.25
chr1	142520001	142720000	B.1.2.1.1.2.1.2.1	0.361774744027304	.	142520001	142720000	#9191FF	1	0.375
chr1	142800001	142840000	B.1.2.1.1.2.1.2.1	0.361774744027304	.	142800001	142840000	#9191FF	1	0.375
chr1	143120001	143320000	B.2.1.1.1.1.2.1.1	0.215017064846416	.	143120001	143320000	#4848FF	1	0.25
chr1	143360001	143560000	B.1.2.2.2.2.1.2.2.2.2	0.235494880546075	.	143360001	143560000	#9191FF	1	0.375
chr1	143720001	143800000	A.2.1.2.1.1.2.1.1	0.68259385665529	.	143720001	143800000	#FF9191	1	0.75
chr1	143880001	144080000	A.2.1.2.1.1.2.1.1	0.68259385665529	.	143880001	144080000	#FF9191	1	0.75
chr1	144520001	144720000	A.1.2.2.2.2.2.2.1.1.2	0.77929465301479	.	144520001	144720000	#FF4848	1	0.875
chr1	144800001	145120000	A.1.2.2.2.2.2.2.1.1.2	0.77929465301479	.	144800001	145120000	#FF4848	1	0.875
chr1	145120001	145320000	A.1.2.2.1.1.1.2.2.1	0.861205915813424	.	145120001	145320000	#FF4848	1	0.875
chr1	145360001	145840000	A.1.1.2.2.1.2.1.1	0.938566552901024	.	145360001	145840000	#FF0000	1	1
chr1	146360001	146400000	A.2.2.1.1.1.2.1.2.2	0.61547212741752	.	146360001	146400000	#FFDADA	1	0.625
chr1	146440001	146760000	A.2.2.1.1.1.2.1.2.2	0.61547212741752	.	146440001	146760000	#FFDADA	1	0.625
chr1	146760001	146880000	A.2.2.2.2.1.2.1.2	0.514220705346985	.	146760001	146880000	#FFDADA	1	0.625
chr1	146880001	147200000	A.2.2.1.2.1.1.1.2.1.2	0.593856655290102	.	146880001	147200000	#FFDADA	1	0.625
chr1	147200001	147440000	A.2.1.2.2.2.1.1.2.2	0.633674630261661	.	147200001	147440000	#FF9191	1	0.75
chr1	147680001	147840000	A.2.1.2.2.2.1.1.2.2	0.633674630261661	.	147680001	147840000	#FF9191	1	0.75
chr1	147880001	147960000	A.2.2.1.2.2.2.1.2.1.1	0.563139931740614	.	147880001	147960000	#FFDADA	1	0.625
chr1	148160001	148280000	A.2.1.1.1.2.2.2.1.2.1.1	0.736063708759955	.	148160001	148280000	#FF9191	1	0.75
chr1	148320001	148360000	A.2.1.1.1.2.2.2.1.2.1.1	0.736063708759955	.	148320001	148360000	#FF9191	1	0.75
chr1	148520001	148600000	B.1.1.1.2.2.1.1	0.428896473265074	.	148520001	148600000	#DADAFF	1	0.5
chr1	148640001	148680000	B.1.1.1.2.2.1.1	0.428896473265074	.	148640001	148680000	#DADAFF	1	0.5
chr1	148840001	148960000	B.1.1.1.2.2.1.1	0.428896473265074	.	148840001	148960000	#DADAFF	1	0.5
chr1	149000001	149200000	B.1.1.1.2.2.1.1	0.428896473265074	.	149000001	149200000	#DADAFF	1	0.5
chr1	149200001	149440000	A.2.2.1.1.1.2.1.1.1	0.618885096700796	.	149200001	149440000	#FFDADA	1	0.625
chr1	149560001	149760000	A.2.2.1.1.2.1.1.1.1.2	0.609783845278726	.	149560001	149760000	#FFDADA	1	0.625
chr1	149760001	150000000	A.1.1.2.1.1.1.2.2.1.1.1	0.967007963594994	.	149760001	150000000	#FF0000	1	1
chr1	150000001	150240000	A.1.1.2.1.1.1.2.2.1.1.2	0.965870307167236	.	150000001	150240000	#FF0000	1	1
chr1	150240001	150440000	A.1.1.1.2.1.1.2.1.1	0.990898748577929	.	150240001	150440000	#FF0000	1	1
chr1	150440001	151080000	A.1.1.1.1.1.2.2	0.997724687144482	.	150440001	151080000	#FF0000	1	1
chr1	151080001	151240000	A.1.1.1.2.2.2.2.1.2	0.974971558589306	.	151080001	151240000	#FF0000	1	1
chr1	151240001	151440000	A.1.1.1.2.1.2.1	0.987485779294653	.	151240001	151440000	#FF0000	1	1
chr1	151440001	151600000	A.1.2.1.1.2.2.1.1	0.899886234357224	.	151440001	151600000	#FF4848	1	0.875
chr1	151600001	151840000	A.1.2.2.1.1.2.1.2.1	0.856655290102389	.	151600001	151840000	#FF4848	1	0.875
chr1	151840001	152000000	A.2.1.1.2.2.1.2.1.1	0.709897610921502	.	151840001	152000000	#FF9191	1	0.75
chr1	152000001	152160000	B.1.2.1.1.1.1.1.1.2.2	0.373151308304892	.	152000001	152160000	#9191FF	1	0.375
chr1	152160001	152520000	B.2.2.1.1.1.1.1.1	0.0693970420932878	.	152160001	152520000	#0000FF	1	0.125
chr1	152520001	152680000	B.2.1.2.1.1.2.1.2.2.2	0.129692832764505	.	152520001	152680000	#4848FF	1	0.25
chr1	152680001	152760000	B.2.1.1.1.1.1.1.1	0.222980659840728	.	152680001	152760000	#4848FF	1	0.25
chr1	152760001	152960000	B.2.1.2.2.1.1.2.2.2	0.10580204778157	.	152760001	152960000	#4848FF	1	0.25
chr1	152960001	153160000	B.2.1.2.1.1.2.1.2.2.1.1	0.131968145620023	.	152960001	153160000	#4848FF	1	0.25
chr1	153160001	153240000	B.2.1.1.1.2.2.2.1.2	0.199089874857793	.	153160001	153240000	#4848FF	1	0.25
chr1	153240001	153520000	B.1.2.1.1.1.1.1.2.1	0.372013651877133	.	153240001	153520000	#9191FF	1	0.375
chr1	153520001	153960000	A.1.1.1.2.2.2.2.1.1	0.976109215017065	.	153520001	153960000	#FF0000	1	1
chr1	153960001	154160000	A.1.2.2.2.1.1.2.1.1.1.1	0.822525597269625	.	153960001	154160000	#FF4848	1	0.875
chr1	154160001	154440000	A.1.1.2.1.2.2.1.1.1	0.951080773606371	.	154160001	154440000	#FF0000	1	1
chr1	154440001	154600000	A.1.1.2.1.1.1.2.2.2.2	0.962457337883959	.	154440001	154600000	#FF0000	1	1
chr1	154600001	154800000	A.2.1.1.2.1.2.1.2.1.1	0.72127417519909	.	154600001	154800000	#FF9191	1	0.75
chr1	154800001	154920000	A.1.2.2.2.1.1.2.2.2.2.1	0.810011376564278	.	154800001	154920000	#FF4848	1	0.875
chr1	154920001	155160000	A.1.1.1.2.1.1.1.1	0.993174061433447	.	154920001	155160000	#FF0000	1	1
chr1	155160001	155240000	A.1.1.2.1.2.2.1.1.2	0.949943117178612	.	155160001	155240000	#FF0000	1	1
chr1	155240001	155440000	A.1.1.2.1.1.1.1.1.1	0.972696245733788	.	155240001	155440000	#FF0000	1	1
chr1	155440001	155760000	A.1.1.1.1.2.1	0.996587030716723	.	155440001	155760000	#FF0000	1	1
chr1	155760001	155880000	A.1.2.2.2.1.1.2.2.1.2	0.814562002275313	.	155760001	155880000	#FF4848	1	0.875
chr1	155880001	155960000	A.1.1.1.2.2.2.2.2	0.973833902161547	.	155880001	155960000	#FF0000	1	1
chr1	155960001	156040000	A.1.1.2.1.1.1.2.2.1.2	0.964732650739477	.	155960001	156040000	#FF0000	1	1
chr1	156040001	156160000	A.1.1.2.1.1.1.2.2.2.1	0.963594994311718	.	156040001	156160000	#FF0000	1	1
chr1	156160001	156280000	A.1.1.1.2.1.1.2.1.2	0.989761092150171	.	156160001	156280000	#FF0000	1	1
chr1	156280001	156560000	A.1.1.1.1.1.2.1	0.998862343572241	.	156280001	156560000	#FF0000	1	1
chr1	156560001	156880000	A.1.1.1.1.1.1	1	.	156560001	156880000	#FF0000	1	1
chr1	156880001	157120000	A.1.2.2.2.2.1.2	0.786120591581342	.	156880001	157120000	#FF4848	1	0.875
chr1	157120001	157520000	B.2.1.1.1.2.1.1.1.1	0.210466439135381	.	157120001	157520000	#4848FF	1	0.25
chr1	157520001	157760000	B.2.2.1.1.1.1.1.2	0.068259385665529	.	157520001	157760000	#0000FF	1	0.125
chr1	157760001	157920000	B.2.1.2.2.2.2.2.1.2.1.2.1	0.0784982935153584	.	157760001	157920000	#4848FF	1	0.25
chr1	157920001	158160000	B.1.2.1.1.1.1.1.2.2	0.370875995449374	.	157920001	158160000	#9191FF	1	0.375
chr1	158160001	158320000	B.2.1.2.1.1.2.1.2.2.1.2	0.130830489192264	.	158160001	158320000	#4848FF	1	0.25
chr1	158320001	158400000	B.2.1.2.1.1.2.2.2	0.127417519908987	.	158320001	158400000	#4848FF	1	0.25
chr1	158400001	158520000	B.2.1.1.2.2.1.2.2.1	0.162684869169511	.	158400001	158520000	#4848FF	1	0.25
chr1	158520001	158840000	B.2.2.2.1.1.2.2.2.2	0.0159271899886234	.	158520001	158840000	#0000FF	1	0.125
chr1	158840001	158920000	B.2.1.2.2.2.2.2.1.1.1	0.0830489192263936	.	158840001	158920000	#4848FF	1	0.25
chr1	158920001	159040000	B.2.1.2.1.1.2.1.2.1.1.1	0.136518771331058	.	158920001	159040000	#4848FF	1	0.25
chr1	159040001	159200000	B.2.2.1.1.1.1.2.2.2	0.0625711035267349	.	159040001	159200000	#0000FF	1	0.125
chr1	159200001	159280000	B.2.1.2.1.1.2.1.1.1	0.138794084186576	.	159200001	159280000	#4848FF	1	0.25
chr1	159280001	159480000	B.2.2.1.2.2.1.2.2.2.1	0.025028441410694	.	159280001	159480000	#0000FF	1	0.125
chr1	159480001	159800000	B.2.1.2.1.2.2.2.2.2	0.111490329920364	.	159480001	159800000	#4848FF	1	0.25
chr1	159800001	160000000	B.1.1.1.1.2.1.1.2	0.465301478953356	.	159800001	160000000	#DADAFF	1	0.5
chr1	160000001	160160000	A.2.1.1.2.2.1.2.2.1.2	0.705346985210466	.	160000001	160160000	#FF9191	1	0.75
chr1	160160001	160360000	A.1.2.1.1.2.2.1.2.1.2	0.897610921501707	.	160160001	160360000	#FF4848	1	0.875
chr1	160360001	160640000	B.2.1.1.1.2.2.1	0.201365187713311	.	160360001	160640000	#4848FF	1	0.25
chr1	160640001	161040000	B.1.1.1.2.2.2.1.2.1	0.422070534698521	.	160640001	161040000	#DADAFF	1	0.5
chr1	161040001	161160000	A.1.1.2.2.2.2.1.2	0.923777019340159	.	161040001	161160000	#FF0000	1	1
chr1	161160001	161440000	A.1.1.1.2.1.1.2.2	0.988623435722412	.	161160001	161440000	#FF0000	1	1
chr1	161440001	161680000	A.1.2.2.1.1.1.1.2	0.863481228668942	.	161440001	161680000	#FF4848	1	0.875
chr1	161680001	161960000	A.1.2.2.1.2.2.1.1.1.2	0.841865756541525	.	161680001	161960000	#FF4848	1	0.875
chr1	161960001	162560000	A.2.1.1.2.1.2.1.2.2	0.718998862343572	.	161960001	162560000	#FF9191	1	0.75
chr1	162560001	162800000	B.1.1.1.2.2.2.2	0.419795221843003	.	162560001	162800000	#DADAFF	1	0.5
chr1	162800001	163040000	B.1.2.2.1.1.1.2.2.2	0.294653014789534	.	162800001	163040000	#9191FF	1	0.375
chr1	163040001	163320000	B.1.2.1.2.1.2.1.2.1.2.1	0.341296928327645	.	163040001	163320000	#9191FF	1	0.375
chr1	163320001	163760000	B.2.1.2.1.2.2.1.2	0.117178612059158	.	163320001	163760000	#4848FF	1	0.25
chr1	163760001	164080000	B.2.2.1.1.1.2.2.1.2	0.0580204778156997	.	163760001	164080000	#0000FF	1	0.125
chr1	164080001	164480000	B.2.2.1.1.1.2.1.1	0.0614334470989761	.	164080001	164480000	#0000FF	1	0.125
chr1	164480001	164600000	B.1.1.1.1.2.1.1.1.1.1	0.468714448236633	.	164480001	164600000	#DADAFF	1	0.5
chr1	164600001	164840000	B.2.1.1.2.1.2.1.2.2	0.179749715585893	.	164600001	164840000	#4848FF	1	0.25
chr1	164840001	165080000	B.2.1.2.2.2.2.2.1.2.1.1.2	0.0796359499431172	.	164840001	165080000	#4848FF	1	0.25
chr1	165080001	165280000	B.2.1.1.2.1.2.2.1.2	0.175199089874858	.	165080001	165280000	#4848FF	1	0.25
chr1	165280001	165600000	B.1.2.2.1.1.2.2.1	0.291240045506257	.	165280001	165600000	#9191FF	1	0.375
chr1	165600001	165920000	A.2.2.1.1.2.1.2	0.604095563139932	.	165600001	165920000	#FFDADA	1	0.625
chr1	165920001	166160000	B.2.1.2.2.2.2.2.1.2.1.2.2	0.0773606370875995	.	165920001	166160000	#4848FF	1	0.25
chr1	166160001	166280000	B.2.1.1.2.1.1.2.1.1	0.189988623435722	.	166160001	166280000	#4848FF	1	0.25
chr1	166280001	166800000	B.2.2.2.1.1.1	0.0204778156996587	.	166280001	166800000	#0000FF	1	0.125
chr1	166800001	167240000	A.2.1.1.2.1.2.2.2.1	0.716723549488055	.	166800001	167240000	#FF9191	1	0.75
chr1	167240001	167520000	A.2.1.2.2.2.1.1.1.1	0.637087599544937	.	167240001	167520000	#FF9191	1	0.75
chr1	167520001	167840000	A.1.2.2.1.2.2.1.2.1	0.839590443686007	.	167520001	167840000	#FF4848	1	0.875
chr1	167840001	168280000	A.1.2.1.1.1.1.1	0.918088737201365	.	167840001	168280000	#FF4848	1	0.875
chr1	168280001	168960000	B.1.1.1.1.2.1.1.1.2	0.466439135381115	.	168280001	168960000	#DADAFF	1	0.5
chr1	168960001	169080000	B.1.1.1.1.2.2.1.1.2.2	0.458475540386803	.	168960001	169080000	#DADAFF	1	0.5
chr1	169080001	169280000	B.1.2.2.2.1.1.1.1.2	0.277588168373151	.	169080001	169280000	#9191FF	1	0.375
chr1	169280001	169520000	A.2.2.1.2.1.2.1.2.1	0.584755403868032	.	169280001	169520000	#FFDADA	1	0.625
chr1	169520001	169880000	B.1.2.1.2.1.2.2.1.2.2	0.334470989761092	.	169520001	169880000	#9191FF	1	0.375
chr1	169880001	170080000	B.1.1.1.2.2.1.2.2.1	0.425483503981798	.	169880001	170080000	#DADAFF	1	0.5
chr1	170080001	170160000	B.1.1.2.1.1.2.1.1	0.408418657565415	.	170080001	170160000	#DADAFF	1	0.5
chr1	170160001	170280000	B.1.2.2.2.2.1.2.2.2.1	0.236632536973834	.	170160001	170280000	#9191FF	1	0.375
chr1	170280001	170440000	B.2.1.1.1.2.1.2.1.2	0.204778156996587	.	170280001	170440000	#4848FF	1	0.25
chr1	170440001	171000000	B.2.1.1.2.1.1.2.1.2.2	0.187713310580205	.	170440001	171000000	#4848FF	1	0.25
chr1	171000001	171400000	B.2.1.1.2.2.2.1.1.1.2.1.1	0.159271899886234	.	171000001	171400000	#4848FF	1	0.25
chr1	171400001	171560000	A.1.2.2.1.1.2.1.2.2.2	0.854379977246871	.	171400001	171560000	#FF4848	1	0.875
chr1	171560001	171840000	A.2.2.2.1.1.1.2.2.1.2.1	0.54835039817975	.	171560001	171840000	#FFDADA	1	0.625
chr1	171840001	171920000	B.1.1.1.1.2.2.1.2.1.2	0.456200227531286	.	171840001	171920000	#DADAFF	1	0.5
chr1	171920001	172120000	B.2.1.1.2.1.1.1.2.1.1.2	0.193401592718999	.	171920001	172120000	#4848FF	1	0.25
chr1	172120001	172240000	B.1.2.2.2.2.1.2.2.1.1	0.24004550625711	.	172120001	172240000	#9191FF	1	0.375
chr1	172240001	172400000	B.1.2.1.2.1.1.1.2.1	0.350398179749716	.	172240001	172400000	#9191FF	1	0.375
chr1	172400001	172720000	B.1.2.1.2.1.1.1.2.2	0.349260523321957	.	172400001	172720000	#9191FF	1	0.375
chr1	172720001	172880000	B.2.1.1.2.2.2.1.2.1	0.154721274175199	.	172720001	172880000	#4848FF	1	0.25
chr1	172880001	173040000	B.2.1.2.1.1.2.1.2.1.2.1	0.13424345847554	.	172880001	173040000	#4848FF	1	0.25
chr1	173040001	173360000	B.2.1.1.1.2.2.2.1.1	0.200227531285552	.	173040001	173360000	#4848FF	1	0.25
chr1	173360001	173840000	B.1.1.1.2.2.2.1.2.2	0.420932878270762	.	173360001	173840000	#DADAFF	1	0.5
chr1	173840001	174200000	A.1.2.2.1.2.2.2.2	0.83617747440273	.	173840001	174200000	#FF4848	1	0.875
chr1	174200001	174520000	B.1.2.2.2.2.1.1.1.1	0.246871444823663	.	174200001	174520000	#9191FF	1	0.375
chr1	174520001	174720000	B.1.2.1.2.2.2.2.1.2.2	0.310580204778157	.	174520001	174720000	#9191FF	1	0.375
chr1	174720001	175000000	B.1.1.1.1.2.1.2.2.2	0.46188850967008	.	174720001	175000000	#DADAFF	1	0.5
chr1	175000001	175320000	B.2.1.2.2.1.1.2.1	0.108077360637088	.	175000001	175320000	#4848FF	1	0.25
chr1	175320001	175560000	B.2.2.1.2.2.1.2.1.1.1	0.0318543799772469	.	175320001	175560000	#0000FF	1	0.125
chr1	175560001	175880000	B.2.1.2.1.2.2.2.2.1.1.2	0.113765642775882	.	175560001	175880000	#4848FF	1	0.25
chr1	175880001	176240000	B.1.2.1.2.1.2.1.2.2	0.337883959044369	.	175880001	176240000	#9191FF	1	0.375
chr1	176240001	176520000	B.2.2.2.1.2.2.2.2	0.00910125142207053	.	176240001	176520000	#0000FF	1	0.125
chr1	176520001	176840000	B.2.2.2.1.1.2.2.1	0.0182025028441411	.	176520001	176840000	#0000FF	1	0.125
chr1	176840001	177080000	B.2.2.1.2.2.1.2.1.2	0.0295790671217292	.	176840001	177080000	#0000FF	1	0.125
chr1	177080001	177240000	B.2.1.2.1.2.2.2.1	0.116040955631399	.	177080001	177240000	#4848FF	1	0.25
chr1	177240001	177360000	B.2.1.1.1.2.2.2.2	0.197952218430034	.	177240001	177360000	#4848FF	1	0.25
chr1	177360001	177560000	B.2.2.1.2.2.1.2.2.2.2	0.0238907849829352	.	177360001	177560000	#0000FF	1	0.125
chr1	177560001	177960000	B.2.2.1.2.2.1.1.2	0.0329920364050057	.	177560001	177960000	#0000FF	1	0.125
chr1	177960001	178200000	B.1.1.2.1.1.1.1.1.2.1	0.414106939704209	.	177960001	178200000	#DADAFF	1	0.5
chr1	178200001	178400000	B.1.1.1.1.1.2.1.2.2	0.474402730375427	.	178200001	178400000	#DADAFF	1	0.5
chr1	178400001	178480000	B.1.2.1.2.1.2.2.2.1.1	0.333333333333333	.	178400001	178480000	#9191FF	1	0.375
chr1	178480001	178680000	A.2.2.2.1.1.1.2.1.2	0.550625711035267	.	178480001	178680000	#FFDADA	1	0.625
chr1	178680001	178800000	A.2.2.2.1.1.1.2.2.1.1	0.549488054607508	.	178680001	178800000	#FFDADA	1	0.625
chr1	178800001	179000000	A.2.2.2.1.1.1.1	0.554038680318544	.	178800001	179000000	#FFDADA	1	0.625
chr1	179000001	179320000	A.1.2.2.1.1.2.1.1.1	0.858930602957907	.	179000001	179320000	#FF4848	1	0.875
chr1	179320001	179640000	B.1.1.2.1.1.2.2.1.1.1	0.406143344709898	.	179320001	179640000	#DADAFF	1	0.5
chr1	179640001	179800000	A.2.2.2.2.2.2.2.1.1.2	0.491467576791809	.	179640001	179800000	#FFDADA	1	0.625
chr1	179800001	180040000	A.1.2.2.1.2.1.1.1	0.852104664391354	.	179800001	180040000	#FF4848	1	0.875
chr1	180040001	180280000	A.1.2.2.1.2.2.1.2.2	0.838452787258248	.	180040001	180280000	#FF4848	1	0.875
chr1	180280001	180560000	A.2.1.1.2.2.1.2.2.2.2	0.703071672354949	.	180280001	180560000	#FF9191	1	0.75
chr1	180560001	180680000	A.2.2.2.2.2.2.2.1.1.1	0.492605233219568	.	180560001	180680000	#FFDADA	1	0.625
chr1	180680001	180840000	A.2.2.1.1.2.1.1.1.2.1	0.608646188850967	.	180680001	180840000	#FFDADA	1	0.625
chr1	180840001	181160000	A.2.1.1.2.1.2.1.2.1.2	0.720136518771331	.	180840001	181160000	#FF9191	1	0.75
chr1	181160001	181440000	B.2.1.1.1.2.1.1.1.2.2	0.208191126279863	.	181160001	181440000	#4848FF	1	0.25
chr1	181440001	181760000	B.2.2.1.2.2.1.1.1.2.1	0.0352673492605233	.	181440001	181760000	#0000FF	1	0.125
chr1	181760001	182000000	B.2.1.2.2.2.2.2.1.2.2	0.0762229806598407	.	181760001	182000000	#4848FF	1	0.25
chr1	182000001	182200000	B.1.1.1.1.2.1.1.1.1.2	0.467576791808874	.	182000001	182200000	#DADAFF	1	0.5
chr1	182200001	182480000	B.1.1.1.1.1.1.2.2.2	0.480091012514221	.	182200001	182480000	#DADAFF	1	0.5
chr1	182480001	182560000	A.2.2.2.1.1.2.1.2.1	0.543799772468714	.	182480001	182560000	#FFDADA	1	0.625
chr1	182560001	182800000	A.2.1.2.1.2.1.2.2	0.657565415244596	.	182560001	182800000	#FF9191	1	0.75
chr1	182800001	183280000	A.1.2.1.1.1.1.2.2	0.914675767918089	.	182800001	183280000	#FF4848	1	0.875
chr1	183280001	183560000	A.1.2.2.1.1.2.1.1.2	0.857792946530148	.	183280001	183560000	#FF4848	1	0.875
chr1	183560001	183840000	A.2.2.1.2.1.1.1.1.1	0.599544937428896	.	183560001	183840000	#FFDADA	1	0.625
chr1	183840001	184000000	A.2.2.2.2.2.1.1.1.1	0.508532423208191	.	183840001	184000000	#FFDADA	1	0.625
chr1	184000001	184200000	A.2.2.2.2.2.2.1.2.2.2	0.493742889647326	.	184000001	184200000	#FFDADA	1	0.625
chr1	184200001	184400000	A.2.2.2.1.1.2.1.2.2	0.542662116040956	.	184200001	184400000	#FFDADA	1	0.625
chr1	184400001	184600000	B.1.1.1.1.1.1.1.1	0.485779294653015	.	184400001	184600000	#DADAFF	1	0.5
chr1	184600001	184720000	A.2.1.1.2.1.1.1.1.1	0.731513083048919	.	184600001	184720000	#FF9191	1	0.75
chr1	184720001	185160000	A.2.2.1.2.1.1.1.1.2.2	0.597269624573379	.	184720001	185160000	#FFDADA	1	0.625
chr1	185160001	185320000	A.2.1.2.1.2.2.2.1.1.2	0.653014789533561	.	185160001	185320000	#FF9191	1	0.75
chr1	185320001	185600000	B.1.1.1.1.2.1.2.2.1	0.463026166097838	.	185320001	185600000	#DADAFF	1	0.5
chr1	185600001	185720000	B.1.1.1.1.2.2.1.2.2.1	0.455062571103527	.	185600001	185720000	#DADAFF	1	0.5
chr1	185720001	185960000	B.1.2.2.2.2.1.2.2.1.2.2	0.237770193401593	.	185720001	185960000	#9191FF	1	0.375
chr1	185960001	186360000	B.1.1.2.1.1.2.1.2	0.407281001137656	.	185960001	186360000	#DADAFF	1	0.5
chr1	186360001	186960000	B.1.2.2.2.1.2.1.2.1.1.2.2.1	0.255972696245734	.	186360001	186960000	#9191FF	1	0.375
chr1	186960001	187160000	B.1.1.2.1.1.2.2.1.2.2.1	0.401592718998862	.	186960001	187160000	#DADAFF	1	0.5
chr1	187160001	187400000	B.1.2.2.2.1.2.1.2.1.1.2.2.2	0.254835039817975	.	187160001	187400000	#9191FF	1	0.375
chr1	187400001	187680000	B.2.1.2.1.2.1.1.1.2	0.12514220705347	.	187400001	187680000	#4848FF	1	0.25
chr1	187680001	188120000	B.2.1.1.2.2.2.2.2.1	0.151308304891923	.	187680001	188120000	#4848FF	1	0.25
chr1	188120001	188200000	B.1.2.1.2.2.2.2.2.1.2	0.308304891922639	.	188120001	188200000	#9191FF	1	0.375
chr1	188200001	188640000	B.2.1.1.2.2.1.1.1	0.170648464163823	.	188200001	188640000	#4848FF	1	0.25
chr1	188640001	189040000	B.2.1.1.2.2.2.2.2.2.2.2	0.147895335608646	.	188640001	189040000	#4848FF	1	0.25
chr1	189040001	189200000	B.1.2.2.2.1.1.2.2.2.1.2	0.265073947667804	.	189040001	189200000	#9191FF	1	0.375
chr1	189200001	189400000	B.2.1.1.2.1.1.1.2.1.1.1	0.194539249146758	.	189200001	189400000	#4848FF	1	0.25
chr1	189400001	189800000	B.2.1.1.2.1.1.1.2.1.2	0.19226393629124	.	189400001	189800000	#4848FF	1	0.25
chr1	189800001	190040000	B.1.1.2.1.1.2.2.1.2.2.2	0.400455062571104	.	189800001	190040000	#DADAFF	1	0.5
chr1	190040001	190160000	B.2.1.1.2.1.1.2.1.2.1	0.188850967007964	.	190040001	190160000	#4848FF	1	0.25
chr1	190160001	190480000	B.1.2.2.2.1.1.2.1.1.2	0.270762229806598	.	190160001	190480000	#9191FF	1	0.375
chr1	190480001	190560000	B.1.2.1.2.1.1.2.2	0.346985210466439	.	190480001	190560000	#9191FF	1	0.375
chr1	190560001	191040000	B.2.1.1.2.2.2.2.2.2.2.1	0.149032992036405	.	190560001	191040000	#4848FF	1	0.25
chr1	191040001	191160000	B.1.2.2.2.1.1.2.2.2.1.1	0.266211604095563	.	191040001	191160000	#9191FF	1	0.375
chr1	191160001	191360000	B.1.2.2.1.1.1.2.1.1.2	0.300341296928328	.	191160001	191360000	#9191FF	1	0.375
chr1	191360001	191880000	B.2.1.2.1.2.1.2.1	0.122866894197952	.	191360001	191880000	#4848FF	1	0.25
chr1	191880001	192440000	B.2.1.1.2.2.1.1.2.2.2	0.166097838452787	.	191880001	192440000	#4848FF	1	0.25
chr1	192440001	192640000	B.1.2.1.2.2.2.1.1.2.1	0.316268486916951	.	192440001	192640000	#9191FF	1	0.375
chr1	192640001	193080000	A.2.2.2.1.1.2.2.1	0.541524459613197	.	192640001	193080000	#FFDADA	1	0.625
chr1	193080001	193320000	A.2.2.1.2.1.2.2.2.1.1	0.581342434584755	.	193080001	193320000	#FFDADA	1	0.625
chr1	193320001	193440000	B.1.1.1.1.2.2.2.2.2	0.449374288964733	.	193320001	193440000	#DADAFF	1	0.5
chr1	193440001	193760000	B.2.1.1.2.2.1.2.2.2	0.161547212741752	.	193440001	193760000	#4848FF	1	0.25
chr1	193760001	193880000	B.1.2.2.2.2.2.1.1.1	0.234357224118316	.	193760001	193880000	#9191FF	1	0.375
chr1	193880001	193960000	B.1.2.2.2.1.1.2.2.1	0.267349260523322	.	193880001	193960000	#9191FF	1	0.375
chr1	193960001	194160000	B.2.1.1.2.1.2.2.1.1.1.1	0.178612059158134	.	193960001	194160000	#4848FF	1	0.25
chr1	194160001	194400000	B.1.2.2.2.2.2.2.1.1.1.2	0.229806598407281	.	194160001	194400000	#9191FF	1	0.375
chr1	194400001	194840000	B.2.1.1.2.2.2.1.1.1.2.1.2	0.158134243458476	.	194400001	194840000	#4848FF	1	0.25
chr1	194840001	195080000	B.2.1.2.1.1.1.2.1.2	0.141069397042093	.	194840001	195080000	#4848FF	1	0.25
chr1	195080001	195360000	B.2.1.1.2.2.1.1.2.2.1	0.167235494880546	.	195080001	195360000	#4848FF	1	0.25
chr1	195360001	195960000	B.2.1.1.2.1.2.1.1.1	0.18316268486917	.	195360001	195960000	#4848FF	1	0.25
chr1	195960001	196080000	B.1.1.1.1.2.2.1.2.2.2	0.453924914675768	.	195960001	196080000	#DADAFF	1	0.5
chr1	196080001	196280000	B.1.2.2.2.2.1.2.2.1.2.1	0.238907849829352	.	196080001	196280000	#9191FF	1	0.375
chr1	196280001	196680000	B.2.1.1.2.2.2.2.1	0.152445961319681	.	196280001	196680000	#4848FF	1	0.25
chr1	196680001	196840000	B.1.2.1.2.1.1.2.1	0.348122866894198	.	196680001	196840000	#9191FF	1	0.375
chr1	196840001	197080000	B.1.2.1.2.2.2.2.1.1	0.312855517633675	.	196840001	197080000	#9191FF	1	0.375
chr1	197080001	197320000	A.2.2.2.1.1.2.2.2	0.540386803185438	.	197080001	197320000	#FFDADA	1	0.625
chr1	197320001	197840000	B.1.2.1.2.1.2.1.1.2.2	0.343572241183163	.	197320001	197840000	#9191FF	1	0.375
chr1	197840001	197920000	B.1.1.1.1.2.2.1.2.1.1	0.457337883959044	.	197840001	197920000	#DADAFF	1	0.5
chr1	197920001	198080000	B.1.2.2.2.2.2.2.1.1.1.1	0.23094425483504	.	197920001	198080000	#9191FF	1	0.375
chr1	198080001	198280000	B.1.1.1.2.2.1.2.1.1	0.427758816837315	.	198080001	198280000	#DADAFF	1	0.5
chr1	198280001	198680000	B.2.1.1.2.1.2.1.1.2	0.182025028441411	.	198280001	198680000	#4848FF	1	0.25
chr1	198680001	198960000	B.1.2.1.2.1.2.2.2.2	0.331058020477816	.	198680001	198960000	#9191FF	1	0.375
chr1	198960001	199160000	B.2.1.1.2.1.2.1.2.1	0.180887372013652	.	198960001	199160000	#4848FF	1	0.25
chr1	199160001	199600000	B.2.1.2.1.1.1.2.2	0.139931740614334	.	199160001	199600000	#4848FF	1	0.25
chr1	199600001	199960000	B.1.1.2.1.1.2.2.1.1.2	0.405005688282139	.	199600001	199960000	#DADAFF	1	0.5
chr1	199960001	200120000	A.2.2.2.2.1.2.1.1	0.515358361774744	.	199960001	200120000	#FFDADA	1	0.625
chr1	200120001	200280000	A.2.2.1.2.1.2.1.2.2	0.583617747440273	.	200120001	200280000	#FFDADA	1	0.625
chr1	200280001	200520000	A.2.2.1.2.1.1.2.1.2	0.590443686006826	.	200280001	200520000	#FFDADA	1	0.625
chr1	200520001	200760000	A.1.2.2.1.2.1.2.1.1	0.847554038680319	.	200520001	200760000	#FF4848	1	0.875
chr1	200760001	200880000	A.2.1.1.2.2.1.1.1.2	0.713310580204778	.	200760001	200880000	#FF9191	1	0.75
chr1	200880001	201160000	A.1.2.1.1.1.1.2.1.1	0.916951080773606	.	200880001	201160000	#FF4848	1	0.875
chr1	201160001	201280000	A.2.1.1.2.2.1.2.1.2.2	0.707622298065984	.	201160001	201280000	#FF9191	1	0.75
chr1	201280001	201440000	A.2.1.1.2.2.1.2.2.2.1	0.704209328782708	.	201280001	201440000	#FF9191	1	0.75
chr1	201440001	202120000	A.1.1.1.2.1.2.2.2	0.984072810011377	.	201440001	202120000	#FF0000	1	1
chr1	202120001	202400000	A.1.2.1.1.1.2.1.2.2	0.910125142207053	.	202120001	202400000	#FF4848	1	0.875
chr1	202400001	202760000	A.2.1.1.2.1.1.1.2	0.729237770193402	.	202400001	202760000	#FF9191	1	0.75
chr1	202760001	203000000	A.1.1.1.2.1.2.2.1.2	0.985210466439135	.	202760001	203000000	#FF0000	1	1
chr1	203000001	203280000	A.2.1.1.2.1.1.2.1.1	0.728100113765643	.	203000001	203280000	#FF9191	1	0.75
chr1	203280001	203480000	A.2.1.1.2.1.1.2.2.1	0.725824800910125	.	203280001	203480000	#FF9191	1	0.75
chr1	203480001	203560000	A.2.2.1.2.2.2.1.1.2.1	0.565415244596132	.	203480001	203560000	#FFDADA	1	0.625
chr1	203560001	203760000	A.2.1.1.2.1.2.1.1.1	0.723549488054608	.	203560001	203760000	#FF9191	1	0.75
chr1	203760001	204040000	A.1.1.2.2.2.2.2.2.1	0.920364050056883	.	203760001	204040000	#FF0000	1	1
chr1	204040001	204320000	A.1.2.2.1.1.1.1.1	0.864618885096701	.	204040001	204320000	#FF4848	1	0.875
chr1	204320001	204520000	A.1.1.2.2.2.2.1.1	0.924914675767918	.	204320001	204520000	#FF0000	1	1
chr1	204520001	204680000	A.2.1.2.1.2.1.2.1.1	0.659840728100114	.	204520001	204680000	#FF9191	1	0.75
chr1	204680001	204800000	A.2.1.2.1.2.1.2.1.2	0.658703071672355	.	204680001	204800000	#FF9191	1	0.75
chr1	204800001	204960000	A.2.2.1.2.2.1.2.2.2.2.1.1	0.569965870307167	.	204800001	204960000	#FFDADA	1	0.625
chr1	204960001	205320000	A.1.2.1.1.1.2.1.1.1	0.91353811149033	.	204960001	205320000	#FF4848	1	0.875
chr1	205320001	205480000	A.1.1.2.2.2.2.2.2.2	0.919226393629124	.	205320001	205480000	#FF0000	1	1
chr1	205480001	205720000	A.1.1.2.1.1.2.2.1	0.959044368600683	.	205480001	205720000	#FF0000	1	1
chr1	205720001	205960000	A.1.2.2.1.2.1.2.2	0.844141069397042	.	205720001	205960000	#FF4848	1	0.875
chr1	206080001	206160000	A.2.2.1.2.2.2.1.2.2.2.1	0.558589306029579	.	206080001	206160000	#FFDADA	1	0.625
chr1	206160001	206360000	A.2.2.1.2.1.1.2.2.1	0.589306029579067	.	206160001	206360000	#FFDADA	1	0.625
chr1	206480001	206600000	A.2.2.1.1.2.1.1.1.1.1	0.610921501706485	.	206480001	206600000	#FFDADA	1	0.625
chr1	206600001	206760000	A.2.1.1.2.2.1.1.1.1	0.714448236632537	.	206600001	206760000	#FF9191	1	0.75
chr1	206760001	206840000	A.2.1.1.2.1.1.1.1.2	0.73037542662116	.	206760001	206840000	#FF9191	1	0.75
chr1	206840001	207200000	A.2.2.1.2.2.2.1.2.2.2.2	0.55745164960182	.	206840001	207200000	#FFDADA	1	0.625
chr1	207200001	207400000	A.2.2.2.2.2.2.2.2.2.1	0.488054607508532	.	207200001	207400000	#FFDADA	1	0.625
chr1	207400001	207760000	B.1.1.1.1.1.1.1.2	0.484641638225256	.	207400001	207760000	#DADAFF	1	0.5
chr1	207760001	208000000	A.2.2.1.2.1.2.2.2.1.2	0.580204778156997	.	207760001	208000000	#FFDADA	1	0.625
chr1	208000001	208160000	A.2.2.1.2.1.1.1.2.1.1.1	0.59613196814562	.	208000001	208160000	#FFDADA	1	0.625
chr1	208160001	208400000	A.2.2.2.2.1.2.2.1	0.513083048919226	.	208160001	208400000	#FFDADA	1	0.625
chr1	208400001	208480000	B.1.1.2.1.2.2.2.2	0.391353811149033	.	208400001	208480000	#DADAFF	1	0.5
chr1	208480001	208680000	B.2.1.1.1.1.2.1.2.1	0.213879408418658	.	208480001	208680000	#4848FF	1	0.25
chr1	208680001	209200000	B.2.2.1.2.2.1.2.1.1.2	0.0307167235494881	.	208680001	209200000	#0000FF	1	0.125
chr1	209200001	209400000	B.2.1.2.1.2.2.2.2.1.1.1	0.11490329920364	.	209200001	209400000	#4848FF	1	0.25
chr1	209400001	209640000	B.2.1.2.2.2.2.2.1.2.1.1.1	0.080773606370876	.	209400001	209640000	#4848FF	1	0.25
chr1	209640001	209960000	B.2.1.2.1.1.1.2.1.1	0.142207053469852	.	209640001	209960000	#4848FF	1	0.25
chr1	209960001	210280000	B.2.1.1.1.2.1.1.2	0.207053469852105	.	209960001	210280000	#4848FF	1	0.25
chr1	210280001	210400000	B.1.2.1.1.1.1.1.1.2.1	0.374288964732651	.	210280001	210400000	#9191FF	1	0.375
chr1	210400001	210560000	A.2.2.2.1.1.1.2.1.1.2	0.551763367463026	.	210400001	210560000	#FFDADA	1	0.625
chr1	210560001	210720000	B.1.2.2.1.1.1.1.1.2	0.303754266211604	.	210560001	210720000	#9191FF	1	0.375
chr1	210720001	211400000	B.2.2.1.1.1.2.2.1.1	0.0591581342434585	.	210720001	211400000	#0000FF	1	0.125
chr1	211400001	211680000	A.2.1.2.1.2.2.2.1.2	0.651877133105802	.	211400001	211680000	#FF9191	1	0.75
chr1	211680001	211840000	A.2.1.1.2.1.2.2.2.2	0.715585893060296	.	211680001	211840000	#FF9191	1	0.75
chr1	211840001	211960000	A.2.1.2.1.2.1.1.2.2.2	0.660978384527873	.	211840001	211960000	#FF9191	1	0.75
chr1	211960001	212280000	A.1.2.2.1.2.2.1.1.1.1	0.843003412969283	.	211960001	212280000	#FF4848	1	0.875
chr1	212280001	212400000	A.2.2.1.2.1.2.2.1	0.582480091012514	.	212280001	212400000	#FFDADA	1	0.625
chr1	212400001	212800000	A.1.2.1.1.1.1.2.1.2	0.915813424345848	.	212400001	212800000	#FF4848	1	0.875
chr1	212800001	213000000	A.1.1.2.2.2.1.1.2.2	0.927189988623436	.	212800001	213000000	#FF0000	1	1
chr1	213000001	213200000	A.1.2.2.1.2.1.2.1.2.2	0.845278725824801	.	213000001	213200000	#FF4848	1	0.875
chr1	213200001	213600000	B.1.1.2.1.1.2.2.2	0.399317406143345	.	213200001	213600000	#DADAFF	1	0.5
chr1	213600001	213760000	B.1.2.1.2.2.2.2.1.2.1	0.311717861205916	.	213600001	213760000	#9191FF	1	0.375
chr1	213760001	214080000	B.1.2.2.2.2.2.2.1.1.2	0.228668941979522	.	213760001	214080000	#9191FF	1	0.375
chr1	214080001	214360000	B.1.2.1.2.1.2.1.2.1.2.2.2	0.339021615472127	.	214080001	214360000	#9191FF	1	0.375
chr1	214360001	214520000	A.2.2.1.2.1.1.1.2.2	0.592718998862344	.	214360001	214520000	#FFDADA	1	0.625
chr1	214520001	214800000	A.2.2.2.1.1.1.2.1.1.1	0.552901023890785	.	214520001	214800000	#FFDADA	1	0.625
chr1	214800001	215320000	B.2.2.1.2.2.1.2.2.1.2.1	0.0273037542662116	.	214800001	215320000	#0000FF	1	0.125
chr1	215320001	215800000	B.2.2.2.1.2.1.2	0.0136518771331058	.	215320001	215800000	#0000FF	1	0.125
chr1	215800001	216120000	B.2.1.2.1.2.1.1.2	0.124004550625711	.	215800001	216120000	#4848FF	1	0.25
chr1	216120001	216240000	B.1.2.2.2.2.1.1.1.2.1.1	0.245733788395904	.	216120001	216240000	#9191FF	1	0.375
chr1	216240001	216440000	B.2.1.2.1.1.1.1.2.2.1	0.14448236632537	.	216240001	216440000	#4848FF	1	0.25
chr1	216440001	216600000	B.2.2.1.2.2.1.2.2.1.1	0.0284414106939704	.	216440001	216600000	#0000FF	1	0.125
chr1	216600001	216920000	B.2.1.1.2.2.1.2.1.1	0.164960182025028	.	216600001	216920000	#4848FF	1	0.25
chr1	216920001	217080000	B.2.1.1.2.2.1.1.2.1.2	0.168373151308305	.	216920001	217080000	#4848FF	1	0.25
chr1	217080001	217280000	B.2.1.2.2.2.1.2.1.2.1	0.0944254835039818	.	217080001	217280000	#4848FF	1	0.25
chr1	217280001	217440000	B.2.1.2.2.2.2.1.2.2.1	0.0853242320819113	.	217280001	217440000	#4848FF	1	0.25
chr1	217440001	217600000	B.2.1.2.1.2.2.1.1	0.118316268486917	.	217440001	217600000	#4848FF	1	0.25
chr1	217600001	217840000	B.1.2.1.2.1.2.1.2.1.1	0.342434584755404	.	217600001	217840000	#9191FF	1	0.375
chr1	217840001	218120000	B.2.1.2.1.2.1.2.2.1.1	0.121729237770193	.	217840001	218120000	#4848FF	1	0.25
chr1	218120001	218440000	B.2.1.2.1.1.1.1.2.1	0.145620022753129	.	218120001	218440000	#4848FF	1	0.25
chr1	218440001	218640000	B.1.2.1.2.1.2.1.2.1.2.2.1	0.340159271899886	.	218440001	218640000	#9191FF	1	0.375
chr1	218640001	218840000	B.1.2.1.2.1.2.2.2.1.2	0.332195676905574	.	218640001	218840000	#9191FF	1	0.375
chr1	218840001	219080000	B.1.2.2.2.2.2.2.2.1.2	0.225255972696246	.	218840001	219080000	#9191FF	1	0.375
chr1	219080001	219320000	B.1.2.2.2.2.2.2.1.2	0.227531285551763	.	219080001	219320000	#9191FF	1	0.375
chr1	219320001	220000000	B.1.2.2.2.1.2.2.2	0.248009101251422	.	219320001	220000000	#9191FF	1	0.375
chr1	220000001	220080000	A.2.2.1.1.2.1.1.2.2	0.605233219567691	.	220000001	220080000	#FFDADA	1	0.625
chr1	220080001	220280000	A.1.2.2.1.2.2.2.1	0.837315130830489	.	220080001	220280000	#FF4848	1	0.875
chr1	220280001	220520000	A.2.1.1.2.2.1.1.2.2	0.71103526734926	.	220280001	220520000	#FF9191	1	0.75
chr1	220520001	220680000	A.2.2.1.2.1.1.2.2.2	0.588168373151308	.	220520001	220680000	#FFDADA	1	0.625
chr1	220680001	220960000	A.2.1.2.1.2.2.1.2	0.655290102389078	.	220680001	220960000	#FF9191	1	0.75
chr1	220960001	221320000	A.2.2.1.2.2.2.2.2	0.555176336746303	.	220960001	221320000	#FFDADA	1	0.625
chr1	221320001	221680000	A.2.2.2.2.2.2.1.1.2.2	0.498293515358362	.	221320001	221680000	#FFDADA	1	0.625
chr1	221680001	221920000	B.1.1.2.1.1.1.1.2.2	0.410693970420933	.	221680001	221920000	#DADAFF	1	0.5
chr1	221920001	222160000	B.1.2.1.2.1.2.2.1.2.1	0.335608646188851	.	221920001	222160000	#9191FF	1	0.375
chr1	222160001	222360000	B.1.1.2.1.1.1.1.1.1.2.1	0.416382252559727	.	222160001	222360000	#DADAFF	1	0.5
chr1	222360001	222640000	B.1.1.2.1.1.1.1.1.1.2.2	0.415244596131968	.	222360001	222640000	#DADAFF	1	0.5
chr1	222640001	222880000	A.2.1.1.2.1.2.2.1	0.717861205915813	.	222640001	222880000	#FF9191	1	0.75
chr1	222880001	223240000	A.2.1.1.2.2.2.2.2	0.698521046643914	.	222880001	223240000	#FF9191	1	0.75
chr1	223240001	223520000	A.2.2.2.2.2.2.1.1.2.1	0.499431171786121	.	223240001	223520000	#FFDADA	1	0.625
chr1	223520001	223680000	B.1.1.1.1.1.2.1.2.1	0.475540386803185	.	223520001	223680000	#DADAFF	1	0.5
chr1	223680001	223840000	A.2.2.2.2.2.1.2.2.2.1	0.502844141069397	.	223680001	223840000	#FFDADA	1	0.625
chr1	223840001	223960000	A.2.1.2.1.2.2.2.2.1.2	0.649601820250284	.	223840001	223960000	#FF9191	1	0.75
chr1	223960001	224120000	A.1.2.2.1.2.1.1.2.2.1	0.849829351535836	.	223960001	224120000	#FF4848	1	0.875
chr1	224120001	224200000	A.2.2.1.2.2.2.2.1	0.556313993174061	.	224120001	224200000	#FFDADA	1	0.625
chr1	224200001	224400000	A.1.2.1.1.1.2.2	0.908987485779295	.	224200001	224400000	#FF4848	1	0.875
chr1	224400001	224680000	A.1.1.2.2.2.1.1.1	0.929465301478953	.	224400001	224680000	#FF0000	1	1
chr1	224680001	225000000	B.1.1.1.1.1.1.2.2.1	0.48122866894198	.	224680001	225000000	#DADAFF	1	0.5
chr1	225000001	225120000	A.2.2.1.2.1.2.2.2.2	0.579067121729238	.	225000001	225120000	#FFDADA	1	0.625
chr1	225120001	225600000	B.1.1.1.2.2.2.1.1	0.42320819112628	.	225120001	225600000	#DADAFF	1	0.5
chr1	225600001	225880000	A.1.1.2.2.2.1.2	0.926052332195677	.	225600001	225880000	#FF0000	1	1
chr1	225880001	226200000	A.1.2.1.1.1.2.1.2.1	0.911262798634812	.	225880001	226200000	#FF4848	1	0.875
chr1	226200001	226400000	A.1.1.1.2.1.2.2.1.1	0.986348122866894	.	226200001	226400000	#FF0000	1	1
chr1	226400001	226600000	A.1.1.2.2.2.2.2.1.2	0.921501706484642	.	226400001	226600000	#FF0000	1	1
chr1	226600001	226880000	A.2.1.1.2.2.1.2.1.2.1	0.708759954493743	.	226600001	226880000	#FF9191	1	0.75
chr1	226880001	227040000	A.2.1.2.1.2.1.1.2.2.1.1	0.66325369738339	.	226880001	227040000	#FF9191	1	0.75
chr1	227040001	227360000	A.2.1.1.2.2.2.1.1	0.70193401592719	.	227040001	227360000	#FF9191	1	0.75
chr1	227360001	227480000	A.2.2.1.2.2.1.2.2.2.1	0.571103526734926	.	227360001	227480000	#FFDADA	1	0.625
chr1	227480001	227640000	A.2.1.1.2.1.1.2.2.2	0.724687144482366	.	227480001	227640000	#FF9191	1	0.75
chr1	227640001	227920000	A.2.2.2.2.2.2.1.1.1	0.500568828213879	.	227640001	227920000	#FFDADA	1	0.625
chr1	227920001	228280000	A.2.1.1.2.1.2.1.1.2	0.722411831626849	.	227920001	228280000	#FF9191	1	0.75
chr1	228280001	228480000	A.1.2.2.1.1.1.2.1	0.862343572241183	.	228280001	228480000	#FF4848	1	0.875
chr1	228480001	228760000	A.1.2.2.1.1.1.2.2.2	0.860068259385666	.	228480001	228760000	#FF4848	1	0.875
chr1	228760001	229080000	A.2.1.1.2.2.1.2.2.1.1	0.706484641638225	.	228760001	229080000	#FF9191	1	0.75
chr1	229080001	229360000	A.2.2.1.2.1.2.1.1.1	0.587030716723549	.	229080001	229360000	#FFDADA	1	0.625
chr1	229360001	229720000	A.1.1.2.2.2.1.1.2.1	0.928327645051195	.	229360001	229720000	#FF0000	1	1
chr1	229720001	229800000	A.2.1.1.2.2.2.2.1	0.699658703071672	.	229720001	229800000	#FF9191	1	0.75
chr1	229800001	230160000	B.1.1.2.1.1.1.1.1.1.1.1	0.418657565415245	.	229800001	230160000	#DADAFF	1	0.5
chr1	230160001	230320000	A.2.2.2.2.2.1.1.1.2	0.507394766780432	.	230160001	230320000	#FFDADA	1	0.625
chr1	230320001	230600000	A.2.2.2.2.2.2.1.2.2.1	0.494880546075085	.	230320001	230600000	#FFDADA	1	0.625
chr1	230600001	230760000	B.1.1.2.2.1.2.1.1	0.387940841865757	.	230600001	230760000	#DADAFF	1	0.5
chr1	230760001	231040000	A.2.2.1.2.1.1.2.1.1	0.591581342434585	.	230760001	231040000	#FFDADA	1	0.625
chr1	231040001	231200000	A.2.2.1.2.2.1.2.1.1	0.575654152445961	.	231040001	231200000	#FFDADA	1	0.625
chr1	231200001	231360000	A.2.2.1.2.2.1.2.1.2.2	0.573378839590444	.	231200001	231360000	#FFDADA	1	0.625
chr1	231360001	231800000	A.1.2.2.1.2.2.1.1.2	0.840728100113766	.	231360001	231800000	#FF4848	1	0.875
chr1	231800001	232000000	B.1.2.1.1.2.1.1.2.1	0.364050056882821	.	231800001	232000000	#9191FF	1	0.375
chr1	232000001	232240000	B.1.2.2.1.1.2.2.2	0.290102389078498	.	232000001	232240000	#9191FF	1	0.375
chr1	232240001	232720000	B.2.1.1.1.1.2.1.2.2	0.212741751990899	.	232240001	232720000	#4848FF	1	0.25
chr1	232720001	232840000	B.1.1.2.1.1.1.1.1.2.2	0.41296928327645	.	232720001	232840000	#DADAFF	1	0.5
chr1	232840001	233400000	B.1.2.2.1.1.1.1.2	0.302616609783845	.	232840001	233400000	#9191FF	1	0.375
chr1	233400001	233640000	B.1.1.1.1.1.1.2.1.2	0.482366325369738	.	233400001	233640000	#DADAFF	1	0.5
chr1	233640001	233800000	B.1.1.2.1.1.1.1.2.1	0.411831626848692	.	233640001	233800000	#DADAFF	1	0.5
chr1	233800001	234000000	B.1.1.1.2.2.1.2.1.2	0.426621160409556	.	233800001	234000000	#DADAFF	1	0.5
chr1	234000001	234200000	B.1.2.2.1.2.1.1.1.1	0.288964732650739	.	234000001	234200000	#9191FF	1	0.375
chr1	234200001	234520000	B.1.2.2.2.1.2.2.1	0.249146757679181	.	234200001	234520000	#9191FF	1	0.375
chr1	234520001	234880000	A.1.2.2.1.2.1.1.2.2.2	0.848691695108077	.	234520001	234880000	#FF4848	1	0.875
chr1	234880001	235000000	A.2.2.1.2.1.2.1.1.2	0.585893060295791	.	234880001	235000000	#FFDADA	1	0.625
chr1	235000001	235200000	A.2.1.2.1.2.1.1.2.2.1.2	0.662116040955631	.	235000001	235200000	#FF9191	1	0.75
chr1	235240001	235280000	A.2.1.2.1.2.1.1.2.2.1.2	0.662116040955631	.	235240001	235280000	#FF9191	1	0.75
chr1	235280001	235600000	A.1.1.2.1.1.2.2.2	0.957906712172924	.	235280001	235600000	#FF0000	1	1
chr1	235600001	235680000	A.1.2.2.2.1.2.2.1.2.2.2	0.792946530147895	.	235600001	235680000	#FF4848	1	0.875
chr1	235680001	236240000	A.2.1.2.1.2.2.1.1	0.656427758816837	.	235680001	236240000	#FF9191	1	0.75
chr1	236240001	236760000	A.2.1.1.2.2.1.1.2.1	0.712172923777019	.	236240001	236760000	#FF9191	1	0.75
chr1	236760001	237080000	A.2.2.2.1.1.1.2.2.1.2.2	0.547212741751991	.	236760001	237080000	#FFDADA	1	0.625
chr1	237080001	237240000	B.1.2.1.1.2.1.2.2	0.360637087599545	.	237080001	237240000	#9191FF	1	0.375
chr1	237240001	237600000	B.2.1.2.1.2.1.2.2.2	0.119453924914676	.	237240001	237600000	#4848FF	1	0.25
chr1	237600001	237760000	B.2.1.2.2.2.2.1.2.1.2	0.0864618885096701	.	237600001	237760000	#4848FF	1	0.25
chr1	237760001	237960000	B.2.1.2.1.1.2.1.2.1.1.2	0.135381114903299	.	237760001	237960000	#4848FF	1	0.25
chr1	237960001	238160000	B.2.1.2.1.2.1.2.2.1.2	0.120591581342435	.	237960001	238160000	#4848FF	1	0.25
chr1	238160001	238720000	B.2.2.2.1.1.2.2.2.1	0.0170648464163823	.	238160001	238720000	#0000FF	1	0.125
chr1	238720001	238840000	B.2.1.2.1.1.2.1.2.1.2.2	0.133105802047782	.	238720001	238840000	#4848FF	1	0.25
chr1	238840001	239280000	B.2.2.2.1.2.2.2.1	0.0102389078498294	.	238840001	239280000	#0000FF	1	0.125
chr1	239280001	239560000	B.2.2.1.1.2.1.2.1	0.0546075085324232	.	239280001	239560000	#0000FF	1	0.125
chr1	239560001	240160000	B.2.2.2.1.1.2.1	0.0193401592718999	.	239560001	240160000	#0000FF	1	0.125
chr1	240160001	240320000	B.1.2.1.1.2.1.1.2.2	0.362912400455063	.	240160001	240320000	#9191FF	1	0.375
chr1	240320001	240840000	B.2.2.1.1.1.2.1.2	0.0602957906712173	.	240320001	240840000	#0000FF	1	0.125
chr1	240840001	241120000	B.2.1.2.1.2.1.1.1.1	0.126279863481229	.	240840001	241120000	#4848FF	1	0.25
chr1	241120001	241280000	B.2.1.2.1.1.2.1.1.2	0.137656427758817	.	241120001	241280000	#4848FF	1	0.25
chr1	241280001	241640000	B.2.1.2.1.1.1.1.2.2.2	0.143344709897611	.	241280001	241640000	#4848FF	1	0.25
chr1	241640001	242000000	B.1.1.2.1.1.2.2.1.2.1.1	0.40386803185438	.	241640001	242000000	#DADAFF	1	0.5
chr1	242000001	242120000	A.2.2.2.1.1.1.2.2.2	0.546075085324232	.	242000001	242120000	#FFDADA	1	0.625
chr1	242120001	242560000	B.2.1.1.2.2.1.2.1.2	0.16382252559727	.	242120001	242560000	#4848FF	1	0.25
chr1	242560001	242960000	B.2.2.1.1.1.2.2.2	0.0568828213879408	.	242560001	242960000	#0000FF	1	0.125
chr1	242960001	243240000	B.1.2.1.2.2.2.2.2.1.1	0.309442548350398	.	242960001	243240000	#9191FF	1	0.375
chr1	243240001	243960000	B.1.1.1.1.2.1.2.1	0.464163822525597	.	243240001	243960000	#DADAFF	1	0.5
chr1	243960001	244080000	A.2.2.2.2.2.2.2.1.2	0.49032992036405	.	243960001	244080000	#FFDADA	1	0.625
chr1	244080001	244280000	B.1.1.2.1.1.1.1.1.1.1.2	0.417519908987486	.	244080001	244280000	#DADAFF	1	0.5
chr1	244280001	244520000	A.2.2.2.2.2.2.2.2.1	0.489192263936291	.	244280001	244520000	#FFDADA	1	0.625
chr1	244520001	244640000	A.2.1.2.1.2.2.2.1.1.1	0.65415244596132	.	244520001	244640000	#FF9191	1	0.75
chr1	244640001	244760000	B.1.1.1.1.2.2.2.2.1.2	0.450511945392491	.	244640001	244760000	#DADAFF	1	0.5
chr1	244760001	244960000	A.2.1.2.1.2.2.2.2.1.1	0.650739476678043	.	244760001	244960000	#FF9191	1	0.75
chr1	244960001	245280000	A.2.1.1.2.1.1.2.1.2	0.726962457337884	.	244960001	245280000	#FF9191	1	0.75
chr1	245280001	245680000	A.2.2.2.1.2.1.2.1.2.2	0.532423208191126	.	245280001	245680000	#FFDADA	1	0.625
chr1	245680001	245880000	B.1.1.1.1.1.1.2.1.1	0.483503981797497	.	245680001	245880000	#DADAFF	1	0.5
chr1	245880001	246280000	B.1.1.1.1.2.2.1.1.1	0.460750853242321	.	245880001	246280000	#DADAFF	1	0.5
chr1	246280001	246440000	B.1.1.1.1.2.2.1.1.2.1	0.459613196814562	.	246280001	246440000	#DADAFF	1	0.5
chr1	246440001	246680000	A.2.2.1.2.1.1.1.1.2.1	0.598407281001138	.	246440001	246680000	#FFDADA	1	0.625
chr1	246680001	246960000	A.1.2.2.1.2.1.2.1.2.1	0.84641638225256	.	246680001	246960000	#FF4848	1	0.875
chr1	246960001	247120000	A.1.2.2.1.2.1.1.2.1	0.850967007963595	.	246960001	247120000	#FF4848	1	0.875
chr1	247120001	247200000	A.2.1.2.1.2.2.2.2.2	0.648464163822526	.	247120001	247200000	#FF9191	1	0.75
chr1	247200001	247280000	A.2.1.2.1.2.1.1.1	0.665529010238908	.	247200001	247280000	#FF9191	1	0.75
chr1	247280001	247360000	A.2.2.1.2.2.2.1.2.1.2	0.562002275312856	.	247280001	247360000	#FFDADA	1	0.625
chr1	247360001	247560000	A.2.2.1.2.1.1.1.2.1.1.2	0.594994311717861	.	247360001	247560000	#FFDADA	1	0.625
chr1	247560001	248120000	B.2.1.2.2.2.1.2.1.2.2	0.093287827076223	.	247560001	248120000	#4848FF	1	0.25
chr1	248120001	248200000	B.1.2.1.2.2.2.1.2	0.313993174061433	.	248120001	248200000	#9191FF	1	0.375
chr1	248200001	248320000	B.1.2.2.2.2.1.1.2	0.242320819112628	.	248200001	248320000	#9191FF	1	0.375
chr1	248320001	248600000	B.2.1.2.1.2.2.2.2.1.2	0.112627986348123	.	248320001	248600000	#4848FF	1	0.25
chr1	248600001	248680000	B.1.2.2.2.2.1.1.1.2.2	0.243458475540387	.	248600001	248680000	#9191FF	1	0.375
chr1	248720001	248840000	B.1.2.2.2.2.1.1.1.2.2	0.243458475540387	.	248720001	248840000	#9191FF	1	0.375
chr1	248840001	248920000	B.1.2.2.2.2.1.1.1.2.1.2	0.244596131968146	.	248840001	248920000	#9191FF	1	0.375
chr1	249040001	249240000	A.2.2.2.1.1.2.1.1	0.544937428896473	.	249040001	249240000	#FFDADA	1	0.625
chr2	1	120000	B.1.1.1.1.1.1.2.2.1	0.482581967213115	.	1	120000	#DADAFF	1	0.5
chr2	120001	320000	B.1.1.1.2.2.2.2.1.2.1.1	0.427254098360656	.	120001	320000	#DADAFF	1	0.5
chr2	320001	440000	B.1.1.1.2.1.2.2.1.2	0.440573770491803	.	320001	440000	#DADAFF	1	0.5
chr2	440001	520000	B.1.1.1.2.1.1.2.2	0.447745901639344	.	440001	520000	#DADAFF	1	0.5
chr2	520001	640000	A.2.2.1.1.1.1.2.2.2	0.620901639344262	.	520001	640000	#FFDADA	1	0.625
chr2	640001	720000	A.2.2.1.2.2.1.1.2.1.1	0.584016393442623	.	640001	720000	#FFDADA	1	0.625
chr2	760001	1000000	A.2.2.1.2.2.1.1.1.1	0.586065573770492	.	760001	1000000	#FFDADA	1	0.625
chr2	1000001	1160000	B.1.1.1.2.1.1.1.1.2	0.450819672131148	.	1000001	1160000	#DADAFF	1	0.5
chr2	1160001	1560000	B.1.1.1.2.2.1.2.2.2.1	0.433401639344262	.	1160001	1560000	#DADAFF	1	0.5
chr2	1560001	1840000	A.2.1.1.1.1.2.2.1.2	0.748975409836066	.	1560001	1840000	#FF9191	1	0.75
chr2	1840001	2160000	B.1.2.2.1.2.2.1.1	0.279713114754098	.	1840001	2160000	#9191FF	1	0.375
chr2	2160001	2520000	B.2.2.1.2.1.1.1.1.1	0.0655737704918033	.	2160001	2520000	#0000FF	1	0.125
chr2	2520001	2680000	B.1.2.1.2.1.2.2.2.2	0.317622950819672	.	2520001	2680000	#9191FF	1	0.375
chr2	2680001	2840000	B.1.1.2.2.2.2.1.2	0.370901639344262	.	2680001	2840000	#DADAFF	1	0.5
chr2	2840001	3080000	B.1.2.2.1.1.2.1.2.2	0.29405737704918	.	2840001	3080000	#9191FF	1	0.375
chr2	3080001	3320000	A.2.2.2.1.1.1.2.1.2	0.560450819672131	.	3080001	3320000	#FFDADA	1	0.625
chr2	3320001	3440000	A.1.2.2.2.1.2.2.1.1.1	0.784836065573771	.	3320001	3440000	#FF4848	1	0.875
chr2	3440001	3520000	A.1.2.2.2.1.2.1.1.2.2.1	0.789959016393443	.	3440001	3520000	#FF4848	1	0.875
chr2	3520001	3720000	A.1.2.1.1.1.1.2.2.2.1.2	0.898565573770492	.	3520001	3720000	#FF4848	1	0.875
chr2	3720001	3880000	B.1.1.2.1.1.1.2.1	0.420081967213115	.	3720001	3880000	#DADAFF	1	0.5
chr2	3880001	4080000	B.2.1.2.1.1.2.1.2.1.1	0.145491803278689	.	3880001	4080000	#4848FF	1	0.25
chr2	4080001	4400000	B.2.2.2.2.1.1.2.2.2.1	0.0112704918032787	.	4080001	4400000	#0000FF	1	0.125
chr2	4400001	4680000	B.2.2.2.1.2.2.2.2.1.1.1.2	0.0204918032786885	.	4400001	4680000	#0000FF	1	0.125
chr2	4680001	4920000	B.2.2.2.1.2.2.2.2.2	0.0174180327868852	.	4680001	4920000	#0000FF	1	0.125
chr2	4920001	5040000	B.2.1.1.1.2.2.1.2.2.2	0.213114754098361	.	4920001	5040000	#4848FF	1	0.25
chr2	5120001	5320000	B.2.2.1.2.2.1.1.1.1	0.0512295081967213	.	5120001	5320000	#0000FF	1	0.125
chr2	5320001	5960000	B.2.2.2.2.1.1.2.2.1	0.0122950819672131	.	5320001	5960000	#0000FF	1	0.125
chr2	5960001	6080000	B.2.1.1.1.2.2.2.1.2.1	0.211065573770492	.	5960001	6080000	#4848FF	1	0.25
chr2	6080001	6280000	B.2.2.1.1.2.2.2.1.1.2	0.0706967213114754	.	6080001	6280000	#0000FF	1	0.125
chr2	6280001	6360000	B.2.1.1.1.2.2.2.2.1.1.1.1	0.209016393442623	.	6280001	6360000	#4848FF	1	0.25
chr2	6360001	6560000	B.2.2.1.1.2.2.2.1.2	0.069672131147541	.	6360001	6560000	#0000FF	1	0.125
chr2	6560001	6680000	B.2.1.1.1.2.2.2.1.2.2	0.210040983606557	.	6560001	6680000	#4848FF	1	0.25
chr2	6680001	6960000	B.2.2.1.2.1.1.1.1.2	0.0645491803278689	.	6680001	6960000	#0000FF	1	0.125
chr2	6960001	7200000	B.1.1.1.2.2.2.2.2.1	0.423155737704918	.	6960001	7200000	#DADAFF	1	0.5
chr2	7200001	7520000	B.2.1.2.1.1.2.2.2.1.2	0.140368852459016	.	7200001	7520000	#4848FF	1	0.25
chr2	7520001	7600000	B.2.1.1.1.1.1.2.2	0.239754098360656	.	7520001	7600000	#4848FF	1	0.25
chr2	7600001	7880000	B.2.1.2.1.1.2.2.1	0.142418032786885	.	7600001	7880000	#4848FF	1	0.25
chr2	7880001	7960000	B.2.1.2.1.1.1.1.2.2.1	0.155737704918033	.	7880001	7960000	#4848FF	1	0.25
chr2	7960001	8160000	B.2.1.1.1.2.1.2.2.2	0.221311475409836	.	7960001	8160000	#4848FF	1	0.25
chr2	8160001	8240000	B.1.2.1.2.1.1.2.1	0.33094262295082	.	8160001	8240000	#9191FF	1	0.375
chr2	8240001	8360000	B.2.1.1.1.2.1.1.2.2	0.226434426229508	.	8240001	8360000	#4848FF	1	0.25
chr2	8360001	8440000	B.1.2.2.1.1.2.1.1.2	0.296106557377049	.	8360001	8440000	#9191FF	1	0.375
chr2	8440001	8800000	B.1.1.2.2.2.2.2.2.2.1.1	0.366803278688525	.	8440001	8800000	#DADAFF	1	0.5
chr2	8800001	9280000	A.1.2.1.1.1.1.2.2.2.2	0.897540983606557	.	8800001	9280000	#FF4848	1	0.875
chr2	9280001	9560000	A.1.1.2.1.1.2.1.1.2	0.957991803278688	.	9280001	9560000	#FF0000	1	1
chr2	9560001	9640000	A.1.2.1.1.2.2.2.1.2	0.870901639344262	.	9560001	9640000	#FF4848	1	0.875
chr2	9640001	9840000	A.1.1.1.2.1.1.1.2.1.2.1	0.991803278688525	.	9640001	9840000	#FF0000	1	1
chr2	9840001	9920000	A.1.2.1.1.2.2.2.1.1	0.871926229508197	.	9840001	9920000	#FF4848	1	0.875
chr2	9920001	10120000	A.1.1.2.1.2.1.1.2.2.2.1.2	0.938524590163934	.	9920001	10120000	#FF0000	1	1
chr2	10120001	10280000	A.1.1.2.1.2.1.1.1.1.2	0.947745901639344	.	10120001	10280000	#FF0000	1	1
chr2	10280001	10840000	A.1.1.1.1.2	0.997950819672131	.	10280001	10840000	#FF0000	1	1
chr2	10840001	11280000	A.1.1.2.1.1.1.1.1.1	0.965163934426229	.	10840001	11280000	#FF0000	1	1
chr2	11280001	11400000	A.1.2.2.2.1.1.2.2.2.1	0.79405737704918	.	11280001	11400000	#FF4848	1	0.875
chr2	11400001	11680000	A.1.1.2.1.2.2.2.2.1	0.92827868852459	.	11400001	11680000	#FF0000	1	1
chr2	11680001	11920000	A.2.1.1.1.1.1.2.2.2	0.757172131147541	.	11680001	11920000	#FF9191	1	0.75
chr2	11920001	12560000	B.2.2.2.1.2.1.1.2.1	0.0297131147540984	.	11920001	12560000	#0000FF	1	0.125
chr2	12560001	12640000	B.2.1.1.1.2.2.1.1.2	0.219262295081967	.	12560001	12640000	#4848FF	1	0.25
chr2	12640001	12840000	B.2.2.1.2.1.1.1.2.2.2	0.0614754098360656	.	12640001	12840000	#0000FF	1	0.125
chr2	12840001	13040000	B.2.1.2.1.1.2.1.1.1.1.2.2	0.150614754098361	.	12840001	13040000	#4848FF	1	0.25
chr2	13040001	13160000	B.2.1.2.1.2.2.2.1	0.127049180327869	.	13040001	13160000	#4848FF	1	0.25
chr2	13160001	13480000	B.2.2.1.2.1.2.2.1.1	0.055327868852459	.	13160001	13480000	#0000FF	1	0.125
chr2	13480001	13760000	B.2.2.1.2.1.1.1.2.1	0.0635245901639344	.	13480001	13760000	#0000FF	1	0.125
chr2	13760001	14080000	B.2.2.1.2.1.2.1.2.2.1	0.0573770491803279	.	13760001	14080000	#0000FF	1	0.125
chr2	14080001	14240000	B.2.1.2.1.1.2.1.1.2.1	0.147540983606557	.	14080001	14240000	#4848FF	1	0.25
chr2	14240001	14320000	B.1.2.1.1.1.2.1.2.1	0.348360655737705	.	14240001	14320000	#9191FF	1	0.375
chr2	14320001	14480000	B.2.1.2.1.1.2.1.1.1.1.1	0.152663934426229	.	14320001	14480000	#4848FF	1	0.25
chr2	14480001	14640000	B.2.1.1.1.2.2.2.2.2.2.1	0.201844262295082	.	14480001	14640000	#4848FF	1	0.25
chr2	14640001	14760000	B.2.1.1.1.2.2.1.2.2.1.2.1	0.215163934426229	.	14640001	14760000	#4848FF	1	0.25
chr2	14760001	15160000	B.2.2.2.1.2.1.1.1	0.0307377049180328	.	14760001	15160000	#0000FF	1	0.125
chr2	15160001	15280000	B.1.1.2.2.2.2.1.1	0.371926229508197	.	15160001	15280000	#DADAFF	1	0.5
chr2	15280001	15520000	B.1.1.1.2.1.2.2.2	0.439549180327869	.	15280001	15520000	#DADAFF	1	0.5
chr2	15520001	15760000	A.2.1.2.1.1.1.2.2.2	0.686475409836066	.	15520001	15760000	#FF9191	1	0.75
chr2	15760001	16080000	B.1.2.2.1.1.2.1.2.1	0.295081967213115	.	15760001	16080000	#9191FF	1	0.375
chr2	16080001	16280000	B.2.1.2.1.2.1.2.1.1.1	0.13422131147541	.	16080001	16280000	#4848FF	1	0.25
chr2	16320001	16480000	B.2.1.2.1.2.1.2.1.1.1	0.13422131147541	.	16320001	16480000	#4848FF	1	0.25
chr2	16480001	16800000	B.2.1.2.1.1.2.2.2.1.1	0.141393442622951	.	16480001	16800000	#4848FF	1	0.25
chr2	16800001	16920000	B.2.1.1.1.2.2.2.1.1	0.212090163934426	.	16800001	16920000	#4848FF	1	0.25
chr2	16920001	17080000	B.2.1.2.1.1.2.1.1.1.2.2	0.148565573770492	.	16920001	17080000	#4848FF	1	0.25
chr2	17080001	17640000	B.2.2.2.2.2.2.2	0.00102459016393443	.	17080001	17640000	#0000FF	1	0.125
chr2	17640001	17840000	B.2.1.1.1.1.2.1.1.1	0.238729508196721	.	17640001	17840000	#4848FF	1	0.25
chr2	17840001	18080000	A.2.2.2.1.2.1.2.2.1	0.542008196721312	.	17840001	18080000	#FFDADA	1	0.625
chr2	18080001	18280000	B.2.1.2.1.1.2.1.1.1.1.2.1	0.151639344262295	.	18080001	18280000	#4848FF	1	0.25
chr2	18280001	18560000	B.2.2.1.2.1.2.2.1.2	0.0543032786885246	.	18280001	18560000	#0000FF	1	0.125
chr2	18560001	18880000	B.2.1.1.1.2.2.1.2.1.2	0.217213114754098	.	18560001	18880000	#4848FF	1	0.25
chr2	18880001	19280000	B.2.2.1.1.1.2.1.2.1.2	0.0881147540983607	.	18880001	19280000	#0000FF	1	0.125
chr2	19280001	19480000	B.2.1.1.1.2.2.2.2.1.2.1	0.20594262295082	.	19280001	19480000	#4848FF	1	0.25
chr2	19480001	19800000	B.2.1.1.1.2.1.1.2.1	0.227459016393443	.	19480001	19800000	#4848FF	1	0.25
chr2	19800001	20120000	A.2.2.2.1.2.1.2.2.2	0.540983606557377	.	19800001	20120000	#FFDADA	1	0.625
chr2	20120001	20320000	A.1.2.2.2.1.1.1.2.1	0.798155737704918	.	20120001	20320000	#FF4848	1	0.875
chr2	20320001	20600000	A.1.2.2.2.1.1.1.1.2	0.799180327868853	.	20320001	20600000	#FF4848	1	0.875
chr2	20600001	20880000	A.2.1.1.1.1.1.2.2.1	0.758196721311475	.	20600001	20880000	#FF9191	1	0.75
chr2	20880001	21000000	B.1.1.2.2.2.2.2.2.2.1.2	0.36577868852459	.	20880001	21000000	#DADAFF	1	0.5
chr2	21000001	21200000	B.2.1.1.1.2.1.1.1	0.228483606557377	.	21000001	21200000	#4848FF	1	0.25
chr2	21200001	21480000	B.2.2.1.1.2.1.1	0.0809426229508197	.	21200001	21480000	#0000FF	1	0.125
chr2	21480001	21840000	B.2.2.1.2.1.2.2.2.2	0.0522540983606557	.	21480001	21840000	#0000FF	1	0.125
chr2	21840001	22120000	B.2.2.2.1.2.1.1.2.2	0.0286885245901639	.	21840001	22120000	#0000FF	1	0.125
chr2	22120001	22240000	B.2.1.2.1.1.2.1.1.1.2.1	0.149590163934426	.	22120001	22240000	#4848FF	1	0.25
chr2	22240001	22480000	B.2.2.2.1.2.2.2.2.1.2	0.0184426229508197	.	22240001	22480000	#0000FF	1	0.125
chr2	22480001	22600000	B.2.2.1.1.2.2.2.1.1.1	0.0717213114754098	.	22480001	22600000	#0000FF	1	0.125
chr2	22600001	22720000	B.2.1.2.1.2.1.1.1.2	0.136270491803279	.	22600001	22720000	#4848FF	1	0.25
chr2	22720001	23000000	B.2.2.2.2.2.2.1.2	0.00204918032786885	.	22720001	23000000	#0000FF	1	0.125
chr2	23000001	23360000	B.2.2.1.1.2.2.1.2.2	0.0727459016393443	.	23000001	23360000	#0000FF	1	0.125
chr2	23360001	23560000	B.1.2.2.1.2.2.1.2	0.278688524590164	.	23360001	23560000	#9191FF	1	0.375
chr2	23560001	23760000	A.2.1.2.1.1.2.2.1.2	0.674180327868853	.	23560001	23760000	#FF9191	1	0.75
chr2	23760001	23960000	A.2.2.1.2.2.1.1.2.1.2	0.582991803278688	.	23760001	23960000	#FFDADA	1	0.625
chr2	23960001	24240000	A.1.1.2.1.2.2.2.1	0.929303278688525	.	23960001	24240000	#FF0000	1	1
chr2	24240001	24480000	A.1.2.1.1.1.1.2.2.2.1.1	0.899590163934426	.	24240001	24480000	#FF4848	1	0.875
chr2	24480001	24840000	A.1.1.1.2.1.1.1.2.1.1	0.992827868852459	.	24480001	24840000	#FF0000	1	1
chr2	24840001	24960000	A.1.2.1.2.2.2.2.2.1.2.2	0.834016393442623	.	24840001	24960000	#FF4848	1	0.875
chr2	24960001	25120000	A.1.2.1.1.1.1.1.2.1	0.912909836065574	.	24960001	25120000	#FF4848	1	0.875
chr2	25120001	25440000	A.1.1.2.1.2.2.1.2	0.930327868852459	.	25120001	25440000	#FF0000	1	1
chr2	25440001	25680000	A.1.1.2.1.1.2.2.1.2.2	0.951844262295082	.	25440001	25680000	#FF0000	1	1
chr2	25680001	26000000	A.1.1.2.1.2.1.1.2.2.2.1.1	0.939549180327869	.	25680001	26000000	#FF0000	1	1
chr2	26000001	26480000	A.1.1.1.1.1.2	0.998975409836066	.	26000001	26480000	#FF0000	1	1
chr2	26480001	26640000	A.1.1.2.1.2.1.1.1.2.1	0.94672131147541	.	26480001	26640000	#FF0000	1	1
chr2	26640001	26840000	A.1.2.1.1.2.1.1.2.1.1	0.880122950819672	.	26640001	26840000	#FF4848	1	0.875
chr2	26840001	27000000	A.1.2.1.2.2.2.2.2.1.1.1	0.837090163934426	.	26840001	27000000	#FF4848	1	0.875
chr2	27000001	27160000	A.1.1.2.1.2.1.1.1.2.2	0.945696721311475	.	27000001	27160000	#FF0000	1	1
chr2	27160001	27280000	A.1.1.2.1.1.2.1.2.1.1	0.956967213114754	.	27160001	27280000	#FF0000	1	1
chr2	27280001	27640000	A.1.1.1.2.1.1.2.2.1.1	0.984631147540984	.	27280001	27640000	#FF0000	1	1
chr2	27640001	27920000	A.1.1.1.2.1.1.2.2.1.2	0.983606557377049	.	27640001	27920000	#FF0000	1	1
chr2	27920001	28240000	A.1.2.1.1.1.1.1.1.1.2	0.914959016393443	.	27920001	28240000	#FF4848	1	0.875
chr2	28240001	28440000	A.2.1.1.1.2.2.1.2.2	0.729508196721312	.	28240001	28440000	#FF9191	1	0.75
chr2	28440001	28640000	A.1.2.2.2.1.2.2.1.1.2.1.2.1	0.782786885245902	.	28440001	28640000	#FF4848	1	0.875
chr2	28640001	28840000	A.1.2.2.2.1.2.2.1.2.2.2	0.777663934426229	.	28640001	28840000	#FF4848	1	0.875
chr2	28840001	29160000	A.1.1.2.1.1.2.2.1.2.1	0.952868852459016	.	28840001	29160000	#FF0000	1	1
chr2	29160001	29480000	A.2.1.1.1.2.2.1.2.1.1.1	0.732581967213115	.	29160001	29480000	#FF9191	1	0.75
chr2	29480001	29840000	B.1.2.2.1.1.2.2.2	0.292008196721311	.	29480001	29840000	#9191FF	1	0.375
chr2	29840001	29960000	B.2.1.1.1.2.1.2.2.1	0.222336065573771	.	29840001	29960000	#4848FF	1	0.25
chr2	29960001	30320000	B.2.1.1.1.2.2.2.2.2.1.1	0.203893442622951	.	29960001	30320000	#4848FF	1	0.25
chr2	30320001	30680000	A.2.2.1.2.2.1.1.2.2.2.2.1	0.579918032786885	.	30320001	30680000	#FFDADA	1	0.625
chr2	30680001	30920000	A.2.1.2.1.2.2.2.1	0.664959016393443	.	30680001	30920000	#FF9191	1	0.75
chr2	30920001	31200000	B.1.2.1.2.1.2.1.1	0.325819672131148	.	30920001	31200000	#9191FF	1	0.375
chr2	31200001	31400000	B.1.1.1.2.2.2.1.1	0.431352459016393	.	31200001	31400000	#DADAFF	1	0.5
chr2	31400001	31520000	B.1.1.1.2.2.1.1.1	0.438524590163934	.	31400001	31520000	#DADAFF	1	0.5
chr2	31520001	31840000	B.1.2.2.1.1.2.1.1.1	0.297131147540984	.	31520001	31840000	#9191FF	1	0.375
chr2	31840001	32120000	B.1.1.1.2.1.2.1.1.1	0.44672131147541	.	31840001	32120000	#DADAFF	1	0.5
chr2	32120001	32320000	A.1.1.2.1.2.2.1.1	0.931352459016393	.	32120001	32320000	#FF0000	1	1
chr2	32320001	32520000	A.1.2.1.1.1.1.1.2.2.1.1.1	0.911885245901639	.	32320001	32520000	#FF4848	1	0.875
chr2	32520001	32840000	A.1.1.2.1.1.2.1.1.1	0.959016393442623	.	32520001	32840000	#FF0000	1	1
chr2	32840001	33000000	A.2.1.2.1.1.1.2.2.1	0.6875	.	32840001	33000000	#FF9191	1	0.75
chr2	33000001	33200000	A.2.2.2.1.2.1.1.1	0.545081967213115	.	33000001	33200000	#FFDADA	1	0.625
chr2	33200001	33360000	A.2.1.2.1.1.2.2.1.1	0.675204918032787	.	33200001	33360000	#FF9191	1	0.75
chr2	33360001	33480000	B.1.1.1.2.2.2.2.1.1	0.42827868852459	.	33360001	33480000	#DADAFF	1	0.5
chr2	33480001	33640000	B.1.1.2.2.2.1.1.1.2	0.383196721311475	.	33480001	33640000	#DADAFF	1	0.5
chr2	33640001	33840000	A.2.2.2.1.2.2.2.2.2.1	0.532786885245902	.	33640001	33840000	#FFDADA	1	0.625
chr2	33840001	34200000	B.2.1.2.1.2.2.2.2	0.126024590163934	.	33840001	34200000	#4848FF	1	0.25
chr2	34200001	34400000	B.2.1.2.1.1.2.2.2.2.2	0.138319672131148	.	34200001	34400000	#4848FF	1	0.25
chr2	34400001	34680000	B.2.2.2.1.2.2.2.2.1.1.2	0.0194672131147541	.	34400001	34680000	#0000FF	1	0.125
chr2	34680001	34880000	B.2.1.2.1.1.2.2.2.2.1	0.139344262295082	.	34680001	34880000	#4848FF	1	0.25
chr2	34880001	35000000	B.2.2.1.1.1.1.2.1.1.2.1.2	0.100409836065574	.	34880001	35000000	#0000FF	1	0.125
chr2	35000001	35200000	B.2.2.1.1.2.2.2.2.2.2	0.0665983606557377	.	35000001	35200000	#0000FF	1	0.125
chr2	35200001	35480000	B.2.2.1.1.2.2.2.2.1	0.0686475409836066	.	35200001	35480000	#0000FF	1	0.125
chr2	35480001	35560000	B.2.1.1.1.2.2.1.2.2.1.1	0.216188524590164	.	35480001	35560000	#4848FF	1	0.25
chr2	35560001	35960000	B.2.2.2.1.2.2.2.1.1	0.0235655737704918	.	35560001	35960000	#0000FF	1	0.125
chr2	35960001	36080000	B.2.1.2.1.2.2.1.2.1	0.129098360655738	.	35960001	36080000	#4848FF	1	0.25
chr2	36080001	36240000	B.2.2.1.1.2.2.1.1.1	0.076844262295082	.	36080001	36240000	#0000FF	1	0.125
chr2	36240001	36560000	B.2.2.1.1.2.1.2.1.1	0.0799180327868853	.	36240001	36560000	#0000FF	1	0.125
chr2	36560001	36720000	B.1.1.1.2.1.2.1.1.2.1	0.445696721311475	.	36560001	36720000	#DADAFF	1	0.5
chr2	36720001	37040000	A.2.2.2.1.2.1.1.2	0.54405737704918	.	36720001	37040000	#FFDADA	1	0.625
chr2	37040001	37360000	A.1.2.1.1.1.1.2.2.1.1.2	0.902663934426229	.	37040001	37360000	#FF4848	1	0.875
chr2	37360001	37600000	A.1.1.1.2.1.1.2.2.2	0.982581967213115	.	37360001	37600000	#FF0000	1	1
chr2	37600001	37880000	A.2.1.2.1.2.2.2.2.2	0.662909836065574	.	37600001	37880000	#FF9191	1	0.75
chr2	37880001	38040000	A.2.1.2.1.2.2.2.2.1	0.663934426229508	.	37880001	38040000	#FF9191	1	0.75
chr2	38040001	38120000	A.2.1.2.1.2.1.1.2	0.66905737704918	.	38040001	38120000	#FF9191	1	0.75
chr2	38120001	38520000	A.1.2.1.1.1.1.1.2.2.1.2	0.909836065573771	.	38120001	38520000	#FF4848	1	0.875
chr2	38520001	38760000	A.1.1.1.2.1.1.1.1.1	0.996926229508197	.	38520001	38760000	#FF0000	1	1
chr2	38760001	38960000	A.1.1.2.1.1.2.1.2.2	0.954918032786885	.	38760001	38960000	#FF0000	1	1
chr2	38960001	39080000	A.1.2.1.1.2.1.1.1.1.1	0.883196721311475	.	38960001	39080000	#FF4848	1	0.875
chr2	39080001	39320000	A.1.1.1.2.1.1.2.1.2	0.985655737704918	.	39080001	39320000	#FF0000	1	1
chr2	39320001	39440000	A.1.2.2.2.1.2.2.1.2.2.1	0.778688524590164	.	39320001	39440000	#FF4848	1	0.875
chr2	39440001	39680000	A.1.2.1.1.2.2.2.2.1	0.869877049180328	.	39440001	39680000	#FF4848	1	0.875
chr2	39680001	39880000	A.2.1.2.1.2.1.2.2	0.667008196721312	.	39680001	39880000	#FF9191	1	0.75
chr2	39880001	40040000	A.2.1.1.1.2.2.1.2.1.1.2	0.73155737704918	.	39880001	40040000	#FF9191	1	0.75
chr2	40040001	40320000	B.1.2.2.1.2.1.1.1.2.1	0.289959016393443	.	40040001	40320000	#9191FF	1	0.375
chr2	40320001	40480000	B.1.1.2.2.2.2.2.1.2	0.368852459016393	.	40320001	40480000	#DADAFF	1	0.5
chr2	40480001	40800000	B.1.1.1.2.2.2.2.1.2.2	0.424180327868852	.	40480001	40800000	#DADAFF	1	0.5
chr2	40800001	41080000	B.2.1.1.1.2.2.2.2.1.2.2	0.204918032786885	.	40800001	41080000	#4848FF	1	0.25
chr2	41080001	41520000	B.2.2.2.2.2.1.1.2	0.00512295081967213	.	41080001	41520000	#0000FF	1	0.125
chr2	41520001	42040000	B.2.2.1.2.2.2.2	0.0368852459016393	.	41520001	42040000	#0000FF	1	0.125
chr2	42040001	42240000	A.2.2.1.2.2.2.2.1.2.2	0.568647540983607	.	42040001	42240000	#FFDADA	1	0.625
chr2	42240001	42520000	A.1.2.1.1.1.1.1.2.2.2.1	0.908811475409836	.	42240001	42520000	#FF4848	1	0.875
chr2	42520001	42800000	A.1.1.1.2.1.2.2.1	0.977459016393443	.	42520001	42800000	#FF0000	1	1
chr2	42800001	43040000	A.1.1.2.1.2.1.1.2.1.2.2	0.942622950819672	.	42800001	43040000	#FF0000	1	1
chr2	43040001	43320000	A.1.1.2.1.2.1.1.2.2.2.2	0.9375	.	43040001	43320000	#FF0000	1	1
chr2	43320001	43800000	A.1.1.2.1.1.2.1.2.1.2	0.95594262295082	.	43320001	43800000	#FF0000	1	1
chr2	43800001	44000000	A.1.1.2.1.2.1.1.2.1.1	0.944672131147541	.	43800001	44000000	#FF0000	1	1
chr2	44000001	44120000	A.1.2.1.1.2.1.1.2.1.2	0.879098360655738	.	44000001	44120000	#FF4848	1	0.875
chr2	44120001	44200000	A.1.2.2.2.2.1.1	0.775614754098361	.	44120001	44200000	#FF4848	1	0.875
chr2	44200001	44400000	A.1.1.2.1.2.1.1.2.2.1.1	0.941598360655738	.	44200001	44400000	#FF0000	1	1
chr2	44400001	44520000	A.1.2.1.1.2.2.1.1	0.873975409836066	.	44400001	44520000	#FF4848	1	0.875
chr2	44520001	44600000	A.1.2.1.1.1.1.1.1.1.1	0.915983606557377	.	44520001	44600000	#FF4848	1	0.875
chr2	44600001	44800000	A.2.1.1.1.2.2.1.1.2	0.733606557377049	.	44600001	44800000	#FF9191	1	0.75
chr2	44800001	45200000	A.1.2.1.1.2.1.2.2.2	0.875	.	44800001	45200000	#FF4848	1	0.875
chr2	45200001	45840000	A.1.2.1.1.2.1.2.1	0.877049180327869	.	45200001	45840000	#FF4848	1	0.875
chr2	45840001	46200000	A.1.2.2.2.2.1.2.2.2.1	0.770491803278688	.	45840001	46200000	#FF4848	1	0.875
chr2	46200001	46280000	A.2.2.1.2.2.2.1.1.1	0.575819672131147	.	46200001	46280000	#FFDADA	1	0.625
chr2	46280001	46480000	A.2.2.1.2.2.1.1.2.2.2.1	0.58094262295082	.	46280001	46480000	#FFDADA	1	0.625
chr2	46480001	46720000	A.1.2.1.1.2.2.1.2	0.872950819672131	.	46480001	46720000	#FF4848	1	0.875
chr2	46720001	46840000	A.1.2.1.2.2.2.2.1.2	0.838114754098361	.	46720001	46840000	#FF4848	1	0.875
chr2	46840001	47160000	A.1.1.2.1.2.1.1.2.2.1.2	0.940573770491803	.	46840001	47160000	#FF0000	1	1
chr2	47160001	47360000	A.1.2.1.1.2.1.2.2.1	0.876024590163934	.	47160001	47360000	#FF4848	1	0.875
chr2	47360001	47560000	A.1.1.2.1.2.1.2.1.1.2	0.935450819672131	.	47360001	47560000	#FF0000	1	1
chr2	47560001	47640000	A.1.2.1.1.2.2.2.2.2	0.868852459016393	.	47560001	47640000	#FF4848	1	0.875
chr2	47640001	48040000	A.1.2.1.1.1.1.2.2.1.2.2	0.900614754098361	.	47640001	48040000	#FF4848	1	0.875
chr2	48040001	48400000	A.2.1.1.1.1.1.1	0.760245901639344	.	48040001	48400000	#FF9191	1	0.75
chr2	48400001	48480000	A.2.2.2.1.2.1.2.1	0.543032786885246	.	48400001	48480000	#FFDADA	1	0.625
chr2	48480001	48800000	A.1.2.2.2.1.1.1.2.2	0.797131147540984	.	48480001	48800000	#FF4848	1	0.875
chr2	48800001	48920000	B.1.1.1.2.2.2.2.1.2.1.2.1	0.426229508196721	.	48800001	48920000	#DADAFF	1	0.5
chr2	48920001	49000000	B.1.1.1.2.2.2.1.2.1	0.430327868852459	.	48920001	49000000	#DADAFF	1	0.5
chr2	49000001	49200000	B.2.1.1.1.2.1.2.1.2.1	0.224385245901639	.	49000001	49200000	#4848FF	1	0.25
chr2	49200001	49400000	B.2.2.1.2.1.2.2.2.1	0.0532786885245902	.	49200001	49400000	#0000FF	1	0.125
chr2	49400001	49520000	B.2.2.1.1.2.2.1.2.1.2	0.0737704918032787	.	49400001	49520000	#0000FF	1	0.125
chr2	49520001	49720000	B.2.2.1.1.2.2.1.2.1.1	0.0747950819672131	.	49520001	49720000	#0000FF	1	0.125
chr2	49720001	49880000	B.2.2.1.1.2.2.1.1.2	0.0758196721311475	.	49720001	49880000	#0000FF	1	0.125
chr2	49880001	50000000	B.2.1.2.1.2.1.2.2	0.131147540983607	.	49880001	50000000	#4848FF	1	0.25
chr2	50000001	50360000	B.2.2.2.1.2.1.2.2	0.0266393442622951	.	50000001	50360000	#0000FF	1	0.125
chr2	50360001	50760000	B.2.2.2.2.2.1.1.1	0.00614754098360656	.	50360001	50760000	#0000FF	1	0.125
chr2	50760001	50960000	B.2.2.1.1.1.2.1.1.1.2	0.0911885245901639	.	50760001	50960000	#0000FF	1	0.125
chr2	50960001	51160000	B.2.2.1.2.2.2.1.2.1	0.0389344262295082	.	50960001	51160000	#0000FF	1	0.125
chr2	51160001	51600000	B.2.2.2.2.1.1.2.2.2.2	0.0102459016393443	.	51160001	51600000	#0000FF	1	0.125
chr2	51600001	51880000	B.2.2.2.2.1.1.1.2.1	0.0153688524590164	.	51600001	51880000	#0000FF	1	0.125
chr2	51880001	52080000	B.2.2.1.2.2.2.1.1.2	0.0399590163934426	.	51880001	52080000	#0000FF	1	0.125
chr2	52080001	52320000	B.2.2.1.2.1.1.1.2.2.1	0.0625	.	52080001	52320000	#0000FF	1	0.125
chr2	52320001	52400000	B.2.1.2.1.1.1.1.2.1	0.156762295081967	.	52320001	52400000	#4848FF	1	0.25
chr2	52400001	52600000	B.2.2.2.1.2.2.2.2.1.1.1.1	0.021516393442623	.	52400001	52600000	#0000FF	1	0.125
chr2	52600001	53080000	B.2.2.2.2.2.1.2	0.00409836065573771	.	52600001	53080000	#0000FF	1	0.125
chr2	53080001	53640000	B.2.2.2.2.2.2.1.1	0.00307377049180328	.	53080001	53640000	#0000FF	1	0.125
chr2	53640001	53960000	B.1.2.1.2.1.1.1.1	0.332991803278689	.	53640001	53960000	#9191FF	1	0.375
chr2	53960001	54200000	A.1.2.1.1.1.1.2.2.1.2.1	0.901639344262295	.	53960001	54200000	#FF4848	1	0.875
chr2	54200001	54280000	A.1.2.2.2.1.2.2.1.2.1	0.779713114754098	.	54200001	54280000	#FF4848	1	0.875
chr2	54280001	54680000	A.2.1.2.1.1.1.2.1.2	0.688524590163934	.	54280001	54680000	#FF9191	1	0.75
chr2	54680001	54960000	A.1.1.2.1.2.1.1.2.1.2.1	0.943647540983607	.	54680001	54960000	#FF0000	1	1
chr2	54960001	55440000	A.1.2.1.1.1.1.2.1.1	0.906762295081967	.	54960001	55440000	#FF4848	1	0.875
chr2	55440001	55640000	A.1.1.1.2.1.1.2.1.1.1	0.987704918032787	.	55440001	55640000	#FF0000	1	1
chr2	55640001	55880000	A.1.1.2.1.2.1.1.1.1.1	0.948770491803279	.	55640001	55880000	#FF0000	1	1
chr2	55880001	56280000	B.1.1.1.2.1.2.2.1.1	0.441598360655738	.	55880001	56280000	#DADAFF	1	0.5
chr2	56280001	56400000	B.1.2.2.1.1.2.2.1	0.293032786885246	.	56280001	56400000	#9191FF	1	0.375
chr2	56400001	56840000	B.2.2.2.1.1.2.1.1	0.0348360655737705	.	56400001	56840000	#0000FF	1	0.125
chr2	56840001	57160000	B.2.2.1.2.1.2.1.2.2.2	0.0563524590163934	.	56840001	57160000	#0000FF	1	0.125
chr2	57160001	57800000	B.2.2.2.1.2.1.2.1	0.0276639344262295	.	57160001	57800000	#0000FF	1	0.125
chr2	57800001	58200000	B.2.1.2.2.2.2.1.2	0.109631147540984	.	57800001	58200000	#4848FF	1	0.25
chr2	58200001	58320000	A.2.2.2.1.1.1.2.1.1	0.561475409836066	.	58200001	58320000	#FFDADA	1	0.625
chr2	58320001	58480000	A.2.2.1.2.2.1.1.1.2	0.585040983606557	.	58320001	58480000	#FFDADA	1	0.625
chr2	58480001	58760000	B.1.1.2.2.2.1.1.1.1	0.38422131147541	.	58480001	58760000	#DADAFF	1	0.5
chr2	58760001	58840000	B.1.1.2.2.1.1.1.2.2	0.39344262295082	.	58760001	58840000	#DADAFF	1	0.5
chr2	58840001	59000000	B.1.2.1.2.1.1.2.2.1.1	0.329918032786885	.	58840001	59000000	#9191FF	1	0.375
chr2	59000001	59160000	B.1.2.1.2.1.1.2.2.2.2	0.326844262295082	.	59000001	59160000	#9191FF	1	0.375
chr2	59160001	59440000	B.1.2.1.2.1.2.2.1.2.2	0.319672131147541	.	59160001	59440000	#9191FF	1	0.375
chr2	59440001	59840000	B.2.2.1.1.2.1.2.2	0.0778688524590164	.	59440001	59840000	#0000FF	1	0.125
chr2	59840001	60000000	B.2.1.2.1.1.1.1.1	0.157786885245902	.	59840001	60000000	#4848FF	1	0.25
chr2	60000001	60400000	B.2.2.1.1.1.2.2	0.0819672131147541	.	60000001	60400000	#0000FF	1	0.125
chr2	60400001	60640000	B.1.2.1.2.1.2.2.2.1	0.318647540983607	.	60400001	60640000	#9191FF	1	0.375
chr2	60640001	60920000	A.2.1.2.1.1.2.2.2	0.673155737704918	.	60640001	60920000	#FF9191	1	0.75
chr2	60920001	61280000	A.1.1.1.2.1.1.1.2.2.2	0.988729508196721	.	60920001	61280000	#FF0000	1	1
chr2	61280001	61440000	A.1.2.1.1.1.1.2.1.2.1	0.905737704918033	.	61280001	61440000	#FF4848	1	0.875
chr2	61440001	61840000	A.1.1.1.2.1.1.1.1.2.1.2	0.994877049180328	.	61440001	61840000	#FF0000	1	1
chr2	61840001	61920000	A.1.2.2.2.1.2.2.1.1.2.1.1	0.783811475409836	.	61840001	61920000	#FF4848	1	0.875
chr2	61920001	62120000	A.1.1.2.1.2.1.2.2.1	0.933401639344262	.	61920001	62120000	#FF0000	1	1
chr2	62120001	62440000	A.2.1.1.1.2.1.2.1.1.2	0.744877049180328	.	62120001	62440000	#FF9191	1	0.75
chr2	62440001	62640000	A.2.1.2.1.1.2.1.2.2.1	0.677254098360656	.	62440001	62640000	#FF9191	1	0.75
chr2	62640001	63040000	A.2.1.2.1.2.2.1	0.665983606557377	.	62640001	63040000	#FF9191	1	0.75
chr2	63040001	63280000	A.2.2.1.2.2.1.2.2	0.576844262295082	.	63040001	63280000	#FFDADA	1	0.625
chr2	63280001	63560000	B.1.1.1.1.2.1.2.1.2	0.468237704918033	.	63280001	63560000	#DADAFF	1	0.5
chr2	63560001	63800000	A.2.2.1.2.2.1.2.1	0.577868852459016	.	63560001	63800000	#FFDADA	1	0.625
chr2	63800001	64120000	A.1.2.2.2.1.2.2.1.1.2.1.2.2	0.781762295081967	.	63800001	64120000	#FF4848	1	0.875
chr2	64120001	64240000	A.2.1.1.1.2.2.2.1.2.2	0.725409836065574	.	64120001	64240000	#FF9191	1	0.75
chr2	64240001	64520000	A.1.2.2.2.1.1.2.2.2.2	0.793032786885246	.	64240001	64520000	#FF4848	1	0.875
chr2	64520001	64760000	A.1.2.1.1.2.1.1.1.1.2	0.882172131147541	.	64520001	64760000	#FF4848	1	0.875
chr2	64760001	65120000	A.1.1.1.2.1.2.2.2.1	0.976434426229508	.	64760001	65120000	#FF0000	1	1
chr2	65120001	65320000	A.1.2.1.1.1.1.1.2.2.1.1.2	0.910860655737705	.	65120001	65320000	#FF4848	1	0.875
chr2	65320001	65440000	A.1.2.1.1.1.2.2.2.2.2	0.88422131147541	.	65320001	65440000	#FF4848	1	0.875
chr2	65440001	65640000	A.1.1.2.1.1.2.2.2.1	0.950819672131147	.	65440001	65640000	#FF0000	1	1
chr2	65640001	65840000	A.1.2.2.2.1.1.1.1.1	0.800204918032787	.	65640001	65840000	#FF4848	1	0.875
chr2	65840001	66040000	A.2.1.2.2.1.1.2.1.2.2	0.652663934426229	.	65840001	66040000	#FF9191	1	0.75
chr2	66040001	66320000	A.2.1.2.1.2.1.1.1.1.1	0.672131147540984	.	66040001	66320000	#FF9191	1	0.75
chr2	66320001	66800000	A.2.1.2.1.1.1.1.1	0.693647540983607	.	66320001	66800000	#FF9191	1	0.75
chr2	66800001	66960000	A.2.2.1.2.1.2.2.2.2	0.587090163934426	.	66800001	66960000	#FFDADA	1	0.625
chr2	66960001	67200000	A.2.2.2.2.2.1.2.1.2.1.1	0.508196721311475	.	66960001	67200000	#FFDADA	1	0.625
chr2	67200001	67320000	A.2.2.2.2.1.2.2.1.1	0.516393442622951	.	67200001	67320000	#FFDADA	1	0.625
chr2	67320001	67520000	A.2.2.2.2.1.2.1.2.2	0.517418032786885	.	67320001	67520000	#FFDADA	1	0.625
chr2	67520001	67720000	A.2.2.1.2.1.1.2.1	0.592213114754098	.	67520001	67720000	#FFDADA	1	0.625
chr2	67720001	67840000	B.1.1.1.1.1.2.1.1.1	0.480532786885246	.	67720001	67840000	#DADAFF	1	0.5
chr2	67840001	68040000	A.2.2.2.2.2.2.1.1.2.1	0.502049180327869	.	67840001	68040000	#FFDADA	1	0.625
chr2	68040001	68360000	A.2.1.1.1.1.2.1.2.2.2	0.752049180327869	.	68040001	68360000	#FF9191	1	0.75
chr2	68360001	68560000	A.1.1.2.1.1.2.2.1.1	0.953893442622951	.	68360001	68560000	#FF0000	1	1
chr2	68560001	68680000	A.2.1.2.1.1.2.1.1.1.1.2	0.684426229508197	.	68560001	68680000	#FF9191	1	0.75
chr2	68680001	68840000	A.2.1.2.2.1.1.2.2.2.2	0.648565573770492	.	68680001	68840000	#FF9191	1	0.75
chr2	68840001	69160000	A.2.2.1.2.2.2.1.1.2	0.574795081967213	.	68840001	69160000	#FFDADA	1	0.625
chr2	69160001	69600000	A.2.1.1.1.2.2.2.2.1	0.724385245901639	.	69160001	69600000	#FF9191	1	0.75
chr2	69600001	69880000	A.1.2.1.1.1.2.1.1.2	0.894467213114754	.	69600001	69880000	#FF4848	1	0.875
chr2	69880001	70320000	A.1.1.2.1.2.1.2.1.1.1	0.936475409836066	.	69880001	70320000	#FF0000	1	1
chr2	70320001	70560000	A.1.1.1.2.1.1.1.1.2.1.1	0.995901639344262	.	70320001	70560000	#FF0000	1	1
chr2	70560001	70680000	A.2.1.1.1.2.2.2.1.1.2	0.727459016393443	.	70560001	70680000	#FF9191	1	0.75
chr2	70680001	70840000	A.1.2.1.1.2.1.1.1.2	0.881147540983607	.	70680001	70840000	#FF4848	1	0.875
chr2	70840001	71200000	A.1.1.2.1.2.1.2.1.2	0.934426229508197	.	70840001	71200000	#FF0000	1	1
chr2	71200001	71480000	A.1.1.2.1.2.1.2.2.2	0.932377049180328	.	71200001	71480000	#FF0000	1	1
chr2	71480001	71600000	A.1.1.2.1.1.1.2.2.1	0.961065573770492	.	71480001	71600000	#FF0000	1	1
chr2	71600001	71680000	A.1.2.1.2.2.2.2.1.1.2.1	0.840163934426229	.	71600001	71680000	#FF4848	1	0.875
chr2	71680001	72000000	A.2.1.1.1.2.1.2.2.1.2.1	0.738729508196721	.	71680001	72000000	#FF9191	1	0.75
chr2	72000001	72200000	A.2.2.2.1.2.2.1.2	0.538934426229508	.	72000001	72200000	#FFDADA	1	0.625
chr2	72200001	72400000	A.2.1.2.2.1.1.2.2.2.1.1	0.650614754098361	.	72200001	72400000	#FF9191	1	0.75
chr2	72400001	72640000	A.2.2.1.2.2.2.2.2.1	0.567622950819672	.	72400001	72640000	#FFDADA	1	0.625
chr2	72640001	72760000	A.2.2.2.1.1.2.2.1.1	0.550204918032787	.	72640001	72760000	#FFDADA	1	0.625
chr2	72760001	73160000	A.2.1.1.1.2.2.2.1.2.1	0.726434426229508	.	72760001	73160000	#FF9191	1	0.75
chr2	73160001	73280000	A.1.2.2.2.2.1.2.2.1.2	0.771516393442623	.	73160001	73280000	#FF4848	1	0.875
chr2	73280001	73480000	A.1.1.1.2.1.1.1.2.2.1	0.989754098360656	.	73280001	73480000	#FF0000	1	1
chr2	73480001	73840000	A.1.2.1.1.2.1.1.2.2	0.878073770491803	.	73480001	73840000	#FF4848	1	0.875
chr2	73840001	73920000	A.2.1.1.1.2.1.2.1.2.1.1	0.743852459016393	.	73840001	73920000	#FF9191	1	0.75
chr2	73920001	74200000	A.1.1.1.2.1.2.2.2.2	0.975409836065574	.	73920001	74200000	#FF0000	1	1
chr2	74200001	74360000	A.1.1.2.1.1.1.2.1	0.962090163934426	.	74200001	74360000	#FF0000	1	1
chr2	74360001	74440000	A.1.1.1.2.1.1.1.1.2.2	0.993852459016393	.	74360001	74440000	#FF0000	1	1
chr2	74440001	74920000	A.1.1.1.1.1.1	1	.	74440001	74920000	#FF0000	1	1
chr2	74920001	75120000	A.1.2.1.1.1.1.1.2.2.2.2	0.907786885245902	.	74920001	75120000	#FF4848	1	0.875
chr2	75120001	75640000	A.2.1.1.1.2.2.1.2.1.2	0.730532786885246	.	75120001	75640000	#FF9191	1	0.75
chr2	75640001	75920000	A.1.2.2.2.1.2.1.2.2	0.785860655737705	.	75640001	75920000	#FF4848	1	0.875
chr2	75920001	76160000	B.1.2.1.2.1.1.2.2.2.1	0.327868852459016	.	75920001	76160000	#9191FF	1	0.375
chr2	76160001	76480000	B.2.1.2.1.2.1.2.1.1.2	0.133196721311475	.	76160001	76480000	#4848FF	1	0.25
chr2	76480001	76560000	B.2.1.1.2.1.1.2.1.2	0.195696721311475	.	76480001	76560000	#4848FF	1	0.25
chr2	76560001	76680000	B.1.2.2.2.2.1.2.2.2	0.253073770491803	.	76560001	76680000	#9191FF	1	0.375
chr2	76680001	76760000	B.1.2.2.1.2.1.1.2.2.1	0.286885245901639	.	76680001	76760000	#9191FF	1	0.375
chr2	76760001	77000000	B.2.1.1.1.2.2.2.2.2.1.2	0.202868852459016	.	76760001	77000000	#4848FF	1	0.25
chr2	77000001	77080000	B.1.2.2.1.1.1.1.2	0.301229508196721	.	77000001	77080000	#9191FF	1	0.375
chr2	77080001	77480000	B.1.2.1.2.1.2.2.1.1.2.2	0.32172131147541	.	77080001	77480000	#9191FF	1	0.375
chr2	77480001	77600000	B.1.2.1.2.2.2.1.2	0.309426229508197	.	77480001	77600000	#9191FF	1	0.375
chr2	77600001	77920000	B.1.2.1.1.1.1.1.2.2.2	0.358606557377049	.	77600001	77920000	#9191FF	1	0.375
chr2	77920001	78280000	B.1.2.2.1.1.1.2.2.2	0.298155737704918	.	77920001	78280000	#9191FF	1	0.375
chr2	78280001	78480000	B.1.2.2.1.2.2.2	0.277663934426229	.	78280001	78480000	#9191FF	1	0.375
chr2	78480001	78560000	B.1.2.1.2.2.1.2.2.2	0.311475409836066	.	78480001	78560000	#9191FF	1	0.375
chr2	78560001	78800000	B.2.1.2.1.1.1.1.2.2.2	0.154713114754098	.	78560001	78800000	#4848FF	1	0.25
chr2	78800001	78920000	B.1.2.2.2.2.1.2.2.1	0.254098360655738	.	78800001	78920000	#9191FF	1	0.375
chr2	78920001	79240000	B.2.1.2.1.2.2.1.2.2	0.128073770491803	.	78920001	79240000	#4848FF	1	0.25
chr2	79240001	79480000	B.2.2.1.1.1.2.1.1.2	0.0901639344262295	.	79240001	79480000	#0000FF	1	0.125
chr2	79480001	79720000	B.2.2.2.1.1.2.1.2	0.0338114754098361	.	79480001	79720000	#0000FF	1	0.125
chr2	79720001	80160000	B.2.2.1.1.1.1.1.2.1	0.10655737704918	.	79720001	80160000	#0000FF	1	0.125
chr2	80160001	80320000	B.1.1.1.2.2.2.2.2.2	0.422131147540984	.	80160001	80320000	#DADAFF	1	0.5
chr2	80320001	80480000	B.2.1.1.1.2.2.1.2.2.1.2.2	0.214139344262295	.	80320001	80480000	#4848FF	1	0.25
chr2	80480001	80640000	B.2.1.1.1.2.1.2.1.2.2	0.223360655737705	.	80480001	80640000	#4848FF	1	0.25
chr2	80640001	80760000	B.2.1.1.1.2.2.2.2.2.2.2	0.200819672131148	.	80640001	80760000	#4848FF	1	0.25
chr2	80760001	80960000	B.2.2.1.2.1.2.1.1	0.0594262295081967	.	80760001	80960000	#0000FF	1	0.125
chr2	80960001	81120000	B.2.2.1.1.2.2.2.2.2.1	0.0676229508196721	.	80960001	81120000	#0000FF	1	0.125
chr2	81120001	81240000	B.2.1.2.1.1.2.1.1.2.2	0.146516393442623	.	81120001	81240000	#4848FF	1	0.25
chr2	81240001	81320000	B.2.1.1.1.2.2.2.2.1.1.1.2	0.207991803278689	.	81240001	81320000	#4848FF	1	0.25
chr2	81320001	81400000	B.1.2.2.1.1.1.1.1.2	0.302254098360656	.	81320001	81400000	#9191FF	1	0.375
chr2	81400001	81720000	B.2.2.2.1.2.2.1.2	0.0245901639344262	.	81400001	81720000	#0000FF	1	0.125
chr2	81720001	81960000	B.2.2.1.1.1.2.1.2.2.2.1	0.0840163934426229	.	81720001	81960000	#0000FF	1	0.125
chr2	81960001	82480000	B.2.2.1.2.2.2.1.1.1	0.040983606557377	.	81960001	82480000	#0000FF	1	0.125
chr2	82480001	82560000	B.2.1.1.1.1.2.1.2.2	0.235655737704918	.	82480001	82560000	#4848FF	1	0.25
chr2	82560001	82760000	B.2.2.1.1.1.2.1.2.2.1.2.2	0.0850409836065574	.	82560001	82760000	#0000FF	1	0.125
chr2	82760001	82840000	B.2.1.1.2.2.1.2.1.2.2.2	0.16905737704918	.	82760001	82840000	#4848FF	1	0.25
chr2	82840001	83040000	B.2.2.1.1.1.1.2.1.1.2.1.1	0.101434426229508	.	82840001	83040000	#0000FF	1	0.125
chr2	83040001	83360000	B.2.2.1.1.2.1.2.1.2	0.0788934426229508	.	83040001	83360000	#0000FF	1	0.125
chr2	83360001	83720000	B.2.2.2.1.1.2.2.2	0.0317622950819672	.	83360001	83720000	#0000FF	1	0.125
chr2	83720001	84400000	B.2.2.2.2.1.1.2.1	0.0133196721311475	.	83720001	84400000	#0000FF	1	0.125
chr2	84400001	84640000	B.2.1.2.1.2.2.1.1	0.130122950819672	.	84400001	84640000	#4848FF	1	0.25
chr2	84640001	85120000	B.1.1.1.2.2.1.2.2.2.2	0.432377049180328	.	84640001	85120000	#DADAFF	1	0.5
chr2	85120001	85240000	A.1.1.2.1.2.2.2.2.2	0.927254098360656	.	85120001	85240000	#FF0000	1	1
chr2	85240001	85560000	A.1.2.1.1.1.1.2.2.1.1.1	0.903688524590164	.	85240001	85560000	#FF4848	1	0.875
chr2	85560001	85960000	A.1.1.1.2.1.1.2.1.1.2	0.986680327868853	.	85560001	85960000	#FF0000	1	1
chr2	85960001	86080000	A.1.2.1.1.1.1.2.1.2.2	0.904713114754098	.	85960001	86080000	#FF4848	1	0.875
chr2	86080001	86400000	A.1.1.1.2.1.1.1.2.1.2.2	0.99077868852459	.	86080001	86400000	#FF0000	1	1
chr2	86400001	86560000	A.1.2.1.1.1.1.1.1.2	0.913934426229508	.	86400001	86560000	#FF4848	1	0.875
chr2	86560001	86720000	A.1.1.2.1.1.2.2.2.2	0.949795081967213	.	86560001	86720000	#FF0000	1	1
chr2	86720001	86880000	A.1.2.1.2.2.1.2.2.2.2	0.845286885245902	.	86720001	86880000	#FF4848	1	0.875
chr2	86880001	87040000	A.1.2.2.2.1.2.2.1.1.2.2	0.780737704918033	.	86880001	87040000	#FF4848	1	0.875
chr2	87040001	87160000	A.2.1.2.1.1.2.1.1.1.2.2	0.681352459016393	.	87040001	87160000	#FF9191	1	0.75
chr2	87280001	87360000	A.2.1.2.1.1.2.1.1.1.2.2	0.681352459016393	.	87280001	87360000	#FF9191	1	0.75
chr2	87400001	87520000	A.2.1.2.1.1.2.1.1.1.2.2	0.681352459016393	.	87400001	87520000	#FF9191	1	0.75
chr2	87560001	87600000	A.2.1.2.1.1.2.1.1.1.1.1	0.685450819672131	.	87560001	87600000	#FF9191	1	0.75
chr2	87760001	88000000	A.2.1.2.1.1.2.1.1.1.1.1	0.685450819672131	.	87760001	88000000	#FF9191	1	0.75
chr2	88160001	88240000	A.2.1.2.1.1.2.1.2.2.2	0.676229508196721	.	88160001	88240000	#FF9191	1	0.75
chr2	88280001	88520000	A.2.1.2.1.1.2.1.2.2.2	0.676229508196721	.	88280001	88520000	#FF9191	1	0.75
chr2	88520001	88720000	A.2.2.2.1.2.2.2.1.1	0.537909836065574	.	88520001	88720000	#FFDADA	1	0.625
chr2	88720001	89040000	A.2.1.2.1.1.1.1.2.1.2	0.691598360655738	.	88720001	89040000	#FF9191	1	0.75
chr2	89040001	89320000	B.2.1.1.1.2.1.2.1.1	0.225409836065574	.	89040001	89320000	#4848FF	1	0.25
chr2	89320001	89560000	B.2.1.1.1.1.2.1.2.1	0.236680327868852	.	89320001	89560000	#4848FF	1	0.25
chr2	89600001	89640000	B.2.1.1.1.1.2.1.2.1	0.236680327868852	.	89600001	89640000	#4848FF	1	0.25
chr2	89880001	89920000	B.2.1.1.1.1.2.1.2.1	0.236680327868852	.	89880001	89920000	#4848FF	1	0.25
chr2	89960001	90160000	B.2.1.1.1.1.2.1.1.2	0.237704918032787	.	89960001	90160000	#4848FF	1	0.25
chr2	90200001	90280000	B.2.1.1.1.1.2.1.1.2	0.237704918032787	.	90200001	90280000	#4848FF	1	0.25
chr2	90400001	90480000	B.2.1.1.1.1.2.2.1.1.1	0.234631147540984	.	90400001	90480000	#4848FF	1	0.25
chr2	91680001	91720000	B.2.1.1.1.1.2.2.1.1.1	0.234631147540984	.	91680001	91720000	#4848FF	1	0.25
chr2	91760001	91960000	B.2.1.1.1.1.2.2.1.1.1	0.234631147540984	.	91760001	91960000	#4848FF	1	0.25
chr2	91960001	92000000	B.2.1.1.2.2.1.2.2.2	0.165983606557377	.	91960001	92000000	#4848FF	1	0.25
chr2	92040001	92200000	B.2.1.1.2.2.1.2.2.2	0.165983606557377	.	92040001	92200000	#4848FF	1	0.25
chr2	92240001	92360000	B.2.1.1.2.2.1.2.2.2	0.165983606557377	.	92240001	92360000	#4848FF	1	0.25
chr2	95320001	95880000	A.2.1.2.1.1.1.1.2.1.1	0.692622950819672	.	95320001	95880000	#FF9191	1	0.75
chr2	95880001	96000000	A.2.1.2.1.2.1.2.1	0.668032786885246	.	95880001	96000000	#FF9191	1	0.75
chr2	96000001	96080000	A.1.2.2.2.2.2.2.1.1	0.767418032786885	.	96000001	96080000	#FF4848	1	0.875
chr2	96120001	96280000	A.1.2.2.2.2.2.2.1.1	0.767418032786885	.	96120001	96280000	#FF4848	1	0.875
chr2	96320001	96400000	A.1.2.2.2.2.2.2.1.1	0.767418032786885	.	96320001	96400000	#FF4848	1	0.875
chr2	96400001	96560000	A.2.1.2.1.1.1.1.2.2	0.690573770491803	.	96400001	96560000	#FF9191	1	0.75
chr2	96560001	96680000	A.1.1.1.2.1.2.1.2.2	0.978483606557377	.	96560001	96680000	#FF0000	1	1
chr2	96720001	97080000	A.1.1.1.2.1.2.1.2.2	0.978483606557377	.	96720001	97080000	#FF0000	1	1
chr2	97080001	97200000	A.2.1.1.1.2.1.2.2.2.1	0.736680327868853	.	97080001	97200000	#FF9191	1	0.75
chr2	97200001	97520000	A.1.1.1.2.1.2.1.2.1.1	0.980532786885246	.	97200001	97520000	#FF0000	1	1
chr2	97520001	97640000	A.2.1.1.1.2.1.2.2.1.1	0.739754098360656	.	97520001	97640000	#FF9191	1	0.75
chr2	97640001	97880000	A.1.2.1.2.2.2.2.2.1.1.2	0.836065573770492	.	97640001	97880000	#FF4848	1	0.875
chr2	98000001	98040000	A.1.2.1.2.2.2.2.2.1.1.2	0.836065573770492	.	98000001	98040000	#FF4848	1	0.875
chr2	98120001	98200000	A.2.1.2.1.2.1.1.1.1.2	0.671106557377049	.	98120001	98200000	#FF9191	1	0.75
chr2	98240001	98680000	A.1.2.1.2.2.2.1.2.2	0.842213114754098	.	98240001	98680000	#FF4848	1	0.875
chr2	98680001	98800000	A.2.1.2.1.1.2.1.1.1.2.1.2	0.682377049180328	.	98680001	98800000	#FF9191	1	0.75
chr2	98800001	99000000	A.2.1.2.2.1.1.2.2.2.1.2	0.649590163934426	.	98800001	99000000	#FF9191	1	0.75
chr2	99000001	99200000	A.1.2.1.2.2.2.1.2.1	0.843237704918033	.	99000001	99200000	#FF4848	1	0.875
chr2	99200001	99480000	A.1.2.2.2.2.1.2.2.1.1	0.772540983606557	.	99200001	99480000	#FF4848	1	0.875
chr2	99480001	99920000	A.1.2.2.2.2.1.2.1.2	0.773565573770492	.	99480001	99920000	#FF4848	1	0.875
chr2	99920001	100120000	A.1.1.2.1.1.1.1.1.2	0.964139344262295	.	99920001	100120000	#FF0000	1	1
chr2	100120001	100480000	A.2.2.1.2.1.2.2.2.1	0.588114754098361	.	100120001	100480000	#FFDADA	1	0.625
chr2	100480001	100600000	A.2.2.1.1.2.1.1.1.2	0.613729508196721	.	100480001	100600000	#FFDADA	1	0.625
chr2	100600001	100760000	A.2.1.1.1.1.2.2.1.1.2	0.75	.	100600001	100760000	#FF9191	1	0.75
chr2	100760001	100960000	A.2.1.2.1.1.2.1.2.1.2	0.67827868852459	.	100760001	100960000	#FF9191	1	0.75
chr2	100960001	101080000	A.2.2.1.2.1.2.2.1	0.589139344262295	.	100960001	101080000	#FFDADA	1	0.625
chr2	101080001	101640000	A.2.2.1.2.1.1.2.2	0.591188524590164	.	101080001	101640000	#FFDADA	1	0.625
chr2	101640001	101840000	A.1.2.2.2.1.2.1.2.1.1	0.787909836065574	.	101640001	101840000	#FF4848	1	0.875
chr2	101840001	102280000	A.1.2.2.2.2.2.2.1.2.2.2.2.2	0.762295081967213	.	101840001	102280000	#FF4848	1	0.875
chr2	102280001	102600000	A.1.2.2.2.1.2.2.2	0.776639344262295	.	102280001	102600000	#FF4848	1	0.875
chr2	102600001	102920000	B.1.1.2.1.1.2.1.1	0.418032786885246	.	102600001	102920000	#DADAFF	1	0.5
chr2	102920001	103040000	B.1.1.1.2.1.1.1.1.1	0.451844262295082	.	102920001	103040000	#DADAFF	1	0.5
chr2	103040001	103400000	B.1.2.1.2.1.2.2.1.1.1	0.323770491803279	.	103040001	103400000	#9191FF	1	0.375
chr2	103400001	103600000	B.2.1.1.1.1.2.2.1.1.2	0.233606557377049	.	103400001	103600000	#4848FF	1	0.25
chr2	103600001	104560000	B.2.2.2.1.2.2.2.1.2	0.0225409836065574	.	103600001	104560000	#0000FF	1	0.125
chr2	104560001	104840000	B.2.1.1.2.2.1.1.2.1.2	0.17827868852459	.	104560001	104840000	#4848FF	1	0.25
chr2	104840001	105280000	B.1.2.1.2.1.1.1.2	0.331967213114754	.	104840001	105280000	#9191FF	1	0.375
chr2	105280001	105640000	A.2.2.2.1.2.2.2.2.1.2.1	0.534836065573771	.	105280001	105640000	#FFDADA	1	0.625
chr2	105640001	105960000	A.1.2.2.2.1.2.1.1.1	0.792008196721312	.	105640001	105960000	#FF4848	1	0.875
chr2	105960001	106200000	A.2.2.1.2.2.2.2.1.1.1	0.572745901639344	.	105960001	106200000	#FFDADA	1	0.625
chr2	106200001	106320000	A.2.2.2.1.2.2.2.2.1.1	0.535860655737705	.	106200001	106320000	#FFDADA	1	0.625
chr2	106320001	106680000	A.2.2.2.1.2.2.2.2.1.2.2	0.533811475409836	.	106320001	106680000	#FFDADA	1	0.625
chr2	106680001	106760000	A.2.2.2.1.2.2.2.2.2.2	0.531762295081967	.	106680001	106760000	#FFDADA	1	0.625
chr2	106760001	106960000	A.2.2.1.2.2.2.2.1.1.2	0.57172131147541	.	106760001	106960000	#FFDADA	1	0.625
chr2	106960001	107000000	A.2.2.2.1.1.2.2.2.1	0.547131147540984	.	106960001	107000000	#FFDADA	1	0.625
chr2	107080001	107200000	A.2.2.2.1.1.2.2.2.1	0.547131147540984	.	107080001	107200000	#FFDADA	1	0.625
chr2	107200001	107680000	B.2.2.1.2.2.1.1.1.2	0.0502049180327869	.	107200001	107680000	#0000FF	1	0.125
chr2	107680001	107840000	B.2.1.2.1.1.2.1.2.1.2	0.144467213114754	.	107680001	107840000	#4848FF	1	0.25
chr2	107840001	107960000	B.2.1.2.2.1.2.1.2.2	0.117827868852459	.	107840001	107960000	#4848FF	1	0.25
chr2	107960001	108280000	B.2.2.2.1.1.2.2.1	0.0327868852459016	.	107960001	108280000	#0000FF	1	0.125
chr2	108280001	108440000	B.2.1.2.2.2.2.2	0.108606557377049	.	108280001	108440000	#4848FF	1	0.25
chr2	108520001	109000000	B.2.1.2.1.2.1.1.2	0.135245901639344	.	108520001	109000000	#4848FF	1	0.25
chr2	109000001	109320000	A.2.1.1.1.1.1.2.1	0.75922131147541	.	109000001	109320000	#FF9191	1	0.75
chr2	109320001	109520000	A.1.2.1.1.1.2.2.2.1.2	0.886270491803279	.	109320001	109520000	#FF4848	1	0.875
chr2	109520001	110120000	A.1.2.1.1.1.2.1.1.1.2	0.895491803278688	.	109520001	110120000	#FF4848	1	0.875
chr2	110240001	110320000	A.1.2.1.1.1.2.1.1.1.2	0.895491803278688	.	110240001	110320000	#FF4848	1	0.875
chr2	110320001	110520000	A.1.2.1.1.1.2.2.2.2.1	0.885245901639344	.	110320001	110520000	#FF4848	1	0.875
chr2	110840001	111000000	A.2.1.1.1.2.1.2.2.2.2	0.735655737704918	.	110840001	111000000	#FF9191	1	0.75
chr2	111360001	111560000	A.1.2.2.2.2.2.2.1.2.2.2.1	0.764344262295082	.	111360001	111560000	#FF4848	1	0.875
chr2	111560001	111720000	A.2.1.1.1.2.1.2.1.2.2.1	0.741803278688525	.	111560001	111720000	#FF9191	1	0.75
chr2	111720001	112160000	A.1.2.2.2.2.1.2.2.2.2	0.769467213114754	.	111720001	112160000	#FF4848	1	0.875
chr2	112160001	112560000	A.2.1.1.1.2.2.2.1.1.1	0.728483606557377	.	112160001	112560000	#FF9191	1	0.75
chr2	112560001	112880000	A.1.1.2.1.1.1.2.2.2	0.960040983606557	.	112560001	112880000	#FF0000	1	1
chr2	112880001	113040000	A.1.2.1.2.2.2.2.1.1.2.2	0.839139344262295	.	112880001	113040000	#FF4848	1	0.875
chr2	113040001	113120000	A.1.2.1.2.2.1.1.1.1	0.85655737704918	.	113040001	113120000	#FF4848	1	0.875
chr2	113160001	113280000	A.1.2.1.2.2.1.1.1.1	0.85655737704918	.	113160001	113280000	#FF4848	1	0.875
chr2	113280001	113520000	A.1.1.1.2.1.2.1.2.1.2	0.979508196721312	.	113280001	113520000	#FF0000	1	1
chr2	113520001	113720000	A.2.1.1.1.2.1.2.1.2.2.2	0.74077868852459	.	113520001	113720000	#FF9191	1	0.75
chr2	113720001	113840000	A.2.2.2.2.2.2.1.2.1	0.5	.	113720001	113840000	#FFDADA	1	0.625
chr2	113840001	114040000	A.2.1.1.1.2.2.1.1.1	0.734631147540984	.	113840001	114040000	#FF9191	1	0.75
chr2	114040001	114240000	A.1.2.2.2.1.2.1.2.1.2	0.786885245901639	.	114040001	114240000	#FF4848	1	0.875
chr2	114280001	114720000	A.1.2.2.2.1.2.1.1.2.1	0.790983606557377	.	114280001	114720000	#FF4848	1	0.875
chr2	114720001	114920000	B.1.2.1.2.1.2.1.2	0.324795081967213	.	114720001	114920000	#9191FF	1	0.375
chr2	114920001	115120000	B.2.2.1.2.2.1.1.2.2.1.1	0.0471311475409836	.	114920001	115120000	#0000FF	1	0.125
chr2	115120001	115400000	B.2.2.1.1.1.2.1.2.2.1.2.1	0.0860655737704918	.	115120001	115400000	#0000FF	1	0.125
chr2	115400001	115560000	B.2.1.2.1.2.1.2.1.2	0.132172131147541	.	115400001	115560000	#4848FF	1	0.25
chr2	115560001	115760000	B.2.2.1.1.1.2.1.1.1.1	0.0922131147540984	.	115560001	115760000	#0000FF	1	0.125
chr2	115760001	115960000	B.2.1.2.1.1.2.1.2.2	0.14344262295082	.	115760001	115960000	#4848FF	1	0.25
chr2	115960001	116240000	B.2.2.2.1.2.2.1.1	0.0256147540983607	.	115960001	116240000	#0000FF	1	0.125
chr2	116240001	116600000	B.2.2.2.2.1.2.2	0.00717213114754098	.	116240001	116600000	#0000FF	1	0.125
chr2	116600001	116760000	B.2.2.1.1.1.1.2.1.1.1	0.102459016393443	.	116600001	116760000	#0000FF	1	0.125
chr2	116760001	116880000	B.2.1.1.2.2.1.2.1.2.2.1	0.170081967213115	.	116760001	116880000	#4848FF	1	0.25
chr2	116880001	117000000	B.2.1.2.1.1.1.2	0.153688524590164	.	116880001	117000000	#4848FF	1	0.25
chr2	117000001	117160000	B.2.1.1.2.2.2.2.2	0.158811475409836	.	117000001	117160000	#4848FF	1	0.25
chr2	117160001	117320000	B.2.1.1.2.2.2.2.1.1	0.160860655737705	.	117160001	117320000	#4848FF	1	0.25
chr2	117320001	117880000	B.2.2.2.2.1.1.1.2.2	0.014344262295082	.	117320001	117880000	#0000FF	1	0.125
chr2	117880001	118240000	B.2.2.1.2.2.2.1.2.2	0.0379098360655738	.	117880001	118240000	#0000FF	1	0.125
chr2	118240001	118560000	B.2.2.1.1.1.1.2.2.2.1	0.0952868852459016	.	118240001	118560000	#0000FF	1	0.125
chr2	118560001	118720000	B.1.1.1.1.1.1.1.1.2.2	0.485655737704918	.	118560001	118720000	#DADAFF	1	0.5
chr2	118720001	118960000	A.2.1.2.2.1.2.2	0.645491803278688	.	118720001	118960000	#FF9191	1	0.75
chr2	118960001	119320000	B.2.1.1.1.2.2.2.2.1.1.2	0.206967213114754	.	118960001	119320000	#4848FF	1	0.25
chr2	119320001	119480000	B.2.1.1.1.1.2.2.2.2.2	0.229508196721311	.	119320001	119480000	#4848FF	1	0.25
chr2	119480001	119640000	B.1.1.1.2.2.1.2.1.2	0.435450819672131	.	119480001	119640000	#DADAFF	1	0.5
chr2	119640001	119920000	B.1.2.1.2.1.1.2.2.1.2	0.328893442622951	.	119640001	119920000	#9191FF	1	0.375
chr2	119920001	120200000	A.2.1.1.1.1.2.2.2	0.747950819672131	.	119920001	120200000	#FF9191	1	0.75
chr2	120200001	120440000	A.2.1.1.1.2.1.2.1.1.1	0.745901639344262	.	120200001	120440000	#FF9191	1	0.75
chr2	120440001	120920000	A.1.2.1.1.1.2.1.1.1.1	0.896516393442623	.	120440001	120920000	#FF4848	1	0.875
chr2	120920001	121080000	A.1.2.1.2.2.2.2.2.2.2	0.831967213114754	.	120920001	121080000	#FF4848	1	0.875
chr2	121080001	121480000	A.1.2.2.2.2.1.2.1.1	0.774590163934426	.	121080001	121480000	#FF4848	1	0.875
chr2	121480001	121880000	A.1.2.1.1.1.2.1.2	0.89344262295082	.	121480001	121880000	#FF4848	1	0.875
chr2	121880001	122040000	A.2.1.1.1.2.2.2.2.2	0.723360655737705	.	121880001	122040000	#FF9191	1	0.75
chr2	122040001	122520000	A.1.2.1.1.1.2.2.1.2.1	0.890368852459016	.	122040001	122520000	#FF4848	1	0.875
chr2	122520001	122720000	B.1.1.1.2.2.1.2.1.1	0.436475409836066	.	122520001	122720000	#DADAFF	1	0.5
chr2	122720001	122880000	B.1.2.2.1.2.1.2.1.1.2	0.283811475409836	.	122720001	122880000	#9191FF	1	0.375
chr2	122880001	123040000	B.2.1.2.1.2.1.1.1.1	0.137295081967213	.	122880001	123040000	#4848FF	1	0.25
chr2	123040001	123280000	B.2.2.1.1.1.2.1.2.2.1.1	0.0870901639344262	.	123040001	123280000	#0000FF	1	0.125
chr2	123280001	123480000	B.2.2.1.1.1.1.1.2.2.1.2	0.104508196721311	.	123280001	123480000	#0000FF	1	0.125
chr2	123480001	123800000	B.2.2.1.2.2.1.1.2.2.2.2	0.0440573770491803	.	123480001	123800000	#0000FF	1	0.125
chr2	123800001	124240000	B.2.2.2.2.1.2.1.2	0.00819672131147541	.	123800001	124240000	#0000FF	1	0.125
chr2	124240001	124400000	B.2.2.1.2.2.1.2.2	0.0420081967213115	.	124240001	124400000	#0000FF	1	0.125
chr2	124400001	124560000	B.2.2.1.1.1.1.2.2.2.2.2	0.0932377049180328	.	124400001	124560000	#0000FF	1	0.125
chr2	124560001	124720000	B.2.2.1.2.2.1.1.2.2.2.1	0.0450819672131148	.	124560001	124720000	#0000FF	1	0.125
chr2	124720001	124800000	B.2.1.1.1.1.1.1	0.241803278688525	.	124720001	124800000	#4848FF	1	0.25
chr2	124800001	124960000	B.2.2.1.2.2.1.1.2.1.1	0.0491803278688525	.	124800001	124960000	#0000FF	1	0.125
chr2	124960001	125120000	B.2.2.1.1.1.2.1.2.1.1	0.0891393442622951	.	124960001	125120000	#0000FF	1	0.125
chr2	125120001	125240000	B.2.1.1.2.2.2.2.1.2	0.159836065573771	.	125120001	125240000	#4848FF	1	0.25
chr2	125240001	125440000	B.2.2.1.1.1.1.2.1.1.2.2	0.0993852459016393	.	125240001	125440000	#0000FF	1	0.125
chr2	125440001	125680000	B.2.2.1.2.2.1.1.2.2.1.2	0.0461065573770492	.	125440001	125680000	#0000FF	1	0.125
chr2	125680001	125800000	B.2.2.1.1.1.2.1.2.2.2.2	0.0829918032786885	.	125680001	125800000	#0000FF	1	0.125
chr2	125800001	126000000	B.2.2.2.1.1.1	0.0358606557377049	.	125800001	126000000	#0000FF	1	0.125
chr2	126000001	126360000	B.2.2.2.2.1.2.1.1	0.00922131147540984	.	126000001	126360000	#0000FF	1	0.125
chr2	126360001	126520000	B.2.2.1.1.1.1.2.1.2.1	0.0983606557377049	.	126360001	126520000	#0000FF	1	0.125
chr2	126520001	126640000	B.2.1.1.1.1.2.2.2.2.1	0.230532786885246	.	126520001	126640000	#4848FF	1	0.25
chr2	126640001	126920000	B.2.2.2.2.1.1.1.1	0.0163934426229508	.	126640001	126920000	#0000FF	1	0.125
chr2	126920001	127360000	B.2.2.1.1.1.1.1.2.2.2	0.103483606557377	.	126920001	127360000	#0000FF	1	0.125
chr2	127360001	127480000	B.1.1.1.2.1.1.2.1	0.448770491803279	.	127360001	127480000	#DADAFF	1	0.5
chr2	127480001	127800000	B.1.1.2.2.1.2.2.1	0.386270491803279	.	127480001	127800000	#DADAFF	1	0.5
chr2	127800001	128040000	A.1.2.2.2.2.2.2.1.2.1	0.766393442622951	.	127800001	128040000	#FF4848	1	0.875
chr2	128040001	128360000	A.1.1.2.1.1.1.1.2	0.963114754098361	.	128040001	128360000	#FF0000	1	1
chr2	128360001	128480000	A.1.2.1.1.1.2.2.1.2.2	0.889344262295082	.	128360001	128480000	#FF4848	1	0.875
chr2	128480001	128720000	A.1.1.1.2.1.2.1.1	0.98155737704918	.	128480001	128720000	#FF0000	1	1
chr2	128720001	129080000	A.1.2.1.1.1.2.2.1.1.2	0.891393442622951	.	128720001	129080000	#FF4848	1	0.875
chr2	129080001	129280000	A.2.2.2.1.2.2.1.1	0.539959016393443	.	129080001	129280000	#FFDADA	1	0.625
chr2	129280001	129520000	A.2.2.2.2.2.1.2.1.1	0.50922131147541	.	129280001	129520000	#FFDADA	1	0.625
chr2	129520001	129720000	B.1.2.2.1.2.1.2.1.1.1	0.284836065573771	.	129520001	129720000	#9191FF	1	0.375
chr2	129720001	129840000	B.1.2.2.1.1.1.1.1.1.2.1	0.304303278688525	.	129720001	129840000	#9191FF	1	0.375
chr2	129840001	129960000	B.1.2.1.1.1.1.2.2.1	0.355532786885246	.	129840001	129960000	#9191FF	1	0.375
chr2	129960001	130040000	B.1.1.1.1.1.2.1.2	0.478483606557377	.	129960001	130040000	#DADAFF	1	0.5
chr2	130040001	130160000	B.1.2.1.2.2.1.2.2.1	0.3125	.	130040001	130160000	#9191FF	1	0.375
chr2	130160001	130240000	B.1.1.2.2.1.1.1.1.1.1	0.397540983606557	.	130160001	130240000	#DADAFF	1	0.5
chr2	130240001	130320000	B.1.1.2.1.1.2.1.2.1.2	0.415983606557377	.	130240001	130320000	#DADAFF	1	0.5
chr2	130320001	130520000	B.1.2.1.2.1.2.2.1.1.2.1	0.322745901639344	.	130320001	130520000	#9191FF	1	0.375
chr2	130520001	130800000	A.2.2.1.2.1.2.1	0.590163934426229	.	130520001	130800000	#FFDADA	1	0.625
chr2	130840001	131160000	A.1.2.2.2.2.2.2.1.2.2.1	0.765368852459016	.	130840001	131160000	#FF4848	1	0.875
chr2	131200001	131240000	A.1.2.2.2.1.1.2.1	0.796106557377049	.	131200001	131240000	#FF4848	1	0.875
chr2	131480001	131920000	A.1.2.2.2.1.1.2.1	0.796106557377049	.	131480001	131920000	#FF4848	1	0.875
chr2	131920001	132000000	A.2.2.2.2.1.2.2.1.2	0.515368852459016	.	131920001	132000000	#FFDADA	1	0.625
chr2	132040001	132120000	A.2.2.2.2.1.2.2.1.2	0.515368852459016	.	132040001	132120000	#FFDADA	1	0.625
chr2	132120001	132320000	A.2.1.1.1.1.2.1.1.1	0.756147540983607	.	132120001	132320000	#FF9191	1	0.75
chr2	132320001	132600000	A.2.1.2.1.1.2.1.1.2	0.680327868852459	.	132320001	132600000	#FF9191	1	0.75
chr2	132600001	132760000	B.1.1.1.1.2.2.1.1.1.1	0.462090163934426	.	132600001	132760000	#DADAFF	1	0.5
chr2	132800001	132840000	B.1.1.1.1.2.2.1.1.1.1	0.462090163934426	.	132800001	132840000	#DADAFF	1	0.5
chr2	132840001	133200000	B.1.1.2.2.2.1.1.2.2.2	0.379098360655738	.	132840001	133200000	#DADAFF	1	0.5
chr2	133200001	134080000	B.1.1.1.1.2.2.1.2.2	0.456967213114754	.	133200001	134080000	#DADAFF	1	0.5
chr2	134080001	134240000	B.1.1.1.2.2.2.1.2.2	0.429303278688525	.	134080001	134240000	#DADAFF	1	0.5
chr2	134240001	134640000	B.1.2.1.2.2.1.2.1	0.313524590163934	.	134240001	134640000	#9191FF	1	0.375
chr2	134640001	134800000	B.1.1.2.2.1.1.1.2.1	0.394467213114754	.	134640001	134800000	#DADAFF	1	0.5
chr2	134800001	135040000	A.2.2.1.2.2.2.2.1.2.1.1	0.570696721311475	.	134800001	135040000	#FFDADA	1	0.625
chr2	135040001	135200000	A.2.2.2.2.1.2.1.1.1.2.2	0.520491803278688	.	135040001	135200000	#FFDADA	1	0.625
chr2	135200001	135480000	A.2.2.1.1.1.2.1.1	0.619877049180328	.	135200001	135480000	#FFDADA	1	0.625
chr2	135480001	135680000	A.2.2.1.2.2.2.2.1.2.1.2	0.569672131147541	.	135480001	135680000	#FFDADA	1	0.625
chr2	135680001	135840000	A.1.2.2.1.2.1.1.1.2.1	0.818647540983607	.	135680001	135840000	#FF4848	1	0.875
chr2	135840001	136040000	A.2.1.1.1.1.2.1.1.2	0.755122950819672	.	135840001	136040000	#FF9191	1	0.75
chr2	136040001	136160000	A.2.2.1.1.2.2.2.1	0.597336065573771	.	136040001	136160000	#FFDADA	1	0.625
chr2	136160001	136280000	A.2.1.2.2.1.1.2.1.1.1	0.655737704918033	.	136160001	136280000	#FF9191	1	0.75
chr2	136280001	136360000	A.1.2.2.2.1.2.1.1.2.2.2	0.788934426229508	.	136280001	136360000	#FF4848	1	0.875
chr2	136360001	136480000	A.2.1.1.1.1.2.2.1.1.1	0.751024590163934	.	136360001	136480000	#FF9191	1	0.75
chr2	136480001	136560000	A.1.2.1.1.1.2.2.1.1.1	0.892418032786885	.	136480001	136560000	#FF4848	1	0.875
chr2	136560001	136880000	A.1.2.2.2.2.2.1	0.76844262295082	.	136560001	136880000	#FF4848	1	0.875
chr2	136880001	137160000	A.2.2.2.2.2.1.2.1.2.1.2.1	0.507172131147541	.	136880001	137160000	#FFDADA	1	0.625
chr2	137160001	137520000	B.2.2.1.1.1.1.2.2.2.2.1	0.0942622950819672	.	137160001	137520000	#0000FF	1	0.125
chr2	137520001	137600000	B.2.1.1.1.1.1.2.1	0.24077868852459	.	137520001	137600000	#4848FF	1	0.25
chr2	137600001	137880000	B.2.2.1.2.1.2.1.2.1	0.0584016393442623	.	137600001	137880000	#0000FF	1	0.125
chr2	137880001	138120000	B.2.2.1.1.1.1.2.1.2.2	0.0973360655737705	.	137880001	138120000	#0000FF	1	0.125
chr2	138120001	138440000	B.2.2.1.2.2.1.1.2.1.2	0.048155737704918	.	138120001	138440000	#0000FF	1	0.125
chr2	138440001	138600000	B.2.1.1.1.1.2.2.2.1	0.23155737704918	.	138440001	138600000	#4848FF	1	0.25
chr2	138600001	138800000	B.2.1.1.2.2.1.2.2.1.1	0.168032786885246	.	138600001	138800000	#4848FF	1	0.25
chr2	138800001	139000000	B.2.1.1.2.1.1.2.1.1.2	0.19672131147541	.	138800001	139000000	#4848FF	1	0.25
chr2	139000001	139200000	B.1.2.2.1.2.1.1.2.1	0.287909836065574	.	139000001	139200000	#9191FF	1	0.375
chr2	139200001	139360000	A.2.2.1.2.2.1.1.2.2.2.2.2	0.578893442622951	.	139200001	139360000	#FFDADA	1	0.625
chr2	139360001	139600000	B.1.2.2.1.2.1.2.2.1	0.281762295081967	.	139360001	139600000	#9191FF	1	0.375
chr2	139600001	140000000	B.2.2.1.1.1.1.1.2.2.1.1	0.105532786885246	.	139600001	140000000	#0000FF	1	0.125
chr2	140000001	140360000	B.2.1.1.2.1.1.1.1	0.199795081967213	.	140000001	140360000	#4848FF	1	0.25
chr2	140360001	140760000	B.2.1.2.2.1.2.2.1.1	0.116803278688525	.	140360001	140760000	#4848FF	1	0.25
chr2	140760001	140960000	B.1.2.2.1.1.1.1.1.1.2.2	0.30327868852459	.	140760001	140960000	#9191FF	1	0.375
chr2	140960001	141160000	B.1.2.1.1.2.1.2.1.2.2	0.338114754098361	.	140960001	141160000	#9191FF	1	0.375
chr2	141160001	141320000	B.1.1.2.1.2.1.2.1	0.406762295081967	.	141160001	141320000	#DADAFF	1	0.5
chr2	141320001	141520000	B.1.1.2.1.2.2.2.1.1	0.402663934426229	.	141320001	141520000	#DADAFF	1	0.5
chr2	141520001	141800000	B.1.2.1.1.2.1.2.1.1.1	0.341188524590164	.	141520001	141800000	#9191FF	1	0.375
chr2	142120001	142240000	B.1.2.1.2.2.1.1.2	0.314549180327869	.	142120001	142240000	#9191FF	1	0.375
chr2	142240001	142480000	B.1.2.2.2.2.2.2.1	0.248975409836066	.	142240001	142480000	#9191FF	1	0.375
chr2	142480001	142560000	B.1.2.1.1.2.1.2.1.1.2	0.340163934426229	.	142480001	142560000	#9191FF	1	0.375
chr2	142560001	142640000	B.1.2.1.1.2.1.1.1	0.343237704918033	.	142560001	142640000	#9191FF	1	0.375
chr2	142640001	142960000	B.1.1.1.1.2.1.2.1.1.2	0.469262295081967	.	142640001	142960000	#DADAFF	1	0.5
chr2	142960001	143120000	B.1.2.1.1.1.1.2.2.2.1.2	0.353483606557377	.	142960001	143120000	#9191FF	1	0.375
chr2	143120001	143280000	B.2.1.1.2.2.1.2.1.2.1	0.171106557377049	.	143120001	143280000	#4848FF	1	0.25
chr2	143280001	143440000	B.2.1.1.1.1.2.2.1.2	0.232581967213115	.	143280001	143440000	#4848FF	1	0.25
chr2	143440001	143800000	B.1.2.2.2.2.2.2.2.2.2.2	0.242827868852459	.	143440001	143800000	#9191FF	1	0.375
chr2	143800001	144320000	B.1.1.1.1.1.2.2.2	0.474385245901639	.	143800001	144320000	#DADAFF	1	0.5
chr2	144320001	144520000	B.1.1.1.1.1.1.2.1	0.483606557377049	.	144320001	144520000	#DADAFF	1	0.5
chr2	144520001	144600000	A.2.2.1.2.2.2.1.2	0.573770491803279	.	144520001	144600000	#FFDADA	1	0.625
chr2	144600001	144960000	A.2.2.2.2.2.2.1.2.2.2	0.497950819672131	.	144600001	144960000	#FFDADA	1	0.625
chr2	144960001	145360000	A.2.1.1.1.1.2.1.2.1	0.754098360655738	.	144960001	145360000	#FF9191	1	0.75
chr2	145360001	145560000	B.1.1.2.1.2.2.1.2	0.403688524590164	.	145360001	145560000	#DADAFF	1	0.5
chr2	145560001	146080000	B.1.1.2.1.2.2.2.1.2.2	0.399590163934426	.	145560001	146080000	#DADAFF	1	0.5
chr2	146080001	146200000	B.1.1.2.2.1.1.1.1.1.2	0.396516393442623	.	146080001	146200000	#DADAFF	1	0.5
chr2	146200001	146360000	B.1.2.1.1.1.1.1.1.2	0.362704918032787	.	146200001	146360000	#9191FF	1	0.375
chr2	146360001	146680000	B.1.1.2.1.1.2.1.2.2	0.414959016393443	.	146360001	146680000	#DADAFF	1	0.5
chr2	146680001	146800000	B.1.1.1.1.1.2.2.1.1.2	0.476434426229508	.	146680001	146800000	#DADAFF	1	0.5
chr2	146800001	146960000	B.1.1.2.1.2.1.2.2	0.405737704918033	.	146800001	146960000	#DADAFF	1	0.5
chr2	146960001	147080000	B.1.1.1.1.2.2.1.1.2.2	0.459016393442623	.	146960001	147080000	#DADAFF	1	0.5
chr2	147080001	147280000	B.1.1.2.1.2.1.1.1.2.2	0.408811475409836	.	147080001	147280000	#DADAFF	1	0.5
chr2	147280001	147480000	B.1.1.1.1.2.1.2.2.2	0.463114754098361	.	147280001	147480000	#DADAFF	1	0.5
chr2	147480001	147720000	B.1.2.1.2.2.1.1.1.1	0.316598360655738	.	147480001	147720000	#9191FF	1	0.375
chr2	147720001	148040000	B.1.2.2.1.1.1.1.1.1.1.2	0.305327868852459	.	147720001	148040000	#9191FF	1	0.375
chr2	148040001	148200000	B.1.1.2.2.1.2.1.2	0.387295081967213	.	148040001	148200000	#DADAFF	1	0.5
chr2	148200001	148520000	B.1.2.1.2.2.2.2.1	0.308401639344262	.	148200001	148520000	#9191FF	1	0.375
chr2	148520001	148680000	A.2.1.2.2.2.2.1.2.2	0.633196721311475	.	148520001	148680000	#FF9191	1	0.75
chr2	148680001	149000000	A.2.2.1.2.2.1.1.2.2.1	0.581967213114754	.	148680001	149000000	#FFDADA	1	0.625
chr2	149000001	149200000	B.1.1.1.1.1.2.2.1.2	0.475409836065574	.	149000001	149200000	#DADAFF	1	0.5
chr2	149200001	149280000	A.2.2.2.1.1.2.1.1.1	0.555327868852459	.	149200001	149280000	#FFDADA	1	0.625
chr2	149280001	149640000	A.1.2.2.2.1.1.2.2.1	0.795081967213115	.	149280001	149640000	#FF4848	1	0.875
chr2	149640001	149720000	A.2.2.1.1.2.1.1.1.1	0.614754098360656	.	149640001	149720000	#FFDADA	1	0.625
chr2	149760001	149800000	A.2.2.1.1.2.1.1.1.1	0.614754098360656	.	149760001	149800000	#FFDADA	1	0.625
chr2	149800001	150200000	A.2.1.1.1.2.1.1	0.746926229508197	.	149800001	150200000	#FF9191	1	0.75
chr2	150200001	150440000	A.2.2.1.2.2.2.2.2.2	0.566598360655738	.	150200001	150440000	#FFDADA	1	0.625
chr2	150440001	150600000	A.2.2.2.1.1.2.1.1.2	0.554303278688525	.	150440001	150600000	#FFDADA	1	0.625
chr2	150600001	150720000	A.2.2.2.2.2.2.2.2.1.2.2	0.492827868852459	.	150600001	150720000	#FFDADA	1	0.625
chr2	150720001	150920000	B.1.2.1.2.2.1.1.1.2	0.315573770491803	.	150720001	150920000	#9191FF	1	0.375
chr2	150920001	151040000	B.1.1.2.2.2.2.2.1.1	0.369877049180328	.	150920001	151040000	#DADAFF	1	0.5
chr2	151040001	151240000	B.1.1.2.1.2.2.2.2	0.398565573770492	.	151040001	151240000	#DADAFF	1	0.5
chr2	151240001	151720000	B.1.1.1.1.2.1.2.1.1.1	0.470286885245902	.	151240001	151720000	#DADAFF	1	0.5
chr2	151720001	152280000	A.2.1.2.2.1.1.1.1.2	0.659836065573771	.	151720001	152280000	#FF9191	1	0.75
chr2	152280001	152360000	A.2.1.1.1.2.1.2.1.2.1.2	0.742827868852459	.	152280001	152360000	#FF9191	1	0.75
chr2	152360001	152640000	A.2.2.1.2.1.1.1.2	0.593237704918033	.	152360001	152640000	#FFDADA	1	0.625
chr2	152640001	152880000	A.2.1.1.2.1.2.1.2.2.2	0.715163934426229	.	152640001	152880000	#FF9191	1	0.75
chr2	152880001	153040000	A.1.2.1.2.2.2.2.2.2.1	0.832991803278688	.	152880001	153040000	#FF4848	1	0.875
chr2	153040001	153560000	A.1.2.1.1.1.2.2.2.1.1.1	0.888319672131147	.	153040001	153560000	#FF4848	1	0.875
chr2	153560001	153840000	B.1.1.2.2.1.2.2.2	0.385245901639344	.	153560001	153840000	#DADAFF	1	0.5
chr2	153840001	154040000	B.2.1.2.2.1.2.1.2.1	0.118852459016393	.	153840001	154040000	#4848FF	1	0.25
chr2	154040001	154280000	B.1.2.2.1.2.1.1.2.2.2	0.285860655737705	.	154040001	154280000	#9191FF	1	0.375
chr2	154280001	154400000	B.1.1.2.2.2.2.2.2.1	0.367827868852459	.	154280001	154400000	#DADAFF	1	0.5
chr2	154400001	154800000	B.1.2.1.2.2.2.2.2	0.307377049180328	.	154400001	154800000	#9191FF	1	0.375
chr2	154800001	154960000	B.1.1.2.1.1.2.2.2.2	0.411885245901639	.	154800001	154960000	#DADAFF	1	0.5
chr2	154960001	155240000	B.1.2.2.2.1.2.1.2.2.2	0.264344262295082	.	154960001	155240000	#9191FF	1	0.375
chr2	155240001	155440000	B.2.1.1.2.2.1.1.2.2.1	0.177254098360656	.	155240001	155440000	#4848FF	1	0.25
chr2	155440001	155640000	B.1.2.2.1.1.1.2.1	0.300204918032787	.	155440001	155640000	#9191FF	1	0.375
chr2	155640001	155840000	B.1.2.2.2.1.2.1.2.1.2.2.1	0.267418032786885	.	155640001	155840000	#9191FF	1	0.375
chr2	155840001	156200000	B.2.1.1.2.2.1.2.1.1.2.2	0.172131147540984	.	155840001	156200000	#4848FF	1	0.25
chr2	156200001	156400000	B.1.2.2.2.1.2.1.2.1.1	0.269467213114754	.	156200001	156400000	#9191FF	1	0.375
chr2	156400001	156760000	B.2.1.2.2.1.1.1.1	0.125	.	156400001	156760000	#4848FF	1	0.25
chr2	156760001	157000000	B.1.2.2.2.1.1.2.1.2.1	0.274590163934426	.	156760001	157000000	#9191FF	1	0.375
chr2	157000001	157400000	A.2.2.2.2.2.1.1.1.2	0.511270491803279	.	157000001	157400000	#FFDADA	1	0.625
chr2	157400001	157800000	B.1.2.1.2.2.2.1.1	0.310450819672131	.	157400001	157800000	#9191FF	1	0.375
chr2	157800001	158120000	B.2.1.1.2.2.1.2.2.1.2	0.167008196721311	.	157800001	158120000	#4848FF	1	0.25
chr2	158120001	158280000	B.1.2.2.2.1.2.1.1	0.270491803278689	.	158120001	158280000	#9191FF	1	0.375
chr2	158280001	158640000	B.1.2.2.1.2.1.2.1.2	0.282786885245902	.	158280001	158640000	#9191FF	1	0.375
chr2	158640001	158880000	B.1.1.1.2.2.2.2.1.2.1.2.2	0.425204918032787	.	158640001	158880000	#DADAFF	1	0.5
chr2	158880001	159120000	B.1.1.2.2.2.1.2.2.1.1.2	0.376024590163934	.	158880001	159120000	#DADAFF	1	0.5
chr2	159120001	159280000	B.1.1.1.1.2.2.2.2.1.2	0.453893442622951	.	159120001	159280000	#DADAFF	1	0.5
chr2	159280001	159440000	A.2.1.2.2.1.1.1.2.2	0.656762295081967	.	159280001	159440000	#FF9191	1	0.75
chr2	159440001	159640000	A.2.2.1.1.2.1.2.2.2	0.602459016393443	.	159440001	159640000	#FFDADA	1	0.625
chr2	159640001	160000000	A.1.2.1.1.1.2.2.2.1.1.2	0.887295081967213	.	159640001	160000000	#FF4848	1	0.875
chr2	160000001	160080000	A.2.2.1.1.1.1.2.1.2	0.622950819672131	.	160000001	160080000	#FFDADA	1	0.625
chr2	160080001	160240000	A.2.1.1.1.1.2.1.2.2.1	0.753073770491803	.	160080001	160240000	#FF9191	1	0.75
chr2	160240001	160440000	A.2.1.2.2.1.2.1.1	0.647540983606557	.	160240001	160440000	#FF9191	1	0.75
chr2	160440001	160560000	A.2.1.2.1.1.2.1.2.1.1	0.679303278688525	.	160440001	160560000	#FF9191	1	0.75
chr2	160560001	160880000	A.1.2.2.2.2.2.2.2	0.761270491803279	.	160560001	160880000	#FF4848	1	0.875
chr2	160880001	161080000	A.2.2.2.2.1.2.1.1.1.1.1	0.523565573770492	.	160880001	161080000	#FFDADA	1	0.625
chr2	161080001	161240000	A.2.1.2.2.1.1.2.2.1	0.651639344262295	.	161080001	161240000	#FF9191	1	0.75
chr2	161240001	161400000	A.2.1.1.2.2.2.2.2.2	0.694672131147541	.	161240001	161400000	#FF9191	1	0.75
chr2	161400001	161600000	B.1.1.2.1.2.1.1.2	0.407786885245902	.	161400001	161600000	#DADAFF	1	0.5
chr2	161600001	161720000	B.1.1.1.2.1.2.1.1.2.2	0.444672131147541	.	161600001	161720000	#DADAFF	1	0.5
chr2	161720001	161960000	B.1.1.2.1.2.2.2.1.2.1.1	0.401639344262295	.	161720001	161960000	#DADAFF	1	0.5
chr2	161960001	162280000	A.2.1.2.2.1.1.1.2.1.2	0.657786885245902	.	161960001	162280000	#FF9191	1	0.75
chr2	162280001	162680000	B.2.1.2.2.1.1.2.1	0.122950819672131	.	162280001	162680000	#4848FF	1	0.25
chr2	162680001	162800000	B.2.1.1.2.2.2.1.1.1	0.164959016393443	.	162680001	162800000	#4848FF	1	0.25
chr2	162800001	163040000	B.2.1.1.2.2.1.1.2.1.1	0.179303278688525	.	162800001	163040000	#4848FF	1	0.25
chr2	163040001	163200000	B.2.1.1.2.1.1.2.1.1.1	0.197745901639344	.	163040001	163200000	#4848FF	1	0.25
chr2	163200001	163480000	B.2.1.1.2.1.2.2.1.1.2.2.1	0.185450819672131	.	163200001	163480000	#4848FF	1	0.25
chr2	163480001	163640000	B.2.1.1.2.2.2.1.1.2	0.163934426229508	.	163480001	163640000	#4848FF	1	0.25
chr2	163640001	164000000	B.2.2.1.2.2.1.2.1	0.0430327868852459	.	163640001	164000000	#0000FF	1	0.125
chr2	164000001	164160000	B.1.2.1.1.2.1.2.1.2.1	0.339139344262295	.	164000001	164160000	#9191FF	1	0.375
chr2	164160001	164480000	B.1.2.2.2.1.2.2.2.1.1	0.261270491803279	.	164160001	164480000	#9191FF	1	0.375
chr2	164480001	164680000	B.1.1.1.1.2.2.2.2.2	0.452868852459016	.	164480001	164680000	#DADAFF	1	0.5
chr2	164680001	164920000	B.1.2.2.1.1.1.1.1.1.1.1	0.306352459016393	.	164680001	164920000	#9191FF	1	0.375
chr2	164920001	165400000	B.2.1.2.2.1.1.2.2	0.121926229508197	.	164920001	165400000	#4848FF	1	0.25
chr2	165400001	165560000	B.1.1.1.2.1.2.1.2.1	0.443647540983607	.	165400001	165560000	#DADAFF	1	0.5
chr2	165560001	165800000	A.2.2.2.2.1.1.1.2.2	0.528688524590164	.	165560001	165800000	#FFDADA	1	0.625
chr2	165800001	166080000	B.1.1.2.2.2.1.2.2.1.2.2	0.373975409836066	.	165800001	166080000	#DADAFF	1	0.5
chr2	166080001	166240000	B.1.1.1.1.2.1.2.2.1.2.2	0.464139344262295	.	166080001	166240000	#DADAFF	1	0.5
chr2	166240001	166600000	A.2.2.2.2.1.1.2.1.2	0.525614754098361	.	166240001	166600000	#FFDADA	1	0.625
chr2	166600001	166760000	B.1.1.1.1.1.1.1.1.2.1	0.486680327868852	.	166600001	166760000	#DADAFF	1	0.5
chr2	166760001	167040000	B.1.2.1.1.1.1.1.2.2.1	0.359631147540984	.	166760001	167040000	#9191FF	1	0.375
chr2	167040001	167320000	B.1.2.1.1.1.2.1.1.1	0.350409836065574	.	167040001	167320000	#9191FF	1	0.375
chr2	167320001	167600000	B.2.1.1.2.2.2.1.2.1	0.162909836065574	.	167320001	167600000	#4848FF	1	0.25
chr2	167600001	167680000	B.1.1.2.2.1.2.1.1.2	0.388319672131148	.	167600001	167680000	#DADAFF	1	0.5
chr2	167680001	167760000	B.1.2.2.2.2.1.1.1.1	0.258196721311475	.	167680001	167760000	#9191FF	1	0.375
chr2	167760001	167960000	B.2.1.2.2.2.2.1.1	0.110655737704918	.	167760001	167960000	#4848FF	1	0.25
chr2	167960001	168440000	B.2.1.1.2.2.2.1.2.2	0.161885245901639	.	167960001	168440000	#4848FF	1	0.25
chr2	168440001	168520000	B.1.2.1.1.1.2.1.1.2	0.349385245901639	.	168440001	168520000	#9191FF	1	0.375
chr2	168520001	169000000	B.1.2.2.1.2.1.2.2.2	0.280737704918033	.	168520001	169000000	#9191FF	1	0.375
chr2	169000001	169200000	A.2.2.1.1.2.2.2.2.2	0.595286885245902	.	169000001	169200000	#FFDADA	1	0.625
chr2	169200001	169360000	A.2.1.2.2.1.1.1.1.1.2	0.660860655737705	.	169200001	169360000	#FF9191	1	0.75
chr2	169360001	169520000	A.2.1.2.1.1.1.2.1.1	0.689549180327869	.	169360001	169520000	#FF9191	1	0.75
chr2	169520001	169640000	A.2.1.2.2.1.1.1.2.1.1	0.658811475409836	.	169520001	169640000	#FF9191	1	0.75
chr2	169640001	169840000	A.2.1.2.2.1.1.2.1.2.1	0.653688524590164	.	169640001	169840000	#FF9191	1	0.75
chr2	169840001	169920000	A.2.2.1.1.1.1.1.1.1.2	0.629098360655738	.	169840001	169920000	#FFDADA	1	0.625
chr2	169920001	170120000	A.2.2.2.2.1.2.1.1.2	0.519467213114754	.	169920001	170120000	#FFDADA	1	0.625
chr2	170120001	170280000	A.1.2.2.1.1.2.1.1.2.2.1	0.823770491803279	.	170120001	170280000	#FF4848	1	0.875
chr2	170280001	170720000	A.1.1.1.2.2.1.1	0.974385245901639	.	170280001	170720000	#FF0000	1	1
chr2	170720001	170840000	A.1.2.2.1.1.1.1.1	0.83094262295082	.	170720001	170840000	#FF4848	1	0.875
chr2	170840001	171000000	A.1.2.2.2.2.2.2.1.2.2.2.2.1	0.763319672131147	.	170840001	171000000	#FF4848	1	0.875
chr2	171000001	171440000	A.1.2.2.1.1.2.1.1.2.2.2	0.822745901639344	.	171000001	171440000	#FF4848	1	0.875
chr2	171440001	171760000	A.1.2.2.1.2.1.1.1.1	0.819672131147541	.	171440001	171760000	#FF4848	1	0.875
chr2	171760001	172080000	A.1.1.2.2.1.1.2	0.925204918032787	.	171760001	172080000	#FF0000	1	1
chr2	172080001	172360000	A.1.2.2.1.1.1.2.2	0.826844262295082	.	172080001	172360000	#FF4848	1	0.875
chr2	172360001	172800000	A.1.1.2.2.1.2	0.924180327868853	.	172360001	172800000	#FF0000	1	1
chr2	172800001	172880000	A.1.2.1.2.2.1.1.1.2	0.855532786885246	.	172800001	172880000	#FF4848	1	0.875
chr2	172880001	172960000	A.1.2.1.2.1.1.1	0.867827868852459	.	172880001	172960000	#FF4848	1	0.875
chr2	172960001	173280000	A.1.2.1.2.1.2.2.2.2	0.857581967213115	.	172960001	173280000	#FF4848	1	0.875
chr2	173280001	173400000	A.1.2.2.1.2.2.2.2.1.2	0.802254098360656	.	173280001	173400000	#FF4848	1	0.875
chr2	173400001	173600000	A.2.1.1.2.1.2.1.2.1.2	0.717213114754098	.	173400001	173600000	#FF9191	1	0.75
chr2	173600001	173840000	A.2.1.2.2.2.1.2.1.2.2	0.639344262295082	.	173600001	173840000	#FF9191	1	0.75
chr2	173840001	173920000	A.2.1.2.1.1.2.1.1.1.2.1.1	0.683401639344262	.	173840001	173920000	#FF9191	1	0.75
chr2	173920001	174080000	A.2.1.1.2.1.2.1.2.2.1	0.716188524590164	.	173920001	174080000	#FF9191	1	0.75
chr2	174080001	174280000	A.1.2.2.1.1.2.2	0.820696721311475	.	174080001	174280000	#FF4848	1	0.875
chr2	174280001	174640000	A.2.1.1.2.2.1.2.2	0.704918032786885	.	174280001	174640000	#FF9191	1	0.75
chr2	174640001	175280000	A.1.1.2.2.1.1.1	0.926229508196721	.	174640001	175280000	#FF0000	1	1
chr2	175280001	175520000	A.1.2.2.1.1.2.1.1.1	0.825819672131147	.	175280001	175520000	#FF4848	1	0.875
chr2	175520001	175880000	A.1.2.1.2.2.2.1.1	0.844262295081967	.	175520001	175880000	#FF4848	1	0.875
chr2	175880001	176160000	A.2.1.1.2.1.2.1.1	0.719262295081967	.	175880001	176160000	#FF9191	1	0.75
chr2	176160001	176280000	A.2.1.2.2.1.2.1.2	0.646516393442623	.	176160001	176280000	#FF9191	1	0.75
chr2	176280001	176560000	A.2.1.2.2.2.2.1.2.1.2	0.63422131147541	.	176280001	176560000	#FF9191	1	0.75
chr2	176560001	176680000	A.2.2.2.2.2.2.1.1.1	0.503073770491803	.	176560001	176680000	#FFDADA	1	0.625
chr2	176680001	176960000	A.2.2.1.1.1.1.1.2.1.1	0.627049180327869	.	176680001	176960000	#FFDADA	1	0.625
chr2	176960001	177280000	A.1.2.1.2.1.2.2.1.1	0.861680327868853	.	176960001	177280000	#FF4848	1	0.875
chr2	177280001	177520000	A.2.1.1.2.1.2.2.1.2	0.713114754098361	.	177280001	177520000	#FF9191	1	0.75
chr2	177520001	177760000	A.2.1.1.2.2.2.2.2.1	0.695696721311475	.	177520001	177760000	#FF9191	1	0.75
chr2	177760001	178040000	A.1.2.2.1.1.2.1.1.2.1	0.824795081967213	.	177760001	178040000	#FF4848	1	0.875
chr2	178040001	178400000	A.1.1.1.2.2.2.1.2	0.971311475409836	.	178040001	178400000	#FF0000	1	1
chr2	178400001	178640000	A.1.2.2.1.1.1.1.2.1	0.829918032786885	.	178400001	178640000	#FF4848	1	0.875
chr2	178640001	178920000	A.2.2.1.1.1.2.2.1.1	0.617827868852459	.	178640001	178920000	#FFDADA	1	0.625
chr2	178920001	179000000	A.2.1.1.1.2.1.2.2.1.2.2	0.737704918032787	.	178920001	179000000	#FF9191	1	0.75
chr2	179000001	179200000	A.1.2.2.1.1.1.2.1	0.827868852459016	.	179000001	179200000	#FF4848	1	0.875
chr2	179200001	179360000	A.1.2.1.2.2.2.2.1.1.1	0.841188524590164	.	179200001	179360000	#FF4848	1	0.875
chr2	179360001	179640000	A.2.2.2.2.2.2.1.2.2.1	0.498975409836066	.	179360001	179640000	#FFDADA	1	0.625
chr2	179640001	179760000	B.1.1.1.1.2.1.2.2.1.2.1.2	0.465163934426229	.	179640001	179760000	#DADAFF	1	0.5
chr2	179760001	179960000	B.1.1.2.2.2.1.2.2.1.2.1	0.375	.	179760001	179960000	#DADAFF	1	0.5
chr2	179960001	180280000	B.1.1.1.1.1.1.1.1.1.1.2	0.488729508196721	.	179960001	180280000	#DADAFF	1	0.5
chr2	180280001	180600000	B.1.1.2.2.2.1.1.2.1.1	0.382172131147541	.	180280001	180600000	#DADAFF	1	0.5
chr2	180600001	180680000	B.1.2.1.1.1.1.1.1.1	0.363729508196721	.	180600001	180680000	#9191FF	1	0.375
chr2	180680001	180920000	A.2.2.1.1.2.1.2.2.1.2.1.2.2	0.604508196721312	.	180680001	180920000	#FFDADA	1	0.625
chr2	180920001	181600000	B.1.2.1.1.2.2	0.334016393442623	.	180920001	181600000	#9191FF	1	0.375
chr2	181600001	181920000	B.1.1.1.1.1.1.1.1.1.1.1.2	0.489754098360656	.	181600001	181920000	#DADAFF	1	0.5
chr2	181920001	182240000	B.1.1.1.1.2.1.2.2.1.2.1.1	0.466188524590164	.	181920001	182240000	#DADAFF	1	0.5
chr2	182240001	182640000	A.2.2.1.1.2.1.2.1.1.2.2	0.609631147540984	.	182240001	182640000	#FFDADA	1	0.625
chr2	182640001	183000000	A.2.2.2.2.1.1.2.2	0.524590163934426	.	182640001	183000000	#FFDADA	1	0.625
chr2	183000001	183280000	B.1.1.1.1.1.1.2.2.2	0.48155737704918	.	183000001	183280000	#DADAFF	1	0.5
chr2	183280001	183600000	B.1.1.1.1.1.1.1.2	0.484631147540984	.	183280001	183600000	#DADAFF	1	0.5
chr2	183600001	183920000	A.1.2.1.2.1.2.2.2.1.2	0.858606557377049	.	183600001	183920000	#FF4848	1	0.875
chr2	183920001	184040000	A.2.1.1.2.2.1.1.1.2	0.710040983606557	.	183920001	184040000	#FF9191	1	0.75
chr2	184040001	184400000	B.1.2.2.2.1.1.2.2.2	0.271516393442623	.	184040001	184400000	#9191FF	1	0.375
chr2	184400001	184560000	B.1.2.2.2.1.1.1	0.276639344262295	.	184400001	184560000	#9191FF	1	0.375
chr2	184560001	184880000	B.2.1.2.2.1.1.1.2	0.123975409836066	.	184560001	184880000	#4848FF	1	0.25
chr2	184880001	185000000	B.1.1.2.1.1.1.2.2	0.41905737704918	.	184880001	185000000	#DADAFF	1	0.5
chr2	185000001	185200000	B.2.1.1.2.2.1.2.1.1.2.1	0.173155737704918	.	185000001	185200000	#4848FF	1	0.25
chr2	185200001	185400000	B.1.2.2.2.2.1.2.1	0.255122950819672	.	185200001	185400000	#9191FF	1	0.375
chr2	185400001	185760000	B.1.2.2.2.1.1.2.2.1	0.272540983606557	.	185400001	185760000	#9191FF	1	0.375
chr2	185760001	186120000	B.2.1.1.2.2.1.2.1.1.1	0.174180327868852	.	185760001	186120000	#4848FF	1	0.25
chr2	186120001	186520000	B.1.2.2.2.1.2.2.2.2	0.25922131147541	.	186120001	186520000	#9191FF	1	0.375
chr2	186520001	186920000	B.2.1.1.2.2.1.1.2.2.2.2	0.175204918032787	.	186520001	186920000	#4848FF	1	0.25
chr2	186920001	187360000	B.1.2.2.2.1.1.2.1.1	0.275614754098361	.	186920001	187360000	#9191FF	1	0.375
chr2	187360001	187680000	A.2.2.2.2.2.2.2.2.1.1	0.494877049180328	.	187360001	187680000	#FFDADA	1	0.625
chr2	187680001	187840000	B.1.1.1.1.2.1.1.2.1	0.472336065573771	.	187680001	187840000	#DADAFF	1	0.5
chr2	187840001	188000000	B.1.2.2.1.2.1.1.1.1	0.290983606557377	.	187840001	188000000	#9191FF	1	0.375
chr2	188000001	188120000	B.1.1.2.1.1.2.1.2.1.1	0.417008196721311	.	188000001	188120000	#DADAFF	1	0.5
chr2	188120001	188360000	B.1.2.2.2.1.2.2.1.1	0.263319672131148	.	188120001	188360000	#9191FF	1	0.375
chr2	188360001	188520000	B.1.1.1.1.2.1.1.1	0.473360655737705	.	188360001	188520000	#DADAFF	1	0.5
chr2	188520001	188720000	B.1.2.2.2.2.1.1.1.2	0.257172131147541	.	188520001	188720000	#9191FF	1	0.375
chr2	188720001	188880000	B.1.1.2.1.2.2.2.1.2.1.2	0.400614754098361	.	188720001	188880000	#DADAFF	1	0.5
chr2	188880001	189000000	B.1.1.1.1.2.2.1.1.2.1	0.460040983606557	.	188880001	189000000	#DADAFF	1	0.5
chr2	189000001	189080000	A.2.2.2.1.1.1.2.2.2	0.556352459016393	.	189000001	189080000	#FFDADA	1	0.625
chr2	189080001	189160000	A.2.2.2.1.1.1.2.2.1.1.2	0.558401639344262	.	189080001	189160000	#FFDADA	1	0.625
chr2	189160001	189360000	B.1.1.1.1.1.2.1.1.2	0.479508196721311	.	189160001	189360000	#DADAFF	1	0.5
chr2	189360001	189680000	B.1.2.1.1.1.1.1.2.1.1	0.361680327868852	.	189360001	189680000	#9191FF	1	0.375
chr2	189680001	190000000	B.1.2.2.2.1.2.1.2.2.1	0.265368852459016	.	189680001	190000000	#9191FF	1	0.375
chr2	190000001	190320000	B.1.1.2.1.2.1.1.1.1	0.410860655737705	.	190000001	190320000	#DADAFF	1	0.5
chr2	190320001	190520000	A.2.1.1.2.2.1.1.2.2	0.707991803278688	.	190320001	190520000	#FF9191	1	0.75
chr2	190520001	190720000	A.1.2.2.1.2.1.1.2.2	0.814549180327869	.	190520001	190720000	#FF4848	1	0.875
chr2	190720001	190920000	A.2.2.1.1.2.2.2.2.1	0.596311475409836	.	190720001	190920000	#FFDADA	1	0.625
chr2	190920001	191000000	A.2.2.2.2.2.2.2.2.1.2.1	0.493852459016393	.	190920001	191000000	#FFDADA	1	0.625
chr2	191000001	191240000	A.2.1.1.2.2.2.1.1.2.1	0.702868852459016	.	191000001	191240000	#FF9191	1	0.75
chr2	191240001	191560000	A.2.1.1.2.2.1.2.1.1	0.706967213114754	.	191240001	191560000	#FF9191	1	0.75
chr2	191560001	191880000	A.1.2.2.1.2.2.2.2.1.1	0.80327868852459	.	191560001	191880000	#FF4848	1	0.875
chr2	191880001	192400000	A.2.1.2.2.2.1.1.1.1	0.644467213114754	.	191880001	192400000	#FF9191	1	0.75
chr2	192400001	192600000	A.2.1.2.2.1.1.1.1.1.1	0.661885245901639	.	192400001	192600000	#FF9191	1	0.75
chr2	192600001	193120000	B.1.2.1.1.1.2.2.2	0.344262295081967	.	192600001	193120000	#9191FF	1	0.375
chr2	193120001	193360000	B.1.2.2.2.2.2.2.2.1.2	0.246926229508197	.	193120001	193360000	#9191FF	1	0.375
chr2	193360001	193800000	B.1.2.2.2.2.2.2.2.1.1	0.247950819672131	.	193360001	193800000	#9191FF	1	0.375
chr2	193800001	193880000	B.1.1.1.1.2.1.1.2.2	0.471311475409836	.	193800001	193880000	#DADAFF	1	0.5
chr2	193880001	194200000	B.1.2.2.2.1.2.2.1.2	0.262295081967213	.	193880001	194200000	#9191FF	1	0.375
chr2	194200001	195040000	B.2.1.1.2.1.2.2.1.2.2	0.182377049180328	.	194200001	195040000	#4848FF	1	0.25
chr2	195040001	195240000	B.1.2.2.2.2.2.1.1.1	0.252049180327869	.	195040001	195240000	#9191FF	1	0.375
chr2	195240001	195360000	B.1.1.2.2.1.1.2.1.1	0.392418032786885	.	195240001	195360000	#DADAFF	1	0.5
chr2	195360001	195760000	B.2.1.1.2.2.1.1.1	0.180327868852459	.	195360001	195760000	#4848FF	1	0.25
chr2	195760001	195920000	B.1.2.1.1.1.1.2.2.2.1.1	0.354508196721311	.	195760001	195920000	#9191FF	1	0.375
chr2	195920001	196200000	B.1.2.1.1.1.1.1.2.1.2	0.360655737704918	.	195920001	196200000	#9191FF	1	0.375
chr2	196200001	196280000	B.1.2.1.1.2.1.1.2	0.342213114754098	.	196200001	196280000	#9191FF	1	0.375
chr2	196280001	196560000	A.2.2.2.1.1.2.1.2.2.1	0.552254098360656	.	196280001	196560000	#FFDADA	1	0.625
chr2	196560001	196960000	B.1.2.1.1.2.1.2.2.2	0.335040983606557	.	196560001	196960000	#9191FF	1	0.375
chr2	196960001	197600000	A.2.1.1.2.2.2.1.1.2.2	0.701844262295082	.	196960001	197600000	#FF9191	1	0.75
chr2	197600001	198280000	A.1.2.2.1.2.1.1.1.2.2.1	0.817622950819672	.	197600001	198280000	#FF4848	1	0.875
chr2	198280001	198440000	A.1.1.2.2.2.1.1.1	0.923155737704918	.	198280001	198440000	#FF0000	1	1
chr2	198440001	198640000	A.2.2.1.1.2.2.1.2.1	0.599385245901639	.	198440001	198640000	#FFDADA	1	0.625
chr2	198640001	198840000	A.2.2.2.1.1.2.2.1.2.2	0.548155737704918	.	198640001	198840000	#FFDADA	1	0.625
chr2	198840001	199160000	B.1.2.1.1.1.1.2.2.2.2.2	0.351434426229508	.	198840001	199160000	#9191FF	1	0.375
chr2	199160001	199320000	B.1.1.1.1.1.1.1.1.1.2	0.487704918032787	.	199160001	199320000	#DADAFF	1	0.5
chr2	199320001	199480000	B.1.2.1.1.2.1.2.2.1.1	0.337090163934426	.	199320001	199480000	#9191FF	1	0.375
chr2	199480001	199800000	B.1.2.1.1.2.1.2.2.1.2	0.336065573770492	.	199480001	199800000	#9191FF	1	0.375
chr2	199800001	200040000	B.1.2.2.2.2.2.2.2.2.1.1	0.245901639344262	.	199800001	200040000	#9191FF	1	0.375
chr2	200040001	200280000	A.2.2.2.2.1.1.1.2.1	0.529713114754098	.	200040001	200280000	#FFDADA	1	0.625
chr2	200280001	200480000	A.2.1.1.2.2.1.2.1.2	0.70594262295082	.	200280001	200480000	#FF9191	1	0.75
chr2	200480001	200800000	A.2.1.1.2.2.1.1.2.1	0.709016393442623	.	200480001	200800000	#FF9191	1	0.75
chr2	200800001	201080000	A.2.2.1.1.1.1.1.1.1.1	0.630122950819672	.	200800001	201080000	#FFDADA	1	0.625
chr2	201080001	201360000	A.2.2.1.1.2.1.2.2.1.2.1.2.1	0.605532786885246	.	201080001	201360000	#FFDADA	1	0.625
chr2	201360001	201440000	A.2.1.2.2.2.1.2.1.1	0.641393442622951	.	201360001	201440000	#FF9191	1	0.75
chr2	201440001	201720000	A.1.2.2.1.2.2.1.1.2.1.1.2	0.810450819672131	.	201440001	201720000	#FF4848	1	0.875
chr2	201720001	201920000	A.1.1.2.2.2.2.1.1	0.920081967213115	.	201720001	201920000	#FF0000	1	1
chr2	201920001	202000000	A.1.1.2.2.2.1.1.2	0.922131147540984	.	201920001	202000000	#FF0000	1	1
chr2	202000001	202080000	A.1.2.1.2.2.1.1.2.2	0.853483606557377	.	202000001	202080000	#FF4848	1	0.875
chr2	202080001	202520000	A.1.2.1.2.1.2.1.1.1.2	0.864754098360656	.	202080001	202520000	#FF4848	1	0.875
chr2	202520001	202680000	A.1.2.1.2.1.1.2	0.866803278688525	.	202520001	202680000	#FF4848	1	0.875
chr2	202680001	203160000	A.1.1.1.2.2.1.2	0.973360655737705	.	202680001	203160000	#FF0000	1	1
chr2	203160001	203240000	A.1.2.1.2.2.1.2.2.1.2	0.847336065573771	.	203160001	203240000	#FF4848	1	0.875
chr2	203240001	203360000	A.1.2.1.2.2.1.1.2.1	0.854508196721312	.	203240001	203360000	#FF4848	1	0.875
chr2	203360001	203640000	A.1.1.2.2.2.2.2.2	0.917008196721312	.	203360001	203640000	#FF0000	1	1
chr2	203640001	203840000	A.1.2.1.2.1.2.1.1.1.1	0.86577868852459	.	203640001	203840000	#FF4848	1	0.875
chr2	203840001	203920000	A.1.2.2.1.2.2.1.1.2.1.2	0.809426229508197	.	203840001	203920000	#FF4848	1	0.875
chr2	203920001	204120000	A.1.2.1.2.1.2.2.1.2	0.860655737704918	.	203920001	204120000	#FF4848	1	0.875
chr2	204120001	204200000	A.1.2.2.1.2.1.1.2.1	0.815573770491803	.	204120001	204200000	#FF4848	1	0.875
chr2	204200001	204400000	A.1.2.2.1.2.2.1.1.1	0.8125	.	204200001	204400000	#FF4848	1	0.875
chr2	204400001	204800000	A.2.1.1.2.1.2.2.1.1	0.714139344262295	.	204400001	204800000	#FF9191	1	0.75
chr2	204800001	205160000	A.2.1.2.2.1.1.2.1.1.2	0.654713114754098	.	204800001	205160000	#FF9191	1	0.75
chr2	205160001	205320000	A.2.2.1.1.1.2.2.1.2	0.616803278688525	.	205160001	205320000	#FFDADA	1	0.625
chr2	205320001	205520000	A.2.2.1.1.1.2.1.2	0.618852459016393	.	205320001	205520000	#FFDADA	1	0.625
chr2	205520001	205960000	B.1.1.1.1.2.1.2.2.1.1	0.467213114754098	.	205520001	205960000	#DADAFF	1	0.5
chr2	205960001	206160000	B.1.1.1.1.2.2.2.2.1.1	0.454918032786885	.	205960001	206160000	#DADAFF	1	0.5
chr2	206160001	206360000	B.1.1.1.1.2.2.1.1.1.2	0.461065573770492	.	206160001	206360000	#DADAFF	1	0.5
chr2	206360001	206560000	A.2.2.2.2.1.2.1.2.1	0.51844262295082	.	206360001	206560000	#FFDADA	1	0.625
chr2	206560001	206680000	A.2.2.2.2.1.2.2.2	0.514344262295082	.	206560001	206680000	#FFDADA	1	0.625
chr2	206680001	206840000	A.2.2.1.1.2.1.2.1.2	0.608606557377049	.	206680001	206840000	#FFDADA	1	0.625
chr2	206840001	207400000	A.1.1.2.2.2.1.2	0.921106557377049	.	206840001	207400000	#FF0000	1	1
chr2	207400001	207760000	A.2.2.2.2.1.1.2.1.1.1	0.527663934426229	.	207400001	207760000	#FFDADA	1	0.625
chr2	207760001	208120000	A.2.2.1.1.1.1.1.2.1.2	0.626024590163934	.	207760001	208120000	#FFDADA	1	0.625
chr2	208120001	208240000	A.2.2.1.1.1.1.1.1.2	0.628073770491803	.	208120001	208240000	#FFDADA	1	0.625
chr2	208240001	208400000	A.2.2.1.1.2.2.1.2.2	0.598360655737705	.	208240001	208400000	#FFDADA	1	0.625
chr2	208400001	208560000	A.1.2.2.1.2.2.1.1.2.1.1.1	0.811475409836066	.	208400001	208560000	#FF4848	1	0.875
chr2	208560001	208960000	A.1.2.1.2.1.2.1.2	0.862704918032787	.	208560001	208960000	#FF4848	1	0.875
chr2	208960001	209240000	A.2.2.1.1.2.1.2.1.1.1	0.611680327868853	.	208960001	209240000	#FFDADA	1	0.625
chr2	209240001	209520000	B.2.1.1.2.1.2.2.1.1.1	0.1875	.	209240001	209520000	#4848FF	1	0.25
chr2	209520001	209680000	B.1.2.2.1.2.1.1.1.2.2	0.288934426229508	.	209520001	209680000	#9191FF	1	0.375
chr2	209680001	210120000	B.2.2.1.1.1.1.2.2.1	0.0963114754098361	.	209680001	210120000	#0000FF	1	0.125
chr2	210120001	210200000	B.1.1.2.2.2.1.2.1	0.378073770491803	.	210120001	210200000	#DADAFF	1	0.5
chr2	210200001	210440000	B.1.2.1.1.1.1.2.1.2	0.35655737704918	.	210200001	210440000	#9191FF	1	0.375
chr2	210440001	210600000	B.2.1.1.2.1.2.1.1.1.1	0.191598360655738	.	210440001	210600000	#4848FF	1	0.25
chr2	210600001	210840000	B.1.2.2.2.2.2.1.1.2	0.251024590163934	.	210600001	210840000	#9191FF	1	0.375
chr2	210840001	211080000	A.2.2.1.1.2.1.2.2.1.1	0.607581967213115	.	210840001	211080000	#FFDADA	1	0.625
chr2	211080001	211440000	B.1.2.1.1.1.2.2.1	0.345286885245902	.	211080001	211440000	#9191FF	1	0.375
chr2	211440001	211600000	B.1.2.2.2.1.1.2.1.2.2	0.273565573770492	.	211440001	211600000	#9191FF	1	0.375
chr2	211600001	212040000	B.2.1.1.2.1.2.1.2	0.188524590163934	.	211600001	212040000	#4848FF	1	0.25
chr2	212040001	212320000	B.2.1.2.2.2.1.2	0.111680327868852	.	212040001	212320000	#4848FF	1	0.25
chr2	212320001	212520000	B.2.1.1.2.1.1.2.2.2.1	0.193647540983607	.	212320001	212520000	#4848FF	1	0.25
chr2	212520001	212760000	B.2.1.1.2.1.1.1.2	0.198770491803279	.	212520001	212760000	#4848FF	1	0.25
chr2	212760001	212840000	B.1.1.2.2.1.1.1.1.2	0.395491803278689	.	212760001	212840000	#DADAFF	1	0.5
chr2	212840001	212920000	B.1.1.2.2.1.1.2.2	0.390368852459016	.	212840001	212920000	#DADAFF	1	0.5
chr2	212920001	213080000	B.1.1.2.2.1.1.2.1.2	0.391393442622951	.	212920001	213080000	#DADAFF	1	0.5
chr2	213080001	213480000	B.1.1.2.1.1.2.2.1	0.413934426229508	.	213080001	213480000	#DADAFF	1	0.5
chr2	213480001	213640000	B.1.2.2.2.1.2.2.2.1.2	0.260245901639344	.	213480001	213640000	#9191FF	1	0.375
chr2	213640001	213720000	B.1.1.2.1.1.2.2.2.1	0.412909836065574	.	213640001	213720000	#DADAFF	1	0.5
chr2	213720001	213840000	B.1.1.2.2.2.1.2.2.2	0.372950819672131	.	213720001	213840000	#DADAFF	1	0.5
chr2	213840001	214080000	B.1.2.1.1.1.2.1.2.2.2	0.346311475409836	.	213840001	214080000	#9191FF	1	0.375
chr2	214080001	214600000	B.1.2.2.2.1.2.1.2.1.2.2.2	0.266393442622951	.	214080001	214600000	#9191FF	1	0.375
chr2	214600001	214760000	B.2.1.1.2.1.1.2.2.2.2	0.192622950819672	.	214600001	214760000	#4848FF	1	0.25
chr2	214760001	214880000	B.1.2.1.1.1.2.1.2.2.1	0.347336065573771	.	214760001	214880000	#9191FF	1	0.375
chr2	214880001	215200000	B.2.1.2.2.1.2.1.1.1	0.120901639344262	.	214880001	215200000	#4848FF	1	0.25
chr2	215200001	215520000	B.2.1.1.2.1.2.1.1.2	0.189549180327869	.	215200001	215520000	#4848FF	1	0.25
chr2	215520001	215680000	A.2.2.2.1.1.1.1.1	0.565573770491803	.	215520001	215680000	#FFDADA	1	0.625
chr2	215680001	216160000	B.1.2.2.2.1.2.1.2.1.2.1	0.26844262295082	.	215680001	216160000	#9191FF	1	0.375
chr2	216160001	216280000	A.2.2.2.1.1.2.1.2.2.2	0.551229508196721	.	216160001	216280000	#FFDADA	1	0.625
chr2	216280001	216480000	A.2.2.2.2.1.1.2.1.1.2	0.526639344262295	.	216280001	216480000	#FFDADA	1	0.625
chr2	216480001	216600000	A.2.2.2.1.1.1.2.2.1.1.1	0.559426229508197	.	216480001	216600000	#FFDADA	1	0.625
chr2	216600001	217000000	A.2.2.1.1.2.2.1.1.2	0.600409836065574	.	216600001	217000000	#FFDADA	1	0.625
chr2	217000001	217360000	A.1.2.1.2.1.2.2.2.1.1	0.859631147540984	.	217000001	217360000	#FF4848	1	0.875
chr2	217360001	217600000	A.2.1.1.2.2.2.1.1.1	0.703893442622951	.	217360001	217600000	#FF9191	1	0.75
chr2	217600001	217760000	B.1.1.1.1.2.2.1.2.1	0.457991803278689	.	217600001	217760000	#DADAFF	1	0.5
chr2	217760001	217880000	B.1.1.1.1.2.2.2.1	0.45594262295082	.	217760001	217880000	#DADAFF	1	0.5
chr2	217880001	218080000	A.2.2.2.2.2.1.1.2	0.510245901639344	.	217880001	218080000	#FFDADA	1	0.625
chr2	218080001	218240000	A.2.2.2.2.1.2.1.1.1.2.1	0.521516393442623	.	218080001	218240000	#FFDADA	1	0.625
chr2	218240001	218640000	B.1.1.1.1.1.1.1.1.1.1.1.1	0.49077868852459	.	218240001	218640000	#DADAFF	1	0.5
chr2	218640001	218960000	A.2.1.1.2.1.2.1.2.1.1	0.718237704918033	.	218640001	218960000	#FF9191	1	0.75
chr2	218960001	219040000	A.2.1.2.2.2.2.2.1	0.632172131147541	.	218960001	219040000	#FF9191	1	0.75
chr2	219040001	219480000	A.1.1.1.2.2.2.1.1	0.972336065573771	.	219040001	219480000	#FF0000	1	1
chr2	219480001	219680000	A.1.1.1.2.2.2.2.1.2	0.968237704918033	.	219480001	219680000	#FF0000	1	1
chr2	219680001	219800000	A.1.1.2.2.2.2.1.2	0.91905737704918	.	219680001	219800000	#FF0000	1	1
chr2	219800001	220200000	A.1.1.1.2.2.2.2.1.1.1	0.970286885245902	.	219800001	220200000	#FF0000	1	1
chr2	220200001	220440000	A.1.1.2.2.2.2.2.1	0.918032786885246	.	220200001	220440000	#FF0000	1	1
chr2	220440001	220960000	A.2.1.2.2.2.2.1.1	0.636270491803279	.	220440001	220960000	#FF9191	1	0.75
chr2	220960001	221080000	A.2.2.1.1.2.1.2.2.1.2.2	0.603483606557377	.	220960001	221080000	#FFDADA	1	0.625
chr2	221080001	221280000	B.1.1.2.2.1.2.1.1.1	0.389344262295082	.	221080001	221280000	#DADAFF	1	0.5
chr2	221280001	221360000	A.2.2.2.2.2.1.2.2	0.504098360655738	.	221280001	221360000	#FFDADA	1	0.625
chr2	221360001	221560000	B.1.1.2.2.2.1.1.2.2.1	0.380122950819672	.	221360001	221560000	#DADAFF	1	0.5
chr2	221560001	221640000	A.2.2.2.1.2.2.2.1.2	0.536885245901639	.	221560001	221640000	#FFDADA	1	0.625
chr2	221640001	221760000	A.2.2.2.1.1.2.1.2.1	0.55327868852459	.	221640001	221760000	#FFDADA	1	0.625
chr2	221760001	222040000	A.2.2.2.2.2.2.2.2.2	0.491803278688525	.	221760001	222040000	#FFDADA	1	0.625
chr2	222040001	222520000	A.2.2.2.2.1.2.1.1.1.1.2	0.522540983606557	.	222040001	222520000	#FFDADA	1	0.625
chr2	222520001	222880000	A.2.2.2.2.2.2.2.1.1	0.496926229508197	.	222520001	222880000	#FFDADA	1	0.625
chr2	222880001	223200000	A.2.1.2.2.2.1.1.1.2	0.64344262295082	.	222880001	223200000	#FF9191	1	0.75
chr2	223200001	223320000	A.2.2.1.1.2.2.1.1.1	0.601434426229508	.	223200001	223320000	#FFDADA	1	0.625
chr2	223320001	223520000	A.2.1.2.2.2.1.1.2	0.642418032786885	.	223320001	223520000	#FF9191	1	0.75
chr2	223520001	223800000	A.2.1.1.2.2.1.1.1.1	0.711065573770492	.	223520001	223800000	#FF9191	1	0.75
chr2	223800001	223960000	B.1.1.1.2.1.2.1.2.2	0.442622950819672	.	223800001	223960000	#DADAFF	1	0.5
chr2	223960001	224320000	B.2.1.1.1.2.2.1.2.1.1	0.218237704918033	.	223960001	224320000	#4848FF	1	0.25
chr2	224320001	224440000	B.1.2.1.1.1.1.2.2.2.2.1	0.352459016393443	.	224320001	224440000	#9191FF	1	0.375
chr2	224440001	224520000	B.1.1.2.2.2.2.2.2.2.2	0.364754098360656	.	224440001	224520000	#DADAFF	1	0.5
chr2	224520001	224600000	A.2.2.2.1.1.1.2.2.1.2	0.557377049180328	.	224520001	224600000	#FFDADA	1	0.625
chr2	224600001	224840000	A.2.2.1.1.2.1.2.1.1.2.1	0.610655737704918	.	224600001	224840000	#FFDADA	1	0.625
chr2	224840001	225120000	B.1.1.2.1.1.1.1	0.421106557377049	.	224840001	225120000	#DADAFF	1	0.5
chr2	225120001	225280000	B.1.2.1.2.1.2.2.1.2.1	0.320696721311475	.	225120001	225280000	#9191FF	1	0.375
chr2	225280001	225520000	A.2.1.2.2.2.1.2.2.2	0.637295081967213	.	225280001	225520000	#FF9191	1	0.75
chr2	225520001	225680000	B.1.1.2.2.2.1.2.2.1.1.1	0.377049180327869	.	225520001	225680000	#DADAFF	1	0.5
chr2	225680001	225880000	B.2.1.1.2.1.2.2.1.1.2.2.2	0.184426229508197	.	225680001	225880000	#4848FF	1	0.25
chr2	225880001	226120000	B.2.1.2.2.1.2.2.2	0.113729508196721	.	225880001	226120000	#4848FF	1	0.25
chr2	226120001	226240000	B.1.2.2.2.2.2.1.2	0.25	.	226120001	226240000	#9191FF	1	0.375
chr2	226240001	226520000	B.2.1.2.2.1.2.2.1.2.1	0.11577868852459	.	226240001	226520000	#4848FF	1	0.25
chr2	226520001	226640000	B.1.2.2.2.2.2.2.2.2.2.1	0.243852459016393	.	226520001	226640000	#9191FF	1	0.375
chr2	226640001	226840000	B.2.1.1.2.1.1.2.2.1	0.194672131147541	.	226640001	226840000	#4848FF	1	0.25
chr2	226840001	227200000	B.2.2.1.2.1.1.2	0.0604508196721311	.	226840001	227200000	#0000FF	1	0.125
chr2	227200001	227400000	B.2.1.1.2.1.2.2.2	0.181352459016393	.	227200001	227400000	#4848FF	1	0.25
chr2	227400001	227960000	B.2.1.1.2.1.2.2.1.1.2.1	0.186475409836066	.	227400001	227960000	#4848FF	1	0.25
chr2	227960001	228320000	A.2.2.2.2.2.2.2.1.2	0.495901639344262	.	227960001	228320000	#FFDADA	1	0.625
chr2	228320001	228440000	A.2.1.2.2.2.1.2.2.1	0.638319672131147	.	228320001	228440000	#FF9191	1	0.75
chr2	228440001	228640000	B.1.1.1.2.1.1.1.2	0.449795081967213	.	228440001	228640000	#DADAFF	1	0.5
chr2	228640001	228960000	B.2.1.1.2.2.1.1.2.2.2.1	0.176229508196721	.	228640001	228960000	#4848FF	1	0.25
chr2	228960001	229240000	B.2.1.2.2.1.2.2.1.2.2	0.114754098360656	.	228960001	229240000	#4848FF	1	0.25
chr2	229240001	229400000	B.2.1.1.2.1.2.2.1.2.1	0.183401639344262	.	229240001	229400000	#4848FF	1	0.25
chr2	229400001	229520000	B.2.1.1.1.2.2.1.1.1	0.220286885245902	.	229400001	229520000	#4848FF	1	0.25
chr2	229520001	229800000	B.2.1.2.2.2.1.1	0.112704918032787	.	229520001	229800000	#4848FF	1	0.25
chr2	229800001	229960000	B.2.1.2.2.1.2.1.1.2	0.119877049180328	.	229800001	229960000	#4848FF	1	0.25
chr2	229960001	230240000	B.2.2.1.1.1.1.1.1	0.107581967213115	.	229960001	230240000	#0000FF	1	0.125
chr2	230240001	230440000	B.2.1.1.2.1.2.1.1.1.2	0.190573770491803	.	230240001	230440000	#4848FF	1	0.25
chr2	230440001	230600000	B.1.2.2.2.2.1.1.2	0.256147540983607	.	230440001	230600000	#9191FF	1	0.375
chr2	230600001	230880000	A.1.2.2.1.2.1.2	0.813524590163934	.	230600001	230880000	#FF4848	1	0.875
chr2	230880001	230960000	B.1.1.1.2.2.1.2.2.1	0.434426229508197	.	230880001	230960000	#DADAFF	1	0.5
chr2	230960001	231120000	B.1.2.2.1.1.1.2.2.1	0.299180327868852	.	230960001	231120000	#9191FF	1	0.375
chr2	231120001	231320000	B.1.2.2.2.2.2.2.2.2.1.2	0.244877049180328	.	231120001	231320000	#9191FF	1	0.375
chr2	231320001	231520000	B.1.2.1.1.1.1.2.1.1	0.357581967213115	.	231320001	231520000	#9191FF	1	0.375
chr2	231520001	231720000	A.1.2.2.1.2.1.1.1.2.2.2	0.816598360655738	.	231520001	231720000	#FF4848	1	0.875
chr2	231720001	231960000	A.1.2.1.2.2.1.2.1.1	0.852459016393443	.	231720001	231960000	#FF4848	1	0.875
chr2	231960001	232360000	A.1.1.1.2.2.2.2.2.1	0.967213114754098	.	231960001	232360000	#FF0000	1	1
chr2	232360001	232760000	A.1.1.1.2.2.2.2.2.2	0.966188524590164	.	232360001	232760000	#FF0000	1	1
chr2	232760001	233160000	A.1.2.1.2.1.2.1.1.2	0.863729508196721	.	232760001	233160000	#FF4848	1	0.875
chr2	233160001	233400000	A.1.2.2.1.1.1.1.2.2	0.828893442622951	.	233160001	233400000	#FF4848	1	0.875
chr2	233400001	233680000	A.1.1.1.2.2.2.2.1.1.2	0.969262295081967	.	233400001	233680000	#FF0000	1	1
chr2	233680001	233800000	A.1.2.2.1.2.2.2.2.2	0.801229508196721	.	233680001	233800000	#FF4848	1	0.875
chr2	233800001	233880000	A.2.1.2.2.2.2.1.2.1.1	0.635245901639344	.	233800001	233880000	#FF9191	1	0.75
chr2	233880001	234000000	A.1.2.2.1.2.2.2.1.1	0.806352459016393	.	233880001	234000000	#FF4848	1	0.875
chr2	234080001	234320000	A.1.2.2.1.2.2.2.1.1	0.806352459016393	.	234080001	234320000	#FF4848	1	0.875
chr2	234320001	234520000	A.2.1.1.2.2.2.1.2.2.2	0.697745901639344	.	234320001	234520000	#FF9191	1	0.75
chr2	234520001	234680000	A.2.2.2.1.1.1.1.2.2	0.5625	.	234520001	234680000	#FFDADA	1	0.625
chr2	234680001	234800000	A.2.2.1.2.1.1.1.1	0.594262295081967	.	234680001	234800000	#FFDADA	1	0.625
chr2	234800001	234880000	A.2.2.2.1.1.2.2.2.2	0.546106557377049	.	234800001	234880000	#FFDADA	1	0.625
chr2	234880001	235400000	A.2.2.1.1.1.2.2.2	0.61577868852459	.	234880001	235400000	#FFDADA	1	0.625
chr2	235400001	235760000	A.2.2.2.2.1.1.1.1	0.530737704918033	.	235400001	235760000	#FFDADA	1	0.625
chr2	235760001	235960000	A.2.1.1.2.2.2.2.1	0.69672131147541	.	235760001	235960000	#FF9191	1	0.75
chr2	235960001	236240000	A.2.2.2.2.2.1.2.1.2.1.2.2	0.506147540983607	.	235960001	236240000	#FFDADA	1	0.625
chr2	236240001	236320000	A.2.2.2.2.2.2.1.1.2.2	0.501024590163934	.	236240001	236320000	#FFDADA	1	0.625
chr2	236320001	236400000	A.2.1.2.2.2.2.2.2	0.631147540983607	.	236320001	236400000	#FF9191	1	0.75
chr2	236400001	236520000	A.2.1.2.1.2.1.1.1.2	0.670081967213115	.	236400001	236520000	#FF9191	1	0.75
chr2	236520001	236680000	A.1.2.2.1.2.2.2.1.2.1	0.805327868852459	.	236520001	236680000	#FF4848	1	0.875
chr2	236680001	236880000	A.2.2.1.1.1.1.1.2.2	0.625	.	236680001	236880000	#FFDADA	1	0.625
chr2	236880001	237000000	B.1.1.1.2.2.1.1.2	0.4375	.	236880001	237000000	#DADAFF	1	0.5
chr2	237000001	237160000	A.2.2.1.1.1.1.2.1.1	0.623975409836066	.	237000001	237160000	#FFDADA	1	0.625
chr2	237160001	237440000	B.1.1.1.1.1.2.2.1.1.1	0.477459016393443	.	237160001	237440000	#DADAFF	1	0.5
chr2	237440001	237720000	B.1.1.2.2.2.1.1.2.1.2	0.381147540983607	.	237440001	237720000	#DADAFF	1	0.5
chr2	237720001	237840000	B.1.1.2.1.2.1.1.1.2.1	0.409836065573771	.	237720001	237840000	#DADAFF	1	0.5
chr2	237840001	238000000	B.1.1.2.1.2.2.1.1	0.404713114754098	.	237840001	238000000	#DADAFF	1	0.5
chr2	238000001	238160000	A.2.2.2.2.2.1.1.1.1.2	0.512295081967213	.	238000001	238160000	#FFDADA	1	0.625
chr2	238160001	238360000	A.2.2.2.2.2.1.2.1.2.2	0.505122950819672	.	238160001	238360000	#FFDADA	1	0.625
chr2	238360001	238520000	A.2.1.1.2.2.2.1.2.2.1	0.698770491803279	.	238360001	238520000	#FF9191	1	0.75
chr2	238520001	238720000	A.1.2.2.1.2.2.2.1.2.2	0.804303278688525	.	238520001	238720000	#FF4848	1	0.875
chr2	238720001	239040000	A.1.2.2.1.2.2.1.1.2.2	0.808401639344262	.	238720001	239040000	#FF4848	1	0.875
chr2	239040001	239120000	A.1.2.1.2.2.1.2.1.2.1.1	0.851434426229508	.	239040001	239120000	#FF4848	1	0.875
chr2	239120001	239400000	A.1.2.1.2.2.1.2.1.2.1.2	0.850409836065574	.	239120001	239400000	#FF4848	1	0.875
chr2	239400001	239520000	A.2.2.2.1.1.2.2.1.2.1	0.549180327868853	.	239400001	239520000	#FFDADA	1	0.625
chr2	239520001	239600000	A.2.2.2.1.1.1.1.2.1.2	0.563524590163934	.	239520001	239600000	#FFDADA	1	0.625
chr2	239600001	239800000	A.2.2.1.1.1.1.2.2.1	0.621926229508197	.	239600001	239800000	#FFDADA	1	0.625
chr2	239840001	239880000	A.2.2.1.1.1.1.2.2.1	0.621926229508197	.	239840001	239880000	#FFDADA	1	0.625
chr2	239880001	239960000	A.2.2.1.1.2.1.1.2	0.612704918032787	.	239880001	239960000	#FFDADA	1	0.625
chr2	239960001	240200000	A.2.1.1.2.1.1.1	0.722336065573771	.	239960001	240200000	#FF9191	1	0.75
chr2	240200001	240360000	A.2.1.2.2.2.1.2.1.2.1	0.640368852459016	.	240200001	240360000	#FF9191	1	0.75
chr2	240360001	240480000	A.2.2.2.2.2.1.1.1.1.1	0.513319672131147	.	240360001	240480000	#FFDADA	1	0.625
chr2	240480001	240760000	A.2.2.2.1.1.1.1.2.1.1	0.564549180327869	.	240480001	240760000	#FFDADA	1	0.625
chr2	240760001	240880000	A.2.2.1.1.2.1.2.2.1.2.1.1	0.60655737704918	.	240760001	240880000	#FFDADA	1	0.625
chr2	240880001	241200000	A.1.2.2.1.1.2.1.2	0.82172131147541	.	240880001	241200000	#FF4848	1	0.875
chr2	241200001	241480000	A.1.2.2.1.2.2.1.2	0.807377049180328	.	241200001	241480000	#FF4848	1	0.875
chr2	241480001	241600000	A.1.2.1.2.2.1.2.2.2.1	0.846311475409836	.	241480001	241600000	#FF4848	1	0.875
chr2	241600001	241720000	A.2.1.1.2.1.1.2.2	0.720286885245902	.	241600001	241720000	#FF9191	1	0.75
chr2	241720001	242080000	A.1.2.1.2.2.2.2.2.1.2.1	0.835040983606557	.	241720001	242080000	#FF4848	1	0.875
chr2	242080001	242160000	A.2.1.1.2.2.2.1.2.1.2	0.699795081967213	.	242080001	242160000	#FF9191	1	0.75
chr2	242160001	242280000	A.1.2.1.2.2.1.2.2.1.1	0.848360655737705	.	242160001	242280000	#FF4848	1	0.875
chr2	242280001	242400000	A.2.1.1.2.2.2.1.2.1.1	0.700819672131147	.	242280001	242400000	#FF9191	1	0.75
chr2	242400001	242680000	A.1.2.1.2.2.1.2.1.2.2	0.849385245901639	.	242400001	242680000	#FF4848	1	0.875
chr2	242680001	242880000	A.2.1.1.2.1.1.2.1	0.721311475409836	.	242680001	242880000	#FF9191	1	0.75
chr2	242880001	243080000	A.2.1.1.2.1.2.2.2	0.712090163934426	.	242880001	243080000	#FF9191	1	0.75
chr3	40001	240000	B.2.1.2.1.2.1.2.1	0.0873655913978495	.	40001	240000	#4848FF	1	0.25
chr3	240001	360000	B.1.2.2.1.1.2.1.2.2.2	0.256720430107527	.	240001	360000	#9191FF	1	0.375
chr3	360001	520000	B.2.1.2.1.1.2.1.2.2	0.0954301075268817	.	360001	520000	#4848FF	1	0.25
chr3	520001	960000	B.2.2.2.2.2.1.2.2.2	0.00537634408602151	.	520001	960000	#0000FF	1	0.125
chr3	960001	1440000	B.2.2.1.2.1.2.1.2.2	0.0497311827956989	.	960001	1440000	#0000FF	1	0.125
chr3	1440001	1680000	B.2.2.2.2.1.2.1	0.0147849462365591	.	1440001	1680000	#0000FF	1	0.125
chr3	1680001	1800000	B.2.1.2.1.2.2.1.1.1	0.0833333333333333	.	1680001	1800000	#4848FF	1	0.25
chr3	1800001	2080000	B.2.2.1.2.1.2.2.2.1	0.0443548387096774	.	1800001	2080000	#0000FF	1	0.125
chr3	2080001	2240000	B.2.2.2.1.1.1.2	0.0309139784946237	.	2080001	2240000	#0000FF	1	0.125
chr3	2240001	2480000	B.2.2.2.1.2.2.1.1.1	0.021505376344086	.	2240001	2480000	#0000FF	1	0.125
chr3	2480001	2760000	B.2.1.2.1.2.2.1.2.2	0.0779569892473118	.	2480001	2760000	#4848FF	1	0.25
chr3	2760001	3120000	B.2.2.1.1.2.2	0.0591397849462366	.	2760001	3120000	#0000FF	1	0.125
chr3	3120001	3240000	A.2.2.2.1.2.2.1.2.1.2	0.592741935483871	.	3120001	3240000	#FFDADA	1	0.625
chr3	3240001	3640000	B.2.2.2.1.2.1.1	0.0241935483870968	.	3240001	3640000	#0000FF	1	0.125
chr3	3640001	3800000	B.2.1.2.1.2.1.1	0.0887096774193548	.	3640001	3800000	#4848FF	1	0.25
chr3	3800001	3960000	B.2.2.1.2.1.1.1.1	0.0577956989247312	.	3800001	3960000	#0000FF	1	0.125
chr3	3960001	4320000	B.2.1.2.1.1.1.2.2.2.2	0.102150537634409	.	3960001	4320000	#4848FF	1	0.25
chr3	4320001	4640000	A.2.2.2.1.2.2.1.2.2.1	0.591397849462366	.	4320001	4640000	#FFDADA	1	0.625
chr3	4640001	5280000	A.2.1.1.2.1.1.1.1.2.2	0.756720430107527	.	4640001	5280000	#FF9191	1	0.75
chr3	5280001	5440000	B.1.2.2.1.2.2.2.1.2	0.228494623655914	.	5280001	5440000	#9191FF	1	0.375
chr3	5440001	5800000	B.2.2.2.2.1.2.2.2	0.0120967741935484	.	5440001	5800000	#0000FF	1	0.125
chr3	5800001	6080000	B.2.2.2.2.1.1	0.0161290322580645	.	5800001	6080000	#0000FF	1	0.125
chr3	6080001	6480000	B.2.2.2.2.2.1.2.2.1	0.00672043010752688	.	6080001	6480000	#0000FF	1	0.125
chr3	6480001	6880000	B.2.2.1.2.1.2.2.2.2	0.043010752688172	.	6480001	6880000	#0000FF	1	0.125
chr3	6880001	7320000	B.2.2.2.2.2.1.1.2	0.00940860215053763	.	6880001	7320000	#0000FF	1	0.125
chr3	7320001	7520000	B.2.2.1.2.2.2.2	0.0336021505376344	.	7320001	7520000	#0000FF	1	0.125
chr3	7520001	7680000	B.2.2.1.2.1.2.1.1.2	0.0524193548387097	.	7520001	7680000	#0000FF	1	0.125
chr3	7680001	8160000	B.2.2.2.2.2.1.1.1	0.010752688172043	.	7680001	8160000	#0000FF	1	0.125
chr3	8160001	8480000	B.2.1.2.1.2.1.2.2.2	0.0846774193548387	.	8160001	8480000	#4848FF	1	0.25
chr3	8480001	8680000	B.1.1.1.2.2.2.2.1	0.485215053763441	.	8480001	8680000	#DADAFF	1	0.5
chr3	8680001	8880000	B.1.1.1.2.1.1.2.2.2.1	0.512096774193548	.	8680001	8880000	#DADAFF	1	0.5
chr3	8880001	9200000	A.1.2.1.2.2.2.1.2.1	0.846774193548387	.	8880001	9200000	#FF4848	1	0.875
chr3	9200001	9400000	A.2.1.2.2.2.2.1.2.2.1	0.676075268817204	.	9200001	9400000	#FF9191	1	0.75
chr3	9400001	9560000	A.1.1.2.1.1.2.1.1.1	0.951612903225806	.	9400001	9560000	#FF0000	1	1
chr3	9560001	9680000	A.2.1.1.2.1.1.1.1.2.1	0.758064516129032	.	9560001	9680000	#FF9191	1	0.75
chr3	9680001	9840000	A.1.1.2.1.1.2.2.1	0.94758064516129	.	9680001	9840000	#FF0000	1	1
chr3	9840001	10000000	A.1.1.1.2.1.2.1.1.2.2	0.979838709677419	.	9840001	10000000	#FF0000	1	1
chr3	10000001	10280000	A.1.1.1.2.2.1.1.2	0.966397849462366	.	10000001	10280000	#FF0000	1	1
chr3	10280001	10440000	A.1.1.2.1.2.1.1.2.1	0.942204301075269	.	10280001	10440000	#FF0000	1	1
chr3	10440001	10560000	A.2.2.2.1.2.1.1.2	0.600806451612903	.	10440001	10560000	#FFDADA	1	0.625
chr3	10560001	10800000	A.2.2.2.2.2.2.1.2.2	0.559139784946237	.	10560001	10800000	#FFDADA	1	0.625
chr3	10800001	11160000	A.2.1.2.2.2.1.1	0.686827956989247	.	10800001	11160000	#FF9191	1	0.75
chr3	11160001	11280000	A.2.1.1.2.1.2.2.2.1	0.741935483870968	.	11160001	11280000	#FF9191	1	0.75
chr3	11280001	11800000	A.1.2.1.1.1.1.2	0.891129032258065	.	11280001	11800000	#FF4848	1	0.875
chr3	11800001	12120000	A.2.1.1.2.1.2.2.1.2	0.743279569892473	.	11800001	12120000	#FF9191	1	0.75
chr3	12120001	12520000	A.1.2.1.1.2.2.2.2.1	0.868279569892473	.	12120001	12520000	#FF4848	1	0.875
chr3	12520001	12920000	A.1.1.1.2.1.2.1.1.1	0.98252688172043	.	12520001	12920000	#FF0000	1	1
chr3	12920001	13000000	A.2.1.1.2.1.1.1.2.1	0.755376344086022	.	12920001	13000000	#FF9191	1	0.75
chr3	13000001	13160000	A.1.1.2.1.1.2.1.1.2	0.950268817204301	.	13000001	13160000	#FF0000	1	1
chr3	13160001	13560000	A.1.2.1.1.2.2.1.1.2	0.873655913978495	.	13160001	13560000	#FF4848	1	0.875
chr3	13560001	13720000	A.1.2.1.2.2.1.2	0.849462365591398	.	13560001	13720000	#FF4848	1	0.875
chr3	13720001	14160000	A.2.1.1.2.1.1.1.2.2	0.754032258064516	.	13720001	14160000	#FF9191	1	0.75
chr3	14160001	14360000	A.1.1.1.2.2.2.1	0.962365591397849	.	14160001	14360000	#FF0000	1	1
chr3	14360001	14520000	A.1.1.2.1.2.1.2.1.1.2	0.938172043010753	.	14360001	14520000	#FF0000	1	1
chr3	14520001	14680000	A.1.1.2.1.2.1.2.2.2	0.934139784946237	.	14520001	14680000	#FF0000	1	1
chr3	14680001	14840000	A.1.2.1.2.2.2.2.1.1.2	0.842741935483871	.	14680001	14840000	#FF4848	1	0.875
chr3	14840001	15040000	A.1.2.1.2.2.1.1.2	0.850806451612903	.	14840001	15040000	#FF4848	1	0.875
chr3	15040001	15320000	A.1.1.1.2.1.2.1.2.1.1	0.978494623655914	.	15040001	15320000	#FF0000	1	1
chr3	15320001	15480000	A.1.1.1.2.1.2.2.2.2.2	0.969086021505376	.	15320001	15480000	#FF0000	1	1
chr3	15480001	15640000	A.1.2.1.1.2.2.1.1.1	0.875	.	15480001	15640000	#FF4848	1	0.875
chr3	15640001	15920000	A.1.2.1.1.1.2.2	0.885752688172043	.	15640001	15920000	#FF4848	1	0.875
chr3	15920001	16400000	A.2.1.1.2.2.2.2	0.733870967741935	.	15920001	16400000	#FF9191	1	0.75
chr3	16400001	16560000	A.2.1.1.2.2.2.1.2	0.735215053763441	.	16400001	16560000	#FF9191	1	0.75
chr3	16560001	16680000	B.1.1.1.2.2.1.2.1.1	0.494623655913978	.	16560001	16680000	#DADAFF	1	0.5
chr3	16680001	17240000	B.1.1.2.1.2.1.2.2.1.1	0.443548387096774	.	16680001	17240000	#DADAFF	1	0.5
chr3	17240001	17480000	B.1.1.2.1.2.1.2.2.2.2	0.439516129032258	.	17240001	17480000	#DADAFF	1	0.5
chr3	17480001	17920000	A.2.2.2.2.1.2.2.1.1	0.57258064516129	.	17480001	17920000	#FFDADA	1	0.625
chr3	17920001	18240000	B.2.1.2.2.2.1.2.1.1	0.0685483870967742	.	17920001	18240000	#4848FF	1	0.25
chr3	18240001	18360000	B.2.1.1.1.2.2.2.2.2	0.131720430107527	.	18240001	18360000	#4848FF	1	0.25
chr3	18360001	18520000	B.1.2.1.2.2.1.1.1.1.1	0.299731182795699	.	18360001	18520000	#9191FF	1	0.375
chr3	18520001	18880000	B.2.2.2.1.1.2.2.2	0.0255376344086022	.	18520001	18880000	#0000FF	1	0.125
chr3	18880001	19080000	B.2.2.1.2.1.2.1.2.1	0.0510752688172043	.	18880001	19080000	#0000FF	1	0.125
chr3	19080001	19240000	B.2.1.2.1.1.2.1.1.1	0.100806451612903	.	19080001	19240000	#4848FF	1	0.25
chr3	19240001	19560000	B.2.2.2.2.2.2.2.1	0.00268817204301075	.	19240001	19560000	#0000FF	1	0.125
chr3	19560001	19960000	B.2.2.1.2.1.2.2.1.2.2	0.0456989247311828	.	19560001	19960000	#0000FF	1	0.125
chr3	19960001	20120000	A.2.2.2.2.1.1.1.2	0.583333333333333	.	19960001	20120000	#FFDADA	1	0.625
chr3	20120001	20240000	B.1.1.1.2.1.1.1.1	0.520161290322581	.	20120001	20240000	#DADAFF	1	0.5
chr3	20240001	20600000	B.2.2.1.2.2.2.1	0.0349462365591398	.	20240001	20600000	#0000FF	1	0.125
chr3	20600001	20800000	B.2.2.1.2.2.1.2.2.2	0.0362903225806452	.	20600001	20800000	#0000FF	1	0.125
chr3	20800001	21000000	B.2.2.2.2.2.1.2.1	0.00806451612903226	.	20800001	21000000	#0000FF	1	0.125
chr3	21000001	21320000	B.2.2.2.2.2.2.1	0.00403225806451613	.	21000001	21320000	#0000FF	1	0.125
chr3	21320001	21680000	B.2.2.2.2.1.2.2.1	0.0134408602150538	.	21320001	21680000	#0000FF	1	0.125
chr3	21680001	22080000	B.2.2.1.2.2.1.1.2	0.0403225806451613	.	21680001	22080000	#0000FF	1	0.125
chr3	22080001	22360000	B.2.2.1.2.1.2.1.1.1	0.0537634408602151	.	22080001	22360000	#0000FF	1	0.125
chr3	22360001	22520000	B.2.1.2.1.2.2.1.2.1	0.0793010752688172	.	22360001	22520000	#4848FF	1	0.25
chr3	22520001	22680000	B.2.1.2.1.2.2.1.1.2.2	0.0806451612903226	.	22520001	22680000	#4848FF	1	0.25
chr3	22680001	22760000	B.1.2.2.1.1.2.2.2.1.2	0.251344086021505	.	22680001	22760000	#9191FF	1	0.375
chr3	22760001	22880000	B.1.2.1.2.1.1.1.2.1.2	0.325268817204301	.	22760001	22880000	#9191FF	1	0.375
chr3	22880001	22960000	B.1.2.2.1.1.2.1.2.1.1.1	0.263440860215054	.	22880001	22960000	#9191FF	1	0.375
chr3	22960001	23480000	A.2.2.2.1.2.2.1.2.2.2.1	0.59005376344086	.	22960001	23480000	#FFDADA	1	0.625
chr3	23480001	23600000	A.2.2.2.1.2.1.2	0.599462365591398	.	23480001	23600000	#FFDADA	1	0.625
chr3	23600001	23680000	A.2.2.2.2.2.1.1.1	0.567204301075269	.	23600001	23680000	#FFDADA	1	0.625
chr3	23680001	23880000	A.2.1.1.2.1.2.1.1.2	0.748655913978495	.	23680001	23880000	#FF9191	1	0.75
chr3	23880001	24040000	A.1.2.1.1.1.2.1.1.1	0.889784946236559	.	23880001	24040000	#FF4848	1	0.875
chr3	24040001	24160000	A.2.2.2.2.2.1.2.2	0.563172043010753	.	24040001	24160000	#FFDADA	1	0.625
chr3	24160001	24360000	B.1.1.1.2.2.1.1.1.1.1	0.501344086021505	.	24160001	24360000	#DADAFF	1	0.5
[truncated: 8,849 more rows]
