# Supplementary material for: Systematic inference and comparison of multi-scale chromatin sub-compartments connects spatial organization to cell phenotypes
Source: Nat Commun. 2021 May 10;12:2439. doi: 10.1038/s41467-021-22666-3 (PMC8110550; doi:10.1038/s41467-021-22666-3)
Supplement: Supplementary file 5 — Supplementary Dataset 2 [file 41467_2021_22666_MOESM5_ESM.zip › Supplementary_Data_1_domain_hierarchies_127HiCmaps/GM12878_lymphoblastoid_binsize=10kb.bed]

#fields: chr, pos_start, pos_end, the full compartment label describing the position in the hierachy, normalized compartment domain rank, ., pos_start, pos_end, color based on eight compartment model (A.1.1 - B.2.2), 1, eight compartment score (A.1.1 to B.2.2: 8 to 1 devided by 8)
chr1	230001	240000	A.2.2.2.1.2.2.1.2.2.1	0.423465947403911	.	230001	240000	#FFDADA	1	0.625
chr1	520001	540000	A.2.2.2.1.2.2.1.2.2.1	0.423465947403911	.	520001	540000	#FFDADA	1	0.625
chr1	560001	610000	A.2.2.2.1.2.2.1.2.2.1	0.423465947403911	.	560001	610000	#FFDADA	1	0.625
chr1	670001	680000	A.2.2.2.1.2.2.1.2.2.1	0.423465947403911	.	670001	680000	#FFDADA	1	0.625
chr1	690001	750000	A.2.2.2.1.2.2.1.2.2.1	0.423465947403911	.	690001	750000	#FFDADA	1	0.625
chr1	750001	890000	A.1.2.1.2.2.2.2.1.1.2.2	0.743762643290627	.	750001	890000	#FF4848	1	0.875
chr1	890001	1070000	A.1.1.2.1.2.2.1.1.1.1.1	0.910991233985165	.	890001	1070000	#FF0000	1	1
chr1	1070001	1460000	A.1.1.1.1.2.2.2.2.2	0.986513823331086	.	1070001	1460000	#FF0000	1	1
chr1	1460001	1850000	A.1.1.1.1.2.1.2.1	0.991908293998651	.	1460001	1850000	#FF0000	1	1
chr1	1850001	1990000	B.1.2.1.2.1.1.2.2.1	0.260283209710047	.	1850001	1990000	#9191FF	1	0.375
chr1	1990001	2040000	B.1.2.2.1.1.2.2.1	0.230613621038436	.	1990001	2040000	#9191FF	1	0.375
chr1	2040001	2120000	B.1.1.2.1.2.2.1.2.1.2	0.321645313553608	.	2040001	2120000	#DADAFF	1	0.5
chr1	2120001	2250000	A.1.2.2.1.2.2.1.1.1.2.2	0.702629804450438	.	2120001	2250000	#FF4848	1	0.875
chr1	2250001	2310000	B.1.1.1.2.2.1.2.2	0.342548887390425	.	2250001	2310000	#DADAFF	1	0.5
chr1	2310001	2350000	A.2.1.1.2.2.2.2.1	0.572488199595415	.	2310001	2350000	#FF9191	1	0.75
chr1	2350001	2450000	A.2.2.2.2.1.2.1.1.2	0.407282535401214	.	2350001	2450000	#FFDADA	1	0.625
chr1	2450001	2520000	A.1.2.1.2.1.1.1.2.2	0.795010114632502	.	2450001	2520000	#FF4848	1	0.875
chr1	2520001	2580000	B.1.1.1.1.1.1.1.2.2	0.385704652730951	.	2520001	2580000	#DADAFF	1	0.5
chr1	2580001	2590000	B.2.1.1.2.2.1.2.1.1	0.141604855023601	.	2580001	2590000	#4848FF	1	0.25
chr1	2600001	2640000	B.2.1.1.2.2.1.2.1.1	0.141604855023601	.	2600001	2640000	#4848FF	1	0.25
chr1	2680001	2720000	B.2.1.1.2.2.1.2.1.1	0.141604855023601	.	2680001	2720000	#4848FF	1	0.25
chr1	2720001	3020000	B.2.2.1.1.2.2.2.2	0.0552933243425489	.	2720001	3020000	#0000FF	1	0.125
chr1	3020001	3330000	B.2.2.1.2.2.1.1.2.1	0.0384356035064059	.	3020001	3330000	#0000FF	1	0.125
chr1	3330001	3370000	B.1.2.2.1.1.2.2.2.2	0.229265003371544	.	3330001	3370000	#9191FF	1	0.375
chr1	3370001	3560000	B.1.1.2.2.2.1.1.2.2	0.298044504383007	.	3370001	3560000	#DADAFF	1	0.5
chr1	3560001	3600000	A.1.1.2.2.2.1.2.2.2	0.863789615643965	.	3560001	3600000	#FF0000	1	1
chr1	3600001	3720000	A.1.2.2.2.2.1.2.2.2	0.660148347943358	.	3600001	3720000	#FF4848	1	0.875
chr1	3720001	3830000	A.2.1.2.1.1.1.1.2.2	0.564396493594066	.	3720001	3830000	#FF9191	1	0.75
chr1	3830001	3850000	B.2.2.2.1.2.2.2.2.1	0.0148347943358058	.	3830001	3850000	#0000FF	1	0.125
chr1	3990001	4840000	B.2.2.2.1.2.2.2.2.1	0.0148347943358058	.	3990001	4840000	#0000FF	1	0.125
chr1	4840001	4880000	B.2.1.1.1.1.2.2.1.1	0.185434929197572	.	4840001	4880000	#4848FF	1	0.25
chr1	4880001	5600000	B.2.2.2.2.1.2.2.1	0.00539447066756575	.	4880001	5600000	#0000FF	1	0.125
chr1	5600001	5890000	B.2.2.2.1.1.1.2.2	0.0256237356709373	.	5600001	5890000	#0000FF	1	0.125
chr1	5890001	6040000	B.1.2.2.2.2.1.1.1.1	0.209035738368173	.	5890001	6040000	#9191FF	1	0.375
chr1	6040001	6110000	A.2.1.1.1.2.2.2.2.1	0.614295347269049	.	6040001	6110000	#FF9191	1	0.75
chr1	6110001	6160000	B.1.1.2.1.2.2.1.2.2	0.320971004720162	.	6110001	6160000	#DADAFF	1	0.5
chr1	6160001	6240000	B.1.1.2.1.2.2.2.2.1.2.2	0.315576534052596	.	6160001	6240000	#DADAFF	1	0.5
chr1	6240001	6410000	A.1.2.1.1.1.2.1.2.2.1.2	0.842211732973702	.	6240001	6410000	#FF4848	1	0.875
chr1	6410001	6600000	A.1.2.1.2.2.2.1.1.1.1.1	0.753877275792313	.	6410001	6600000	#FF4848	1	0.875
chr1	6600001	6640000	A.1.2.2.2.2.2.2.1.1	0.653405259608901	.	6600001	6640000	#FF4848	1	0.875
chr1	6640001	6690000	A.1.1.2.2.2.1.2.1.2.2.2	0.865812542144302	.	6640001	6690000	#FF0000	1	1
chr1	6690001	6770000	A.2.1.1.1.1.2.1.2.1.1	0.638570465273095	.	6690001	6770000	#FF9191	1	0.75
chr1	6770001	6830000	A.2.2.2.1.1.1.1.2.1.2	0.444369521240728	.	6770001	6830000	#FFDADA	1	0.625
chr1	6830001	6960000	A.1.2.1.2.1.1.1.1.1	0.80310182063385	.	6830001	6960000	#FF4848	1	0.875
chr1	6960001	7030000	B.1.2.2.2.2.1.1.2.1.1.2	0.207012811867835	.	6960001	7030000	#9191FF	1	0.375
chr1	7030001	7700000	B.2.2.1.2.2.2.1.2.2	0.031018206338503	.	7030001	7700000	#0000FF	1	0.125
chr1	7700001	7820000	B.2.1.1.2.2.1.2.1.2.2.1	0.140256237356709	.	7700001	7820000	#4848FF	1	0.25
chr1	7820001	7860000	A.2.2.1.2.2.2.1.1	0.449763991908294	.	7820001	7860000	#FFDADA	1	0.625
chr1	7860001	7890000	B.1.1.2.2.2.1.2.1.2	0.296695886716116	.	7860001	7890000	#DADAFF	1	0.5
chr1	7890001	7960000	B.1.2.2.1.1.2.1.2.1	0.231962238705327	.	7890001	7960000	#9191FF	1	0.375
chr1	7960001	8010000	A.2.2.2.2.1.1.2.1.1.2.1	0.414025623735671	.	7960001	8010000	#FFDADA	1	0.625
chr1	8010001	8100000	A.1.2.1.2.2.1.1.2.2.2.2	0.761294672960216	.	8010001	8100000	#FF4848	1	0.875
chr1	8100001	8250000	A.1.2.2.2.2.2.1.2.1	0.656102494942684	.	8100001	8250000	#FF4848	1	0.875
chr1	8250001	8360000	A.2.2.1.1.1.2.2.2.1.1	0.49291975724882	.	8250001	8360000	#FFDADA	1	0.625
chr1	8360001	8410000	A.2.2.1.2.2.1.1.2.2	0.453135536075523	.	8360001	8410000	#FFDADA	1	0.625
chr1	8410001	8450000	A.2.1.2.1.1.1.1.1.1.1.2	0.569116655428186	.	8410001	8450000	#FF9191	1	0.75
chr1	8450001	8530000	A.1.1.2.2.2.1.2.1.2.1.1	0.867835468644639	.	8450001	8530000	#FF0000	1	1
chr1	8530001	8950000	A.1.1.1.1.1.2.2.2	0.994605529332434	.	8530001	8950000	#FF0000	1	1
chr1	8950001	9060000	A.2.1.1.2.2.1.2.1.1.1	0.582602832097101	.	8950001	9060000	#FF9191	1	0.75
chr1	9060001	9110000	A.1.2.2.1.2.2.1.2.2.2	0.698583951449764	.	9060001	9110000	#FF4848	1	0.875
chr1	9110001	9150000	A.1.2.1.1.1.1.1.2.2.2.1	0.850303438975051	.	9110001	9150000	#FF4848	1	0.875
chr1	9150001	9180000	A.1.2.2.2.2.1.1.2.1	0.664194200944032	.	9150001	9180000	#FF4848	1	0.875
chr1	9180001	9250000	A.1.1.2.1.2.2.2.1.1.1	0.901550910316925	.	9180001	9250000	#FF0000	1	1
chr1	9250001	9310000	A.1.2.2.1.2.1.2.2.2.1.2.1	0.707349966284558	.	9250001	9310000	#FF4848	1	0.875
chr1	9310001	9360000	A.2.1.2.2.1.1.2.1.1.2.2	0.534052596089009	.	9310001	9360000	#FF9191	1	0.75
chr1	9360001	9460000	A.2.2.1.2.2.1.2.2.1	0.451112609575185	.	9360001	9460000	#FFDADA	1	0.625
chr1	9460001	9500000	A.1.2.2.2.2.2.2.2.1	0.652056641942009	.	9460001	9500000	#FF4848	1	0.875
chr1	9500001	9580000	A.2.2.1.1.1.1.1.1.1.2	0.50236008091706	.	9500001	9580000	#FFDADA	1	0.625
chr1	9580001	9680000	A.1.2.1.1.1.2.2.1.1.2.2	0.838840188806473	.	9580001	9680000	#FF4848	1	0.875
chr1	9680001	9890000	A.1.1.1.2.2.2.1.2.2	0.960890087660148	.	9680001	9890000	#FF0000	1	1
chr1	9890001	10020000	A.1.2.1.1.1.2.2.1.1.2.1.1	0.840188806473365	.	9890001	10020000	#FF4848	1	0.875
chr1	10020001	10070000	A.2.1.2.2.1.2.1.2.2	0.524612272420769	.	10020001	10070000	#FF9191	1	0.75
chr1	10070001	10470000	A.1.2.1.1.1.2.1.1.1	0.846257585974376	.	10070001	10470000	#FF4848	1	0.875
chr1	10470001	10500000	A.2.1.1.2.2.2.1.2.2	0.57316250842886	.	10470001	10500000	#FF9191	1	0.75
chr1	10500001	10560000	A.1.2.2.1.2.1.2.1.2.1.2.2	0.710721510451787	.	10500001	10560000	#FF4848	1	0.875
chr1	10560001	10580000	A.2.1.2.2.1.1.2.1.1.1	0.5354012137559	.	10560001	10580000	#FF9191	1	0.75
chr1	10580001	10660000	A.2.1.2.1.1.1.2.2.2	0.560350640593392	.	10580001	10660000	#FF9191	1	0.75
chr1	10660001	10770000	A.2.2.2.2.1.1.2.2.2.1.2.2	0.409305461901551	.	10660001	10770000	#FFDADA	1	0.625
chr1	10770001	10910000	B.1.2.1.2.1.1.1.1	0.267026298044504	.	10770001	10910000	#9191FF	1	0.375
chr1	10910001	11020000	A.2.2.2.2.1.1.2.2.2.1.2.1	0.409979770734997	.	10910001	11020000	#FFDADA	1	0.625
chr1	11020001	11080000	A.1.2.1.2.2.1.2.2.1.1	0.757248819959542	.	11020001	11080000	#FF4848	1	0.875
chr1	11080001	11170000	A.1.2.1.2.2.2.2.2.1	0.740391099123399	.	11080001	11170000	#FF4848	1	0.875
chr1	11170001	11350000	A.1.2.2.2.2.2.1.1.1.1	0.659474039109912	.	11170001	11350000	#FF4848	1	0.875
chr1	11350001	11400000	B.1.1.1.2.2.2.2.2.1	0.340525960890088	.	11350001	11400000	#DADAFF	1	0.5
chr1	11400001	11450000	B.1.2.1.2.1.1.1.2.1.2	0.265677680377613	.	11400001	11450000	#9191FF	1	0.375
chr1	11450001	11710000	B.2.1.1.2.2.1.2.1.2.1	0.140930546190155	.	11450001	11710000	#4848FF	1	0.25
chr1	11710001	11750000	A.2.1.1.1.1.2.1.2.2.1.1.1.2	0.636547538772758	.	11710001	11750000	#FF9191	1	0.75
chr1	11750001	11790000	A.2.2.1.2.2.1.2.1.2	0.451786918408631	.	11750001	11790000	#FFDADA	1	0.625
chr1	11790001	11850000	A.2.1.2.1.1.1.2.1.2.1.2	0.562373567093729	.	11790001	11850000	#FF9191	1	0.75
chr1	11850001	11900000	A.1.2.2.1.2.1.2.1.2.2	0.710047201618341	.	11850001	11900000	#FF4848	1	0.875
chr1	11900001	11960000	A.2.1.2.1.1.1.1.1.2.1	0.567768037761295	.	11900001	11960000	#FF9191	1	0.75
chr1	11960001	12100000	A.1.1.2.1.1.2.1.1.1.2	0.94335805799056	.	11960001	12100000	#FF0000	1	1
chr1	12100001	12150000	A.1.1.2.1.1.2.1.2.2	0.941335131490223	.	12100001	12150000	#FF0000	1	1
chr1	12150001	12200000	A.1.2.1.2.2.1.1.1.2.1.1.1	0.77006068779501	.	12150001	12200000	#FF4848	1	0.875
chr1	12200001	12300000	A.1.1.2.1.1.2.2.2.2.2.1	0.934592043155765	.	12200001	12300000	#FF0000	1	1
chr1	12300001	12490000	A.2.2.1.1.1.2.1.2.1.1	0.496291301416049	.	12300001	12490000	#FFDADA	1	0.625
chr1	12490001	12520000	A.2.1.2.2.2.2.1.1.2.1	0.510451786918409	.	12490001	12520000	#FF9191	1	0.75
chr1	12520001	12650000	B.1.2.2.1.1.2.1.1.2	0.232636547538773	.	12520001	12650000	#9191FF	1	0.375
chr1	12650001	12690000	B.1.1.2.2.2.1.1.2.1	0.298718813216453	.	12650001	12690000	#DADAFF	1	0.5
chr1	12690001	12740000	B.2.1.1.1.2.1.2.2.1.1.2	0.175320296695887	.	12690001	12740000	#4848FF	1	0.25
chr1	12740001	13020000	B.2.2.2.1.1.1.2.1	0.026298044504383	.	12740001	13020000	#0000FF	1	0.125
chr1	13030001	13060000	B.2.2.2.1.1.1.2.1	0.026298044504383	.	13030001	13060000	#0000FF	1	0.125
chr1	13130001	13160000	B.2.2.2.1.1.1.2.1	0.026298044504383	.	13130001	13160000	#0000FF	1	0.125
chr1	13170001	13220000	B.2.2.2.1.1.1.2.1	0.026298044504383	.	13170001	13220000	#0000FF	1	0.125
chr1	13340001	13390000	B.2.2.2.1.1.1.2.1	0.026298044504383	.	13340001	13390000	#0000FF	1	0.125
chr1	13700001	13740000	B.2.2.2.1.1.1.2.1	0.026298044504383	.	13700001	13740000	#0000FF	1	0.125
chr1	13770001	13990000	B.2.2.2.1.1.1.2.1	0.026298044504383	.	13770001	13990000	#0000FF	1	0.125
chr1	13990001	14020000	A.2.1.2.2.2.2.1.1.2.2	0.509777478084963	.	13990001	14020000	#FF9191	1	0.75
chr1	14020001	14090000	A.1.1.2.1.2.1.2.2.2.1	0.913014160485502	.	14020001	14090000	#FF0000	1	1
chr1	14090001	14140000	A.2.2.1.1.2.2.2.2.1	0.475387727579231	.	14090001	14140000	#FFDADA	1	0.625
chr1	14140001	14290000	B.2.1.2.1.1.2.1.2.2.1	0.126770060687795	.	14140001	14290000	#4848FF	1	0.25
chr1	14290001	14820000	B.2.2.2.2.1.1.2.2.1.2.1	0.00944032366824005	.	14290001	14820000	#0000FF	1	0.125
chr1	14820001	14870000	B.1.1.2.2.2.1.2.2	0.29602157788267	.	14820001	14870000	#DADAFF	1	0.5
chr1	14870001	15050000	B.2.1.2.1.1.2.1.2.1	0.127444369521241	.	14870001	15050000	#4848FF	1	0.25
chr1	15050001	15090000	B.1.2.1.1.2.2.1.1.2	0.278489548213082	.	15050001	15090000	#9191FF	1	0.375
chr1	15090001	15330000	B.2.1.2.2.1.1.1.2.2.1.1	0.107889413351315	.	15090001	15330000	#4848FF	1	0.25
chr1	15330001	15430000	B.2.1.1.1.2.1.2.2.2.1.1	0.173971679028995	.	15330001	15430000	#4848FF	1	0.25
chr1	15430001	15460000	B.1.1.2.1.2.2.2.2.1.1	0.316925151719488	.	15430001	15460000	#DADAFF	1	0.5
chr1	15460001	15550000	A.2.1.1.1.2.2.2.2.2.2.1	0.612946729602158	.	15460001	15550000	#FF9191	1	0.75
chr1	15550001	15590000	A.2.1.1.1.2.2.2.2.2.2.2	0.612272420768712	.	15550001	15590000	#FF9191	1	0.75
chr1	15590001	15650000	A.2.2.2.2.1.2.1.1.1	0.407956844234659	.	15590001	15650000	#FFDADA	1	0.625
chr1	15650001	15720000	A.2.2.2.2.1.1.2.1.1.1	0.414699932569117	.	15650001	15720000	#FFDADA	1	0.625
chr1	15720001	15840000	A.2.1.1.2.2.1.2.2.1.1.1	0.579231287929872	.	15720001	15840000	#FF9191	1	0.75
chr1	15840001	15900000	A.1.2.1.1.1.2.2.1.2.2	0.837491571139582	.	15840001	15900000	#FF4848	1	0.875
chr1	15900001	15960000	A.1.1.2.2.2.1.2.1.2.2.1	0.866486850977748	.	15900001	15960000	#FF0000	1	1
chr1	15960001	16030000	A.1.2.1.1.1.2.2.1.1.2.1.2	0.839514497639919	.	15960001	16030000	#FF4848	1	0.875
chr1	16030001	16150000	A.1.2.2.1.2.2.2.2.2.2	0.69453809844909	.	16030001	16150000	#FF4848	1	0.875
chr1	16150001	16310000	A.1.1.1.2.1.2.1.2.1	0.9763991908294	.	16150001	16310000	#FF0000	1	1
chr1	16310001	16350000	A.2.1.1.1.1.2.1.1.2.1.2	0.639919082939987	.	16310001	16350000	#FF9191	1	0.75
chr1	16350001	16410000	A.2.1.2.1.1.1.2.2.1	0.561024949426837	.	16350001	16410000	#FF9191	1	0.75
chr1	16410001	16470000	A.2.2.2.2.1.1.2.2.2.1.1	0.410654079568442	.	16410001	16470000	#FFDADA	1	0.625
chr1	16470001	16530000	A.2.1.2.2.1.2.1.2.1.1.1	0.527309507754552	.	16470001	16530000	#FF9191	1	0.75
chr1	16530001	16670000	A.1.2.1.1.1.1.1.1.1.1	0.854349291975725	.	16530001	16670000	#FF4848	1	0.875
chr1	16670001	16710000	A.1.2.1.2.2.2.2.1.2.1.1	0.743088334457181	.	16670001	16710000	#FF4848	1	0.875
chr1	16710001	16780000	A.1.2.1.2.2.1.1.1.2.2.1.2	0.766689143627782	.	16710001	16780000	#FF4848	1	0.875
chr1	16780001	16830000	A.2.1.1.1.1.2.1.2.2.1.1.1.1	0.637221847606204	.	16780001	16830000	#FF9191	1	0.75
chr1	16830001	16880000	A.2.1.2.1.1.1.1.2.1.1	0.566419420094403	.	16830001	16880000	#FF9191	1	0.75
chr1	16880001	16920000	B.1.2.1.1.1.1.2.1.1	0.289278489548213	.	16880001	16920000	#9191FF	1	0.375
chr1	16920001	16990000	A.2.2.2.2.1.2.2.1.1.2	0.405259608900877	.	16920001	16990000	#FFDADA	1	0.625
chr1	17000001	17010000	A.2.2.2.2.1.2.2.1.1.2	0.405259608900877	.	17000001	17010000	#FFDADA	1	0.625
chr1	17010001	17130000	B.1.1.2.1.2.2.2.1.1.2.2	0.318948078219825	.	17010001	17130000	#DADAFF	1	0.5
chr1	17170001	17210000	B.1.1.2.1.2.2.2.1.1.2.2	0.318948078219825	.	17170001	17210000	#DADAFF	1	0.5
chr1	17210001	17330000	A.2.1.2.2.1.1.1.2.1.2.2	0.536749831422792	.	17210001	17330000	#FF9191	1	0.75
chr1	17330001	17390000	A.2.1.1.1.1.2.1.2.1.2	0.637896156439649	.	17330001	17390000	#FF9191	1	0.75
chr1	17390001	17490000	A.2.2.2.1.1.1.1.1.2	0.44571813890762	.	17390001	17490000	#FFDADA	1	0.625
chr1	17490001	17580000	B.1.1.2.2.2.1.2.1.1	0.297370195549562	.	17490001	17580000	#DADAFF	1	0.5
chr1	17580001	17740000	B.1.2.2.2.2.1.1.2.1.2	0.20633850303439	.	17580001	17740000	#9191FF	1	0.375
chr1	17740001	17780000	A.2.1.2.1.1.1.1.2.1.2.2	0.565070802427512	.	17740001	17780000	#FF9191	1	0.75
chr1	17780001	17880000	B.1.2.1.1.1.1.1.1.2	0.290627107215105	.	17780001	17880000	#9191FF	1	0.375
chr1	17880001	18040000	B.2.1.2.2.1.1.1.2.1.2	0.108563722184761	.	17880001	18040000	#4848FF	1	0.25
chr1	18040001	18590000	B.2.2.2.1.2.2.1.2.2	0.0161834120026972	.	18040001	18590000	#0000FF	1	0.125
chr1	18590001	18680000	B.2.1.1.1.2.2.2.1.2.2.1	0.165879973027647	.	18590001	18680000	#4848FF	1	0.25
chr1	18680001	18880000	B.2.2.1.2.2.1.1.2.2	0.0377612946729602	.	18680001	18880000	#0000FF	1	0.125
chr1	18880001	19210000	B.2.2.1.2.2.1.1.1.2	0.0391099123398517	.	18880001	19210000	#0000FF	1	0.125
chr1	19210001	19290000	A.1.2.2.2.2.1.2.2.1	0.660822656776804	.	19210001	19290000	#FF4848	1	0.875
chr1	19290001	19390000	B.1.1.2.1.2.2.1.2.1.1.2	0.322319622387053	.	19290001	19390000	#DADAFF	1	0.5
chr1	19390001	19440000	A.2.2.1.2.2.1.1.1	0.45515846257586	.	19390001	19440000	#FFDADA	1	0.625
chr1	19440001	19590000	A.1.2.1.1.1.2.2.1.2.1	0.838165879973028	.	19440001	19590000	#FF4848	1	0.875
chr1	19590001	19630000	A.2.2.2.1.1.1.2.2.1.1	0.4409979770735	.	19590001	19630000	#FFDADA	1	0.625
chr1	19630001	19660000	A.2.1.2.2.1.1.2.2.2	0.53068105192178	.	19630001	19660000	#FF9191	1	0.75
chr1	19660001	19710000	A.2.2.2.2.1.2.2.1.2.1	0.404585300067431	.	19660001	19710000	#FFDADA	1	0.625
chr1	19710001	19780000	A.2.1.2.1.1.1.1.2.1.2.1	0.565745111260958	.	19710001	19780000	#FF9191	1	0.75
chr1	19780001	19830000	A.1.2.2.1.2.2.1.1.1.2.1	0.703304113283884	.	19780001	19830000	#FF4848	1	0.875
chr1	19830001	19910000	B.1.1.1.1.1.2.1.2.2	0.380984490896831	.	19830001	19910000	#DADAFF	1	0.5
chr1	19910001	19990000	A.2.1.1.2.2.1.2.2.1.1.2	0.578556979096426	.	19910001	19990000	#FF9191	1	0.75
chr1	19990001	20050000	A.2.2.2.1.1.1.1.2.1.1	0.445043830074174	.	19990001	20050000	#FFDADA	1	0.625
chr1	20050001	20100000	B.1.1.1.2.2.2.2.2.2	0.339851652056642	.	20050001	20100000	#DADAFF	1	0.5
chr1	20100001	20140000	B.1.1.1.1.1.1.1.2.1.1.1	0.387727579231288	.	20100001	20140000	#DADAFF	1	0.5
chr1	20140001	20200000	B.1.2.1.2.1.1.1.2.1.1	0.266351989211059	.	20140001	20200000	#9191FF	1	0.375
chr1	20200001	20240000	B.1.1.1.1.1.1.1.2.1.1.2	0.387053270397842	.	20200001	20240000	#DADAFF	1	0.5
chr1	20240001	20380000	B.2.1.1.1.2.1.2.2.2.1.2	0.17329737019555	.	20240001	20380000	#4848FF	1	0.25
chr1	20380001	20480000	A.2.2.2.1.1.1.1.2.2.1	0.443695212407283	.	20380001	20480000	#FFDADA	1	0.625
chr1	20480001	20580000	B.1.2.2.2.2.1.1.2.1.1.1	0.207687120701281	.	20480001	20580000	#9191FF	1	0.375
chr1	20580001	20630000	B.2.1.1.2.2.1.2.1.2.2.2	0.139581928523264	.	20580001	20630000	#4848FF	1	0.25
chr1	20630001	20680000	B.2.1.1.1.2.2.2.1.1	0.167228590694538	.	20630001	20680000	#4848FF	1	0.25
chr1	20680001	20820000	B.2.1.2.1.1.2.1.1	0.128118678354686	.	20680001	20820000	#4848FF	1	0.25
chr1	20820001	20860000	B.1.1.2.1.2.2.1.2.1.1.1	0.322993931220499	.	20820001	20860000	#DADAFF	1	0.5
chr1	20860001	20960000	B.1.2.2.1.1.2.1.2.2	0.231287929871881	.	20860001	20960000	#9191FF	1	0.375
chr1	20960001	21060000	A.2.1.1.2.2.1.1.2.2	0.583277140930546	.	20960001	21060000	#FF9191	1	0.75
chr1	21060001	21130000	A.1.2.2.1.2.2.1.2.1.2.1	0.700606877950101	.	21060001	21130000	#FF4848	1	0.875
chr1	21130001	21320000	A.1.2.2.1.2.2.2.2.2.1	0.695212407282535	.	21130001	21320000	#FF4848	1	0.875
chr1	21320001	21510000	A.1.1.2.1.2.2.1.2.1.2.2	0.904922454484154	.	21320001	21510000	#FF0000	1	1
chr1	21510001	21610000	A.2.1.2.2.1.1.1.1.2.1	0.54012137559002	.	21510001	21610000	#FF9191	1	0.75
chr1	21610001	21680000	A.1.2.1.2.2.2.2.1.2.2.1	0.74173971679029	.	21610001	21680000	#FF4848	1	0.875
chr1	21680001	21920000	B.1.1.1.2.2.1.1.2.1.1	0.345246122724208	.	21680001	21920000	#DADAFF	1	0.5
chr1	21920001	21990000	B.1.1.1.2.2.1.2.1	0.343223196223871	.	21920001	21990000	#DADAFF	1	0.5
chr1	21990001	22080000	A.1.2.2.1.2.1.2.2.2.2.2.1	0.705327039784221	.	21990001	22080000	#FF4848	1	0.875
chr1	22080001	22120000	A.1.2.1.1.1.1.2.1.1.1	0.848954821308159	.	22080001	22120000	#FF4848	1	0.875
chr1	22120001	22200000	A.2.1.1.1.1.2.1.2.2.1.1.2.1	0.635873229939312	.	22120001	22200000	#FF9191	1	0.75
chr1	22200001	22270000	A.2.2.1.2.2.1.2.1.1	0.452461227242077	.	22200001	22270000	#FFDADA	1	0.625
chr1	22270001	22350000	A.2.1.2.1.1.1.2.1.2.2	0.561699258260283	.	22270001	22350000	#FF9191	1	0.75
chr1	22350001	22390000	A.1.2.1.1.1.1.2.1.2	0.847606203641268	.	22350001	22390000	#FF4848	1	0.875
chr1	22390001	22430000	A.2.1.1.1.1.2.1.1.2.1.1	0.640593391773432	.	22390001	22430000	#FF9191	1	0.75
chr1	22430001	22520000	A.2.2.2.2.1.2.2.1.1.1	0.405933917734322	.	22430001	22520000	#FFDADA	1	0.625
chr1	22520001	22750000	B.2.1.1.2.2.1.2.2.1.1	0.138907619689818	.	22520001	22750000	#4848FF	1	0.25
chr1	22750001	22830000	A.2.2.2.2.1.1.2.1.1.2.2	0.413351314902225	.	22750001	22830000	#FFDADA	1	0.625
chr1	22830001	22950000	B.2.1.1.1.2.2.2.2	0.164531355360755	.	22830001	22950000	#4848FF	1	0.25
chr1	22950001	23010000	B.2.1.1.1.2.1.2.2.1.1.1	0.175994605529332	.	22950001	23010000	#4848FF	1	0.25
chr1	23010001	23280000	B.2.1.1.1.2.1.2.2.2.2	0.172623061362104	.	23010001	23280000	#4848FF	1	0.25
chr1	23280001	23340000	B.1.1.1.2.2.1.1.2.1.2	0.344571813890762	.	23280001	23340000	#DADAFF	1	0.5
chr1	23340001	23430000	A.1.2.2.2.2.1.1.1.2.2.2	0.664868509777478	.	23340001	23430000	#FF4848	1	0.875
chr1	23430001	23470000	A.2.1.1.1.1.1.1.2.1.2	0.647336480107889	.	23430001	23470000	#FF9191	1	0.75
chr1	23470001	23510000	A.1.2.2.2.2.2.2.2.2.1	0.651382333108564	.	23470001	23510000	#FF4848	1	0.875
chr1	23510001	23620000	A.2.2.2.1.1.1.2.1.1	0.442346594740391	.	23510001	23620000	#FFDADA	1	0.625
chr1	23620001	23710000	A.1.2.1.2.2.1.1.1.2.2.1.1	0.767363452461227	.	23620001	23710000	#FF4848	1	0.875
chr1	23710001	23810000	A.2.2.2.2.1.1.2.2.1.1	0.412002697235334	.	23710001	23810000	#FFDADA	1	0.625
chr1	23810001	23880000	A.1.2.2.1.2.1.2.1.1	0.712744436952124	.	23810001	23880000	#FF4848	1	0.875
chr1	23880001	23960000	A.1.1.2.1.2.2.2.2.1	0.898853674983142	.	23880001	23960000	#FF0000	1	1
chr1	23960001	24010000	A.2.1.1.1.1.1.1.2.1.1	0.648010788941335	.	23960001	24010000	#FF9191	1	0.75
chr1	24010001	24070000	A.1.1.2.2.1.1.2.1.2.2.1	0.890761968981794	.	24010001	24070000	#FF0000	1	1
chr1	24070001	24260000	A.1.1.2.2.1.1.2.1.2.2.2	0.890087660148348	.	24070001	24260000	#FF0000	1	1
chr1	24280001	24290000	A.1.1.2.2.1.1.2.1.2.2.2	0.890087660148348	.	24280001	24290000	#FF0000	1	1
chr1	24300001	24310000	A.1.1.2.2.1.1.2.1.2.2.2	0.890087660148348	.	24300001	24310000	#FF0000	1	1
chr1	24320001	24330000	A.1.1.2.2.1.1.2.1.2.2.2	0.890087660148348	.	24320001	24330000	#FF0000	1	1
chr1	24360001	24640000	B.1.1.2.1.2.2.2.1.2.2	0.317599460552933	.	24360001	24640000	#DADAFF	1	0.5
chr1	24640001	24700000	B.1.1.2.1.2.2.2.1.1.2.1	0.31962238705327	.	24640001	24700000	#DADAFF	1	0.5
chr1	24700001	24760000	A.2.1.2.2.1.1.2.2.1.1	0.532029669588672	.	24700001	24760000	#FF9191	1	0.75
chr1	24760001	24960000	B.1.1.2.1.2.2.1.1	0.323668240053945	.	24760001	24960000	#DADAFF	1	0.5
chr1	24960001	25050000	A.1.2.1.1.1.1.1.1.1.2.1	0.853674983142279	.	24960001	25050000	#FF4848	1	0.875
chr1	25050001	25180000	A.1.1.2.1.2.2.1.1.2.1	0.907619689817937	.	25050001	25180000	#FF0000	1	1
chr1	25180001	25250000	A.2.2.1.1.1.1.1.2.1	0.501011463250169	.	25180001	25250000	#FFDADA	1	0.625
chr1	25250001	25370000	A.1.1.2.1.2.1.1.1.2.2	0.9291975724882	.	25250001	25370000	#FF0000	1	1
chr1	25370001	25420000	A.2.2.1.1.1.1.1.2.2.1	0.500337154416723	.	25370001	25420000	#FFDADA	1	0.625
chr1	25420001	25480000	A.2.1.2.2.1.1.2.1.1.2.1	0.534726904922454	.	25420001	25480000	#FF9191	1	0.75
chr1	25480001	25750000	A.1.2.1.2.2.1.1.2.2.1.1	0.763317599460553	.	25480001	25750000	#FF4848	1	0.875
chr1	25750001	25810000	A.1.2.1.2.2.2.2.1.2.1.2	0.742414025623736	.	25750001	25810000	#FF4848	1	0.875
chr1	25810001	25890000	A.2.1.1.1.1.1.1.1.2.2	0.648685097774781	.	25810001	25890000	#FF9191	1	0.75
chr1	25890001	25960000	A.2.2.1.1.1.1.1.2.2.2	0.499662845583277	.	25890001	25960000	#FFDADA	1	0.625
chr1	25960001	26130000	A.2.2.2.2.1.1.2.2.2.2	0.408631153068105	.	25960001	26130000	#FFDADA	1	0.625
chr1	26130001	26170000	A.1.2.2.2.2.2.2.2.2.2	0.650708024275118	.	26130001	26170000	#FF4848	1	0.875
chr1	26170001	26230000	A.1.2.2.1.2.1.2.1.2.1.2.1	0.711395819285233	.	26170001	26230000	#FF4848	1	0.875
chr1	26230001	26430000	A.2.1.2.2.1.1.1.1.2.2	0.539447066756575	.	26230001	26430000	#FF9191	1	0.75
chr1	26430001	26560000	A.2.1.1.1.1.2.1.2.2.1.2	0.633850303438975	.	26430001	26560000	#FF9191	1	0.75
chr1	26560001	26600000	A.2.1.1.2.2.2.1.2.1	0.573836817262306	.	26560001	26600000	#FF9191	1	0.75
chr1	26600001	26650000	A.1.2.1.1.1.1.2.1.1.2	0.848280512474713	.	26600001	26650000	#FF4848	1	0.875
chr1	26650001	26800000	A.1.2.2.2.2.1.1.1.2.1.2.1	0.666891436277815	.	26650001	26800000	#FF4848	1	0.875
chr1	26800001	27010000	A.1.1.1.2.2.2.2.1.2	0.959541469993257	.	26800001	27010000	#FF0000	1	1
chr1	27010001	27110000	A.1.1.2.1.2.2.2.1.1.2	0.900876601483479	.	27010001	27110000	#FF0000	1	1
chr1	27110001	27260000	A.1.1.2.1.1.2.2.2.1.2	0.937289278489548	.	27110001	27260000	#FF0000	1	1
chr1	27260001	27340000	A.2.1.2.2.1.1.2.1.2.2	0.532703978422117	.	27260001	27340000	#FF9191	1	0.75
chr1	27340001	27420000	A.2.2.1.2.2.1.2.2.2	0.45043830074174	.	27340001	27420000	#FFDADA	1	0.625
chr1	27420001	27490000	A.1.2.2.1.2.1.2.2.2.1.2.2	0.706675657451113	.	27420001	27490000	#FF4848	1	0.875
chr1	27490001	27600000	A.1.2.2.2.2.1.1.1.2.1.1	0.667565745111261	.	27490001	27600000	#FF4848	1	0.875
chr1	27600001	27640000	A.2.1.1.2.2.2.2.2.1	0.571813890761969	.	27600001	27640000	#FF9191	1	0.75
chr1	27640001	27710000	A.1.2.1.2.2.1.2.2.2.2	0.754551584625759	.	27640001	27710000	#FF4848	1	0.875
chr1	27710001	27750000	A.1.2.2.2.2.1.1.2.2	0.663519892110587	.	27710001	27750000	#FF4848	1	0.875
chr1	27750001	27830000	A.1.1.2.2.2.1.1.1.2.1	0.872555630478759	.	27750001	27830000	#FF0000	1	1
chr1	27830001	27930000	A.1.2.1.2.2.1.1.1.1	0.770734996628456	.	27830001	27930000	#FF4848	1	0.875
chr1	27930001	28010000	A.1.1.2.1.2.2.2.2.2	0.898179366149697	.	27930001	28010000	#FF0000	1	1
chr1	28010001	28190000	A.1.1.2.1.2.2.1.1.1.1.2	0.910316925151719	.	28010001	28190000	#FF0000	1	1
chr1	28190001	28250000	A.1.1.2.2.2.1.1.1.2.2	0.871881321645314	.	28190001	28250000	#FF0000	1	1
chr1	28250001	28520000	A.1.1.1.1.2.2.2.2.1	0.987188132164531	.	28250001	28520000	#FF0000	1	1
chr1	28520001	28590000	A.1.1.2.2.1.1.2.1.1.2	0.892784895482131	.	28520001	28590000	#FF0000	1	1
chr1	28590001	28640000	A.2.1.1.1.1.1.1.2.2	0.646662171274444	.	28590001	28640000	#FF9191	1	0.75
chr1	28640001	28760000	A.1.1.2.2.2.1.1.2.2	0.870532703978422	.	28640001	28760000	#FF0000	1	1
chr1	28760001	28820000	A.1.2.1.2.2.2.2.2.2.2	0.739042481456507	.	28760001	28820000	#FF4848	1	0.875
chr1	28820001	28930000	A.1.1.2.1.1.2.2.2.2.1.1.1	0.936614969656102	.	28820001	28930000	#FF0000	1	1
chr1	28930001	28980000	A.1.2.1.2.2.1.2.2.2.1.2	0.755225893459204	.	28930001	28980000	#FF4848	1	0.875
chr1	28980001	29000000	A.2.1.1.1.1.2.1.1.2.2	0.639244774106541	.	28980001	29000000	#FF9191	1	0.75
chr1	29000001	29100000	A.1.2.1.2.2.1.2.1.2.2	0.757923128792987	.	29000001	29100000	#FF4848	1	0.875
chr1	29100001	29190000	A.2.2.2.1.1.1.2.2.2.2	0.438975050573162	.	29100001	29190000	#FFDADA	1	0.625
chr1	29190001	29270000	A.1.2.2.2.2.2.1.1.1.2.2	0.657451112609575	.	29190001	29270000	#FF4848	1	0.875
chr1	29270001	29380000	A.2.1.2.2.1.2.1.2.1.2.2	0.525286581254214	.	29270001	29380000	#FF9191	1	0.75
chr1	29380001	29480000	A.2.1.2.2.1.2.1.2.1.2.1	0.52596089008766	.	29380001	29480000	#FF9191	1	0.75
chr1	29480001	29560000	A.1.2.2.2.2.2.1.1.1.2.1.2	0.658125421443021	.	29480001	29560000	#FF4848	1	0.875
chr1	29560001	29620000	B.1.2.2.1.1.2.2.2.1	0.22993931220499	.	29560001	29620000	#9191FF	1	0.375
chr1	29620001	29690000	B.2.1.2.1.1.2.1.2.2.2	0.126095751854349	.	29620001	29690000	#4848FF	1	0.25
chr1	29690001	29880000	B.2.2.1.2.2.2.1.1.2.1	0.0337154416722859	.	29690001	29880000	#0000FF	1	0.125
chr1	30020001	30120000	B.2.2.1.2.2.2.1.1.2.1	0.0337154416722859	.	30020001	30120000	#0000FF	1	0.125
chr1	30120001	30190000	B.2.1.1.1.2.2.2.1.2.2.2	0.165205664194201	.	30120001	30190000	#4848FF	1	0.25
chr1	30190001	30440000	B.2.2.1.2.2.2.1.2.1.1	0.0323668240053945	.	30190001	30440000	#0000FF	1	0.125
chr1	30440001	30640000	B.2.2.1.2.2.2.1.1.2.2	0.0330411328388402	.	30440001	30640000	#0000FF	1	0.125
chr1	30640001	30840000	B.2.2.1.2.2.2.1.2.1.2	0.0316925151719488	.	30640001	30840000	#0000FF	1	0.125
chr1	30840001	31190000	B.2.2.1.2.2.1.1.1.1	0.0397842211732974	.	30840001	31190000	#0000FF	1	0.125
chr1	31190001	31250000	A.1.1.2.1.2.2.1.1.2.2	0.906945380984491	.	31190001	31250000	#FF0000	1	1
chr1	31250001	31400000	A.2.1.2.2.1.2.2.1.2	0.522589345920432	.	31250001	31400000	#FF9191	1	0.75
chr1	31400001	31550000	A.1.1.2.2.1.1.1.1.1	0.897505057316251	.	31400001	31550000	#FF0000	1	1
chr1	31550001	31620000	B.1.1.1.1.1.2.1.2.1.1	0.382333108563722	.	31550001	31620000	#DADAFF	1	0.5
chr1	31620001	31660000	A.2.2.2.1.1.1.2.2.2.1	0.439649359406608	.	31620001	31660000	#FFDADA	1	0.625
chr1	31660001	31740000	B.1.1.2.1.2.2.2.1.1.1	0.320296695886716	.	31660001	31740000	#DADAFF	1	0.5
chr1	31740001	31790000	A.2.1.2.1.1.1.2.1.1	0.56372218476062	.	31740001	31790000	#FF9191	1	0.75
chr1	31790001	32010000	A.1.2.2.2.2.1.2.1.1	0.662845583277141	.	31790001	32010000	#FF4848	1	0.875
chr1	32010001	32060000	A.2.1.2.2.1.2.1.2.1.1.2	0.526635198921106	.	32010001	32060000	#FF9191	1	0.75
chr1	32060001	32130000	A.1.2.2.1.2.1.2.2.2.1.1	0.708024275118004	.	32060001	32130000	#FF4848	1	0.875
chr1	32130001	32250000	A.2.1.1.2.2.1.2.1.1.2.2	0.581254214430209	.	32130001	32250000	#FF9191	1	0.75
chr1	32250001	32340000	A.1.2.2.1.2.2.1.2.2.1	0.69925826028321	.	32250001	32340000	#FF4848	1	0.875
chr1	32340001	32430000	A.1.1.2.1.1.2.1.1.1.1	0.944032366824005	.	32340001	32430000	#FF0000	1	1
chr1	32430001	32640000	A.1.1.1.2.1.2.1.2.2	0.975724881995954	.	32430001	32640000	#FF0000	1	1
chr1	32640001	32700000	A.1.1.2.1.2.2.2.1.2.2	0.899527983816588	.	32640001	32700000	#FF0000	1	1
chr1	32700001	32750000	A.1.2.1.1.1.1.1.2.2.2.2	0.849629130141605	.	32700001	32750000	#FF4848	1	0.875
chr1	32750001	32820000	A.1.1.2.1.2.2.2.1.2.1	0.900202292650034	.	32750001	32820000	#FF0000	1	1
chr1	32820001	32890000	A.1.2.1.2.2.1.1.1.2.2.2.2	0.76534052596089	.	32820001	32890000	#FF4848	1	0.875
chr1	32890001	32960000	A.2.2.1.1.1.1.2.1	0.498988536749831	.	32890001	32960000	#FFDADA	1	0.625
chr1	32960001	33080000	A.1.2.2.2.2.1.1.1.2.1.2.2	0.66621712744437	.	32960001	33080000	#FF4848	1	0.875
chr1	33080001	33140000	A.1.1.2.2.2.1.1.1.1.1	0.873904248145651	.	33080001	33140000	#FF0000	1	1
chr1	33140001	33260000	A.1.2.1.2.2.1.1.2.2.1.2	0.762643290627107	.	33140001	33260000	#FF4848	1	0.875
chr1	33260001	33300000	A.1.2.1.2.2.1.2.2.2.1.1	0.75590020229265	.	33260001	33300000	#FF4848	1	0.875
chr1	33300001	33420000	A.1.2.1.2.2.2.2.1.1.1.1	0.745785569790964	.	33300001	33420000	#FF4848	1	0.875
chr1	33420001	33510000	A.1.1.2.1.1.2.2.2.2.2.2	0.93391773432232	.	33420001	33510000	#FF0000	1	1
chr1	33510001	33550000	A.2.1.1.2.2.2.1.1	0.574511126095752	.	33510001	33550000	#FF9191	1	0.75
chr1	33550001	33610000	A.1.2.2.2.2.1.2.1.2.1	0.662171274443695	.	33550001	33610000	#FF4848	1	0.875
chr1	33610001	33650000	A.2.2.1.1.1.1.2.2	0.498314227916386	.	33610001	33650000	#FFDADA	1	0.625
chr1	33650001	33790000	A.2.2.2.1.1.1.1.1.1	0.446392447741065	.	33650001	33790000	#FFDADA	1	0.625
chr1	33790001	33830000	A.2.1.2.2.1.1.1.2.1.2.1	0.537424140256237	.	33790001	33830000	#FF9191	1	0.75
chr1	33830001	33950000	A.2.2.1.1.1.2.1.2.1.2	0.495616992582603	.	33830001	33950000	#FFDADA	1	0.625
chr1	33950001	34110000	B.2.1.2.2.2.1.1.1.2.2	0.0890087660148348	.	33950001	34110000	#4848FF	1	0.25
chr1	34110001	34350000	B.2.2.2.1.2.2.1.2.1	0.016857720836143	.	34110001	34350000	#0000FF	1	0.125
chr1	34350001	34810000	B.2.2.2.2.1.1.2.2.1.2.2	0.00876601483479434	.	34350001	34810000	#0000FF	1	0.125
chr1	34810001	34920000	B.2.1.2.2.1.1.1.2.2.1.2	0.107215104517869	.	34810001	34920000	#4848FF	1	0.25
chr1	34920001	34980000	B.2.1.1.1.2.2.2.1.2.1	0.166554281861092	.	34920001	34980000	#4848FF	1	0.25
chr1	34980001	35020000	B.1.2.1.1.1.1.1.2	0.289952798381659	.	34980001	35020000	#9191FF	1	0.375
chr1	35020001	35060000	B.1.2.2.2.2.1.2	0.204989885367498	.	35020001	35060000	#9191FF	1	0.375
chr1	35060001	35240000	B.2.2.1.1.1.2.2.2	0.0714767363452461	.	35060001	35240000	#0000FF	1	0.125
chr1	35240001	35310000	B.1.2.1.2.1.1.1.2.2.2	0.264329062710721	.	35240001	35310000	#9191FF	1	0.375
chr1	35310001	35440000	A.2.2.2.2.1.2.2.1.2.2	0.403910991233985	.	35310001	35440000	#FFDADA	1	0.625
chr1	35440001	35640000	A.1.2.1.2.2.2.1.1.2.2	0.749157113958193	.	35440001	35640000	#FF4848	1	0.875
chr1	35640001	35730000	A.1.2.1.2.2.1.1.1.2.1.1.2.2	0.768712070128119	.	35640001	35730000	#FF4848	1	0.875
chr1	35730001	35930000	A.1.1.2.2.1.1.1.1.2.1	0.896830748482805	.	35730001	35930000	#FF0000	1	1
chr1	35930001	36120000	A.1.1.1.2.2.2.2.2	0.958867161159811	.	35930001	36120000	#FF0000	1	1
chr1	36120001	36170000	A.2.2.1.2.2.1.1.2.1.2	0.453809844908968	.	36120001	36170000	#FFDADA	1	0.625
chr1	36170001	36250000	A.1.2.1.2.2.1.1.1.2.2.2.1	0.766014834794336	.	36170001	36250000	#FF4848	1	0.875
chr1	36250001	36290000	A.2.1.2.1.1.1.1.1.1.1.1.1	0.570465273095078	.	36250001	36290000	#FF9191	1	0.75
chr1	36290001	36340000	A.2.2.1.1.1.1.1.1.1.1	0.503034389750506	.	36290001	36340000	#FFDADA	1	0.625
chr1	36340001	36390000	A.1.2.2.2.2.1.1.1.2.2.1	0.665542818610924	.	36340001	36390000	#FF4848	1	0.875
chr1	36390001	36600000	A.1.1.2.1.2.2.1.2.1.2.1	0.905596763317599	.	36390001	36600000	#FF0000	1	1
chr1	36600001	36690000	A.1.1.2.2.1.1.2.1.2.1.2	0.891436277815239	.	36600001	36690000	#FF0000	1	1
chr1	36690001	36780000	A.1.1.2.2.2.1.1.2.1	0.871207012811868	.	36690001	36780000	#FF0000	1	1
chr1	36780001	36830000	A.1.2.1.2.2.1.2.2.1.2	0.756574511126096	.	36780001	36830000	#FF4848	1	0.875
chr1	36830001	36870000	A.1.2.1.1.1.1.1.2.2.1	0.850977747808496	.	36830001	36870000	#FF4848	1	0.875
chr1	36870001	36940000	A.1.2.1.2.2.2.2.1.1.1.2	0.745111260957519	.	36870001	36940000	#FF4848	1	0.875
chr1	36940001	37490000	B.2.2.1.2.2.2.1.1.1	0.0343897505057316	.	36940001	37490000	#0000FF	1	0.125
chr1	37490001	37600000	B.2.2.1.1.1.2.2.1	0.0721510451786918	.	37490001	37600000	#0000FF	1	0.125
chr1	37600001	37730000	B.2.1.2.2.2.1.1.1.2.1	0.0896830748482805	.	37600001	37730000	#4848FF	1	0.25
chr1	37730001	37780000	B.1.2.1.2.1.1.2.2.2	0.259608900876601	.	37730001	37780000	#9191FF	1	0.375
chr1	37780001	37920000	B.2.1.1.2.2.1.2.2.2	0.137559002022927	.	37780001	37920000	#4848FF	1	0.25
chr1	37920001	38070000	A.1.2.1.1.1.2.1.2.2.1.1.1	0.843560350640593	.	37920001	38070000	#FF4848	1	0.875
chr1	38070001	38140000	A.2.2.2.1.1.1.2.2.1.2	0.440323668240054	.	38070001	38140000	#FFDADA	1	0.625
chr1	38140001	38180000	A.2.1.2.1.1.1.1.1.1.2	0.56844234659474	.	38140001	38180000	#FF9191	1	0.75
chr1	38180001	38260000	A.2.2.2.2.1.1.2.2.1.2	0.411328388401888	.	38180001	38260000	#FFDADA	1	0.625
chr1	38260001	38310000	A.1.2.2.1.2.1.2.1.2.1.1	0.712070128118678	.	38260001	38310000	#FF4848	1	0.875
chr1	38310001	38360000	A.1.2.1.2.2.2.2.2.2.1	0.739716790289953	.	38310001	38360000	#FF4848	1	0.875
chr1	38360001	38420000	A.1.1.2.2.2.1.1.1.1.2	0.873229939312205	.	38360001	38420000	#FF0000	1	1
chr1	38420001	38530000	A.1.1.2.2.1.1.2.1.2.1.1	0.892110586648685	.	38420001	38530000	#FF0000	1	1
chr1	38530001	38650000	B.1.1.1.2.2.1.1.2.2	0.343897505057316	.	38530001	38650000	#DADAFF	1	0.5
chr1	38650001	38920000	B.2.1.1.2.2.1.2.2.1.2	0.138233310856372	.	38650001	38920000	#4848FF	1	0.25
chr1	38920001	39080000	A.2.2.2.1.1.1.1.2.2.2	0.443020903573837	.	38920001	39080000	#FFDADA	1	0.625
chr1	39080001	39280000	B.2.1.2.1.1.2.2.2	0.124747134187458	.	39080001	39280000	#4848FF	1	0.25
chr1	39280001	39310000	A.2.2.2.2.1.2.1.2	0.406608226567768	.	39280001	39310000	#FFDADA	1	0.625
chr1	39310001	39360000	A.2.1.1.1.1.1.1.1.1	0.650033715441672	.	39310001	39360000	#FF9191	1	0.75
chr1	39360001	39440000	B.1.1.1.1.1.2.1.2.1.2	0.381658799730276	.	39360001	39440000	#DADAFF	1	0.5
chr1	39440001	39520000	A.1.2.2.1.2.1.1.2.1	0.715441672285907	.	39440001	39520000	#FF4848	1	0.875
chr1	39520001	39560000	A.2.1.2.2.1.1.2.1.2.1	0.533378287255563	.	39520001	39560000	#FF9191	1	0.75
chr1	39560001	39660000	A.1.2.1.1.1.1.1.1.1.2.2	0.853000674308833	.	39560001	39660000	#FF4848	1	0.875
chr1	39660001	40030000	A.1.1.1.2.1.2.1.1.2	0.977073499662846	.	39660001	40030000	#FF0000	1	1
chr1	40030001	40080000	A.1.2.1.2.2.1.2.1.1.2.1	0.759946055293324	.	40030001	40080000	#FF4848	1	0.875
chr1	40080001	40540000	A.1.1.1.1.2.1.2.2	0.991233985165206	.	40080001	40540000	#FF0000	1	1
chr1	40540001	40620000	A.1.2.1.2.2.1.2.1.1.1	0.76062036412677	.	40540001	40620000	#FF4848	1	0.875
chr1	40620001	40780000	A.1.1.1.2.2.2.1.2.1	0.961564396493594	.	40620001	40780000	#FF0000	1	1
chr1	40780001	40830000	A.1.2.1.2.2.1.2.1.1.2.2	0.759271746459879	.	40780001	40830000	#FF4848	1	0.875
chr1	40830001	41000000	A.1.1.1.2.2.2.1.1.2	0.96223870532704	.	40830001	41000000	#FF0000	1	1
chr1	41000001	41140000	A.2.1.1.2.2.1.2.1.2.2	0.579905596763318	.	41000001	41140000	#FF9191	1	0.75
chr1	41140001	41230000	A.1.1.2.1.2.2.1.2.2.1.2.1	0.903573836817262	.	41140001	41230000	#FF0000	1	1
chr1	41230001	41290000	A.1.2.1.2.2.1.1.2.2.2.1	0.761968981793661	.	41230001	41290000	#FF4848	1	0.875
chr1	41290001	41330000	A.2.1.1.2.2.2.2.2.2	0.571139581928523	.	41290001	41330000	#FF9191	1	0.75
chr1	41330001	41430000	A.2.2.2.1.1.1.2.1.2	0.441672285906945	.	41330001	41430000	#FFDADA	1	0.625
chr1	41430001	41480000	A.1.2.2.2.2.2.2.1.2	0.652730950775455	.	41430001	41480000	#FF4848	1	0.875
chr1	41480001	41720000	A.2.1.1.1.1.1.2.1.1	0.645987862440998	.	41480001	41720000	#FF9191	1	0.75
chr1	41720001	41800000	B.1.2.1.2.1.1.1.2.2.1	0.265003371544167	.	41720001	41800000	#9191FF	1	0.375
chr1	41800001	41850000	A.2.2.1.2.2.2.2.2.2	0.447066756574511	.	41800001	41850000	#FFDADA	1	0.625
chr1	41850001	41900000	B.1.2.1.1.1.1.2.2.2	0.287255563047876	.	41850001	41900000	#9191FF	1	0.375
chr1	41900001	41970000	B.1.2.1.1.1.1.2.1.2	0.288604180714767	.	41900001	41970000	#9191FF	1	0.375
chr1	41970001	42030000	B.1.2.1.1.1.1.1.1.1	0.29130141604855	.	41970001	42030000	#9191FF	1	0.375
chr1	42030001	42080000	A.2.2.2.2.1.1.2.1.2	0.412677006068779	.	42030001	42080000	#FFDADA	1	0.625
chr1	42080001	42220000	A.1.1.2.1.2.1.1.1.2.1	0.929871881321645	.	42080001	42220000	#FF0000	1	1
chr1	42220001	42280000	A.2.1.1.1.2.1.1.1.2	0.630478759271746	.	42220001	42280000	#FF9191	1	0.75
chr1	42280001	42510000	A.1.2.1.2.1.1.2.1.2.1	0.789615643964936	.	42280001	42510000	#FF4848	1	0.875
chr1	42510001	42630000	B.1.1.2.1.2.2.2.2.2.2	0.314227916385705	.	42510001	42630000	#DADAFF	1	0.5
chr1	42630001	42820000	A.1.2.2.1.2.2.1.1.2	0.701955495616993	.	42630001	42820000	#FF4848	1	0.875
chr1	42820001	42910000	B.1.1.2.1.2.2.2.2.2.1	0.31490222521915	.	42820001	42910000	#DADAFF	1	0.5
chr1	42910001	43120000	B.1.1.1.2.2.2.1	0.341874578556979	.	42910001	43120000	#DADAFF	1	0.5
chr1	43120001	43180000	A.1.2.2.1.2.2.1.2.1.2.2	0.699932569116655	.	43120001	43180000	#FF4848	1	0.875
chr1	43180001	43220000	A.2.2.1.2.2.1.1.2.1.1	0.454484153742414	.	43180001	43220000	#FFDADA	1	0.625
chr1	43220001	43280000	A.2.1.1.1.1.2.1.2.2.1.1.2.2.2	0.634524612272421	.	43220001	43280000	#FF9191	1	0.75
chr1	43280001	43320000	A.2.1.2.1.1.1.1.1.1.1.1.2	0.569790964261632	.	43280001	43320000	#FF9191	1	0.75
chr1	43320001	43390000	B.1.1.1.1.1.1.1.2.1.2	0.386378961564396	.	43320001	43390000	#DADAFF	1	0.5
chr1	43390001	43430000	A.1.2.1.2.2.2.2.1.2.2.2	0.741065407956844	.	43390001	43430000	#FF4848	1	0.875
chr1	43430001	43620000	B.1.1.2.2.2.2.1.1.1	0.295347269049225	.	43430001	43620000	#DADAFF	1	0.5
chr1	43620001	43710000	A.1.2.2.1.2.2.1.1.1.1	0.70397842211733	.	43620001	43710000	#FF4848	1	0.875
chr1	43710001	43820000	A.2.1.1.2.2.1.2.1.1.2.1	0.581928523263655	.	43710001	43820000	#FF9191	1	0.75
chr1	43820001	43860000	A.1.2.2.1.2.1.2.2.2.2.2.2	0.704652730950775	.	43820001	43860000	#FF4848	1	0.875
chr1	43860001	43930000	A.2.1.1.1.1.2.1.2.2.1.1.2.2.1	0.635198921105867	.	43860001	43930000	#FF9191	1	0.75
chr1	43930001	44100000	A.2.2.2.2.1.2.2.2	0.403236682400539	.	43930001	44100000	#FFDADA	1	0.625
chr1	44100001	44180000	A.1.2.2.1.2.1.2.2.2.2.1	0.706001348617667	.	44100001	44180000	#FF4848	1	0.875
chr1	44180001	44320000	A.1.2.1.1.1.2.1.1.2.2	0.844908968307485	.	44180001	44320000	#FF4848	1	0.875
chr1	44320001	44400000	A.2.1.2.1.1.1.1.1.2.2	0.567093728927849	.	44320001	44400000	#FF9191	1	0.75
chr1	44400001	44460000	A.1.2.1.2.2.1.1.1.2.1.1.2.1	0.769386378961564	.	44400001	44460000	#FF4848	1	0.875
chr1	44460001	44520000	A.2.1.2.1.1.1.2.1.2.1.1	0.563047875927175	.	44460001	44520000	#FF9191	1	0.75
chr1	44520001	44660000	B.1.2.2.1.1.2.1.1.1	0.233310856372218	.	44520001	44660000	#9191FF	1	0.375
chr1	44660001	44830000	B.1.1.1.1.1.1.1.1	0.388401888064734	.	44660001	44830000	#DADAFF	1	0.5
chr1	44830001	44980000	B.2.1.2.2.1.1.1.2.1.1	0.109238031018206	.	44830001	44980000	#4848FF	1	0.25
chr1	44980001	45080000	B.1.2.2.2.2.1.1.2.2	0.205664194200944	.	44980001	45080000	#9191FF	1	0.375
chr1	45080001	45130000	A.2.1.1.2.2.1.1.2.1	0.583951449763992	.	45080001	45130000	#FF9191	1	0.75
chr1	45130001	45180000	A.1.1.2.2.2.1.2.1.2.1.2	0.867161159811194	.	45130001	45180000	#FF0000	1	1
chr1	45180001	45290000	A.1.1.1.2.1.2.1.1.1	0.977747808496291	.	45180001	45290000	#FF0000	1	1
chr1	45290001	45520000	A.1.2.1.1.1.2.1.1.2.1	0.845583277140931	.	45290001	45520000	#FF4848	1	0.875
chr1	45520001	45650000	B.1.2.1.2.1.1.2.1.2.1	0.261631827376939	.	45520001	45650000	#9191FF	1	0.375
chr1	45650001	45760000	B.1.2.1.1.1.1.2.2.1	0.287929871881322	.	45650001	45760000	#9191FF	1	0.375
chr1	45760001	45840000	A.1.1.2.1.2.2.1.2.2.1.2.2	0.902899527983817	.	45760001	45840000	#FF0000	1	1
chr1	45840001	45940000	A.1.2.1.1.1.2.2.1.1.1	0.840863115306811	.	45840001	45940000	#FF4848	1	0.875
chr1	45940001	46170000	A.1.1.1.1.2.1.1.1.1	0.993931220498989	.	45940001	46170000	#FF0000	1	1
chr1	46170001	46310000	A.1.1.2.1.1.2.2.2.2.1.1.2	0.935940660822657	.	46170001	46310000	#FF0000	1	1
chr1	46310001	46500000	A.1.1.2.1.2.2.1.2.1.1	0.906271072151045	.	46310001	46500000	#FF0000	1	1
chr1	46500001	46670000	A.1.1.1.1.2.2.2.1.1	0.988536749831423	.	46500001	46670000	#FF0000	1	1
chr1	46670001	46770000	A.1.1.2.1.1.2.1.1.2	0.942683749157114	.	46670001	46770000	#FF0000	1	1
chr1	46770001	46820000	A.1.1.1.2.2.2.1.1.1	0.962913014160485	.	46770001	46820000	#FF0000	1	1
chr1	46820001	46920000	A.2.1.2.2.1.2.2.1.1.2	0.523263654753877	.	46820001	46920000	#FF9191	1	0.75
chr1	46920001	47060000	B.1.1.1.2.2.2.2.1	0.341200269723533	.	46920001	47060000	#DADAFF	1	0.5
chr1	47060001	47150000	A.1.2.1.1.2.2.1.2.1.1	0.821308159136885	.	47060001	47150000	#FF4848	1	0.875
chr1	47150001	47190000	A.2.1.1.1.2.1.2.2.1	0.622387053270398	.	47150001	47190000	#FF9191	1	0.75
chr1	47190001	47290000	B.2.1.2.2.2.1.1.1.1.1	0.0910316925151719	.	47190001	47290000	#4848FF	1	0.25
chr1	47290001	47630000	B.2.2.2.1.2.2.2.2.2	0.0141604855023601	.	47290001	47630000	#0000FF	1	0.125
chr1	47630001	47730000	B.1.1.2.1.2.2.2.2.1.2.1	0.316250842886042	.	47630001	47730000	#DADAFF	1	0.5
chr1	47730001	47820000	A.1.1.2.1.2.1.1.2.1.1	0.928523263654754	.	47730001	47820000	#FF0000	1	1
chr1	47820001	47910000	A.2.1.2.2.2.2.2.1	0.506405933917734	.	47820001	47910000	#FF9191	1	0.75
chr1	47910001	48200000	B.2.2.1.2.2.1.2.2.2	0.0350640593391773	.	47910001	48200000	#0000FF	1	0.125
chr1	48200001	48230000	B.2.1.1.1.2.1.2.2.1.2	0.174645987862441	.	48200001	48230000	#4848FF	1	0.25
chr1	48230001	48540000	B.2.2.2.1.2.2.1.1	0.0175320296695887	.	48230001	48540000	#0000FF	1	0.125
chr1	48540001	48580000	B.2.1.2.2.1.1.1.1.1	0.110586648685098	.	48540001	48580000	#4848FF	1	0.25
chr1	48580001	48720000	B.2.2.2.1.1.2.1.2	0.0229265003371544	.	48580001	48720000	#0000FF	1	0.125
chr1	48720001	48970000	B.2.2.2.2.1.1.1.1.2	0.0128118678354686	.	48720001	48970000	#0000FF	1	0.125
chr1	48970001	49120000	B.2.2.1.2.2.2.2.2.1	0.0296695886716116	.	48970001	49120000	#0000FF	1	0.125
chr1	49120001	49270000	B.2.1.2.2.2.1.1.2.1	0.0883344571813891	.	49120001	49270000	#4848FF	1	0.25
chr1	49270001	50810000	B.2.2.2.2.2.2	0.000674308833445718	.	49270001	50810000	#0000FF	1	0.125
chr1	50810001	50900000	B.2.1.1.1.1.2.2.2.2.2	0.180040458530007	.	50810001	50900000	#4848FF	1	0.25
chr1	50900001	51220000	A.2.1.2.2.2.1.2.2	0.515171948752529	.	50900001	51220000	#FF9191	1	0.75
chr1	51220001	51460000	A.1.2.1.1.2.2.1.2.1.2	0.820633850303439	.	51220001	51460000	#FF4848	1	0.875
chr1	51460001	51690000	A.2.2.1.2.1.1.1.1.2	0.472690492245448	.	51460001	51690000	#FFDADA	1	0.625
chr1	51690001	51790000	A.1.1.2.1.1.1.1.2.1.2.2.2	0.9527983816588	.	51690001	51790000	#FF0000	1	1
chr1	51790001	51850000	A.1.2.1.1.1.2.1.2.1	0.844234659474039	.	51790001	51850000	#FF4848	1	0.875
chr1	51850001	51950000	A.1.1.1.2.1.2.2.1.2	0.974376264329063	.	51850001	51950000	#FF0000	1	1
chr1	51950001	51990000	A.1.1.2.1.1.1.1.1.1.1	0.958192852326366	.	51950001	51990000	#FF0000	1	1
chr1	51990001	52040000	A.1.1.2.1.2.2.1.2.2.1.1	0.904248145650708	.	51990001	52040000	#FF0000	1	1
chr1	52040001	52180000	A.1.1.2.1.1.1.1.2.1.2.1	0.954146999325691	.	52040001	52180000	#FF0000	1	1
chr1	52180001	52360000	A.1.1.1.2.1.1.1.2.2.1	0.981793661496966	.	52180001	52360000	#FF0000	1	1
chr1	52360001	52410000	A.2.1.2.2.1.2.1.1.2	0.527983816587997	.	52360001	52410000	#FF9191	1	0.75
chr1	52410001	52480000	A.1.2.2.2.2.2.1.2.2.2	0.654079568442347	.	52410001	52480000	#FF4848	1	0.875
chr1	52480001	52560000	A.1.1.2.2.1.1.1.1.2.2	0.896156439649359	.	52480001	52560000	#FF0000	1	1
chr1	52560001	52620000	A.2.1.2.1.1.2.1.2.2	0.558327714093055	.	52560001	52620000	#FF9191	1	0.75
chr1	52620001	52800000	A.2.2.2.1.1.2.1.2.2	0.436952124072825	.	52620001	52800000	#FFDADA	1	0.625
chr1	52800001	52910000	A.1.1.2.2.2.1.2.1.1.2.1	0.869184086311531	.	52800001	52910000	#FF0000	1	1
chr1	52910001	52990000	A.1.2.2.1.2.2.1.2.1.1	0.701281186783547	.	52910001	52990000	#FF4848	1	0.875
chr1	52990001	53020000	A.1.2.2.1.2.1.2.2.1.2	0.70869858395145	.	52990001	53020000	#FF4848	1	0.875
chr1	53020001	53220000	A.1.1.2.2.1.1.1.2.2	0.894133513149022	.	53020001	53220000	#FF0000	1	1
chr1	53220001	53300000	A.2.1.1.1.1.1.2.1.2	0.645313553607552	.	53220001	53300000	#FF9191	1	0.75
chr1	53300001	53340000	A.1.2.1.2.2.1.1.1.2.1.2	0.768037761294673	.	53300001	53340000	#FF4848	1	0.875
chr1	53340001	53520000	A.2.1.1.1.1.2.2.2	0.631827376938638	.	53340001	53520000	#FF9191	1	0.75
chr1	53520001	53650000	B.1.2.1.2.1.1.2.1.2.2	0.260957518543493	.	53520001	53650000	#9191FF	1	0.375
chr1	53650001	53710000	A.1.2.1.1.1.2.1.2.2.1.1.2	0.842886041807148	.	53650001	53710000	#FF4848	1	0.875
chr1	53710001	53840000	A.1.2.1.2.2.2.1.1.1.2.1	0.752528658125421	.	53710001	53840000	#FF4848	1	0.875
chr1	53840001	53880000	A.2.1.2.2.1.1.1.2.1.1.2	0.538098449089683	.	53840001	53880000	#FF9191	1	0.75
chr1	53880001	54220000	B.2.1.2.1.1.2.2.1	0.125421443020904	.	53880001	54220000	#4848FF	1	0.25
chr1	54220001	54280000	A.2.1.1.2.2.1.1.1.1	0.585300067430883	.	54220001	54280000	#FF9191	1	0.75
chr1	54280001	54420000	A.1.1.2.1.1.2.2.1.2	0.939312204989885	.	54280001	54420000	#FF0000	1	1
chr1	54420001	54500000	A.2.1.2.2.1.1.1.1.1	0.540795684423466	.	54420001	54500000	#FF9191	1	0.75
chr1	54500001	54540000	A.1.2.2.2.2.2.1.1.1.2.1.1	0.658799730276467	.	54500001	54540000	#FF4848	1	0.875
chr1	54540001	54640000	B.1.1.1.1.1.2.1.1	0.383007417397168	.	54540001	54640000	#DADAFF	1	0.5
chr1	54640001	54810000	A.2.1.2.1.1.2.2	0.557653405259609	.	54640001	54810000	#FF9191	1	0.75
chr1	54810001	54880000	A.1.2.1.1.2.2.1.2.2.1.2	0.819285232636548	.	54810001	54880000	#FF4848	1	0.875
chr1	54880001	54970000	A.2.2.1.2.2.2.2.2.1	0.447741065407957	.	54880001	54970000	#FFDADA	1	0.625
chr1	54970001	55170000	B.1.1.2.2.2.2.1.1.2	0.294672960215779	.	54970001	55170000	#DADAFF	1	0.5
chr1	55170001	55280000	A.1.2.2.2.2.2.1.1.2	0.656776803776129	.	55170001	55280000	#FF4848	1	0.875
chr1	55280001	55360000	A.2.1.1.2.2.1.1.1.2	0.584625758597438	.	55280001	55360000	#FF9191	1	0.75
chr1	55360001	55450000	A.2.2.1.2.2.2.2.1	0.448415374241403	.	55360001	55450000	#FFDADA	1	0.625
chr1	55450001	55520000	B.1.1.1.2.2.1.1.1	0.345920431557653	.	55450001	55520000	#DADAFF	1	0.5
chr1	55520001	55570000	A.2.1.2.2.1.1.1.2.2	0.536075522589346	.	55520001	55570000	#FF9191	1	0.75
chr1	55570001	55690000	A.1.1.2.2.2.2.2.2.2	0.855023600809171	.	55570001	55690000	#FF0000	1	1
chr1	55690001	55760000	A.2.1.1.2.1.2.2.2.2.2	0.585974376264329	.	55690001	55760000	#FF9191	1	0.75
chr1	55760001	55810000	B.1.1.2.2.2.1.1.1.2	0.299393122049899	.	55760001	55810000	#DADAFF	1	0.5
chr1	55810001	56620000	B.2.2.2.1.1.1.1.1	0.0283209710047202	.	55810001	56620000	#0000FF	1	0.125
chr1	56620001	56920000	B.1.2.1.2.1.2.1.1	0.258934592043156	.	56620001	56920000	#9191FF	1	0.375
chr1	56920001	56980000	A.2.2.2.2.2.2.1.2.2	0.392447741065408	.	56920001	56980000	#FFDADA	1	0.625
chr1	56980001	57060000	A.2.1.2.2.2.2.1.2.1	0.509103169251517	.	56980001	57060000	#FF9191	1	0.75
chr1	57060001	57260000	B.2.2.1.1.2.2.2.1.2.1.2.2	0.0566419420094403	.	57060001	57260000	#0000FF	1	0.125
chr1	57260001	57310000	B.2.1.1.2.1.1.2.2.1.1	0.152393796358732	.	57260001	57310000	#4848FF	1	0.25
chr1	57310001	57590000	B.2.2.2.2.1.1.2.1.1	0.0114632501685772	.	57310001	57590000	#0000FF	1	0.125
chr1	57590001	58840000	B.2.2.2.2.1.2.2.2.1	0.00472016183412003	.	57590001	58840000	#0000FF	1	0.125
chr1	58840001	58960000	B.2.1.1.1.2.1.2.1.1	0.177343223196224	.	58840001	58960000	#4848FF	1	0.25
chr1	58960001	59050000	A.1.2.2.2.1.2.2.1.2.1.2	0.672285906945381	.	58960001	59050000	#FF4848	1	0.875
chr1	59050001	59120000	A.2.2.1.2.1.1.1.2.1	0.472016183412003	.	59050001	59120000	#FFDADA	1	0.625
chr1	59120001	59170000	A.1.2.2.2.1.1.1.2.2.1	0.691166554281861	.	59120001	59170000	#FF4848	1	0.875
chr1	59170001	59240000	A.2.1.1.2.1.2.2.1.2.1	0.592043155765341	.	59170001	59240000	#FF9191	1	0.75
chr1	59240001	59360000	A.1.2.1.2.1.2.2.1.1.1	0.776129467296022	.	59240001	59360000	#FF4848	1	0.875
chr1	59360001	59430000	A.1.2.2.2.1.2.2.1.2.1.1	0.672960215778827	.	59360001	59430000	#FF4848	1	0.875
chr1	59430001	59500000	A.1.1.2.2.1.2.2.2.2.2	0.874578556979096	.	59430001	59500000	#FF0000	1	1
chr1	59500001	59730000	A.2.1.1.2.1.2.1.1.1	0.598111935266352	.	59500001	59730000	#FF9191	1	0.75
chr1	59730001	59910000	A.1.2.1.2.1.2.2.1.2	0.77478084962913	.	59730001	59910000	#FF4848	1	0.875
chr1	59910001	60240000	A.2.2.1.1.2.2.1.2	0.47875927174646	.	59910001	60240000	#FFDADA	1	0.625
chr1	60240001	60270000	B.1.1.1.2.1.2.1.2.1.1	0.351314902225219	.	60240001	60270000	#DADAFF	1	0.5
chr1	60270001	60340000	A.2.2.1.1.2.2.2.2.2.1	0.474713418745786	.	60270001	60340000	#FFDADA	1	0.625
chr1	60340001	60430000	B.2.1.1.1.1.1.2.2.2.2.1	0.189480782198247	.	60340001	60430000	#4848FF	1	0.25
chr1	60430001	61430000	B.2.2.2.2.2.1.1.2	0.00202292650033715	.	60430001	61430000	#0000FF	1	0.125
chr1	61430001	61560000	B.2.1.1.2.1.2.1.2.2.1	0.146999325691167	.	61430001	61560000	#4848FF	1	0.25
chr1	61560001	61810000	B.2.1.1.2.1.2.1.2.1	0.147673634524612	.	61560001	61810000	#4848FF	1	0.25
chr1	61810001	62160000	B.2.2.1.1.1.1.1.1.2	0.0775455158462576	.	61810001	62160000	#0000FF	1	0.125
chr1	62160001	62220000	A.1.2.2.2.1.2.2.1.1.1.1	0.674983142279164	.	62160001	62220000	#FF4848	1	0.875
chr1	62220001	62300000	A.2.2.1.1.2.2.2.2.2.2	0.47403910991234	.	62220001	62300000	#FFDADA	1	0.625
chr1	62300001	62650000	B.1.2.2.1.1.1.2.2	0.233985165205664	.	62300001	62650000	#9191FF	1	0.375
chr1	62650001	62700000	B.2.1.1.2.1.1.2.2.1.2.1	0.151719487525287	.	62650001	62700000	#4848FF	1	0.25
chr1	62700001	62890000	B.2.1.2.2.1.1.1.2.2.2	0.106540795684423	.	62700001	62890000	#4848FF	1	0.25
chr1	62890001	63070000	A.1.1.2.2.1.2.2.1.1.1	0.880647336480108	.	62890001	63070000	#FF0000	1	1
chr1	63070001	63240000	A.1.1.2.1.2.1.1.2.1.2.2.2.2	0.923803101820634	.	63070001	63240000	#FF0000	1	1
chr1	63240001	63280000	A.1.2.1.1.2.2.1.2.2.2.2	0.817936614969656	.	63240001	63280000	#FF4848	1	0.875
chr1	63280001	63570000	B.2.1.1.2.2.1.1	0.142279163857047	.	63280001	63570000	#4848FF	1	0.25
chr1	63570001	63780000	B.2.2.1.1.1.1.1.2	0.0768712070128119	.	63570001	63780000	#0000FF	1	0.125
chr1	63780001	63820000	B.1.1.1.2.1.1.2.1.2.2.1	0.355360755225893	.	63780001	63820000	#DADAFF	1	0.5
chr1	63820001	63970000	A.1.2.2.2.1.2.2.1.1.1.2	0.674308833445718	.	63820001	63970000	#FF4848	1	0.875
chr1	63970001	64070000	A.1.2.1.1.2.1.2.2.1.2.2.1.2	0.82670262980445	.	63970001	64070000	#FF4848	1	0.875
chr1	64070001	64120000	A.2.2.1.2.1.2.2.1.2.2	0.456507080242751	.	64070001	64120000	#FFDADA	1	0.625
chr1	64120001	64180000	B.1.2.1.2.2.1.2.1.2.2	0.242751180040459	.	64120001	64180000	#9191FF	1	0.375
chr1	64180001	64340000	B.2.1.2.2.2.1.1.2.2	0.0876601483479434	.	64180001	64340000	#4848FF	1	0.25
chr1	64340001	64380000	B.1.2.1.2.2.1.2.1.2.1	0.243425488873904	.	64340001	64380000	#9191FF	1	0.375
chr1	64380001	64620000	B.2.2.1.2.2.1.2.2.1	0.0357383681726231	.	64380001	64620000	#0000FF	1	0.125
chr1	64620001	64720000	B.1.1.1.2.1.1.2.1.2.2.2	0.354686446392448	.	64620001	64720000	#DADAFF	1	0.5
chr1	64720001	65310000	B.2.2.2.2.1.1.2.1.2	0.0107889413351315	.	64720001	65310000	#0000FF	1	0.125
chr1	65310001	65460000	A.1.2.2.2.1.1.1.1.2.2	0.692515171948753	.	65310001	65460000	#FF4848	1	0.875
chr1	65460001	65540000	B.1.1.1.2.1.1.2.1.2.1.2	0.356035064059339	.	65460001	65540000	#DADAFF	1	0.5
chr1	65540001	65610000	B.1.1.2.1.1.2.2.1	0.330411328388402	.	65540001	65610000	#DADAFF	1	0.5
chr1	65610001	65680000	A.1.2.1.2.1.2.2.2.1.2.2	0.772757923128793	.	65610001	65680000	#FF4848	1	0.875
chr1	65680001	65740000	A.2.2.1.2.1.2.2.1.1.1	0.458530006743088	.	65680001	65740000	#FFDADA	1	0.625
chr1	65740001	65860000	B.1.2.2.2.1.1.2.2.2	0.214430209035738	.	65740001	65860000	#9191FF	1	0.375
chr1	65860001	65910000	A.2.2.1.2.1.2.2.1.1.2	0.457855697909643	.	65860001	65910000	#FFDADA	1	0.625
chr1	65910001	66190000	B.2.2.1.1.2.2.2.1.2.1.2.1	0.057316250842886	.	65910001	66190000	#0000FF	1	0.125
chr1	66190001	66260000	B.2.1.1.2.1.1.2.1.1.1	0.157113958192852	.	66190001	66260000	#4848FF	1	0.25
chr1	66260001	66400000	B.2.1.1.1.1.1.2.1.1.2	0.19217801753203	.	66260001	66400000	#4848FF	1	0.25
chr1	66400001	66630000	B.2.2.1.1.2.1.2.2.1.2	0.0633850303438975	.	66400001	66630000	#0000FF	1	0.125
chr1	66630001	66720000	B.1.2.2.2.1.1.2.1.2.2.2	0.217127444369521	.	66630001	66720000	#9191FF	1	0.375
chr1	66720001	66870000	A.1.1.1.2.1.1.2.1	0.980445043830074	.	66720001	66870000	#FF0000	1	1
chr1	66870001	66910000	A.1.2.1.2.1.2.1.1.2.1	0.782872555630479	.	66870001	66910000	#FF4848	1	0.875
chr1	66910001	67020000	B.1.2.2.2.1.2.2.1.1	0.21105866486851	.	66910001	67020000	#9191FF	1	0.375
chr1	67020001	67390000	B.2.1.1.1.1.1.2.2.1	0.190829399865138	.	67020001	67390000	#4848FF	1	0.25
chr1	67390001	67460000	A.1.1.2.1.2.1.2.2.2.2.2	0.911665542818611	.	67390001	67460000	#FF0000	1	1
chr1	67460001	67530000	A.1.2.1.2.1.2.2.2.1.2.1	0.773432231962239	.	67460001	67530000	#FF4848	1	0.875
chr1	67530001	67620000	A.2.1.1.2.1.2.2.1.2.2.2	0.589345920431558	.	67530001	67620000	#FF9191	1	0.75
chr1	67620001	67690000	A.1.1.2.2.2.2.1.1.1	0.863115306810519	.	67620001	67690000	#FF0000	1	1
chr1	67690001	67870000	A.1.2.1.1.2.1.2.2.1.2.2.2	0.826028320971005	.	67690001	67870000	#FF4848	1	0.875
chr1	67870001	67900000	A.1.2.1.2.1.1.1.2.1.1.2.1	0.797707349966285	.	67870001	67900000	#FF4848	1	0.875
chr1	67900001	67980000	A.2.1.1.2.1.2.2.2.1.1.2	0.587997302764666	.	67900001	67980000	#FF9191	1	0.75
chr1	67980001	68040000	B.1.1.1.1.2.2.2.2.1.1	0.368846931894808	.	67980001	68040000	#DADAFF	1	0.5
chr1	68040001	68140000	B.1.1.1.2.1.1.2.1.2.1.1	0.356709372892785	.	68040001	68140000	#DADAFF	1	0.5
chr1	68140001	68230000	A.1.2.1.2.1.1.1.1.2.2.1	0.800404585300067	.	68140001	68230000	#FF4848	1	0.875
chr1	68230001	68320000	B.1.1.2.2.1.1.2.2	0.31018206338503	.	68230001	68320000	#DADAFF	1	0.5
chr1	68320001	68610000	B.2.2.1.2.1.1.2.2.1	0.0485502360080917	.	68320001	68610000	#0000FF	1	0.125
chr1	68610001	68670000	B.1.2.1.1.2.2.1.2.2.2.1.2	0.273769386378962	.	68610001	68670000	#9191FF	1	0.375
chr1	68670001	68800000	B.2.1.2.1.2.2.2.2.1.2	0.111935266351989	.	68670001	68800000	#4848FF	1	0.25
chr1	68800001	68830000	B.1.2.2.1.2.1.1.1	0.228590694538098	.	68800001	68830000	#9191FF	1	0.375
chr1	68830001	68940000	B.2.1.1.2.1.1.2.1.2.1.2.1	0.154416722859069	.	68830001	68940000	#4848FF	1	0.25
chr1	68940001	68980000	A.2.2.2.2.2.2.1.2.1.1	0.395144976399191	.	68940001	68980000	#FFDADA	1	0.625
chr1	68980001	70610000	B.2.2.2.2.1.2.1.2	0.00606877950101146	.	68980001	70610000	#0000FF	1	0.125
chr1	70610001	70650000	A.2.1.1.2.1.2.1.2.1.2	0.596089008766015	.	70610001	70650000	#FF9191	1	0.75
chr1	70650001	70830000	A.1.1.1.2.2.1.1.2.2	0.970330411328388	.	70650001	70830000	#FF0000	1	1
chr1	70830001	70900000	A.1.2.2.1.1.1.1.2.1.2	0.729602157788267	.	70830001	70900000	#FF4848	1	0.875
chr1	70900001	70990000	A.2.2.1.1.2.2.1.1.2	0.479433580579906	.	70900001	70990000	#FFDADA	1	0.625
chr1	70990001	71520000	B.2.2.1.2.1.2.1.1.2.2	0.0458530006743088	.	70990001	71520000	#0000FF	1	0.125
chr1	71520001	71560000	A.2.1.2.1.2.1.1.2.1.2.1	0.553607552258935	.	71520001	71560000	#FF9191	1	0.75
chr1	71560001	71780000	B.2.2.1.1.2.1.2.2.2.1	0.0627107215104518	.	71560001	71780000	#0000FF	1	0.125
chr1	71780001	72730000	B.2.2.1.2.1.2.1.2.2	0.0438300741739717	.	71780001	72730000	#0000FF	1	0.125
chr1	72730001	72770000	B.2.1.1.2.1.1.2.1.2.2	0.153068105192178	.	72730001	72770000	#4848FF	1	0.25
chr1	72810001	72880000	B.2.1.1.2.1.1.2.1.2.2	0.153068105192178	.	72810001	72880000	#4848FF	1	0.25
chr1	72880001	72920000	B.1.2.2.1.2.1.1.2	0.227916385704653	.	72880001	72920000	#9191FF	1	0.375
chr1	72920001	74490000	B.2.2.2.2.1.1.1.1.1	0.0134861766689144	.	72920001	74490000	#0000FF	1	0.125
chr1	74490001	74610000	B.2.1.1.2.1.2.1.1.2	0.148347943358058	.	74490001	74610000	#4848FF	1	0.25
chr1	74610001	74640000	B.1.2.1.2.2.1.1.1.2	0.24881995954147	.	74610001	74640000	#9191FF	1	0.375
chr1	74640001	74680000	B.1.1.1.2.1.2.1.1.1.2	0.352663519892111	.	74640001	74680000	#DADAFF	1	0.5
chr1	74680001	75030000	B.2.1.2.2.1.2.1.1.1	0.101820633850303	.	74680001	75030000	#4848FF	1	0.25
chr1	75030001	75100000	B.1.1.2.2.1.1.1.2.1	0.312879298718813	.	75030001	75100000	#DADAFF	1	0.5
chr1	75100001	75170000	A.2.2.1.2.1.2.1.1.2.2.2	0.463924477410654	.	75100001	75170000	#FFDADA	1	0.625
chr1	75170001	75220000	A.2.1.1.1.2.1.1.2.1.1.1	0.629804450438301	.	75170001	75220000	#FF9191	1	0.75
chr1	75220001	75300000	B.1.1.1.2.1.2.1.2.2.1	0.349966284558328	.	75220001	75300000	#DADAFF	1	0.5
chr1	75300001	75660000	B.2.2.1.2.1.2.1.1.2.1	0.0465273095077545	.	75300001	75660000	#0000FF	1	0.125
chr1	75660001	75750000	B.2.1.1.1.1.1.2.1.1.1.1	0.193526635198921	.	75660001	75750000	#4848FF	1	0.25
chr1	75750001	76180000	B.2.1.2.1.2.2.2.2.2	0.111260957518543	.	75750001	76180000	#4848FF	1	0.25
chr1	76180001	76280000	A.1.2.1.2.1.2.2.2.1.1	0.774106540795684	.	76180001	76280000	#FF4848	1	0.875
chr1	76280001	76370000	B.1.2.1.2.2.1.1.2.1.2.2	0.246797033041133	.	76280001	76370000	#9191FF	1	0.375
chr1	76370001	76470000	A.2.2.1.2.1.2.2.1.2.1	0.457181389076197	.	76370001	76470000	#FFDADA	1	0.625
chr1	76470001	76640000	B.2.1.1.1.1.1.2.2.2.1	0.190155091031693	.	76470001	76640000	#4848FF	1	0.25
chr1	76640001	76880000	B.2.1.2.2.1.2.1.1.2.2	0.100472016183412	.	76640001	76880000	#4848FF	1	0.25
chr1	76880001	77290000	B.2.2.1.2.1.1.2.2.2	0.047875927174646	.	76880001	77290000	#0000FF	1	0.125
chr1	77290001	77380000	B.1.2.2.2.1.1.2.1.2.2.1	0.217801753202967	.	77290001	77380000	#9191FF	1	0.375
chr1	77380001	77430000	B.1.1.1.2.1.2.1.1.1.1	0.353337828725556	.	77380001	77430000	#DADAFF	1	0.5
chr1	77430001	77580000	B.2.1.1.2.1.1.2.1.2.1.2.2	0.153742414025624	.	77430001	77580000	#4848FF	1	0.25
chr1	77580001	77640000	B.1.1.1.1.2.2.1.2.2	0.370195549561699	.	77580001	77640000	#DADAFF	1	0.5
chr1	77640001	77700000	A.2.2.2.2.2.2.1.2.1.2.1.2	0.393796358732299	.	77640001	77700000	#FFDADA	1	0.625
chr1	77700001	78000000	B.2.1.2.1.2.2.1.2	0.114632501685772	.	77700001	78000000	#4848FF	1	0.25
chr1	78000001	78030000	A.2.2.1.1.2.2.2.1.2	0.476062036412677	.	78000001	78030000	#FFDADA	1	0.625
chr1	78030001	78120000	A.1.2.1.1.2.1.2.2.1.2.2.1.1	0.827376938637896	.	78030001	78120000	#FF4848	1	0.875
chr1	78120001	78260000	A.1.1.1.2.2.1.1.1.1.1	0.973027646662171	.	78120001	78260000	#FF0000	1	1
chr1	78260001	78400000	A.1.2.1.1.2.2.1.2.2.1.1	0.819959541469993	.	78260001	78400000	#FF4848	1	0.875
chr1	78400001	78450000	A.1.1.2.2.1.2.2.1.1.2.2	0.879298718813216	.	78400001	78450000	#FF0000	1	1
chr1	78450001	78480000	A.1.2.1.2.1.1.1.2.1.1.2.2	0.797033041132839	.	78450001	78480000	#FF4848	1	0.875
chr1	78480001	78560000	A.2.1.1.2.1.2.2.1.2.2.1.2.2	0.590020229265003	.	78480001	78560000	#FF9191	1	0.75
chr1	78560001	78620000	A.2.2.1.2.1.2.1.1.2.2.1	0.4645987862441	.	78560001	78620000	#FFDADA	1	0.625
chr1	78620001	79080000	B.2.1.2.2.2.2.2.1.2.1	0.0815913688469319	.	78620001	79080000	#4848FF	1	0.25
chr1	79080001	79140000	A.1.2.1.1.2.1.2.2.2.1	0.825354012137559	.	79080001	79140000	#FF4848	1	0.875
chr1	79140001	79230000	B.1.2.1.2.2.1.1.2.1.2.1	0.247471341874579	.	79140001	79230000	#9191FF	1	0.375
chr1	79230001	79290000	B.1.2.2.2.1.2.2.2	0.209710047201618	.	79230001	79290000	#9191FF	1	0.375
chr1	79290001	79330000	B.1.1.2.1.1.2.1.2.2	0.331085637221848	.	79290001	79330000	#DADAFF	1	0.5
chr1	79330001	79530000	B.2.1.1.1.1.2.2.2.1.1.1	0.18273769386379	.	79330001	79530000	#4848FF	1	0.25
chr1	79530001	79780000	B.2.1.2.1.2.2.2.1.2	0.113283884018881	.	79530001	79780000	#4848FF	1	0.25
chr1	79780001	79910000	B.2.1.1.1.1.1.2.1.1.1.2	0.192852326365475	.	79780001	79910000	#4848FF	1	0.25
chr1	79910001	79950000	A.2.2.2.1.2.1.1.1.1.1.2.2	0.432231962238705	.	79910001	79950000	#FFDADA	1	0.625
chr1	79950001	80160000	B.1.2.1.2.2.1.2.2	0.242076871207013	.	79950001	80160000	#9191FF	1	0.375
chr1	80160001	81090000	B.2.2.1.2.1.2.1.1.1	0.0472016183412003	.	80160001	81090000	#0000FF	1	0.125
chr1	81090001	81130000	B.1.1.1.1.2.1.1.2	0.374915711395819	.	81090001	81130000	#DADAFF	1	0.5
chr1	81130001	81960000	B.2.2.1.2.1.2.1.2.1.1	0.0451786918408631	.	81130001	81960000	#0000FF	1	0.125
chr1	81960001	82000000	B.1.1.2.2.1.1.2.1.1	0.311530681051922	.	81960001	82000000	#DADAFF	1	0.5
chr1	82000001	82040000	A.2.2.2.1.2.1.1.1.1.1.2.1.2	0.432906271072151	.	82000001	82040000	#FFDADA	1	0.625
chr1	82040001	82550000	B.1.2.2.1.2.2.2.1.2.2	0.223870532703978	.	82040001	82550000	#9191FF	1	0.375
chr1	82550001	83930000	B.2.2.1.1.2.2.2.1.2.2	0.0559676331759946	.	82550001	83930000	#0000FF	1	0.125
chr1	83930001	83980000	A.2.1.1.1.2.1.1.2.1.1.2	0.629130141604855	.	83930001	83980000	#FF9191	1	0.75
chr1	83980001	84050000	B.1.1.1.1.2.1.1.1.2.2	0.375590020229265	.	83980001	84050000	#DADAFF	1	0.5
chr1	84050001	84300000	B.2.1.1.2.1.2.1.2.2.2	0.146325016857721	.	84050001	84300000	#4848FF	1	0.25
chr1	84300001	84410000	B.1.2.2.2.1.2.2.1.2	0.210384356035064	.	84300001	84410000	#9191FF	1	0.375
chr1	84410001	84530000	B.2.1.1.1.1.1.2.1.2	0.191503708698584	.	84410001	84530000	#4848FF	1	0.25
chr1	84530001	84580000	B.1.1.1.1.2.1.1.1.1	0.377612946729602	.	84530001	84580000	#DADAFF	1	0.5
chr1	84580001	84730000	B.1.2.1.1.2.2.1.2.1.1.2	0.27714093054619	.	84580001	84730000	#9191FF	1	0.375
chr1	84730001	84790000	B.1.1.1.1.2.1.1.1.2.1.1	0.376938637896156	.	84730001	84790000	#DADAFF	1	0.5
chr1	84790001	84840000	B.1.2.1.2.2.1.1.1.1.1	0.250168577208361	.	84790001	84840000	#9191FF	1	0.375
chr1	84840001	84900000	B.1.1.1.1.2.1.1.1.2.1.2	0.376264329062711	.	84840001	84900000	#DADAFF	1	0.5
chr1	84900001	84940000	A.2.2.1.1.2.2.2.1.1.2.2	0.476736345246123	.	84900001	84940000	#FFDADA	1	0.625
chr1	84940001	85080000	A.1.1.2.2.1.2.2.1.1.2.1	0.879973027646662	.	84940001	85080000	#FF0000	1	1
chr1	85080001	85140000	A.2.1.1.2.1.2.2.1.2.2.1.2.1	0.590694538098449	.	85080001	85140000	#FF9191	1	0.75
chr1	85140001	85180000	A.2.1.2.1.2.1.1.1.2.1	0.556304787592718	.	85140001	85180000	#FF9191	1	0.75
chr1	85180001	85260000	A.2.2.2.2.2.2.1.2.1.2.2	0.393122049898854	.	85180001	85260000	#FFDADA	1	0.625
chr1	85260001	85310000	B.1.1.1.1.2.2.2.2.1.2	0.368172623061362	.	85260001	85310000	#DADAFF	1	0.5
chr1	85310001	85410000	A.2.1.2.1.2.1.1.1.2.2.2	0.554956169925826	.	85310001	85410000	#FF9191	1	0.75
chr1	85410001	85470000	A.1.1.2.1.2.1.2.2.2.2.1	0.912339851652057	.	85410001	85470000	#FF0000	1	1
chr1	85470001	85540000	A.1.2.2.1.1.2.1.2.1.1	0.724881995954147	.	85470001	85540000	#FF4848	1	0.875
chr1	85540001	85710000	A.2.1.2.1.2.1.1.2.2	0.552258934592043	.	85540001	85710000	#FF9191	1	0.75
chr1	85710001	85750000	A.1.2.2.2.1.1.1.2.2.2	0.690492245448415	.	85710001	85750000	#FF4848	1	0.875
chr1	85750001	85980000	B.2.1.2.1.2.2.1.1	0.115306810519218	.	85750001	85980000	#4848FF	1	0.25
chr1	85980001	86010000	B.1.2.2.1.2.1.2.1	0.227242076871207	.	85980001	86010000	#9191FF	1	0.375
chr1	86010001	86110000	B.1.2.1.2.2.1.1.2.1.1	0.248145650708024	.	86010001	86110000	#9191FF	1	0.375
chr1	86110001	86190000	A.2.1.2.2.2.1.1.1.1.1.1	0.52124072825354	.	86110001	86190000	#FF9191	1	0.75
chr1	86190001	86490000	A.2.2.2.2.2.2.1.1.1	0.396493594066082	.	86190001	86490000	#FFDADA	1	0.625
chr1	86490001	86550000	B.1.1.1.2.1.2.1.2.2.2	0.349291975724882	.	86490001	86550000	#DADAFF	1	0.5
chr1	86550001	86830000	B.2.2.1.1.2.1.2.1.2	0.0647336480107889	.	86550001	86830000	#0000FF	1	0.125
chr1	86830001	86880000	A.2.2.1.2.1.2.1.1.2.1	0.465273095077545	.	86830001	86880000	#FFDADA	1	0.625
chr1	86880001	86980000	B.1.2.1.1.2.2.1.2.1.1.1	0.277815239379636	.	86880001	86980000	#9191FF	1	0.375
chr1	86980001	87160000	B.2.1.1.2.1.2.1.1.1.1	0.149696561024949	.	86980001	87160000	#4848FF	1	0.25
chr1	87160001	87230000	A.1.2.2.2.1.2.2.1.2.2.1.2	0.67093728927849	.	87160001	87230000	#FF4848	1	0.875
chr1	87230001	87330000	A.2.1.1.2.1.2.2.2.1.1.1	0.588671611598112	.	87230001	87330000	#FF9191	1	0.75
chr1	87330001	87410000	A.1.1.2.2.1.2.2.2.1.1	0.876601483479434	.	87330001	87410000	#FF0000	1	1
chr1	87410001	87490000	A.1.2.1.1.2.1.2.2.2.2.2	0.824005394470668	.	87410001	87490000	#FF4848	1	0.875
chr1	87490001	87540000	A.1.1.2.2.1.2.2.2.1.2	0.875927174645988	.	87490001	87540000	#FF0000	1	1
chr1	87540001	87630000	A.2.1.1.1.2.1.1.2.2.2	0.627107215104518	.	87540001	87630000	#FF9191	1	0.75
chr1	87630001	87700000	B.1.1.1.2.1.2.1.2.1.2	0.350640593391773	.	87630001	87700000	#DADAFF	1	0.5
chr1	87700001	87790000	B.1.2.1.1.2.2.1.2.2.2.1.1	0.274443695212407	.	87700001	87790000	#9191FF	1	0.375
chr1	87790001	87820000	A.2.1.2.2.2.1.1.1.1.2	0.519892110586649	.	87790001	87820000	#FF9191	1	0.75
chr1	87820001	87900000	A.2.2.2.1.2.2.2.2.2	0.418071476736345	.	87820001	87900000	#FFDADA	1	0.625
chr1	87900001	87940000	A.2.1.1.2.1.2.2.1.1.2.2	0.592717464598786	.	87900001	87940000	#FF9191	1	0.75
chr1	87940001	87990000	B.1.1.2.1.1.2.1.1.1.1	0.33378287255563	.	87940001	87990000	#DADAFF	1	0.5
chr1	87990001	88270000	B.2.1.2.2.1.1.1.1.2	0.109912339851652	.	87990001	88270000	#4848FF	1	0.25
chr1	88270001	88320000	B.1.2.1.1.2.1.2.1.2	0.28186109238031	.	88270001	88320000	#9191FF	1	0.375
chr1	88320001	88440000	B.2.1.1.2.1.2.1.1.1.2	0.149022252191504	.	88320001	88440000	#4848FF	1	0.25
chr1	88440001	88670000	B.2.1.2.2.1.2.1.1.2.1	0.101146325016858	.	88440001	88670000	#4848FF	1	0.25
chr1	88670001	89060000	B.2.2.2.1.1.2.1.1.1.2	0.0242751180040459	.	88670001	89060000	#0000FF	1	0.125
chr1	89060001	89120000	B.1.2.1.1.2.2.1.2.1.2	0.276466621712744	.	89060001	89120000	#9191FF	1	0.375
chr1	89120001	89140000	A.2.2.1.1.2.2.2.1.1.1	0.478084962913014	.	89120001	89140000	#FFDADA	1	0.625
chr1	89140001	89440000	A.1.1.2.1.1.1.1.2.1.1.2	0.954821308159137	.	89140001	89440000	#FF0000	1	1
chr1	89440001	89680000	A.1.2.2.1.1.1.1.2.2	0.728927848954821	.	89440001	89680000	#FF4848	1	0.875
chr1	89680001	89730000	B.1.1.1.1.2.1.2.1.2	0.373567093728928	.	89680001	89730000	#DADAFF	1	0.5
chr1	89730001	89840000	A.2.1.2.2.2.2.1.2.2.1.2	0.507754551584626	.	89730001	89840000	#FF9191	1	0.75
chr1	89840001	89980000	B.1.1.1.2.1.1.2.1.1.2.1	0.358057990559676	.	89840001	89980000	#DADAFF	1	0.5
chr1	89980001	90090000	A.1.2.1.1.2.2.1.2.2.2.1	0.818610923803102	.	89980001	90090000	#FF4848	1	0.875
chr1	90090001	90170000	A.1.1.2.1.1.1.1.2.2.1	0.952124072825354	.	90090001	90170000	#FF0000	1	1
chr1	90170001	90280000	A.1.1.2.2.1.2.2.2.2.1	0.875252865812542	.	90170001	90280000	#FF0000	1	1
chr1	90280001	90330000	A.1.2.1.1.2.1.2.2.1.1.2	0.828725556304788	.	90280001	90330000	#FF4848	1	0.875
chr1	90330001	90440000	A.1.2.1.2.1.1.1.1.2.1.2.2	0.801078894133513	.	90330001	90440000	#FF4848	1	0.875
chr1	90440001	90500000	A.1.2.2.2.1.2.2.1.2.2.1.1	0.671611598111935	.	90440001	90500000	#FF4848	1	0.875
chr1	90500001	90610000	B.1.2.2.2.1.1.2.2.1.2.1	0.21577882670263	.	90500001	90610000	#9191FF	1	0.375
chr1	90610001	91000000	B.2.1.1.1.1.2.2.2.2.1	0.180714767363452	.	90610001	91000000	#4848FF	1	0.25
chr1	91000001	91060000	B.1.2.1.1.2.2.1.1.1	0.279163857046527	.	91000001	91060000	#9191FF	1	0.375
chr1	91060001	91090000	B.1.2.2.1.2.2.2.2.2	0.222521915037087	.	91060001	91090000	#9191FF	1	0.375
chr1	91090001	91300000	B.2.2.1.1.2.1.2.2.1.1	0.0640593391773432	.	91090001	91300000	#0000FF	1	0.125
chr1	91300001	91360000	B.1.1.2.2.1.1.1.1	0.313553607552259	.	91300001	91360000	#DADAFF	1	0.5
chr1	91360001	91440000	A.2.1.1.1.2.1.1.2.2.1	0.627781523937964	.	91360001	91440000	#FF9191	1	0.75
chr1	91440001	91490000	A.1.2.1.2.1.2.2.2.2.2	0.771409305461902	.	91440001	91490000	#FF4848	1	0.875
chr1	91490001	91540000	A.2.1.2.2.2.1.1.1.1.1.2	0.520566419420094	.	91490001	91540000	#FF9191	1	0.75
chr1	91540001	91640000	B.1.2.1.2.2.1.2.1.1.2	0.24409979770735	.	91540001	91640000	#9191FF	1	0.375
chr1	91640001	91770000	B.2.1.2.2.2.2.2.2.2.1	0.0795684423465947	.	91640001	91770000	#4848FF	1	0.25
chr1	91770001	91850000	B.2.1.2.2.2.2.2.2.2.2	0.078894133513149	.	91770001	91850000	#4848FF	1	0.25
chr1	91850001	91960000	B.2.1.1.2.1.1.2.1.2.1.1	0.155091031692515	.	91850001	91960000	#4848FF	1	0.25
chr1	91960001	92150000	B.1.1.1.1.2.1.2.2.2	0.372218476062036	.	91960001	92150000	#DADAFF	1	0.5
chr1	92150001	92360000	A.2.1.1.2.1.2.1.1.2	0.597437626432906	.	92150001	92360000	#FF9191	1	0.75
chr1	92360001	92400000	B.1.1.2.1.1.2.1.1.1.2	0.333108563722185	.	92360001	92400000	#DADAFF	1	0.5
chr1	92400001	92700000	B.2.1.2.2.2.2.2.1.1	0.0822656776803776	.	92400001	92700000	#4848FF	1	0.25
chr1	92700001	92750000	A.2.2.2.2.2.2.1.2.1.2.1.1	0.394470667565745	.	92700001	92750000	#FFDADA	1	0.625
chr1	92750001	92920000	A.1.2.2.1.1.2.1.2.1.2	0.724207687120701	.	92750001	92920000	#FF4848	1	0.875
chr1	92920001	93070000	A.1.1.2.1.1.1.1.2.1.1.1.1	0.956169925826028	.	92920001	93070000	#FF0000	1	1
chr1	93070001	93180000	A.2.2.2.2.2.2.1.1.2	0.395819285232637	.	93070001	93180000	#FFDADA	1	0.625
chr1	93180001	93290000	A.2.1.2.2.2.1.1.1.2	0.519217801753203	.	93180001	93290000	#FF9191	1	0.75
chr1	93290001	93390000	A.1.1.2.1.2.1.1.2.1.2.2.1.2.2.2	0.925151719487525	.	93290001	93390000	#FF0000	1	1
chr1	93390001	93450000	A.1.1.1.2.2.1.2.2.1	0.964261631827377	.	93390001	93450000	#FF0000	1	1
chr1	93450001	93550000	A.1.1.2.1.1.1.1.2.2.2.2	0.950775455158463	.	93450001	93550000	#FF0000	1	1
chr1	93550001	93660000	A.1.1.1.2.1.1.1.2.2.2	0.98111935266352	.	93550001	93660000	#FF0000	1	1
chr1	93660001	93700000	A.1.2.1.2.1.1.1.2.1.1.1	0.79838165879973	.	93660001	93700000	#FF4848	1	0.875
chr1	93700001	93830000	A.1.2.1.1.2.1.2.2.1.2.1	0.828051247471342	.	93700001	93830000	#FF4848	1	0.875
chr1	93830001	93930000	B.1.1.1.2.1.1.2.1.1.1	0.358732299393122	.	93830001	93930000	#DADAFF	1	0.5
chr1	93930001	94070000	B.1.2.2.1.1.1.2.1	0.23465947403911	.	93930001	94070000	#9191FF	1	0.375
chr1	94070001	94150000	A.2.1.1.1.2.2.2.2.2.1	0.613621038435604	.	94070001	94150000	#FF9191	1	0.75
chr1	94150001	94190000	A.1.2.1.2.1.2.2.2.2.1	0.772083614295347	.	94150001	94190000	#FF4848	1	0.875
chr1	94190001	94230000	A.2.1.1.2.1.2.2.1.1.1	0.594066082265678	.	94190001	94230000	#FF9191	1	0.75
chr1	94230001	94300000	B.1.1.1.1.2.1.2.1.1	0.374241402562374	.	94230001	94300000	#DADAFF	1	0.5
chr1	94300001	94380000	A.1.2.2.2.1.1.1.2.1	0.691840863115307	.	94300001	94380000	#FF4848	1	0.875
chr1	94380001	94540000	B.2.1.1.1.2.1.2.1.2	0.176668914362778	.	94380001	94540000	#4848FF	1	0.25
chr1	94540001	94690000	B.2.2.1.1.1.1.2.2	0.0755225893459204	.	94540001	94690000	#0000FF	1	0.125
chr1	94690001	94790000	B.2.1.2.1.2.2.2.2.1.1	0.112609575185435	.	94690001	94790000	#4848FF	1	0.25
chr1	94790001	94870000	B.1.2.2.2.1.1.2.2.1.2.2	0.215104517869184	.	94790001	94870000	#9191FF	1	0.375
chr1	94870001	94910000	A.2.1.2.2.2.2.1.2.2.2	0.50708024275118	.	94870001	94910000	#FF9191	1	0.75
chr1	94910001	94980000	A.2.2.2.1.2.2.2.2.1.2	0.418745785569791	.	94910001	94980000	#FFDADA	1	0.625
chr1	94980001	95020000	B.1.2.1.2.2.1.1.1.1.2	0.249494268374916	.	94980001	95020000	#9191FF	1	0.375
chr1	95020001	95160000	B.2.2.1.1.1.1.2.1	0.0761968981793661	.	95020001	95160000	#0000FF	1	0.125
chr1	95160001	95250000	B.1.2.2.2.1.1.2.2.1.1	0.216453135536076	.	95160001	95250000	#9191FF	1	0.375
chr1	95250001	95340000	B.1.2.1.2.2.1.2.1.1.1.2	0.244774106540796	.	95250001	95340000	#9191FF	1	0.375
chr1	95340001	95410000	B.1.2.1.1.2.2.1.2.2.2.2	0.273095077545516	.	95340001	95410000	#9191FF	1	0.375
chr1	95410001	95510000	B.1.1.1.1.2.1.2.2.1	0.372892784895482	.	95410001	95510000	#DADAFF	1	0.5
chr1	95510001	95550000	A.2.2.2.1.2.2.2.2.1.1	0.419420094403237	.	95510001	95550000	#FFDADA	1	0.625
chr1	95550001	95680000	B.2.1.1.1.1.2.2.2.1.2	0.181389076196898	.	95550001	95680000	#4848FF	1	0.25
chr1	95680001	95720000	B.1.1.2.1.1.2.1.2.1	0.331759946055293	.	95680001	95720000	#DADAFF	1	0.5
chr1	95720001	95780000	B.2.1.1.1.1.2.2.1.2.1	0.184760620364127	.	95720001	95780000	#4848FF	1	0.25
chr1	95780001	97180000	B.2.2.2.2.1.1.1.2	0.0121375590020229	.	95780001	97180000	#0000FF	1	0.125
chr1	97180001	97300000	A.2.1.1.1.2.2.1.2.1	0.618341200269724	.	97180001	97300000	#FF9191	1	0.75
chr1	97300001	97410000	B.2.1.1.2.1.1.2.1.1.2.1	0.156439649359407	.	97300001	97410000	#4848FF	1	0.25
chr1	97410001	97610000	B.1.2.1.2.2.1.1.2.2	0.246122724207687	.	97410001	97610000	#9191FF	1	0.375
chr1	97610001	97900000	A.2.2.1.1.2.2.1.1.1.2	0.480107889413351	.	97610001	97900000	#FFDADA	1	0.625
chr1	97900001	98390000	A.1.2.2.2.1.1.1.1.1	0.693863789615644	.	97900001	98390000	#FF4848	1	0.875
chr1	98390001	98540000	B.1.2.2.1.2.2.2.1.2.1	0.224544841537424	.	98390001	98540000	#9191FF	1	0.375
chr1	98540001	98590000	B.2.1.1.2.1.1.2.1.1.2.2	0.155765340525961	.	98540001	98590000	#4848FF	1	0.25
chr1	98590001	98980000	B.2.2.1.1.2.1.2.1.1	0.0654079568442347	.	98590001	98980000	#0000FF	1	0.125
chr1	98980001	99130000	B.2.1.2.2.1.2.1.2.1.1	0.0997977073499663	.	98980001	99130000	#4848FF	1	0.25
chr1	99130001	99200000	B.1.1.2.2.1.1.2.1.2	0.310856372218476	.	99130001	99200000	#DADAFF	1	0.5
chr1	99200001	99310000	B.2.1.1.1.1.2.2.2.1.1.2	0.182063385030344	.	99200001	99310000	#4848FF	1	0.25
chr1	99310001	99530000	B.2.1.2.2.1.2.1.2.2	0.0984490896830749	.	99310001	99530000	#4848FF	1	0.25
chr1	99530001	99630000	B.2.1.2.1.2.2.2.1.1	0.113958192852326	.	99530001	99630000	#4848FF	1	0.25
chr1	99630001	99700000	B.1.2.2.2.1.1.2.1.1	0.219150370869858	.	99630001	99700000	#9191FF	1	0.375
chr1	99700001	100180000	B.2.1.2.2.2.2.2.1.2.2	0.0809170600134862	.	99700001	100180000	#4848FF	1	0.25
chr1	100180001	100210000	A.2.1.1.2.1.2.2.1.2.2.1.1	0.591368846931895	.	100180001	100210000	#FF9191	1	0.75
chr1	100210001	100260000	A.1.2.1.1.2.1.2.2.1.1.1	0.829399865138233	.	100210001	100260000	#FF4848	1	0.875
chr1	100260001	100310000	A.1.2.2.1.1.2.1.2.2	0.723533378287256	.	100260001	100310000	#FF4848	1	0.875
chr1	100310001	100440000	A.1.1.2.2.2.2.2.2.1.2	0.855697909642616	.	100310001	100440000	#FF0000	1	1
chr1	100440001	100500000	A.1.2.1.1.2.1.2.2.2.2.1	0.824679703304113	.	100440001	100500000	#FF4848	1	0.875
chr1	100500001	100560000	A.1.1.1.2.2.1.1.2.1	0.971004720161834	.	100500001	100560000	#FF0000	1	1
chr1	100560001	100610000	A.1.1.2.2.2.1.2.2.1.1	0.865138233310856	.	100560001	100610000	#FF0000	1	1
chr1	100610001	100810000	A.1.1.2.1.2.1.1.2.1.2.1	0.927848954821308	.	100610001	100810000	#FF0000	1	1
chr1	100810001	100930000	A.1.1.2.1.2.1.1.2.1.2.2.1.2.2.1	0.925826028320971	.	100810001	100930000	#FF0000	1	1
chr1	100930001	101010000	A.2.1.1.1.2.2.1.2.2.2	0.616318273769386	.	100930001	101010000	#FF9191	1	0.75
chr1	101010001	101170000	B.1.1.1.2.1.1.2.1.1.2.2	0.357383681726231	.	101010001	101170000	#DADAFF	1	0.5
chr1	101170001	101340000	A.2.2.1.1.2.2.1.1.1.1	0.480782198246797	.	101170001	101340000	#FFDADA	1	0.625
chr1	101340001	101400000	A.1.2.1.2.1.2.1.1.2.2	0.782198246797033	.	101340001	101400000	#FF4848	1	0.875
chr1	101400001	101640000	A.1.1.2.1.2.1.1.2.1.2.2.2.1	0.92447741065408	.	101400001	101640000	#FF0000	1	1
chr1	101640001	101720000	A.1.1.2.2.2.2.1.1.2	0.862440997977074	.	101640001	101720000	#FF0000	1	1
chr1	101720001	101770000	A.1.2.2.1.1.1.1.2.1.1.1	0.730950775455158	.	101720001	101770000	#FF4848	1	0.875
chr1	101770001	101820000	A.1.2.1.1.2.1.1.1.1.2	0.834120026972353	.	101770001	101820000	#FF4848	1	0.875
chr1	101820001	101910000	A.1.1.2.1.1.1.1.1.2	0.956844234659474	.	101820001	101910000	#FF0000	1	1
chr1	101910001	101990000	A.2.1.2.1.2.1.1.1.2.2.1	0.555630478759272	.	101910001	101990000	#FF9191	1	0.75
chr1	101990001	102040000	B.1.1.2.2.1.1.1.2.2	0.312204989885367	.	101990001	102040000	#DADAFF	1	0.5
chr1	102040001	103790000	B.2.2.2.1.1.2.2.2	0.0202292650033715	.	102040001	103790000	#0000FF	1	0.125
chr1	103910001	103930000	B.2.2.2.1.1.2.2.2	0.0202292650033715	.	103910001	103930000	#0000FF	1	0.125
chr1	104000001	104060000	B.2.2.2.1.1.2.2.2	0.0202292650033715	.	104000001	104060000	#0000FF	1	0.125
chr1	104060001	104120000	A.2.1.2.1.2.1.1.2.1.2.2	0.552933243425489	.	104060001	104120000	#FF9191	1	0.75
chr1	104120001	104170000	B.2.1.2.2.1.2.1.2.1.2	0.0991233985165206	.	104120001	104170000	#4848FF	1	0.25
chr1	104300001	104690000	B.2.1.2.2.1.2.1.2.1.2	0.0991233985165206	.	104300001	104690000	#4848FF	1	0.25
chr1	104690001	105230000	B.2.2.1.1.2.1.2.2.2.2	0.0620364126770061	.	104690001	105230000	#0000FF	1	0.125
chr1	105230001	105320000	A.2.1.2.1.2.1.2.1	0.551584625758597	.	105230001	105320000	#FF9191	1	0.75
chr1	105320001	106750000	B.2.2.1.2.1.2.1.2.1.2	0.0445043830074174	.	105320001	106750000	#0000FF	1	0.125
chr1	106750001	107530000	B.2.2.2.1.1.2.1.1.1.1	0.0249494268374916	.	106750001	107530000	#0000FF	1	0.125
chr1	107530001	107610000	A.2.2.2.1.2.1.1.1.1.1.1	0.434254888739042	.	107530001	107610000	#FFDADA	1	0.625
chr1	107610001	107790000	B.1.2.2.2.1.1.2.1.2.1	0.218476062036413	.	107610001	107790000	#9191FF	1	0.375
chr1	107790001	107970000	B.1.2.2.1.2.2.2.1.1	0.22521915037087	.	107790001	107970000	#9191FF	1	0.375
chr1	107970001	108020000	A.2.1.1.2.1.2.1.2.2.2	0.594740391099123	.	107970001	108020000	#FF9191	1	0.75
chr1	108020001	108060000	A.2.2.2.1.2.1.1.1.1.1.2.1.1	0.433580579905597	.	108020001	108060000	#FFDADA	1	0.625
chr1	108060001	108310000	B.1.2.1.2.2.1.2.1.1.1.1	0.245448415374241	.	108060001	108310000	#9191FF	1	0.375
chr1	108310001	108470000	A.2.1.2.2.2.2.1.2.2.1.1	0.508428860418071	.	108310001	108470000	#FF9191	1	0.75
chr1	108470001	108510000	A.2.1.1.2.1.2.1.2.2.1	0.595414699932569	.	108470001	108510000	#FF9191	1	0.75
chr1	108510001	108710000	B.1.1.2.1.1.2.2.2	0.329737019554956	.	108510001	108710000	#DADAFF	1	0.5
chr1	108710001	108780000	B.1.2.2.1.2.2.2.2.1	0.223196223870533	.	108710001	108780000	#9191FF	1	0.375
chr1	108790001	108810000	B.1.2.2.1.2.2.2.2.1	0.223196223870533	.	108790001	108810000	#9191FF	1	0.375
chr1	108840001	108920000	B.1.2.2.1.2.2.2.2.1	0.223196223870533	.	108840001	108920000	#9191FF	1	0.375
chr1	108970001	108980000	B.1.2.1.1.2.2.1.2.2.1.1	0.275792312879299	.	108970001	108980000	#9191FF	1	0.375
chr1	109010001	109050000	B.1.2.1.1.2.2.1.2.2.1.1	0.275792312879299	.	109010001	109050000	#9191FF	1	0.375
chr1	109050001	109180000	A.1.2.2.2.1.2.2.1.1.2	0.673634524612272	.	109050001	109180000	#FF4848	1	0.875
chr1	109180001	109200000	A.2.2.1.1.2.2.2.1.1.2.1	0.477410654079568	.	109180001	109200000	#FFDADA	1	0.625
chr1	109200001	109230000	A.2.1.1.2.1.2.1.2.1.1	0.596763317599461	.	109200001	109230000	#FF9191	1	0.75
chr1	109230001	109290000	A.1.2.1.2.1.1.1.1.2.1.1	0.802427511800405	.	109230001	109290000	#FF4848	1	0.875
chr1	109290001	109490000	A.1.1.2.2.2.2.2.2.1.1	0.856372218476062	.	109290001	109490000	#FF0000	1	1
chr1	109490001	109580000	A.1.1.2.2.1.1.1.2.1.2	0.894807821982468	.	109490001	109580000	#FF0000	1	1
chr1	109580001	109650000	A.1.1.2.1.1.2.2.1.1.1	0.940660822656777	.	109580001	109650000	#FF0000	1	1
chr1	109650001	109750000	A.1.2.1.2.2.2.1.1.2.1.1.2	0.750505731625084	.	109650001	109750000	#FF4848	1	0.875
chr1	109750001	109840000	A.1.2.1.2.2.2.1.1.2.1.2	0.749831422791639	.	109750001	109840000	#FF4848	1	0.875
chr1	109840001	109930000	A.2.2.2.1.1.2.1.2.1	0.437626432906271	.	109840001	109930000	#FFDADA	1	0.625
chr1	109930001	110020000	A.1.2.1.2.2.2.1.1.2.1.1.1	0.75118004045853	.	109930001	110020000	#FF4848	1	0.875
chr1	110020001	110090000	A.1.1.2.2.1.1.1.2.1.1	0.895482130815914	.	110020001	110090000	#FF0000	1	1
chr1	110090001	110590000	A.1.1.2.1.2.1.1.2.2.1	0.923128792987188	.	110090001	110590000	#FF0000	1	1
chr1	110590001	110740000	B.1.1.2.1.2.2.2.1.2.1	0.318273769386379	.	110590001	110740000	#DADAFF	1	0.5
chr1	110740001	110870000	A.2.1.2.2.1.2.2.1.1.1	0.523937963587323	.	110740001	110870000	#FF9191	1	0.75
chr1	110870001	110960000	A.1.1.2.1.2.1.1.2.2.2	0.922454484153742	.	110870001	110960000	#FF0000	1	1
chr1	110960001	111170000	B.1.1.2.2.2.2.1.2.2	0.293324342548887	.	110960001	111170000	#DADAFF	1	0.5
chr1	111170001	111300000	A.2.1.2.1.1.2.1.1	0.559676331759946	.	111170001	111300000	#FF9191	1	0.75
chr1	111300001	111400000	A.2.2.1.1.1.2.2.2.1.2	0.492245448415374	.	111300001	111400000	#FFDADA	1	0.625
chr1	111400001	111770000	A.1.1.1.2.2.1.1.1.2	0.97167902899528	.	111400001	111770000	#FF0000	1	1
chr1	111770001	111980000	A.2.2.1.1.1.2.1.1.1	0.49763991908294	.	111770001	111980000	#FFDADA	1	0.625
chr1	111980001	112130000	A.1.1.2.1.2.1.1.2.1.2.2.1.1	0.927174645987862	.	111980001	112130000	#FF0000	1	1
chr1	112130001	112170000	A.1.1.2.1.1.1.1.1.1.2	0.95751854349292	.	112130001	112170000	#FF0000	1	1
chr1	112170001	112320000	A.1.1.2.1.1.1.1.2.2.2.1	0.951449763991908	.	112170001	112320000	#FF0000	1	1
chr1	112320001	112880000	B.2.2.2.2.1.1.2.2.2	0.00809170600134862	.	112320001	112880000	#0000FF	1	0.125
chr1	112880001	112930000	B.1.1.2.2.2.1.1.1.1	0.300067430883345	.	112880001	112930000	#DADAFF	1	0.5
chr1	112930001	113010000	A.1.2.1.2.1.2.2.1.1.2	0.775455158462576	.	112930001	113010000	#FF4848	1	0.875
chr1	113010001	113150000	A.2.1.1.2.2.1.2.2.1.2	0.57788267026298	.	113010001	113150000	#FF9191	1	0.75
chr1	113150001	113260000	A.1.1.2.1.1.1.1.2.1.2.2.1	0.953472690492245	.	113150001	113260000	#FF0000	1	1
chr1	113260001	113440000	A.2.2.2.2.1.1.1.1.1	0.4173971679029	.	113260001	113440000	#FFDADA	1	0.625
chr1	113440001	113480000	A.2.1.1.1.2.2.1.2.2.1.2	0.616992582602832	.	113440001	113480000	#FF9191	1	0.75
chr1	113480001	113520000	A.1.2.1.2.1.1.1.2.1.2.2	0.795684423465947	.	113480001	113520000	#FF4848	1	0.875
chr1	113520001	113640000	A.1.2.2.1.1.2.1.1.1	0.726230613621038	.	113520001	113640000	#FF4848	1	0.875
chr1	113640001	113680000	A.2.2.1.2.2.2.1.2	0.449089683074848	.	113640001	113680000	#FFDADA	1	0.625
chr1	113680001	113740000	B.1.1.1.1.2.2.2.2.2	0.367498314227916	.	113680001	113740000	#DADAFF	1	0.5
chr1	113740001	114280000	B.2.1.2.1.1.1.2.1	0.130141604855024	.	113740001	114280000	#4848FF	1	0.25
chr1	114280001	114350000	A.1.1.2.1.2.1.1.2.1.2.2.1.2.1	0.926500337154417	.	114280001	114350000	#FF0000	1	1
chr1	114350001	114400000	A.1.1.2.2.2.1.2.2.1.2	0.864463924477411	.	114350001	114400000	#FF0000	1	1
chr1	114400001	114510000	A.1.1.1.2.1.2.2.1.1	0.975050573162508	.	114400001	114510000	#FF0000	1	1
chr1	114510001	114800000	B.2.1.2.2.2.1.1.1.1.2	0.0903573836817262	.	114510001	114800000	#4848FF	1	0.25
chr1	114800001	114930000	B.1.2.1.2.1.2.1.2.2.1	0.257585974376264	.	114800001	114930000	#9191FF	1	0.375
chr1	114930001	115010000	A.2.1.1.1.2.1.1.1.1	0.631153068105192	.	114930001	115010000	#FF9191	1	0.75
chr1	115010001	115060000	A.1.2.1.2.1.1.1.1.2.1.2.1	0.801753202966959	.	115010001	115060000	#FF4848	1	0.875
chr1	115060001	115250000	A.2.2.1.2.1.1.1.1.1	0.473364801078894	.	115060001	115250000	#FFDADA	1	0.625
chr1	115250001	115330000	A.1.2.1.2.1.1.1.2.1.2.1	0.796358732299393	.	115250001	115330000	#FF4848	1	0.875
chr1	115330001	115580000	B.2.2.1.1.2.2.2.1.2.1.1	0.0579905596763318	.	115330001	115580000	#0000FF	1	0.125
chr1	115580001	115660000	B.2.1.1.1.1.1.2.2.2.2.2	0.188806473364801	.	115580001	115660000	#4848FF	1	0.25
chr1	115660001	116110000	B.2.2.2.2.1.2.1.1.2	0.00674308833445718	.	115660001	116110000	#0000FF	1	0.125
chr1	116110001	116170000	B.2.1.1.2.1.1.2.2.1.2.2	0.151045178691841	.	116110001	116170000	#4848FF	1	0.25
chr1	116170001	116370000	B.1.2.2.2.2.2.2.1.1	0.200944032366824	.	116170001	116370000	#9191FF	1	0.375
chr1	116370001	116500000	B.2.2.1.1.2.2.2.1.1	0.0586648685097775	.	116370001	116500000	#0000FF	1	0.125
chr1	116500001	116910000	B.1.1.1.2.1.1.2.2	0.354012137559002	.	116500001	116910000	#DADAFF	1	0.5
chr1	116910001	116970000	A.1.2.1.2.1.1.1.1.2.2.2.2	0.799055967633176	.	116910001	116970000	#FF4848	1	0.875
chr1	116970001	117040000	A.2.2.2.1.2.1.1.1.2.1	0.430883344571814	.	116970001	117040000	#FFDADA	1	0.625
chr1	117040001	117080000	A.1.2.2.1.1.1.1.2.1.1.2	0.730276466621713	.	117040001	117080000	#FF4848	1	0.875
chr1	117080001	117260000	A.1.1.2.1.1.1.1.2.1.1.1.2	0.955495616992583	.	117080001	117260000	#FF0000	1	1
chr1	117260001	117540000	A.1.1.2.1.2.1.2.2.1	0.913688469318948	.	117260001	117540000	#FF0000	1	1
chr1	117540001	117620000	A.1.2.1.2.1.1.1.1.2.2.2.1	0.799730276466622	.	117540001	117620000	#FF4848	1	0.875
chr1	117620001	117670000	A.2.1.1.1.2.2.1.2.2.1.1	0.617666891436278	.	117620001	117670000	#FF9191	1	0.75
chr1	117670001	117900000	B.2.1.1.2.2.2.2.2.2	0.133513149022252	.	117670001	117900000	#4848FF	1	0.25
chr1	117900001	118080000	A.1.2.2.2.1.1.1.1.2.1	0.693189480782198	.	117900001	118080000	#FF4848	1	0.875
chr1	118080001	118180000	B.1.1.1.1.2.2.2.1	0.369521240728254	.	118080001	118180000	#DADAFF	1	0.5
chr1	118180001	118220000	A.1.2.2.2.1.2.2.1.2.2.2	0.670262980445044	.	118180001	118220000	#FF4848	1	0.875
chr1	118220001	118310000	B.1.2.1.2.1.2.1.2.2.2	0.256911665542819	.	118220001	118310000	#9191FF	1	0.375
chr1	118310001	118420000	B.1.2.2.2.2.2.2.1.2	0.200269723533378	.	118310001	118420000	#9191FF	1	0.375
chr1	118420001	118490000	A.2.1.1.2.1.2.2.2.1.2	0.58732299393122	.	118420001	118490000	#FF9191	1	0.75
chr1	118490001	119670000	B.2.2.2.1.1.2.1.1.2	0.0236008091706001	.	118490001	119670000	#0000FF	1	0.125
chr1	119670001	119860000	A.2.2.1.2.1.1.1.2.2	0.471341874578557	.	119670001	119860000	#FFDADA	1	0.625
chr1	119860001	119910000	A.2.1.1.2.1.2.2.1.1.2.1	0.593391773432232	.	119860001	119910000	#FF9191	1	0.75
chr1	119910001	120150000	B.2.2.1.1.1.1.1.1.1	0.0782198246797033	.	119910001	120150000	#0000FF	1	0.125
chr1	120150001	120220000	A.2.1.1.2.1.2.2.2.2.1	0.586648685097775	.	120150001	120220000	#FF9191	1	0.75
chr1	120220001	120460000	B.2.1.2.1.1.1.2.2.2	0.128792987188132	.	120220001	120460000	#4848FF	1	0.25
chr1	120460001	120530000	B.1.2.1.2.1.2.1.2.1	0.25826028320971	.	120460001	120530000	#9191FF	1	0.375
chr1	120530001	120700000	A.2.2.1.1.1.2.1.2.2	0.494942683749157	.	120530001	120700000	#FFDADA	1	0.625
chr1	120740001	120780000	B.1.1.1.2.1.1.1.1.1.2	0.365475387727579	.	120740001	120780000	#DADAFF	1	0.5
chr1	120780001	120940000	B.1.1.1.1.2.2.1.2.1	0.370869858395145	.	120780001	120940000	#DADAFF	1	0.5
chr1	121090001	121110000	B.1.1.1.1.2.2.1.2.1	0.370869858395145	.	121090001	121110000	#DADAFF	1	0.5
chr1	121110001	121140000	B.1.2.1.1.2.2.1.2.2.1.2	0.275118004045853	.	121110001	121140000	#9191FF	1	0.375
chr1	121140001	121350000	B.2.1.2.2.2.2.2.2.1	0.0802427511800405	.	121140001	121350000	#4848FF	1	0.25
chr1	121350001	121380000	B.2.1.1.1.1.2.2.1.2.2.1	0.184086311530681	.	121350001	121380000	#4848FF	1	0.25
chr1	121470001	121490000	B.2.1.1.1.1.2.2.1.2.2.1	0.184086311530681	.	121470001	121490000	#4848FF	1	0.25
chr1	142530001	142550000	B.2.1.1.1.1.2.2.1.2.2.1	0.184086311530681	.	142530001	142550000	#4848FF	1	0.25
chr1	142560001	142570000	B.2.1.1.1.1.2.2.1.2.2.1	0.184086311530681	.	142560001	142570000	#4848FF	1	0.25
chr1	142580001	142650000	B.2.1.1.1.1.2.2.1.2.2.1	0.184086311530681	.	142580001	142650000	#4848FF	1	0.25
chr1	142780001	142810000	B.2.1.1.1.1.2.2.1.2.2.1	0.184086311530681	.	142780001	142810000	#4848FF	1	0.25
chr1	143120001	143290000	B.2.1.1.1.1.2.2.1.2.2.2	0.183412002697235	.	143120001	143290000	#4848FF	1	0.25
chr1	143530001	143540000	B.2.1.1.1.1.2.2.1.2.2.2	0.183412002697235	.	143530001	143540000	#4848FF	1	0.25
chr1	143660001	143670000	A.2.1.2.1.2.2.1.1.1.2	0.54956169925826	.	143660001	143670000	#FF9191	1	0.75
chr1	143720001	143780000	A.2.1.2.1.2.2.1.1.1.2	0.54956169925826	.	143720001	143780000	#FF9191	1	0.75
chr1	143870001	143880000	A.2.1.2.1.2.2.1.1.1.2	0.54956169925826	.	143870001	143880000	#FF9191	1	0.75
chr1	143900001	143980000	A.2.1.2.1.2.2.1.1.1.2	0.54956169925826	.	143900001	143980000	#FF9191	1	0.75
chr1	143980001	144020000	A.2.2.2.2.1.1.1.2.1	0.416048550236008	.	143980001	144020000	#FFDADA	1	0.625
chr1	144020001	144100000	B.1.1.2.2.1.2.2.1.2.1	0.304787592717465	.	144020001	144100000	#DADAFF	1	0.5
chr1	144190001	144200000	B.1.1.2.2.1.2.2.1.2.1	0.304787592717465	.	144190001	144200000	#DADAFF	1	0.5
chr1	144300001	144320000	A.2.2.1.2.1.2.1.1.1	0.465947403910991	.	144300001	144320000	#FFDADA	1	0.625
chr1	144330001	144340000	A.2.2.1.2.1.2.1.1.1	0.465947403910991	.	144330001	144340000	#FFDADA	1	0.625
chr1	144470001	144490000	A.2.2.1.2.1.2.1.1.1	0.465947403910991	.	144470001	144490000	#FFDADA	1	0.625
chr1	144510001	144540000	A.2.2.1.2.1.2.1.1.1	0.465947403910991	.	144510001	144540000	#FFDADA	1	0.625
chr1	144540001	144630000	A.2.1.2.2.2.2.2.2.2	0.503708698583951	.	144540001	144630000	#FF9191	1	0.75
chr1	144670001	144710000	A.2.1.2.2.2.2.2.2.2	0.503708698583951	.	144670001	144710000	#FF9191	1	0.75
chr1	144810001	144950000	A.2.1.2.1.2.2.2.1.2	0.544167228590695	.	144810001	144950000	#FF9191	1	0.75
chr1	144950001	145120000	A.2.2.2.1.1.2.2.2	0.434929197572488	.	144950001	145120000	#FFDADA	1	0.625
chr1	145120001	145190000	A.1.2.2.2.2.1.2.1.2.2	0.66149696561025	.	145120001	145190000	#FF4848	1	0.875
chr1	145190001	145270000	A.1.2.2.2.2.2.1.2.2.1.2	0.654753877275792	.	145190001	145270000	#FF4848	1	0.875
chr1	145270001	145310000	A.2.1.2.2.1.1.2.2.1.2	0.531355360755226	.	145270001	145310000	#FF9191	1	0.75
chr1	145310001	145340000	A.2.1.1.1.1.2.1.1.1.2	0.641267700606878	.	145310001	145340000	#FF9191	1	0.75
chr1	145350001	145430000	A.2.1.1.1.1.2.1.1.1.2	0.641267700606878	.	145350001	145430000	#FF9191	1	0.75
chr1	145430001	145620000	A.1.1.1.1.1.2.2.1.2.1	0.995954146999326	.	145430001	145620000	#FF0000	1	1
chr1	145620001	145840000	A.1.2.2.1.2.2.2.1.1.1	0.697909642616318	.	145620001	145840000	#FF4848	1	0.875
chr1	145990001	146020000	A.1.2.2.1.2.2.2.1.1.1	0.697909642616318	.	145990001	146020000	#FF4848	1	0.875
chr1	146160001	146170000	A.1.2.2.1.2.2.2.1.1.1	0.697909642616318	.	146160001	146170000	#FF4848	1	0.875
chr1	146210001	146220000	A.1.2.2.1.2.2.2.1.1.1	0.697909642616318	.	146210001	146220000	#FF4848	1	0.875
chr1	146390001	146420000	A.1.2.2.1.2.2.2.1.1.1	0.697909642616318	.	146390001	146420000	#FF4848	1	0.875
chr1	146460001	146480000	A.1.2.2.1.2.2.2.1.1.1	0.697909642616318	.	146460001	146480000	#FF4848	1	0.875
chr1	146480001	146620000	B.1.1.2.2.2.2.2.1	0.292650033715442	.	146480001	146620000	#DADAFF	1	0.5
chr1	146620001	147060000	B.2.1.2.1.1.1.1.2.2	0.130815913688469	.	146620001	147060000	#4848FF	1	0.25
chr1	147060001	147160000	A.2.2.1.2.1.1.2.2.1	0.467970330411328	.	147060001	147160000	#FFDADA	1	0.625
chr1	147160001	147390000	B.2.2.1.2.2.1.2.1.1	0.0370869858395145	.	147160001	147390000	#0000FF	1	0.125
chr1	147390001	147430000	A.2.2.2.1.1.2.2.1.2	0.435603506405934	.	147390001	147430000	#FFDADA	1	0.625
chr1	147700001	147840000	A.2.2.2.1.1.2.2.1.2	0.435603506405934	.	147700001	147840000	#FFDADA	1	0.625
chr1	147850001	147860000	A.2.2.2.1.1.2.2.1.2	0.435603506405934	.	147850001	147860000	#FFDADA	1	0.625
chr1	147910001	147930000	A.2.2.2.1.1.2.2.1.2	0.435603506405934	.	147910001	147930000	#FFDADA	1	0.625
chr1	147950001	147970000	A.2.2.2.1.2.2.1.2.2.2	0.422791638570465	.	147950001	147970000	#FFDADA	1	0.625
chr1	147990001	148030000	A.2.2.2.1.2.2.1.2.2.2	0.422791638570465	.	147990001	148030000	#FFDADA	1	0.625
chr1	148170001	148260000	B.1.2.1.1.2.2.2.1.1.1	0.27242076871207	.	148170001	148260000	#9191FF	1	0.375
chr1	148340001	148370000	B.1.2.1.1.2.2.2.1.1.1	0.27242076871207	.	148340001	148370000	#9191FF	1	0.375
chr1	148510001	148610000	B.1.2.1.1.2.2.2.1.1.1	0.27242076871207	.	148510001	148610000	#9191FF	1	0.375
chr1	148630001	148640000	B.1.2.1.1.2.2.2.1.1.1	0.27242076871207	.	148630001	148640000	#9191FF	1	0.375
chr1	148650001	148690000	B.1.2.1.1.2.2.2.1.1.1	0.27242076871207	.	148650001	148690000	#9191FF	1	0.375
chr1	148750001	148760000	B.1.2.1.1.2.2.2.1.1.1	0.27242076871207	.	148750001	148760000	#9191FF	1	0.375
chr1	148790001	148800000	B.1.2.1.1.2.2.2.1.1.1	0.27242076871207	.	148790001	148800000	#9191FF	1	0.375
chr1	148820001	148830000	B.1.2.1.1.2.2.2.1.1.1	0.27242076871207	.	148820001	148830000	#9191FF	1	0.375
chr1	148840001	148960000	B.1.2.1.1.2.2.2.1.1.1	0.27242076871207	.	148840001	148960000	#9191FF	1	0.375
chr1	149010001	149200000	B.2.2.2.1.2.1.1	0.0195549561699258	.	149010001	149200000	#0000FF	1	0.125
chr1	149200001	149320000	B.1.2.2.2.2.2.2.2.1.2	0.198921105866487	.	149200001	149320000	#9191FF	1	0.375
chr1	149320001	149370000	B.2.1.1.2.1.1.2.2.2	0.150370869858395	.	149320001	149370000	#4848FF	1	0.25
chr1	149370001	149440000	B.1.2.1.2.2.2.2.1	0.23937963587323	.	149370001	149440000	#9191FF	1	0.375
chr1	149450001	149460000	B.1.2.1.2.2.2.2.1	0.23937963587323	.	149450001	149460000	#9191FF	1	0.375
chr1	149510001	149520000	A.2.2.2.1.2.1.1.1.2.2	0.430209035738368	.	149510001	149520000	#FFDADA	1	0.625
chr1	149580001	149620000	A.2.2.2.1.2.1.1.1.2.2	0.430209035738368	.	149580001	149620000	#FFDADA	1	0.625
chr1	149640001	149710000	A.2.2.2.1.2.1.1.1.2.2	0.430209035738368	.	149640001	149710000	#FFDADA	1	0.625
chr1	149710001	149760000	B.1.1.2.1.1.2.1.1.2	0.332434254888739	.	149710001	149760000	#DADAFF	1	0.5
chr1	149760001	149800000	A.1.1.1.1.2.2.2.1.2	0.987862440997977	.	149760001	149800000	#FF0000	1	1
chr1	149810001	149830000	A.1.1.1.1.2.2.2.1.2	0.987862440997977	.	149810001	149830000	#FF0000	1	1
chr1	149840001	150140000	A.1.1.1.1.2.2.2.1.2	0.987862440997977	.	149840001	150140000	#FF0000	1	1
chr1	150140001	150190000	A.1.2.1.1.1.1.2.2	0.846931894807822	.	150140001	150190000	#FF4848	1	0.875
chr1	150190001	151260000	A.1.1.1.1.1.1.1	1	.	150190001	151260000	#FF0000	1	1
chr1	151260001	151330000	A.1.1.2.1.2.2.1.1.1.2.2	0.908293998651382	.	151260001	151330000	#FF0000	1	1
chr1	151330001	151430000	A.1.1.2.1.1.2.2.2.2.1.2	0.935266351989211	.	151330001	151430000	#FF0000	1	1
chr1	151430001	151580000	A.1.2.2.1.2.1.1.1.1	0.716790289952798	.	151430001	151580000	#FF4848	1	0.875
chr1	151580001	151770000	A.1.2.1.1.1.2.1.2.2.2	0.841537424140256	.	151580001	151770000	#FF4848	1	0.875
chr1	151770001	151830000	A.2.1.2.2.1.2.1.1.1.1	0.530006743088335	.	151770001	151830000	#FF9191	1	0.75
chr1	151830001	151910000	A.2.1.1.1.2.1.2.2.2	0.621712744436952	.	151830001	151910000	#FF9191	1	0.75
chr1	151910001	152030000	A.2.2.2.1.1.2.2.1.1	0.43627781523938	.	151910001	152030000	#FFDADA	1	0.625
chr1	152030001	152170000	B.2.2.1.1.1.2.1.2.1.1	0.074173971679029	.	152030001	152170000	#0000FF	1	0.125
chr1	152170001	152410000	B.2.2.2.1.2.2.2.1	0.0155091031692515	.	152170001	152410000	#0000FF	1	0.125
chr1	152410001	152760000	B.2.2.2.2.1.1.2.2.1.1	0.0101146325016858	.	152410001	152760000	#0000FF	1	0.125
chr1	152770001	152840000	B.2.2.2.2.1.1.2.2.1.1	0.0101146325016858	.	152770001	152840000	#0000FF	1	0.125
chr1	152840001	153200000	B.2.2.2.1.1.1.1.2.1	0.0276466621712744	.	152840001	153200000	#0000FF	1	0.125
chr1	153200001	153300000	B.1.1.2.1.2.1.2.1.1	0.327039784221173	.	153200001	153300000	#DADAFF	1	0.5
chr1	153300001	153470000	B.1.2.2.2.2.1.1.1.2	0.208361429534727	.	153300001	153470000	#9191FF	1	0.375
chr1	153470001	153550000	A.2.1.2.2.1.1.1.2.1.1.1	0.538772757923129	.	153470001	153550000	#FF9191	1	0.75
chr1	153550001	153600000	A.2.1.1.1.1.1.1.1.2.1	0.649359406608227	.	153550001	153600000	#FF9191	1	0.75
chr1	153600001	153690000	A.1.1.2.1.2.2.1.1.1.2.1.1	0.909642616318274	.	153600001	153690000	#FF0000	1	1
chr1	153690001	153960000	A.1.1.1.1.1.2.2.1.2.2	0.99527983816588	.	153690001	153960000	#FF0000	1	1
chr1	153960001	154120000	A.2.2.1.1.1.1.1.1.2	0.501685772083614	.	153960001	154120000	#FFDADA	1	0.625
chr1	154120001	154250000	A.1.1.2.1.2.2.1.1.1.2.1.2	0.908968307484828	.	154120001	154250000	#FF0000	1	1
chr1	154250001	154370000	A.1.2.1.2.2.1.1.2.1.1	0.764666217127444	.	154250001	154370000	#FF4848	1	0.875
chr1	154370001	154510000	A.1.2.1.1.1.2.2.2.2.2	0.835468644639245	.	154370001	154510000	#FF4848	1	0.875
chr1	154510001	154560000	A.1.2.2.2.2.1.1.1.1.2	0.668240053944707	.	154510001	154560000	#FF4848	1	0.875
chr1	154560001	154610000	A.1.2.1.2.2.1.2.1.2.1	0.758597437626433	.	154560001	154610000	#FF4848	1	0.875
chr1	154610001	154750000	A.2.1.1.1.1.1.2.2.2.1	0.643290627107215	.	154610001	154750000	#FF9191	1	0.75
chr1	154750001	154840000	A.1.1.2.2.1.1.2.2.1	0.889413351314902	.	154750001	154840000	#FF0000	1	1
chr1	154840001	154910000	A.1.2.1.2.2.2.2.1.1.2.1	0.744436952124073	.	154840001	154910000	#FF4848	1	0.875
chr1	154910001	154980000	A.1.1.1.2.2.2.2.1.1	0.960215778826703	.	154910001	154980000	#FF0000	1	1
chr1	154980001	155540000	A.1.1.1.1.1.1.2.2.1	0.998651382333109	.	154980001	155540000	#FF0000	1	1
chr1	155540001	156310000	A.1.1.1.1.1.1.2.2.2	0.997977073499663	.	155540001	156310000	#FF0000	1	1
chr1	156310001	156400000	A.1.2.2.1.2.2.2.2.1	0.695886716115981	.	156310001	156400000	#FF4848	1	0.875
chr1	156400001	156450000	A.1.2.2.2.2.1.1.1.1.1	0.668914362778152	.	156400001	156450000	#FF4848	1	0.875
chr1	156450001	156490000	A.1.1.2.2.1.1.2.1.1.1	0.893459204315577	.	156450001	156490000	#FF0000	1	1
chr1	156490001	156580000	A.1.1.2.2.1.1.2.2.2.2	0.888064733648011	.	156490001	156580000	#FF0000	1	1
chr1	156580001	156690000	A.1.2.1.1.1.2.2.2.2.1	0.836142953472691	.	156580001	156690000	#FF4848	1	0.875
chr1	156690001	156740000	A.1.1.2.1.1.2.2.2.1.1.1	0.93863789615644	.	156690001	156740000	#FF0000	1	1
chr1	156740001	156810000	A.1.1.2.2.2.1.2.1.1.2.2	0.868509777478085	.	156740001	156810000	#FF0000	1	1
chr1	156810001	156880000	A.2.1.1.2.2.1.2.2.2.2.2	0.575185434929198	.	156810001	156880000	#FF9191	1	0.75
chr1	156880001	157070000	A.2.1.1.2.2.1.2.2.2.1.1	0.577208361429535	.	156880001	157070000	#FF9191	1	0.75
chr1	157070001	157150000	A.1.2.1.2.2.2.1.2.2.1.2	0.747134187457856	.	157070001	157150000	#FF4848	1	0.875
chr1	157150001	157330000	B.1.1.1.1.1.2.2.1	0.380310182063385	.	157150001	157330000	#DADAFF	1	0.5
chr1	157330001	157380000	B.1.1.1.1.1.1.2.1.2	0.384356035064059	.	157330001	157380000	#DADAFF	1	0.5
chr1	157380001	157460000	B.1.2.1.1.1.2.2.1.2	0.285232636547539	.	157380001	157460000	#9191FF	1	0.375
chr1	157460001	157830000	A.2.2.1.1.1.2.1.1.2	0.496965610249494	.	157460001	157830000	#FFDADA	1	0.625
chr1	157830001	158170000	B.2.1.2.1.1.1.2.2.1	0.129467296021578	.	157830001	158170000	#4848FF	1	0.25
chr1	158170001	158230000	B.1.2.2.1.2.1.2.2	0.226567768037761	.	158170001	158230000	#9191FF	1	0.375
chr1	158230001	158780000	B.2.1.2.2.2.1.2.2.1	0.0863115306810519	.	158230001	158780000	#4848FF	1	0.25
chr1	158780001	158820000	A.2.1.2.2.2.2.1.1.1.1.2.2.2	0.512474713418746	.	158780001	158820000	#FF9191	1	0.75
chr1	158820001	158970000	B.1.1.2.2.1.2.2.2.1.1	0.302090357383682	.	158820001	158970000	#DADAFF	1	0.5
chr1	158970001	159050000	A.1.1.2.2.1.2.2.1.2.2.2	0.877275792312879	.	158970001	159050000	#FF0000	1	1
chr1	159050001	159230000	B.1.2.2.2.2.2.2.2.1.1	0.199595414699933	.	159050001	159230000	#9191FF	1	0.375
chr1	159230001	159740000	B.2.2.2.2.1.2.2.2.2.2	0.00337154416722859	.	159230001	159740000	#0000FF	1	0.125
chr1	159740001	159870000	A.2.2.2.1.2.2.1.1.2	0.425488873904248	.	159740001	159870000	#FFDADA	1	0.625
chr1	159870001	159910000	A.1.2.2.1.1.1.1.1.2.2	0.731625084288604	.	159870001	159910000	#FF4848	1	0.875
chr1	159910001	159980000	B.1.1.1.1.1.2.2.2.1	0.379635873229939	.	159910001	159980000	#DADAFF	1	0.5
chr1	159980001	160050000	A.2.1.1.2.1.1.2.2.2.1	0.600134861766689	.	159980001	160050000	#FF9191	1	0.75
chr1	160050001	160150000	A.1.2.2.1.1.2.1.1.2	0.725556304787593	.	160050001	160150000	#FF4848	1	0.875
chr1	160150001	160400000	A.1.1.1.2.1.1.1.2.1.1.1	0.983816587997303	.	160150001	160400000	#FF0000	1	1
chr1	160400001	160570000	A.1.1.1.1.2.2.1.2.1	0.989885367498314	.	160400001	160570000	#FF0000	1	1
chr1	160570001	160780000	A.1.1.1.1.2.1.1.2	0.992582602832097	.	160570001	160780000	#FF0000	1	1
chr1	160780001	160840000	A.1.2.1.2.1.1.2.2.1.1.2	0.787592717464599	.	160780001	160840000	#FF4848	1	0.875
chr1	160840001	160940000	A.2.1.1.2.2.1.2.1.2.1	0.580579905596763	.	160840001	160940000	#FF9191	1	0.75
chr1	160940001	160980000	A.1.2.2.1.2.1.2.2.1.1	0.709372892784895	.	160940001	160980000	#FF4848	1	0.875
chr1	160980001	161200000	A.1.1.1.1.1.1.2.1	0.999325691166554	.	160980001	161200000	#FF0000	1	1
chr1	161200001	161260000	A.1.2.2.1.2.1.1.2.2.2	0.71341874578557	.	161200001	161260000	#FF4848	1	0.875
chr1	161260001	161340000	A.1.1.2.2.2.1.2.1.1.1	0.869858395144976	.	161260001	161340000	#FF0000	1	1
chr1	161340001	161410000	A.1.1.2.1.1.2.2.2.1.1.2	0.937963587322994	.	161340001	161410000	#FF0000	1	1
chr1	161410001	161430000	A.1.1.1.2.1.1.2.2.1.2	0.979096426163183	.	161410001	161430000	#FF0000	1	1
chr1	161440001	161740000	A.1.1.1.2.1.1.2.2.1.2	0.979096426163183	.	161440001	161740000	#FF0000	1	1
chr1	161740001	161940000	A.1.2.1.1.2.2.1.1.2	0.82198246797033	.	161740001	161940000	#FF4848	1	0.875
chr1	161940001	162050000	B.1.2.1.2.1.2.2.1.2.1.2.2	0.25354012137559	.	161940001	162050000	#9191FF	1	0.375
chr1	162050001	162320000	B.2.2.1.2.2.1.2.1.2	0.0364126770060688	.	162050001	162320000	#0000FF	1	0.125
chr1	162320001	162460000	B.1.2.2.1.1.1.1.2.1.1	0.236682400539447	.	162320001	162460000	#9191FF	1	0.375
chr1	162460001	162620000	A.1.2.1.2.1.1.2.1.1.2.1	0.790964261631827	.	162460001	162620000	#FF4848	1	0.875
chr1	162620001	162700000	A.1.2.2.2.1.2.1.1.2.1.2	0.679028995279838	.	162620001	162700000	#FF4848	1	0.875
chr1	162700001	162790000	A.2.1.1.2.1.1.2.1.2	0.603506405933918	.	162700001	162790000	#FF9191	1	0.75
chr1	162790001	163220000	B.2.2.1.2.1.1.2.1.2	0.0492245448415374	.	162790001	163220000	#0000FF	1	0.125
chr1	163220001	163260000	B.1.1.1.2.1.2.2.2.2.1	0.347269049224545	.	163220001	163260000	#DADAFF	1	0.5
chr1	163260001	163320000	A.2.2.1.1.2.1.2.1.1	0.484153742414026	.	163260001	163320000	#FFDADA	1	0.625
chr1	163320001	165560000	B.2.2.2.2.2.1.2	0.00134861766689144	.	163320001	165560000	#0000FF	1	0.125
chr1	165560001	165790000	A.1.2.1.1.2.2.1.1.1.2	0.822656776803776	.	165560001	165790000	#FF4848	1	0.875
chr1	165790001	165860000	A.1.1.2.1.2.1.2.1.2.1.2.2.2.1	0.916385704652731	.	165790001	165860000	#FF0000	1	1
chr1	165860001	165880000	A.2.1.2.2.2.2.1.1.1.2.1	0.5118004045853	.	165860001	165880000	#FF9191	1	0.75
chr1	165880001	166030000	B.2.1.2.1.2.1.1.1.2	0.123398516520566	.	165880001	166030000	#4848FF	1	0.25
chr1	166030001	166160000	B.1.2.1.1.2.2.2.1.1.2	0.271746459878624	.	166030001	166160000	#9191FF	1	0.375
chr1	166160001	166290000	B.2.1.2.1.2.1.1.2.1	0.122724207687121	.	166160001	166290000	#4848FF	1	0.25
chr1	166290001	166440000	B.2.2.1.1.2.1.1.2.1.1	0.0674308833445718	.	166290001	166440000	#0000FF	1	0.125
chr1	166440001	166470000	B.1.2.1.1.2.2.2.2.2.2.2	0.26770060687795	.	166440001	166470000	#9191FF	1	0.375
chr1	166470001	166800000	B.2.2.2.1.1.2.2.1.2	0.0209035738368173	.	166470001	166800000	#0000FF	1	0.125
chr1	166800001	166850000	A.2.1.1.1.2.2.1.1.1.2	0.620364126770061	.	166800001	166850000	#FF9191	1	0.75
chr1	166850001	167020000	A.2.2.2.2.2.2.2.2.2	0.389076196898179	.	166850001	167020000	#FFDADA	1	0.625
chr1	167020001	167100000	A.2.2.1.2.1.1.2.2.2.2	0.466621712744437	.	167020001	167100000	#FFDADA	1	0.625
chr1	167100001	167190000	B.1.1.1.1.1.1.2.2	0.383681726230614	.	167100001	167190000	#DADAFF	1	0.5
chr1	167190001	167500000	A.1.1.1.2.1.1.2.2.2	0.978422117329737	.	167190001	167500000	#FF0000	1	1
chr1	167500001	167570000	A.1.2.1.2.1.1.2.2.2.1.1	0.786244099797707	.	167500001	167570000	#FF4848	1	0.875
chr1	167570001	167670000	A.1.1.1.2.2.1.1.1.1.2	0.972353337828726	.	167570001	167670000	#FF0000	1	1
chr1	167670001	167720000	A.1.1.2.1.1.1.2.2.1.2.2	0.946055293324343	.	167670001	167720000	#FF0000	1	1
chr1	167720001	167790000	A.1.2.2.1.1.1.2.1	0.728253540121376	.	167720001	167790000	#FF4848	1	0.875
chr1	167790001	167880000	A.2.2.1.1.1.2.2.1.2	0.493594066082266	.	167790001	167880000	#FFDADA	1	0.625
chr1	167880001	168060000	A.1.1.2.1.2.1.1.1.1.1.1	0.933243425488874	.	167880001	168060000	#FF0000	1	1
chr1	168060001	168110000	A.2.1.2.2.1.2.1.1.1.2.2	0.528658125421443	.	168060001	168110000	#FF9191	1	0.75
chr1	168110001	168430000	A.1.2.1.2.1.1.2.1.2.2	0.78894133513149	.	168110001	168430000	#FF4848	1	0.875
chr1	168430001	168550000	A.1.2.2.1.1.2.2.1.1	0.72285906945381	.	168430001	168550000	#FF4848	1	0.875
chr1	168550001	168590000	B.1.1.2.2.1.2.1.2.2	0.306810519217802	.	168550001	168590000	#DADAFF	1	0.5
chr1	168590001	168970000	B.1.2.1.1.2.2.2.1.2	0.271072151045179	.	168590001	168970000	#9191FF	1	0.375
chr1	168970001	169020000	A.1.2.2.2.1.1.2.2.1.1	0.687120701281187	.	168970001	169020000	#FF4848	1	0.875
chr1	169020001	169110000	A.1.2.2.1.1.2.2.2.1.1.2.1	0.720161834120027	.	169020001	169110000	#FF4848	1	0.875
chr1	169110001	169330000	A.2.2.2.2.2.1.2.2.1.2	0.397842211732974	.	169110001	169330000	#FFDADA	1	0.625
chr1	169330001	169360000	A.2.1.1.1.2.2.1.1.2.2	0.619015509103169	.	169330001	169360000	#FF9191	1	0.75
chr1	169360001	169430000	B.1.1.1.2.1.1.1.1.2.1.1	0.364801078894133	.	169360001	169430000	#DADAFF	1	0.5
chr1	169430001	169640000	A.2.1.2.1.2.2.2.1.1.1.1.2	0.546190155091032	.	169430001	169640000	#FF9191	1	0.75
chr1	169640001	169680000	A.1.2.1.2.1.2.1.2.2.2.2.2	0.776803776129467	.	169640001	169680000	#FF4848	1	0.875
chr1	169680001	169750000	A.2.2.2.1.2.2.1.2.1.2	0.424140256237357	.	169680001	169750000	#FFDADA	1	0.625
chr1	169750001	169850000	A.1.2.1.2.1.2.1.2.1.1	0.781523937963587	.	169750001	169850000	#FF4848	1	0.875
chr1	169850001	169890000	A.1.2.1.1.2.2.2.2.1.2.2	0.809844908968308	.	169850001	169890000	#FF4848	1	0.875
chr1	169890001	170050000	A.1.2.1.2.1.1.2.1.1.1.2.2.1	0.792312879298719	.	169890001	170050000	#FF4848	1	0.875
chr1	170050001	170180000	B.1.1.2.2.1.2.2.2.1.2	0.301416048550236	.	170050001	170180000	#DADAFF	1	0.5
chr1	170180001	170220000	B.1.1.1.1.2.2.1.1	0.371544167228591	.	170180001	170220000	#DADAFF	1	0.5
chr1	170220001	170490000	B.2.1.1.2.1.2.2.1.2	0.144976399190829	.	170220001	170490000	#4848FF	1	0.25
chr1	170490001	170820000	B.1.2.2.1.2.2.1	0.225893459204316	.	170490001	170820000	#9191FF	1	0.375
chr1	170820001	171310000	B.2.2.1.2.1.2.2.1.1.2.1	0.0424814565070802	.	170820001	171310000	#0000FF	1	0.125
chr1	171310001	171450000	B.2.1.1.1.1.1.1.1.2	0.194875252865813	.	171310001	171450000	#4848FF	1	0.25
chr1	171450001	171590000	A.1.1.2.1.1.1.2.1.2.2	0.94807821982468	.	171450001	171590000	#FF0000	1	1
chr1	171590001	171680000	A.2.1.2.2.2.2.2.2.1.1.1	0.505731625084289	.	171590001	171680000	#FF9191	1	0.75
chr1	171680001	171770000	A.2.1.1.1.2.1.2.1.1.2.1	0.625758597437626	.	171680001	171770000	#FF9191	1	0.75
chr1	171770001	171940000	B.1.2.2.1.1.1.1.2.1.2	0.236008091706001	.	171770001	171940000	#9191FF	1	0.375
chr1	171940001	172300000	A.2.1.1.1.2.2.2.1.1	0.615643964935941	.	171940001	172300000	#FF9191	1	0.75
chr1	172300001	172370000	A.1.1.2.2.1.2.1.2.1.1	0.883344571813891	.	172300001	172370000	#FF0000	1	1
chr1	172370001	172430000	A.2.2.1.1.2.1.1.1.2.1	0.489548213081591	.	172370001	172430000	#FFDADA	1	0.625
chr1	172430001	172490000	B.1.1.1.2.1.1.1.1.2.1.2	0.364126770060688	.	172430001	172490000	#DADAFF	1	0.5
chr1	172490001	172570000	A.1.2.2.2.1.2.1.1.1.1.2.2.2	0.682400539447067	.	172490001	172570000	#FF4848	1	0.875
chr1	172570001	172690000	A.2.2.2.2.2.1.2.2.1.1	0.398516520566419	.	172570001	172690000	#FFDADA	1	0.625
chr1	172690001	172810000	A.2.2.1.1.2.1.1.1.2.2.2	0.4881995954147	.	172690001	172810000	#FFDADA	1	0.625
chr1	172810001	172870000	B.1.1.2.2.1.2.2.1.1.2	0.30546190155091	.	172810001	172870000	#DADAFF	1	0.5
chr1	172870001	173160000	B.1.2.2.2.2.2.1.2.2	0.20161834120027	.	172870001	173160000	#9191FF	1	0.375
chr1	173160001	173370000	A.1.1.2.1.2.1.2.1.2.2.2	0.914362778152394	.	173160001	173370000	#FF0000	1	1
chr1	173370001	173460000	A.1.2.1.2.1.1.2.1.1.1.2.1.2	0.792987188132165	.	173370001	173460000	#FF4848	1	0.875
chr1	173460001	173680000	B.1.2.1.2.1.2.2.2.1	0.252191503708699	.	173460001	173680000	#9191FF	1	0.375
chr1	173680001	173850000	A.1.1.2.2.1.2.2.1.2.2.1	0.877950101146325	.	173680001	173850000	#FF0000	1	1
chr1	173850001	173900000	A.2.1.1.1.1.2.1.1.1.1	0.641942009440324	.	173850001	173900000	#FF9191	1	0.75
chr1	173900001	174000000	A.1.1.2.2.2.2.2.1.1.1	0.861092380310182	.	173900001	174000000	#FF0000	1	1
chr1	174000001	174120000	A.2.1.2.1.2.2.1.1.1.1	0.550236008091706	.	174000001	174120000	#FF9191	1	0.75
chr1	174120001	174200000	A.1.2.1.2.1.2.1.2.2.2.1.1	0.77950101146325	.	174120001	174200000	#FF4848	1	0.875
chr1	174200001	174250000	A.2.2.1.1.2.1.1.2.1.1.2	0.486850977747808	.	174200001	174250000	#FFDADA	1	0.625
chr1	174250001	174650000	A.2.2.2.1.2.1.2.2	0.428186109238031	.	174250001	174650000	#FFDADA	1	0.625
chr1	174650001	174750000	A.2.2.1.2.1.1.2.1.1.2.1	0.469993256911666	.	174650001	174750000	#FFDADA	1	0.625
chr1	174750001	174910000	A.1.2.1.2.1.1.2.1.1.1.2.1.1	0.79366149696561	.	174750001	174910000	#FF4848	1	0.875
chr1	174910001	175000000	A.1.1.2.1.2.1.2.1.2.1.2.1.2	0.918408631153068	.	174910001	175000000	#FF0000	1	1
chr1	175000001	175080000	B.1.1.1.2.1.1.1.1.2.2.1	0.363452461227242	.	175000001	175080000	#DADAFF	1	0.5
chr1	175080001	175150000	A.2.1.1.1.2.1.2.1.2.2.2	0.623061362103844	.	175080001	175150000	#FF9191	1	0.75
chr1	175150001	175210000	A.1.2.1.2.1.2.1.2.2.2.2.1.1	0.778152393796359	.	175150001	175210000	#FF4848	1	0.875
chr1	175210001	175350000	A.2.2.2.2.2.1.2.2.2	0.397167902899528	.	175210001	175350000	#FFDADA	1	0.625
chr1	175350001	175590000	B.2.1.2.2.2.1.2.2.2	0.0856372218476062	.	175350001	175590000	#4848FF	1	0.25
chr1	175590001	175730000	B.2.2.1.1.1.2.1.2.1.2	0.0734996628455833	.	175590001	175730000	#0000FF	1	0.125
chr1	175730001	175890000	B.2.1.2.2.1.1.2.1.1.2	0.105192178017532	.	175730001	175890000	#4848FF	1	0.25
chr1	175890001	176090000	A.2.1.2.1.2.2.2.1.1.1.2	0.545515846257586	.	175890001	176090000	#FF9191	1	0.75
chr1	176090001	176180000	A.1.2.1.2.1.2.1.2.2.1	0.780175320296696	.	176090001	176180000	#FF4848	1	0.875
chr1	176180001	177520000	B.2.2.2.2.2.1.1.1	0.00269723533378287	.	176180001	177520000	#0000FF	1	0.125
chr1	177520001	177760000	B.2.2.1.2.1.2.2.1.2	0.0411328388401888	.	177520001	177760000	#0000FF	1	0.125
chr1	177760001	177840000	B.2.1.1.2.1.2.2.2.2.1	0.143627781523938	.	177760001	177840000	#4848FF	1	0.25
chr1	177840001	178020000	B.2.2.1.2.1.1.2.1.1.1	0.0505731625084289	.	177840001	178020000	#0000FF	1	0.125
chr1	178020001	178070000	B.1.1.1.2.1.2.2.2.2.2	0.346594740391099	.	178020001	178070000	#DADAFF	1	0.5
chr1	178070001	178260000	B.2.1.2.2.1.2.2.1.2.1	0.0944032366824005	.	178070001	178260000	#4848FF	1	0.25
chr1	178260001	178510000	B.2.1.2.1.2.1.1.2.2.1	0.122049898853675	.	178260001	178510000	#4848FF	1	0.25
chr1	178510001	178580000	A.2.1.1.2.1.1.2.2.1.1.1	0.602832097100472	.	178510001	178580000	#FF9191	1	0.75
chr1	178580001	178660000	A.2.1.2.2.2.1.1.2.1.1	0.518543492919757	.	178580001	178660000	#FF9191	1	0.75
chr1	178660001	178710000	B.1.1.1.2.1.1.1.1.1.1.2	0.366149696561025	.	178660001	178710000	#DADAFF	1	0.5
chr1	178710001	178990000	B.2.1.1.1.1.1.1.1.1	0.195549561699258	.	178710001	178990000	#4848FF	1	0.25
chr1	178990001	179050000	A.1.2.2.1.1.2.2.2.2.2	0.717464598786244	.	178990001	179050000	#FF4848	1	0.875
chr1	179050001	179210000	A.1.1.2.2.2.2.2.1.2.2.1	0.859069453809845	.	179050001	179210000	#FF0000	1	1
chr1	179210001	179260000	A.2.1.2.1.2.2.2.2.2.2	0.541469993256912	.	179210001	179260000	#FF9191	1	0.75
chr1	179260001	179340000	A.1.2.1.2.1.1.2.1.1.1.2.2.2	0.791638570465273	.	179260001	179340000	#FF4848	1	0.875
chr1	179340001	179840000	B.2.1.2.2.1.1.2.2.2.1	0.103169251517195	.	179340001	179840000	#4848FF	1	0.25
chr1	179840001	179920000	A.1.1.2.1.2.1.1.1.1.1.2	0.932569116655428	.	179840001	179920000	#FF0000	1	1
chr1	179920001	180070000	A.1.1.1.2.2.1.2.1.1.2.2	0.966284558327714	.	179920001	180070000	#FF0000	1	1
chr1	180070001	180460000	A.1.2.1.1.2.1.2.1	0.830074173971679	.	180070001	180460000	#FF4848	1	0.875
chr1	180460001	180490000	A.1.2.2.2.1.2.1.1.1.1.2.2.1	0.683074848280512	.	180460001	180490000	#FF4848	1	0.875
chr1	180490001	180590000	A.2.2.2.1.2.2.1.2.1.1	0.424814565070802	.	180490001	180590000	#FFDADA	1	0.625
chr1	180590001	180980000	A.1.1.2.1.2.1.2.1.2.2.1	0.91503708698584	.	180590001	180980000	#FF0000	1	1
chr1	180980001	181050000	A.1.1.2.1.1.1.2.1.1.2	0.949426837491571	.	180980001	181050000	#FF0000	1	1
chr1	181050001	181130000	A.1.1.1.2.1.2.2.2	0.973701955495617	.	181050001	181130000	#FF0000	1	1
chr1	181130001	181360000	B.2.1.1.1.2.2.1.1.2.1.1	0.170600134861767	.	181130001	181360000	#4848FF	1	0.25
chr1	181360001	181390000	B.1.1.1.2.1.1.1.1.2.2.2	0.362778152393796	.	181360001	181390000	#DADAFF	1	0.5
chr1	181390001	181450000	A.2.1.2.1.2.2.2.1.1.2	0.54484153742414	.	181390001	181450000	#FF9191	1	0.75
chr1	181450001	181890000	B.1.1.2.1.2.1.1.1	0.32906271072151	.	181450001	181890000	#DADAFF	1	0.5
chr1	181890001	181980000	B.1.2.1.2.1.2.2.1.1.2	0.255563047875927	.	181890001	181980000	#9191FF	1	0.375
chr1	181980001	182060000	B.1.1.2.1.2.1.2.1.2.1	0.326365475387728	.	181980001	182060000	#DADAFF	1	0.5
chr1	182060001	182100000	B.1.2.2.2.2.2.2.2.2.1	0.198246797033041	.	182060001	182100000	#9191FF	1	0.375
chr1	182100001	182350000	B.2.1.1.1.2.2.1.1.2.1.2	0.169925826028321	.	182100001	182350000	#4848FF	1	0.25
chr1	182350001	182420000	A.2.1.2.1.2.2.1.1.2	0.548887390424815	.	182350001	182420000	#FF9191	1	0.75
chr1	182420001	182560000	B.1.1.2.1.2.1.1.2.2	0.327714093054619	.	182420001	182560000	#DADAFF	1	0.5
chr1	182560001	182740000	A.1.1.2.2.1.2.1.2.1.2	0.882670262980445	.	182560001	182740000	#FF0000	1	1
chr1	182740001	182800000	A.1.2.1.2.2.2.1.2.2.2	0.74645987862441	.	182740001	182800000	#FF4848	1	0.875
chr1	182800001	182860000	A.1.1.2.2.2.2.2.1.1.2	0.860418071476736	.	182800001	182860000	#FF0000	1	1
chr1	182860001	182990000	A.2.1.2.2.1.2.1.1.1.2.1	0.529332434254889	.	182860001	182990000	#FF9191	1	0.75
chr1	182990001	183050000	A.1.2.1.1.2.1.1.2.2.2	0.830748482805125	.	182990001	183050000	#FF4848	1	0.875
chr1	183050001	183090000	A.2.1.1.1.1.2.1.2.2.2	0.633175994605529	.	183050001	183090000	#FF9191	1	0.75
chr1	183090001	183290000	A.2.1.1.1.1.2.2.1	0.632501685772084	.	183090001	183290000	#FF9191	1	0.75
chr1	183290001	183430000	B.1.1.2.1.2.1.1.2.1	0.328388401888065	.	183290001	183430000	#DADAFF	1	0.5
chr1	183430001	183550000	A.1.1.1.2.2.1.2.1.1.1.2.2	0.967633175994606	.	183430001	183550000	#FF0000	1	1
chr1	183550001	183610000	A.1.1.2.1.1.1.2.2.1.1	0.947403910991234	.	183550001	183610000	#FF0000	1	1
chr1	183610001	183660000	A.1.2.1.1.2.2.2.1.1.1.2.2	0.815913688469319	.	183610001	183660000	#FF4848	1	0.875
chr1	183660001	183770000	A.1.1.2.2.1.2.1.1.2.2.1	0.885367498314228	.	183660001	183770000	#FF0000	1	1
chr1	183770001	183820000	A.1.1.2.1.2.1.2.1.1.1.2	0.921105866486851	.	183770001	183820000	#FF0000	1	1
chr1	183820001	183890000	A.1.1.2.1.2.1.1.1.1.2.1	0.931894807821982	.	183820001	183890000	#FF0000	1	1
chr1	183890001	183940000	A.1.2.2.1.1.2.2.2.1.1.2.2	0.719487525286581	.	183890001	183940000	#FF4848	1	0.875
chr1	183940001	184040000	A.2.1.1.2.1.1.2.1.1.1.1.2.2	0.605529332434255	.	183940001	184040000	#FF9191	1	0.75
chr1	184040001	184150000	B.1.1.2.2.1.2.2.1.1.1	0.306136210384356	.	184040001	184150000	#DADAFF	1	0.5
chr1	184150001	184210000	B.1.2.2.2.2.2.1.2.1.1	0.202966958867161	.	184150001	184210000	#9191FF	1	0.375
chr1	184210001	184440000	B.2.1.2.2.1.1.2.2.2.2	0.102494942683749	.	184210001	184440000	#4848FF	1	0.25
chr1	184440001	184660000	B.1.2.1.1.1.2.2.2	0.284558327714093	.	184440001	184660000	#9191FF	1	0.375
chr1	184660001	184690000	A.2.1.2.1.2.2.1.2.1	0.548213081591369	.	184660001	184690000	#FF9191	1	0.75
chr1	184690001	184730000	A.1.2.1.2.1.2.1.2.2.2.2.1.2	0.777478084962913	.	184690001	184730000	#FF4848	1	0.875
chr1	184730001	184790000	A.2.1.1.1.2.2.1.1.2.1	0.619689817936615	.	184730001	184790000	#FF9191	1	0.75
chr1	184790001	184950000	A.1.1.2.1.2.1.2.1.2.1.2.2.1.1	0.917734322319622	.	184790001	184950000	#FF0000	1	1
chr1	184950001	185000000	A.2.2.1.2.1.2.1.2.2.2	0.459204315576534	.	184950001	185000000	#FFDADA	1	0.625
chr1	185000001	185140000	A.1.2.2.1.1.1.1.1.2.1.1.2	0.734322319622387	.	185000001	185140000	#FF4848	1	0.875
chr1	185140001	185260000	A.2.2.1.2.1.1.2.2.2.1	0.467296021577883	.	185140001	185260000	#FFDADA	1	0.625
chr1	185260001	185320000	A.1.2.2.2.1.1.2.2.1.2	0.686446392447741	.	185260001	185320000	#FF4848	1	0.875
chr1	185320001	185430000	A.2.1.1.2.1.1.2.2.1.2.2	0.600809170600135	.	185320001	185430000	#FF9191	1	0.75
chr1	185430001	185670000	A.2.2.2.2.2.2.2.2.1	0.389750505731625	.	185430001	185670000	#FFDADA	1	0.625
chr1	185670001	185720000	B.1.2.2.2.1.2.1.1.1	0.213755900202293	.	185670001	185720000	#9191FF	1	0.375
chr1	185720001	186030000	B.2.2.1.2.1.1.1.1.2	0.0519217801753203	.	185720001	186030000	#0000FF	1	0.125
chr1	186030001	186140000	B.2.1.1.1.1.2.1.2.2	0.186109238031018	.	186030001	186140000	#4848FF	1	0.25
chr1	186140001	186280000	B.1.2.1.1.2.2.2.2.1.1	0.270397842211733	.	186140001	186280000	#9191FF	1	0.375
chr1	186280001	186370000	A.1.2.1.2.1.2.1.2.1.2	0.780849629130142	.	186280001	186370000	#FF4848	1	0.875
chr1	186370001	186490000	A.2.1.1.2.1.1.1.1.2.1	0.610923803101821	.	186370001	186490000	#FF9191	1	0.75
chr1	186490001	186840000	A.2.1.2.1.2.1.2.2	0.550910316925152	.	186490001	186840000	#FF9191	1	0.75
chr1	186840001	186970000	A.2.2.1.2.1.2.2.2	0.455832771409305	.	186840001	186970000	#FFDADA	1	0.625
chr1	186970001	187040000	B.1.2.1.2.2.2.2.2.2	0.238031018206339	.	186970001	187040000	#9191FF	1	0.375
chr1	187040001	187820000	B.2.1.2.1.2.1.2.2.1	0.117329737019555	.	187040001	187820000	#4848FF	1	0.25
chr1	187820001	187910000	B.1.2.1.1.2.1.1.1	0.283884018880647	.	187820001	187910000	#9191FF	1	0.375
chr1	187910001	188020000	A.1.2.2.2.1.2.1.2.2.2	0.67565745111261	.	187910001	188020000	#FF4848	1	0.875
chr1	188020001	188130000	A.2.2.2.1.2.2.2.1.1	0.42211732973702	.	188020001	188130000	#FFDADA	1	0.625
chr1	188130001	189060000	B.2.2.1.1.2.1.1.1.2.2.2	0.0681051921780175	.	188130001	189060000	#0000FF	1	0.125
chr1	189060001	189850000	B.2.2.1.1.2.1.1.1.2.2.1	0.0687795010114633	.	189060001	189850000	#0000FF	1	0.125
chr1	189850001	190750000	B.2.1.2.2.1.2.2.2.2.1	0.0923803101820634	.	189850001	190750000	#4848FF	1	0.25
chr1	190750001	191100000	B.2.1.2.2.1.2.2.2.1	0.0930546190155091	.	190750001	191100000	#4848FF	1	0.25
chr1	191100001	191690000	B.2.1.1.2.1.2.2.1.1	0.145650708024275	.	191100001	191690000	#4848FF	1	0.25
chr1	191690001	192450000	B.2.1.2.1.2.1.2.1.2.1	0.118678354686446	.	191690001	192450000	#4848FF	1	0.25
chr1	192450001	192480000	A.2.1.1.2.1.1.2.2.2.2.2	0.598786244099798	.	192450001	192480000	#FF9191	1	0.75
chr1	192480001	192550000	A.1.1.2.1.1.1.2.2.2.1	0.945380984490897	.	192480001	192550000	#FF0000	1	1
chr1	192550001	192580000	A.1.2.2.1.1.1.1.1.1.2.1	0.73701955495617	.	192550001	192580000	#FF4848	1	0.875
chr1	192580001	192760000	A.2.2.2.1.2.2.2.1.2.2	0.420094403236682	.	192580001	192760000	#FFDADA	1	0.625
chr1	192760001	192800000	A.2.2.2.2.2.2.2.1.2	0.390424814565071	.	192760001	192800000	#FFDADA	1	0.625
chr1	192800001	192900000	B.1.2.1.1.2.1.2.2.2.2	0.279838165879973	.	192800001	192900000	#9191FF	1	0.375
chr1	192900001	193020000	A.2.1.1.1.2.2.1.1.1.1	0.621038435603506	.	192900001	193020000	#FF9191	1	0.75
chr1	193020001	193100000	A.1.1.2.2.1.2.1.1.1	0.887390424814565	.	193020001	193100000	#FF0000	1	1
chr1	193100001	193250000	A.1.2.1.1.2.2.2.2.1.2.1.2	0.810519217801753	.	193100001	193250000	#FF4848	1	0.875
chr1	193250001	193390000	B.1.1.2.2.1.2.2.2.2	0.30074173971679	.	193250001	193390000	#DADAFF	1	0.5
chr1	193390001	193530000	B.1.1.1.2.1.2.1.1.2	0.351989211058665	.	193390001	193530000	#DADAFF	1	0.5
chr1	193530001	193680000	B.2.1.1.2.1.1.1.1.1.1.2.1	0.163182737693864	.	193530001	193680000	#4848FF	1	0.25
chr1	193680001	194010000	B.2.1.2.2.2.2.1.2.2	0.0829399865138233	.	193680001	194010000	#4848FF	1	0.25
chr1	194010001	194270000	B.2.1.1.2.1.1.1.1.1.1.1	0.16385704652731	.	194010001	194270000	#4848FF	1	0.25
chr1	194270001	194770000	B.2.1.2.1.2.1.2.2.2.2	0.115981119352664	.	194270001	194770000	#4848FF	1	0.25
chr1	194770001	194820000	A.2.2.2.2.2.1.1.1.2.1	0.401888064733648	.	194770001	194820000	#FFDADA	1	0.625
chr1	194820001	195150000	B.2.1.1.2.1.1.1.2.1.1	0.159136884693189	.	194820001	195150000	#4848FF	1	0.25
chr1	195150001	195600000	B.2.1.1.2.1.1.1.2.2	0.157788267026298	.	195150001	195600000	#4848FF	1	0.25
chr1	195600001	196110000	B.2.1.2.2.1.2.2.2.2.2	0.0917060013486177	.	195600001	196110000	#4848FF	1	0.25
chr1	196110001	196650000	B.2.2.1.1.2.1.1.1.1.1	0.0708024275118004	.	196110001	196650000	#0000FF	1	0.125
chr1	196650001	197060000	B.2.1.2.1.2.1.2.1.2.2	0.118004045853001	.	196650001	197060000	#4848FF	1	0.25
chr1	197060001	197180000	A.1.2.2.2.1.2.1.2.2.1	0.676331759946055	.	197060001	197180000	#FF4848	1	0.875
chr1	197180001	197470000	B.2.1.1.2.1.1.1.2.1.2	0.158462575859744	.	197180001	197470000	#4848FF	1	0.25
chr1	197470001	197520000	B.1.2.1.2.2.2.2.2.1	0.238705327039784	.	197470001	197520000	#9191FF	1	0.375
chr1	197520001	198120000	B.1.2.2.2.1.1.1.2	0.219824679703304	.	197520001	198120000	#9191FF	1	0.375
chr1	198120001	198170000	A.1.2.2.1.1.1.1.1.1.1.1	0.738368172623061	.	198120001	198170000	#FF4848	1	0.875
chr1	198170001	198230000	A.1.2.2.2.1.1.2.2.2.1	0.685772083614295	.	198170001	198230000	#FF4848	1	0.875
chr1	198230001	198320000	A.2.1.1.2.1.1.1.2.1.2.1	0.608900876601484	.	198230001	198320000	#FF9191	1	0.75
chr1	198320001	198430000	B.1.1.2.2.1.2.1.2.1.2	0.307484828051247	.	198320001	198430000	#DADAFF	1	0.5
chr1	198430001	198480000	A.2.2.1.2.1.2.1.2.1.2.1	0.461227242076871	.	198430001	198480000	#FFDADA	1	0.625
chr1	198480001	198560000	A.1.2.2.1.1.1.1.1.1.2.2.1	0.736345246122724	.	198480001	198560000	#FF4848	1	0.875
chr1	198560001	198650000	A.1.1.2.1.1.1.2.2.2.2	0.944706675657451	.	198560001	198650000	#FF0000	1	1
chr1	198650001	198750000	A.1.2.1.1.2.2.2.1.1.1.1	0.81726230613621	.	198650001	198750000	#FF4848	1	0.875
chr1	198750001	199070000	A.1.1.2.1.2.1.2.1.2.1.1	0.91975724881996	.	198750001	199070000	#FF0000	1	1
chr1	199070001	199150000	A.1.2.1.1.2.2.2.1.1.2.2	0.814565070802427	.	199070001	199150000	#FF4848	1	0.875
chr1	199150001	199220000	A.1.2.2.1.1.2.2.1.2.2	0.721510451786918	.	199150001	199220000	#FF4848	1	0.875
chr1	199220001	199250000	A.2.1.2.2.2.1.1.2.2	0.51652056641942	.	199220001	199250000	#FF9191	1	0.75
chr1	199250001	199550000	B.1.1.2.1.1.1.1.2.1	0.33850303438975	.	199250001	199550000	#DADAFF	1	0.5
chr1	199550001	199620000	B.2.1.1.2.1.1.1.1.2.2.1	0.160485502360081	.	199550001	199620000	#4848FF	1	0.25
chr1	199620001	199680000	B.2.1.1.2.1.1.1.1.2.2.2	0.159811193526635	.	199620001	199680000	#4848FF	1	0.25
chr1	199680001	199800000	B.2.1.2.2.1.2.2.1.2.2	0.0937289278489548	.	199680001	199800000	#4848FF	1	0.25
chr1	199800001	199900000	B.2.1.2.2.1.2.2.1.1.1.1	0.0977747808496291	.	199800001	199900000	#4848FF	1	0.25
chr1	199900001	200040000	B.1.2.2.2.2.2.2.2.2.2.2	0.196223870532704	.	199900001	200040000	#9191FF	1	0.375
chr1	200040001	200090000	B.1.1.1.2.1.2.2.1	0.348617666891436	.	200040001	200090000	#DADAFF	1	0.5
chr1	200090001	200140000	A.2.1.2.2.2.2.1.1.1.1.2.1	0.513823331085637	.	200090001	200140000	#FF9191	1	0.75
chr1	200140001	200220000	A.2.2.1.2.1.2.1.2.2.1	0.45987862440998	.	200140001	200220000	#FFDADA	1	0.625
chr1	200220001	200320000	A.2.1.1.2.1.1.2.1.1.1.1.2.1	0.606203641267701	.	200220001	200320000	#FF9191	1	0.75
chr1	200320001	200360000	A.1.2.2.2.1.2.1.1.1.1.2.1	0.683749157113958	.	200320001	200360000	#FF4848	1	0.875
chr1	200360001	200460000	A.1.1.2.1.2.1.2.1.2.1.2.2.1.2	0.917060013486177	.	200360001	200460000	#FF0000	1	1
chr1	200460001	200510000	A.2.2.1.1.2.1.1.1.2.2.1	0.488873904248146	.	200460001	200510000	#FFDADA	1	0.625
chr1	200510001	200580000	A.1.2.1.2.1.1.2.2.2.1.2	0.785569790964262	.	200510001	200580000	#FF4848	1	0.875
chr1	200580001	200650000	A.1.1.1.2.2.1.2.1.1.1.1	0.969656102494943	.	200580001	200650000	#FF0000	1	1
chr1	200650001	200700000	A.1.2.2.1.2.2.2.1.2	0.696561024949427	.	200650001	200700000	#FF4848	1	0.875
chr1	200700001	200830000	A.1.1.1.2.2.1.2.1.1.1.2.1.2	0.968307484828051	.	200700001	200830000	#FF0000	1	1
chr1	200830001	200880000	A.1.1.2.1.2.1.1.1.1.2.2.1	0.931220498988537	.	200830001	200880000	#FF0000	1	1
chr1	200880001	200970000	A.1.2.1.2.2.2.1.2.2.1.1	0.747808496291301	.	200880001	200970000	#FF4848	1	0.875
chr1	200970001	201020000	A.1.2.2.1.1.1.2.2.1	0.72757923128793	.	200970001	201020000	#FF4848	1	0.875
chr1	201020001	201150000	A.2.2.2.1.1.2.1.1	0.438300741739717	.	201020001	201150000	#FFDADA	1	0.625
chr1	201150001	201350000	B.2.1.1.1.2.2.1.2.1	0.16857720836143	.	201150001	201350000	#4848FF	1	0.25
chr1	201350001	201500000	A.1.2.2.1.1.1.2.2.2	0.726904922454484	.	201350001	201500000	#FF4848	1	0.875
chr1	201500001	201660000	B.2.1.1.1.2.1.1.2	0.17801753202967	.	201500001	201660000	#4848FF	1	0.25
chr1	201660001	201790000	B.1.2.1.2.1.1.2.1.1.1	0.263654753877276	.	201660001	201790000	#9191FF	1	0.375
chr1	201790001	201920000	A.2.1.1.1.1.1.2.2.1.2	0.643964935940661	.	201790001	201920000	#FF9191	1	0.75
chr1	201920001	202100000	A.2.1.1.1.1.1.2.2.1.1	0.644639244774107	.	201920001	202100000	#FF9191	1	0.75
chr1	202100001	202150000	A.1.2.2.1.2.1.1.2.2.1.1	0.714767363452461	.	202100001	202150000	#FF4848	1	0.875
chr1	202150001	202290000	B.1.1.1.1.1.2.2.2.2.1	0.378961564396494	.	202150001	202290000	#DADAFF	1	0.5
chr1	202290001	202540000	A.1.2.1.2.2.2.1.1.1.1.2	0.753202966958867	.	202290001	202540000	#FF4848	1	0.875
chr1	202540001	202760000	A.2.1.1.2.2.1.2.2.2.1.2	0.576534052596089	.	202540001	202760000	#FF9191	1	0.75
chr1	202760001	202850000	A.1.2.2.1.2.1.1.1.2	0.716115981119353	.	202760001	202850000	#FF4848	1	0.875
chr1	202850001	202940000	A.1.1.2.2.1.1.2.2.2.1	0.888739042481457	.	202850001	202940000	#FF0000	1	1
chr1	202940001	203000000	A.1.2.2.1.2.1.1.2.2.1.2	0.714093054619016	.	202940001	203000000	#FF4848	1	0.875
chr1	203000001	203240000	B.1.1.2.2.2.2.1.2.1	0.293998651382333	.	203000001	203240000	#DADAFF	1	0.5
chr1	203240001	203300000	A.1.1.2.1.1.2.1.2.1	0.942009440323668	.	203240001	203300000	#FF0000	1	1
chr1	203300001	203480000	A.2.1.2.2.1.2.2.2	0.521915037086986	.	203300001	203480000	#FF9191	1	0.75
chr1	203480001	203580000	B.1.2.1.2.1.1.2.1.1.2.2	0.262306136210384	.	203480001	203580000	#9191FF	1	0.375
chr1	203580001	203840000	A.1.2.1.2.2.2.1.1.1.2.2	0.751854349291976	.	203580001	203840000	#FF4848	1	0.875
chr1	203840001	204070000	B.2.2.1.1.1.2.1.1	0.0748482805124747	.	203840001	204070000	#0000FF	1	0.125
chr1	204070001	204360000	B.2.1.1.1.2.2.1.2.2	0.167902899527984	.	204070001	204360000	#4848FF	1	0.25
chr1	204360001	204420000	A.1.1.2.1.2.2.1.2.2.2	0.902225219150371	.	204360001	204420000	#FF0000	1	1
chr1	204420001	204530000	A.1.1.1.2.1.1.1.1.2	0.984490896830749	.	204420001	204530000	#FF0000	1	1
chr1	204530001	204660000	B.1.1.2.1.2.1.2.2.2	0.32434254888739	.	204530001	204660000	#DADAFF	1	0.5
chr1	204660001	204790000	B.1.1.2.1.2.1.2.2.1	0.325016857720836	.	204660001	204790000	#DADAFF	1	0.5
chr1	204790001	205070000	B.2.1.1.2.2.2.2.1	0.135536075522589	.	204790001	205070000	#4848FF	1	0.25
chr1	205070001	205170000	A.2.1.1.1.1.1.2.2.2.2	0.642616318273769	.	205070001	205170000	#FF9191	1	0.75
chr1	205170001	205250000	A.1.2.2.1.2.2.2.1.1.2	0.697235333782873	.	205170001	205250000	#FF4848	1	0.875
chr1	205250001	205300000	A.1.2.1.2.1.1.2.2.1.1.1	0.788267026298044	.	205250001	205300000	#FF4848	1	0.875
chr1	205300001	205560000	A.2.2.1.1.1.2.2.2.2.2	0.490896830748483	.	205300001	205560000	#FFDADA	1	0.625
chr1	205560001	205600000	A.1.2.1.1.1.1.1.1.2	0.852326365475388	.	205560001	205600000	#FF4848	1	0.875
chr1	205600001	205740000	A.1.1.2.1.1.2.2.1.1.2	0.939986513823331	.	205600001	205740000	#FF0000	1	1
chr1	205740001	205800000	A.2.1.1.2.2.1.2.2.2.2.1	0.575859743762643	.	205740001	205800000	#FF9191	1	0.75
chr1	205800001	205930000	B.1.2.1.2.1.1.2.1.1.2.1	0.26298044504383	.	205800001	205930000	#9191FF	1	0.375
chr1	206070001	206270000	A.2.2.1.1.1.2.2.2.2.1	0.491571139581928	.	206070001	206270000	#FFDADA	1	0.625
chr1	206270001	206340000	A.1.2.2.2.1.1.2.1.1.2.1	0.689143627781524	.	206270001	206340000	#FF4848	1	0.875
chr1	206480001	206640000	A.2.2.2.2.1.1.1.2.2	0.415374241402562	.	206480001	206640000	#FFDADA	1	0.625
chr1	206640001	206980000	A.1.1.1.1.1.2.1	0.997302764666217	.	206640001	206980000	#FF0000	1	1
chr1	206980001	207080000	A.1.2.1.2.2.2.1.2.1	0.748482805124747	.	206980001	207080000	#FF4848	1	0.875
chr1	207080001	207170000	A.1.1.2.1.2.1.1.1.1.2.2.2	0.930546190155091	.	207080001	207170000	#FF0000	1	1
chr1	207170001	207270000	A.1.2.2.2.2.2.1.2.2.1.1	0.655428186109238	.	207170001	207270000	#FF4848	1	0.875
chr1	207270001	207480000	B.1.2.1.1.1.2.2.1.1	0.285906945380984	.	207270001	207480000	#9191FF	1	0.375
chr1	207480001	207580000	A.1.2.1.1.2.2.2.2.2.1.2	0.805799055967633	.	207480001	207580000	#FF4848	1	0.875
chr1	207580001	207690000	A.1.2.1.1.2.1.1.2.2.1	0.83142279163857	.	207580001	207690000	#FF4848	1	0.875
chr1	207690001	207700000	B.1.1.1.1.1.2.2.2.2.2	0.378287255563048	.	207690001	207700000	#DADAFF	1	0.5
chr1	207730001	207910000	B.1.1.1.1.1.2.2.2.2.2	0.378287255563048	.	207730001	207910000	#DADAFF	1	0.5
chr1	207910001	208060000	A.1.1.1.2.2.1.2.1.2.2	0.964935940660823	.	207910001	208060000	#FF0000	1	1
chr1	208060001	208140000	A.2.1.1.1.2.2.2.1.2	0.614969656102495	.	208060001	208140000	#FF9191	1	0.75
chr1	208140001	208270000	B.2.1.1.1.2.2.1.1.2.2	0.169251517194875	.	208140001	208270000	#4848FF	1	0.25
chr1	208270001	208430000	B.2.1.1.2.2.2.2.2.1.2	0.134187457855698	.	208270001	208430000	#4848FF	1	0.25
chr1	208430001	209120000	B.2.2.2.2.1.2.1.1.1	0.0074173971679029	.	208430001	209120000	#0000FF	1	0.125
chr1	209120001	209230000	B.2.1.2.2.1.2.2.1.1.2.1	0.095751854349292	.	209120001	209230000	#4848FF	1	0.25
chr1	209230001	209290000	B.1.1.2.2.1.2.1.1.2	0.308833445718139	.	209230001	209290000	#DADAFF	1	0.5
chr1	209290001	209680000	B.2.2.2.1.1.1.1.2.2	0.0269723533378287	.	209290001	209680000	#0000FF	1	0.125
chr1	209680001	209730000	B.2.1.1.2.2.2.1.2	0.136210384356035	.	209680001	209730000	#4848FF	1	0.25
chr1	209730001	209820000	B.1.1.1.2.1.1.1.2.2.1.2	0.360080917060013	.	209730001	209820000	#DADAFF	1	0.5
chr1	209820001	209920000	A.1.2.2.2.1.1.2.1.2	0.687795010114633	.	209820001	209920000	#FF4848	1	0.875
chr1	209920001	209960000	A.1.2.1.1.2.2.2.1.2.2.2	0.81254214430209	.	209920001	209960000	#FF4848	1	0.875
chr1	209960001	210030000	A.1.2.2.2.1.2.1.1.1.2.1	0.681726230613621	.	209960001	210030000	#FF4848	1	0.875
chr1	210030001	210490000	B.2.2.1.2.1.2.2.1.1.2.2	0.0418071476736345	.	210030001	210490000	#0000FF	1	0.125
chr1	210490001	210580000	A.2.1.1.1.2.1.2.1.2.1	0.624409979770735	.	210490001	210580000	#FF9191	1	0.75
chr1	210580001	210630000	B.1.1.2.2.1.2.2.1.2.2.2.1	0.303438975050573	.	210580001	210630000	#DADAFF	1	0.5
chr1	210630001	210880000	B.2.1.2.1.1.1.1.2.1.1	0.132164531355361	.	210630001	210880000	#4848FF	1	0.25
chr1	210880001	211340000	B.2.2.2.1.2.1.2.1	0.0188806473364801	.	210880001	211340000	#0000FF	1	0.125
chr1	211340001	211430000	B.1.2.1.2.1.2.2.1.2.1.2.1	0.254214430209036	.	211340001	211430000	#9191FF	1	0.375
chr1	211430001	211580000	A.1.1.2.1.2.1.2.1.2.1.2.1.1	0.919082939986514	.	211430001	211580000	#FF0000	1	1
chr1	211580001	211680000	A.2.2.1.1.1.2.2.1.1	0.494268374915711	.	211580001	211680000	#FFDADA	1	0.625
chr1	211680001	211740000	A.1.2.2.2.1.2.1.1.1.1.1	0.684423465947404	.	211680001	211740000	#FF4848	1	0.875
chr1	211740001	211840000	A.1.2.1.1.2.2.2.2.2.1.1.1.1	0.809170600134862	.	211740001	211840000	#FF4848	1	0.875
chr1	211840001	212010000	A.1.1.2.1.1.1.2.1.1.1	0.950101146325017	.	211840001	212010000	#FF0000	1	1
chr1	212010001	212100000	A.1.2.1.2.1.1.2.2.2.2	0.784895482130816	.	212010001	212100000	#FF4848	1	0.875
chr1	212100001	212270000	A.1.1.1.2.1.1.1.1.1.1	0.98583951449764	.	212100001	212270000	#FF0000	1	1
chr1	212270001	212450000	A.1.1.2.2.2.2.2.1.2.1	0.859743762643291	.	212270001	212450000	#FF0000	1	1
chr1	212450001	212610000	A.1.1.1.2.2.1.2.1.1.1.2.1.1	0.968981793661497	.	212450001	212610000	#FF0000	1	1
chr1	212610001	212660000	A.1.1.2.2.1.2.1.2.2.2	0.881321645313554	.	212610001	212660000	#FF0000	1	1
chr1	212660001	212730000	A.1.2.1.2.2.1.1.2.1.2	0.763991908293999	.	212660001	212730000	#FF4848	1	0.875
chr1	212730001	212790000	A.1.1.2.1.2.1.2.1.1.1.1	0.921780175320297	.	212730001	212790000	#FF0000	1	1
chr1	212790001	213060000	A.1.1.1.1.1.2.2.1.1	0.996628455832771	.	212790001	213060000	#FF0000	1	1
chr1	213060001	213190000	A.1.1.1.1.2.2.1.2.2	0.989211058664868	.	213060001	213190000	#FF0000	1	1
chr1	213190001	213250000	A.1.1.2.2.1.2.1.2.2.1	0.881995954146999	.	213190001	213250000	#FF0000	1	1
chr1	213250001	213290000	A.1.2.1.2.1.2.1.2.2.2.1.2	0.778826702629804	.	213250001	213290000	#FF4848	1	0.875
chr1	213290001	213380000	A.2.1.1.1.2.1.2.1.1.1	0.626432906271072	.	213290001	213380000	#FF9191	1	0.75
chr1	213380001	213440000	A.2.2.2.1.2.2.1.1.1.1	0.427511800404585	.	213380001	213440000	#FFDADA	1	0.625
chr1	213440001	213510000	B.1.2.2.2.1.1.1.1.1	0.221847606203641	.	213440001	213510000	#9191FF	1	0.375
chr1	213510001	214140000	B.2.2.2.1.2.1.2.2	0.0182063385030344	.	213510001	214140000	#0000FF	1	0.125
chr1	214140001	214280000	B.2.2.1.1.2.1.1.2.1.2	0.0667565745111261	.	214140001	214280000	#0000FF	1	0.125
chr1	214280001	214440000	B.2.1.1.2.1.1.1.1.2.1	0.161159811193527	.	214280001	214440000	#4848FF	1	0.25
chr1	214440001	214500000	A.2.1.1.2.1.1.2.2.1.2.1	0.601483479433581	.	214440001	214500000	#FF9191	1	0.75
chr1	214500001	214570000	B.1.1.2.1.1.1.2.1.2.2.2	0.335131490222522	.	214500001	214570000	#DADAFF	1	0.5
chr1	214570001	214630000	A.2.2.1.1.2.1.2.2.2.2	0.481456507080243	.	214570001	214630000	#FFDADA	1	0.625
chr1	214630001	214770000	B.1.1.1.2.1.1.1.1.1.1.1	0.366824005394471	.	214630001	214770000	#DADAFF	1	0.5
chr1	214770001	214820000	A.2.1.2.2.2.1.1.2.1.2.2	0.517194875252866	.	214770001	214820000	#FF9191	1	0.75
chr1	214820001	214840000	B.1.1.1.2.1.2.2.2.1	0.347943358057991	.	214820001	214840000	#DADAFF	1	0.5
chr1	214840001	215160000	B.2.2.1.1.2.1.1.2.2	0.0660822656776804	.	214840001	215160000	#0000FF	1	0.125
chr1	215160001	215730000	B.2.2.1.2.1.1.1.1.1.1	0.0546190155091032	.	215160001	215730000	#0000FF	1	0.125
chr1	215730001	215800000	A.2.2.1.1.2.1.2.1.2	0.48347943358058	.	215730001	215800000	#FFDADA	1	0.625
chr1	215800001	215900000	B.2.1.1.2.1.1.1.1.1.1.2.2	0.162508428860418	.	215800001	215900000	#4848FF	1	0.25
chr1	215900001	216020000	B.2.1.2.1.2.1.2.1.1.1	0.120701281186784	.	215900001	216020000	#4848FF	1	0.25
chr1	216020001	216070000	B.2.1.1.2.1.1.1.1.1.2	0.161834120026972	.	216020001	216070000	#4848FF	1	0.25
chr1	216070001	216170000	B.2.1.2.1.2.1.2.1.1.2.2	0.119352663519892	.	216070001	216170000	#4848FF	1	0.25
chr1	216170001	216250000	B.2.1.1.1.1.2.1.2.1	0.186783546864464	.	216170001	216250000	#4848FF	1	0.25
chr1	216250001	217180000	B.2.2.1.2.1.1.1.1.1.2.2.1	0.0532703978422117	.	216250001	217180000	#0000FF	1	0.125
chr1	217180001	217320000	B.2.1.1.2.1.2.2.2.2.2	0.142953472690492	.	217180001	217320000	#4848FF	1	0.25
chr1	217320001	217490000	B.2.1.2.2.2.2.1.1.2	0.0842886041807148	.	217320001	217490000	#4848FF	1	0.25
chr1	217490001	217640000	B.2.1.1.1.1.2.1.1.2	0.18745785569791	.	217490001	217640000	#4848FF	1	0.25
chr1	217640001	217780000	A.2.2.2.2.2.2.2.1.1.1	0.391773432231962	.	217640001	217780000	#FFDADA	1	0.625
chr1	217780001	217820000	A.2.2.1.1.2.1.2.2.2.1	0.482130815913688	.	217780001	217820000	#FFDADA	1	0.625
chr1	217820001	218450000	B.2.2.1.2.1.1.1.1.1.2.2.2	0.052596089008766	.	217820001	218450000	#0000FF	1	0.125
chr1	218450001	218540000	A.2.2.1.2.1.2.1.2.1.2.2	0.460552933243425	.	218450001	218540000	#FFDADA	1	0.625
chr1	218540001	219120000	B.2.2.1.2.1.1.1.1.1.2.1	0.0539447066756574	.	218540001	219120000	#0000FF	1	0.125
chr1	219120001	219250000	B.1.2.1.1.2.2.2.2.2.2.1	0.268374915711396	.	219120001	219250000	#9191FF	1	0.375
chr1	219250001	219340000	A.2.1.1.2.1.1.1.2.1.2.2	0.608226567768038	.	219250001	219340000	#FF9191	1	0.75
chr1	219340001	219390000	A.1.2.2.1.1.1.1.1.1.1.2	0.737693863789616	.	219340001	219390000	#FF4848	1	0.875
chr1	219390001	219460000	A.2.2.2.1.2.2.2.1.2.1.1	0.421443020903574	.	219390001	219460000	#FFDADA	1	0.625
chr1	219460001	219580000	B.1.2.1.1.2.1.2.2.2.1	0.280512474713419	.	219460001	219580000	#9191FF	1	0.375
chr1	219580001	219660000	A.2.1.2.1.2.1.1.1.1	0.556979096426163	.	219580001	219660000	#FF9191	1	0.75
chr1	219660001	219760000	A.2.2.2.2.2.1.1.1.2.2	0.401213755900202	.	219660001	219760000	#FFDADA	1	0.625
chr1	219760001	219860000	B.2.1.1.1.1.1.1.2	0.194200944032367	.	219760001	219860000	#4848FF	1	0.25
chr1	219860001	220080000	B.2.1.2.2.1.2.2.1.1.1.2.2	0.0964261631827377	.	219860001	220080000	#4848FF	1	0.25
chr1	220080001	220150000	B.1.1.2.1.1.1.2.1.1	0.337154416722859	.	220080001	220150000	#DADAFF	1	0.5
chr1	220150001	220340000	A.1.1.2.1.1.1.2.1.2.1	0.948752528658125	.	220150001	220340000	#FF0000	1	1
chr1	220340001	220390000	A.1.2.2.1.1.2.2.2.2.1	0.71813890761969	.	220340001	220390000	#FF4848	1	0.875
chr1	220390001	220450000	A.1.2.1.1.2.2.2.2.1.2.1.1	0.811193526635199	.	220390001	220450000	#FF4848	1	0.875
chr1	220450001	220530000	A.2.2.2.1.2.2.2.1.2.1.2	0.420768712070128	.	220450001	220530000	#FFDADA	1	0.625
chr1	220530001	220800000	B.2.1.2.2.1.1.2.1.1.1	0.105866486850978	.	220530001	220800000	#4848FF	1	0.25
chr1	220800001	220850000	B.1.2.2.2.1.1.1.1.2.2	0.22049898853675	.	220800001	220850000	#9191FF	1	0.375
chr1	220850001	220960000	A.2.2.2.2.2.2.2.1.1.2	0.391099123398517	.	220850001	220960000	#FFDADA	1	0.625
chr1	220960001	221040000	B.1.2.2.2.1.2.1.1.2.2	0.212407282535401	.	220960001	221040000	#9191FF	1	0.375
chr1	221040001	221100000	B.1.2.1.1.2.2.2.2.2.1	0.269049224544842	.	221040001	221100000	#9191FF	1	0.375
chr1	221100001	221210000	B.1.1.2.2.1.2.1.1.1	0.309507754551585	.	221100001	221210000	#DADAFF	1	0.5
chr1	221210001	221250000	A.2.1.1.2.1.1.1.2.1.1	0.609575185434929	.	221210001	221250000	#FF9191	1	0.75
chr1	221250001	221370000	A.2.1.2.2.2.2.1.1.1.1.1	0.514497639919083	.	221250001	221370000	#FF9191	1	0.75
chr1	221370001	221590000	B.2.1.2.2.1.2.2.1.1.1.2.1	0.0971004720161834	.	221370001	221590000	#4848FF	1	0.25
chr1	221590001	221720000	B.1.2.1.1.2.1.2.2.1	0.281186783546864	.	221590001	221720000	#9191FF	1	0.375
chr1	221720001	221810000	A.2.2.1.1.2.1.1.2.1.1.1	0.487525286581254	.	221720001	221810000	#FFDADA	1	0.625
chr1	221810001	221880000	A.1.2.2.1.1.2.2.1.2.1	0.722184760620364	.	221810001	221880000	#FF4848	1	0.875
chr1	221880001	221920000	A.1.1.2.2.2.2.1.2	0.861766689143628	.	221880001	221920000	#FF0000	1	1
chr1	221920001	222020000	A.1.1.1.2.2.1.2.2.2	0.963587322993931	.	221920001	222020000	#FF0000	1	1
chr1	222020001	222060000	A.1.2.2.2.1.2.1.2.1.2	0.677006068779501	.	222020001	222060000	#FF4848	1	0.875
chr1	222060001	222180000	A.1.2.2.1.1.1.1.1.1.2.2.2	0.735670937289278	.	222060001	222180000	#FF4848	1	0.875
chr1	222180001	222260000	A.2.1.2.2.2.2.1.1.1.1.2.2.1	0.513149022252192	.	222180001	222260000	#FF9191	1	0.75
chr1	222260001	222360000	B.1.2.1.2.2.2.1.1.2	0.240728253540121	.	222260001	222360000	#9191FF	1	0.375
chr1	222360001	222580000	B.2.2.1.1.2.2.1.1	0.0613621038435603	.	222360001	222580000	#0000FF	1	0.125
chr1	222580001	222620000	B.1.2.2.2.1.1.1.1.2.1	0.221173297370196	.	222580001	222620000	#9191FF	1	0.375
chr1	222620001	222730000	B.1.1.2.1.1.1.2.1.2.2.1	0.335805799055968	.	222620001	222730000	#DADAFF	1	0.5
chr1	222730001	222870000	A.1.2.1.1.2.2.2.2.2.2.1.1	0.805124747134187	.	222730001	222870000	#FF4848	1	0.875
chr1	222870001	222910000	A.1.2.2.1.1.1.1.1.2.1.2.2.1	0.732973701955496	.	222870001	222910000	#FF4848	1	0.875
chr1	222910001	222950000	A.2.2.1.1.2.1.1.2.2.1	0.485502360080917	.	222910001	222950000	#FFDADA	1	0.625
chr1	222950001	223000000	A.2.2.2.2.2.1.2.1.1	0.399865138233311	.	222950001	223000000	#FFDADA	1	0.625
chr1	223000001	223250000	B.2.1.2.1.1.1.1.1	0.132838840188806	.	223000001	223250000	#4848FF	1	0.25
chr1	223250001	223300000	B.1.1.2.2.1.2.2.1.2.2.1	0.304113283884019	.	223250001	223300000	#DADAFF	1	0.5
chr1	223300001	223430000	A.2.2.2.1.2.1.1.2	0.429534726904922	.	223300001	223430000	#FFDADA	1	0.625
chr1	223430001	223730000	B.2.1.2.1.1.1.1.2.1.2	0.131490222521915	.	223430001	223730000	#4848FF	1	0.25
chr1	223790001	223880000	B.2.1.2.1.1.1.1.2.1.2	0.131490222521915	.	223790001	223880000	#4848FF	1	0.25
chr1	223880001	223990000	A.2.1.2.1.2.2.2.2.2.1	0.542144302090357	.	223880001	223990000	#FF9191	1	0.75
chr1	223990001	224010000	A.2.2.1.2.1.2.1.2.1.1.2.2	0.461901550910317	.	223990001	224010000	#FFDADA	1	0.625
chr1	224010001	224040000	A.2.1.1.2.1.1.2.2.2.2.1	0.599460552933243	.	224010001	224040000	#FF9191	1	0.75
chr1	224040001	224290000	A.2.1.1.2.1.1.2.1.1.1.2	0.604855023600809	.	224040001	224290000	#FF9191	1	0.75
chr1	224290001	224350000	A.1.2.1.1.2.2.2.2.2.1.1.2.2	0.806473364801079	.	224290001	224350000	#FF4848	1	0.875
chr1	224350001	224400000	A.1.1.2.2.1.2.1.1.2.1.2	0.886041807147674	.	224350001	224400000	#FF0000	1	1
chr1	224400001	224630000	A.1.1.1.2.1.1.1.2.1.1.2	0.983142279163857	.	224400001	224630000	#FF0000	1	1
chr1	224630001	224700000	A.1.2.2.1.1.1.1.1.2.1.2.1	0.733648010788941	.	224630001	224700000	#FF4848	1	0.875
chr1	224700001	224910000	B.1.2.1.2.1.2.2.1.1.1	0.256237356709373	.	224700001	224910000	#9191FF	1	0.375
chr1	224910001	225000000	A.1.2.2.2.1.1.2.2.2.2	0.68509777478085	.	224910001	225000000	#FF4848	1	0.875
chr1	225000001	225040000	A.2.2.2.2.2.1.1.2	0.400539447066757	.	225000001	225040000	#FFDADA	1	0.625
chr1	225040001	225130000	B.1.2.1.2.2.2.1.1.1	0.241402562373567	.	225040001	225130000	#9191FF	1	0.375
chr1	225130001	225490000	B.2.2.2.1.1.2.2.1.1.1	0.0222521915037087	.	225130001	225490000	#0000FF	1	0.125
chr1	225490001	225590000	B.1.2.1.1.2.2.2.2.1.2	0.269723533378287	.	225490001	225590000	#9191FF	1	0.375
chr1	225590001	225660000	A.1.2.1.2.1.1.2.1.1.2.2	0.790289952798382	.	225590001	225660000	#FF4848	1	0.875
chr1	225660001	225950000	B.1.2.2.2.2.2.1.1.1	0.204315576534053	.	225660001	225950000	#9191FF	1	0.375
chr1	225950001	226030000	A.2.1.1.1.2.1.2.1.1.2.2	0.625084288604181	.	225950001	226030000	#FF9191	1	0.75
chr1	226030001	226170000	A.1.1.2.2.2.2.2.1.2.2.2.1.1	0.858395144976399	.	226030001	226170000	#FF0000	1	1
chr1	226170001	226240000	A.1.1.2.1.1.1.2.2.1.2.1	0.946729602157788	.	226170001	226240000	#FF0000	1	1
chr1	226240001	226380000	A.1.1.1.2.1.1.1.2.1.2	0.982467970330411	.	226240001	226380000	#FF0000	1	1
chr1	226380001	226610000	A.1.1.1.2.2.1.2.1.1.2.1	0.96695886716116	.	226380001	226610000	#FF0000	1	1
chr1	226610001	226810000	B.1.2.1.1.1.2.1	0.28658125421443	.	226610001	226810000	#9191FF	1	0.375
chr1	226810001	226940000	A.1.1.1.2.2.1.2.1.2.1	0.965610249494268	.	226810001	226940000	#FF0000	1	1
chr1	226940001	227020000	A.1.2.1.1.2.2.2.1.2.1	0.813890761968982	.	226940001	227020000	#FF4848	1	0.875
chr1	227020001	227090000	A.2.1.1.2.1.1.2.1.1.1.1.1	0.606877950101146	.	227020001	227090000	#FF9191	1	0.75
chr1	227090001	227200000	A.2.1.2.2.2.2.2.2.1.1.2	0.505057316250843	.	227090001	227200000	#FF9191	1	0.75
chr1	227200001	227720000	B.2.2.1.2.1.1.2.1.1.2	0.0498988536749831	.	227200001	227720000	#0000FF	1	0.125
chr1	227720001	227900000	B.1.1.2.1.1.1.1.1	0.339177343223196	.	227720001	227900000	#DADAFF	1	0.5
chr1	227900001	227990000	A.2.2.1.1.2.1.2.2.1	0.482805124747134	.	227900001	227990000	#FFDADA	1	0.625
chr1	227990001	228080000	B.2.1.2.2.1.2.2.1.1.2.2	0.0950775455158463	.	227990001	228080000	#4848FF	1	0.25
chr1	228080001	228270000	B.1.2.2.2.2.2.1.1.2	0.203641267700607	.	228080001	228270000	#9191FF	1	0.375
chr1	228270001	228360000	A.1.1.2.2.2.2.2.1.2.2.2.2	0.857046527309508	.	228270001	228360000	#FF0000	1	1
chr1	228360001	228580000	B.2.1.1.1.2.2.1.1.1.1	0.171948752528658	.	228360001	228580000	#4848FF	1	0.25
chr1	228580001	228640000	A.2.2.2.1.2.2.1.1.1.2.1	0.42683749157114	.	228580001	228640000	#FFDADA	1	0.625
chr1	228640001	228700000	A.2.1.1.2.1.1.1.1.1	0.611598111935266	.	228640001	228700000	#FF9191	1	0.75
chr1	228700001	228990000	B.1.2.1.2.1.2.2.2.2.1	0.251517194875253	.	228700001	228990000	#9191FF	1	0.375
chr1	228990001	229380000	B.2.2.1.1.1.2.1.2.2	0.0728253540121376	.	228990001	229380000	#0000FF	1	0.125
chr1	229380001	229570000	A.2.1.2.2.2.1.2.1	0.515846257585974	.	229380001	229570000	#FF9191	1	0.75
chr1	229570001	229780000	A.1.1.2.2.2.2.2.1.2.2.2.1.2	0.857720836142953	.	229570001	229780000	#FF0000	1	1
chr1	229780001	229840000	B.1.1.1.1.1.1.2.1.1	0.385030343897505	.	229780001	229840000	#DADAFF	1	0.5
chr1	229840001	229970000	B.2.1.1.2.2.2.2.2.1.1	0.134861766689144	.	229840001	229970000	#4848FF	1	0.25
chr1	229970001	230130000	B.2.1.1.1.2.1.1.1.1	0.179366149696561	.	229970001	230130000	#4848FF	1	0.25
chr1	230130001	230190000	B.1.1.2.1.2.1.2.1.2.2	0.325691166554282	.	230130001	230190000	#DADAFF	1	0.5
chr1	230190001	230240000	A.1.2.2.2.1.1.2.1.1.1	0.68981793661497	.	230190001	230240000	#FF4848	1	0.875
chr1	230240001	230280000	A.1.2.1.1.2.2.2.1.2.2.1	0.813216453135536	.	230240001	230280000	#FF4848	1	0.875
chr1	230280001	230460000	A.1.2.2.2.1.2.2.2	0.669588671611598	.	230280001	230460000	#FF4848	1	0.875
chr1	230460001	230760000	B.2.2.1.2.2.2.2.2.2	0.0289952798381659	.	230460001	230760000	#0000FF	1	0.125
chr1	230760001	230830000	B.1.1.1.2.1.1.1.2.1.2	0.361429534726905	.	230760001	230830000	#DADAFF	1	0.5
chr1	230830001	230990000	B.2.1.2.2.2.1.2.1	0.0869858395144976	.	230830001	230990000	#4848FF	1	0.25
chr1	230990001	231090000	B.1.1.1.2.1.1.1.2.1.1	0.362103843560351	.	230990001	231090000	#DADAFF	1	0.5
chr1	231090001	231130000	A.2.1.1.1.2.1.2.1.2.2.1	0.623735670937289	.	231090001	231130000	#FF9191	1	0.75
chr1	231130001	231190000	B.1.2.1.2.1.2.2.1.2.1.1	0.254888739042481	.	231130001	231190000	#9191FF	1	0.375
chr1	231190001	231350000	B.2.1.2.2.1.1.2.2.1	0.103843560350641	.	231190001	231350000	#4848FF	1	0.25
chr1	231350001	231400000	A.2.1.2.1.2.2.2.2.1.1	0.543492919757249	.	231350001	231400000	#FF9191	1	0.75
chr1	231400001	231460000	A.2.2.2.1.2.2.1.1.1.2.2	0.426163182737694	.	231400001	231460000	#FFDADA	1	0.625
chr1	231460001	231570000	A.1.2.1.1.2.2.2.2.2.2.1.2	0.804450438300742	.	231460001	231570000	#FF4848	1	0.875
chr1	231570001	231620000	A.2.2.1.1.2.1.1.2.2.2	0.484828051247471	.	231570001	231620000	#FFDADA	1	0.625
chr1	231620001	231690000	A.1.2.2.1.1.2.2.2.1.1.1	0.720836142953473	.	231620001	231690000	#FF4848	1	0.875
chr1	231690001	231710000	A.2.2.1.2.1.2.1.2.1.1.1	0.463250168577208	.	231690001	231710000	#FFDADA	1	0.625
chr1	231710001	231760000	A.2.2.2.2.2.1.2.1.2	0.399190829399865	.	231710001	231760000	#FFDADA	1	0.625
chr1	231760001	231820000	B.2.1.1.2.2.2.1.1	0.136884693189481	.	231760001	231820000	#4848FF	1	0.25
chr1	231820001	232720000	B.2.2.2.2.1.2.2.2.2.1	0.00404585300067431	.	231820001	232720000	#0000FF	1	0.125
chr1	232720001	232920000	B.2.1.2.1.2.1.1.2.2.2	0.121375590020229	.	232720001	232920000	#4848FF	1	0.25
chr1	232920001	233070000	B.1.2.2.1.1.1.1.2.2	0.235333782872556	.	232920001	233070000	#9191FF	1	0.375
chr1	233070001	233110000	A.2.1.2.2.2.2.1.1.1.2.2	0.511126095751854	.	233070001	233110000	#FF9191	1	0.75
chr1	233110001	233360000	B.1.2.1.2.1.2.2.2.2.2	0.250842886041807	.	233110001	233360000	#9191FF	1	0.375
chr1	233360001	233390000	B.1.1.2.2.1.2.2.1.2.2.2.2	0.302764666217127	.	233360001	233390000	#DADAFF	1	0.5
chr1	233390001	233580000	B.1.1.1.2.1.1.1.2.2.2	0.359406608226568	.	233390001	233580000	#DADAFF	1	0.5
chr1	233580001	233720000	A.1.2.2.2.1.2.1.1.2.2	0.678354686446392	.	233580001	233720000	#FF4848	1	0.875
chr1	233720001	233770000	A.1.2.1.1.2.2.2.1.1.2.1	0.815239379635873	.	233720001	233770000	#FF4848	1	0.875
chr1	233770001	233820000	A.1.2.1.2.1.2.1.1.1.2	0.783546864463925	.	233770001	233820000	#FF4848	1	0.875
chr1	233820001	233870000	A.2.2.1.1.2.1.1.2.1.2	0.486176668914363	.	233820001	233870000	#FFDADA	1	0.625
chr1	233870001	234190000	B.2.1.2.2.1.1.2.1.2	0.104517869184086	.	233870001	234190000	#4848FF	1	0.25
chr1	234190001	234230000	B.1.2.2.1.1.1.1.1	0.237356709372893	.	234190001	234230000	#9191FF	1	0.375
chr1	234230001	234350000	B.1.1.2.2.2.2.2.2	0.291975724881996	.	234230001	234350000	#DADAFF	1	0.5
chr1	234350001	234410000	A.1.2.2.2.1.1.2.1.1.2.2	0.688469318948078	.	234350001	234410000	#FF4848	1	0.875
chr1	234410001	234510000	A.1.2.2.2.1.2.1.1.2.1.1.2	0.679703304113284	.	234410001	234510000	#FF4848	1	0.875
chr1	234510001	234610000	A.1.1.2.1.2.1.2.1.1.2	0.920431557653405	.	234510001	234610000	#FF0000	1	1
chr1	234610001	234730000	A.1.1.2.2.1.2.1.1.2.2.2.2	0.884018880647336	.	234610001	234730000	#FF0000	1	1
chr1	234730001	234910000	A.1.1.1.2.1.1.1.1.1.2	0.985165205664194	.	234730001	234910000	#FF0000	1	1
chr1	234910001	235060000	A.1.2.1.2.1.1.2.2.1.2	0.786918408631153	.	234910001	235060000	#FF4848	1	0.875
chr1	235060001	235190000	A.1.1.1.1.2.2.1.1	0.99055967633176	.	235060001	235190000	#FF0000	1	1
chr1	235190001	235200000	A.1.2.1.1.1.1.1.2.1	0.851652056641942	.	235190001	235200000	#FF4848	1	0.875
chr1	235240001	235280000	A.1.2.1.1.1.1.1.2.1	0.851652056641942	.	235240001	235280000	#FF4848	1	0.875
chr1	235280001	235610000	A.1.1.1.1.2.1.1.1.2	0.993256911665543	.	235280001	235610000	#FF0000	1	1
chr1	235610001	235670000	A.1.2.1.1.1.2.2.2.1	0.836817262306136	.	235610001	235670000	#FF4848	1	0.875
chr1	235670001	235910000	A.2.1.2.1.1.2.1.2.1	0.5590020229265	.	235670001	235910000	#FF9191	1	0.75
chr1	235910001	236010000	A.1.2.1.1.2.2.2.2.2.1.1.2.1	0.807147673634525	.	235910001	236010000	#FF4848	1	0.875
chr1	236010001	236060000	A.1.1.2.2.1.2.1.1.2.1.1	0.886716115981119	.	236010001	236060000	#FF0000	1	1
chr1	236060001	236120000	A.1.1.2.2.1.2.1.1.2.2.2.1	0.884693189480782	.	236060001	236120000	#FF0000	1	1
chr1	236120001	236170000	A.1.2.1.1.2.2.2.1.1.1.2.1	0.816587997302765	.	236120001	236170000	#FF4848	1	0.875
chr1	236170001	236250000	A.1.2.1.1.2.2.2.2.2.1.1.1.2.1	0.808496291301416	.	236170001	236250000	#FF4848	1	0.875
chr1	236250001	236460000	A.1.1.1.2.1.1.2.2.1.1	0.979770734996628	.	236250001	236460000	#FF0000	1	1
chr1	236460001	236670000	A.1.2.2.1.1.2.2.2.1.2	0.718813216453136	.	236460001	236670000	#FF4848	1	0.875
chr1	236670001	236770000	A.1.2.1.2.1.1.2.1.1.1.1	0.794335805799056	.	236670001	236770000	#FF4848	1	0.875
chr1	236770001	236950000	B.1.2.1.2.1.2.2.1.2.2	0.252865812542144	.	236770001	236950000	#9191FF	1	0.375
chr1	236950001	237060000	A.2.1.2.1.2.2.2.2.1.2	0.542818610923803	.	236950001	237060000	#FF9191	1	0.75
chr1	237060001	237300000	B.2.2.1.1.2.1.1.1.1.2	0.0701281186783547	.	237060001	237300000	#0000FF	1	0.125
chr1	237300001	237750000	B.2.2.1.1.2.2.1.2.2.1	0.0600134861766689	.	237300001	237750000	#0000FF	1	0.125
chr1	237750001	237950000	B.2.2.1.1.2.1.1.1.2.1	0.069453809844909	.	237750001	237950000	#0000FF	1	0.125
chr1	237950001	237990000	B.1.2.2.2.1.2.1.2	0.211732973701955	.	237950001	237990000	#9191FF	1	0.375
chr1	237990001	238120000	B.2.1.1.2.1.2.2.2.1	0.144302090357384	.	237990001	238120000	#4848FF	1	0.25
chr1	238120001	238430000	B.1.2.1.1.2.1.1.2	0.283209710047202	.	238120001	238430000	#9191FF	1	0.375
chr1	238430001	238620000	B.2.1.2.2.2.2.1.2.1	0.0836142953472691	.	238430001	238620000	#4848FF	1	0.25
chr1	238620001	239690000	B.2.2.1.2.1.2.2.2	0.0404585300067431	.	238620001	239690000	#0000FF	1	0.125
chr1	239690001	240050000	B.2.2.1.2.1.1.1.2	0.0512474713418746	.	239690001	240050000	#0000FF	1	0.125
chr1	240050001	240180000	B.2.1.2.1.2.1.2.1.1.2.1	0.120026972353338	.	240050001	240180000	#4848FF	1	0.25
chr1	240180001	240370000	B.2.1.2.2.2.2.1.1.1	0.0849629130141605	.	240180001	240370000	#4848FF	1	0.25
chr1	240370001	240620000	B.2.2.1.1.2.2.1.2.1	0.0606877950101146	.	240370001	240620000	#0000FF	1	0.125
chr1	240620001	241470000	B.2.2.1.1.2.2.1.2.2.2	0.0593391773432232	.	240620001	241470000	#0000FF	1	0.125
chr1	241470001	241650000	B.2.1.2.1.2.1.2.2.2.1	0.116655428186109	.	241470001	241650000	#4848FF	1	0.25
chr1	241650001	241720000	A.2.1.1.2.1.1.2.2.1.1.2	0.602157788267026	.	241650001	241720000	#FF9191	1	0.75
chr1	241720001	241820000	A.2.1.2.2.2.1.1.2.1.2.1	0.517869184086312	.	241720001	241820000	#FF9191	1	0.75
chr1	241820001	241990000	B.1.2.2.2.1.2.1.1.2.1	0.213081591368847	.	241820001	241990000	#9191FF	1	0.375
chr1	241990001	242070000	A.2.1.2.1.2.1.1.2.1.1	0.55428186109238	.	241990001	242070000	#FF9191	1	0.75
chr1	242070001	242150000	B.1.2.1.2.2.2.1.2	0.240053944706676	.	242070001	242150000	#9191FF	1	0.375
chr1	242150001	242180000	B.1.2.1.1.2.1.2.1.1	0.282535401213756	.	242150001	242180000	#9191FF	1	0.375
chr1	242180001	242420000	B.2.1.1.1.1.2.1.1.1	0.188132164531355	.	242180001	242420000	#4848FF	1	0.25
chr1	242420001	242950000	B.2.2.1.2.1.2.2.1.1.1	0.043155765340526	.	242420001	242950000	#0000FF	1	0.125
chr1	242950001	242990000	B.1.1.2.2.1.2.1.2.1.1	0.308159136884693	.	242950001	242990000	#DADAFF	1	0.5
chr1	242990001	243200000	B.2.1.2.1.2.1.1.1.1	0.124072825354012	.	242990001	243200000	#4848FF	1	0.25
chr1	243200001	243260000	B.1.1.2.1.1.1.2.1.2.1	0.336480107889413	.	243200001	243260000	#DADAFF	1	0.5
chr1	243260001	243320000	A.2.1.1.2.1.1.1.1.2.2	0.610249494268375	.	243260001	243320000	#FF9191	1	0.75
chr1	243320001	243480000	A.1.1.2.1.2.1.2.1.2.1.2.2.2.2	0.915711395819285	.	243320001	243480000	#FF0000	1	1
chr1	243480001	243870000	A.2.1.2.2.2.2.2.2.1.2	0.504383007417397	.	243480001	243870000	#FF9191	1	0.75
chr1	243870001	244020000	A.2.2.1.2.1.1.2.1.1.2.2	0.46931894807822	.	243870001	244020000	#FFDADA	1	0.625
chr1	244020001	244200000	B.1.2.2.2.2.2.2.2.2.2.1.2	0.19689817936615	.	244020001	244200000	#9191FF	1	0.375
chr1	244200001	244240000	A.2.2.1.2.1.2.1.2.1.1.2.1	0.462575859743763	.	244200001	244240000	#FFDADA	1	0.625
chr1	244240001	244460000	B.1.2.2.2.2.2.2.2.2.2.1.1	0.197572488199595	.	244240001	244460000	#9191FF	1	0.375
chr1	244460001	244590000	A.1.2.1.1.2.2.1.1.1.1	0.823331085637222	.	244460001	244590000	#FF4848	1	0.875
chr1	244590001	244630000	A.1.2.2.1.1.1.1.1.2.1.2.2.2	0.73229939312205	.	244590001	244630000	#FF4848	1	0.875
chr1	244630001	244750000	B.1.2.2.2.2.2.1.2.1.2	0.202292650033715	.	244630001	244750000	#9191FF	1	0.375
chr1	244750001	244800000	B.1.1.2.1.1.1.2.2	0.334457181389076	.	244750001	244800000	#DADAFF	1	0.5
chr1	244800001	244970000	A.2.2.2.2.1.1.1.1.2	0.416722859069454	.	244800001	244970000	#FFDADA	1	0.625
chr1	244970001	244990000	A.2.1.2.1.2.2.1.2.2	0.547538772757923	.	244970001	244990000	#FF9191	1	0.75
chr1	244990001	245030000	A.1.2.1.1.2.1.1.2.1.2	0.832097100472016	.	244990001	245030000	#FF4848	1	0.875
chr1	245030001	245090000	A.1.2.2.2.1.2.1.1.1.2.2	0.681051921780175	.	245030001	245090000	#FF4848	1	0.875
chr1	245090001	245150000	A.1.2.1.1.2.2.2.2.2.1.1.1.2.2	0.80782198246797	.	245090001	245150000	#FF4848	1	0.875
chr1	245150001	245220000	A.2.2.1.2.1.1.2.1.1.1	0.470667565745111	.	245150001	245220000	#FFDADA	1	0.625
chr1	245220001	245340000	B.2.1.1.1.2.1.1.1.2	0.178691840863115	.	245220001	245340000	#4848FF	1	0.25
chr1	245340001	245690000	B.2.2.1.2.2.2.2.1	0.0303438975050573	.	245340001	245690000	#0000FF	1	0.125
chr1	245690001	245790000	B.2.1.1.1.2.2.1.1.1.2	0.171274443695212	.	245690001	245790000	#4848FF	1	0.25
chr1	245790001	245960000	B.1.1.1.2.1.1.1.2.2.1.1	0.360755225893459	.	245790001	245960000	#DADAFF	1	0.5
chr1	245960001	246150000	A.2.1.2.1.2.2.2.1.1.1.1.1	0.546864463924477	.	245960001	246150000	#FF9191	1	0.75
chr1	246150001	246190000	A.2.2.2.2.2.1.1.1.1	0.402562373567094	.	246150001	246190000	#FFDADA	1	0.625
chr1	246190001	246480000	A.2.2.1.2.1.1.2.1.2	0.468644639244774	.	246190001	246480000	#FFDADA	1	0.625
chr1	246480001	246600000	A.1.2.2.2.1.2.1.1.2.1.1.1	0.68037761294673	.	246480001	246600000	#FF4848	1	0.875
chr1	246600001	246660000	A.2.1.1.2.1.1.2.1.1.2	0.604180714767363	.	246600001	246660000	#FF9191	1	0.75
chr1	246660001	246720000	A.1.2.2.1.1.1.1.1.2.1.1.1	0.734996628455833	.	246660001	246720000	#FF4848	1	0.875
chr1	246720001	246760000	A.1.2.1.1.2.1.1.2.1.1	0.832771409305462	.	246720001	246760000	#FF4848	1	0.875
chr1	246760001	246940000	A.1.2.1.1.2.2.2.2.2.2.2	0.803776129467296	.	246760001	246940000	#FF4848	1	0.875
chr1	246940001	247000000	A.2.2.1.1.2.1.1.1.1	0.490222521915037	.	246940001	247000000	#FFDADA	1	0.625
chr1	247000001	247110000	A.1.2.1.1.2.2.2.2.1.1	0.811867835468645	.	247000001	247110000	#FF4848	1	0.875
chr1	247110001	247240000	A.2.1.1.2.1.1.1.2.2	0.607552258934592	.	247110001	247240000	#FF9191	1	0.75
chr1	247240001	247380000	A.1.2.1.1.2.1.1.1.2	0.833445718138908	.	247240001	247380000	#FF4848	1	0.875
chr1	247380001	247480000	A.2.2.2.1.2.1.2.1	0.428860418071477	.	247380001	247480000	#FFDADA	1	0.625
chr1	247480001	247610000	A.1.2.1.2.1.2.1.1.1.1	0.78422117329737	.	247480001	247610000	#FF4848	1	0.875
chr1	247610001	247660000	A.2.2.2.1.2.1.1.1.1.2	0.43155765340526	.	247610001	247660000	#FFDADA	1	0.625
chr1	247660001	248390000	B.2.2.2.1.1.2.2.1.1.2	0.021577882670263	.	247660001	248390000	#0000FF	1	0.125
chr1	248390001	248570000	B.1.1.2.1.1.1.1.2.2	0.337828725556305	.	248390001	248570000	#DADAFF	1	0.5
chr1	248570001	248670000	A.1.2.1.1.2.1.1.1.1.1	0.834794335805799	.	248570001	248670000	#FF4848	1	0.875
chr1	248680001	248700000	A.1.2.1.1.2.1.1.1.1.1	0.834794335805799	.	248680001	248700000	#FF4848	1	0.875
chr1	248730001	248740000	A.1.2.1.1.2.1.1.1.1.1	0.834794335805799	.	248730001	248740000	#FF4848	1	0.875
chr1	248800001	248850000	A.1.2.1.1.2.1.1.1.1.1	0.834794335805799	.	248800001	248850000	#FF4848	1	0.875
chr1	248850001	248910000	A.2.1.1.1.2.1.1.2.1.2	0.628455832771409	.	248850001	248910000	#FF9191	1	0.75
chr1	249050001	249120000	A.2.1.1.1.2.1.1.2.1.2	0.628455832771409	.	249050001	249120000	#FF9191	1	0.75
chr1	249120001	249170000	A.1.1.2.2.1.2.2.1.2.1	0.878624409979771	.	249120001	249170000	#FF0000	1	1
chr1	249170001	249240000	A.1.2.2.2.1.2.1.2.1.1	0.677680377612947	.	249170001	249240000	#FF4848	1	0.875
chr2	10001	30000	B.1.1.2.1.2.1.2.2.2.2	0.322985468956407	.	10001	30000	#DADAFF	1	0.5
chr2	30001	190000	B.2.1.2.1.2.2.2.1.2.2.1.2.2	0.107001321003963	.	30001	190000	#4848FF	1	0.25
chr2	190001	290000	A.2.2.2.2.2.2.2.2	0.402906208718626	.	190001	290000	#FFDADA	1	0.625
chr2	290001	420000	B.2.1.2.1.2.2.2.1.2.2.1.2.1	0.107661822985469	.	290001	420000	#4848FF	1	0.25
chr2	420001	660000	B.2.1.2.1.1.1.2.2.2.1	0.134742404227213	.	420001	660000	#4848FF	1	0.25
chr2	660001	750000	A.2.1.2.2.1.1.2.1.1.1	0.535006605019815	.	660001	750000	#FF9191	1	0.75
chr2	750001	890000	B.2.1.1.2.1.2.2.2.1.2.2	0.157199471598415	.	750001	890000	#4848FF	1	0.25
chr2	890001	1520000	B.2.2.2.1.2.1.1.2.2.1	0.0151915455746367	.	890001	1520000	#0000FF	1	0.125
chr2	1520001	1530000	B.2.2.1.2.1.2.1.2.1.2	0.0468956406869221	.	1520001	1530000	#0000FF	1	0.125
chr2	1540001	1880000	B.2.2.1.2.1.2.1.2.1.2	0.0468956406869221	.	1540001	1880000	#0000FF	1	0.125
chr2	1880001	1930000	B.2.1.1.2.1.2.2.2.1.1	0.158520475561427	.	1880001	1930000	#4848FF	1	0.25
chr2	1930001	2420000	B.2.2.2.2.1.1.2.1	0.00792602377807133	.	1930001	2420000	#0000FF	1	0.125
chr2	2420001	2510000	B.2.1.2.2.2.2.2.1.1.1	0.0805812417437252	.	2420001	2510000	#4848FF	1	0.25
chr2	2510001	2610000	B.2.1.2.1.2.2.2.1.2.1.2	0.108982826948481	.	2510001	2610000	#4848FF	1	0.25
chr2	2610001	2870000	B.2.1.2.2.1.1.2.1.2	0.101717305151915	.	2610001	2870000	#4848FF	1	0.25
chr2	2870001	2940000	B.1.2.1.1.1.1.2.2	0.287318361955086	.	2870001	2940000	#9191FF	1	0.375
chr2	2940001	3040000	B.1.2.2.2.2.2.1.2.2.1	0.192866578599736	.	2940001	3040000	#9191FF	1	0.375
chr2	3040001	3090000	B.1.2.2.1.1.2.1.2.1.1.1	0.241743725231176	.	3040001	3090000	#9191FF	1	0.375
chr2	3090001	3140000	B.1.1.2.2.1.2.2.2.2.2	0.300528401585205	.	3090001	3140000	#DADAFF	1	0.5
chr2	3140001	3210000	A.2.2.1.2.2.1.1.1.1	0.462351387054161	.	3140001	3210000	#FFDADA	1	0.625
chr2	3210001	3270000	A.2.1.1.1.2.2.1.1.1.1.1	0.626155878467635	.	3210001	3270000	#FF9191	1	0.75
chr2	3270001	3370000	A.2.1.1.2.1.1.2.2.2.1	0.607001321003963	.	3270001	3370000	#FF9191	1	0.75
chr2	3370001	3510000	A.1.1.2.2.2.2.1.1	0.836195508586526	.	3370001	3510000	#FF0000	1	1
chr2	3510001	3530000	A.1.2.2.1.2.1.1.1.1.1	0.724570673712021	.	3510001	3530000	#FF4848	1	0.875
chr2	3580001	3600000	A.1.2.2.1.2.1.1.1.1.1	0.724570673712021	.	3580001	3600000	#FF4848	1	0.875
chr2	3600001	3640000	A.1.1.2.1.2.2.2.2.1.2.2	0.8778071334214	.	3600001	3640000	#FF0000	1	1
chr2	3640001	3710000	A.1.2.2.1.1.1.2.1.2.1	0.736459709379128	.	3640001	3710000	#FF4848	1	0.875
chr2	3710001	3990000	B.2.1.2.1.1.1.2.2.2.2	0.134081902245707	.	3710001	3990000	#4848FF	1	0.25
chr2	3990001	4030000	B.2.1.1.1.2.1.2.1.1.1	0.175693527080581	.	3990001	4030000	#4848FF	1	0.25
chr2	4030001	4210000	B.2.2.2.1.2.1.1.1.2.1.1	0.0178335535006605	.	4030001	4210000	#0000FF	1	0.125
chr2	4220001	4440000	B.2.2.2.1.2.1.1.1.2.1.1	0.0178335535006605	.	4220001	4440000	#0000FF	1	0.125
chr2	4440001	4780000	B.2.2.2.2.1.2.2.1	0.00396301188903567	.	4440001	4780000	#0000FF	1	0.125
chr2	4790001	5020000	B.2.2.2.2.1.2.2.1	0.00396301188903567	.	4790001	5020000	#0000FF	1	0.125
chr2	5120001	5460000	B.2.2.2.2.1.2.2.1	0.00396301188903567	.	5120001	5460000	#0000FF	1	0.125
chr2	5460001	5790000	B.2.2.2.1.1.1.2.1.2.2.1	0.0270805812417437	.	5460001	5790000	#0000FF	1	0.125
chr2	5790001	6050000	B.2.2.1.2.2.2.1.2.2.2	0.0363276089828269	.	5790001	6050000	#0000FF	1	0.125
chr2	6050001	6110000	B.2.1.1.2.1.2.2.2.2.2	0.155878467635403	.	6050001	6110000	#4848FF	1	0.25
chr2	6110001	6190000	B.2.1.2.1.1.1.1.2.1	0.142007926023778	.	6110001	6190000	#4848FF	1	0.25
chr2	6190001	6470000	B.1.1.2.2.1.2.2.1	0.303170409511229	.	6190001	6470000	#DADAFF	1	0.5
chr2	6470001	6510000	A.2.1.1.1.2.1.1.1.2.1	0.637384412153236	.	6470001	6510000	#FF9191	1	0.75
chr2	6510001	6620000	A.2.2.2.2.2.1.2.2.1	0.406869220607662	.	6510001	6620000	#FFDADA	1	0.625
chr2	6620001	6960000	B.2.1.2.2.1.1.1.2	0.103698811096433	.	6620001	6960000	#4848FF	1	0.25
chr2	6960001	7040000	A.2.1.2.2.1.1.2.1.2.1.2	0.533025099075297	.	6960001	7040000	#FF9191	1	0.75
chr2	7040001	7100000	A.2.1.1.1.2.2.1.1.2.1.1	0.623513870541612	.	7040001	7100000	#FF9191	1	0.75
chr2	7100001	7180000	A.2.2.1.1.2.2.1.1	0.485468956406869	.	7100001	7180000	#FFDADA	1	0.625
chr2	7180001	7220000	A.2.2.1.2.2.1.1.2.2.2	0.457067371202114	.	7180001	7220000	#FFDADA	1	0.625
chr2	7220001	7320000	B.1.1.2.1.1.1.1.1	0.336195508586526	.	7220001	7320000	#DADAFF	1	0.5
chr2	7320001	7360000	B.1.1.2.2.1.1.1.1.2.2	0.313738441215324	.	7320001	7360000	#DADAFF	1	0.5
chr2	7360001	7480000	B.1.2.1.2.1.2.2.1.2.1	0.264200792602378	.	7360001	7480000	#9191FF	1	0.375
chr2	7480001	7550000	B.1.1.2.2.1.2.1.1.1	0.306472919418758	.	7480001	7550000	#DADAFF	1	0.5
chr2	7550001	7740000	A.1.2.2.2.2.2.1.2.2.1	0.66776750330251	.	7550001	7740000	#FF4848	1	0.875
chr2	7740001	7860000	A.2.1.1.1.2.2.2.2.2.1	0.613606340819022	.	7740001	7860000	#FF9191	1	0.75
chr2	7860001	7920000	A.1.2.2.2.2.2.1.2.2.2	0.667107001321004	.	7860001	7920000	#FF4848	1	0.875
chr2	7920001	7960000	A.2.1.2.2.1.1.1.2.2.2.2	0.535667107001321	.	7920001	7960000	#FF9191	1	0.75
chr2	7960001	7990000	A.2.1.2.1.2.2.1.1.2	0.55217965653897	.	7960001	7990000	#FF9191	1	0.75
chr2	7990001	8120000	A.2.1.2.2.1.1.1.2.2.1	0.536988110964333	.	7990001	8120000	#FF9191	1	0.75
chr2	8120001	8350000	A.1.2.1.2.2.2.2.2.2	0.739101717305152	.	8120001	8350000	#FF4848	1	0.875
chr2	8350001	8470000	A.1.1.2.2.1.2.1.2.2	0.859313077939234	.	8350001	8470000	#FF0000	1	1
chr2	8470001	8540000	A.1.2.2.1.2.1.1.1.1.2.2	0.722589167767503	.	8470001	8540000	#FF4848	1	0.875
chr2	8540001	8610000	A.1.2.1.1.1.1.2.1.1	0.819022457067371	.	8540001	8610000	#FF4848	1	0.875
chr2	8610001	8690000	A.1.1.1.2.1.2.2.1.2.2	0.958388375165126	.	8610001	8690000	#FF0000	1	1
chr2	8690001	8750000	A.1.1.2.2.1.1.2.2.1.2.2	0.865918097754293	.	8690001	8750000	#FF0000	1	1
chr2	8750001	8820000	A.1.2.1.2.2.2.2.2.1.2.2	0.739762219286658	.	8750001	8820000	#FF4848	1	0.875
chr2	8820001	8930000	A.1.2.2.2.1.1.1.1.2.1.2	0.697490092470277	.	8820001	8930000	#FF4848	1	0.875
chr2	8930001	8980000	A.1.2.2.1.2.1.1.1.1.2.1.1	0.723910171730515	.	8930001	8980000	#FF4848	1	0.875
chr2	8980001	9030000	A.2.1.2.1.1.1.2.1.1.1	0.574636723910172	.	8980001	9030000	#FF9191	1	0.75
chr2	9030001	9120000	A.2.1.1.1.1.1.1.2.2.2.1	0.653896961690885	.	9030001	9120000	#FF9191	1	0.75
chr2	9120001	9350000	A.1.2.2.1.2.2.2.1	0.702774108322325	.	9120001	9350000	#FF4848	1	0.875
chr2	9350001	9550000	B.1.1.2.1.1.2.2.1	0.329590488771466	.	9350001	9550000	#DADAFF	1	0.5
chr2	9550001	9600000	A.1.2.1.2.2.2.2.1.2.1.1.2	0.745046235138705	.	9550001	9600000	#FF4848	1	0.875
chr2	9600001	9660000	A.1.1.2.2.2.1.2.1.2.2.2.1	0.845442536327609	.	9600001	9660000	#FF0000	1	1
chr2	9660001	9770000	A.1.1.1.2.1.2.1.1.2.1	0.963672391017173	.	9660001	9770000	#FF0000	1	1
chr2	9770001	9810000	A.1.2.1.1.1.1.2.1.2.2.1.2	0.815719947159842	.	9770001	9810000	#FF4848	1	0.875
chr2	9810001	9930000	A.1.2.1.1.1.2.1.2	0.809775429326288	.	9810001	9930000	#FF4848	1	0.875
chr2	9930001	9980000	A.2.1.1.1.1.2.2.1.2.2.2	0.640686922060766	.	9930001	9980000	#FF9191	1	0.75
chr2	9980001	10170000	A.1.2.1.1.1.2.1.1.2	0.810435931307794	.	9980001	10170000	#FF4848	1	0.875
chr2	10170001	10210000	A.2.1.1.1.1.1.1.2.2.1.2.2	0.654557463672391	.	10170001	10210000	#FF9191	1	0.75
chr2	10210001	10280000	A.1.1.2.1.2.1.2.2.2.1.2.1.2	0.891677675033025	.	10210001	10280000	#FF0000	1	1
chr2	10280001	10420000	A.2.2.1.2.2.2.1.1.2.1	0.453764861294584	.	10280001	10420000	#FFDADA	1	0.625
chr2	10420001	10540000	A.2.1.1.1.1.2.1.1.1	0.648612945838838	.	10420001	10540000	#FF9191	1	0.75
chr2	10540001	10600000	A.1.2.1.2.2.2.2.1.2.1.1.1	0.745706737120211	.	10540001	10600000	#FF4848	1	0.875
chr2	10600001	10700000	A.2.2.2.2.1.1.1.2.2.1	0.420739762219287	.	10600001	10700000	#FFDADA	1	0.625
chr2	10700001	10790000	A.2.1.1.2.2.1.1.1.2.1	0.595772787318362	.	10700001	10790000	#FF9191	1	0.75
chr2	10790001	10840000	A.1.2.2.2.1.1.2.1.1.1	0.693527080581242	.	10790001	10840000	#FF4848	1	0.875
chr2	10840001	10960000	A.1.2.1.2.2.2.1.2.1	0.751651254953765	.	10840001	10960000	#FF4848	1	0.875
chr2	10960001	11030000	A.2.2.2.1.1.1.2.2.2	0.443196829590489	.	10960001	11030000	#FFDADA	1	0.625
chr2	11030001	11220000	B.1.2.2.2.1.2.2.2.1	0.204095112285337	.	11030001	11220000	#9191FF	1	0.375
chr2	11220001	11270000	B.1.1.1.2.1.2.1.1.1.1	0.363936591809775	.	11220001	11270000	#DADAFF	1	0.5
chr2	11270001	11490000	A.1.1.2.2.2.1.1.1.2.2	0.85336856010568	.	11270001	11490000	#FF0000	1	1
chr2	11490001	11530000	A.2.1.1.2.2.1.1.2	0.59445178335535	.	11490001	11530000	#FF9191	1	0.75
chr2	11530001	11610000	A.2.1.2.2.2.1.1.1.2	0.515852047556143	.	11530001	11610000	#FF9191	1	0.75
chr2	11610001	11740000	A.2.2.2.2.1.2.2.2.1.1	0.413474240422721	.	11610001	11740000	#FFDADA	1	0.625
chr2	11740001	11820000	B.1.2.1.2.1.1.1.2.2.1	0.272787318361955	.	11740001	11820000	#9191FF	1	0.375
chr2	11820001	11870000	A.2.2.1.2.2.1.1.2.1.1.1	0.459709379128137	.	11820001	11870000	#FFDADA	1	0.625
chr2	11870001	11920000	A.1.2.2.1.1.1.2.1.1	0.737120211360634	.	11870001	11920000	#FF4848	1	0.875
chr2	11920001	12000000	A.2.1.1.2.1.1.1.1.1.1.1	0.612285336856011	.	11920001	12000000	#FF9191	1	0.75
chr2	12000001	12220000	A.1.1.2.1.1.2.1.2.2.1	0.916776750330251	.	12000001	12220000	#FF0000	1	1
chr2	12220001	12260000	A.2.2.1.1.2.2.1.2.2	0.484147952443857	.	12220001	12260000	#FFDADA	1	0.625
chr2	12260001	12400000	A.2.2.2.1.1.2.1.1.2.2	0.441215323645971	.	12260001	12400000	#FFDADA	1	0.625
chr2	12400001	12450000	A.2.1.2.2.1.1.2.2.2.2.2	0.526420079260238	.	12400001	12450000	#FF9191	1	0.75
chr2	12450001	12730000	A.2.2.1.2.2.1.1.1.2.1	0.461690885072655	.	12450001	12730000	#FFDADA	1	0.625
chr2	12730001	12830000	B.1.2.1.2.1.2.2.1.2.2	0.263540290620872	.	12730001	12830000	#9191FF	1	0.375
chr2	12830001	12880000	B.1.1.1.2.1.2.1.1.2	0.362615587846764	.	12830001	12880000	#DADAFF	1	0.5
chr2	12880001	13130000	B.2.1.2.2.2.2.2.2.2	0.0772787318361955	.	12880001	13130000	#4848FF	1	0.25
chr2	13130001	13160000	B.1.2.2.1.1.1.2.2	0.245046235138705	.	13130001	13160000	#9191FF	1	0.375
chr2	13160001	13210000	B.1.2.2.1.2.1.2.2.2	0.225231175693527	.	13160001	13210000	#9191FF	1	0.375
chr2	13210001	13320000	B.1.2.2.2.2.1.1.1.1.2	0.202113606340819	.	13210001	13320000	#9191FF	1	0.375
chr2	13320001	13360000	B.1.1.1.2.2.2.1.1.1	0.344121532364597	.	13320001	13360000	#DADAFF	1	0.5
chr2	13360001	13590000	A.2.1.2.2.1.2.1.1.1.2	0.525099075297226	.	13360001	13590000	#FF9191	1	0.75
chr2	13590001	13710000	A.1.1.2.2.2.2.2.1.1	0.830250990752972	.	13590001	13710000	#FF0000	1	1
chr2	13710001	14420000	A.2.1.1.1.2.1.1.2	0.634081902245707	.	13710001	14420000	#FF9191	1	0.75
chr2	14420001	14470000	A.2.1.2.2.1.2.1.1.1.1	0.525759577278732	.	14420001	14470000	#FF9191	1	0.75
chr2	14470001	14620000	A.2.2.2.1.2.1.1.1	0.434610303830911	.	14470001	14620000	#FFDADA	1	0.625
chr2	14620001	14810000	B.1.2.2.2.2.1.1.1.2	0.201453104359313	.	14620001	14810000	#9191FF	1	0.375
chr2	14810001	14980000	B.2.1.2.1.2.2.2.1.1.1.1	0.111624834874505	.	14810001	14980000	#4848FF	1	0.25
chr2	14980001	15150000	B.2.1.1.2.1.2.2.2.1.2.1	0.157859973579921	.	14980001	15150000	#4848FF	1	0.25
chr2	15150001	15270000	B.2.1.1.1.1.1.1.2.2.2	0.186261558784676	.	15150001	15270000	#4848FF	1	0.25
chr2	15270001	15310000	B.1.1.1.2.1.1.2.1.1.1.1.2	0.373844121532365	.	15270001	15310000	#DADAFF	1	0.5
chr2	15310001	15420000	A.2.2.1.2.2.1.1.1.2.2.2	0.460369881109643	.	15310001	15420000	#FFDADA	1	0.625
chr2	15420001	15550000	A.2.1.1.2.1.1.1.1.1.2	0.610964332892999	.	15420001	15550000	#FF9191	1	0.75
chr2	15550001	15780000	A.1.2.2.2.1.2.2.1	0.684940554821664	.	15550001	15780000	#FF4848	1	0.875
chr2	15780001	15890000	B.1.2.2.1.1.2.1.1.2.1	0.243064729194188	.	15780001	15890000	#9191FF	1	0.375
chr2	15890001	16100000	B.2.1.2.2.1.1.2.1.1.1	0.103038309114927	.	15890001	16100000	#4848FF	1	0.25
chr2	16100001	16170000	B.2.1.2.1.1.1.2.2.1.2	0.135402906208719	.	16100001	16170000	#4848FF	1	0.25
chr2	16170001	16260000	B.2.1.2.1.1.1.2.1.2.2	0.136723910171731	.	16170001	16260000	#4848FF	1	0.25
chr2	16260001	16280000	B.2.2.1.1.2.1.1.2.2	0.0647291941875826	.	16260001	16280000	#0000FF	1	0.125
chr2	16330001	16520000	B.2.2.1.1.2.1.1.2.2	0.0647291941875826	.	16330001	16520000	#0000FF	1	0.125
chr2	16520001	16640000	B.2.2.1.1.2.1.1.1.1	0.0680317040951123	.	16520001	16640000	#0000FF	1	0.125
chr2	16640001	16720000	B.2.1.2.1.1.1.2.2.1.1	0.136063408190225	.	16640001	16720000	#4848FF	1	0.25
chr2	16720001	16820000	B.1.2.1.1.1.1.2.1	0.287978863936592	.	16720001	16820000	#9191FF	1	0.375
chr2	16820001	16860000	A.2.1.2.1.1.1.1.2.2	0.575297225891678	.	16820001	16860000	#FF9191	1	0.75
chr2	16860001	16950000	B.1.1.1.2.1.1.2.1.1.2.1	0.371862615587847	.	16860001	16950000	#DADAFF	1	0.5
chr2	16950001	17010000	B.2.1.1.2.2.2.1.1.1.2.1	0.150594451783355	.	16950001	17010000	#4848FF	1	0.25
chr2	17010001	17120000	B.2.1.2.1.2.2.1.2.2.1.1	0.113606340819022	.	17010001	17120000	#4848FF	1	0.25
chr2	17120001	17160000	B.2.1.1.1.2.1.1.1.2	0.177014531043593	.	17120001	17160000	#4848FF	1	0.25
chr2	17160001	17310000	B.2.1.2.2.2.2.2.1.1.2	0.0799207397622193	.	17160001	17310000	#4848FF	1	0.25
chr2	17310001	17650000	B.2.2.1.1.2.1.1.2.1.1	0.0660501981505945	.	17310001	17650000	#0000FF	1	0.125
chr2	17650001	17680000	B.1.2.1.2.2.1.1.1.2	0.258256274768824	.	17650001	17680000	#9191FF	1	0.375
chr2	17680001	17820000	B.1.1.2.2.1.2.2.2.2.1.1	0.301849405548217	.	17680001	17820000	#DADAFF	1	0.5
chr2	17820001	17870000	A.2.1.2.2.1.1.2.1.1.2	0.534346103038309	.	17820001	17870000	#FF9191	1	0.75
chr2	17870001	17920000	A.2.1.1.1.2.1.2.2.2.2.2	0.626816380449141	.	17870001	17920000	#FF9191	1	0.75
chr2	17920001	18010000	A.1.1.2.1.2.2.2.2.1.2.1	0.878467635402906	.	17920001	18010000	#FF0000	1	1
chr2	18010001	18070000	B.1.1.1.2.1.1.2.1.1.2.2.2	0.370541611624835	.	18010001	18070000	#DADAFF	1	0.5
chr2	18070001	18370000	B.2.2.1.1.2.1.1.2.1.2	0.0653896961690885	.	18070001	18370000	#0000FF	1	0.125
chr2	18370001	18480000	B.2.1.2.1.2.2.2.1.2.2.2	0.106340819022457	.	18370001	18480000	#4848FF	1	0.25
chr2	18480001	18510000	B.2.1.1.2.1.2.2.1.2	0.159180977542933	.	18480001	18510000	#4848FF	1	0.25
chr2	18510001	18550000	B.2.1.1.2.2.2.1.1.1.2.2	0.149933949801849	.	18510001	18550000	#4848FF	1	0.25
chr2	18550001	18720000	B.2.1.2.1.1.1.2.1.1.2.2	0.138705416116248	.	18550001	18720000	#4848FF	1	0.25
chr2	18720001	18760000	B.1.1.1.2.2.1.2.1.1.1	0.349405548216645	.	18720001	18760000	#DADAFF	1	0.5
chr2	18760001	18910000	B.2.1.2.2.2.2.1.1.2.2.2.1	0.083223249669749	.	18760001	18910000	#4848FF	1	0.25
chr2	18910001	19190000	B.2.1.2.2.2.2.2.2.1.1	0.0785997357992074	.	18910001	19190000	#4848FF	1	0.25
chr2	19220001	19270000	B.2.1.2.2.2.2.2.2.1.1	0.0785997357992074	.	19220001	19270000	#4848FF	1	0.25
chr2	19270001	19390000	B.2.1.2.2.2.2.1.1.1.2	0.0858652575957728	.	19270001	19390000	#4848FF	1	0.25
chr2	19390001	19530000	B.2.1.2.1.2.2.2.1.2.2.1.1	0.108322324966975	.	19390001	19530000	#4848FF	1	0.25
chr2	19530001	19570000	B.1.1.1.1.1.1.2	0.401585204755614	.	19530001	19570000	#DADAFF	1	0.5
chr2	19570001	19780000	B.2.1.2.2.1.1.2.1.1.2	0.102377807133421	.	19570001	19780000	#4848FF	1	0.25
chr2	19780001	19840000	B.2.1.2.1.1.1.2.1.2.1.2	0.137384412153236	.	19780001	19840000	#4848FF	1	0.25
chr2	19840001	19920000	B.2.1.2.1.1.1.2.1.1.1	0.14002642007926	.	19840001	19920000	#4848FF	1	0.25
chr2	19920001	20080000	B.1.2.1.2.2.2.1.2	0.249669749009247	.	19920001	20080000	#9191FF	1	0.375
chr2	20080001	20230000	A.1.1.2.2.2.1.1.1.2.1.1	0.854689564068692	.	20080001	20230000	#FF0000	1	1
chr2	20230001	20260000	A.1.2.2.1.2.1.1.1.2.1	0.721928665785997	.	20230001	20260000	#FF4848	1	0.875
chr2	20260001	20330000	A.2.1.1.1.1.2.2.1.1.1.1	0.645310435931308	.	20260001	20330000	#FF9191	1	0.75
chr2	20330001	20410000	A.1.1.2.2.2.1.1.1.1.1	0.856010568031704	.	20330001	20410000	#FF0000	1	1
chr2	20410001	20460000	A.1.2.1.1.1.1.1.1.2.1	0.821664464993395	.	20410001	20460000	#FF4848	1	0.875
chr2	20460001	20560000	A.1.1.1.2.2.1.2.1.2.1.1	0.946499339498018	.	20460001	20560000	#FF0000	1	1
chr2	20560001	20620000	A.1.2.2.2.1.1.1.1.2.1.1	0.698150594451783	.	20560001	20620000	#FF4848	1	0.875
chr2	20620001	20650000	A.2.1.1.1.2.2.1.1.1.2.1	0.624834874504623	.	20620001	20650000	#FF9191	1	0.75
chr2	20650001	20700000	A.2.1.1.2.1.1.1.1.1.1.2	0.611624834874505	.	20650001	20700000	#FF9191	1	0.75
chr2	20700001	20770000	A.1.2.1.1.2.2.1.2.1	0.78996036988111	.	20700001	20770000	#FF4848	1	0.875
chr2	20770001	20800000	A.1.2.1.1.2.1.1.1.2.1	0.799867899603699	.	20770001	20800000	#FF4848	1	0.875
chr2	20800001	20850000	A.2.1.1.1.2.1.2.2.2.2.1	0.627476882430647	.	20800001	20850000	#FF9191	1	0.75
chr2	20850001	20920000	A.2.1.2.2.1.1.2.2.1.2	0.529722589167767	.	20850001	20920000	#FF9191	1	0.75
chr2	20920001	21030000	A.2.1.1.2.1.1.2.1	0.608322324966975	.	20920001	21030000	#FF9191	1	0.75
chr2	21030001	21160000	B.1.2.2.2.1.2.2.1.1	0.205416116248349	.	21030001	21160000	#9191FF	1	0.375
chr2	21180001	21260000	B.1.2.2.2.1.2.2.1.1	0.205416116248349	.	21180001	21260000	#9191FF	1	0.375
chr2	21260001	21460000	B.2.1.2.2.2.2.2.2.1.2	0.0779392338177015	.	21260001	21460000	#4848FF	1	0.25
chr2	21460001	21550000	B.2.1.2.1.1.1.2.1.1.2.1	0.139365918097754	.	21460001	21550000	#4848FF	1	0.25
chr2	21550001	21650000	B.2.1.2.2.2.2.1.1.2.2.2.2	0.0825627476882431	.	21550001	21650000	#4848FF	1	0.25
chr2	21650001	22050000	B.2.2.2.1.2.2.2.1	0.0105680317040951	.	21650001	22050000	#0000FF	1	0.125
chr2	22050001	23110000	B.2.2.2.2.2.1.2	0.00132100396301189	.	22050001	23110000	#0000FF	1	0.125
chr2	23110001	23200000	B.2.1.2.2.2.2.1.1.2.2.1	0.083883751651255	.	23110001	23200000	#4848FF	1	0.25
chr2	23200001	23400000	B.2.2.1.2.1.2.2.1	0.0455746367239102	.	23200001	23400000	#0000FF	1	0.125
chr2	23400001	23590000	B.2.1.1.1.1.2.1.1.1	0.182959048877147	.	23400001	23590000	#4848FF	1	0.25
chr2	23590001	23630000	A.1.2.2.1.1.1.2.1.2.2	0.735799207397622	.	23590001	23630000	#FF4848	1	0.875
chr2	23630001	23680000	A.2.1.2.2.1.1.2.1.2.1.1	0.533685601056803	.	23630001	23680000	#FF9191	1	0.75
chr2	23680001	23790000	B.1.1.1.2.1.1.1.1.2.2.2	0.376486129458388	.	23680001	23790000	#DADAFF	1	0.5
chr2	23790001	23860000	B.1.1.2.1.1.2.2.2.2.2	0.327608982826949	.	23790001	23860000	#DADAFF	1	0.5
chr2	23860001	23920000	B.1.1.1.1.2.2.1.2.2.2	0.383751651254954	.	23860001	23920000	#DADAFF	1	0.5
chr2	23920001	24010000	A.1.2.2.2.1.1.1.2.2.2	0.694187582562748	.	23920001	24010000	#FF4848	1	0.875
chr2	24010001	24100000	A.1.1.2.2.1.1.1.1.1.1	0.874504623513871	.	24010001	24100000	#FF0000	1	1
chr2	24100001	24180000	A.1.1.1.2.1.2.2.2.1.2.2	0.955746367239102	.	24100001	24180000	#FF0000	1	1
chr2	24180001	24260000	A.1.1.2.2.2.1.2.2.2.1.2.2	0.837516512549538	.	24180001	24260000	#FF0000	1	1
chr2	24260001	24310000	A.1.1.2.2.2.1.2.1.2.2.2.2.2	0.844121532364597	.	24260001	24310000	#FF0000	1	1
chr2	24310001	24420000	A.1.2.1.2.2.1.2.2.2	0.752972258916777	.	24310001	24420000	#FF4848	1	0.875
chr2	24420001	24460000	A.2.1.1.1.1.1.2.1.1.2	0.651915455746367	.	24420001	24460000	#FF9191	1	0.75
chr2	24460001	24530000	A.1.2.1.1.1.2.2.1.1.2.2.2	0.805151915455746	.	24460001	24530000	#FF4848	1	0.875
chr2	24530001	24590000	A.1.1.2.1.2.1.2.2.1.1.2	0.894980184940555	.	24530001	24590000	#FF0000	1	1
chr2	24590001	24710000	A.1.2.1.2.2.1.2.1.1.1.2	0.756274768824306	.	24590001	24710000	#FF4848	1	0.875
chr2	24710001	25000000	A.1.1.1.1.2.1.2.2.1.2	0.983487450462351	.	24710001	25000000	#FF0000	1	1
chr2	25000001	25160000	A.1.1.2.1.2.1.1.1.2.2.2	0.904227212681638	.	25000001	25160000	#FF0000	1	1
chr2	25160001	25200000	A.2.1.1.1.1.1.2.1.1.1	0.652575957727873	.	25160001	25200000	#FF9191	1	0.75
chr2	25200001	25420000	A.2.1.1.1.1.1.1.2.1.1.2	0.657859973579921	.	25200001	25420000	#FF9191	1	0.75
chr2	25420001	25580000	A.1.1.1.1.2.2.2.2.1.1	0.974240422721268	.	25420001	25580000	#FF0000	1	1
chr2	25580001	25620000	A.1.2.1.1.1.1.2.1.2.2.2	0.815059445178336	.	25580001	25620000	#FF4848	1	0.875
chr2	25620001	25660000	A.1.1.2.1.2.1.2.2.1.1.1	0.895640686922061	.	25620001	25660000	#FF0000	1	1
chr2	25660001	25730000	A.1.2.1.1.1.1.2.1.2.2.1.1.1.2	0.817040951122853	.	25660001	25730000	#FF4848	1	0.875
chr2	25730001	25830000	A.1.1.2.1.2.1.2.2.2.1.2.1.1	0.892338177014531	.	25730001	25830000	#FF0000	1	1
chr2	25830001	25910000	A.2.1.1.1.1.1.2.2.2	0.649273447820343	.	25830001	25910000	#FF9191	1	0.75
chr2	25910001	26110000	A.1.1.2.2.2.1.2.1.1.2.1	0.850066050198151	.	25910001	26110000	#FF0000	1	1
chr2	26110001	26200000	A.2.1.2.1.2.2.2.2.1.2	0.544253632760898	.	26110001	26200000	#FF9191	1	0.75
chr2	26200001	26250000	A.2.1.1.2.2.2.1.1.1	0.587846763540291	.	26200001	26250000	#FF9191	1	0.75
chr2	26250001	26310000	A.1.2.1.1.1.1.2.1.2.2.1.1.2	0.816380449141347	.	26250001	26310000	#FF4848	1	0.875
chr2	26310001	26490000	A.1.1.2.2.2.1.2.1.1.2.2	0.849405548216645	.	26310001	26490000	#FF0000	1	1
chr2	26490001	26620000	A.1.2.1.2.2.1.2.1.1.2.1	0.755614266842801	.	26490001	26620000	#FF4848	1	0.875
chr2	26620001	26970000	B.1.2.1.2.1.1.1.1	0.274108322324967	.	26620001	26970000	#9191FF	1	0.375
chr2	26970001	27030000	A.2.1.1.2.2.2.2.2.1.1	0.583223249669749	.	26970001	27030000	#FF9191	1	0.75
chr2	27030001	27250000	A.2.2.2.1.1.2.2.2.1.2	0.435931307793923	.	27030001	27250000	#FFDADA	1	0.625
chr2	27250001	27320000	A.1.1.2.2.2.1.2.2.1.2	0.841479524438573	.	27250001	27320000	#FF0000	1	1
chr2	27320001	27540000	A.1.2.1.2.2.1.2.1.1.2.2	0.754953764861295	.	27320001	27540000	#FF4848	1	0.875
chr2	27540001	27660000	A.1.1.2.2.1.1.1.2.2.1	0.870541611624835	.	27540001	27660000	#FF0000	1	1
chr2	27660001	27720000	A.2.1.1.2.2.2.2.2.1.2	0.582562747688243	.	27660001	27720000	#FF9191	1	0.75
chr2	27720001	27800000	A.2.2.2.1.1.1.2.1.1	0.447159841479524	.	27720001	27800000	#FFDADA	1	0.625
chr2	27800001	27910000	A.1.2.1.1.1.2.2.1.2	0.80449141347424	.	27800001	27910000	#FF4848	1	0.875
chr2	27910001	28100000	A.2.2.2.2.1.1.1.2.2.2	0.420079260237781	.	27910001	28100000	#FFDADA	1	0.625
chr2	28100001	28190000	A.2.1.1.2.2.1.2.1.2.1	0.591809775429326	.	28100001	28190000	#FF9191	1	0.75
chr2	28190001	28780000	A.2.2.1.2.2.2.1.1.1	0.45442536327609	.	28190001	28780000	#FFDADA	1	0.625
chr2	28780001	28970000	A.2.1.2.2.2.1.2.1.2	0.513210039630119	.	28780001	28970000	#FF9191	1	0.75
chr2	28970001	29080000	A.1.2.2.1.1.2.1.1.2.1.2.2	0.730515191545575	.	28970001	29080000	#FF4848	1	0.875
chr2	29080001	29170000	A.1.2.1.1.1.2.2.1.1.1.1	0.809114927344782	.	29080001	29170000	#FF4848	1	0.875
chr2	29170001	29320000	A.2.1.1.2.2.1.1.1.2.2	0.595112285336856	.	29170001	29320000	#FF9191	1	0.75
chr2	29320001	29370000	A.1.1.2.2.2.1.2.2.1.1.1.2	0.842800528401585	.	29320001	29370000	#FF0000	1	1
chr2	29370001	29420000	A.2.1.2.1.2.1.2.2.1.1	0.557463672391017	.	29370001	29420000	#FF9191	1	0.75
chr2	29420001	29480000	A.2.2.2.2.1.2.2.2.1.2.2	0.412153236459709	.	29420001	29480000	#FFDADA	1	0.625
chr2	29480001	29560000	B.1.2.1.2.1.1.1.2.2.2	0.272126816380449	.	29480001	29560000	#9191FF	1	0.375
chr2	29560001	29920000	B.2.1.2.1.1.2.1.1.2.1	0.131439894319683	.	29560001	29920000	#4848FF	1	0.25
chr2	29920001	29990000	B.1.1.2.1.1.2.1.1.1	0.33223249669749	.	29920001	29990000	#DADAFF	1	0.5
chr2	29990001	30240000	B.2.1.2.1.1.2.1.1.2.2	0.130779392338177	.	29990001	30240000	#4848FF	1	0.25
chr2	30240001	30300000	B.1.2.2.2.1.2.1.2.1.1	0.208058124174373	.	30240001	30300000	#9191FF	1	0.375
chr2	30300001	30350000	B.1.1.2.1.1.1.2.1	0.334214002642008	.	30300001	30350000	#DADAFF	1	0.5
chr2	30350001	30430000	A.2.1.1.1.2.2.1.1.2.2	0.6221928665786	.	30350001	30430000	#FF9191	1	0.75
chr2	30430001	30580000	A.1.1.2.1.1.2.1.2.2.2.2	0.915455746367239	.	30430001	30580000	#FF0000	1	1
chr2	30580001	30640000	A.2.2.1.2.1.1.1.2.1.1	0.476221928665786	.	30580001	30640000	#FFDADA	1	0.625
chr2	30640001	30660000	A.2.2.1.1.1.2.1.2.1.2	0.495376486129458	.	30640001	30660000	#FFDADA	1	0.625
chr2	30660001	30760000	A.1.1.2.2.2.2.1.2.1.1.1	0.83553500660502	.	30660001	30760000	#FF0000	1	1
chr2	30760001	30870000	A.1.2.2.1.2.2.1.1.2.2	0.706076618229855	.	30760001	30870000	#FF4848	1	0.875
chr2	30870001	30940000	A.2.2.1.2.2.1.1.2.1.1.2	0.459048877146631	.	30870001	30940000	#FFDADA	1	0.625
chr2	30940001	31110000	B.2.1.2.1.1.1.1.1.1	0.14332892998679	.	30940001	31110000	#4848FF	1	0.25
chr2	31110001	31340000	B.2.1.1.1.1.2.2.2.2	0.178335535006605	.	31110001	31340000	#4848FF	1	0.25
chr2	31340001	31430000	B.1.1.2.2.1.2.1.1.2.2	0.30449141347424	.	31340001	31430000	#DADAFF	1	0.5
chr2	31430001	31480000	A.2.1.2.2.1.1.2.2.2.2.1	0.527080581241744	.	31430001	31480000	#FF9191	1	0.75
chr2	31480001	31560000	B.1.1.1.2.1.2.1.1.1.2	0.363276089828269	.	31480001	31560000	#DADAFF	1	0.5
chr2	31560001	31630000	B.1.2.2.2.1.1.2.1.1.2.1.2	0.215323645970938	.	31560001	31630000	#9191FF	1	0.375
chr2	31630001	31660000	B.1.2.2.2.1.1.2.1.1.2.1.1	0.215984147952444	.	31630001	31660000	#9191FF	1	0.375
chr2	31660001	31800000	B.2.1.2.2.1.1.2.2	0.10105680317041	.	31660001	31800000	#4848FF	1	0.25
chr2	31800001	32070000	B.2.1.1.1.1.2.1.2	0.181638044914135	.	31800001	32070000	#4848FF	1	0.25
chr2	32070001	32240000	A.1.1.1.2.1.2.1.2.1.2	0.961690885072655	.	32070001	32240000	#FF0000	1	1
chr2	32240001	32300000	A.1.1.2.2.2.1.2.1.2.2.1.2	0.846103038309115	.	32240001	32300000	#FF0000	1	1
chr2	32300001	32380000	A.1.2.1.2.2.1.1.2.1.1.1.1	0.76221928665786	.	32300001	32380000	#FF4848	1	0.875
chr2	32380001	32420000	A.1.2.1.2.2.1.1.2.1.1.1.2	0.761558784676354	.	32380001	32420000	#FF4848	1	0.875
chr2	32420001	32490000	A.1.2.2.2.1.1.1.1.2.2.1	0.696829590488771	.	32420001	32490000	#FF4848	1	0.875
chr2	32490001	32580000	A.1.2.1.1.1.2.2.1.1.1.2.2	0.80779392338177	.	32490001	32580000	#FF4848	1	0.875
chr2	32580001	32620000	A.1.2.1.1.1.1.2.2.2	0.811756935270806	.	32580001	32620000	#FF4848	1	0.875
chr2	32620001	32740000	A.1.1.2.1.1.1.1.2.2	0.930647291941876	.	32620001	32740000	#FF0000	1	1
chr2	32740001	32760000	A.2.1.1.1.1.1.2.2.1	0.649933949801849	.	32740001	32760000	#FF9191	1	0.75
chr2	32760001	32860000	A.1.1.2.2.2.1.2.2.2.1.2.1.1	0.83883751651255	.	32760001	32860000	#FF0000	1	1
chr2	32860001	32990000	A.1.1.2.2.2.1.1.1.2.1.2	0.854029062087186	.	32860001	32990000	#FF0000	1	1
chr2	32990001	33060000	A.2.2.1.1.1.2.2.2.2.2	0.492073976221929	.	32990001	33060000	#FFDADA	1	0.625
chr2	33060001	33420000	B.1.2.2.2.1.1.2.2.1	0.211360634081902	.	33060001	33420000	#9191FF	1	0.375
chr2	33420001	33590000	B.1.2.1.2.1.1.1.2.1	0.273447820343461	.	33420001	33590000	#9191FF	1	0.375
chr2	33590001	33700000	A.2.1.2.2.2.2.1.1	0.509907529722589	.	33590001	33700000	#FF9191	1	0.75
chr2	33700001	33740000	A.1.1.2.2.1.1.2.1.2.1	0.868560105680317	.	33700001	33740000	#FF0000	1	1
chr2	33740001	33760000	A.1.2.2.1.2.1.1.1.2.2	0.721268163804491	.	33740001	33760000	#FF4848	1	0.875
chr2	33760001	33830000	A.1.2.1.2.1.2.2.2.1	0.76552179656539	.	33760001	33830000	#FF4848	1	0.875
chr2	33830001	34180000	B.2.1.1.2.2.2.1.1.2.1	0.149273447820343	.	33830001	34180000	#4848FF	1	0.25
chr2	34180001	34290000	B.2.1.2.1.2.2.1.2.2.1.2	0.112945838837517	.	34180001	34290000	#4848FF	1	0.25
chr2	34290001	34470000	B.2.1.1.2.2.2.1.1.1.1.1	0.151915455746367	.	34290001	34470000	#4848FF	1	0.25
chr2	34470001	34880000	B.2.1.2.1.2.2.1.1	0.114927344782034	.	34470001	34880000	#4848FF	1	0.25
chr2	34880001	34970000	A.2.2.1.2.1.2.2.1	0.464332892998679	.	34880001	34970000	#FFDADA	1	0.625
chr2	34970001	35610000	B.2.2.1.2.2.2.1.1.2	0.0383091149273448	.	34970001	35610000	#0000FF	1	0.125
chr2	35610001	35660000	B.1.2.2.2.2.2.1.2.1.2	0.193527080581242	.	35610001	35660000	#9191FF	1	0.375
chr2	35660001	35700000	B.2.1.1.2.1.2.2.1.1	0.159841479524439	.	35660001	35700000	#4848FF	1	0.25
chr2	35700001	35980000	B.2.2.2.1.2.1.1.1.2.1.2	0.0171730515191546	.	35700001	35980000	#0000FF	1	0.125
chr2	36000001	36180000	B.2.2.2.1.2.1.1.1.2.1.2	0.0171730515191546	.	36000001	36180000	#0000FF	1	0.125
chr2	36180001	36450000	B.2.1.1.2.2.2.1.1.2.2	0.148612945838838	.	36180001	36450000	#4848FF	1	0.25
chr2	36450001	36570000	B.1.2.2.1.1.1.1.2.1	0.247027741083223	.	36450001	36570000	#9191FF	1	0.375
chr2	36570001	36640000	B.1.1.2.1.2.2.1.1.2	0.321664464993395	.	36570001	36640000	#DADAFF	1	0.5
chr2	36640001	36740000	B.1.1.2.2.1.2.2.2.2.1.2	0.301188903566711	.	36640001	36740000	#DADAFF	1	0.5
chr2	36740001	36790000	A.2.2.2.1.2.2.1.1	0.428005284015852	.	36740001	36790000	#FFDADA	1	0.625
chr2	36790001	36830000	A.2.1.2.2.1.1.2.2.1.1.1	0.531704095112285	.	36790001	36830000	#FF9191	1	0.75
chr2	36830001	37000000	B.1.2.1.2.1.2.2.1.1	0.264861294583884	.	36830001	37000000	#9191FF	1	0.375
chr2	37000001	37070000	A.2.2.1.2.1.1.1.1.1.2.2	0.478203434610304	.	37000001	37070000	#FFDADA	1	0.625
chr2	37070001	37170000	A.1.1.2.2.2.1.1.2.2	0.852047556142668	.	37070001	37170000	#FF0000	1	1
chr2	37170001	37230000	A.1.1.2.2.1.1.1.1.1.2.2	0.873183619550859	.	37170001	37230000	#FF0000	1	1
chr2	37230001	37300000	A.1.1.2.2.2.1.2.2.2.1.2.1.2	0.838177014531044	.	37230001	37300000	#FF0000	1	1
chr2	37300001	37470000	A.1.1.1.1.1.2.1.2	0.994715984147952	.	37300001	37470000	#FF0000	1	1
chr2	37470001	37600000	A.1.1.2.1.1.1.1.1.1.1	0.933949801849406	.	37470001	37600000	#FF0000	1	1
chr2	37600001	37650000	A.1.2.2.1.2.1.1.2.1.2.2	0.719286657859974	.	37600001	37650000	#FF4848	1	0.875
chr2	37650001	37760000	A.1.2.2.1.1.2.2.1.2	0.725891677675033	.	37650001	37760000	#FF4848	1	0.875
chr2	37760001	37900000	A.1.1.1.1.1.1.2.2.1.1	0.998018494055482	.	37760001	37900000	#FF0000	1	1
chr2	37900001	38050000	A.1.2.2.1.2.2.2.2.2	0.700792602377807	.	37900001	38050000	#FF4848	1	0.875
chr2	38050001	38100000	A.1.2.2.1.1.2.2.1.1.1	0.727212681638045	.	38050001	38100000	#FF4848	1	0.875
chr2	38100001	38220000	A.1.1.2.1.1.2.2.1.1.2.1	0.914134742404227	.	38100001	38220000	#FF0000	1	1
chr2	38220001	38420000	A.1.1.1.2.1.2.2.1.2.1	0.959048877146631	.	38220001	38420000	#FF0000	1	1
chr2	38420001	38480000	A.2.1.1.1.1.1.2.1.2.1	0.651254953764861	.	38420001	38480000	#FF9191	1	0.75
chr2	38480001	38550000	A.1.2.1.1.1.1.2.1.2.2.1.1.1.1	0.817701453104359	.	38480001	38550000	#FF4848	1	0.875
chr2	38550001	38830000	A.1.1.1.1.2.1.2.1.1.1	0.986789960369881	.	38550001	38830000	#FF0000	1	1
chr2	38830001	38940000	A.1.1.1.2.1.2.2.2.1.1.1	0.95772787318362	.	38830001	38940000	#FF0000	1	1
chr2	38940001	38990000	A.1.1.2.2.2.1.2.1.2.2.1.1.2	0.846763540290621	.	38940001	38990000	#FF0000	1	1
chr2	38990001	39110000	A.1.1.2.2.2.1.1.1.1.2	0.855350066050198	.	38990001	39110000	#FF0000	1	1
chr2	39110001	39270000	A.1.2.2.2.1.1.1.2.2.1	0.694848084544254	.	39110001	39270000	#FF4848	1	0.875
chr2	39270001	39320000	A.2.1.1.1.1.2.2.1.2.2.1	0.641347424042272	.	39270001	39320000	#FF9191	1	0.75
chr2	39320001	39360000	A.1.1.2.2.1.1.2.2.2.1	0.865257595772787	.	39320001	39360000	#FF0000	1	1
chr2	39360001	39440000	A.2.1.2.1.2.1.2.2.2.1.2.1	0.555482166446499	.	39360001	39440000	#FF9191	1	0.75
chr2	39440001	39500000	A.2.1.2.1.1.1.2.1.1.2.2	0.57331571994716	.	39440001	39500000	#FF9191	1	0.75
chr2	39500001	39740000	A.1.2.2.1.1.1.2.2	0.735138705416116	.	39500001	39740000	#FF4848	1	0.875
chr2	39740001	39950000	B.1.2.2.1.1.2.1.1.2.2	0.242404227212682	.	39740001	39950000	#9191FF	1	0.375
chr2	39950001	40010000	A.2.2.1.1.1.2.1.1.1.1	0.499339498018494	.	39950001	40010000	#FFDADA	1	0.625
chr2	40010001	40080000	B.1.2.2.1.1.1.1.1	0.247688243064729	.	40010001	40080000	#9191FF	1	0.375
chr2	40080001	40470000	B.2.2.2.1.1.1.2.1.1.1.1	0.0297225891677675	.	40080001	40470000	#0000FF	1	0.125
chr2	40470001	41330000	B.2.2.2.1.2.2.2.2	0.00990752972258917	.	40470001	41330000	#0000FF	1	0.125
chr2	41330001	41710000	B.2.2.1.2.2.2.1.2.2.1	0.0369881109643329	.	41330001	41710000	#0000FF	1	0.125
chr2	41710001	41890000	B.2.2.1.1.2.1.1.1.2.2	0.0667107001321004	.	41710001	41890000	#0000FF	1	0.125
chr2	41890001	41930000	B.1.2.2.1.1.2.1.2.2	0.239101717305152	.	41890001	41930000	#9191FF	1	0.375
chr2	41930001	41970000	B.1.1.1.2.1.1.2.1.1.1.1.1	0.374504623513871	.	41930001	41970000	#DADAFF	1	0.5
chr2	41970001	42060000	B.1.2.2.2.1.1.2.1.1.2.2	0.214663143989432	.	41970001	42060000	#9191FF	1	0.375
chr2	42060001	42120000	A.2.2.2.2.1.2.1.1.1	0.418758256274769	.	42060001	42120000	#FFDADA	1	0.625
chr2	42120001	42240000	A.2.2.1.2.2.1.1.1.2.2.1	0.461030383091149	.	42120001	42240000	#FFDADA	1	0.625
chr2	42240001	42320000	A.2.2.1.1.1.2.2.2.2.1	0.492734478203435	.	42240001	42320000	#FFDADA	1	0.625
chr2	42320001	42430000	A.1.1.1.1.2.2.1.1.2	0.981505944517834	.	42320001	42430000	#FF0000	1	1
chr2	42430001	42600000	A.1.1.1.2.2.1.2.1.2.2	0.944517833553501	.	42430001	42600000	#FF0000	1	1
chr2	42600001	42710000	A.2.2.2.2.1.1.1.2.1	0.421400264200793	.	42600001	42710000	#FFDADA	1	0.625
chr2	42710001	42790000	A.2.1.1.1.1.2.2.1.2.1.1.1	0.64332892998679	.	42710001	42790000	#FF9191	1	0.75
chr2	42790001	42840000	A.1.1.2.2.2.1.2.2.2.1.1.1.1	0.840819022457067	.	42790001	42840000	#FF0000	1	1
chr2	42840001	43050000	A.1.1.1.1.2.1.2.1.1.2	0.986129458388375	.	42840001	43050000	#FF0000	1	1
chr2	43050001	43160000	A.2.1.1.2.2.1.2.2.2	0.588507265521797	.	43050001	43160000	#FF9191	1	0.75
chr2	43160001	43200000	A.2.1.1.2.2.2.2.2.2.2	0.581241743725231	.	43160001	43200000	#FF9191	1	0.75
chr2	43200001	43330000	A.2.1.2.2.2.1.2.1.1	0.513870541611625	.	43200001	43330000	#FF9191	1	0.75
chr2	43330001	43450000	A.1.1.1.2.2.1.2.2.2.2.1	0.941875825627477	.	43330001	43450000	#FF0000	1	1
chr2	43450001	43600000	A.1.1.1.2.2.1.2.2.2.2.2.2	0.940554821664465	.	43450001	43600000	#FF0000	1	1
chr2	43600001	43670000	A.1.1.2.1.1.2.2.1.1.1	0.914795244385733	.	43600001	43670000	#FF0000	1	1
chr2	43670001	43830000	A.1.1.1.2.2.1.1.1.2.1	0.952443857331572	.	43670001	43830000	#FF0000	1	1
chr2	43830001	43990000	B.1.1.1.2.1.1.1.1.1.1.2.2	0.379788639365918	.	43830001	43990000	#DADAFF	1	0.5
chr2	43990001	44110000	A.2.2.2.1.1.2.2.2.1.1	0.436591809775429	.	43990001	44110000	#FFDADA	1	0.625
chr2	44110001	44230000	A.1.2.1.1.1.2.2.1.1.1.2.1	0.808454425363276	.	44110001	44230000	#FF4848	1	0.875
chr2	44230001	44290000	A.2.2.1.1.1.1.1.2.2.2	0.501321003963012	.	44230001	44290000	#FFDADA	1	0.625
chr2	44290001	44390000	A.2.1.1.1.1.1.1.2.1.1.1.2	0.658520475561427	.	44290001	44390000	#FF9191	1	0.75
chr2	44390001	44430000	A.1.1.2.2.2.1.2.2.1.1.1.1	0.843461030383091	.	44390001	44430000	#FF0000	1	1
chr2	44430001	44470000	A.1.2.2.2.2.1.2.1.2.2.2	0.674372523117569	.	44430001	44470000	#FF4848	1	0.875
chr2	44470001	44530000	A.2.2.1.1.2.2.2.2.2.2	0.480845442536328	.	44470001	44530000	#FFDADA	1	0.625
chr2	44530001	44630000	A.1.2.2.2.1.1.1.1.2.2.2	0.696169088507266	.	44530001	44630000	#FF4848	1	0.875
chr2	44630001	44810000	A.2.1.1.1.1.2.2.1.2.1.1.2	0.642668428005284	.	44630001	44810000	#FF9191	1	0.75
chr2	44810001	44860000	A.1.2.2.1.2.1.1.2.2.2	0.717965653896962	.	44810001	44860000	#FF4848	1	0.875
chr2	44860001	44930000	A.2.1.2.1.2.1.2.2.1.2	0.556803170409511	.	44860001	44930000	#FF9191	1	0.75
chr2	44930001	45020000	A.2.1.1.1.1.2.2.1.1.2	0.643989431968296	.	44930001	45020000	#FF9191	1	0.75
chr2	45020001	45080000	A.2.2.1.2.1.1.1.2.1.2	0.47556142668428	.	45020001	45080000	#FFDADA	1	0.625
chr2	45080001	45170000	B.1.1.1.2.1.1.1.1.1.1.2.1	0.380449141347424	.	45080001	45170000	#DADAFF	1	0.5
chr2	45170001	45220000	B.1.1.1.1.2.2.2.1.1	0.383091149273448	.	45170001	45220000	#DADAFF	1	0.5
chr2	45220001	45610000	B.2.1.1.2.2.1.1.1	0.155217965653897	.	45220001	45610000	#4848FF	1	0.25
chr2	45610001	45730000	A.2.1.2.1.2.1.2.2.2.2	0.554161162483487	.	45610001	45730000	#FF9191	1	0.75
chr2	45730001	45880000	A.1.1.2.1.2.1.1.2.2.1	0.901585204755614	.	45730001	45880000	#FF0000	1	1
chr2	45880001	45970000	A.1.1.2.1.1.2.1.2.2.2.1	0.916116248348745	.	45880001	45970000	#FF0000	1	1
chr2	45970001	46060000	A.1.2.1.2.2.1.1.2.2.1.1	0.759577278731836	.	45970001	46060000	#FF4848	1	0.875
chr2	46060001	46250000	A.1.1.2.1.2.1.1.2.2.2	0.900924702774108	.	46060001	46250000	#FF0000	1	1
chr2	46250001	46410000	A.2.1.2.1.2.1.2.1.2	0.558124174372523	.	46250001	46410000	#FF9191	1	0.75
chr2	46410001	46480000	A.1.2.1.2.2.2.2.2.1.1	0.74108322324967	.	46410001	46480000	#FF4848	1	0.875
chr2	46480001	46580000	A.2.1.1.1.1.1.1.2.2.2.2	0.653236459709379	.	46480001	46580000	#FF9191	1	0.75
chr2	46580001	46700000	A.2.2.1.1.1.1.1.2.2.1.1	0.502642007926024	.	46580001	46700000	#FFDADA	1	0.625
chr2	46700001	46800000	A.1.1.1.2.2.1.2.2.2.2.2.1	0.941215323645971	.	46700001	46800000	#FF0000	1	1
chr2	46800001	46870000	A.1.2.1.1.1.2.2.2.1.1	0.803830911492734	.	46800001	46870000	#FF4848	1	0.875
chr2	46870001	46920000	A.2.1.2.2.2.1.2.2.2.1	0.511228533685601	.	46870001	46920000	#FF9191	1	0.75
chr2	46920001	47000000	A.1.2.2.2.1.1.2.1.2.2.2	0.690224570673712	.	46920001	47000000	#FF4848	1	0.875
chr2	47000001	47130000	A.2.2.2.2.1.2.2.2.1.2.1	0.412813738441215	.	47000001	47130000	#FFDADA	1	0.625
chr2	47130001	47220000	A.1.1.2.1.2.1.1.1.2.1.2.2	0.90554821664465	.	47130001	47220000	#FF0000	1	1
chr2	47220001	47300000	A.2.1.1.2.2.1.2.2.1.1	0.589828269484808	.	47220001	47300000	#FF9191	1	0.75
chr2	47300001	47380000	A.2.1.2.1.2.2.2.1.1	0.546235138705416	.	47300001	47380000	#FF9191	1	0.75
chr2	47380001	47420000	A.1.2.2.1.2.2.1.1.1.1	0.708058124174373	.	47380001	47420000	#FF4848	1	0.875
chr2	47420001	47490000	A.2.2.1.1.1.1.1.2.2.1.2	0.501981505944518	.	47420001	47490000	#FFDADA	1	0.625
chr2	47490001	47520000	A.2.1.2.1.2.2.1.1.1.1	0.553500660501982	.	47490001	47520000	#FF9191	1	0.75
chr2	47520001	47560000	A.1.2.2.1.1.2.2.1.1.2	0.726552179656539	.	47520001	47560000	#FF4848	1	0.875
chr2	47560001	47660000	A.1.2.2.1.2.2.1.2.1.1.2	0.704755614266843	.	47560001	47660000	#FF4848	1	0.875
chr2	47660001	47750000	A.1.2.2.2.1.1.2.1.2.1.2	0.691545574636724	.	47660001	47750000	#FF4848	1	0.875
chr2	47750001	47920000	A.2.2.1.2.2.2.1.1.2.2	0.453104359313078	.	47750001	47920000	#FFDADA	1	0.625
chr2	47920001	47980000	A.1.1.2.2.1.1.2.2.1.1	0.867239101717305	.	47920001	47980000	#FF0000	1	1
chr2	47980001	48060000	A.1.1.2.1.2.1.1.2.1.2.1	0.902906208718626	.	47980001	48060000	#FF0000	1	1
chr2	48060001	48140000	A.1.1.2.1.2.1.1.2.1.1	0.903566710700132	.	48060001	48140000	#FF0000	1	1
chr2	48140001	48320000	B.1.1.1.2.1.1.1.1.2.2.1	0.377146631439894	.	48140001	48320000	#DADAFF	1	0.5
chr2	48320001	48430000	A.2.1.2.1.2.1.2.2.2.1.2.2	0.554821664464993	.	48320001	48430000	#FF9191	1	0.75
chr2	48430001	48540000	A.1.1.2.2.2.2.1.2.1.1.2	0.834874504623514	.	48430001	48540000	#FF0000	1	1
chr2	48540001	48590000	A.1.1.2.1.2.1.2.1.1.1.2	0.899603698811096	.	48540001	48590000	#FF0000	1	1
chr2	48590001	48680000	A.1.1.2.2.1.2.2.2.1	0.857331571994716	.	48590001	48680000	#FF0000	1	1
chr2	48680001	48760000	A.1.2.2.2.1.1.2.2.1.1	0.689564068692206	.	48680001	48760000	#FF4848	1	0.875
chr2	48760001	48830000	B.1.1.2.2.1.1.1.1.1.1	0.315719947159841	.	48760001	48830000	#DADAFF	1	0.5
chr2	48830001	49140000	B.2.2.1.1.1.1.2	0.0746367239101717	.	48830001	49140000	#0000FF	1	0.125
chr2	49140001	49200000	B.2.1.1.2.1.2.2.2.2.1	0.156538969616909	.	49140001	49200000	#4848FF	1	0.25
chr2	49200001	49280000	B.1.2.2.1.1.1.1.2.2	0.246367239101717	.	49200001	49280000	#9191FF	1	0.375
chr2	49280001	49410000	B.2.1.2.2.2.2.1.1.2.1.1	0.0852047556142668	.	49280001	49410000	#4848FF	1	0.25
chr2	49410001	49780000	B.2.2.2.1.1.1.2.1.1.2	0.0284015852047556	.	49410001	49780000	#0000FF	1	0.125
chr2	49780001	49950000	B.2.2.1.1.2.2.1.1.1.1	0.0614266842800528	.	49780001	49950000	#0000FF	1	0.125
chr2	49950001	50310000	B.2.2.1.2.2.2.1.1.1	0.0389696169088507	.	49950001	50310000	#0000FF	1	0.125
chr2	50310001	50740000	B.2.2.1.1.2.2.1.2.1.1.1	0.059445178335535	.	50310001	50740000	#0000FF	1	0.125
chr2	50740001	50880000	B.2.1.2.2.2.2.1.1.2.1.2	0.0845442536327609	.	50740001	50880000	#4848FF	1	0.25
chr2	50880001	52070000	B.2.2.2.2.1.1.2.2.2	0.00660501981505945	.	50880001	52070000	#0000FF	1	0.125
chr2	52070001	52630000	B.2.2.2.1.2.1.1.1.1	0.0184940554821664	.	52070001	52630000	#0000FF	1	0.125
chr2	52630001	52750000	B.2.2.2.1.1.1.2.2.2.2	0.0224570673712021	.	52630001	52750000	#0000FF	1	0.125
chr2	52790001	53140000	B.2.2.2.1.1.1.2.2.2.2	0.0224570673712021	.	52790001	53140000	#0000FF	1	0.125
chr2	53140001	53630000	B.2.2.1.2.1.1.1.2	0.0508586525759577	.	53140001	53630000	#0000FF	1	0.125
chr2	53630001	53890000	B.2.1.2.1.2.2.2.1.2.1.1	0.109643328929987	.	53630001	53890000	#4848FF	1	0.25
chr2	53890001	53970000	A.2.1.2.2.1.1.2.2.1.1.2.2	0.530383091149273	.	53890001	53970000	#FF9191	1	0.75
chr2	53970001	54030000	A.1.1.2.2.2.2.1.2.2	0.830911492734478	.	53970001	54030000	#FF0000	1	1
chr2	54030001	54100000	A.2.1.1.1.1.1.1.1	0.659841479524439	.	54030001	54100000	#FF9191	1	0.75
chr2	54100001	54210000	A.1.1.2.2.1.2.2.2.2	0.85667107001321	.	54100001	54210000	#FF0000	1	1
chr2	54210001	54280000	A.2.1.2.2.1.1.2.1.2.2	0.532364597093791	.	54210001	54280000	#FF9191	1	0.75
chr2	54280001	54350000	A.1.2.2.2.2.2.2.1.2	0.665785997357992	.	54280001	54350000	#FF4848	1	0.875
chr2	54350001	54510000	B.1.1.1.2.1.1.1.1.2.1.1	0.378467635402906	.	54350001	54510000	#DADAFF	1	0.5
chr2	54510001	54680000	B.1.1.2.1.1.2.2.2.1	0.32892998678996	.	54510001	54680000	#DADAFF	1	0.5
chr2	54680001	54750000	A.2.2.1.1.2.2.1.2.1	0.484808454425363	.	54680001	54750000	#FFDADA	1	0.625
chr2	54750001	54780000	A.1.2.2.2.2.1.2.1.1	0.677014531043593	.	54750001	54780000	#FF4848	1	0.875
chr2	54780001	54820000	A.1.1.2.1.1.2.2.1.2.1	0.912813738441215	.	54780001	54820000	#FF0000	1	1
chr2	54820001	54910000	A.1.1.2.1.1.2.1.2.1.1.2.1	0.919418758256275	.	54820001	54910000	#FF0000	1	1
chr2	54910001	54970000	A.2.1.1.1.2.2.1.1.1.2.2	0.624174372523118	.	54910001	54970000	#FF9191	1	0.75
chr2	54970001	55050000	B.1.1.1.1.2.2.1.2.1	0.385072655217966	.	54970001	55050000	#DADAFF	1	0.5
chr2	55050001	55210000	A.2.1.1.2.2.1.2.2.1.2	0.589167767503302	.	55050001	55210000	#FF9191	1	0.75
chr2	55210001	55280000	A.1.1.2.1.2.1.2.1.1.1.1	0.900264200792602	.	55210001	55280000	#FF0000	1	1
chr2	55280001	55450000	A.1.1.2.2.2.1.1.2.1	0.852708058124174	.	55280001	55450000	#FF0000	1	1
chr2	55450001	55540000	A.1.1.1.2.1.2.1.2.2	0.961030383091149	.	55450001	55540000	#FF0000	1	1
chr2	55540001	55660000	A.1.1.2.1.2.1.1.2.1.2.2	0.90224570673712	.	55540001	55660000	#FF0000	1	1
chr2	55660001	55740000	A.2.1.2.2.2.1.2.2.1.1	0.512549537648613	.	55660001	55740000	#FF9191	1	0.75
chr2	55740001	55850000	A.1.1.2.2.1.1.1.1.1.2.1	0.873844121532365	.	55740001	55850000	#FF0000	1	1
chr2	55850001	55930000	A.1.2.1.1.2.2.2.1.1	0.787978863936592	.	55850001	55930000	#FF4848	1	0.875
chr2	55930001	56020000	B.1.2.1.2.2.1.1.2.1.1	0.257595772787318	.	55930001	56020000	#9191FF	1	0.375
chr2	56020001	56250000	B.2.1.1.2.2.2.1.2.2	0.147291941875826	.	56020001	56250000	#4848FF	1	0.25
chr2	56250001	56340000	B.2.1.2.2.2.2.1.1.1.1	0.0865257595772787	.	56250001	56340000	#4848FF	1	0.25
chr2	56340001	56400000	B.2.1.1.1.2.1.2.1.1.2	0.175033025099075	.	56340001	56400000	#4848FF	1	0.25
chr2	56400001	57260000	B.2.2.2.1.2.1.1.1.2.2	0.0165125495376486	.	56400001	57260000	#0000FF	1	0.125
chr2	57260001	57740000	B.2.2.1.1.2.2.1.2.1.2	0.0581241743725231	.	57260001	57740000	#0000FF	1	0.125
chr2	57740001	57760000	B.1.1.2.2.2.1.1.2.2	0.297886393659181	.	57740001	57760000	#DADAFF	1	0.5
chr2	57760001	57940000	B.1.1.1.2.2.2.1.2.1	0.342800528401585	.	57760001	57940000	#DADAFF	1	0.5
chr2	57940001	57990000	A.2.2.2.1.2.1.2.1.1.1.2	0.431968295904888	.	57940001	57990000	#FFDADA	1	0.625
chr2	57990001	58100000	A.1.2.2.1.2.1.2.2.1	0.712021136063408	.	57990001	58100000	#FF4848	1	0.875
chr2	58100001	58150000	A.1.2.1.1.2.1.1.1.1.1	0.801188903566711	.	58100001	58150000	#FF4848	1	0.875
chr2	58150001	58240000	A.1.2.1.1.2.1.2.1.2.1	0.795904887714663	.	58150001	58240000	#FF4848	1	0.875
chr2	58240001	58310000	A.1.1.1.2.2.2.2.2	0.934610303830911	.	58240001	58310000	#FF0000	1	1
chr2	58310001	58480000	A.1.1.2.1.2.2.2.2.1.1	0.879128137384412	.	58310001	58480000	#FF0000	1	1
[truncated: 17,096 more rows]
