# Supplementary material for: Systematic inference and comparison of multi-scale chromatin sub-compartments connects spatial organization to cell phenotypes
Source: Nat Commun. 2021 May 10;12:2439. doi: 10.1038/s41467-021-22666-3 (PMC8110550; doi:10.1038/s41467-021-22666-3)
Supplement: Supplementary file 5 — Supplementary Dataset 2 [file 41467_2021_22666_MOESM5_ESM.zip › Supplementary_Data_1_domain_hierarchies_127HiCmaps/GM18505_B_lymphocyte_binsize=40kb.bed]

#fields: chr, pos_start, pos_end, the full compartment label describing the position in the hierachy, normalized compartment domain rank, ., pos_start, pos_end, color based on eight compartment model (A.1.1 - B.2.2), 1, eight compartment score (A.1.1 to B.2.2: 8 to 1 devided by 8)
chr1	560001	600000	A.2.2.2.2.1.1.2	0.492450638792102	.	560001	600000	#FFDADA	1	0.625
chr1	720001	880000	A.2.2.2.2.1.1.2	0.492450638792102	.	720001	880000	#FFDADA	1	0.625
chr1	920001	1000000	A.2.2.2.2.1.1.2	0.492450638792102	.	920001	1000000	#FFDADA	1	0.625
chr1	1040001	1160000	A.2.2.2.2.1.1.2	0.492450638792102	.	1040001	1160000	#FFDADA	1	0.625
chr1	1200001	1240000	A.2.2.2.2.1.1.2	0.492450638792102	.	1200001	1240000	#FFDADA	1	0.625
chr1	1280001	1440000	A.1.2.2.1.1.1.1.1.2.2	0.801393728222996	.	1280001	1440000	#FF4848	1	0.875
chr1	1480001	1560000	A.1.2.2.1.1.1.1.1.2.2	0.801393728222996	.	1480001	1560000	#FF4848	1	0.875
chr1	1600001	1680000	A.1.2.2.1.1.1.1.1.2.2	0.801393728222996	.	1600001	1680000	#FF4848	1	0.875
chr1	1680001	1840000	A.1.2.2.1.1.1.1.2.1.1	0.800232288037166	.	1680001	1840000	#FF4848	1	0.875
chr1	1840001	2280000	A.2.1.1.2.2.2.2.1.1.2.2	0.658536585365854	.	1840001	2280000	#FF9191	1	0.75
chr1	2280001	2360000	A.2.2.1.2.1.2	0.533101045296167	.	2280001	2360000	#FFDADA	1	0.625
chr1	2400001	2600000	A.2.2.2.1.1.1.1	0.520325203252033	.	2400001	2600000	#FFDADA	1	0.625
chr1	2680001	2760000	B.1.2.1.1.1.2.2.1.2	0.363530778164925	.	2680001	2760000	#9191FF	1	0.375
chr1	2800001	3040000	B.1.2.1.1.1.2.2.1.2	0.363530778164925	.	2800001	3040000	#9191FF	1	0.375
chr1	3040001	3160000	B.1.1.2.2.1.1.2	0.383275261324042	.	3040001	3160000	#DADAFF	1	0.5
chr1	3160001	3320000	B.1.1.2.2.1.2	0.382113821138211	.	3160001	3320000	#DADAFF	1	0.5
chr1	3320001	3520000	B.1.1.2.2.1.1.1	0.384436701509872	.	3320001	3520000	#DADAFF	1	0.5
chr1	3520001	3600000	A.2.1.2.2.1.2.1.2.2.1	0.601626016260163	.	3520001	3600000	#FF9191	1	0.75
chr1	3600001	3840000	B.1.2.1.1.1.1.2	0.371660859465738	.	3600001	3840000	#9191FF	1	0.375
chr1	3960001	4360000	B.1.2.1.1.1.1.2	0.371660859465738	.	3960001	4360000	#9191FF	1	0.375
chr1	4360001	4400000	B.1.2.2.2.1.2.1.1.1	0.255516840882695	.	4360001	4400000	#9191FF	1	0.375
chr1	4440001	4680000	B.1.2.2.2.1.2.1.1.1	0.255516840882695	.	4440001	4680000	#9191FF	1	0.375
chr1	4680001	4920000	B.2.1.1.1.1.2.2.2	0.225319396051103	.	4680001	4920000	#4848FF	1	0.25
chr1	4920001	5080000	B.1.2.2.2.1.2.2.2	0.249709639953542	.	4920001	5080000	#9191FF	1	0.375
chr1	5080001	5280000	B.2.2.1.1.1.1.1.2	0.10917537746806	.	5080001	5280000	#0000FF	1	0.125
chr1	5280001	5520000	B.1.2.2.2.1.2.2.1	0.250871080139373	.	5280001	5520000	#9191FF	1	0.375
chr1	5520001	6000000	B.1.2.2.2.1.1.2.1	0.257839721254355	.	5520001	6000000	#9191FF	1	0.375
chr1	6000001	6200000	A.2.2.2.1.2.2.1.2.1.1	0.507549361207898	.	6000001	6200000	#FFDADA	1	0.625
chr1	6200001	6600000	A.1.2.2.1.2.2.1.2.2	0.771196283391405	.	6200001	6600000	#FF4848	1	0.875
chr1	6600001	6960000	A.2.1.1.2.2.2.1.1.1.1	0.667828106852497	.	6600001	6960000	#FF9191	1	0.75
chr1	6960001	7120000	B.1.1.1.1.2.2.1.2	0.456445993031359	.	6960001	7120000	#DADAFF	1	0.5
chr1	7120001	7400000	B.1.2.1.1.1.2.2.1.1.1.2	0.365853658536585	.	7120001	7400000	#9191FF	1	0.375
chr1	7400001	7720000	B.1.1.2.2.2.1.2.1	0.379790940766551	.	7400001	7720000	#DADAFF	1	0.5
chr1	7720001	8000000	A.2.2.2.1.2.2.2.2.2	0.499419279907085	.	7720001	8000000	#FFDADA	1	0.625
chr1	8000001	8440000	A.2.1.1.2.2.2.1.1.2.2	0.664343786295006	.	8000001	8440000	#FF9191	1	0.75
chr1	8440001	8920000	A.1.1.2.1.1.1.1	0.970963995354239	.	8440001	8920000	#FF0000	1	1
chr1	8920001	9280000	A.1.2.1.1.2.1.1.2.2.2	0.861788617886179	.	8920001	9280000	#FF4848	1	0.875
chr1	9280001	9560000	A.1.2.1.1.1.2.2.1.1.2	0.872241579558653	.	9280001	9560000	#FF4848	1	0.875
chr1	9560001	9720000	A.1.2.2.1.1.1.1.2.1.2.2	0.797909407665505	.	9560001	9720000	#FF4848	1	0.875
chr1	9720001	9840000	A.1.2.2.1.2.1.2.2.2	0.775842044134727	.	9720001	9840000	#FF4848	1	0.875
chr1	9840001	10040000	A.1.2.1.1.2.1.2.1	0.860627177700348	.	9840001	10040000	#FF4848	1	0.875
chr1	10040001	10200000	A.2.1.1.2.1.1.1.2.1	0.686411149825784	.	10040001	10200000	#FF9191	1	0.75
chr1	10200001	10400000	A.2.1.1.2.2.1.2.2.1	0.670150987224158	.	10200001	10400000	#FF9191	1	0.75
chr1	10400001	10600000	A.1.2.2.1.1.1.1.2.2.2	0.795586527293844	.	10400001	10600000	#FF4848	1	0.875
chr1	10600001	11040000	A.2.1.2.2.1.1.2	0.605110336817654	.	10600001	11040000	#FF9191	1	0.75
chr1	11040001	11160000	A.2.1.1.2.1.2.1.1	0.681765389082462	.	11040001	11160000	#FF9191	1	0.75
chr1	11160001	11400000	A.2.1.1.2.2.2.2.1.2.2	0.656213704994193	.	11160001	11400000	#FF9191	1	0.75
chr1	11400001	11640000	B.1.1.1.1.2.1.2.2	0.45876887340302	.	11400001	11640000	#DADAFF	1	0.5
chr1	11640001	11920000	A.2.1.2.2.1.1.1.1	0.609756097560976	.	11640001	11920000	#FF9191	1	0.75
chr1	11920001	12000000	A.1.2.1.1.2.1.2.2	0.859465737514518	.	11920001	12000000	#FF4848	1	0.875
chr1	12040001	12120000	A.1.2.1.1.2.1.2.2	0.859465737514518	.	12040001	12120000	#FF4848	1	0.875
chr1	12120001	12320000	A.1.2.2.1.1.1.1.1.1	0.803716608594657	.	12120001	12320000	#FF4848	1	0.875
chr1	12320001	12600000	A.2.1.2.2.2.2.2.2.2.2	0.580720092915215	.	12320001	12600000	#FF9191	1	0.75
chr1	12600001	12720000	B.1.1.1.1.2.1.2.1	0.45993031358885	.	12600001	12720000	#DADAFF	1	0.5
chr1	12720001	12960000	B.1.2.1.1.1.2.1.1.2	0.369337979094077	.	12720001	12960000	#9191FF	1	0.375
chr1	13160001	13200000	B.1.2.1.1.1.2.2.1.1.1.1	0.367015098722416	.	13160001	13200000	#9191FF	1	0.375
chr1	13760001	14000000	B.1.2.1.1.1.2.2.1.1.1.1	0.367015098722416	.	13760001	14000000	#9191FF	1	0.375
chr1	14000001	14120000	A.2.1.2.2.2.1.2	0.591173054587689	.	14000001	14120000	#FF9191	1	0.75
chr1	14120001	14640000	B.1.2.2.2.1.1.1.1.2	0.260162601626016	.	14120001	14640000	#9191FF	1	0.375
chr1	14640001	14760000	B.1.2.2.2.1.2.1.1.2.2	0.253193960511034	.	14640001	14760000	#9191FF	1	0.375
chr1	14760001	15080000	B.2.1.1.1.1.2.2.1	0.226480836236934	.	14760001	15080000	#4848FF	1	0.25
chr1	15080001	15440000	B.1.2.1.1.1.2.2.2	0.362369337979094	.	15080001	15440000	#9191FF	1	0.375
chr1	15440001	15840000	A.2.2.1.2.2.1.1.2.2	0.529616724738676	.	15440001	15840000	#FFDADA	1	0.625
chr1	15840001	16120000	A.1.2.1.1.2.2.1.2.2	0.851335656213705	.	15840001	16120000	#FF4848	1	0.875
chr1	16120001	16280000	A.1.2.2.1.1.1.1.2.1.2.1	0.799070847851336	.	16120001	16280000	#FF4848	1	0.875
chr1	16280001	16520000	A.2.1.1.2.1.1.1.1.1	0.688734030197445	.	16280001	16520000	#FF9191	1	0.75
chr1	16520001	16880000	A.1.2.1.1.1.2.1.1.2	0.880371660859466	.	16520001	16880000	#FF4848	1	0.875
chr1	16880001	17040000	A.2.1.1.2.2.2.2.1.1.1	0.660859465737515	.	16880001	17040000	#FF9191	1	0.75
chr1	17040001	17120000	A.2.2.1.2.1.1	0.534262485481998	.	17040001	17120000	#FFDADA	1	0.625
chr1	17160001	17200000	A.2.2.1.2.1.1	0.534262485481998	.	17160001	17200000	#FFDADA	1	0.625
chr1	17200001	17360000	A.2.1.1.2.1.1.1.1.2	0.687572590011614	.	17200001	17360000	#FF9191	1	0.75
chr1	17360001	17520000	A.2.2.1.2.2.2.2.2	0.521486643437863	.	17360001	17520000	#FFDADA	1	0.625
chr1	17520001	17760000	A.2.2.1.2.2.2.2.1.2	0.522648083623693	.	17520001	17760000	#FFDADA	1	0.625
chr1	17760001	18360000	B.1.2.1.1.1.1.1.2.2	0.372822299651568	.	17760001	18360000	#9191FF	1	0.375
chr1	18360001	18440000	B.1.2.1.1.1.2.1.2	0.368176538908246	.	18360001	18440000	#9191FF	1	0.375
chr1	18440001	18760000	B.1.2.2.2.1.2.1.1.2.1	0.254355400696864	.	18440001	18760000	#9191FF	1	0.375
chr1	18760001	19000000	B.1.2.1.1.1.2.1.1.1	0.370499419279907	.	18760001	19000000	#9191FF	1	0.375
chr1	19000001	19200000	B.1.1.2.2.2.1.1	0.380952380952381	.	19000001	19200000	#DADAFF	1	0.5
chr1	19200001	19720000	A.2.1.1.2.2.2.1.1.2.1	0.665505226480836	.	19200001	19720000	#FF9191	1	0.75
chr1	19720001	19880000	A.2.1.2.2.1.2.1.2.1	0.602787456445993	.	19720001	19880000	#FF9191	1	0.75
chr1	19880001	20160000	A.2.1.2.2.2.2.2.1.2.2	0.584204413472706	.	19880001	20160000	#FF9191	1	0.75
chr1	20160001	20360000	B.1.1.1.1.2.1.1	0.461091753774681	.	20160001	20360000	#DADAFF	1	0.5
chr1	20360001	20520000	A.2.2.2.1.1.1.2.1.1.1	0.519163763066202	.	20360001	20520000	#FFDADA	1	0.625
chr1	20520001	20840000	A.2.2.2.1.2.2.1.2.2.2	0.504065040650406	.	20520001	20840000	#FFDADA	1	0.625
chr1	20840001	21000000	A.2.2.2.1.1.1.2.1.2	0.516840882694541	.	20840001	21000000	#FFDADA	1	0.625
chr1	21000001	21480000	A.1.2.1.1.2.2.1.2.1.2	0.852497096399535	.	21000001	21480000	#FF4848	1	0.875
chr1	21480001	21720000	A.2.1.1.2.1.2.2.1.1	0.679442508710801	.	21480001	21720000	#FF9191	1	0.75
chr1	21720001	21960000	A.2.2.1.2.2.2.2.1.1	0.523809523809524	.	21720001	21960000	#FFDADA	1	0.625
chr1	21960001	22120000	A.2.1.1.2.2.2.2.2.1	0.655052264808362	.	21960001	22120000	#FF9191	1	0.75
chr1	22120001	22320000	A.2.1.2.2.1.2.1.2.2.2	0.600464576074332	.	22120001	22320000	#FF9191	1	0.75
chr1	22320001	22480000	A.2.1.1.2.1.2.2.2.1	0.677119628339141	.	22320001	22480000	#FF9191	1	0.75
chr1	22480001	22760000	A.2.2.2.1.2.2.1.2.1.2	0.506387921022067	.	22480001	22760000	#FFDADA	1	0.625
chr1	22760001	23000000	A.2.2.1.2.2.1.2.2	0.527293844367015	.	22760001	23000000	#FFDADA	1	0.625
chr1	23000001	23280000	A.2.2.1.2.2.2.1.2	0.524970963995354	.	23000001	23280000	#FFDADA	1	0.625
chr1	23280001	23560000	A.2.1.1.2.2.2.1.2.2	0.662020905923345	.	23280001	23560000	#FF9191	1	0.75
chr1	23560001	23840000	A.1.2.2.1.1.2.2.2.2	0.78397212543554	.	23560001	23840000	#FF4848	1	0.875
chr1	23840001	24080000	A.1.2.1.1.1.2.2.2.2.1	0.868757259001161	.	23840001	24080000	#FF4848	1	0.875
chr1	24080001	24360000	A.1.2.1.1.2.1.1.1.1	0.866434378629501	.	24080001	24360000	#FF4848	1	0.875
chr1	24360001	24960000	A.1.2.1.1.2.2.1.2.1.1	0.853658536585366	.	24360001	24960000	#FF4848	1	0.875
chr1	24960001	25160000	A.1.2.2.1.1.2.2.1.1	0.787456445993031	.	24960001	25160000	#FF4848	1	0.875
chr1	25160001	25400000	A.1.2.2.1.2.2.1.2.1	0.772357723577236	.	25160001	25400000	#FF4848	1	0.875
chr1	25400001	25560000	A.2.1.1.2.1.2.2.2.2	0.67595818815331	.	25400001	25560000	#FF9191	1	0.75
chr1	25600001	25920000	A.1.2.2.1.2.2.2.1	0.770034843205575	.	25600001	25920000	#FF4848	1	0.875
chr1	25920001	26160000	A.1.2.2.1.1.2.2.2.1	0.78513356562137	.	25920001	26160000	#FF4848	1	0.875
chr1	26160001	26400000	A.1.2.2.1.1.2.2.1.2	0.786295005807201	.	26160001	26400000	#FF4848	1	0.875
chr1	26400001	26560000	A.1.2.2.1.1.1.1.2.2.1	0.796747967479675	.	26400001	26560000	#FF4848	1	0.875
chr1	26560001	26800000	A.1.1.2.2.1.2.1.1.2.2.2	0.91869918699187	.	26560001	26800000	#FF0000	1	1
chr1	26800001	27160000	A.1.1.2.1.1.2.1.2.1.2	0.961672473867596	.	26800001	27160000	#FF0000	1	1
chr1	27160001	27240000	A.1.2.1.1.1.2.2.2.1	0.869918699186992	.	27160001	27240000	#FF4848	1	0.875
chr1	27240001	27600000	A.1.2.2.1.2.2.2.2	0.768873403019744	.	27240001	27600000	#FF4848	1	0.875
chr1	27600001	27720000	A.1.2.2.1.2.1.2.1	0.778164924506388	.	27600001	27720000	#FF4848	1	0.875
chr1	27720001	28080000	A.1.1.2.2.1.2.1.1.2.2.1	0.9198606271777	.	27720001	28080000	#FF0000	1	1
chr1	28080001	28440000	A.1.1.2.2.1.2.1.2	0.91753774680604	.	28080001	28440000	#FF0000	1	1
chr1	28440001	28560000	A.1.2.1.1.1.2.2.2.2.2	0.867595818815331	.	28440001	28560000	#FF4848	1	0.875
chr1	28560001	29040000	A.1.1.2.2.1.2.2.2.1.1	0.914053426248548	.	28560001	29040000	#FF0000	1	1
chr1	29040001	29240000	A.2.1.2.2.1.1.1.2.1	0.608594657375145	.	29040001	29240000	#FF9191	1	0.75
chr1	29240001	29560000	A.2.1.2.2.2.2.2.1.1	0.586527293844367	.	29240001	29560000	#FF9191	1	0.75
chr1	29560001	29600000	B.1.1.2.2.2.2.2	0.376306620209059	.	29560001	29600000	#DADAFF	1	0.5
chr1	29640001	29880000	B.1.1.2.2.2.2.2	0.376306620209059	.	29640001	29880000	#DADAFF	1	0.5
chr1	30000001	30080000	B.1.1.2.2.2.2.2	0.376306620209059	.	30000001	30080000	#DADAFF	1	0.5
chr1	30080001	30440000	B.1.2.1.1.1.1.1.2.1	0.373983739837398	.	30080001	30440000	#9191FF	1	0.375
chr1	30440001	30840000	B.1.2.2.2.1.2.1.2	0.252032520325203	.	30440001	30840000	#9191FF	1	0.375
chr1	30840001	31160000	B.1.2.1.1.1.2.2.1.1.2	0.364692218350755	.	30840001	31160000	#9191FF	1	0.375
chr1	31160001	31440000	A.2.1.1.2.1.1.2.2	0.682926829268293	.	31160001	31440000	#FF9191	1	0.75
chr1	31440001	31560000	A.2.1.1.2.1.2.2.1.2	0.678281068524971	.	31440001	31560000	#FF9191	1	0.75
chr1	31560001	31800000	A.2.1.2.2.1.1.1.2.2.2	0.606271777003484	.	31560001	31800000	#FF9191	1	0.75
chr1	31800001	32040000	A.2.1.1.2.2.2.2.1.2.1	0.657375145180023	.	31800001	32040000	#FF9191	1	0.75
chr1	32040001	32120000	A.2.1.1.2.1.2.1.2	0.680603948896632	.	32040001	32120000	#FF9191	1	0.75
chr1	32120001	32280000	A.1.2.2.1.2.1.2.2.1	0.777003484320557	.	32120001	32280000	#FF4848	1	0.875
chr1	32280001	32840000	A.1.1.1.2.2.1.2.1	0.976771196283391	.	32280001	32840000	#FF0000	1	1
chr1	32840001	33200000	A.1.2.1.1.2.2.1.1.1.1	0.858304297328688	.	32840001	33200000	#FF4848	1	0.875
chr1	33200001	33560000	A.1.1.2.2.1.2.2.1.2	0.915214866434379	.	33200001	33560000	#FF0000	1	1
chr1	33560001	34000000	A.2.2.1.2.2.1.1.1	0.531939605110337	.	33560001	34000000	#FFDADA	1	0.625
chr1	34000001	34440000	B.1.2.2.2.1.1.1.1.1	0.261324041811847	.	34000001	34440000	#9191FF	1	0.375
chr1	34440001	34920000	B.1.2.2.2.1.1.1.2	0.259001161440186	.	34440001	34920000	#9191FF	1	0.375
chr1	34920001	35240000	B.1.2.1.1.1.1.1.1	0.375145180023229	.	34920001	35240000	#9191FF	1	0.375
chr1	35240001	35560000	A.2.1.2.2.2.1.1.2.1	0.59465737514518	.	35240001	35560000	#FF9191	1	0.75
chr1	35560001	36320000	A.1.1.2.1.1.1.2	0.969802555168409	.	35560001	36320000	#FF0000	1	1
chr1	36320001	36560000	A.1.2.2.1.1.2.1.1.2	0.789779326364692	.	36320001	36560000	#FF4848	1	0.875
chr1	36560001	36680000	A.1.2.2.1.1.1.1.1.2.1	0.802555168408827	.	36560001	36680000	#FF4848	1	0.875
chr1	36680001	36960000	A.1.1.2.2.1.2.1.1.1	0.922183507549361	.	36680001	36960000	#FF0000	1	1
chr1	36960001	37360000	B.1.2.1.1.2.1.1.2.2	0.358885017421603	.	36960001	37360000	#9191FF	1	0.375
chr1	37360001	37560000	B.1.1.2.2.2.1.2.2	0.37862950058072	.	37360001	37560000	#DADAFF	1	0.5
chr1	37560001	37640000	B.1.1.1.1.2.2.1.1	0.457607433217189	.	37560001	37640000	#DADAFF	1	0.5
chr1	37640001	37880000	B.1.1.1.1.2.2.2	0.455284552845528	.	37640001	37880000	#DADAFF	1	0.5
chr1	37880001	38280000	A.2.1.1.2.2.2.1.1.1.2	0.666666666666667	.	37880001	38280000	#FF9191	1	0.75
chr1	38280001	38520000	A.1.2.1.1.2.2.1.1.2.1	0.855981416957027	.	38280001	38520000	#FF4848	1	0.875
chr1	38520001	38640000	A.2.2.1.2.2.2.1.1	0.526132404181185	.	38520001	38640000	#FFDADA	1	0.625
chr1	38640001	38880000	A.2.2.2.1.2.2.2.1.1	0.502903600464576	.	38640001	38880000	#FFDADA	1	0.625
chr1	38880001	38960000	A.2.2.1.2.2.1.2.1	0.528455284552846	.	38880001	38960000	#FFDADA	1	0.625
chr1	38960001	39280000	A.2.2.2.1.2.2.1.2.2.1	0.505226480836237	.	38960001	39280000	#FFDADA	1	0.625
chr1	39280001	39600000	A.1.2.2.1.1.2.1.1.1	0.790940766550523	.	39280001	39600000	#FF4848	1	0.875
chr1	39600001	39920000	A.1.1.2.2.1.2.2.2.2	0.911730545876887	.	39600001	39920000	#FF0000	1	1
chr1	39920001	40240000	A.1.2.1.1.1.1.2.1.1	0.886178861788618	.	39920001	40240000	#FF4848	1	0.875
chr1	40240001	40520000	A.1.1.2.2.1.2.1.1.2.1	0.921022067363531	.	40240001	40520000	#FF0000	1	1
chr1	40520001	40680000	A.1.1.2.2.1.2.2.2.1.2	0.912891986062718	.	40520001	40680000	#FF0000	1	1
chr1	40680001	40880000	A.1.1.2.1.1.2.1.2.1.1.1.2	0.965156794425087	.	40680001	40880000	#FF0000	1	1
chr1	40880001	41120000	A.1.2.1.1.2.2.2.1.1.2	0.849012775842044	.	40880001	41120000	#FF4848	1	0.875
chr1	41120001	41480000	A.1.2.1.1.1.1.2.1.2	0.885017421602787	.	41120001	41480000	#FF4848	1	0.875
chr1	41480001	41720000	A.2.2.1.2.2.1.1.2.1	0.530778164924506	.	41480001	41720000	#FFDADA	1	0.625
chr1	41720001	41920000	A.2.2.2.1.1.1.2.1.1.2	0.518002322880372	.	41720001	41920000	#FFDADA	1	0.625
chr1	41920001	42080000	A.2.2.2.1.2.2.2.2.1	0.500580720092915	.	41920001	42080000	#FFDADA	1	0.625
chr1	42080001	42360000	A.1.2.1.2.2.2.1.2.1	0.813008130081301	.	42080001	42360000	#FF4848	1	0.875
chr1	42360001	42800000	A.2.1.2.2.2.2.2.2.1	0.583042973286876	.	42360001	42800000	#FF9191	1	0.75
chr1	42800001	43000000	A.2.1.2.2.2.1.1.2.2.1	0.59349593495935	.	42800001	43000000	#FF9191	1	0.75
chr1	43000001	43400000	A.1.2.2.1.1.2.1.2	0.788617886178862	.	43000001	43400000	#FF4848	1	0.875
chr1	43400001	43680000	A.2.1.1.2.2.2.2.1.1.2.1	0.659698025551684	.	43400001	43680000	#FF9191	1	0.75
chr1	43680001	43920000	A.1.2.2.1.1.1.2.1.2	0.793263646922184	.	43680001	43920000	#FF4848	1	0.875
chr1	43920001	44080000	A.2.1.2.2.1.1.1.2.2.1	0.607433217189315	.	43920001	44080000	#FF9191	1	0.75
chr1	44080001	44200000	A.2.1.1.2.1.1.1.2.2	0.685249709639954	.	44080001	44200000	#FF9191	1	0.75
chr1	44200001	44360000	A.2.1.1.2.2.1.2.2.2	0.668989547038328	.	44200001	44360000	#FF9191	1	0.75
chr1	44360001	44520000	A.2.1.1.2.1.1.2.1	0.684088269454123	.	44360001	44520000	#FF9191	1	0.75
chr1	44520001	44800000	A.2.1.2.2.2.2.2.1.2.1	0.585365853658537	.	44520001	44800000	#FF9191	1	0.75
chr1	44800001	45160000	A.2.1.2.2.2.1.1.1	0.59581881533101	.	44800001	45160000	#FF9191	1	0.75
chr1	45160001	45320000	A.1.2.1.1.1.2.2.1.1.1.1	0.874564459930314	.	45160001	45320000	#FF4848	1	0.875
chr1	45320001	45520000	A.1.2.2.1.1.1.2.1.1	0.794425087108014	.	45320001	45520000	#FF4848	1	0.875
chr1	45520001	45760000	A.2.1.2.2.2.2.1.2	0.587688734030197	.	45520001	45760000	#FF9191	1	0.75
chr1	45760001	46120000	A.1.1.1.1.1.2.2.2	0.995354239256678	.	45760001	46120000	#FF0000	1	1
chr1	46120001	46280000	A.1.2.1.1.1.1.1.1	0.888501742160279	.	46120001	46280000	#FF4848	1	0.875
chr1	46280001	46520000	A.1.1.2.1.1.2.2.1.2.2	0.954703832752613	.	46280001	46520000	#FF0000	1	1
chr1	46520001	46840000	A.1.1.1.1.1.2.2.1	0.996515679442509	.	46520001	46840000	#FF0000	1	1
chr1	46840001	47200000	A.1.2.2.2.2.2.2.1.1.2	0.727061556329849	.	46840001	47200000	#FF4848	1	0.875
chr1	47200001	47520000	B.1.2.1.1.2.2.2	0.355400696864112	.	47200001	47520000	#9191FF	1	0.375
chr1	47520001	47680000	B.1.1.2.2.2.2.1	0.37746806039489	.	47520001	47680000	#DADAFF	1	0.5
chr1	47680001	47880000	A.1.2.2.2.2.1.2.2.2.2	0.734030197444832	.	47680001	47880000	#FF4848	1	0.875
chr1	47880001	48120000	B.1.2.1.1.2.1.1.2.1	0.360046457607433	.	47880001	48120000	#9191FF	1	0.375
chr1	48120001	48280000	B.1.2.1.1.2.1.2	0.357723577235772	.	48120001	48280000	#9191FF	1	0.375
chr1	48280001	48520000	B.1.2.2.2.1.1.2.2	0.256678281068525	.	48280001	48520000	#9191FF	1	0.375
chr1	48520001	48680000	B.2.1.1.1.1.2.1	0.227642276422764	.	48520001	48680000	#4848FF	1	0.25
chr1	48680001	48840000	B.2.2.1.2.1.2.1.1.1	0.0650406504065041	.	48680001	48840000	#0000FF	1	0.125
chr1	48840001	49160000	B.2.1.2.1.2.1.2.2	0.157955865272938	.	48840001	49160000	#4848FF	1	0.25
chr1	49160001	49320000	B.1.1.2.1.1.2.1.2.2.1	0.40534262485482	.	49160001	49320000	#DADAFF	1	0.5
chr1	49320001	49640000	B.2.2.1.2.1.2.1.2	0.0627177700348432	.	49320001	49640000	#0000FF	1	0.125
chr1	49640001	49760000	B.2.2.1.1.2.2.1.1.1.1	0.0813008130081301	.	49640001	49760000	#0000FF	1	0.125
chr1	49760001	49960000	B.2.2.1.2.1.2.1.1.2	0.0638792102206736	.	49760001	49960000	#0000FF	1	0.125
chr1	49960001	50200000	B.2.2.2.2.2.1.1	0.00464576074332172	.	49960001	50200000	#0000FF	1	0.125
chr1	50200001	50280000	B.2.2.1.1.2.2.1.1.1.2	0.0801393728222996	.	50200001	50280000	#0000FF	1	0.125
chr1	50280001	50640000	B.2.2.2.2.2.1.2	0.00348432055749129	.	50280001	50640000	#0000FF	1	0.125
chr1	50640001	50800000	B.2.1.1.1.1.1.1.1.1	0.235772357723577	.	50640001	50800000	#4848FF	1	0.25
chr1	50800001	51200000	A.2.2.1.1.1.1.1.1.2	0.577235772357724	.	50800001	51200000	#FFDADA	1	0.625
chr1	51200001	51360000	A.1.2.2.2.2.1.2.1.1.2.2.2	0.740998838559814	.	51200001	51360000	#FF4848	1	0.875
chr1	51360001	51680000	A.1.1.2.2.2.1.1.1	0.910569105691057	.	51360001	51680000	#FF0000	1	1
chr1	51680001	51920000	A.1.1.2.1.2.2.1.1.2.1	0.936120789779326	.	51680001	51920000	#FF0000	1	1
chr1	51920001	52480000	A.1.1.1.1.1.1	1	.	51920001	52480000	#FF0000	1	1
chr1	52480001	52800000	A.1.1.2.1.2.2.2.1.1.2	0.929152148664344	.	52480001	52800000	#FF0000	1	1
chr1	52800001	52920000	A.1.1.2.2.1.2.2.1.1	0.916376306620209	.	52800001	52920000	#FF0000	1	1
chr1	52920001	53000000	A.1.2.1.1.2.2.2.2.1.2	0.845528455284553	.	52920001	53000000	#FF4848	1	0.875
chr1	53000001	53120000	A.1.2.1.1.2.2.1.1.2.2	0.854819976771196	.	53000001	53120000	#FF4848	1	0.875
chr1	53120001	53200000	A.1.2.1.1.1.2.2.1.2	0.871080139372822	.	53120001	53200000	#FF4848	1	0.875
chr1	53200001	53440000	A.1.2.1.1.2.2.1.1.1.2	0.857142857142857	.	53200001	53440000	#FF4848	1	0.875
chr1	53440001	53880000	A.1.2.1.2.1.2.1.1.2.1	0.831591173054588	.	53440001	53880000	#FF4848	1	0.875
chr1	53880001	54080000	A.2.2.2.1.2.2.1.1	0.508710801393728	.	53880001	54080000	#FFDADA	1	0.625
chr1	54080001	54240000	A.2.1.2.2.2.2.2.2.2.1	0.581881533101045	.	54080001	54240000	#FF9191	1	0.75
chr1	54240001	54520000	A.1.2.1.1.1.1.2.2.1	0.883855981416957	.	54240001	54520000	#FF4848	1	0.875
chr1	54520001	54800000	A.1.2.2.2.2.2.2.1.1.1	0.728222996515679	.	54520001	54800000	#FF4848	1	0.875
chr1	54800001	54960000	A.1.2.2.2.2.1.1.1	0.747967479674797	.	54800001	54960000	#FF4848	1	0.875
chr1	54960001	55160000	A.2.2.2.1.2.1.2.2	0.509872241579559	.	54960001	55160000	#FFDADA	1	0.625
chr1	55160001	55280000	A.2.1.2.2.2.1.1.2.2.2	0.592334494773519	.	55160001	55280000	#FF9191	1	0.75
chr1	55280001	55360000	A.2.1.2.2.1.2.2.1	0.599303135888502	.	55280001	55360000	#FF9191	1	0.75
chr1	55360001	55760000	A.1.2.2.2.2.1.2.1.2	0.739837398373984	.	55360001	55760000	#FF4848	1	0.875
chr1	55760001	56200000	B.2.1.1.1.1.1.2.1.1	0.232288037166086	.	55760001	56200000	#4848FF	1	0.25
chr1	56200001	56600000	B.2.2.1.1.1.1.1.1.2	0.110336817653891	.	56200001	56600000	#0000FF	1	0.125
chr1	56600001	56720000	B.1.2.1.2.2.2.2.1.1	0.311265969802555	.	56600001	56720000	#9191FF	1	0.375
chr1	56720001	56920000	B.1.2.1.2.2.2.2.1.2	0.310104529616725	.	56720001	56920000	#9191FF	1	0.375
chr1	56920001	57080000	B.1.1.1.1.1.2.1.1.1.1	0.468060394889663	.	56920001	57080000	#DADAFF	1	0.5
chr1	57080001	57360000	B.1.2.2.2.2.2.2.2.2	0.236933797909408	.	57080001	57360000	#9191FF	1	0.375
chr1	57360001	57760000	B.2.2.1.1.1.1.1.1.1	0.111498257839721	.	57360001	57760000	#0000FF	1	0.125
chr1	57760001	58160000	B.2.2.2.1.1.1.1	0.0313588850174216	.	57760001	58160000	#0000FF	1	0.125
chr1	58160001	58520000	B.2.1.2.1.2.1.1.2	0.160278745644599	.	58160001	58520000	#4848FF	1	0.25
chr1	58520001	58960000	B.2.1.1.1.1.1.2.1.2	0.231126596980256	.	58520001	58960000	#4848FF	1	0.25
chr1	58960001	59200000	A.2.1.1.1.2.2.1.2.2.2	0.691056910569106	.	58960001	59200000	#FF9191	1	0.75
chr1	59200001	59520000	A.1.1.2.1.2.2.1.2.1	0.933797909407665	.	59200001	59520000	#FF0000	1	1
chr1	59520001	59880000	A.1.2.1.2.2.2.1.1.1	0.817653890824623	.	59520001	59880000	#FF4848	1	0.875
chr1	59880001	60000000	A.2.2.1.1.2.2.1.2.2.1	0.538908246225319	.	59880001	60000000	#FFDADA	1	0.625
chr1	60000001	60280000	A.2.2.2.1.2.1.1.1	0.51335656213705	.	60000001	60280000	#FFDADA	1	0.625
chr1	60280001	60440000	B.1.2.1.2.2.2.2.2.1.2	0.307781649245064	.	60280001	60440000	#9191FF	1	0.375
chr1	60440001	60600000	B.2.1.2.1.2.1.2.1	0.159117305458769	.	60440001	60600000	#4848FF	1	0.25
chr1	60600001	60800000	B.2.1.2.1.2.2.2.2	0.145180023228804	.	60600001	60800000	#4848FF	1	0.25
chr1	60800001	61160000	B.2.2.2.1.2.2.1.2	0.0139372822299652	.	60800001	61160000	#0000FF	1	0.125
chr1	61160001	61440000	B.2.2.1.1.2.2.1.2.2	0.0754936120789779	.	61160001	61440000	#0000FF	1	0.125
chr1	61440001	61800000	B.2.1.2.1.2.1.1.1	0.16144018583043	.	61440001	61800000	#4848FF	1	0.25
chr1	61800001	62120000	B.2.1.1.1.1.1.2.2.2	0.228803716608595	.	61800001	62120000	#4848FF	1	0.25
chr1	62120001	62280000	A.2.2.2.2.1.1.1.2.2	0.493612078977933	.	62120001	62280000	#FFDADA	1	0.625
chr1	62280001	62600000	B.1.1.2.1.1.2.1.1.1.1.2.2	0.412311265969803	.	62280001	62600000	#DADAFF	1	0.5
chr1	62600001	62880000	B.1.1.1.2.1.1.2.1.1	0.450638792102207	.	62600001	62880000	#DADAFF	1	0.5
chr1	62880001	63320000	A.1.1.2.2.2.1.1.2.1.1	0.909407665505226	.	62880001	63320000	#FF0000	1	1
chr1	63320001	63600000	B.1.1.2.1.1.2.1.1.1.1.1	0.414634146341463	.	63320001	63600000	#DADAFF	1	0.5
chr1	63600001	63800000	B.1.1.2.1.1.2.1.2.2.2	0.40418118466899	.	63600001	63800000	#DADAFF	1	0.5
chr1	63800001	64040000	A.2.1.1.1.1.2.2.2	0.707317073170732	.	63800001	64040000	#FF9191	1	0.75
chr1	64040001	64400000	A.2.2.2.2.1.1.1.1	0.498257839721254	.	64040001	64400000	#FFDADA	1	0.625
chr1	64400001	64640000	B.1.2.2.2.2.2.2.2.1	0.238095238095238	.	64400001	64640000	#9191FF	1	0.375
chr1	64640001	64760000	B.1.2.1.2.2.1.2.1.2.1.1	0.320557491289199	.	64640001	64760000	#9191FF	1	0.375
chr1	64760001	64920000	B.1.2.2.1.2.1.2.1	0.274099883855981	.	64760001	64920000	#9191FF	1	0.375
chr1	64920001	65080000	B.2.1.1.1.1.1.1.1.2	0.234610917537747	.	64920001	65080000	#4848FF	1	0.25
chr1	65080001	65320000	B.1.2.2.1.2.1.2.2	0.272938443670151	.	65080001	65320000	#9191FF	1	0.375
chr1	65320001	65480000	A.2.1.1.1.2.2.1.2.1	0.694541231126597	.	65320001	65480000	#FF9191	1	0.75
chr1	65480001	65680000	A.2.1.2.1.1.1.1	0.652729384436701	.	65480001	65680000	#FF9191	1	0.75
chr1	65680001	66000000	B.1.2.1.2.2.2.2.2.1.1	0.308943089430894	.	65680001	66000000	#9191FF	1	0.375
chr1	66000001	66120000	B.1.2.2.1.2.2.2.2.2.2	0.262485481997677	.	66000001	66120000	#9191FF	1	0.375
chr1	66120001	66200000	B.1.2.1.2.2.1.2.1.2.1.2	0.319396051103368	.	66120001	66200000	#9191FF	1	0.375
chr1	66200001	66320000	B.1.2.1.2.2.1.2.1.1.1.1	0.32404181184669	.	66200001	66320000	#9191FF	1	0.375
chr1	66320001	66480000	B.1.2.2.1.2.2.1.2.2.1	0.268292682926829	.	66320001	66480000	#9191FF	1	0.375
chr1	66480001	66720000	B.1.2.2.2.2.2.2.1.2	0.239256678281069	.	66480001	66720000	#9191FF	1	0.375
chr1	66720001	66920000	A.1.1.2.2.2.1.1.2.2.1	0.907084785133566	.	66720001	66920000	#FF0000	1	1
chr1	66920001	67360000	B.1.1.1.2.2.1.2.1	0.441347270615563	.	66920001	67360000	#DADAFF	1	0.5
chr1	67360001	67680000	A.1.1.2.2.2.1.1.2.1.2	0.908246225319396	.	67360001	67680000	#FF0000	1	1
chr1	67680001	67960000	A.1.1.2.1.2.2.1.1.2.2	0.934959349593496	.	67680001	67960000	#FF0000	1	1
chr1	67960001	68240000	A.1.2.2.2.2.1.2.1.1.2.2.1	0.742160278745645	.	67960001	68240000	#FF4848	1	0.875
chr1	68240001	68600000	B.2.1.1.1.1.1.1.2	0.233449477351916	.	68240001	68600000	#4848FF	1	0.25
chr1	68600001	68680000	B.1.2.1.2.2.1.2.1.1.1.2	0.322880371660859	.	68600001	68680000	#9191FF	1	0.375
chr1	68680001	69000000	B.1.2.2.1.2.2.1.2.1	0.26945412311266	.	68680001	69000000	#9191FF	1	0.375
chr1	69000001	69160000	B.2.2.1.1.2.2.2.1	0.0743321718931475	.	69000001	69160000	#0000FF	1	0.125
chr1	69160001	69240000	B.2.1.2.1.1.2.2.2.2	0.16260162601626	.	69160001	69240000	#4848FF	1	0.25
chr1	69240001	69440000	B.2.2.2.1.2.1.2.1	0.0197444831591173	.	69240001	69440000	#0000FF	1	0.125
chr1	69440001	69760000	B.2.2.2.1.2.2.2.2.2	0.0104529616724739	.	69440001	69760000	#0000FF	1	0.125
chr1	69760001	70280000	B.2.2.2.1.2.2.2.2.1	0.0116144018583043	.	69760001	70280000	#0000FF	1	0.125
chr1	70280001	70640000	B.2.1.1.2.1.2.1.1.2	0.202090592334495	.	70280001	70640000	#4848FF	1	0.25
chr1	70640001	70960000	A.1.1.2.2.2.1.1.2.2.2	0.905923344947735	.	70640001	70960000	#FF0000	1	1
chr1	70960001	71560000	B.2.1.2.1.2.2.1.2.1.2.2.1.2	0.152148664343786	.	70960001	71560000	#4848FF	1	0.25
chr1	71560001	71760000	B.2.2.1.2.1.2.2.1.2.1.1.1	0.0603948896631823	.	71560001	71760000	#0000FF	1	0.125
chr1	71760001	72080000	B.2.2.1.2.1.2.2.1.1	0.0615563298490128	.	71760001	72080000	#0000FF	1	0.125
chr1	72080001	72360000	B.2.2.2.1.2.1.1.1	0.0220673635307782	.	72080001	72360000	#0000FF	1	0.125
chr1	72360001	72560000	B.2.2.1.1.2.1.1.2.2.2	0.0917537746806039	.	72360001	72560000	#0000FF	1	0.125
chr1	72560001	72720000	B.2.1.2.1.1.1.2.2	0.170731707317073	.	72560001	72720000	#4848FF	1	0.25
chr1	72720001	72880000	B.2.1.2.1.1.1.1.2	0.173054587688734	.	72720001	72880000	#4848FF	1	0.25
chr1	72880001	73160000	B.2.2.1.2.1.2.2.1.2.1.1.2	0.0592334494773519	.	72880001	73160000	#0000FF	1	0.125
chr1	73160001	73400000	B.2.2.1.2.1.2.2.1.2.1.2	0.0580720092915215	.	73160001	73400000	#0000FF	1	0.125
chr1	73400001	73520000	B.2.2.1.1.2.1.2.1.1.2.1	0.0894308943089431	.	73400001	73520000	#0000FF	1	0.125
chr1	73520001	73720000	B.2.2.2.1.2.1.2.2	0.0185830429732869	.	73520001	73720000	#0000FF	1	0.125
chr1	73720001	73880000	B.2.2.2.1.2.1.1.2	0.0209059233449477	.	73720001	73880000	#0000FF	1	0.125
chr1	73880001	74200000	B.2.2.2.1.2.2.1.1.1.2	0.016260162601626	.	73880001	74200000	#0000FF	1	0.125
chr1	74200001	74640000	B.2.2.1.1.2.2.1.1.2.1	0.0789779326364692	.	74200001	74640000	#0000FF	1	0.125
chr1	74640001	74960000	B.2.1.2.1.1.1.2.1	0.171893147502904	.	74640001	74960000	#4848FF	1	0.25
chr1	74960001	75240000	B.1.2.1.2.2.1.1.1.2	0.331010452961672	.	74960001	75240000	#9191FF	1	0.375
chr1	75240001	75520000	B.2.1.2.1.2.2.2.1.1.2	0.147502903600465	.	75240001	75520000	#4848FF	1	0.25
chr1	75520001	75760000	B.1.2.2.2.2.2.1.2	0.241579558652729	.	75520001	75760000	#9191FF	1	0.375
chr1	75760001	76160000	B.2.1.2.1.2.2.1.2.1.2.2.1.1	0.153310104529617	.	75760001	76160000	#4848FF	1	0.25
chr1	76160001	76280000	A.2.1.1.1.2.2.1.1.1.2.1	0.698025551684088	.	76160001	76280000	#FF9191	1	0.75
chr1	76280001	76680000	B.1.2.1.2.2.1.1.2.1	0.329849012775842	.	76280001	76680000	#9191FF	1	0.375
chr1	76680001	77040000	B.2.1.2.1.2.2.2.1.1.1	0.148664343786295	.	76680001	77040000	#4848FF	1	0.25
chr1	77040001	77280000	B.2.2.1.1.2.2.1.1.2.2	0.0778164924506388	.	77040001	77280000	#0000FF	1	0.125
chr1	77280001	77600000	B.1.2.2.2.2.2.2.1.1	0.240418118466899	.	77280001	77600000	#9191FF	1	0.375
chr1	77600001	78040000	B.1.1.1.2.2.1.2.2	0.440185830429733	.	77600001	78040000	#DADAFF	1	0.5
chr1	78040001	78280000	A.1.1.2.1.2.2.1.1.1.2	0.937282229965157	.	78040001	78280000	#FF0000	1	1
chr1	78280001	78600000	A.1.2.1.2.2.1.1.1.1	0.823461091753775	.	78280001	78600000	#FF4848	1	0.875
chr1	78600001	78760000	B.1.2.2.1.2.2.1.1.1	0.271777003484321	.	78600001	78760000	#9191FF	1	0.375
chr1	78760001	79160000	B.1.2.1.2.2.1.1.1.1.2.1	0.333333333333333	.	78760001	79160000	#9191FF	1	0.375
chr1	79160001	79480000	B.2.1.1.2.1.2.1.1.1	0.203252032520325	.	79160001	79480000	#4848FF	1	0.25
chr1	79480001	79640000	B.1.2.2.1.2.2.2.1	0.265969802555168	.	79480001	79640000	#9191FF	1	0.375
chr1	79640001	79880000	B.2.1.2.1.1.1.1.1.2.2	0.174216027874564	.	79640001	79880000	#4848FF	1	0.25
chr1	79880001	80000000	B.1.1.2.1.2.2.1.2.1	0.389082462253194	.	79880001	80000000	#DADAFF	1	0.5
chr1	80000001	80280000	B.1.2.2.1.2.2.2.2.2.1	0.263646922183508	.	80000001	80280000	#9191FF	1	0.375
chr1	80280001	80560000	B.2.2.1.1.2.1.1.2.2.1	0.0929152148664344	.	80280001	80560000	#0000FF	1	0.125
chr1	80560001	80880000	B.2.2.1.1.2.2.2.2.1.1	0.0731707317073171	.	80560001	80880000	#0000FF	1	0.125
chr1	80880001	81440000	B.2.2.2.1.2.2.1.1.1.1	0.0174216027874564	.	80880001	81440000	#0000FF	1	0.125
chr1	81440001	81680000	B.2.2.1.1.2.1.1.2.1	0.0940766550522648	.	81440001	81680000	#0000FF	1	0.125
chr1	81680001	81880000	B.2.1.1.2.1.1.2.2.2.2.2.1	0.205574912891986	.	81680001	81880000	#4848FF	1	0.25
chr1	81880001	82040000	B.1.1.2.1.2.2.2.2	0.385598141695703	.	81880001	82040000	#DADAFF	1	0.5
chr1	82040001	82280000	B.2.1.1.2.1.2.1.2.1	0.200929152148664	.	82040001	82280000	#4848FF	1	0.25
chr1	82280001	82520000	B.2.1.2.1.1.1.1.1.1.1	0.177700348432056	.	82280001	82520000	#4848FF	1	0.25
chr1	82520001	82920000	B.2.2.1.1.2.2.2.2.1.2.2	0.0708478513356562	.	82520001	82920000	#0000FF	1	0.125
chr1	82920001	83200000	B.2.2.1.2.1.2.2.2.1.2	0.0545876887340302	.	82920001	83200000	#0000FF	1	0.125
chr1	83200001	83640000	B.2.2.1.2.1.2.2.1.2.2	0.0569105691056911	.	83200001	83640000	#0000FF	1	0.125
chr1	83640001	83840000	B.2.1.1.2.1.1.1.1	0.21602787456446	.	83640001	83840000	#4848FF	1	0.25
chr1	83840001	84000000	B.1.1.1.2.1.1.2.2.2	0.444831591173055	.	83840001	84000000	#DADAFF	1	0.5
chr1	84000001	84400000	B.1.2.1.2.2.1.1.1.1.2.2	0.332171893147503	.	84000001	84400000	#9191FF	1	0.375
chr1	84400001	84920000	A.2.1.2.1.1.1.2.2	0.643437862950058	.	84400001	84920000	#FF9191	1	0.75
chr1	84920001	85080000	A.1.2.1.2.2.2.2.1.1	0.81068524970964	.	84920001	85080000	#FF4848	1	0.875
chr1	85080001	85400000	A.1.2.2.2.2.1.2.1.1.1	0.744483159117305	.	85080001	85400000	#FF4848	1	0.875
chr1	85400001	85560000	A.1.2.1.2.2.1.2.1	0.819976771196283	.	85400001	85560000	#FF4848	1	0.875
chr1	85560001	85760000	A.2.1.1.1.2.2.1.1.1.2.2	0.696864111498258	.	85560001	85760000	#FF9191	1	0.75
chr1	85760001	85960000	B.1.1.2.1.1.2.1.1.1.1.2.1	0.413472706155633	.	85760001	85960000	#DADAFF	1	0.5
chr1	85960001	86200000	A.2.2.2.2.1.1.1.2.1.1.2	0.495934959349593	.	85960001	86200000	#FFDADA	1	0.625
chr1	86200001	86320000	B.1.1.1.2.1.1.1.1.2	0.452961672473868	.	86200001	86320000	#DADAFF	1	0.5
chr1	86320001	86520000	A.2.2.1.1.1.1.2.1	0.569105691056911	.	86320001	86520000	#FFDADA	1	0.625
chr1	86520001	86800000	B.1.2.2.1.2.2.1.1.2	0.27061556329849	.	86520001	86800000	#9191FF	1	0.375
chr1	86800001	86960000	A.2.2.2.2.1.1.1.2.1.1.1	0.497096399535424	.	86800001	86960000	#FFDADA	1	0.625
chr1	86960001	87120000	B.1.1.2.1.2.2.2.1	0.386759581881533	.	86960001	87120000	#DADAFF	1	0.5
chr1	87120001	87320000	A.2.2.1.1.1.1.1.2.1.1.1	0.576074332171893	.	87120001	87320000	#FFDADA	1	0.625
chr1	87320001	87560000	A.1.2.1.2.2.1.1.1.2	0.822299651567944	.	87320001	87560000	#FF4848	1	0.875
chr1	87560001	87920000	A.2.2.1.1.1.1.1.2.1.1.2	0.574912891986063	.	87560001	87920000	#FFDADA	1	0.625
chr1	87920001	88000000	B.1.1.2.1.2.1.1.2.1	0.393728222996516	.	87920001	88000000	#DADAFF	1	0.5
chr1	88000001	88200000	B.1.2.1.2.2.1.2.1.2.2	0.318234610917538	.	88000001	88200000	#9191FF	1	0.375
chr1	88200001	88560000	B.1.2.2.1.2.1.1.2	0.275261324041812	.	88200001	88560000	#9191FF	1	0.375
chr1	88560001	88800000	B.2.1.2.1.2.2.1.2.1.2.1	0.154471544715447	.	88560001	88800000	#4848FF	1	0.25
chr1	88800001	89120000	B.1.2.2.1.2.2.1.2.2.2	0.267131242740999	.	88800001	89120000	#9191FF	1	0.375
chr1	89120001	89400000	A.1.2.1.2.2.2.2.2.1.2	0.806039488966318	.	89120001	89400000	#FF4848	1	0.875
chr1	89400001	89600000	A.1.2.1.2.2.2.1.1.2.2.1	0.815331010452962	.	89400001	89600000	#FF4848	1	0.875
chr1	89600001	89960000	A.1.2.1.2.2.2.1.1.2.1	0.816492450638792	.	89600001	89960000	#FF4848	1	0.875
chr1	89960001	90280000	A.1.1.2.1.2.2.1.2.2	0.932636469221835	.	89960001	90280000	#FF0000	1	1
chr1	90280001	90520000	A.1.2.1.2.2.2.2.2.1.1	0.807200929152149	.	90280001	90520000	#FF4848	1	0.875
chr1	90520001	91160000	B.2.2.1.1.2.2.1.2.1	0.0766550522648084	.	90520001	91160000	#0000FF	1	0.125
chr1	91160001	91360000	B.1.2.1.2.2.1.1.2.2.2.1	0.326364692218351	.	91160001	91360000	#9191FF	1	0.375
chr1	91360001	91560000	A.2.1.1.1.2.2.1.2.2.1.2	0.692218350754936	.	91360001	91560000	#FF9191	1	0.75
chr1	91560001	91880000	B.1.2.2.1.2.1.1.1.1	0.277584204413473	.	91560001	91880000	#9191FF	1	0.375
chr1	91880001	92400000	A.1.2.2.2.2.1.2.1.1.2.1	0.743321718931475	.	91880001	92400000	#FF4848	1	0.875
chr1	92400001	92680000	B.1.1.2.1.1.2.1.2.1.2	0.40650406504065	.	92400001	92680000	#DADAFF	1	0.5
chr1	92680001	92920000	A.2.1.1.1.2.2.1.1.1.1.2	0.699186991869919	.	92680001	92920000	#FF9191	1	0.75
chr1	92920001	93080000	A.1.1.2.2.2.1.2.1.1.2	0.903600464576074	.	92920001	93080000	#FF0000	1	1
chr1	93080001	93280000	A.2.2.1.1.1.1.2.2.1	0.56794425087108	.	93080001	93280000	#FFDADA	1	0.625
chr1	93280001	93480000	A.1.1.2.1.2.2.2.2.1	0.926829268292683	.	93280001	93480000	#FF0000	1	1
chr1	93480001	93680000	A.1.1.1.2.1.2.1	0.980255516840883	.	93480001	93680000	#FF0000	1	1
chr1	93680001	93840000	A.1.2.1.2.2.1.2.2	0.818815331010453	.	93680001	93840000	#FF4848	1	0.875
chr1	93840001	94080000	A.2.2.1.1.1.1.1.2.1.2.1	0.573751451800232	.	93840001	94080000	#FFDADA	1	0.625
chr1	94080001	94400000	A.1.2.1.2.2.1.1.2	0.821138211382114	.	94080001	94400000	#FF4848	1	0.875
chr1	94400001	94760000	B.1.1.2.1.2.2.1.1	0.390243902439024	.	94400001	94760000	#DADAFF	1	0.5
chr1	94760001	95000000	A.2.2.1.1.1.1.2.2.2	0.56678281068525	.	94760001	95000000	#FFDADA	1	0.625
chr1	95000001	95120000	B.1.1.1.2.1.1.2.2.1	0.445993031358885	.	95000001	95120000	#DADAFF	1	0.5
chr1	95120001	95240000	B.1.1.1.2.1.1.1.1.1	0.454123112659698	.	95120001	95240000	#DADAFF	1	0.5
chr1	95240001	95320000	B.1.1.1.2.1.1.1.2	0.451800232288037	.	95240001	95320000	#DADAFF	1	0.5
chr1	95320001	95560000	A.2.2.1.1.1.1.1.2.1.2.2	0.572590011614402	.	95320001	95560000	#FFDADA	1	0.625
chr1	95560001	95720000	B.1.2.1.2.2.1.2.1.1.2	0.321718931475029	.	95560001	95720000	#9191FF	1	0.375
chr1	95720001	96440000	B.2.2.2.2.2.2.1	0.00232288037166086	.	95720001	96440000	#0000FF	1	0.125
chr1	96440001	96680000	B.2.2.1.2.1.2.2.2.2.2	0.0522648083623693	.	96440001	96680000	#0000FF	1	0.125
chr1	96680001	96840000	B.2.2.1.2.1.2.2.2.2.1	0.0534262485481998	.	96680001	96840000	#0000FF	1	0.125
chr1	96840001	97160000	B.2.2.1.1.2.1.1.1.2	0.0952380952380952	.	96840001	97160000	#0000FF	1	0.125
chr1	97160001	97320000	B.1.1.1.2.2.2.2.2.1	0.430894308943089	.	97160001	97320000	#DADAFF	1	0.5
chr1	97320001	97560000	B.2.2.1.1.2.1.1.1.1	0.0963995354239257	.	97320001	97560000	#0000FF	1	0.125
chr1	97560001	97720000	B.1.2.2.1.2.2.2.2.1	0.264808362369338	.	97560001	97720000	#9191FF	1	0.375
chr1	97720001	97880000	B.2.1.1.2.1.1.2.2.1.1	0.210220673635308	.	97720001	97880000	#4848FF	1	0.25
chr1	97880001	98280000	B.2.1.1.2.1.1.1.2.1	0.21486643437863	.	97880001	98280000	#4848FF	1	0.25
chr1	98280001	98440000	B.1.2.1.2.2.1.1.1.1.1	0.334494773519164	.	98280001	98440000	#9191FF	1	0.375
chr1	98440001	98600000	B.2.1.1.2.1.1.2.2.1.2	0.209059233449477	.	98440001	98600000	#4848FF	1	0.25
chr1	98600001	98760000	B.2.2.1.1.2.1.2.2.2.1	0.0836236933797909	.	98600001	98760000	#0000FF	1	0.125
chr1	98760001	98960000	B.2.2.1.1.2.2.2.2.1.2.1	0.0720092915214866	.	98760001	98960000	#0000FF	1	0.125
chr1	98960001	99120000	B.2.2.1.1.2.1.2.2.2.2	0.0824622531939605	.	98960001	99120000	#0000FF	1	0.125
chr1	99120001	99360000	B.2.1.2.1.1.1.1.1.1.2	0.176538908246225	.	99120001	99360000	#4848FF	1	0.25
chr1	99360001	99440000	B.2.1.1.2.1.1.2.2.2.2.1	0.206736353077816	.	99360001	99440000	#4848FF	1	0.25
chr1	99440001	99560000	B.2.1.1.2.1.1.2.2.2.2.2.2	0.204413472706156	.	99440001	99560000	#4848FF	1	0.25
chr1	99560001	99760000	B.2.1.1.2.1.1.1.2.2	0.213704994192799	.	99560001	99760000	#4848FF	1	0.25
chr1	99760001	99960000	B.2.1.2.1.1.1.1.1.2.1	0.175377468060395	.	99760001	99960000	#4848FF	1	0.25
chr1	99960001	100200000	B.1.2.1.2.2.1.1.2.2.1.2	0.327526132404181	.	99960001	100200000	#9191FF	1	0.375
chr1	100200001	100440000	A.1.2.1.2.2.2.2.1.2.1	0.80952380952381	.	100200001	100440000	#FF4848	1	0.875
chr1	100440001	100680000	A.1.1.2.1.2.2.1.1.1.1	0.938443670150987	.	100440001	100680000	#FF0000	1	1
chr1	100680001	100920000	A.1.1.2.1.2.2.2.2.2	0.925667828106852	.	100680001	100920000	#FF0000	1	1
chr1	100920001	101360000	A.2.2.1.1.1.1.1.2.2.2	0.570267131242741	.	100920001	101360000	#FFDADA	1	0.625
chr1	101360001	101640000	A.1.1.1.2.1.2.2	0.979094076655052	.	101360001	101640000	#FF0000	1	1
chr1	101640001	101760000	A.1.2.1.2.2.2.2.1.2.2	0.808362369337979	.	101640001	101760000	#FF4848	1	0.875
chr1	101760001	101920000	A.1.1.2.2.2.1.2.2.1	0.900116144018583	.	101760001	101920000	#FF0000	1	1
chr1	101920001	102480000	B.2.1.1.2.1.2.2	0.198606271777003	.	101920001	102480000	#4848FF	1	0.25
chr1	102480001	102720000	B.2.1.2.1.2.2.1.2.1.1	0.155632984901278	.	102480001	102720000	#4848FF	1	0.25
chr1	102720001	102960000	B.2.2.1.1.2.2.2.2.2.1	0.0696864111498258	.	102720001	102960000	#0000FF	1	0.125
chr1	102960001	103040000	B.2.1.2.1.1.2.2.1.1	0.167247386759582	.	102960001	103040000	#4848FF	1	0.25
chr1	103040001	103320000	B.2.2.1.1.2.1.2.1.1.1	0.0905923344947735	.	103040001	103320000	#0000FF	1	0.125
chr1	103320001	103800000	B.2.1.2.1.2.2.1.2.1.2.2.2	0.150987224157956	.	103320001	103800000	#4848FF	1	0.25
chr1	103880001	103920000	B.2.1.2.1.2.2.1.2.1.2.2.2	0.150987224157956	.	103880001	103920000	#4848FF	1	0.25
chr1	104000001	104160000	B.2.1.2.1.2.2.1.2.1.2.2.2	0.150987224157956	.	104000001	104160000	#4848FF	1	0.25
chr1	104160001	104200000	B.2.2.1.1.2.1.2.2.1.1	0.0859465737514518	.	104160001	104200000	#0000FF	1	0.125
chr1	104280001	104600000	B.2.2.1.1.2.1.2.2.1.1	0.0859465737514518	.	104280001	104600000	#0000FF	1	0.125
chr1	104600001	104840000	B.2.2.1.1.2.1.2.2.1.2	0.0847851335656214	.	104600001	104840000	#0000FF	1	0.125
chr1	104840001	105040000	B.2.2.1.1.2.1.2.1.2	0.0871080139372822	.	104840001	105040000	#0000FF	1	0.125
chr1	105040001	105400000	B.2.1.2.1.1.2.2.1.2.1	0.166085946573751	.	105040001	105400000	#4848FF	1	0.25
chr1	105400001	106040000	B.2.2.2.1.2.2.2.1	0.0127758420441347	.	105400001	106040000	#0000FF	1	0.125
chr1	106040001	106120000	B.2.1.2.1.1.2.2.2.1	0.163763066202091	.	106040001	106120000	#4848FF	1	0.25
chr1	106120001	106280000	B.2.1.2.1.1.2.2.1.2.2	0.164924506387921	.	106120001	106280000	#4848FF	1	0.25
chr1	106280001	106440000	B.2.2.1.1.2.1.2.1.1.2.2	0.0882694541231127	.	106280001	106440000	#0000FF	1	0.125
chr1	106440001	106800000	B.2.2.2.1.2.2.1.1.2	0.0150987224157956	.	106440001	106800000	#0000FF	1	0.125
chr1	106800001	106880000	B.2.1.2.1.1.2.1.2	0.168408826945412	.	106800001	106880000	#4848FF	1	0.25
chr1	106880001	107000000	B.2.1.2.1.1.2.1.1	0.169570267131243	.	106880001	107000000	#4848FF	1	0.25
chr1	107000001	107200000	B.2.2.1.1.2.2.2.2.2.2	0.0685249709639954	.	107000001	107200000	#0000FF	1	0.125
chr1	107200001	107520000	B.2.1.1.2.1.2.1.2.2	0.199767711962834	.	107200001	107520000	#4848FF	1	0.25
chr1	107520001	107800000	B.1.2.1.2.2.1.1.2.2.1.1	0.328687572590012	.	107520001	107800000	#9191FF	1	0.375
chr1	107800001	107920000	B.1.2.1.2.2.1.2.2.1	0.317073170731707	.	107800001	107920000	#9191FF	1	0.375
chr1	107920001	108080000	B.1.1.1.2.1.1.2.1.2.2	0.447154471544715	.	107920001	108080000	#DADAFF	1	0.5
chr1	108080001	108280000	B.2.1.1.2.1.1.2.2.2.1	0.207897793263647	.	108080001	108280000	#4848FF	1	0.25
chr1	108280001	108560000	A.2.2.2.2.1.2.2.2	0.483159117305459	.	108280001	108560000	#FFDADA	1	0.625
chr1	108560001	108760000	B.1.2.1.2.2.1.1.2.2.2.2	0.32520325203252	.	108560001	108760000	#9191FF	1	0.375
chr1	108840001	108920000	B.1.2.1.2.2.1.1.2.2.2.2	0.32520325203252	.	108840001	108920000	#9191FF	1	0.375
chr1	109000001	109240000	A.2.1.1.1.2.2.1.2.2.1.1	0.693379790940767	.	109000001	109240000	#FF9191	1	0.75
chr1	109240001	109400000	A.1.2.1.2.2.2.1.1.2.2.2	0.814169570267131	.	109240001	109400000	#FF4848	1	0.875
chr1	109400001	109560000	A.1.1.2.2.2.1.2.2.2	0.898954703832753	.	109400001	109560000	#FF0000	1	1
chr1	109560001	109720000	A.1.1.2.2.2.1.2.1.1.1	0.904761904761905	.	109560001	109720000	#FF0000	1	1
chr1	109720001	110040000	A.1.1.2.1.2.2.2.1.1.1.1	0.931475029036005	.	109720001	110040000	#FF0000	1	1
chr1	110040001	110120000	A.1.2.1.1.2.2.2.2.1.1	0.846689895470383	.	110040001	110120000	#FF4848	1	0.875
chr1	110120001	110320000	A.1.2.1.1.1.1.2.2.2	0.882694541231127	.	110120001	110320000	#FF4848	1	0.875
chr1	110320001	110480000	A.1.2.1.1.1.1.1.2	0.887340301974448	.	110320001	110480000	#FF4848	1	0.875
chr1	110480001	110560000	A.1.2.2.1.1.1.2.2	0.792102206736353	.	110480001	110560000	#FF4848	1	0.875
chr1	110560001	110840000	A.1.2.2.2.2.1.1.2.2	0.745644599303136	.	110560001	110840000	#FF4848	1	0.875
chr1	110840001	111000000	A.1.2.1.1.2.2.2.2.2	0.844367015098722	.	110840001	111000000	#FF4848	1	0.875
chr1	111000001	111160000	A.2.1.1.2.2.1.1.1.2	0.673635307781649	.	111000001	111160000	#FF9191	1	0.75
chr1	111160001	111520000	A.1.1.2.2.2.1.2.1.2.2	0.901277584204414	.	111160001	111520000	#FF0000	1	1
chr1	111520001	111600000	A.2.1.1.2.2.1.1.2	0.672473867595819	.	111520001	111600000	#FF9191	1	0.75
chr1	111600001	111800000	A.1.1.2.1.1.2.2.1.1.1	0.958188153310105	.	111600001	111800000	#FF0000	1	1
chr1	111800001	112120000	A.1.1.2.1.2.2.2.1.1.1.2	0.930313588850174	.	111800001	112120000	#FF0000	1	1
chr1	112120001	112320000	A.1.1.2.2.2.1.2.1.2.1	0.902439024390244	.	112120001	112320000	#FF0000	1	1
chr1	112320001	112640000	B.1.1.2.1.1.2.1.2.1.1	0.407665505226481	.	112320001	112640000	#DADAFF	1	0.5
chr1	112640001	112880000	B.1.2.1.1.2.1.1.1	0.361207897793264	.	112640001	112880000	#9191FF	1	0.375
chr1	112880001	113280000	A.1.2.1.2.2.2.1.2.2	0.81184668989547	.	112880001	113280000	#FF4848	1	0.875
chr1	113280001	113440000	A.2.2.1.1.1.1.1.2.2.1	0.571428571428571	.	113280001	113440000	#FFDADA	1	0.625
chr1	113440001	113640000	A.1.2.2.2.2.1.1.2.1	0.746806039488966	.	113440001	113640000	#FF4848	1	0.875
chr1	113640001	114120000	B.1.2.1.2.2.2.2.2.2	0.306620209059233	.	113640001	114120000	#9191FF	1	0.375
chr1	114120001	114200000	B.1.1.1.2.1.1.2.1.2.1.1	0.449477351916376	.	114120001	114200000	#DADAFF	1	0.5
chr1	114200001	114480000	A.1.1.2.1.2.2.2.1.2	0.927990708478513	.	114200001	114480000	#FF0000	1	1
chr1	114480001	114880000	A.2.2.2.1.2.1.1.2	0.51219512195122	.	114480001	114880000	#FFDADA	1	0.625
chr1	114880001	114960000	A.2.1.2.1.1.2.2.1.2	0.630662020905923	.	114880001	114960000	#FF9191	1	0.75
chr1	114960001	115080000	A.2.1.1.1.2.2.1.1.1.1.1	0.700348432055749	.	114960001	115080000	#FF9191	1	0.75
chr1	115080001	115360000	A.2.1.2.1.1.2.2.2.2	0.628339140534262	.	115080001	115360000	#FF9191	1	0.75
chr1	115360001	115680000	B.1.2.2.2.2.2.1.1.2	0.24274099883856	.	115360001	115680000	#9191FF	1	0.375
chr1	115680001	116080000	B.2.1.1.1.1.1.2.2.1	0.229965156794425	.	115680001	116080000	#4848FF	1	0.25
chr1	116080001	116320000	B.1.1.2.1.2.1.2	0.391405342624855	.	116080001	116320000	#DADAFF	1	0.5
chr1	116320001	116600000	B.1.2.2.1.2.1.1.1.2	0.276422764227642	.	116320001	116600000	#9191FF	1	0.375
chr1	116600001	116800000	B.1.1.1.2.1.1.2.1.2.1.2	0.448315911730546	.	116600001	116800000	#DADAFF	1	0.5
chr1	116800001	116880000	B.1.1.1.1.1.1.1.2	0.472706155632985	.	116800001	116880000	#DADAFF	1	0.5
chr1	116880001	117080000	A.2.1.2.1.1.2.2.1.1.1	0.632984901277584	.	116880001	117080000	#FF9191	1	0.75
chr1	117080001	117480000	A.1.2.1.2.2.2.2.2.2	0.804878048780488	.	117080001	117480000	#FF4848	1	0.875
chr1	117480001	117640000	A.2.1.1.1.2.2.1.1.2	0.695702671312427	.	117480001	117640000	#FF9191	1	0.75
chr1	117640001	117880000	B.1.1.2.1.1.2.1.1.2.1	0.409988385598142	.	117640001	117880000	#DADAFF	1	0.5
chr1	117880001	118280000	A.2.1.2.1.1.2.2.2.1	0.629500580720093	.	117880001	118280000	#FF9191	1	0.75
chr1	118280001	118520000	A.2.2.2.2.1.2.2.1	0.484320557491289	.	118280001	118520000	#FFDADA	1	0.625
chr1	118520001	118920000	B.2.1.2.1.2.2.1.2.2	0.149825783972125	.	118520001	118920000	#4848FF	1	0.25
chr1	118920001	119320000	B.2.2.1.2.1.2.2.2.1.1	0.0557491289198606	.	118920001	119320000	#0000FF	1	0.125
chr1	119320001	119560000	B.2.1.1.2.1.1.2.1.1	0.212543554006969	.	119320001	119560000	#4848FF	1	0.25
chr1	119560001	120080000	B.1.1.1.2.2.1.1	0.442508710801394	.	119560001	120080000	#DADAFF	1	0.5
chr1	120080001	120560000	A.2.2.1.1.2.2.2	0.535423925667828	.	120080001	120560000	#FFDADA	1	0.625
chr1	120560001	120720000	A.2.1.2.2.1.2.2.2.1	0.598141695702671	.	120560001	120720000	#FF9191	1	0.75
chr1	120760001	120800000	A.2.1.2.2.1.2.2.2.1	0.598141695702671	.	120760001	120800000	#FF9191	1	0.75
chr1	120880001	120920000	B.1.1.2.1.2.1.1.1	0.394889663182346	.	120880001	120920000	#DADAFF	1	0.5
chr1	121080001	121120000	B.1.1.2.1.2.1.1.1	0.394889663182346	.	121080001	121120000	#DADAFF	1	0.5
chr1	121120001	121360000	B.2.1.2.1.2.2.2.1.2	0.146341463414634	.	121120001	121360000	#4848FF	1	0.25
chr1	142640001	142680000	B.1.2.1.2.2.1.2.2.2	0.315911730545877	.	142640001	142680000	#9191FF	1	0.375
chr1	142800001	142840000	B.1.2.1.2.2.1.2.2.2	0.315911730545877	.	142800001	142840000	#9191FF	1	0.375
chr1	143120001	143240000	B.1.2.1.2.2.1.2.2.2	0.315911730545877	.	143120001	143240000	#9191FF	1	0.375
chr1	143440001	143480000	B.1.2.1.2.2.1.2.2.2	0.315911730545877	.	143440001	143480000	#9191FF	1	0.375
chr1	143960001	144080000	A.1.2.2.2.2.2.2.2	0.722415795586527	.	143960001	144080000	#FF4848	1	0.875
chr1	144520001	144600000	A.1.2.2.2.2.2.2.2	0.722415795586527	.	144520001	144600000	#FF4848	1	0.875
chr1	144640001	144720000	A.1.2.2.2.2.2.2.2	0.722415795586527	.	144640001	144720000	#FF4848	1	0.875
chr1	144800001	145120000	A.1.2.2.2.2.2.2.2	0.722415795586527	.	144800001	145120000	#FF4848	1	0.875
chr1	145120001	145320000	A.1.2.1.1.2.2.2.1.2	0.847851335656214	.	145120001	145320000	#FF4848	1	0.875
chr1	145360001	145840000	A.1.1.1.1.2.1.1.2	0.993031358885017	.	145360001	145840000	#FF0000	1	1
chr1	146320001	146400000	A.2.2.1.1.2.2.1.2.2.2.2	0.536585365853659	.	146320001	146400000	#FFDADA	1	0.625
chr1	146440001	146760000	A.2.2.1.1.2.2.1.2.2.2.2	0.536585365853659	.	146440001	146760000	#FFDADA	1	0.625
chr1	146760001	147200000	B.1.1.1.1.1.2.1.1.2	0.465737514518002	.	146760001	147200000	#DADAFF	1	0.5
chr1	147200001	147440000	A.2.2.2.1.2.1.2.1	0.511033681765389	.	147200001	147440000	#FFDADA	1	0.625
chr1	147680001	147840000	A.2.2.2.1.2.1.2.1	0.511033681765389	.	147680001	147840000	#FFDADA	1	0.625
chr1	148520001	148560000	A.2.2.2.1.2.1.2.1	0.511033681765389	.	148520001	148560000	#FFDADA	1	0.625
chr1	148840001	148960000	B.2.1.1.1.2.1.1.2.2	0.220673635307782	.	148840001	148960000	#4848FF	1	0.25
chr1	149000001	149200000	B.2.1.1.1.2.1.1.2.2	0.220673635307782	.	149000001	149200000	#4848FF	1	0.25
chr1	149200001	149320000	A.2.2.2.2.1.2.1.1.1	0.491289198606272	.	149200001	149320000	#FFDADA	1	0.625
chr1	149320001	149440000	B.1.1.2.1.2.1.1.2.2	0.392566782810685	.	149320001	149440000	#DADAFF	1	0.5
chr1	149640001	149720000	B.1.1.2.1.2.1.1.2.2	0.392566782810685	.	149640001	149720000	#DADAFF	1	0.5
chr1	149720001	150200000	A.1.1.1.2.2.1.2.2.2	0.974448315911731	.	149720001	150200000	#FF0000	1	1
chr1	150200001	150400000	A.1.2.1.1.2.1.1.1.2	0.86527293844367	.	150200001	150400000	#FF4848	1	0.875
chr1	150400001	150600000	A.1.1.2.1.1.2.1.2.1.1.2.2	0.962833914053426	.	150400001	150600000	#FF0000	1	1
chr1	150600001	151040000	A.1.1.1.2.2.1.1	0.977932636469222	.	150600001	151040000	#FF0000	1	1
chr1	151040001	151280000	A.1.1.2.1.1.2.2.1.1.2	0.957026713124274	.	151040001	151280000	#FF0000	1	1
chr1	151280001	151600000	A.1.1.2.1.1.2.1.2.1.1.1.1.1	0.967479674796748	.	151280001	151600000	#FF0000	1	1
chr1	151600001	152000000	A.1.1.2.1.1.2.2.1.2.1	0.955865272938444	.	151600001	152000000	#FF0000	1	1
chr1	152000001	152080000	A.2.2.1.1.2.2.1.1.2	0.54123112659698	.	152000001	152080000	#FFDADA	1	0.625
chr1	152080001	152160000	A.2.2.2.1.2.2.2.1.2	0.501742160278746	.	152080001	152160000	#FFDADA	1	0.625
chr1	152160001	152520000	B.1.2.1.1.2.2.1	0.356562137049942	.	152160001	152520000	#9191FF	1	0.375
chr1	152520001	152640000	B.1.1.2.1.1.2.2.2.1.1	0.398373983739837	.	152520001	152640000	#DADAFF	1	0.5
chr1	152640001	152800000	B.1.2.2.1.1.1.1.1.1.1	0.305458768873403	.	152640001	152800000	#9191FF	1	0.375
chr1	152800001	152960000	B.1.1.2.1.1.2.2.1.1.1	0.403019744483159	.	152800001	152960000	#DADAFF	1	0.5
chr1	152960001	153160000	B.1.1.2.1.1.2.2.2.1.2	0.397212543554007	.	152960001	153160000	#DADAFF	1	0.5
chr1	153160001	153480000	A.2.2.1.1.2.1.1.2.1.1	0.552845528455285	.	153160001	153480000	#FFDADA	1	0.625
chr1	153520001	153560000	A.2.2.1.1.2.1.1.2.1.1	0.552845528455285	.	153520001	153560000	#FFDADA	1	0.625
chr1	153560001	153960000	A.1.1.2.1.1.2.1.2.2.1	0.960511033681765	.	153560001	153960000	#FF0000	1	1
chr1	153960001	154120000	A.2.1.1.2.2.1.2.1	0.671312427409988	.	153960001	154120000	#FF9191	1	0.75
chr1	154120001	154240000	A.1.2.1.1.1.2.2.1.1.1.2	0.873403019744483	.	154120001	154240000	#FF4848	1	0.875
chr1	154240001	154320000	A.1.2.2.1.2.1.1.2.1	0.780487804878049	.	154240001	154320000	#FF4848	1	0.875
chr1	154320001	154440000	A.1.2.2.1.2.1.1.2.2	0.779326364692218	.	154320001	154440000	#FF4848	1	0.875
chr1	154440001	154600000	A.1.2.1.1.2.1.1.2.2.1	0.862950058072009	.	154440001	154600000	#FF4848	1	0.875
chr1	154600001	154840000	A.1.2.1.1.2.2.2.1.1.1	0.850174216027875	.	154600001	154840000	#FF4848	1	0.875
chr1	154840001	155160000	A.1.1.2.1.1.2.1.2.1.1.1.1.2	0.966318234610918	.	154840001	155160000	#FF0000	1	1
chr1	155160001	155480000	A.1.1.2.1.1.2.1.2.1.1.2.1	0.963995354239257	.	155160001	155480000	#FF0000	1	1
chr1	155480001	155560000	A.1.2.2.1.2.1.1.1.1	0.78281068524971	.	155480001	155560000	#FF4848	1	0.875
chr1	155560001	155760000	A.1.2.1.1.1.2.1.2.2.2	0.875725900116144	.	155560001	155760000	#FF4848	1	0.875
chr1	155760001	155960000	A.1.2.1.1.1.2.1.1.1	0.881533101045296	.	155760001	155960000	#FF4848	1	0.875
chr1	155960001	156320000	A.1.1.1.2.2.1.2.2.1	0.975609756097561	.	155960001	156320000	#FF0000	1	1
chr1	156320001	156600000	A.1.1.2.1.1.2.1.2.2.2	0.959349593495935	.	156320001	156600000	#FF0000	1	1
chr1	156600001	156680000	A.2.1.2.2.1.2.1.1	0.603948896631823	.	156600001	156680000	#FF9191	1	0.75
chr1	156680001	156880000	A.1.2.1.1.2.1.1.2.1	0.86411149825784	.	156680001	156880000	#FF4848	1	0.875
chr1	156880001	157160000	A.2.1.2.1.1.2.1.2.1.1	0.638792102206736	.	156880001	157160000	#FF9191	1	0.75
chr1	157160001	157560000	A.2.1.2.1.1.2.1.2.1.2.2	0.636469221835075	.	157160001	157560000	#FF9191	1	0.75
chr1	157560001	157840000	A.2.1.1.1.2.2.2	0.689895470383275	.	157560001	157840000	#FF9191	1	0.75
chr1	157840001	158200000	B.1.1.1.1.1.2.1.1.1.2	0.466898954703833	.	157840001	158200000	#DADAFF	1	0.5
chr1	158200001	158360000	A.2.2.2.1.1.1.2.2	0.515679442508711	.	158200001	158360000	#FFDADA	1	0.625
chr1	158360001	158560000	B.1.2.1.2.2.2.1.1.1	0.314750290360046	.	158360001	158560000	#9191FF	1	0.375
chr1	158560001	158760000	B.1.2.2.2.2.2.1.1.1	0.24390243902439	.	158560001	158760000	#9191FF	1	0.375
chr1	158760001	158960000	B.1.1.2.1.1.2.1.1.2.2	0.408826945412311	.	158760001	158960000	#DADAFF	1	0.5
chr1	158960001	159080000	A.2.1.2.1.2.1.1.2.2	0.624854819976771	.	158960001	159080000	#FF9191	1	0.75
chr1	159080001	159320000	B.1.2.2.1.1.1.1.1.1.2.1	0.304297328687573	.	159080001	159320000	#9191FF	1	0.375
chr1	159320001	159440000	B.2.1.1.2.2.2.2.2.1.1	0.182346109175377	.	159320001	159440000	#4848FF	1	0.25
chr1	159440001	159760000	B.2.1.1.1.2.1.2	0.219512195121951	.	159440001	159760000	#4848FF	1	0.25
chr1	159760001	160080000	A.1.2.2.2.2.2.2.1.2.2.1	0.724738675958188	.	159760001	160080000	#FF4848	1	0.875
chr1	160080001	160400000	A.1.1.2.1.1.2.1.1	0.968641114982578	.	160080001	160400000	#FF0000	1	1
chr1	160400001	160480000	A.1.1.2.2.2.2.1.1.2	0.896631823461092	.	160400001	160480000	#FF0000	1	1
chr1	160480001	160960000	A.1.1.1.1.2.2.2.1	0.987224157955865	.	160480001	160960000	#FF0000	1	1
chr1	160960001	161200000	A.1.1.1.2.2.2.1	0.9732868757259	.	160960001	161200000	#FF0000	1	1
chr1	161200001	161440000	A.1.1.2.1.1.2.2.2.1	0.953542392566783	.	161200001	161440000	#FF0000	1	1
chr1	161440001	161520000	A.1.2.1.1.1.2.1.2.2.1.1	0.878048780487805	.	161440001	161520000	#FF4848	1	0.875
chr1	161520001	161640000	A.1.2.2.1.2.1.1.1.2	0.781649245063879	.	161520001	161640000	#FF4848	1	0.875
chr1	161640001	161720000	A.1.1.2.2.2.2.1.2.2	0.8931475029036	.	161640001	161720000	#FF0000	1	1
chr1	161720001	162040000	A.1.2.2.2.2.1.2.2.1.1.2	0.737514518002323	.	161720001	162040000	#FF4848	1	0.875
chr1	162040001	162560000	B.1.1.1.1.1.2.1.2	0.464576074332172	.	162040001	162560000	#DADAFF	1	0.5
chr1	162560001	162800000	A.2.2.1.1.1.2.1.2.2.1.1	0.563298490127758	.	162560001	162800000	#FFDADA	1	0.625
chr1	162800001	163320000	B.1.2.2.2.2.1.1.2.2	0.246225319396051	.	162800001	163320000	#9191FF	1	0.375
chr1	163320001	163600000	B.2.2.1.1.1.2.2.1	0.103368176538908	.	163320001	163600000	#0000FF	1	0.125
chr1	163600001	163800000	B.2.2.1.1.1.2.2.2.1.2	0.0987224157955865	.	163600001	163800000	#0000FF	1	0.125
chr1	163800001	163880000	B.2.2.1.1.1.2.2.2.2	0.0975609756097561	.	163800001	163880000	#0000FF	1	0.125
chr1	163880001	164360000	B.2.2.2.2.2.2.2	0.00116144018583043	.	163880001	164360000	#0000FF	1	0.125
chr1	164360001	164760000	B.2.2.2.1.1.2.2.2.1	0.024390243902439	.	164360001	164760000	#0000FF	1	0.125
chr1	164760001	165080000	B.2.2.1.1.1.1.2.2	0.1068524970964	.	164760001	165080000	#0000FF	1	0.125
chr1	165080001	165280000	B.2.1.1.2.2.2.2.2.1.2	0.181184668989547	.	165080001	165280000	#4848FF	1	0.25
chr1	165280001	165560000	B.1.2.2.2.2.1.1.2.1	0.247386759581882	.	165280001	165560000	#9191FF	1	0.375
chr1	165560001	165880000	A.1.2.1.2.1.2.1.2.1	0.829268292682927	.	165560001	165880000	#FF4848	1	0.875
chr1	165880001	166200000	B.1.2.1.2.2.2.1.1.2	0.313588850174216	.	165880001	166200000	#9191FF	1	0.375
chr1	166200001	166560000	B.2.1.2.1.2.2.1.1	0.156794425087108	.	166200001	166560000	#4848FF	1	0.25
chr1	166560001	166800000	B.2.1.1.2.1.1.2.1.2	0.211382113821138	.	166560001	166800000	#4848FF	1	0.25
chr1	166800001	167200000	A.2.1.1.1.1.2.2.1.2.2	0.708478513356562	.	166800001	167200000	#FF9191	1	0.75
chr1	167200001	167400000	A.1.1.2.1.2.1.2.1.1.2	0.943089430894309	.	167200001	167400000	#FF0000	1	1
chr1	167400001	167560000	A.1.2.1.2.1.1.2	0.836236933797909	.	167400001	167560000	#FF4848	1	0.875
chr1	167560001	167720000	A.1.1.2.1.2.1.2.1.1.1	0.944250871080139	.	167560001	167720000	#FF0000	1	1
chr1	167720001	167880000	A.1.2.2.2.1.1.1.1.1.1	0.767711962833914	.	167720001	167880000	#FF4848	1	0.875
chr1	167880001	168000000	A.1.1.2.2.2.2.1.1.1	0.897793263646922	.	167880001	168000000	#FF0000	1	1
chr1	168000001	168240000	A.1.1.2.1.2.1.1.2.2	0.94541231126597	.	168000001	168240000	#FF0000	1	1
chr1	168240001	168560000	A.1.2.2.2.2.2.2.1.2.2.2	0.723577235772358	.	168240001	168560000	#FF4848	1	0.875
chr1	168560001	168760000	A.2.2.1.1.2.2.1.2.2.2.1	0.537746806039489	.	168560001	168760000	#FFDADA	1	0.625
chr1	168760001	168960000	A.2.1.2.1.1.2.2.1.1.2	0.631823461091754	.	168760001	168960000	#FF9191	1	0.75
chr1	168960001	169080000	A.1.2.2.2.2.1.2.2.1.2	0.736353077816492	.	168960001	169080000	#FF4848	1	0.875
chr1	169080001	169360000	A.2.1.1.1.1.2.2.1.1.2.2.1	0.711962833914053	.	169080001	169360000	#FF9191	1	0.75
chr1	169360001	169560000	A.2.1.2.1.2.2.1.1.1	0.617886178861789	.	169360001	169560000	#FF9191	1	0.75
chr1	169560001	169880000	A.2.1.1.1.1.2.2.1.1.2.2.2	0.710801393728223	.	169560001	169880000	#FF9191	1	0.75
chr1	169880001	170080000	A.2.2.1.1.1.1.1.1.1.1	0.579558652729384	.	169880001	170080000	#FFDADA	1	0.625
chr1	170080001	170440000	B.2.1.1.2.2.2.1.1.2	0.191637630662021	.	170080001	170440000	#4848FF	1	0.25
chr1	170440001	170520000	B.1.2.1.2.1.1.1.2	0.353077816492451	.	170440001	170520000	#9191FF	1	0.375
chr1	170520001	170920000	B.2.1.1.2.2.2.2.2.2.2	0.178861788617886	.	170520001	170920000	#4848FF	1	0.25
chr1	170920001	171080000	B.2.1.1.2.2.2.2.2.2.1	0.180023228803717	.	170920001	171080000	#4848FF	1	0.25
chr1	171080001	171440000	B.1.2.2.1.1.1.1.2	0.299651567944251	.	171080001	171440000	#9191FF	1	0.375
chr1	171440001	171600000	A.1.2.2.2.1.1.1.2.1	0.763066202090592	.	171440001	171600000	#FF4848	1	0.875
chr1	171600001	171800000	A.2.1.2.1.1.2.1.2.2.2	0.634146341463415	.	171600001	171800000	#FF9191	1	0.75
chr1	171800001	171960000	A.2.2.2.2.1.2.1.2.1.1.2	0.48780487804878	.	171800001	171960000	#FFDADA	1	0.625
chr1	171960001	172240000	A.2.2.1.1.1.1.1.1.1.2	0.578397212543554	.	171960001	172240000	#FFDADA	1	0.625
chr1	172240001	172680000	A.1.2.1.2.1.2.1.2.2	0.828106852497096	.	172240001	172680000	#FF4848	1	0.875
chr1	172680001	172800000	A.2.1.2.1.2.1.2.1.2.1	0.62137049941928	.	172680001	172800000	#FF9191	1	0.75
chr1	172800001	172880000	A.2.2.1.1.1.2.1.2.2.2	0.560975609756098	.	172800001	172880000	#FFDADA	1	0.625
chr1	172880001	172960000	A.2.2.2.2.1.2.1.2.1.1.1	0.488966318234611	.	172880001	172960000	#FFDADA	1	0.625
chr1	172960001	173200000	A.2.1.2.1.1.2.1.1.1.2	0.641114982578397	.	172960001	173200000	#FF9191	1	0.75
chr1	173200001	173440000	A.1.1.2.2.2.2.1.2.1.1	0.895470383275261	.	173200001	173440000	#FF0000	1	1
chr1	173440001	173720000	A.2.1.2.1.1.2.1.2.1.2.1	0.637630662020906	.	173440001	173720000	#FF9191	1	0.75
chr1	173720001	174240000	A.1.1.2.1.2.1.1.1.1	0.951219512195122	.	173720001	174240000	#FF0000	1	1
chr1	174240001	174680000	A.2.1.1.1.1.2.2.1.2.1	0.709639953542393	.	174240001	174680000	#FF9191	1	0.75
chr1	174680001	174800000	A.2.1.2.1.1.1.2.1.2.2.1	0.645760743321719	.	174680001	174800000	#FF9191	1	0.75
chr1	174800001	175000000	A.1.2.1.2.1.2.2.1	0.826945412311266	.	174800001	175000000	#FF4848	1	0.875
chr1	175000001	175280000	A.1.2.2.2.1.1.2.2.1.2	0.758420441347271	.	175000001	175280000	#FF4848	1	0.875
chr1	175280001	175920000	B.1.1.2.1.1.2.2.2.2	0.396051103368177	.	175280001	175920000	#DADAFF	1	0.5
chr1	175920001	176200000	A.2.1.2.1.1.1.2.1.2.1.1	0.64924506387921	.	175920001	176200000	#FF9191	1	0.75
chr1	176200001	176640000	B.2.2.1.2.1.1.1	0.0673635307781649	.	176200001	176640000	#0000FF	1	0.125
chr1	176640001	177280000	B.2.2.2.1.1.1.2	0.0301974448315912	.	176640001	177280000	#0000FF	1	0.125
chr1	177280001	177400000	B.2.1.1.2.2.2.2.1.1	0.185830429732869	.	177280001	177400000	#4848FF	1	0.25
chr1	177400001	177600000	B.2.2.1.1.1.1.2.1	0.10801393728223	.	177400001	177600000	#0000FF	1	0.125
chr1	177600001	177960000	B.2.2.1.2.1.1.2	0.0662020905923345	.	177600001	177960000	#0000FF	1	0.125
chr1	177960001	178200000	B.1.2.2.1.1.1.2.2.2.2	0.289198606271777	.	177960001	178200000	#9191FF	1	0.375
chr1	178200001	178280000	B.1.2.2.1.1.2.1.1.2	0.286875725900116	.	178200001	178280000	#9191FF	1	0.375
chr1	178280001	178520000	B.1.2.2.1.1.1.2.2.1.1	0.292682926829268	.	178280001	178520000	#9191FF	1	0.375
chr1	178520001	178720000	A.1.2.2.2.2.1.2.2.2.1	0.735191637630662	.	178520001	178720000	#FF4848	1	0.875
chr1	178720001	179040000	A.2.1.2.1.1.2.1.1.2	0.639953542392567	.	178720001	179040000	#FF9191	1	0.75
chr1	179040001	179200000	A.1.2.2.2.1.2.2.1	0.750290360046458	.	179040001	179200000	#FF4848	1	0.875
chr1	179200001	179360000	A.2.1.2.1.2.1.2.1.2.2	0.620209059233449	.	179200001	179360000	#FF9191	1	0.75
chr1	179360001	179560000	B.1.2.2.1.1.1.1.1.2.2	0.300813008130081	.	179360001	179560000	#9191FF	1	0.375
chr1	179560001	179640000	B.1.2.2.1.1.1.1.1.2.1	0.301974448315912	.	179560001	179640000	#9191FF	1	0.375
chr1	179640001	179800000	B.1.1.2.1.1.1.2.1.2	0.420441347270616	.	179640001	179800000	#DADAFF	1	0.5
chr1	179800001	180040000	A.1.1.1.2.1.1.2	0.981416957026713	.	179800001	180040000	#FF0000	1	1
chr1	180040001	180120000	A.2.1.1.1.2.1.1.2	0.70383275261324	.	180040001	180120000	#FF9191	1	0.75
chr1	180120001	180240000	A.2.1.2.1.2.1.2.1.1.2	0.62253193960511	.	180120001	180240000	#FF9191	1	0.75
chr1	180240001	180480000	A.1.2.2.2.2.1.2.2.1.1.1	0.738675958188153	.	180240001	180480000	#FF4848	1	0.875
chr1	180480001	180640000	A.2.1.2.1.2.1.2.2	0.619047619047619	.	180480001	180640000	#FF9191	1	0.75
chr1	180640001	180800000	A.2.1.1.1.2.1.1.1.1	0.706155632984901	.	180640001	180800000	#FF9191	1	0.75
chr1	180800001	180880000	A.2.1.1.1.2.1.1.1.2	0.704994192799071	.	180800001	180880000	#FF9191	1	0.75
chr1	180880001	181160000	A.1.1.2.1.2.1.2.1.2	0.941927990708479	.	180880001	181160000	#FF0000	1	1
chr1	181160001	181320000	B.1.1.1.1.1.1.2.2.2	0.469221835075494	.	181160001	181320000	#DADAFF	1	0.5
chr1	181320001	181520000	A.2.2.1.1.1.2.1.2.1	0.564459930313589	.	181320001	181520000	#FFDADA	1	0.625
chr1	181520001	181760000	A.2.2.1.1.2.1.2.2.1	0.545876887340302	.	181520001	181760000	#FFDADA	1	0.625
chr1	181760001	181920000	B.1.2.1.2.1.2.2.1.2	0.341463414634146	.	181760001	181920000	#9191FF	1	0.375
chr1	181920001	182120000	A.2.2.2.2.1.2.1.2.1.2	0.48664343786295	.	181920001	182120000	#FFDADA	1	0.625
chr1	182120001	182280000	B.1.1.1.1.1.1.2.1	0.471544715447154	.	182120001	182280000	#DADAFF	1	0.5
chr1	182280001	182560000	A.2.1.1.1.1.2.2.1.1.1	0.714285714285714	.	182280001	182560000	#FF9191	1	0.75
chr1	182560001	182840000	A.1.1.2.1.2.1.1.1.2.1	0.950058072009291	.	182560001	182840000	#FF0000	1	1
chr1	182840001	183080000	A.1.2.1.2.1.1.1.2.1.1	0.840882694541231	.	182840001	183080000	#FF4848	1	0.875
chr1	183080001	183440000	A.1.2.2.2.2.2.2.1.2.1	0.725900116144019	.	183080001	183440000	#FF4848	1	0.875
chr1	183440001	183640000	A.1.1.2.1.2.1.1.1.2.2	0.948896631823461	.	183440001	183640000	#FF0000	1	1
chr1	183640001	183920000	A.1.2.1.2.1.1.1.1.1	0.843205574912892	.	183640001	183920000	#FF4848	1	0.875
chr1	183920001	184240000	A.2.2.1.1.2.1.2.1.1	0.549361207897793	.	183920001	184240000	#FFDADA	1	0.625
chr1	184240001	184400000	B.1.1.1.2.2.2.1.1.2.1	0.437862950058072	.	184240001	184400000	#DADAFF	1	0.5
chr1	184400001	184720000	A.2.1.2.1.2.2.1.2	0.615563298490128	.	184400001	184720000	#FF9191	1	0.75
chr1	184720001	184960000	A.1.1.2.1.2.1.2.2.1	0.940766550522648	.	184720001	184960000	#FF0000	1	1
chr1	184960001	185160000	A.2.1.1.1.1.1.2.2	0.716608594657375	.	184960001	185160000	#FF9191	1	0.75
chr1	185160001	185400000	A.2.1.2.1.1.1.2.1.1.2	0.650406504065041	.	185160001	185400000	#FF9191	1	0.75
chr1	185400001	185480000	B.1.1.1.1.1.1.1.1	0.473867595818815	.	185400001	185480000	#DADAFF	1	0.5
chr1	185480001	185720000	A.2.2.2.2.1.1.1.2.1.2	0.494773519163763	.	185480001	185720000	#FFDADA	1	0.625
chr1	185720001	185960000	B.2.1.2.2.1.1.2	0.141695702671312	.	185720001	185960000	#4848FF	1	0.25
chr1	185960001	186120000	B.1.2.2.1.1.1.2.1.1.1.2.2	0.29616724738676	.	185960001	186120000	#9191FF	1	0.375
chr1	186120001	186280000	B.1.1.2.1.1.1.1.2.1	0.425087108013937	.	186120001	186280000	#DADAFF	1	0.5
chr1	186280001	186440000	A.2.1.2.1.1.1.2.1.1.1	0.651567944250871	.	186280001	186440000	#FF9191	1	0.75
chr1	186440001	186680000	A.2.2.2.2.2.2.2	0.475029036004646	.	186440001	186680000	#FFDADA	1	0.625
chr1	186680001	186920000	A.1.2.2.2.1.2.1.1.2.2	0.752613240418119	.	186680001	186920000	#FF4848	1	0.875
chr1	186920001	187280000	B.2.1.1.2.2.2.1.1.1	0.192799070847851	.	186920001	187280000	#4848FF	1	0.25
chr1	187280001	187600000	B.2.2.1.2.2.2.2.2.1.1	0.0360046457607433	.	187280001	187600000	#0000FF	1	0.125
chr1	187600001	187880000	B.2.2.1.2.2.2.2.1.1	0.0394889663182346	.	187600001	187880000	#0000FF	1	0.125
chr1	187880001	188080000	B.2.1.2.2.1.2.2.2.1	0.130081300813008	.	187880001	188080000	#4848FF	1	0.25
chr1	188080001	188200000	B.2.1.2.2.1.2.1.2.1.1	0.139372822299652	.	188080001	188200000	#4848FF	1	0.25
chr1	188200001	188440000	B.2.2.1.2.2.2.2.2.1.2	0.0348432055749129	.	188200001	188440000	#0000FF	1	0.125
chr1	188440001	188720000	B.2.2.1.2.2.2.2.1.2.1	0.0383275261324042	.	188440001	188720000	#0000FF	1	0.125
chr1	188720001	188920000	B.2.2.1.1.1.2.1.2	0.104529616724739	.	188720001	188920000	#0000FF	1	0.125
chr1	188920001	189040000	B.2.1.2.2.1.2.2.1.2.2	0.131242740998839	.	188920001	189040000	#4848FF	1	0.25
chr1	189040001	189440000	B.2.2.1.2.2.1.1.2	0.0499419279907085	.	189040001	189440000	#0000FF	1	0.125
chr1	189440001	189560000	B.2.1.2.2.1.2.1.2.1.2	0.138211382113821	.	189440001	189560000	#4848FF	1	0.25
chr1	189560001	189880000	B.2.2.1.2.2.2.2.2.2.2	0.032520325203252	.	189560001	189880000	#0000FF	1	0.125
chr1	189880001	190000000	B.2.1.2.2.1.2.2.1.2.1	0.132404181184669	.	189880001	190000000	#4848FF	1	0.25
chr1	190000001	190200000	B.2.1.2.2.2.1.2.2.2.1	0.118466898954704	.	190000001	190200000	#4848FF	1	0.25
chr1	190200001	190440000	B.2.2.1.1.1.2.2.2.1.1.1.1	0.102206736353078	.	190200001	190440000	#0000FF	1	0.125
chr1	190440001	190720000	B.2.1.2.2.2.1.2.2.1.1	0.120789779326365	.	190440001	190720000	#4848FF	1	0.25
chr1	190720001	191080000	B.2.2.1.2.2.2.2.1.2.2	0.0371660859465738	.	190720001	191080000	#0000FF	1	0.125
chr1	191080001	191760000	B.2.2.2.1.1.2.2.2.2	0.0232288037166086	.	191080001	191760000	#0000FF	1	0.125
chr1	191760001	191880000	B.2.1.2.2.1.2.1.2.2.2	0.13588850174216	.	191760001	191880000	#4848FF	1	0.25
chr1	191880001	192160000	B.2.1.2.2.1.1.1.1	0.144018583042973	.	191880001	192160000	#4848FF	1	0.25
chr1	192160001	192440000	B.2.1.2.2.2.1.1.1.2	0.125435540069686	.	192160001	192440000	#4848FF	1	0.25
chr1	192440001	192600000	A.1.2.2.2.1.1.1.1.2.2	0.764227642276423	.	192440001	192600000	#FF4848	1	0.875
chr1	192600001	192960000	B.1.1.1.2.2.2.2.2.2.1	0.429732868757259	.	192600001	192960000	#DADAFF	1	0.5
chr1	192960001	193120000	A.1.2.2.2.1.2.1.1.2.1	0.753774680603949	.	192960001	193120000	#FF4848	1	0.875
chr1	193120001	193280000	A.2.1.2.1.2.2.2.2.1	0.612078977932636	.	193120001	193280000	#FF9191	1	0.75
chr1	193280001	193600000	B.1.1.1.2.2.2.2.2.2.2	0.428571428571429	.	193280001	193600000	#DADAFF	1	0.5
chr1	193600001	193760000	B.2.1.2.2.1.2.1.2.2.1	0.137049941927991	.	193600001	193760000	#4848FF	1	0.25
chr1	193760001	194040000	B.2.2.1.1.1.2.2.2.1.1.2	0.099883855981417	.	193760001	194040000	#0000FF	1	0.125
chr1	194040001	194160000	B.1.2.2.1.1.2.2.1	0.279907084785134	.	194040001	194160000	#9191FF	1	0.375
chr1	194160001	194320000	B.1.2.2.1.1.2.2.2	0.278745644599303	.	194160001	194320000	#9191FF	1	0.375
chr1	194320001	194720000	B.2.2.1.1.1.2.2.2.1.1.1.2	0.101045296167247	.	194320001	194720000	#0000FF	1	0.125
chr1	194720001	195120000	B.2.1.2.2.2.1.1.1.1	0.126596980255517	.	194720001	195120000	#4848FF	1	0.25
chr1	195120001	195520000	B.2.1.2.2.2.1.1.2	0.124274099883856	.	195120001	195520000	#4848FF	1	0.25
chr1	195520001	195720000	B.2.1.2.2.2.1.2.2.1.2	0.119628339140534	.	195520001	195720000	#4848FF	1	0.25
chr1	195720001	195840000	B.2.1.1.2.2.1.2.2	0.193960511033682	.	195720001	195840000	#4848FF	1	0.25
chr1	195840001	196000000	B.2.1.2.2.1.2.2.1.1.2	0.133565621370499	.	195840001	196000000	#4848FF	1	0.25
chr1	196000001	196280000	B.2.2.1.2.2.2.1.1.2	0.0418118466898955	.	196000001	196280000	#0000FF	1	0.125
chr1	196280001	196360000	B.2.1.2.2.1.2.2.1.1.1	0.13472706155633	.	196280001	196360000	#4848FF	1	0.25
chr1	196360001	196720000	B.2.2.1.2.2.2.2.2.2.1	0.0336817653890825	.	196360001	196720000	#0000FF	1	0.125
chr1	196720001	197040000	B.2.1.1.2.2.1.1.1	0.197444831591173	.	196720001	197040000	#4848FF	1	0.25
chr1	197040001	197200000	A.2.2.1.1.1.2.2.2.2.2	0.555168408826945	.	197040001	197200000	#FFDADA	1	0.625
chr1	197200001	197480000	B.2.1.1.2.2.2.1.2.2.1	0.18931475029036	.	197200001	197480000	#4848FF	1	0.25
chr1	197480001	197720000	B.1.2.2.1.1.2.1.1.1	0.288037166085947	.	197480001	197720000	#9191FF	1	0.375
chr1	197720001	198080000	B.1.2.1.2.1.2.1.2.2.2.1	0.346109175377468	.	197720001	198080000	#9191FF	1	0.375
chr1	198080001	198240000	A.1.2.2.2.1.2.1.2	0.751451800232288	.	198080001	198240000	#FF4848	1	0.875
chr1	198240001	198480000	A.2.2.1.1.1.2.2.2.1.1	0.558652729384437	.	198240001	198480000	#FFDADA	1	0.625
chr1	198480001	198720000	A.1.1.2.2.2.2.2.1	0.89198606271777	.	198480001	198720000	#FF0000	1	1
chr1	198720001	198880000	A.2.2.1.1.1.2.2.2.1.2	0.557491289198606	.	198720001	198880000	#FFDADA	1	0.625
chr1	198880001	199240000	A.2.1.1.1.1.1.2.1	0.717770034843206	.	198880001	199240000	#FF9191	1	0.75
chr1	199240001	199560000	B.1.2.1.2.1.2.1.2.1.1	0.349593495934959	.	199240001	199560000	#9191FF	1	0.375
chr1	199560001	199640000	B.1.2.1.2.1.1.1.1	0.354239256678281	.	199560001	199640000	#9191FF	1	0.375
chr1	199640001	200040000	B.1.2.1.2.1.2.1.2.2.2.2.2	0.343786295005807	.	199640001	200040000	#9191FF	1	0.375
chr1	200040001	200320000	A.2.1.1.1.1.1.1.1	0.721254355400697	.	200040001	200320000	#FF9191	1	0.75
chr1	200320001	200560000	A.1.1.2.1.2.1.1.2.1.1	0.947735191637631	.	200320001	200560000	#FF0000	1	1
chr1	200560001	200880000	A.1.1.1.1.2.2.1.2	0.988385598141696	.	200560001	200880000	#FF0000	1	1
chr1	200880001	201200000	A.1.2.1.2.1.2.1.1.1.1.2	0.833914053426249	.	200880001	201200000	#FF4848	1	0.875
chr1	201200001	201360000	A.2.2.1.1.2.1.2.2.2.2	0.543554006968641	.	201200001	201360000	#FFDADA	1	0.625
chr1	201360001	201840000	A.2.1.1.1.1.2.1	0.715447154471545	.	201360001	201840000	#FF9191	1	0.75
chr1	201840001	202080000	A.1.2.2.2.2.2.1.2	0.72938443670151	.	201840001	202080000	#FF4848	1	0.875
chr1	202080001	202400000	A.2.1.1.2.2.1.1.1.1	0.67479674796748	.	202080001	202400000	#FF9191	1	0.75
chr1	202400001	202760000	A.1.2.2.2.2.2.1.1.1.1	0.732868757259001	.	202400001	202760000	#FF4848	1	0.875
chr1	202760001	202960000	A.1.1.2.2.1.1.2	0.923344947735192	.	202760001	202960000	#FF0000	1	1
chr1	202960001	203200000	A.2.1.2.2.2.2.1.1.2	0.588850174216028	.	202960001	203200000	#FF9191	1	0.75
chr1	203200001	203640000	A.1.2.2.2.2.2.1.1.1.2	0.731707317073171	.	203200001	203640000	#FF4848	1	0.875
chr1	203640001	203840000	A.1.2.2.2.2.2.1.1.2	0.73054587688734	.	203640001	203840000	#FF4848	1	0.875
chr1	203840001	204000000	B.1.1.1.1.1.1.2.2.1	0.470383275261324	.	203840001	204000000	#DADAFF	1	0.5
chr1	204000001	204400000	A.2.2.1.1.2.1.1.1	0.554006968641115	.	204000001	204400000	#FFDADA	1	0.625
chr1	204400001	204520000	A.1.1.1.2.2.2.2	0.97212543554007	.	204400001	204520000	#FF0000	1	1
chr1	204520001	205040000	A.2.2.1.1.2.1.1.2.2	0.550522648083624	.	204520001	205040000	#FFDADA	1	0.625
chr1	205040001	205160000	A.2.1.1.2.2.2.1.2.1	0.663182346109175	.	205040001	205160000	#FF9191	1	0.75
chr1	205160001	205320000	A.1.2.2.1.2.2.1.1.1	0.774680603948897	.	205160001	205320000	#FF4848	1	0.875
chr1	205320001	205560000	A.1.2.2.1.2.2.1.1.2	0.773519163763066	.	205320001	205560000	#FF4848	1	0.875
chr1	205560001	205720000	A.1.2.1.1.1.2.1.2.2.1.2	0.876887340301974	.	205560001	205720000	#FF4848	1	0.875
chr1	205720001	205920000	A.2.1.2.2.2.2.1.1.1	0.590011614401858	.	205720001	205920000	#FF9191	1	0.75
chr1	205920001	205960000	A.2.1.2.2.1.2.2.2.2	0.596980255516841	.	205920001	205960000	#FF9191	1	0.75
chr1	206080001	206160000	A.2.1.2.2.1.2.2.2.2	0.596980255516841	.	206080001	206160000	#FF9191	1	0.75
chr1	206160001	206360000	A.2.1.1.2.2.2.2.2.2	0.653890824622532	.	206160001	206360000	#FF9191	1	0.75
chr1	206480001	206560000	A.2.2.2.1.1.2	0.51451800232288	.	206480001	206560000	#FFDADA	1	0.625
chr1	206560001	206960000	A.1.1.1.1.2.1.1.1	0.994192799070848	.	206560001	206960000	#FF0000	1	1
chr1	206960001	207200000	A.1.1.2.2.1.1.1	0.924506387921022	.	206960001	207200000	#FF0000	1	1
chr1	207200001	207480000	A.2.1.2.1.1.2.1.1.1.1	0.642276422764228	.	207200001	207480000	#FF9191	1	0.75
chr1	207480001	207760000	A.1.2.1.2.1.2.1.1.2.2	0.830429732868757	.	207480001	207760000	#FF4848	1	0.875
chr1	207760001	208160000	A.1.2.1.2.1.2.1.1.1.2	0.832752613240418	.	207760001	208160000	#FF4848	1	0.875
chr1	208160001	208440000	A.2.2.1.1.2.1.2.2.2.1	0.544715447154472	.	208160001	208440000	#FFDADA	1	0.625
chr1	208440001	209160000	B.1.2.2.2.2.1.1.1	0.248548199767712	.	208440001	209160000	#9191FF	1	0.375
chr1	209160001	209320000	A.2.1.2.1.2.2.1.1.2	0.616724738675958	.	209160001	209320000	#FF9191	1	0.75
chr1	209320001	209760000	B.1.2.1.2.1.2.2.2.2.2.2	0.335656213704994	.	209320001	209760000	#9191FF	1	0.375
chr1	209760001	210000000	A.2.1.1.1.1.1.1.2.2	0.718931475029036	.	209760001	210000000	#FF9191	1	0.75
chr1	210000001	210400000	B.2.1.1.1.2.1.1.2.1.2	0.221835075493612	.	210000001	210400000	#4848FF	1	0.25
chr1	210400001	210600000	B.1.1.2.1.1.2.2.1.1.2	0.401858304297329	.	210400001	210600000	#DADAFF	1	0.5
chr1	210600001	210800000	B.1.2.1.2.1.2.2.2.2.2.1.1	0.337979094076655	.	210600001	210800000	#9191FF	1	0.375
chr1	210800001	210960000	B.1.2.2.1.1.1.2.2.1.2	0.291521486643438	.	210800001	210960000	#9191FF	1	0.375
chr1	210960001	211240000	B.2.1.1.1.2.2.1	0.218350754936121	.	210960001	211240000	#4848FF	1	0.25
chr1	211240001	211440000	B.1.1.2.1.1.1.2.2.2.1	0.416957026713124	.	211240001	211440000	#DADAFF	1	0.5
chr1	211440001	211680000	A.1.2.1.2.1.1.1.2.2.1	0.83855981416957	.	211440001	211680000	#FF4848	1	0.875
chr1	211680001	211880000	A.1.2.1.2.1.1.1.2.1.2	0.839721254355401	.	211680001	211880000	#FF4848	1	0.875
chr1	211880001	212320000	A.1.1.1.1.2.2.1.1	0.989547038327526	.	211880001	212320000	#FF0000	1	1
chr1	212320001	212680000	A.1.1.1.1.2.2.2.2.1	0.986062717770035	.	212320001	212680000	#FF0000	1	1
chr1	212680001	213000000	A.1.1.1.1.1.2.1.1	0.99883855981417	.	212680001	213000000	#FF0000	1	1
chr1	213000001	213240000	A.1.1.1.2.1.1.1.1	0.983739837398374	.	213000001	213240000	#FF0000	1	1
chr1	213240001	213480000	A.2.1.2.1.1.1.2.1.2.2.2	0.644599303135889	.	213240001	213480000	#FF9191	1	0.75
chr1	213480001	214040000	B.2.1.2.2.2.2.1.2	0.114982578397213	.	213480001	214040000	#4848FF	1	0.25
chr1	214040001	214360000	B.2.1.2.2.2.2.1.1	0.116144018583043	.	214040001	214360000	#4848FF	1	0.25
chr1	214360001	214560000	B.1.1.1.2.2.2.2.1.1	0.43321718931475	.	214360001	214560000	#DADAFF	1	0.5
chr1	214560001	214840000	B.1.2.1.2.1.2.1.2.2.1	0.347270615563298	.	214560001	214840000	#9191FF	1	0.375
chr1	214840001	215280000	B.2.2.1.2.2.1.2.1.2.1.2	0.0464576074332172	.	214840001	215280000	#0000FF	1	0.125
chr1	215280001	215720000	B.2.2.2.1.1.2.2.1.2.2	0.0255516840882695	.	215280001	215720000	#0000FF	1	0.125
chr1	215720001	215840000	B.1.1.2.1.1.1.1.1.1	0.427409988385598	.	215720001	215840000	#DADAFF	1	0.5
chr1	215840001	216520000	B.2.2.2.1.1.2.2.1.2.1	0.0267131242740999	.	215840001	216520000	#0000FF	1	0.125
chr1	216520001	216800000	B.2.2.1.2.2.1.2.1.2.1.1	0.0476190476190476	.	216520001	216800000	#0000FF	1	0.125
chr1	216800001	216920000	B.2.1.1.2.2.1.1.2	0.196283391405343	.	216800001	216920000	#4848FF	1	0.25
chr1	216920001	217080000	B.2.1.1.2.2.2.2.1.2.2	0.183507549361208	.	216920001	217080000	#4848FF	1	0.25
chr1	217080001	217400000	B.2.2.1.2.2.1.2.2	0.0441347270615563	.	217080001	217400000	#0000FF	1	0.125
chr1	217400001	217600000	B.2.1.1.2.2.2.1.2.2.2.1	0.18815331010453	.	217400001	217600000	#4848FF	1	0.25
chr1	217600001	217840000	B.1.1.1.2.2.2.2.1.2	0.43205574912892	.	217600001	217840000	#DADAFF	1	0.5
chr1	217840001	218440000	B.2.2.2.1.1.2.2.1.1	0.0278745644599303	.	217840001	218440000	#0000FF	1	0.125
chr1	218440001	218760000	B.1.2.2.1.1.1.2.1.2	0.293844367015099	.	218440001	218760000	#9191FF	1	0.375
chr1	218760001	218920000	B.2.1.2.2.1.1.1.2	0.142857142857143	.	218760001	218920000	#4848FF	1	0.25
chr1	218920001	219240000	B.2.1.1.2.2.2.1.2.2.2.2	0.186991869918699	.	218920001	219240000	#4848FF	1	0.25
chr1	219240001	219400000	A.2.1.2.1.2.2.2.2.2	0.610917537746806	.	219240001	219400000	#FF9191	1	0.75
chr1	219400001	219560000	B.1.1.2.1.1.1.1.1.2	0.426248548199768	.	219400001	219560000	#DADAFF	1	0.5
chr1	219560001	219720000	A.2.2.2.2.2.2.1.1.2	0.477351916376307	.	219560001	219720000	#FFDADA	1	0.625
chr1	219720001	220160000	B.1.1.2.1.1.1.1.2.2	0.423925667828107	.	219720001	220160000	#DADAFF	1	0.5
chr1	220160001	220320000	A.1.2.2.2.1.1.1.1.1.2	0.766550522648084	.	220160001	220320000	#FF4848	1	0.875
chr1	220320001	220480000	A.1.2.2.2.1.1.2.2.1.1	0.759581881533101	.	220320001	220480000	#FF4848	1	0.875
chr1	220480001	220840000	B.1.2.1.2.1.2.1.2.2.2.2.1	0.344947735191638	.	220480001	220840000	#9191FF	1	0.375
chr1	220840001	220960000	A.2.2.1.1.1.2.2.1	0.559814169570267	.	220840001	220960000	#FFDADA	1	0.625
chr1	220960001	221160000	B.1.2.2.1.1.1.2.1.1.1.2.1	0.29732868757259	.	220960001	221160000	#9191FF	1	0.375
chr1	221160001	221320000	B.1.1.1.2.2.2.1.1.1	0.439024390243902	.	221160001	221320000	#DADAFF	1	0.5
chr1	221320001	221640000	B.1.2.2.1.1.2.1.2.2.2.2	0.281068524970964	.	221320001	221640000	#9191FF	1	0.375
chr1	221640001	221840000	A.2.2.1.1.2.2.1.2.1	0.54006968641115	.	221640001	221840000	#FFDADA	1	0.625
chr1	221840001	222040000	A.1.1.2.2.2.2.2.2.1	0.89082462253194	.	221840001	222040000	#FF0000	1	1
chr1	222040001	222280000	A.2.2.1.1.1.2.1.1	0.565621370499419	.	222040001	222280000	#FFDADA	1	0.625
chr1	222280001	222720000	B.1.2.1.2.1.2.2.2.2.1	0.339140534262485	.	222280001	222720000	#9191FF	1	0.375
chr1	222720001	223000000	A.2.1.1.1.1.1.1.2.1	0.720092915214866	.	222720001	223000000	#FF9191	1	0.75
chr1	223000001	223200000	B.1.2.2.1.1.1.2.1.1.1.1	0.29849012775842	.	223000001	223200000	#9191FF	1	0.375
chr1	223200001	223360000	B.1.1.2.1.1.1.2.2.1.2	0.418118466898955	.	223200001	223360000	#DADAFF	1	0.5
chr1	223360001	223680000	B.1.2.2.1.1.1.2.2.2.1	0.290360046457607	.	223360001	223680000	#9191FF	1	0.375
chr1	223680001	223800000	B.1.2.1.2.1.1.2	0.35191637630662	.	223680001	223800000	#9191FF	1	0.375
chr1	223800001	224080000	A.2.2.1.1.2.1.1.2.1.2	0.551684088269454	.	223800001	224080000	#FFDADA	1	0.625
chr1	224080001	224200000	A.2.2.2.2.2.1.1.2	0.480836236933798	.	224080001	224200000	#FFDADA	1	0.625
chr1	224200001	224680000	A.1.1.2.1.2.1.1.2.1.2	0.9465737514518	.	224200001	224680000	#FF0000	1	1
chr1	224680001	225200000	B.1.2.1.2.1.2.2.2.1	0.340301974448316	.	224680001	225200000	#9191FF	1	0.375
chr1	225200001	225280000	B.2.1.2.2.1.2.1.1	0.140534262485482	.	225200001	225280000	#4848FF	1	0.25
chr1	225280001	225560000	B.2.1.1.1.2.1.1.1	0.224157955865273	.	225280001	225560000	#4848FF	1	0.25
chr1	225560001	225960000	A.2.1.1.1.1.2.2.1.1.2.1	0.713124274099884	.	225560001	225960000	#FF9191	1	0.75
chr1	225960001	226200000	A.1.2.1.2.1.1.1.2.2.2	0.83739837398374	.	225960001	226200000	#FF4848	1	0.875
chr1	226200001	226600000	A.1.1.1.1.2.2.2.2.2	0.984901277584204	.	226200001	226600000	#FF0000	1	1
chr1	226600001	226840000	A.2.1.1.1.2.1.2.2	0.70150987224158	.	226600001	226840000	#FF9191	1	0.75
chr1	226840001	227080000	A.1.1.2.2.2.2.1.2.1.2	0.894308943089431	.	226840001	227080000	#FF0000	1	1
chr1	227080001	227200000	A.2.2.1.1.2.2.1.1.1	0.542392566782811	.	227080001	227200000	#FFDADA	1	0.625
chr1	227200001	227440000	B.1.1.2.1.1.1.2.2.2.2	0.415795586527294	.	227200001	227440000	#DADAFF	1	0.5
chr1	227440001	227920000	B.1.2.2.1.1.1.1.1.1.2.2	0.303135888501742	.	227440001	227920000	#9191FF	1	0.375
chr1	227920001	228240000	B.1.1.1.2.2.2.1.2.2	0.434378629500581	.	227920001	228240000	#DADAFF	1	0.5
chr1	228240001	228440000	A.2.1.2.1.2.1.1.2.1	0.626016260162602	.	228240001	228440000	#FF9191	1	0.75
chr1	228440001	228560000	B.1.1.2.1.2.2.1.2.2	0.387921022067364	.	228440001	228560000	#DADAFF	1	0.5
chr1	228560001	228760000	A.2.1.2.1.2.1.1.1	0.627177700348432	.	228560001	228760000	#FF9191	1	0.75
chr1	228760001	229040000	B.1.1.1.2.2.2.1.2.1	0.435540069686411	.	228760001	229040000	#DADAFF	1	0.5
chr1	229040001	229160000	B.1.1.1.2.2.2.1.1.2.2	0.436701509872242	.	229040001	229160000	#DADAFF	1	0.5
chr1	229160001	229320000	B.1.1.1.1.1.2.2.1	0.463414634146341	.	229160001	229320000	#DADAFF	1	0.5
chr1	229320001	229640000	A.1.2.1.2.1.1.1.1.2	0.842044134727062	.	229320001	229640000	#FF4848	1	0.875
chr1	229640001	229800000	A.1.2.2.2.1.1.1.2.2	0.761904761904762	.	229640001	229800000	#FF4848	1	0.875
chr1	229800001	230000000	A.2.2.2.2.1.2.1.1.2	0.490127758420441	.	229800001	230000000	#FFDADA	1	0.625
chr1	230000001	230160000	A.2.2.2.2.1.2.1.2.2	0.48548199767712	.	230000001	230160000	#FFDADA	1	0.625
chr1	230160001	230480000	A.1.2.1.2.1.2.1.1.1.1.1	0.835075493612079	.	230160001	230480000	#FF4848	1	0.875
chr1	230480001	230680000	B.1.2.1.2.1.2.2.1.1	0.342624854819977	.	230480001	230680000	#9191FF	1	0.375
chr1	230680001	231000000	B.1.1.2.1.1.2.2.1.2.2	0.399535423925668	.	230680001	231000000	#DADAFF	1	0.5
chr1	231000001	231200000	A.2.2.1.1.1.2.1.2.2.1.2	0.562137049941928	.	231000001	231200000	#FFDADA	1	0.625
chr1	231200001	231360000	B.1.1.1.1.1.2.2.2	0.462253193960511	.	231200001	231360000	#DADAFF	1	0.5
chr1	231360001	231760000	A.1.2.2.2.1.1.2.1	0.760743321718931	.	231360001	231760000	#FF4848	1	0.875
chr1	231760001	232000000	B.1.1.2.1.1.2.2.1.2.1	0.400696864111498	.	231760001	232000000	#DADAFF	1	0.5
chr1	232000001	232440000	B.2.1.1.1.2.2.2	0.21718931475029	.	232000001	232440000	#4848FF	1	0.25
chr1	232440001	232520000	B.1.2.2.1.1.2.1.2.1.2	0.284552845528455	.	232440001	232520000	#9191FF	1	0.375
chr1	232520001	232680000	B.2.1.1.1.2.1.1.2.1.1	0.222996515679443	.	232520001	232680000	#4848FF	1	0.25
chr1	232680001	232880000	B.1.1.2.1.1.1.2.2.1.1	0.419279907084785	.	232680001	232880000	#DADAFF	1	0.5
chr1	232880001	233440000	B.1.1.2.1.1.2.1.1.1.2	0.411149825783972	.	232880001	233440000	#DADAFF	1	0.5
chr1	233440001	233600000	B.1.2.1.2.1.2.1.1	0.35075493612079	.	233440001	233600000	#9191FF	1	0.375
chr1	233600001	233760000	B.1.2.2.1.1.2.1.2.2.1	0.283391405342625	.	233600001	233760000	#9191FF	1	0.375
chr1	233760001	233880000	B.1.2.1.2.2.2.1.2	0.312427409988386	.	233760001	233880000	#9191FF	1	0.375
chr1	233880001	234240000	B.1.2.2.2.2.1.2	0.245063879210221	.	233880001	234240000	#9191FF	1	0.375
chr1	234240001	234520000	A.2.1.2.1.1.2.1.2.2.1	0.635307781649245	.	234240001	234520000	#FF9191	1	0.75
chr1	234520001	234840000	A.1.1.1.1.2.1.2.1	0.991869918699187	.	234520001	234840000	#FF0000	1	1
chr1	234840001	234960000	A.1.1.2.1.1.2.2.2.2	0.952380952380952	.	234840001	234960000	#FF0000	1	1
chr1	234960001	235200000	A.1.1.1.1.1.2.1.2	0.997677119628339	.	234960001	235200000	#FF0000	1	1
chr1	235240001	235280000	A.1.1.1.1.1.2.1.2	0.997677119628339	.	235240001	235280000	#FF0000	1	1
chr1	235280001	235480000	A.1.1.1.1.2.1.2.2	0.990708478513357	.	235280001	235480000	#FF0000	1	1
chr1	235480001	235640000	A.1.2.1.1.1.2.1.2.1	0.879210220673635	.	235480001	235640000	#FF4848	1	0.875
chr1	235640001	236160000	A.1.1.1.2.1.1.1.2	0.982578397212544	.	235640001	236160000	#FF0000	1	1
chr1	236160001	236480000	A.1.1.2.1.2.1.2.2.2	0.939605110336818	.	236160001	236480000	#FF0000	1	1
chr1	236480001	236760000	A.1.2.2.2.1.1.1.1.2.1	0.765389082462253	.	236480001	236760000	#FF4848	1	0.875
chr1	236760001	237080000	A.2.2.1.1.2.1.2.1.2.2	0.547038327526132	.	236760001	237080000	#FFDADA	1	0.625
chr1	237080001	237360000	B.2.1.1.2.2.2.2.1.2.1	0.184668989547038	.	237080001	237360000	#4848FF	1	0.25
chr1	237360001	237760000	B.2.1.2.2.2.2.2.2	0.112659698025552	.	237360001	237760000	#4848FF	1	0.25
chr1	237760001	237960000	B.2.1.2.2.2.1.2.2.2.2	0.117305458768873	.	237760001	237960000	#4848FF	1	0.25
chr1	237960001	238280000	B.2.2.1.2.2.1.2.1.2.2	0.0452961672473868	.	237960001	238280000	#0000FF	1	0.125
chr1	238280001	238440000	B.2.2.1.2.2.2.1.2	0.040650406504065	.	238280001	238440000	#0000FF	1	0.125
chr1	238440001	238560000	B.2.2.1.1.1.2.1.1	0.105691056910569	.	238440001	238560000	#0000FF	1	0.125
chr1	238560001	239080000	B.2.2.2.2.1.2.1.2	0.00696864111498258	.	238560001	239080000	#0000FF	1	0.125
chr1	239080001	239280000	B.2.2.2.1.1.2.1	0.0290360046457607	.	239080001	239280000	#0000FF	1	0.125
chr1	239280001	239520000	B.2.2.2.2.1.2.2	0.00580720092915215	.	239280001	239520000	#0000FF	1	0.125
chr1	239520001	239680000	B.2.2.1.2.2.2.1.1.1	0.0429732868757259	.	239520001	239680000	#0000FF	1	0.125
chr1	239680001	240040000	B.2.2.2.2.1.1	0.00929152148664344	.	239680001	240040000	#0000FF	1	0.125
chr1	240040001	240200000	B.2.1.2.2.2.1.2.1.2	0.121951219512195	.	240040001	240200000	#4848FF	1	0.25
chr1	240200001	240360000	B.2.1.2.2.2.1.2.1.1	0.123112659698026	.	240200001	240360000	#4848FF	1	0.25
chr1	240360001	240800000	B.2.2.2.2.1.2.1.1	0.00813008130081301	.	240360001	240800000	#0000FF	1	0.125
chr1	240800001	241120000	B.2.2.1.2.2.1.1.1	0.0511033681765389	.	240800001	241120000	#0000FF	1	0.125
chr1	241120001	241200000	B.2.1.1.2.2.1.2.1	0.195121951219512	.	241120001	241200000	#4848FF	1	0.25
chr1	241200001	241280000	B.2.1.2.2.1.2.2.2.2.1	0.128919860627178	.	241200001	241280000	#4848FF	1	0.25
chr1	241280001	241680000	B.2.1.2.2.2.2.2.1	0.113821138211382	.	241280001	241680000	#4848FF	1	0.25
chr1	241680001	241840000	A.2.1.2.1.2.2.2.1.2	0.613240418118467	.	241680001	241840000	#FF9191	1	0.75
chr1	241840001	242080000	A.2.2.2.2.2.2.1.2	0.476190476190476	.	241840001	242080000	#FFDADA	1	0.625
chr1	242080001	242200000	B.1.1.1.2.1.2	0.443670150987224	.	242080001	242200000	#DADAFF	1	0.5
chr1	242200001	242400000	B.1.2.2.1.1.2.1.2.2.2.1	0.282229965156794	.	242200001	242400000	#9191FF	1	0.375
chr1	242400001	242560000	B.1.2.2.1.1.2.1.2.1.1	0.285714285714286	.	242400001	242560000	#9191FF	1	0.375
chr1	242560001	242920000	B.2.1.1.2.2.2.1.2.1	0.19047619047619	.	242560001	242920000	#4848FF	1	0.25
chr1	242920001	243200000	B.1.2.2.1.1.1.2.1.1.2	0.295005807200929	.	242920001	243200000	#9191FF	1	0.375
chr1	243240001	243720000	A.1.2.2.2.1.1.2.2.2.1	0.75725900116144	.	243240001	243720000	#FF4848	1	0.875
chr1	243720001	243880000	A.1.2.2.2.1.1.2.2.2.2	0.75609756097561	.	243720001	243880000	#FF4848	1	0.875
chr1	243880001	244000000	A.2.1.1.1.2.1.2.1	0.70267131242741	.	243880001	244000000	#FF9191	1	0.75
chr1	244000001	244480000	A.2.1.2.1.1.1.2.1.2.1.2.2	0.646922183507549	.	244000001	244480000	#FF9191	1	0.75
chr1	244480001	244640000	A.1.2.1.2.1.2.2.2.2	0.824622531939605	.	244480001	244640000	#FF4848	1	0.875
chr1	244640001	244960000	A.2.1.2.1.1.1.2.1.2.1.2.1	0.64808362369338	.	244640001	244960000	#FF9191	1	0.75
chr1	244960001	245200000	A.1.1.2.2.2.2.2.2.2	0.889663182346109	.	244960001	245200000	#FF0000	1	1
chr1	245200001	245480000	B.1.1.2.1.1.1.2.1.1.2	0.421602787456446	.	245200001	245480000	#DADAFF	1	0.5
chr1	245480001	245760000	B.1.2.1.2.1.2.2.2.2.2.1.2	0.336817653890825	.	245480001	245760000	#9191FF	1	0.375
chr1	245760001	245880000	A.2.2.2.2.2.1.2	0.479674796747967	.	245760001	245880000	#FFDADA	1	0.625
chr1	245880001	246240000	B.1.1.2.1.1.1.2.1.1.1	0.422764227642276	.	245880001	246240000	#DADAFF	1	0.5
chr1	246240001	246680000	A.2.2.1.1.2.1.2.1.2.1	0.548199767711963	.	246240001	246680000	#FFDADA	1	0.625
chr1	246680001	246840000	A.1.2.1.2.1.2.2.2.1	0.825783972125436	.	246680001	246840000	#FF4848	1	0.875
chr1	246840001	246960000	A.2.1.2.1.2.1.2.1.1.1	0.623693379790941	.	246840001	246960000	#FF9191	1	0.75
chr1	246960001	247120000	A.1.2.2.2.1.2.1.1.1	0.754936120789779	.	246960001	247120000	#FF4848	1	0.875
chr1	247120001	247360000	A.2.1.2.1.2.2.2.1.1	0.614401858304297	.	247120001	247360000	#FF9191	1	0.75
chr1	247360001	247680000	A.2.2.2.2.2.2.1.1.1	0.478513356562137	.	247360001	247680000	#FFDADA	1	0.625
chr1	247680001	248160000	B.2.2.1.2.2.1.2.1.1	0.0487804878048781	.	247680001	248160000	#0000FF	1	0.125
chr1	248160001	248320000	B.2.1.2.2.1.2.2.2.2.2	0.127758420441347	.	248160001	248320000	#4848FF	1	0.25
chr1	248320001	248640000	B.1.2.1.2.1.2.1.2.1.2	0.348432055749129	.	248320001	248640000	#9191FF	1	0.375
chr1	248640001	248760000	A.2.2.2.2.2.1.1.1	0.481997677119628	.	248640001	248760000	#FFDADA	1	0.625
chr1	248760001	248920000	A.2.2.1.1.1.2.2.2.2.1	0.556329849012776	.	248760001	248920000	#FFDADA	1	0.625
chr1	249040001	249120000	A.2.2.1.1.1.2.2.2.2.1	0.556329849012776	.	249040001	249120000	#FFDADA	1	0.625
chr1	249120001	249240000	A.1.2.2.2.1.2.2.2	0.749128919860627	.	249120001	249240000	#FF4848	1	0.875
chr2	1	320000	B.1.1.1.2.2.1.1.2.1	0.432071269487751	.	1	320000	#DADAFF	1	0.5
chr2	320001	600000	B.1.1.2.2.1.1.2.1.2	0.404231625835189	.	320001	600000	#DADAFF	1	0.5
chr2	600001	720000	A.2.2.1.2.1.1.2.2.2	0.544543429844098	.	600001	720000	#FFDADA	1	0.625
chr2	760001	1080000	A.2.2.1.2.1.1.2.2.2	0.544543429844098	.	760001	1080000	#FFDADA	1	0.625
chr2	1080001	1600000	B.1.2.2.1.2.1.2.1.1.1	0.318485523385301	.	1080001	1600000	#9191FF	1	0.375
chr2	1600001	1800000	B.1.2.1.1.1.1.1.1.2.2	0.384187082405345	.	1600001	1800000	#9191FF	1	0.375
chr2	1800001	1880000	B.1.1.2.2.1.2.2	0.397550111358575	.	1800001	1880000	#DADAFF	1	0.5
chr2	1880001	2160000	B.2.1.1.2.2.2.2.1.2.1	0.208240534521158	.	1880001	2160000	#4848FF	1	0.25
chr2	2160001	2520000	B.2.2.1.2.1.2.1.1.2.1	0.0857461024498886	.	2160001	2520000	#0000FF	1	0.125
chr2	2520001	2720000	B.1.2.1.2.2.1.2.2.1.2	0.332962138084633	.	2520001	2720000	#9191FF	1	0.375
chr2	2760001	2800000	B.1.2.1.2.2.1.2.2.1.2	0.332962138084633	.	2760001	2800000	#9191FF	1	0.375
chr2	2800001	3160000	B.1.1.1.2.2.1.2.1	0.429844097995546	.	2800001	3160000	#DADAFF	1	0.5
chr2	3160001	3360000	A.2.2.1.1.1.1.2.1.1	0.579064587973274	.	3160001	3360000	#FFDADA	1	0.625
chr2	3360001	3440000	A.2.1.1.2.1.2.2.1	0.677060133630289	.	3360001	3440000	#FF9191	1	0.75
chr2	3440001	3560000	A.2.1.2.2.1.1.1	0.615812917594655	.	3440001	3560000	#FF9191	1	0.75
chr2	3560001	3720000	A.2.1.1.1.2.2.1.2.2.1	0.692650334075724	.	3560001	3720000	#FF9191	1	0.75
chr2	3720001	3960000	B.1.2.2.1.1.2.2.1	0.321826280623608	.	3720001	3960000	#9191FF	1	0.375
chr2	3960001	4360000	B.2.2.2.1.2.1.2.2	0.0267260579064588	.	3960001	4360000	#0000FF	1	0.125
chr2	4360001	4720000	B.2.2.2.1.2.2.1.2.1	0.0244988864142539	.	4360001	4720000	#0000FF	1	0.125
chr2	4720001	4920000	B.2.2.1.2.2.2.1.2	0.0612472160356347	.	4720001	4920000	#0000FF	1	0.125
chr2	4920001	5040000	B.1.2.2.2.1.2.2	0.292873051224944	.	4920001	5040000	#9191FF	1	0.375
chr2	5120001	5320000	B.2.2.2.1.2.1.2.1	0.0278396436525612	.	5120001	5320000	#0000FF	1	0.125
chr2	5320001	5440000	B.2.1.2.1.2.2.1.2.2.1	0.17260579064588	.	5320001	5440000	#4848FF	1	0.25
chr2	5440001	5800000	B.2.2.1.2.2.2.1.1.2	0.0623608017817372	.	5440001	5800000	#0000FF	1	0.125
chr2	5800001	6120000	B.2.1.2.1.1.1.2.1	0.200445434298441	.	5800001	6120000	#4848FF	1	0.25
chr2	6120001	6360000	B.1.2.1.2.2.1.1	0.33630289532294	.	6120001	6360000	#9191FF	1	0.375
chr2	6360001	6600000	A.2.2.1.2.1.1.2.2.1	0.5456570155902	.	6360001	6600000	#FFDADA	1	0.625
chr2	6600001	6960000	B.1.2.2.2.2.2.2.2	0.280623608017817	.	6600001	6960000	#9191FF	1	0.375
chr2	6960001	7160000	A.2.1.1.2.2.2.2.1.1.1.2	0.653674832962138	.	6960001	7160000	#FF9191	1	0.75
chr2	7160001	7520000	A.2.2.2.1.2.2.2.2.1.1	0.486636971046771	.	7160001	7520000	#FFDADA	1	0.625
chr2	7520001	7840000	A.2.2.2.2.1.2.1.2.1	0.474387527839644	.	7520001	7840000	#FFDADA	1	0.625
chr2	7840001	8120000	A.2.2.1.1.1.1.2.2.1.2	0.575723830734967	.	7840001	8120000	#FFDADA	1	0.625
chr2	8120001	8280000	A.1.2.2.2.1.1.1.2	0.739420935412027	.	8120001	8280000	#FF4848	1	0.875
chr2	8280001	8560000	A.1.1.2.2.1.1.2.1.2	0.875278396436526	.	8280001	8560000	#FF0000	1	1
chr2	8560001	8720000	A.1.2.1.1.2.2.1.2.2	0.826280623608018	.	8560001	8720000	#FF4848	1	0.875
chr2	8720001	9160000	A.1.2.2.1.2.2.1.1.2	0.755011135857461	.	8720001	9160000	#FF4848	1	0.875
chr2	9160001	9560000	A.2.1.1.1.2.1.2.2.1	0.699331848552339	.	9160001	9560000	#FF9191	1	0.75
chr2	9560001	9920000	A.1.1.1.1.2.2.2	0.987750556792873	.	9560001	9920000	#FF0000	1	1
chr2	9920001	10160000	A.1.1.2.1.2.1.1.2.2	0.89532293986637	.	9920001	10160000	#FF0000	1	1
chr2	10160001	10320000	A.1.2.2.2.2.1.1.1.2	0.726057906458797	.	10160001	10320000	#FF4848	1	0.875
chr2	10320001	10600000	A.1.1.2.1.2.1.1.2.1.1	0.897550111358575	.	10320001	10600000	#FF0000	1	1
chr2	10600001	10960000	A.1.1.2.1.2.1.1.2.1.2	0.896436525612472	.	10600001	10960000	#FF0000	1	1
chr2	10960001	11240000	A.2.1.1.2.2.2.1.1.1.1	0.664810690423163	.	10960001	11240000	#FF9191	1	0.75
chr2	11240001	11600000	A.1.1.2.2.2.1.2.1	0.858574610244989	.	11240001	11600000	#FF0000	1	1
chr2	11600001	11760000	A.2.1.1.2.2.2.2.1.1.2.2	0.651447661469933	.	11600001	11760000	#FF9191	1	0.75
chr2	11760001	12240000	A.1.1.2.2.1.2.1.1.2	0.869710467706013	.	11760001	12240000	#FF0000	1	1
chr2	12240001	12560000	A.2.1.1.1.2.2.1.2.1.2	0.693763919821826	.	12240001	12560000	#FF9191	1	0.75
chr2	12560001	12720000	A.2.1.1.2.2.2.2.1.1.2.1	0.652561247216036	.	12560001	12720000	#FF9191	1	0.75
chr2	12720001	12880000	A.2.2.1.1.1.1.2.2.1.1	0.576837416481069	.	12720001	12880000	#FFDADA	1	0.625
chr2	12880001	13200000	B.1.2.1.2.2.1.2.2.1.1	0.334075723830735	.	12880001	13200000	#9191FF	1	0.375
chr2	13200001	13400000	B.2.1.2.1.1.1.2.2.1.1	0.199331848552339	.	13200001	13400000	#4848FF	1	0.25
chr2	13400001	13600000	B.2.2.1.2.1.1.2.1	0.0902004454342984	.	13400001	13600000	#0000FF	1	0.125
chr2	13600001	13760000	B.2.1.1.2.1.1.2.2.1.1	0.240534521158129	.	13600001	13760000	#4848FF	1	0.25
chr2	13760001	14160000	B.2.2.1.2.2.1.1.2.2	0.066815144766147	.	13760001	14160000	#0000FF	1	0.125
chr2	14160001	14360000	B.2.2.1.2.1.1.1.2	0.0913140311804009	.	14160001	14360000	#0000FF	1	0.125
chr2	14360001	14680000	B.2.2.1.2.2.2.1.1.1	0.0634743875278396	.	14360001	14680000	#0000FF	1	0.125
chr2	14680001	15080000	B.2.1.2.1.1.1.2.2.1.2	0.198218262806236	.	14680001	15080000	#4848FF	1	0.25
chr2	15080001	15240000	B.1.2.1.1.1.1.1.2.2.2	0.379732739420935	.	15080001	15240000	#9191FF	1	0.375
chr2	15240001	15400000	A.2.2.2.1.2.2.1.2.2	0.488864142538975	.	15240001	15400000	#FFDADA	1	0.625
chr2	15400001	15760000	A.2.1.1.1.2.2.1.2.2.2.2	0.690423162583519	.	15400001	15760000	#FF9191	1	0.75
chr2	15760001	16080000	B.1.1.1.1.2.2.2.2.1	0.442093541202673	.	15760001	16080000	#DADAFF	1	0.5
chr2	16080001	16240000	B.1.1.2.2.1.2.1.2	0.398663697104677	.	16080001	16240000	#DADAFF	1	0.5
chr2	16240001	16280000	B.1.2.1.1.1.2.1	0.375278396436526	.	16240001	16280000	#9191FF	1	0.375
chr2	16320001	16400000	B.1.2.1.1.1.2.1	0.375278396436526	.	16320001	16400000	#9191FF	1	0.375
chr2	16400001	16800000	B.1.2.2.1.2.2.2.1.2	0.309576837416481	.	16400001	16800000	#9191FF	1	0.375
chr2	16800001	16920000	A.2.2.2.1.2.2.1.2.1	0.489977728285078	.	16800001	16920000	#FFDADA	1	0.625
chr2	16920001	17280000	B.2.1.1.2.2.1.2.1.2	0.221603563474388	.	16920001	17280000	#4848FF	1	0.25
chr2	17280001	17640000	B.1.2.2.1.2.2.2.1.1.2	0.310690423162583	.	17280001	17640000	#9191FF	1	0.375
chr2	17640001	17880000	A.2.2.2.1.2.2.1.1	0.49109131403118	.	17640001	17880000	#FFDADA	1	0.625
chr2	17880001	18040000	A.1.2.2.1.2.2.1.2.1.2	0.752783964365256	.	17880001	18040000	#FF4848	1	0.875
chr2	18040001	18560000	B.1.2.1.1.2.1.2.1.2	0.360801781737194	.	18040001	18560000	#9191FF	1	0.375
chr2	18560001	18760000	B.1.1.2.2.1.1.2.2.2.1	0.402004454342984	.	18560001	18760000	#DADAFF	1	0.5
chr2	18760001	19000000	B.1.2.2.1.2.1.2.2.1	0.315144766146993	.	18760001	19000000	#9191FF	1	0.375
chr2	19000001	19160000	B.1.2.1.1.1.1.1.1.2.1	0.385300668151448	.	19000001	19160000	#9191FF	1	0.375
chr2	19160001	19480000	B.1.2.2.1.2.1.2.2.2	0.314031180400891	.	19160001	19480000	#9191FF	1	0.375
chr2	19480001	20080000	B.1.1.2.2.1.1.2.2.2.2	0.400890868596882	.	19480001	20080000	#DADAFF	1	0.5
chr2	20080001	20360000	A.1.2.1.2.2.1.1	0.795100222717149	.	20080001	20360000	#FF4848	1	0.875
chr2	20360001	20840000	A.1.1.1.2.1.1.2.1.1	0.978841870824053	.	20360001	20840000	#FF0000	1	1
chr2	20840001	21040000	A.2.1.1.1.2.2.1.2.1.1	0.694877505567929	.	20840001	21040000	#FF9191	1	0.75
chr2	21040001	21240000	B.1.1.1.1.2.2.1.2	0.44543429844098	.	21040001	21240000	#DADAFF	1	0.5
chr2	21240001	21680000	B.2.1.2.1.1.1.1.1.1	0.204899777282851	.	21240001	21680000	#4848FF	1	0.25
chr2	21680001	21800000	B.2.1.2.1.2.2.1.1.2.2.1	0.175946547884187	.	21680001	21800000	#4848FF	1	0.25
chr2	21800001	21920000	B.2.2.1.2.1.1.1.1.1	0.0935412026726058	.	21800001	21920000	#0000FF	1	0.125
chr2	21920001	22200000	B.2.2.2.2.1.1.2	0.0167037861915367	.	21920001	22200000	#0000FF	1	0.125
chr2	22200001	22520000	B.2.2.2.1.2.2.1.1	0.0256124721603563	.	22200001	22520000	#0000FF	1	0.125
chr2	22520001	22720000	B.2.2.1.2.1.1.2.2.2	0.0879732739420935	.	22520001	22720000	#0000FF	1	0.125
chr2	22720001	23040000	B.2.2.2.2.1.1.1.2	0.0178173719376392	.	22720001	23040000	#0000FF	1	0.125
chr2	23040001	23160000	B.2.1.1.2.2.1.2.2.2.2	0.217149220489978	.	23040001	23160000	#4848FF	1	0.25
chr2	23160001	23560000	B.1.2.1.1.2.1.1.2.1.1.2	0.367483296213808	.	23160001	23560000	#9191FF	1	0.375
chr2	23560001	24000000	A.1.2.2.1.2.2.1.2.2	0.751670378619154	.	23560001	24000000	#FF4848	1	0.875
chr2	24000001	24160000	A.1.1.1.2.2.1.2.1.2.1	0.958797327394209	.	24000001	24160000	#FF0000	1	1
chr2	24160001	24360000	A.1.1.2.1.1.1.2.2.1.1.1	0.919821826280624	.	24160001	24360000	#FF0000	1	1
chr2	24360001	24440000	A.1.2.2.1.1.1.1.1.2	0.78173719376392	.	24360001	24440000	#FF4848	1	0.875
chr2	24440001	24600000	A.1.1.1.2.1.1.1.1.2	0.984409799554566	.	24440001	24600000	#FF0000	1	1
chr2	24600001	24840000	A.1.1.2.1.1.1.1.1.1.2.1.2	0.934298440979955	.	24600001	24840000	#FF0000	1	1
chr2	24840001	25000000	A.1.2.1.1.2.1.2.1.2	0.832962138084632	.	24840001	25000000	#FF4848	1	0.875
chr2	25000001	25080000	A.1.2.2.2.2.1.1.1.1	0.7271714922049	.	25000001	25080000	#FF4848	1	0.875
chr2	25080001	25360000	A.1.1.2.1.2.1.1.1.1.2	0.900890868596882	.	25080001	25360000	#FF0000	1	1
chr2	25360001	25440000	A.2.1.1.2.1.1.2	0.682628062360802	.	25360001	25440000	#FF9191	1	0.75
chr2	25440001	25640000	A.1.1.2.1.2.1.1.1.1.1	0.902004454342984	.	25440001	25640000	#FF0000	1	1
chr2	25640001	25760000	A.1.1.2.1.2.1.1.1.2.2	0.898663697104677	.	25640001	25760000	#FF0000	1	1
chr2	25760001	26120000	A.1.1.1.2.2.1.2.1.1.2	0.959910913140312	.	25760001	26120000	#FF0000	1	1
chr2	26120001	26360000	A.1.1.2.1.2.1.1.1.2.1	0.89977728285078	.	26120001	26360000	#FF0000	1	1
chr2	26360001	26600000	A.1.1.2.1.2.1.2.2.2.1.2	0.889755011135857	.	26360001	26600000	#FF0000	1	1
chr2	26600001	26960000	A.1.2.2.2.2.2.2.1	0.716035634743875	.	26600001	26960000	#FF4848	1	0.875
chr2	26960001	27200000	A.1.2.2.2.2.1.1.2.2	0.723830734966592	.	26960001	27200000	#FF4848	1	0.875
chr2	27200001	27640000	A.1.1.2.1.2.1.2.2.2.1.1	0.89086859688196	.	27200001	27640000	#FF0000	1	1
chr2	27640001	27920000	A.1.1.2.1.2.1.2.2.2.2	0.888641425389755	.	27640001	27920000	#FF0000	1	1
chr2	27920001	28080000	A.2.1.1.2.1.2.1.2	0.678173719376392	.	27920001	28080000	#FF9191	1	0.75
chr2	28080001	28320000	A.2.1.1.1.2.1.2.2.2	0.698218262806236	.	28080001	28320000	#FF9191	1	0.75
chr2	28320001	28440000	A.2.2.2.1.2.1.1.2.1.2	0.5	.	28320001	28440000	#FFDADA	1	0.625
chr2	28440001	28760000	A.1.2.2.2.2.2.2.2	0.714922048997773	.	28440001	28760000	#FF4848	1	0.875
chr2	28760001	29040000	A.1.2.1.1.2.1.1.1	0.837416481069042	.	28760001	29040000	#FF4848	1	0.875
chr2	29040001	29160000	A.1.2.2.2.2.1.1.2.1	0.724944320712695	.	29040001	29160000	#FF4848	1	0.875
chr2	29160001	29440000	A.1.1.2.2.2.1.1.1	0.860801781737194	.	29160001	29440000	#FF0000	1	1
chr2	29440001	29640000	A.2.1.1.2.2.2.1.1.2.2	0.660356347438753	.	29440001	29640000	#FF9191	1	0.75
chr2	29640001	29920000	A.2.2.2.1.2.1.1.1.2.2	0.502227171492205	.	29640001	29920000	#FFDADA	1	0.625
chr2	29920001	30040000	A.2.2.1.1.2.2.2.2	0.552338530066815	.	29920001	30040000	#FFDADA	1	0.625
chr2	30040001	30360000	A.2.2.2.1.2.1.1.1.2.1	0.503340757238307	.	30040001	30360000	#FFDADA	1	0.625
chr2	30360001	30960000	A.1.1.1.2.1.1.2.2	0.975501113585746	.	30360001	30960000	#FF0000	1	1
chr2	30960001	31240000	A.2.2.1.2.1.2.1.2.1.1	0.536748329621381	.	30960001	31240000	#FFDADA	1	0.625
chr2	31240001	31400000	A.2.2.1.2.2.2.2.2.2	0.514476614699332	.	31240001	31400000	#FFDADA	1	0.625
chr2	31400001	31560000	A.2.1.2.2.2.1.1.2.2	0.595768374164811	.	31400001	31560000	#FF9191	1	0.75
chr2	31560001	31640000	A.2.2.2.1.2.1.1.2.2.2	0.497772828507795	.	31560001	31640000	#FFDADA	1	0.625
chr2	31640001	31840000	B.1.1.1.1.2.2.2.1.2	0.443207126948775	.	31640001	31840000	#DADAFF	1	0.5
chr2	31840001	32080000	A.2.2.1.1.1.1.1.2.2	0.580178173719376	.	31840001	32080000	#FFDADA	1	0.625
chr2	32080001	32240000	A.1.1.2.1.1.1.2.2.1.2.2	0.916481069042316	.	32080001	32240000	#FF0000	1	1
chr2	32240001	32560000	A.1.1.1.2.2.2.2.1.2.2	0.942093541202673	.	32240001	32560000	#FF0000	1	1
chr2	32560001	32760000	A.1.1.2.1.1.1.2.2.1.1.2	0.918708240534521	.	32560001	32760000	#FF0000	1	1
chr2	32760001	33000000	A.1.2.1.1.2.2.1.2.1	0.82739420935412	.	32760001	33000000	#FF4848	1	0.875
chr2	33000001	33160000	A.2.1.1.2.2.2.2.1.2.2.2	0.648106904231626	.	33000001	33160000	#FF9191	1	0.75
chr2	33160001	33480000	A.2.2.1.2.1.2.2.2.1	0.528953229398664	.	33160001	33480000	#FFDADA	1	0.625
chr2	33480001	33680000	A.2.2.1.1.1.1.2.1.2	0.577951002227171	.	33480001	33680000	#FFDADA	1	0.625
chr2	33680001	33840000	A.1.2.2.2.1.1.1.1.2	0.740534521158129	.	33680001	33840000	#FF4848	1	0.875
chr2	33840001	34200000	B.1.2.2.1.2.1.2.1.1.2	0.317371937639198	.	33840001	34200000	#9191FF	1	0.375
chr2	34200001	34440000	B.2.1.1.2.1.2.2.2.1	0.230512249443207	.	34200001	34440000	#4848FF	1	0.25
chr2	34440001	34840000	B.2.2.1.2.2.2.2.2.2	0.0556792873051225	.	34440001	34840000	#0000FF	1	0.125
chr2	34840001	35000000	B.2.1.2.1.2.2.1.2.2.2	0.171492204899777	.	34840001	35000000	#4848FF	1	0.25
chr2	35000001	35400000	B.2.2.2.1.2.2.1.2.2	0.0233853006681514	.	35000001	35400000	#0000FF	1	0.125
chr2	35400001	35520000	B.2.1.2.1.2.2.1.1.2.1	0.17706013363029	.	35400001	35520000	#4848FF	1	0.25
chr2	35520001	35760000	B.2.2.1.2.2.1.1.1.2.2.1	0.0701559020044543	.	35520001	35760000	#0000FF	1	0.125
chr2	35760001	36080000	B.2.2.1.2.2.1.1.1.2.2.2	0.0690423162583519	.	35760001	36080000	#0000FF	1	0.125
chr2	36080001	36440000	B.2.1.1.2.2.1.2.2.1.2	0.219376391982183	.	36080001	36440000	#4848FF	1	0.25
chr2	36440001	36520000	B.1.1.1.1.2.2.1.1	0.446547884187082	.	36440001	36520000	#DADAFF	1	0.5
chr2	36520001	36840000	A.2.2.1.1.1.1.2.2.2	0.574610244988864	.	36520001	36840000	#FFDADA	1	0.625
chr2	36840001	37040000	A.2.2.2.2.1.2.1.1	0.475501113585746	.	36840001	37040000	#FFDADA	1	0.625
chr2	37040001	37320000	A.1.1.1.2.2.2.2.1.2.1.2	0.943207126948775	.	37040001	37320000	#FF0000	1	1
chr2	37320001	37560000	A.1.1.1.2.1.1.2.1.2.1	0.977728285077951	.	37320001	37560000	#FF0000	1	1
chr2	37560001	37720000	A.1.1.2.2.2.2.1.2.1	0.855233853006682	.	37560001	37720000	#FF0000	1	1
chr2	37720001	37880000	A.1.1.1.2.2.1.2.2.2.1.1	0.9543429844098	.	37720001	37880000	#FF0000	1	1
chr2	37880001	38040000	A.1.2.2.1.1.1.2.1	0.778396436525613	.	37880001	38040000	#FF4848	1	0.875
chr2	38040001	38560000	A.1.1.1.1.2.2.1.1	0.989977728285078	.	38040001	38560000	#FF0000	1	1
chr2	38560001	38800000	A.1.1.1.2.2.1.2.2.2.2	0.952115812917595	.	38560001	38800000	#FF0000	1	1
chr2	38800001	39080000	A.1.1.2.1.1.1.1.1.2.2.2	0.928730512249443	.	38800001	39080000	#FF0000	1	1
chr2	39080001	39480000	A.1.1.1.2.1.1.2.1.2.2	0.976614699331849	.	39080001	39480000	#FF0000	1	1
chr2	39480001	39760000	A.1.1.2.2.1.1.1.1.2	0.880846325167038	.	39480001	39760000	#FF0000	1	1
chr2	39760001	40040000	A.2.1.1.1.2.2.1.2.2.2.1	0.691536748329621	.	39760001	40040000	#FF9191	1	0.75
chr2	40040001	40600000	B.1.2.1.2.2.1.2.1	0.335189309576837	.	40040001	40600000	#9191FF	1	0.375
chr2	40600001	40760000	B.1.2.2.2.2.2.2.1	0.28173719376392	.	40600001	40760000	#9191FF	1	0.375
chr2	40760001	41080000	B.2.1.2.1.1.2.2.2.2	0.191536748329621	.	40760001	41080000	#4848FF	1	0.25
chr2	41080001	41200000	B.2.1.1.2.1.1.2.2.1.2	0.239420935412027	.	41080001	41200000	#4848FF	1	0.25
chr2	41200001	41440000	B.2.2.1.2.1.2.1.1.2.2.2	0.0835189309576837	.	41200001	41440000	#0000FF	1	0.125
chr2	41440001	41560000	B.2.1.1.2.1.1.2.2.2	0.238307349665924	.	41440001	41560000	#4848FF	1	0.25
chr2	41560001	41920000	B.2.1.1.2.2.2.2.1.1	0.209354120267261	.	41560001	41920000	#4848FF	1	0.25
chr2	41920001	42080000	B.1.1.2.2.1.1.2.1.1	0.405345211581292	.	41920001	42080000	#DADAFF	1	0.5
chr2	42080001	42320000	A.2.1.1.2.2.2.2.1.2.2.1	0.649220489977728	.	42080001	42320000	#FF9191	1	0.75
chr2	42320001	42720000	A.1.1.2.1.1.1.2.1.2	0.920935412026726	.	42320001	42720000	#FF0000	1	1
chr2	42720001	43000000	A.1.1.1.2.2.2.2.2.1.1.2	0.939866369710468	.	42720001	43000000	#FF0000	1	1
chr2	43000001	43200000	A.1.2.1.1.2.1.2.1.1	0.834075723830735	.	43000001	43200000	#FF4848	1	0.875
chr2	43200001	43840000	A.1.1.1.1.1.2.2.1	0.997772828507795	.	43200001	43840000	#FF0000	1	1
chr2	43840001	44000000	A.2.1.1.1.1.2.2.1	0.709354120267261	.	43840001	44000000	#FF9191	1	0.75
chr2	44000001	44240000	A.1.2.1.2.2.2.1.2.1	0.78619153674833	.	44000001	44240000	#FF4848	1	0.875
chr2	44240001	44360000	A.2.1.1.2.1.2.1.1.2	0.679287305122494	.	44240001	44360000	#FF9191	1	0.75
chr2	44360001	44640000	A.1.1.2.2.2.1.1.2	0.859688195991091	.	44360001	44640000	#FF0000	1	1
chr2	44640001	45080000	A.1.1.2.2.2.1.2.2	0.857461024498886	.	44640001	45080000	#FF0000	1	1
chr2	45080001	45240000	A.2.1.2.1.2.2.2.2.2.1	0.61804008908686	.	45080001	45240000	#FF9191	1	0.75
chr2	45240001	45560000	A.2.2.1.1.1.1.1.2.1	0.581291759465479	.	45240001	45560000	#FFDADA	1	0.625
chr2	45560001	45840000	A.1.2.2.1.2.2.1.1.1.2	0.756124721603563	.	45560001	45840000	#FF4848	1	0.875
chr2	45840001	46200000	A.1.1.1.2.2.2.2.2.1.1.1	0.94097995545657	.	45840001	46200000	#FF0000	1	1
chr2	46200001	46320000	A.2.1.2.2.2.1.1.1	0.599109131403118	.	46200001	46320000	#FF9191	1	0.75
chr2	46320001	46400000	A.2.2.1.2.2.1.1	0.526726057906459	.	46320001	46400000	#FFDADA	1	0.625
chr2	46400001	46720000	A.1.2.2.1.2.2.1.1.1.1	0.757238307349666	.	46400001	46720000	#FF4848	1	0.875
chr2	46720001	47120000	A.1.1.1.2.2.1.2.2.1	0.955456570155902	.	46720001	47120000	#FF0000	1	1
chr2	47120001	47360000	A.1.1.2.2.2.2.2.2.1.2	0.848552338530067	.	47120001	47360000	#FF0000	1	1
chr2	47360001	47520000	A.1.2.1.2.2.2.1.2.2	0.785077951002227	.	47360001	47520000	#FF4848	1	0.875
chr2	47520001	47680000	A.1.2.2.1.1.1.1.1.1	0.782850779510022	.	47520001	47680000	#FF4848	1	0.875
chr2	47680001	47880000	A.1.2.1.2.2.2.1.1.1.2.1	0.790645879732739	.	47680001	47880000	#FF4848	1	0.875
chr2	47880001	48120000	A.1.1.1.2.2.2.2.1.1	0.94543429844098	.	47880001	48120000	#FF0000	1	1
chr2	48120001	48360000	A.1.2.2.2.1.1.1.1.1.1	0.743875278396437	.	48120001	48360000	#FF4848	1	0.875
chr2	48360001	48760000	A.1.1.1.2.2.2.2.1.2.1.1	0.944320712694877	.	48360001	48760000	#FF0000	1	1
chr2	48760001	49000000	A.2.2.2.2.1.2.1.2.2	0.473273942093541	.	48760001	49000000	#FFDADA	1	0.625
chr2	49000001	49320000	B.1.2.1.1.2.1.1.2.1.1.1	0.368596881959911	.	49000001	49320000	#9191FF	1	0.375
chr2	49320001	49560000	B.2.1.1.2.2.2.2.1.2.2	0.207126948775056	.	49320001	49560000	#4848FF	1	0.25
chr2	49560001	49760000	B.2.1.2.1.1.1.2.2.2	0.197104677060134	.	49560001	49760000	#4848FF	1	0.25
chr2	49760001	50080000	B.2.2.1.2.1.2.1.1.2.2.1	0.0846325167037862	.	49760001	50080000	#0000FF	1	0.125
chr2	50080001	50280000	B.2.1.2.1.1.1.1.1.2.2	0.202672605790646	.	50080001	50280000	#4848FF	1	0.25
chr2	50280001	50400000	B.2.1.1.2.1.1.2.1	0.241648106904232	.	50280001	50400000	#4848FF	1	0.25
chr2	50400001	50720000	B.2.1.2.1.1.1.1.1.2.1	0.203786191536748	.	50400001	50720000	#4848FF	1	0.25
chr2	50720001	51360000	B.2.2.2.2.1.1.1.1	0.0189309576837416	.	50720001	51360000	#0000FF	1	0.125
chr2	51360001	51480000	B.2.2.1.2.1.1.1.1.2	0.0924276169265033	.	51360001	51480000	#0000FF	1	0.125
chr2	51480001	51680000	B.2.2.1.2.2.1.1.1.2.1	0.0712694877505568	.	51480001	51680000	#0000FF	1	0.125
chr2	51680001	51760000	B.2.1.1.2.1.2.2.1.1	0.232739420935412	.	51680001	51760000	#4848FF	1	0.25
chr2	51760001	52160000	B.2.2.2.1.2.2.2.2	0.0200445434298441	.	51760001	52160000	#0000FF	1	0.125
chr2	52160001	52320000	B.2.2.1.2.2.2.2.1	0.0601336302895323	.	52160001	52320000	#0000FF	1	0.125
chr2	52320001	52480000	B.2.2.1.2.1.1.2.2.1	0.089086859688196	.	52320001	52480000	#0000FF	1	0.125
chr2	52480001	52600000	B.2.1.1.2.1.2.2.2.2.1	0.229398663697105	.	52480001	52600000	#4848FF	1	0.25
chr2	52600001	53320000	B.2.2.2.1.2.2.2.1.2	0.0211581291759465	.	52600001	53320000	#0000FF	1	0.125
chr2	53320001	53640000	B.2.1.2.1.1.1.1.2	0.201559020044543	.	53320001	53640000	#4848FF	1	0.25
chr2	53640001	53920000	B.1.2.1.1.2.1.1.2.1.2	0.366369710467706	.	53640001	53920000	#9191FF	1	0.375
chr2	53920001	54080000	A.2.1.1.2.2.2.2.1.1.1.1	0.654788418708241	.	53920001	54080000	#FF9191	1	0.75
chr2	54080001	54280000	A.1.1.2.2.2.2.1.2.2.2	0.853006681514477	.	54080001	54280000	#FF0000	1	1
chr2	54280001	54360000	A.2.1.1.2.2.2.2.1.2.1	0.650334075723831	.	54280001	54360000	#FF9191	1	0.75
chr2	54360001	54720000	A.2.1.2.2.1.2.1.2.2	0.606904231625835	.	54360001	54720000	#FF9191	1	0.75
chr2	54720001	54920000	A.1.1.2.1.1.1.2.2.2.2	0.914253897550111	.	54720001	54920000	#FF0000	1	1
chr2	54920001	55160000	A.1.2.2.2.1.1.1.1.1.2.2	0.741648106904232	.	54920001	55160000	#FF4848	1	0.875
chr2	55160001	55440000	A.1.1.2.1.1.1.1.1.2.2.1	0.929844097995546	.	55160001	55440000	#FF0000	1	1
chr2	55440001	55640000	A.1.1.2.1.1.1.2.1.1.1	0.924276169265033	.	55440001	55640000	#FF0000	1	1
chr2	55640001	55920000	A.1.1.2.2.2.2.1.2.2.1	0.854120267260579	.	55640001	55920000	#FF0000	1	1
chr2	55920001	56400000	B.1.2.1.1.2.1.2.1.1.1	0.363028953229399	.	55920001	56400000	#9191FF	1	0.375
chr2	56400001	56720000	B.2.1.2.1.1.2.2.2.1	0.192650334075724	.	56400001	56720000	#4848FF	1	0.25
chr2	56720001	56920000	B.2.2.1.2.1.2.2.1.1.1	0.0779510022271715	.	56720001	56920000	#0000FF	1	0.125
chr2	56920001	57080000	B.2.1.2.1.2.2.2.1.2.2	0.167037861915367	.	56920001	57080000	#4848FF	1	0.25
chr2	57080001	57160000	B.2.1.1.2.1.2.2.2.2.2	0.228285077951002	.	57080001	57160000	#4848FF	1	0.25
chr2	57160001	57280000	B.2.1.1.2.1.1.1.1	0.243875278396437	.	57160001	57280000	#4848FF	1	0.25
chr2	57280001	57360000	B.2.1.1.2.1.2.2.1.2	0.23162583518931	.	57280001	57360000	#4848FF	1	0.25
chr2	57360001	57560000	B.2.1.2.1.2.2.2.1.1	0.170378619153675	.	57360001	57560000	#4848FF	1	0.25
chr2	57560001	57640000	B.2.1.2.1.2.1.1.1	0.190423162583519	.	57560001	57640000	#4848FF	1	0.25
chr2	57640001	57920000	B.2.1.1.2.2.1.2.1.1	0.22271714922049	.	57640001	57920000	#4848FF	1	0.25
chr2	57920001	58120000	B.1.1.2.2.1.2.1.1	0.39977728285078	.	57920001	58120000	#DADAFF	1	0.5
chr2	58120001	58480000	A.1.2.2.2.1.1.1.1.1.2.1	0.742761692650334	.	58120001	58480000	#FF4848	1	0.875
chr2	58480001	58840000	B.1.2.1.1.2.1.2.1.1.2	0.361915367483296	.	58480001	58840000	#9191FF	1	0.375
chr2	58840001	59000000	B.1.2.2.1.2.1.2.1.2	0.316258351893096	.	58840001	59000000	#9191FF	1	0.375
chr2	59000001	59160000	B.1.2.1.1.2.1.1.1	0.369710467706013	.	59000001	59160000	#9191FF	1	0.375
chr2	59160001	59600000	B.2.1.1.2.2.1.2.2.1.1	0.220489977728285	.	59160001	59600000	#4848FF	1	0.25
chr2	59600001	59880000	B.1.2.2.2.2.2.1.2.1	0.283964365256125	.	59600001	59880000	#9191FF	1	0.375
chr2	59880001	60080000	B.1.2.1.1.2.1.1.2.2.2	0.364142538975501	.	59880001	60080000	#9191FF	1	0.375
chr2	60080001	60360000	B.1.1.2.2.1.1.2.2.1	0.403118040089087	.	60080001	60360000	#DADAFF	1	0.5
chr2	60360001	60520000	A.2.2.2.1.2.2.2.2.1.2	0.485523385300668	.	60360001	60520000	#FFDADA	1	0.625
chr2	60520001	60760000	A.1.2.1.1.2.2.2.2.2	0.822939866369711	.	60520001	60760000	#FF4848	1	0.875
chr2	60760001	60920000	A.2.1.2.2.1.2.2.1.2.1	0.60467706013363	.	60760001	60920000	#FF9191	1	0.75
chr2	60920001	61160000	A.1.1.1.2.2.1.2.1.2.2.1	0.957683741648107	.	60920001	61160000	#FF0000	1	1
chr2	61160001	61400000	A.1.1.2.1.1.1.2.2.1.2.1	0.917594654788419	.	61160001	61400000	#FF0000	1	1
chr2	61400001	61760000	A.1.1.1.2.1.1.1.1.1.2	0.985523385300668	.	61400001	61760000	#FF0000	1	1
chr2	61760001	62080000	A.1.1.1.2.1.1.1.1.1.1	0.986636971046771	.	61760001	62080000	#FF0000	1	1
chr2	62080001	62440000	A.1.1.1.2.2.1.2.1.2.2.2	0.956570155902004	.	62080001	62440000	#FF0000	1	1
chr2	62440001	62680000	A.1.1.2.2.2.2.2.2.2	0.847438752783964	.	62440001	62680000	#FF0000	1	1
chr2	62680001	62880000	A.2.1.2.2.1.2.2.2.1	0.601336302895323	.	62680001	62880000	#FF9191	1	0.75
chr2	62880001	63040000	A.2.1.1.2.2.2.2.2.1.2	0.645879732739421	.	62880001	63040000	#FF9191	1	0.75
chr2	63040001	63360000	A.2.1.2.2.1.2.1.2.1	0.608017817371938	.	63040001	63360000	#FF9191	1	0.75
chr2	63360001	63520000	B.1.1.2.2.2.1.1.2.2	0.394209354120267	.	63360001	63520000	#DADAFF	1	0.5
chr2	63520001	63760000	B.1.1.1.1.2.2.2.1.1	0.444320712694877	.	63520001	63760000	#DADAFF	1	0.5
chr2	63760001	64200000	A.2.1.1.1.2.1.2.1	0.700445434298441	.	63760001	64200000	#FF9191	1	0.75
chr2	64200001	64520000	A.1.1.2.1.1.1.1.1.2.1.2	0.930957683741648	.	64200001	64520000	#FF0000	1	1
chr2	64520001	64880000	A.1.1.2.1.1.1.2.1.1.2.1	0.923162583518931	.	64520001	64880000	#FF0000	1	1
chr2	64880001	65000000	A.1.1.2.1.1.1.1.1.1.2.2	0.933184855233853	.	64880001	65000000	#FF0000	1	1
chr2	65000001	65080000	A.1.2.2.1.1.1.1.2.1	0.780623608017817	.	65000001	65080000	#FF4848	1	0.875
chr2	65080001	65320000	A.1.2.1.2.2.2.1.1.1.1	0.791759465478842	.	65080001	65320000	#FF4848	1	0.875
chr2	65320001	65480000	A.1.2.1.2.2.2.1.1.1.2.2.1	0.789532293986637	.	65320001	65480000	#FF4848	1	0.875
chr2	65480001	65640000	A.1.2.1.2.2.2.1.1.1.2.2.2	0.788418708240535	.	65480001	65640000	#FF4848	1	0.875
chr2	65640001	65840000	A.1.2.2.1.2.2.1.2.1.1	0.753897550111359	.	65640001	65840000	#FF4848	1	0.875
chr2	65840001	66240000	B.1.1.1.2.2.1.1.2.2	0.430957683741648	.	65840001	66240000	#DADAFF	1	0.5
chr2	66240001	66320000	B.1.2.1.1.1.2.2.1.2.2	0.371937639198218	.	66240001	66320000	#9191FF	1	0.375
chr2	66320001	66560000	B.1.2.2.1.2.2.2.1.1.1	0.311804008908686	.	66320001	66560000	#9191FF	1	0.375
chr2	66560001	66720000	B.1.2.2.2.2.2.1.2.2	0.282850779510022	.	66560001	66720000	#9191FF	1	0.375
chr2	66720001	67400000	B.2.1.2.1.1.2.1.2	0.194877505567929	.	66720001	67400000	#4848FF	1	0.25
chr2	67400001	67520000	B.1.2.2.1.1.2.2.2	0.320712694877506	.	67400001	67520000	#9191FF	1	0.375
chr2	67520001	67840000	B.1.2.1.1.2.1.2.2.2	0.358574610244989	.	67520001	67840000	#9191FF	1	0.375
chr2	67840001	67920000	B.1.2.1.1.1.2.2.1.2.1	0.373051224944321	.	67840001	67920000	#9191FF	1	0.375
chr2	67920001	68280000	B.1.1.1.1.2.2.2.2.2	0.44097995545657	.	67920001	68280000	#DADAFF	1	0.5
chr2	68280001	68600000	A.1.1.2.1.1.1.2.2.2.1	0.915367483296214	.	68280001	68600000	#FF0000	1	1
chr2	68600001	68720000	A.1.2.1.2.2.2.1.1.2	0.787305122494432	.	68600001	68720000	#FF4848	1	0.875
chr2	68720001	68880000	A.2.1.1.2.1.2.1.1.1.2	0.680400890868597	.	68720001	68880000	#FF9191	1	0.75
chr2	68880001	69160000	A.1.1.2.1.1.1.2.1.1.2.2	0.922048997772829	.	68880001	69160000	#FF0000	1	1
chr2	69160001	69520000	A.2.1.1.2.2.2.1.1.1.2	0.66369710467706	.	69160001	69520000	#FF9191	1	0.75
chr2	69520001	69760000	A.1.2.1.1.2.1.2.2	0.83184855233853	.	69520001	69760000	#FF4848	1	0.875
chr2	69760001	69960000	A.1.1.2.1.2.1.2.2.1	0.891982182628062	.	69760001	69960000	#FF0000	1	1
chr2	69960001	70280000	A.1.1.2.1.1.1.1.1.1.2.1.1	0.935412026726058	.	69960001	70280000	#FF0000	1	1
chr2	70280001	70520000	A.1.1.1.2.2.1.2.1.1.1	0.961024498886414	.	70280001	70520000	#FF0000	1	1
chr2	70520001	70760000	A.2.1.2.2.2.1.2.2.2	0.592427616926503	.	70520001	70760000	#FF9191	1	0.75
chr2	70760001	70920000	A.2.2.2.1.2.1.1.1.1	0.50445434298441	.	70760001	70920000	#FFDADA	1	0.625
chr2	70920001	71200000	A.2.1.2.2.2.1.1.2.1.1	0.597995545657016	.	70920001	71200000	#FF9191	1	0.75
chr2	71200001	71360000	A.1.2.2.1.2.2.2.1.2.2	0.748329621380846	.	71200001	71360000	#FF4848	1	0.875
chr2	71360001	71760000	A.1.2.2.2.1.2.1.2.1.1	0.733853006681514	.	71360001	71760000	#FF4848	1	0.875
chr2	71760001	72000000	B.1.1.1.2.2.1.2.2	0.428730512249443	.	71760001	72000000	#DADAFF	1	0.5
chr2	72000001	72560000	B.1.2.2.1.2.2.2.2	0.308463251670379	.	72000001	72560000	#9191FF	1	0.375
chr2	72560001	72720000	B.1.2.2.2.2.2.1.1.2	0.285077951002227	.	72560001	72720000	#9191FF	1	0.375
chr2	72720001	73000000	B.1.2.1.2.2.1.2.2.2	0.33184855233853	.	72720001	73000000	#9191FF	1	0.375
chr2	73000001	73200000	A.2.2.1.1.1.1.1.1.2.2.1	0.583518930957684	.	73000001	73200000	#FFDADA	1	0.625
chr2	73200001	73280000	A.2.2.2.1.2.1.1.2.2.1	0.498886414253898	.	73200001	73280000	#FFDADA	1	0.625
chr2	73280001	73440000	A.2.1.2.1.1.1.1.2.2	0.640311804008909	.	73280001	73440000	#FF9191	1	0.75
chr2	73440001	73600000	A.1.2.2.1.2.2.2.1.2.1	0.749443207126949	.	73440001	73600000	#FF4848	1	0.875
chr2	73600001	73960000	A.1.2.1.1.2.2.1.1.2	0.828507795100223	.	73600001	73960000	#FF4848	1	0.875
chr2	73960001	74240000	A.1.1.1.2.2.1.2.2.2.1.2	0.953229398663697	.	73960001	74240000	#FF0000	1	1
chr2	74240001	74640000	A.1.1.1.1.2.2.1.2	0.988864142538975	.	74240001	74640000	#FF0000	1	1
chr2	74640001	74880000	A.1.1.1.1.1.2.2.2	0.996659242761693	.	74640001	74880000	#FF0000	1	1
chr2	74880001	75160000	A.1.2.1.1.2.2.2.2.1	0.824053452115813	.	74880001	75160000	#FF4848	1	0.875
chr2	75160001	75280000	A.2.1.2.1.1.1.1.2.1	0.641425389755011	.	75160001	75280000	#FF9191	1	0.75
chr2	75280001	75560000	A.2.2.1.2.1.2.2.2.2	0.527839643652561	.	75280001	75560000	#FFDADA	1	0.625
chr2	75560001	75720000	A.2.1.1.2.2.2.2.2.1.1	0.646993318485523	.	75560001	75720000	#FF9191	1	0.75
chr2	75720001	75960000	A.2.2.1.1.1.1.1.1.1.2	0.586859688195991	.	75720001	75960000	#FFDADA	1	0.625
chr2	75960001	76120000	B.1.2.1.1.2.1.2.2.1	0.359688195991091	.	75960001	76120000	#9191FF	1	0.375
chr2	76120001	76560000	B.2.2.1.2.2.1.1.2.1	0.0679287305122494	.	76120001	76560000	#0000FF	1	0.125
chr2	76560001	76840000	B.2.2.1.2.1.2.2.1.1.2	0.076837416481069	.	76560001	76840000	#0000FF	1	0.125
chr2	76840001	77160000	B.2.2.1.2.1.2.1.2.1.2.2	0.0801781737193764	.	76840001	77160000	#0000FF	1	0.125
chr2	77160001	77480000	B.2.2.1.2.2.2.2.2.1.2	0.0567928730512249	.	77160001	77480000	#0000FF	1	0.125
chr2	77480001	77600000	B.2.1.2.1.2.1.1.2.1	0.189309576837416	.	77480001	77600000	#4848FF	1	0.25
chr2	77600001	77880000	B.2.2.1.2.2.2.2.2.1.1.1	0.0590200445434298	.	77600001	77880000	#0000FF	1	0.125
chr2	77880001	78000000	B.2.1.2.1.2.1.1.2.2	0.188195991091314	.	77880001	78000000	#4848FF	1	0.25
chr2	78000001	78280000	B.2.2.1.2.2.1.1.1.1.1	0.0734966592427617	.	78000001	78280000	#0000FF	1	0.125
chr2	78280001	78400000	B.2.1.2.1.2.2.1.1.1.1.2	0.179287305122494	.	78280001	78400000	#4848FF	1	0.25
chr2	78400001	78760000	B.2.2.2.1.2.1.1	0.0289532293986637	.	78400001	78760000	#0000FF	1	0.125
chr2	78760001	79120000	B.2.1.2.1.1.2.2.1	0.193763919821826	.	78760001	79120000	#4848FF	1	0.25
chr2	79120001	79560000	B.2.2.1.2.1.2.1.1.1	0.0868596881959911	.	79120001	79560000	#0000FF	1	0.125
chr2	79560001	79800000	B.2.2.1.2.2.1.1.1.1.2	0.0723830734966592	.	79560001	79800000	#0000FF	1	0.125
chr2	79800001	80200000	B.2.2.1.2.1.2.1.2.1.1	0.0824053452115813	.	79800001	80200000	#0000FF	1	0.125
chr2	80200001	80440000	B.2.1.2.1.2.2.1.1.1.2	0.178173719376392	.	80200001	80440000	#4848FF	1	0.25
chr2	80440001	80800000	B.2.1.1.2.2.1.1.1.1	0.2271714922049	.	80440001	80800000	#4848FF	1	0.25
chr2	80800001	81400000	B.2.2.2.1.2.2.2.1.1	0.022271714922049	.	80800001	81400000	#0000FF	1	0.125
chr2	81400001	81600000	B.2.1.2.1.2.2.1.1.1.1.1	0.180400890868597	.	81400001	81600000	#4848FF	1	0.25
chr2	81600001	81960000	B.2.2.1.2.1.2.2.1.2	0.0757238307349666	.	81600001	81960000	#0000FF	1	0.125
chr2	81960001	82040000	B.2.1.1.2.1.2.1.2	0.233853006681514	.	81960001	82040000	#4848FF	1	0.25
chr2	82040001	82160000	B.2.1.1.2.1.1.1.2	0.242761692650334	.	82040001	82160000	#4848FF	1	0.25
chr2	82160001	82360000	B.2.1.2.1.2.2.2.1.2.1.2	0.16815144766147	.	82160001	82360000	#4848FF	1	0.25
chr2	82360001	82480000	B.2.1.2.1.2.2.2.2.1.2	0.164810690423163	.	82360001	82480000	#4848FF	1	0.25
chr2	82480001	83400000	B.2.2.2.2.2.2	0.00111358574610245	.	82480001	83400000	#0000FF	1	0.125
chr2	83400001	83560000	B.2.2.1.2.1.2.1.2.1.2.1	0.0812917594654788	.	83400001	83560000	#0000FF	1	0.125
chr2	83560001	83680000	B.2.1.2.1.2.2.1.1.2.2.2	0.174832962138085	.	83560001	83680000	#4848FF	1	0.25
chr2	83680001	83880000	B.2.1.2.1.2.2.2.1.2.1.1	0.169265033407572	.	83680001	83880000	#4848FF	1	0.25
chr2	83880001	84120000	B.2.2.1.2.2.2.2.2.1.1.2	0.0579064587973274	.	83880001	84120000	#0000FF	1	0.125
chr2	84120001	84360000	B.2.1.1.2.2.1.2.2.2.1	0.21826280623608	.	84120001	84360000	#4848FF	1	0.25
chr2	84360001	84640000	B.1.2.2.1.2.1.1	0.319599109131403	.	84360001	84640000	#9191FF	1	0.375
chr2	84640001	85120000	A.2.2.1.1.1.1.1.1.1.1	0.587973273942094	.	84640001	85120000	#FFDADA	1	0.625
chr2	85120001	85280000	A.1.1.2.2.2.2.1.1	0.856347438752784	.	85120001	85280000	#FF0000	1	1
chr2	85280001	85520000	A.2.1.1.2.2.2.1.1.2.1.2	0.661469933184855	.	85280001	85520000	#FF9191	1	0.75
chr2	85520001	85800000	A.1.1.2.1.1.1.1.1.2.1.1	0.932071269487751	.	85520001	85800000	#FF0000	1	1
chr2	85800001	86080000	A.1.1.2.1.1.1.1.1.1.1	0.93652561247216	.	85800001	86080000	#FF0000	1	1
chr2	86080001	86160000	A.1.2.2.1.1.1.1.2.2	0.779510022271715	.	86080001	86160000	#FF4848	1	0.875
chr2	86160001	86440000	A.1.1.1.2.1.1.1.2.1.2.1	0.982182628062361	.	86160001	86440000	#FF0000	1	1
chr2	86440001	86520000	A.2.1.2.1.2.1	0.626948775055679	.	86440001	86520000	#FF9191	1	0.75
chr2	86520001	86720000	A.1.1.2.2.2.2.2.2.1.1	0.849665924276169	.	86520001	86720000	#FF0000	1	1
chr2	86720001	86880000	A.1.2.2.1.2.2.2.1.1	0.750556792873051	.	86720001	86880000	#FF4848	1	0.875
chr2	86880001	87040000	A.2.1.1.2.1.2.1.1.1.1	0.681514476614699	.	86880001	87040000	#FF9191	1	0.75
chr2	87040001	87160000	A.2.2.2.1.2.1.1.2.1.1	0.501113585746102	.	87040001	87160000	#FFDADA	1	0.625
chr2	87280001	87360000	A.2.2.2.1.2.1.1.2.1.1	0.501113585746102	.	87280001	87360000	#FFDADA	1	0.625
chr2	87360001	87440000	B.1.1.1.2.1.2	0.434298440979955	.	87360001	87440000	#DADAFF	1	0.5
chr2	87440001	87520000	A.2.2.1.2.2.1.2.1.1	0.525612472160356	.	87440001	87520000	#FFDADA	1	0.625
chr2	87560001	87600000	A.2.2.1.2.2.1.2.1.1	0.525612472160356	.	87560001	87600000	#FFDADA	1	0.625
chr2	87760001	87880000	A.2.2.1.2.2.1.2.1.1	0.525612472160356	.	87760001	87880000	#FFDADA	1	0.625
chr2	87920001	87960000	A.2.2.1.2.2.1.2.1.1	0.525612472160356	.	87920001	87960000	#FFDADA	1	0.625
chr2	87960001	88000000	A.2.2.2.1.2.2.2.1	0.487750556792873	.	87960001	88000000	#FFDADA	1	0.625
chr2	88160001	88840000	A.2.2.2.1.2.2.2.1	0.487750556792873	.	88160001	88840000	#FFDADA	1	0.625
chr2	88840001	89000000	A.1.2.1.2.2.1.2.2	0.792873051224944	.	88840001	89000000	#FF4848	1	0.875
chr2	89000001	89120000	A.2.1.2.2.1.2.2.1.2.2.2	0.602449888641425	.	89000001	89120000	#FF9191	1	0.75
chr2	89120001	89240000	A.2.1.1.2.1.2.2.2.1	0.675946547884187	.	89120001	89240000	#FF9191	1	0.75
chr2	89240001	89280000	A.2.2.1.2.2.1.2.1.2	0.524498886414254	.	89240001	89280000	#FFDADA	1	0.625
chr2	89440001	89560000	A.2.2.1.2.2.1.2.1.2	0.524498886414254	.	89440001	89560000	#FFDADA	1	0.625
chr2	89880001	89920000	B.1.2.1.1.1.2.2.2	0.370824053452116	.	89880001	89920000	#9191FF	1	0.375
chr2	90400001	90480000	B.1.2.1.1.1.2.2.2	0.370824053452116	.	90400001	90480000	#9191FF	1	0.375
chr2	91640001	91720000	B.1.2.1.1.1.2.2.2	0.370824053452116	.	91640001	91720000	#9191FF	1	0.375
chr2	91760001	91960000	B.1.2.1.1.2.1.1.2.2.1	0.365256124721604	.	91760001	91960000	#9191FF	1	0.375
chr2	91960001	92000000	B.1.2.2.2.2.2.1.1.1	0.28619153674833	.	91960001	92000000	#9191FF	1	0.375
chr2	92040001	92200000	B.1.2.2.2.2.2.1.1.1	0.28619153674833	.	92040001	92200000	#9191FF	1	0.375
chr2	92280001	92320000	B.1.2.2.2.2.2.1.1.1	0.28619153674833	.	92280001	92320000	#9191FF	1	0.375
chr2	95360001	95600000	B.1.2.1.2.2.2.2	0.329621380846325	.	95360001	95600000	#9191FF	1	0.375
chr2	95600001	95960000	A.2.1.1.2.2.2.1.2.2	0.655902004454343	.	95600001	95960000	#FF9191	1	0.75
chr2	96000001	96040000	A.2.1.1.2.2.2.1.2.2	0.655902004454343	.	96000001	96040000	#FF9191	1	0.75
chr2	96040001	96080000	A.1.2.2.2.1.2.1.2.1.2.2	0.73162583518931	.	96040001	96080000	#FF4848	1	0.875
chr2	96120001	96280000	A.1.2.2.2.1.2.1.2.1.2.2	0.73162583518931	.	96120001	96280000	#FF4848	1	0.875
chr2	96320001	96560000	A.1.2.2.2.1.2.1.2.1.2.2	0.73162583518931	.	96320001	96560000	#FF4848	1	0.875
chr2	96560001	96680000	A.1.1.2.2.2.2.2.1.2	0.850779510022272	.	96560001	96680000	#FF0000	1	1
chr2	96720001	96920000	A.1.1.2.2.2.2.2.1.2	0.850779510022272	.	96720001	96920000	#FF0000	1	1
chr2	96920001	97520000	A.1.1.1.1.1.2.1	0.998886414253898	.	96920001	97520000	#FF0000	1	1
chr2	97560001	97840000	A.2.1.1.1.1.2.2.2	0.708240534521158	.	97560001	97840000	#FF9191	1	0.75
chr2	97840001	97880000	A.1.2.1.1.2.1.1.2.2	0.835189309576837	.	97840001	97880000	#FF4848	1	0.875
chr2	98000001	98040000	A.1.2.1.1.2.1.1.2.2	0.835189309576837	.	98000001	98040000	#FF4848	1	0.875
chr2	98120001	98200000	A.1.2.1.1.2.1.1.2.2	0.835189309576837	.	98120001	98200000	#FF4848	1	0.875
chr2	98240001	98520000	A.1.2.1.1.2.1.1.2.2	0.835189309576837	.	98240001	98520000	#FF4848	1	0.875
chr2	98520001	98680000	A.1.1.2.1.2.1.2.1.1	0.894209354120267	.	98520001	98680000	#FF0000	1	1
chr2	98680001	99040000	A.1.2.2.1.1.1.2.2	0.77728285077951	.	98680001	99040000	#FF4848	1	0.875
chr2	99040001	99200000	A.1.1.2.2.2.2.2.1.1	0.851893095768374	.	99040001	99200000	#FF0000	1	1
chr2	99200001	99480000	A.1.2.2.2.2.2.1.1	0.71826280623608	.	99200001	99480000	#FF4848	1	0.875
chr2	99480001	99680000	A.2.1.2.2.2.1.2.2.1	0.593541202672606	.	99480001	99680000	#FF9191	1	0.75
chr2	99680001	100120000	A.1.1.1.2.2.2.2.2.1.2	0.938752783964365	.	99680001	100120000	#FF0000	1	1
chr2	100160001	100680000	A.2.1.2.2.1.2.1.1	0.60913140311804	.	100160001	100680000	#FF9191	1	0.75
chr2	100680001	100840000	A.2.1.2.1.1.1.2.2	0.638084632516704	.	100680001	100840000	#FF9191	1	0.75
chr2	100840001	101040000	A.2.1.2.2.2.1.1.2.1.2	0.596881959910913	.	100840001	101040000	#FF9191	1	0.75
chr2	101040001	101240000	A.2.1.2.1.1.1.1.1.2	0.642538975501114	.	101040001	101240000	#FF9191	1	0.75
chr2	101240001	101520000	A.2.2.2.2.1.1.1.2.1	0.482182628062361	.	101240001	101520000	#FFDADA	1	0.625
chr2	101520001	101720000	A.2.1.2.1.1.1.1.1.1	0.643652561247216	.	101520001	101720000	#FF9191	1	0.75
chr2	101720001	101960000	A.2.1.1.2.2.2.1.1.2.1.1	0.662583518930958	.	101720001	101960000	#FF9191	1	0.75
chr2	101960001	102240000	A.2.2.2.1.2.1.2.1.1	0.496659242761693	.	101960001	102240000	#FFDADA	1	0.625
chr2	102240001	102440000	A.2.1.1.2.2.2.1.2.1.2	0.657015590200445	.	102240001	102440000	#FF9191	1	0.75
chr2	102440001	102680000	A.2.2.2.2.1.1.2.2.1.1	0.478841870824053	.	102440001	102680000	#FFDADA	1	0.625
chr2	102680001	103080000	A.2.2.1.2.1.2.2.1.1.2.1	0.532293986636971	.	102680001	103080000	#FFDADA	1	0.625
chr2	103080001	103440000	B.1.1.1.2.2.1.1.1	0.433184855233853	.	103080001	103440000	#DADAFF	1	0.5
chr2	103440001	103600000	B.2.1.1.2.2.2.1.1.1	0.216035634743875	.	103440001	103600000	#4848FF	1	0.25
chr2	103600001	103760000	B.2.1.1.2.1.2.1.1.1	0.237193763919822	.	103600001	103760000	#4848FF	1	0.25
chr2	103760001	103880000	B.2.1.2.1.2.2.2.2.2.1	0.16369710467706	.	103760001	103880000	#4848FF	1	0.25
chr2	103880001	104040000	B.2.1.2.1.2.1.2.2.2	0.181514476614699	.	103880001	104040000	#4848FF	1	0.25
chr2	104040001	104440000	B.2.2.2.2.1.2.2.2.1	0.0111358574610245	.	104040001	104440000	#0000FF	1	0.125
chr2	104440001	104760000	B.2.2.2.1.1.2.1.1.2	0.0378619153674833	.	104440001	104760000	#0000FF	1	0.125
chr2	104760001	104880000	B.2.1.1.2.1.2.1.1.2.1	0.236080178173719	.	104760001	104880000	#4848FF	1	0.25
chr2	104880001	104960000	B.2.1.2.1.2.1.2.1.2.2	0.184855233853007	.	104880001	104960000	#4848FF	1	0.25
chr2	104960001	105280000	B.2.1.2.1.1.2.1.1	0.195991091314031	.	104960001	105280000	#4848FF	1	0.25
chr2	105280001	105640000	B.1.2.1.1.2.2.2.2	0.355233853006682	.	105280001	105640000	#9191FF	1	0.375
chr2	105640001	105880000	A.2.1.1.2.2.2.2.2.2	0.644766146993318	.	105640001	105880000	#FF9191	1	0.75
chr2	105880001	106000000	A.2.1.1.1.2.2.1.1.2	0.695991091314031	.	105880001	106000000	#FF9191	1	0.75
chr2	106000001	106200000	A.2.2.2.1.2.1.2.2.2	0.492204899777283	.	106000001	106200000	#FFDADA	1	0.625
chr2	106200001	106360000	A.2.2.1.1.1.1.1.1.2.1.2	0.584632516703786	.	106200001	106360000	#FFDADA	1	0.625
chr2	106360001	106520000	A.1.2.1.1.2.2.1.1.1.1	0.830734966592428	.	106360001	106520000	#FF4848	1	0.875
chr2	106520001	106840000	A.2.1.2.2.1.2.2.1.1	0.605790645879733	.	106520001	106840000	#FF9191	1	0.75
chr2	106840001	107000000	B.1.1.1.2.1.1.2.1.2	0.43652561247216	.	106840001	107000000	#DADAFF	1	0.5
chr2	107080001	107200000	B.1.1.1.2.1.1.2.1.2	0.43652561247216	.	107080001	107200000	#DADAFF	1	0.5
chr2	107200001	107560000	B.2.2.1.2.1.2.1.2.2	0.0790645879732739	.	107200001	107560000	#0000FF	1	0.125
chr2	107560001	107720000	B.2.1.2.1.2.1.2.1.2.1	0.185968819599109	.	107560001	107720000	#4848FF	1	0.25
chr2	107720001	107920000	B.2.1.2.1.2.2.2.2.2.2	0.162583518930958	.	107720001	107920000	#4848FF	1	0.25
chr2	107920001	108080000	B.2.2.1.2.1.2.2.2	0.0746102449888641	.	107920001	108080000	#0000FF	1	0.125
chr2	108080001	108440000	B.2.2.2.2.2.1.2.1	0.0044543429844098	.	108080001	108440000	#0000FF	1	0.125
chr2	108520001	108960000	B.1.2.2.2.2.1.1.2.2	0.289532293986637	.	108520001	108960000	#9191FF	1	0.375
chr2	108960001	109040000	A.2.2.2.1.2.1.2.2.1	0.493318485523385	.	108960001	109040000	#FFDADA	1	0.625
chr2	109040001	109240000	A.1.2.1.2.2.1.2.1	0.793986636971047	.	109040001	109240000	#FF4848	1	0.875
chr2	109240001	109440000	A.1.2.1.1.2.2.2.1	0.825167037861915	.	109240001	109440000	#FF4848	1	0.875
chr2	109440001	109720000	A.2.1.2.2.1.2.2.2.2	0.60022271714922	.	109440001	109720000	#FF9191	1	0.75
chr2	109720001	110120000	A.2.1.2.1.1.2.2.2.2	0.628062360801782	.	109720001	110120000	#FF9191	1	0.75
chr2	110240001	110280000	A.2.1.2.1.1.2.2.2.2	0.628062360801782	.	110240001	110280000	#FF9191	1	0.75
chr2	110280001	110520000	A.1.2.2.2.1.2.1.2.1.2.1	0.732739420935412	.	110280001	110520000	#FF4848	1	0.875
chr2	110840001	111000000	A.2.2.2.1.2.1.2.1.2.1	0.49554565701559	.	110840001	111000000	#FFDADA	1	0.625
chr2	111360001	111600000	A.1.2.2.1.2.2.2.2.2	0.744988864142539	.	111360001	111600000	#FF4848	1	0.875
chr2	111600001	111760000	A.2.1.2.2.2.1.2.1	0.594654788418708	.	111600001	111760000	#FF9191	1	0.75
chr2	111760001	112040000	A.1.2.2.2.1.2.1.1	0.734966592427617	.	111760001	112040000	#FF4848	1	0.875
chr2	112080001	112200000	A.1.2.2.2.1.2.1.1	0.734966592427617	.	112080001	112200000	#FF4848	1	0.875
chr2	112200001	112240000	A.2.2.1.2.2.1.2.2.2	0.522271714922049	.	112200001	112240000	#FFDADA	1	0.625
chr2	112280001	112320000	A.2.2.1.2.2.1.2.2.2	0.522271714922049	.	112280001	112320000	#FFDADA	1	0.625
chr2	112320001	112480000	A.2.1.2.1.1.1.2.1	0.639198218262806	.	112320001	112480000	#FF9191	1	0.75
chr2	112480001	112600000	A.2.2.1.1.2.2.1.1	0.555679287305123	.	112480001	112600000	#FFDADA	1	0.625
chr2	112600001	113080000	A.1.1.1.2.1.1.1.2.2	0.979955456570156	.	112600001	113080000	#FF0000	1	1
chr2	113080001	113120000	A.1.2.2.2.2.2.1.2	0.717149220489978	.	113080001	113120000	#FF4848	1	0.875
chr2	113160001	113240000	A.1.2.2.2.2.2.1.2	0.717149220489978	.	113160001	113240000	#FF4848	1	0.875
chr2	113240001	113520000	A.1.1.1.2.1.1.1.2.1.2.2	0.981069042316258	.	113240001	113520000	#FF0000	1	1
chr2	113520001	113720000	A.1.1.2.1.1.1.1.2.2.2	0.925389755011136	.	113520001	113720000	#FF0000	1	1
chr2	113720001	113840000	A.2.1.1.1.1.2.1	0.710467706013363	.	113720001	113840000	#FF9191	1	0.75
chr2	113840001	114000000	A.1.2.1.1.2.1.1.2.1	0.83630289532294	.	113840001	114000000	#FF4848	1	0.875
chr2	114000001	114240000	A.1.2.1.2.2.2.2	0.783964365256125	.	114000001	114240000	#FF4848	1	0.875
chr2	114280001	114720000	A.1.1.2.2.1.1.1.1.1	0.88195991091314	.	114280001	114720000	#FF0000	1	1
chr2	114720001	115400000	B.2.1.1.2.2.1.1.2	0.223830734966592	.	114720001	115400000	#4848FF	1	0.25
chr2	115400001	115560000	B.1.2.2.2.2.1.1.2.1	0.290645879732739	.	115400001	115560000	#9191FF	1	0.375
chr2	115560001	115960000	B.2.2.2.2.1.2.2.1.2	0.0122494432071269	.	115560001	115960000	#0000FF	1	0.125
chr2	115960001	116320000	B.2.2.2.2.1.2.1.1	0.0155902004454343	.	115960001	116320000	#0000FF	1	0.125
chr2	116320001	116440000	B.2.1.2.1.2.1.2.2.1.1	0.183741648106904	.	116320001	116440000	#4848FF	1	0.25
chr2	116440001	116880000	B.2.2.2.2.2.1.2.2.2	0.0022271714922049	.	116440001	116880000	#0000FF	1	0.125
chr2	116880001	117000000	B.2.1.2.1.2.2.2.2.1.1	0.165924276169265	.	116880001	117000000	#4848FF	1	0.25
chr2	117000001	117200000	B.2.2.2.1.1.2.1.2	0.0367483296213808	.	117000001	117200000	#0000FF	1	0.125
chr2	117200001	117480000	B.2.2.2.1.1.2.2.1.1.1.2.1	0.0345211581291759	.	117200001	117480000	#0000FF	1	0.125
chr2	117480001	117800000	B.2.2.2.2.1.2.1.2	0.0144766146993318	.	117480001	117800000	#0000FF	1	0.125
chr2	117800001	117960000	B.2.2.1.1.1.2.2.1	0.108017817371938	.	117800001	117960000	#0000FF	1	0.125
chr2	117960001	118560000	B.2.2.1.2.2.1.2.2	0.0645879732739421	.	117960001	118560000	#0000FF	1	0.125
chr2	118560001	118760000	A.2.2.1.2.1.2.2.1.1.2.2	0.531180400890869	.	118560001	118760000	#FFDADA	1	0.625
chr2	118760001	118920000	A.1.2.2.2.1.2.2.2	0.728285077951002	.	118760001	118920000	#FF4848	1	0.875
chr2	118920001	119600000	B.1.1.2.2.2.2.2.1	0.39086859688196	.	118920001	119600000	#DADAFF	1	0.5
chr2	119600001	119720000	B.1.1.1.2.1.1.1.1	0.439866369710468	.	119600001	119720000	#DADAFF	1	0.5
chr2	119720001	120040000	A.2.2.1.1.1.1.1.1.2.2.2	0.582405345211581	.	119720001	120040000	#FFDADA	1	0.625
chr2	120040001	120200000	A.1.2.2.1.2.2.2.2.1.2	0.746102449888641	.	120040001	120200000	#FF4848	1	0.875
chr2	120200001	120440000	A.2.2.1.1.1.1.1.1.2.1.1	0.585746102449889	.	120200001	120440000	#FFDADA	1	0.625
chr2	120440001	120960000	A.1.1.1.2.2.2.2.2.2	0.937639198218263	.	120440001	120960000	#FF0000	1	1
chr2	120960001	121080000	A.1.2.1.1.2.2.1.1.1.2	0.829621380846325	.	120960001	121080000	#FF4848	1	0.875
chr2	121080001	121600000	A.2.2.1.2.1.2.1.2.1.2	0.535634743875278	.	121080001	121600000	#FFDADA	1	0.625
chr2	121600001	121720000	A.2.2.2.2.1.1.2.1	0.479955456570156	.	121600001	121720000	#FFDADA	1	0.625
chr2	121720001	122080000	B.1.1.1.1.1.1.1.2	0.456570155902004	.	121720001	122080000	#DADAFF	1	0.5
chr2	122080001	122520000	A.1.1.2.1.1.2.2.1	0.910913140311804	.	122080001	122520000	#FF0000	1	1
chr2	122520001	123040000	B.1.1.2.2.2.2.2.2.1	0.389755011135857	.	122520001	123040000	#DADAFF	1	0.5
chr2	123040001	123280000	B.2.1.1.2.2.2.1.1.2.2	0.21380846325167	.	123040001	123280000	#4848FF	1	0.25
chr2	123280001	123560000	B.2.1.2.1.2.1.2.1.1	0.187082405345212	.	123280001	123560000	#4848FF	1	0.25
chr2	123560001	124200000	B.2.2.2.2.1.2.2.2.2	0.010022271714922	.	123560001	124200000	#0000FF	1	0.125
chr2	124200001	124680000	B.2.2.2.2.2.1.2.2.1	0.00334075723830735	.	124200001	124680000	#0000FF	1	0.125
chr2	124680001	125120000	B.2.2.2.1.1.2.2.1.1.2	0.032293986636971	.	124680001	125120000	#0000FF	1	0.125
chr2	125120001	125320000	B.2.2.1.1.1.2.2.2.2	0.105790645879733	.	125120001	125320000	#0000FF	1	0.125
chr2	125320001	125400000	B.2.1.1.2.1.2.1.1.2.2	0.234966592427617	.	125320001	125400000	#4848FF	1	0.25
chr2	125400001	125600000	B.2.2.1.1.1.2.2.2.1	0.106904231625835	.	125400001	125600000	#0000FF	1	0.125
chr2	125600001	125800000	B.2.1.2.1.2.1.2.2.1.2	0.182628062360802	.	125600001	125800000	#4848FF	1	0.25
chr2	125800001	126000000	B.2.2.1.1.1.2.1.1	0.110244988864143	.	125800001	126000000	#0000FF	1	0.125
chr2	126000001	126200000	B.1.2.1.1.1.1.1.2.2.1.2	0.380846325167038	.	126000001	126200000	#9191FF	1	0.375
chr2	126200001	126520000	B.2.2.1.2.2.1.2.1	0.0657015590200445	.	126200001	126520000	#0000FF	1	0.125
chr2	126520001	126640000	B.2.1.2.1.2.2.1.2.1	0.173719376391982	.	126520001	126640000	#4848FF	1	0.25
chr2	126640001	126960000	B.2.2.2.1.1.2.2.1.2	0.0311804008908686	.	126640001	126960000	#0000FF	1	0.125
chr2	126960001	127160000	B.2.1.1.2.2.2.1.1.2.1	0.214922048997773	.	126960001	127160000	#4848FF	1	0.25
chr2	127160001	127400000	B.1.1.2.1.1.1.2.2	0.417594654788419	.	127160001	127400000	#DADAFF	1	0.5
chr2	127400001	127480000	A.2.2.1.2.1.1.1.1	0.551224944320713	.	127400001	127480000	#FFDADA	1	0.625
chr2	127480001	127800000	A.2.2.2.2.1.1.2.2.1.2	0.477728285077951	.	127480001	127800000	#FFDADA	1	0.625
chr2	127800001	128040000	A.1.2.2.1.2.2.2.2.1.1	0.747216035634744	.	127800001	128040000	#FF4848	1	0.875
chr2	128040001	128320000	A.1.1.1.2.1.1.1.2.1.1	0.983296213808463	.	128040001	128320000	#FF0000	1	1
chr2	128320001	128480000	A.1.1.2.1.2.1.2.1.2	0.893095768374165	.	128320001	128480000	#FF0000	1	1
chr2	128480001	128640000	A.1.1.2.1.1.1.1.2.2.1	0.926503340757238	.	128480001	128640000	#FF0000	1	1
chr2	128640001	128960000	A.1.1.2.1.1.1.1.2.1	0.927616926503341	.	128640001	128960000	#FF0000	1	1
chr2	128960001	129320000	A.2.1.2.1.1.2.2.2.1.2.2	0.629175946547884	.	128960001	129320000	#FF9191	1	0.75
chr2	129320001	129600000	A.2.2.2.2.1.1.2.2.2	0.476614699331849	.	129320001	129600000	#FFDADA	1	0.625
chr2	129600001	130040000	B.1.1.1.2.2.2.1.1	0.427616926503341	.	129600001	130040000	#DADAFF	1	0.5
chr2	130040001	130240000	A.2.2.2.2.1.1.1.2.2	0.481069042316258	.	130040001	130240000	#FFDADA	1	0.625
chr2	130240001	130520000	B.1.2.1.1.1.2.2.1.1	0.374164810690423	.	130240001	130520000	#9191FF	1	0.375
chr2	130520001	130800000	B.1.1.1.1.1.1.2.2	0.4543429844098	.	130520001	130800000	#DADAFF	1	0.5
chr2	130880001	131160000	A.1.2.2.2.1.2.1.2.2	0.730512249443207	.	130880001	131160000	#FF4848	1	0.875
chr2	131480001	131920000	A.2.1.1.2.2.2.1.2.1.1.2	0.658129175946548	.	131480001	131920000	#FF9191	1	0.75
chr2	131920001	132000000	B.1.1.1.2.1.1.1.2	0.438752783964365	.	131920001	132000000	#DADAFF	1	0.5
chr2	132040001	132200000	B.1.1.1.2.1.1.1.2	0.438752783964365	.	132040001	132200000	#DADAFF	1	0.5
chr2	132200001	132320000	A.2.1.1.2.1.2.2.2.2	0.674832962138085	.	132200001	132320000	#FF9191	1	0.75
chr2	132320001	132520000	A.2.1.2.2.1.2.2.1.2.2.1	0.603563474387528	.	132320001	132520000	#FF9191	1	0.75
chr2	132520001	132760000	B.1.2.2.2.2.1.1.1	0.291759465478842	.	132520001	132760000	#9191FF	1	0.375
chr2	132800001	132920000	B.1.2.2.2.2.1.1.1	0.291759465478842	.	132800001	132920000	#9191FF	1	0.375
chr2	132920001	133320000	B.2.1.2.2.2.1.2.1.1	0.133630289532294	.	132920001	133320000	#4848FF	1	0.25
chr2	133320001	133480000	B.1.2.1.2.1.2.1.1.1	0.346325167037862	.	133320001	133480000	#9191FF	1	0.375
chr2	133480001	133640000	B.1.2.2.1.1.2.1.2	0.32293986636971	.	133480001	133640000	#9191FF	1	0.375
chr2	133640001	134080000	B.2.1.1.2.2.2.1.2.1	0.212694877505568	.	133640001	134080000	#4848FF	1	0.25
chr2	134080001	134440000	B.2.1.1.2.2.1.1.1.2.1	0.226057906458797	.	134080001	134440000	#4848FF	1	0.25
chr2	134440001	134640000	B.1.1.2.2.2.2.2.2.2	0.388641425389755	.	134440001	134640000	#DADAFF	1	0.5
chr2	134640001	134840000	A.2.2.1.2.1.2.1.1.2.2.1	0.538975501113586	.	134640001	134840000	#FFDADA	1	0.625
chr2	134840001	135080000	A.1.1.2.2.1.1.1.2.1	0.879732739420935	.	134840001	135080000	#FF0000	1	1
chr2	135080001	135360000	A.2.1.1.1.2.1.1.2.1	0.702672605790646	.	135080001	135360000	#FF9191	1	0.75
chr2	135360001	135400000	A.1.2.1.2.1.2.2.1.2.2	0.799554565701559	.	135360001	135400000	#FF4848	1	0.875
chr2	135440001	135680000	A.1.2.1.2.1.2.2.1.2.2	0.799554565701559	.	135440001	135680000	#FF4848	1	0.875
chr2	135680001	136000000	A.1.1.2.2.1.2.2.2.1	0.863028953229399	.	135680001	136000000	#FF0000	1	1
chr2	136000001	136280000	A.2.1.1.1.2.1.1.2.2	0.701559020044543	.	136000001	136280000	#FF9191	1	0.75
chr2	136280001	136680000	A.1.1.1.2.1.2.1.1.1	0.974387527839644	.	136280001	136680000	#FF0000	1	1
chr2	136680001	136880000	A.1.1.1.2.2.2.1.1.1	0.951002227171492	.	136680001	136880000	#FF0000	1	1
chr2	136880001	137160000	A.1.1.1.2.1.2.1.1.2	0.973273942093541	.	136880001	137160000	#FF0000	1	1
chr2	137160001	137560000	B.1.2.1.1.2.2.2.1	0.356347438752784	.	137160001	137560000	#9191FF	1	0.375
chr2	137560001	137760000	B.2.1.1.2.2.1.1.1.2.2	0.224944320712695	.	137560001	137760000	#4848FF	1	0.25
chr2	137760001	138040000	B.2.1.2.2.2.1.2.1.2	0.132516703786192	.	137760001	138040000	#4848FF	1	0.25
chr2	138040001	138480000	B.2.2.1.1.2.1.1.2	0.10022271714922	.	138040001	138480000	#0000FF	1	0.125
chr2	138480001	138560000	B.2.1.1.1.1.2.2.2	0.263919821826281	.	138480001	138560000	#4848FF	1	0.25
chr2	138560001	139000000	B.1.2.1.2.2.2.1	0.330734966592428	.	138560001	139000000	#9191FF	1	0.375
chr2	139000001	139200000	A.2.2.2.2.1.2.2.1.2.1	0.471046770601336	.	139000001	139200000	#FFDADA	1	0.625
chr2	139200001	139360000	A.2.1.1.1.2.2.1.1.1	0.697104677060134	.	139200001	139360000	#FF9191	1	0.75
chr2	139360001	139600000	B.1.1.1.2.1.1.2.1.1	0.437639198218263	.	139360001	139600000	#DADAFF	1	0.5
chr2	139600001	140200000	B.2.2.2.2.2.1.1.1.2.2	0.0066815144766147	.	139600001	140200000	#0000FF	1	0.125
chr2	140200001	140480000	B.2.2.2.1.1.2.2.2	0.0300668151447661	.	140200001	140480000	#0000FF	1	0.125
chr2	140480001	140800000	B.2.2.2.1.1.2.2.1.1.1.2.2	0.0334075723830735	.	140480001	140800000	#0000FF	1	0.125
chr2	140800001	140880000	B.2.1.2.2.1.2.2.1.1	0.145879732739421	.	140800001	140880000	#4848FF	1	0.25
chr2	140880001	140960000	B.2.1.1.1.2.2.1.1.2	0.253897550111359	.	140880001	140960000	#4848FF	1	0.25
chr2	140960001	141320000	B.2.2.2.1.1.2.1.1.1	0.0389755011135857	.	140960001	141320000	#0000FF	1	0.125
chr2	141320001	141520000	B.2.1.2.2.1.1.2.2.2.2.2	0.154788418708241	.	141320001	141520000	#4848FF	1	0.25
chr2	141520001	141640000	B.2.1.2.2.1.1.2.2.2.2.1	0.155902004454343	.	141520001	141640000	#4848FF	1	0.25
chr2	141640001	141840000	B.2.1.2.2.1.2.2.2	0.143652561247216	.	141640001	141840000	#4848FF	1	0.25
chr2	141840001	142200000	B.2.1.2.2.2.1.2.2	0.131403118040089	.	141840001	142200000	#4848FF	1	0.25
chr2	142200001	142360000	B.1.2.1.1.1.1.1.2.2.1.1	0.38195991091314	.	142200001	142360000	#9191FF	1	0.375
chr2	142360001	142960000	B.2.2.2.2.1.2.2.1.1	0.0133630289532294	.	142360001	142960000	#0000FF	1	0.125
chr2	142960001	143600000	B.2.1.2.2.2.1.1.2.1.2	0.140311804008909	.	142960001	143600000	#4848FF	1	0.25
chr2	143600001	143840000	A.2.1.1.1.2.2.2.1.1	0.689309576837416	.	143600001	143840000	#FF9191	1	0.75
chr2	143840001	144000000	A.1.2.2.2.1.2.2.1	0.729398663697105	.	143840001	144000000	#FF4848	1	0.875
chr2	144000001	144200000	A.2.2.2.1.1.2.2.2	0.505567928730512	.	144000001	144200000	#FFDADA	1	0.625
chr2	144200001	144480000	A.2.2.2.2.1.2.2.2.1	0.467706013363029	.	144200001	144480000	#FFDADA	1	0.625
chr2	144480001	144920000	A.2.2.1.2.1.2.2.1.1.1	0.533407572383073	.	144480001	144920000	#FFDADA	1	0.625
chr2	144920001	145160000	A.1.1.2.2.1.2.1.1.1.1	0.871937639198218	.	144920001	145160000	#FF0000	1	1
chr2	145160001	145360000	A.2.1.2.1.1.2.2.1.1	0.633630289532294	.	145160001	145360000	#FF9191	1	0.75
chr2	145360001	145920000	B.2.1.2.2.1.1.1	0.161469933184855	.	145360001	145920000	#4848FF	1	0.25
chr2	145920001	146440000	B.2.1.2.2.2.1.1.2.1.1	0.141425389755011	.	145920001	146440000	#4848FF	1	0.25
chr2	146440001	146600000	B.2.1.1.1.1.1.1.2.1.2	0.273942093541203	.	146440001	146600000	#4848FF	1	0.25
chr2	146600001	147120000	B.2.2.2.2.2.1.1.1.2.1	0.00779510022271715	.	146600001	147120000	#0000FF	1	0.125
chr2	147120001	147440000	B.2.2.2.1.1.1.1.1.2.1.2.1	0.0512249443207127	.	147120001	147440000	#0000FF	1	0.125
chr2	147440001	147680000	B.2.2.1.1.1.2.1.2	0.10913140311804	.	147440001	147680000	#0000FF	1	0.125
chr2	147680001	147760000	B.1.2.2.2.1.2.1.2.1	0.295100222717149	.	147680001	147760000	#9191FF	1	0.375
chr2	147760001	148000000	B.1.1.2.1.1.1.1.2.2	0.419821826280624	.	147760001	148000000	#DADAFF	1	0.5
chr2	148000001	148320000	B.1.1.2.2.2.1.1.2.1	0.39532293986637	.	148000001	148320000	#DADAFF	1	0.5
chr2	148320001	148440000	A.2.2.1.1.1.2.2.1.1.2	0.566815144766147	.	148320001	148440000	#FFDADA	1	0.625
chr2	148440001	148720000	A.2.2.2.2.1.2.2.1.2.2.2	0.468819599109131	.	148440001	148720000	#FFDADA	1	0.625
chr2	148720001	148880000	A.1.2.2.1.2.1.2.1.1	0.761692650334076	.	148720001	148880000	#FF4848	1	0.875
chr2	148880001	149040000	A.2.1.2.2.1.1.2.1.1	0.614699331848552	.	148880001	149040000	#FF9191	1	0.75
chr2	149040001	149280000	A.2.2.1.1.1.2.2.1.1.1	0.567928730512249	.	149040001	149280000	#FFDADA	1	0.625
chr2	149280001	149520000	A.1.2.1.2.1.2.1.1.1	0.809576837416481	.	149280001	149520000	#FF4848	1	0.875
chr2	149520001	149720000	A.2.1.1.2.2.2.1.2.1.1.1	0.65924276169265	.	149520001	149720000	#FF9191	1	0.75
chr2	149760001	149880000	A.2.1.1.2.2.2.1.2.1.1.1	0.65924276169265	.	149760001	149880000	#FF9191	1	0.75
chr2	149880001	149960000	A.2.2.1.2.2.1.2.2.1	0.523385300668151	.	149880001	149960000	#FFDADA	1	0.625
chr2	149960001	150160000	B.1.1.2.1.1.1.1.1	0.422048997772829	.	149960001	150160000	#DADAFF	1	0.5
chr2	150160001	150480000	B.1.1.2.1.1.1.1.2.1	0.420935412026726	.	150160001	150480000	#DADAFF	1	0.5
chr2	150480001	150680000	B.2.1.2.2.1.1.2.2.2.1	0.157015590200445	.	150480001	150680000	#4848FF	1	0.25
chr2	150680001	150920000	B.2.2.2.1.1.2.2.1.1.1.1	0.0356347438752784	.	150680001	150920000	#0000FF	1	0.125
chr2	150920001	151240000	B.2.2.1.1.2.1.1.1.1	0.10467706013363	.	150920001	151240000	#0000FF	1	0.125
chr2	151240001	151320000	B.2.1.1.1.2.2.1.1.1	0.255011135857461	.	151240001	151320000	#4848FF	1	0.25
chr2	151320001	151640000	B.2.1.1.2.2.2.1.2.2.1	0.211581291759465	.	151320001	151640000	#4848FF	1	0.25
chr2	151640001	152120000	B.1.2.2.2.2.1.2.2	0.287305122494432	.	151640001	152120000	#9191FF	1	0.375
chr2	152120001	152400000	A.1.2.1.2.1.2.1.1.2.1	0.808463251670379	.	152120001	152400000	#FF4848	1	0.875
chr2	152400001	152600000	A.2.1.1.1.2.2.2.2	0.687082405345212	.	152400001	152600000	#FF9191	1	0.75
chr2	152600001	152880000	A.1.1.2.2.1.2.2.2.2	0.861915367483296	.	152600001	152880000	#FF0000	1	1
chr2	152880001	153040000	A.1.1.2.2.1.1.1.2.2	0.878619153674833	.	152880001	153040000	#FF0000	1	1
chr2	153040001	153200000	A.2.1.2.1.1.2.2.1.2	0.632516703786192	.	153040001	153200000	#FF9191	1	0.75
chr2	153200001	153600000	A.1.1.1.2.2.2.1.1.2	0.94988864142539	.	153200001	153600000	#FF0000	1	1
chr2	153600001	154440000	B.2.2.2.1.1.1.1.2.2.2	0.044543429844098	.	153600001	154440000	#0000FF	1	0.125
chr2	154440001	154680000	B.2.2.2.2.2.1.1.1.1	0.0089086859688196	.	154440001	154680000	#0000FF	1	0.125
chr2	154680001	154880000	B.2.2.2.1.1.1.1.1.2.2.1	0.0489977728285078	.	154680001	154880000	#0000FF	1	0.125
chr2	154880001	154960000	B.2.1.2.2.1.2.2.1.2	0.144766146993318	.	154880001	154960000	#4848FF	1	0.25
chr2	154960001	155240000	B.2.2.2.1.1.1.1.1.2.1.1	0.0523385300668151	.	154960001	155240000	#0000FF	1	0.125
chr2	155240001	155440000	B.2.1.2.2.2.1.1.2.2.2.1.2	0.135857461024499	.	155240001	155440000	#4848FF	1	0.25
chr2	155440001	155520000	B.1.2.2.2.1.2.1.2.2	0.293986636971047	.	155440001	155520000	#9191FF	1	0.375
chr2	155520001	155600000	B.2.1.1.1.2.2.2.2.1	0.246102449888641	.	155520001	155600000	#4848FF	1	0.25
chr2	155600001	155960000	B.2.2.1.1.2.1.1.1.2.2	0.101336302895323	.	155600001	155960000	#0000FF	1	0.125
chr2	155960001	156120000	B.1.2.2.2.1.2.1.1	0.296213808463252	.	155960001	156120000	#9191FF	1	0.375
chr2	156120001	156200000	B.2.1.1.1.1.2.1	0.266146993318486	.	156120001	156200000	#4848FF	1	0.25
chr2	156200001	156560000	B.2.2.2.1.1.1.1.1.2.2.2	0.0478841870824053	.	156200001	156560000	#0000FF	1	0.125
chr2	156560001	156760000	B.2.2.1.1.2.1.2.1.1	0.099109131403118	.	156560001	156760000	#0000FF	1	0.125
chr2	156760001	157160000	B.2.1.2.2.2.1.1.2.2.1.1	0.139198218262806	.	156760001	157160000	#4848FF	1	0.25
chr2	157160001	157440000	A.1.2.1.1.1.2.2.2	0.838530066815145	.	157160001	157440000	#FF4848	1	0.875
chr2	157440001	157720000	B.2.1.1.1.1.1.2.2.2.1	0.26837416481069	.	157440001	157720000	#4848FF	1	0.25
chr2	157720001	157840000	B.2.1.1.1.1.2.2.1	0.265033407572383	.	157720001	157840000	#4848FF	1	0.25
chr2	157840001	157920000	B.1.2.2.1.1.2.1.1	0.324053452115813	.	157840001	157920000	#9191FF	1	0.375
chr2	157920001	158160000	B.1.1.2.2.2.1.1.1	0.396436525612472	.	157920001	158160000	#DADAFF	1	0.5
chr2	158160001	158360000	A.1.2.2.1.2.1.2.2.1	0.759465478841871	.	158160001	158360000	#FF4848	1	0.875
chr2	158360001	158640000	B.1.1.2.2.1.1.1	0.406458797327394	.	158360001	158640000	#DADAFF	1	0.5
chr2	158640001	158960000	B.1.2.1.1.1.1.1.2.1	0.383073496659243	.	158640001	158960000	#9191FF	1	0.375
chr2	158960001	159040000	B.1.1.2.1.1.1.2.1	0.418708240534521	.	158960001	159040000	#DADAFF	1	0.5
chr2	159040001	159280000	B.1.2.1.2.1.2.2.1	0.338530066815145	.	159040001	159280000	#9191FF	1	0.375
chr2	159280001	159480000	A.2.2.1.1.1.2.2.1.2.1	0.565701559020045	.	159280001	159480000	#FFDADA	1	0.625
chr2	159480001	159720000	B.1.1.1.1.1.1.1.1	0.457683741648107	.	159480001	159720000	#DADAFF	1	0.5
chr2	159720001	160040000	A.1.2.1.2.1.2.2.1.2.1	0.800668151447661	.	159720001	160040000	#FF4848	1	0.875
chr2	160040001	160480000	A.1.1.1.2.1.2.1.2.2.1	0.968819599109131	.	160040001	160480000	#FF0000	1	1
chr2	160480001	160840000	A.1.1.1.1.2.1.2.1	0.992204899777283	.	160480001	160840000	#FF0000	1	1
chr2	160840001	161360000	A.2.2.2.2.1.2.2.2.2	0.466592427616926	.	160840001	161360000	#FFDADA	1	0.625
chr2	161360001	161920000	B.1.2.2.1.2.2.1	0.312917594654788	.	161360001	161920000	#9191FF	1	0.375
chr2	161920001	162040000	A.1.1.2.2.1.2.1.1.1.2	0.870824053452116	.	161920001	162040000	#FF0000	1	1
chr2	162040001	162280000	A.1.2.1.2.1.2.1.1.2.2	0.807349665924276	.	162040001	162280000	#FF4848	1	0.875
chr2	162280001	162480000	B.1.2.1.2.1.1.1.1.2	0.353006681514477	.	162280001	162480000	#9191FF	1	0.375
chr2	162480001	162800000	B.2.2.1.1.1.1.2.2	0.111358574610245	.	162480001	162800000	#0000FF	1	0.125
chr2	162800001	163240000	A.2.2.2.2.1.2.2.1.2.2.1	0.469933184855234	.	162800001	163240000	#FFDADA	1	0.625
chr2	163240001	163520000	B.2.2.1.1.2.1.1.1.2.1.1	0.103563474387528	.	163240001	163520000	#0000FF	1	0.125
chr2	163520001	163680000	B.2.1.2.2.2.2.1.1.2.1	0.129175946547884	.	163520001	163680000	#4848FF	1	0.25
chr2	163680001	164040000	B.2.2.1.1.2.1.2.1.2	0.0979955456570156	.	163680001	164040000	#0000FF	1	0.125
chr2	164040001	164320000	B.2.1.2.2.2.1.1.2.2.1.2	0.138084632516704	.	164040001	164320000	#4848FF	1	0.25
chr2	164320001	164480000	B.2.1.2.2.1.1.2.2.1.1	0.15924276169265	.	164320001	164480000	#4848FF	1	0.25
chr2	164480001	164800000	B.2.2.1.1.2.1.1.1.2.1.2	0.102449888641425	.	164480001	164800000	#0000FF	1	0.125
chr2	164800001	164960000	B.2.1.1.1.1.1.2.2.1.1	0.270601336302895	.	164800001	164960000	#4848FF	1	0.25
chr2	164960001	165560000	B.2.2.2.1.1.1.1.2.2.1	0.0456570155902004	.	164960001	165560000	#0000FF	1	0.125
chr2	165560001	165920000	B.2.1.1.1.1.1.1.2.1.1.2	0.275055679287305	.	165560001	165920000	#4848FF	1	0.25
chr2	165920001	166400000	B.2.1.1.2.2.2.1.2.2.2	0.210467706013363	.	165920001	166400000	#4848FF	1	0.25
chr2	166400001	166680000	B.1.1.1.1.2.1.1.2.1	0.44988864142539	.	166400001	166680000	#DADAFF	1	0.5
chr2	166680001	166840000	A.2.2.1.2.1.1.1.2	0.55011135857461	.	166680001	166840000	#FFDADA	1	0.625
chr2	166840001	167040000	B.2.1.2.2.1.1.2.2.1.2	0.158129175946548	.	166840001	167040000	#4848FF	1	0.25
chr2	167040001	167360000	B.2.2.2.1.1.1.1.1.1.2	0.0534521158129176	.	167040001	167360000	#0000FF	1	0.125
chr2	167360001	167680000	B.2.2.2.1.1.1.1.1.2.1.2.2	0.0501113585746102	.	167360001	167680000	#0000FF	1	0.125
chr2	167680001	167800000	B.2.1.2.2.1.2.1.2.2.2	0.146993318485523	.	167680001	167800000	#4848FF	1	0.25
chr2	167800001	167960000	B.2.2.1.1.2.1.2.2	0.0968819599109131	.	167800001	167960000	#0000FF	1	0.125
chr2	167960001	168120000	B.2.2.2.1.1.1.2.1	0.0434298440979955	.	167960001	168120000	#0000FF	1	0.125
chr2	168120001	168640000	B.2.2.2.1.1.1.1.2.1	0.0467706013363029	.	168120001	168640000	#0000FF	1	0.125
chr2	168640001	169200000	B.1.2.1.1.2.2.1	0.357461024498886	.	168640001	169200000	#9191FF	1	0.375
chr2	169200001	169520000	A.1.2.1.1.1.2.2.1	0.839643652561247	.	169200001	169520000	#FF4848	1	0.875
chr2	169520001	169720000	A.2.1.2.2.1.1.2.1.2.1	0.61358574610245	.	169520001	169720000	#FF9191	1	0.75
chr2	169720001	170080000	A.2.2.1.2.1.2.1.1.2.1.1	0.541202672605791	.	169720001	170080000	#FFDADA	1	0.625
chr2	170080001	170320000	A.2.2.1.2.1.2.1.1.2.2.2	0.537861915367483	.	170080001	170320000	#FFDADA	1	0.625
chr2	170320001	170600000	A.1.1.1.2.1.2.1.2.2.2	0.967706013363029	.	170320001	170600000	#FF0000	1	1
chr2	170600001	171000000	A.1.1.1.2.1.2.1.2.1.2.1	0.971046770601336	.	170600001	171000000	#FF0000	1	1
chr2	171000001	171240000	A.1.2.1.2.1.1.2.2.2.2.2	0.810690423162584	.	171000001	171240000	#FF4848	1	0.875
chr2	171240001	171440000	A.2.1.2.2.2.2.2.2	0.589086859688196	.	171240001	171440000	#FF9191	1	0.75
chr2	171440001	171600000	A.2.2.1.1.1.2.1.1.1.1	0.573496659242762	.	171440001	171600000	#FFDADA	1	0.625
chr2	171600001	171760000	A.2.1.1.1.2.1.1.1.2	0.703786191536748	.	171600001	171760000	#FF9191	1	0.75
chr2	171760001	171960000	A.1.1.1.2.2.1.1.2	0.962138084632517	.	171760001	171960000	#FF0000	1	1
chr2	171960001	172360000	A.1.1.1.1.1.1	1	.	171960001	172360000	#FF0000	1	1
chr2	172360001	173000000	A.1.1.1.2.1.2.1.2.1.1	0.972160356347439	.	172360001	173000000	#FF0000	1	1
chr2	173000001	173320000	A.2.1.2.2.2.2.2.1	0.590200445434298	.	173000001	173320000	#FF9191	1	0.75
chr2	173320001	173480000	A.2.1.2.1.2.2.2.2.1	0.619153674832962	.	173320001	173480000	#FF9191	1	0.75
chr2	173480001	173880000	A.2.2.1.2.1.2.1.2.2	0.534521158129176	.	173480001	173880000	#FFDADA	1	0.625
chr2	173880001	174280000	A.1.2.1.2.1.1.2.2.2.1	0.812917594654788	.	173880001	174280000	#FF4848	1	0.875
chr2	174280001	174480000	A.2.2.1.2.2.2.2.1.1.1	0.518930957683742	.	174280001	174480000	#FFDADA	1	0.625
chr2	174480001	174720000	A.2.1.2.1.1.2.2.2.1.2.1	0.630289532293987	.	174480001	174720000	#FF9191	1	0.75
chr2	174720001	175120000	A.1.1.1.1.2.1.2.2	0.99109131403118	.	174720001	175120000	#FF0000	1	1
chr2	175120001	175280000	A.1.2.2.1.1.2.1.1.2	0.775055679287305	.	175120001	175280000	#FF4848	1	0.875
chr2	175280001	175560000	A.1.1.2.1.1.2.2.2.2.2.1	0.904231625835189	.	175280001	175560000	#FF0000	1	1
chr2	175560001	175920000	A.2.2.1.2.1.2.1.1.1.2	0.542316258351893	.	175560001	175920000	#FFDADA	1	0.625
chr2	175920001	176080000	A.1.2.1.2.1.2.2.1.1	0.801781737193764	.	175920001	176080000	#FF4848	1	0.875
chr2	176080001	176280000	B.1.1.1.1.1.1.2.1	0.455456570155902	.	176080001	176280000	#DADAFF	1	0.5
chr2	176280001	176520000	B.1.1.2.2.2.2.1	0.391982182628062	.	176280001	176520000	#DADAFF	1	0.5
chr2	176520001	176760000	B.1.1.2.1.2.2.2.1.2	0.408685968819599	.	176520001	176760000	#DADAFF	1	0.5
chr2	176760001	176880000	A.2.2.1.1.1.2.2.2.1.2	0.562360801781737	.	176760001	176880000	#FFDADA	1	0.625
chr2	176880001	177120000	A.2.2.1.1.1.2.1.1.1.2	0.572383073496659	.	176880001	177120000	#FFDADA	1	0.625
chr2	177120001	177440000	A.2.1.2.1.1.2.2.2.1.1	0.631403118040089	.	177120001	177440000	#FF9191	1	0.75
chr2	177440001	177520000	A.2.2.2.1.1.2.1.1	0.512249443207127	.	177440001	177520000	#FFDADA	1	0.625
chr2	177520001	177760000	A.2.2.1.2.1.2.1.1.1.1	0.543429844097996	.	177520001	177760000	#FFDADA	1	0.625
chr2	177760001	178040000	A.2.1.1.1.2.1.1.1.1.2.2	0.704899777282851	.	177760001	178040000	#FF9191	1	0.75
chr2	178040001	178200000	A.1.1.2.2.1.1.2.1.1.1	0.87750556792873	.	178040001	178200000	#FF0000	1	1
chr2	178200001	178640000	A.1.2.1.1.1.1.2.1	0.844097995545657	.	178200001	178640000	#FF4848	1	0.875
chr2	178640001	178920000	B.1.1.1.2.2.2.1.2.2	0.425389755011136	.	178640001	178920000	#DADAFF	1	0.5
chr2	178920001	179240000	A.2.2.1.2.1.2.1.1.2.1.2	0.540089086859688	.	178920001	179240000	#FFDADA	1	0.625
chr2	179240001	179440000	A.1.1.2.2.1.2.1.2.2.1	0.866369710467706	.	179240001	179440000	#FF0000	1	1
chr2	179440001	179800000	A.1.2.2.1.2.1.1	0.762806236080178	.	179440001	179800000	#FF4848	1	0.875
chr2	179800001	179960000	A.1.2.2.1.2.1.2.2.2	0.758351893095768	.	179800001	179960000	#FF4848	1	0.875
chr2	179960001	180160000	A.1.2.2.2.1.1.2.1.2	0.737193763919822	.	179960001	180160000	#FF4848	1	0.875
chr2	180160001	180320000	A.2.2.2.1.1.2.2.1.1	0.507795100222717	.	180160001	180320000	#FFDADA	1	0.625
chr2	180320001	180920000	B.1.2.1.2.1.2.2.2	0.337416481069042	.	180320001	180920000	#9191FF	1	0.375
chr2	180920001	181440000	B.2.1.2.2.2.1.1.2.2.2.2	0.134743875278396	.	180920001	181440000	#4848FF	1	0.25
chr2	181440001	181600000	B.2.1.1.1.2.2.1.2.2.1	0.251670378619154	.	181440001	181600000	#4848FF	1	0.25
chr2	181600001	181800000	B.2.1.1.1.2.1.2.2	0.256124721603563	.	181600001	181800000	#4848FF	1	0.25
chr2	181800001	181960000	A.2.2.2.1.1.2.2.1.2	0.506681514476615	.	181800001	181960000	#FFDADA	1	0.625
chr2	181960001	182160000	A.1.1.2.1.1.2.2.2.1.1	0.909799554565702	.	181960001	182160000	#FF0000	1	1
chr2	182160001	182360000	A.1.1.1.2.2.2.1.2.1	0.948775055679287	.	182160001	182360000	#FF0000	1	1
chr2	182360001	182600000	A.2.1.2.1.1.2.1.2	0.634743875278396	.	182360001	182600000	#FF9191	1	0.75
chr2	182600001	182680000	A.2.2.2.2.1.2.2.1.1	0.472160356347439	.	182600001	182680000	#FFDADA	1	0.625
chr2	182680001	182880000	A.2.2.1.2.1.2.2.1.2	0.530066815144766	.	182680001	182880000	#FFDADA	1	0.625
chr2	182880001	183000000	B.1.1.2.1.2.1.2	0.414253897550111	.	182880001	183000000	#DADAFF	1	0.5
chr2	183000001	183360000	B.2.1.1.1.1.1.1.2.1.1.1.1	0.27728285077951	.	183000001	183360000	#4848FF	1	0.25
chr2	183360001	183560000	B.1.1.1.2.1.1.2.2	0.435412026726058	.	183360001	183560000	#DADAFF	1	0.5
chr2	183560001	183800000	A.2.1.1.2.2.1.1.1.1.2	0.67260579064588	.	183560001	183800000	#FF9191	1	0.75
chr2	183800001	184080000	A.1.2.1.2.1.2.2.2.1.2	0.797327394209354	.	183800001	184080000	#FF4848	1	0.875
chr2	184080001	184280000	B.1.2.1.2.1.2.1.2.1	0.34075723830735	.	184080001	184280000	#9191FF	1	0.375
chr2	184280001	184480000	B.2.1.1.1.1.1.1.2.1.1.1.2	0.276169265033408	.	184280001	184480000	#4848FF	1	0.25
chr2	184480001	184800000	B.2.1.2.2.1.2.1.1.2.1	0.152561247216036	.	184480001	184800000	#4848FF	1	0.25
chr2	184800001	184920000	B.1.1.1.1.2.1.2	0.447661469933185	.	184800001	184920000	#DADAFF	1	0.5
chr2	184920001	185280000	B.2.1.2.2.2.1.1.2.2.2.1.1	0.136971046770601	.	184920001	185280000	#4848FF	1	0.25
chr2	185280001	185360000	B.1.2.2.2.1.1.1.2.2.1	0.304008908685969	.	185280001	185360000	#9191FF	1	0.375
chr2	185360001	185520000	B.2.1.1.1.1.1.2.2.1.2	0.269487750556793	.	185360001	185520000	#4848FF	1	0.25
chr2	185520001	185640000	B.2.1.2.2.1.2.1.2.1	0.149220489977728	.	185520001	185640000	#4848FF	1	0.25
chr2	185640001	185840000	B.2.2.1.1.1.1.1.1.1	0.121380846325167	.	185640001	185840000	#0000FF	1	0.125
chr2	185840001	186000000	B.2.2.1.1.1.1.1.2.2	0.115812917594655	.	185840001	186000000	#0000FF	1	0.125
chr2	186000001	186200000	B.2.1.2.2.2.2.1.2.1	0.126948775055679	.	186000001	186200000	#4848FF	1	0.25
chr2	186200001	186840000	B.2.2.2.2.2.1.1.2	0.00556792873051225	.	186200001	186840000	#0000FF	1	0.125
chr2	186840001	187160000	B.1.2.1.2.1.1.2.2.1	0.349665924276169	.	186840001	187160000	#9191FF	1	0.375
chr2	187160001	187360000	A.2.2.1.2.1.1.2.1.2	0.546770601336303	.	187160001	187360000	#FFDADA	1	0.625
chr2	187360001	187520000	A.2.1.1.2.2.1.1.2.2	0.669265033407572	.	187360001	187520000	#FF9191	1	0.75
chr2	187520001	187920000	B.1.2.2.2.1.1.1.2.2.2	0.302895322939866	.	187520001	187920000	#9191FF	1	0.375
chr2	187920001	188000000	B.1.2.1.2.1.2.1.2.2	0.339643652561247	.	187920001	188000000	#9191FF	1	0.375
chr2	188000001	188160000	B.1.1.2.1.1.2	0.416481069042316	.	188000001	188160000	#DADAFF	1	0.5
chr2	188160001	188400000	B.1.2.1.1.1.1.1.1.1.2	0.38641425389755	.	188160001	188400000	#9191FF	1	0.375
chr2	188400001	188760000	B.2.2.1.1.1.1.2.1.1.1	0.114699331848552	.	188400001	188760000	#0000FF	1	0.125
chr2	188760001	189000000	B.2.1.1.1.2.1.1.1	0.262806236080178	.	188760001	189000000	#4848FF	1	0.25
chr2	189000001	189520000	B.2.2.2.1.1.1.1.1.1.1	0.05456570155902	.	189000001	189520000	#0000FF	1	0.125
chr2	189520001	189720000	B.2.2.1.1.1.1.1.1.2.1	0.120267260579065	.	189520001	189720000	#0000FF	1	0.125
chr2	189720001	189880000	B.2.2.1.1.1.1.1.2.1	0.116926503340757	.	189720001	189880000	#0000FF	1	0.125
chr2	189880001	190280000	B.2.1.1.1.2.1.2.1.1.1	0.260579064587973	.	189880001	190280000	#4848FF	1	0.25
chr2	190280001	190520000	A.2.2.1.1.1.2.2.1.2.2	0.564587973273942	.	190280001	190520000	#FFDADA	1	0.625
chr2	190520001	190920000	A.1.1.2.2.1.2.1.2.1.1	0.868596881959911	.	190520001	190920000	#FF0000	1	1
chr2	190920001	191200000	A.1.2.1.2.1.2.1.2.1.1.1	0.806236080178174	.	190920001	191200000	#FF4848	1	0.875
chr2	191200001	191440000	A.1.1.1.2.2.2.1.2.2.1	0.947661469933185	.	191200001	191440000	#FF0000	1	1
chr2	191440001	191600000	A.1.1.1.2.1.2.2.2	0.965478841870824	.	191440001	191600000	#FF0000	1	1
chr2	191600001	191720000	A.1.2.1.2.1.1.2.1.2.2.2	0.815144766146993	.	191600001	191720000	#FF4848	1	0.875
chr2	191720001	191880000	A.1.1.1.2.2.2.1.2.2.2	0.946547884187082	.	191720001	191880000	#FF0000	1	1
chr2	191880001	192160000	A.2.1.1.2.2.1.1.1.1.1	0.673719376391982	.	191880001	192160000	#FF9191	1	0.75
chr2	192160001	192440000	A.2.2.2.1.1.2.1.2.2.1	0.510022271714922	.	192160001	192440000	#FFDADA	1	0.625
chr2	192440001	192600000	A.1.2.2.1.2.1.2.1.2	0.760579064587973	.	192440001	192600000	#FF4848	1	0.875
chr2	192600001	192800000	B.1.1.1.1.2.1.1.1	0.451002227171492	.	192600001	192800000	#DADAFF	1	0.5
chr2	192800001	193080000	B.1.2.1.1.1.1.1.1.1.1	0.387527839643653	.	192800001	193080000	#9191FF	1	0.375
chr2	193080001	193440000	B.2.1.2.2.1.2.1.1.2.2.2	0.150334075723831	.	193080001	193440000	#4848FF	1	0.25
chr2	193440001	193520000	B.2.1.1.1.2.2.2.1.2	0.247216035634744	.	193440001	193520000	#4848FF	1	0.25
chr2	193520001	193800000	B.2.2.1.1.1.1.1.1.2.2.2	0.11804008908686	.	193520001	193800000	#0000FF	1	0.125
chr2	193800001	194000000	B.2.2.1.1.1.1.1.1.2.2.1	0.119153674832962	.	193800001	194000000	#0000FF	1	0.125
chr2	194000001	194160000	B.2.1.2.2.2.2.1.2.2.1.2	0.124721603563474	.	194000001	194160000	#4848FF	1	0.25
chr2	194160001	194520000	B.2.2.2.1.1.1.2.2.2	0.0400890868596882	.	194160001	194520000	#0000FF	1	0.125
chr2	194520001	194920000	B.2.2.1.1.1.1.2.1.1.2	0.11358574610245	.	194520001	194920000	#0000FF	1	0.125
chr2	194920001	195040000	B.1.2.1.2.1.1.1.1.1	0.354120267260579	.	194920001	195040000	#9191FF	1	0.375
chr2	195040001	195280000	B.2.1.2.2.1.2.1.2.2.1	0.148106904231626	.	195040001	195280000	#4848FF	1	0.25
chr2	195280001	195840000	B.2.2.1.1.2.2.1	0.0957683741648107	.	195280001	195840000	#0000FF	1	0.125
chr2	195840001	196000000	B.2.1.1.1.2.2.2.2.2	0.244988864142539	.	195840001	196000000	#4848FF	1	0.25
chr2	196000001	196160000	B.2.1.2.2.1.2.1.1.1	0.153674832962138	.	196000001	196160000	#4848FF	1	0.25
chr2	196160001	196600000	A.2.1.2.2.1.1.2.2.2	0.610244988864143	.	196160001	196600000	#FF9191	1	0.75
chr2	196600001	196920000	B.1.2.1.2.1.1.2.2.2.2	0.347438752783964	.	196600001	196920000	#9191FF	1	0.375
chr2	196920001	197120000	A.1.1.2.2.1.1.2.2.2	0.873051224944321	.	196920001	197120000	#FF0000	1	1
chr2	197120001	197360000	A.1.2.1.2.1.2.1.2.1.2	0.804008908685969	.	197120001	197360000	#FF4848	1	0.875
chr2	197360001	197560000	A.2.1.1.1.2.2.2.1.2	0.688195991091314	.	197360001	197560000	#FF9191	1	0.75
chr2	197560001	198000000	A.1.1.2.2.1.2.1.2.1.2	0.867483296213808	.	197560001	198000000	#FF0000	1	1
chr2	198000001	198160000	A.1.1.2.1.1.2.2.2.2.1.2.1	0.906458797327394	.	198000001	198160000	#FF0000	1	1
chr2	198160001	198400000	A.1.1.2.1.1.2.2.2.2.1.2.2	0.905345211581292	.	198160001	198400000	#FF0000	1	1
chr2	198400001	198640000	A.1.2.2.2.1.1.2.1.1	0.738307349665924	.	198400001	198640000	#FF4848	1	0.875
chr2	198640001	199000000	A.2.1.2.1.1.2.1.1.1	0.636971046770601	.	198640001	199000000	#FF9191	1	0.75
chr2	199000001	199280000	B.1.1.2.1.2.2.1.1	0.413140311804009	.	199000001	199280000	#DADAFF	1	0.5
chr2	199280001	199680000	B.2.1.1.1.1.1.1.2.2	0.2728285077951	.	199280001	199680000	#4848FF	1	0.25
chr2	199680001	200160000	B.2.1.2.2.2.1.1.1	0.142538975501114	.	199680001	200160000	#4848FF	1	0.25
chr2	200160001	200760000	B.1.2.1.2.1.1.2.1	0.350779510022272	.	200160001	200760000	#9191FF	1	0.375
chr2	200760001	201160000	A.2.1.2.1.1.2.1.1.2	0.635857461024499	.	200760001	201160000	#FF9191	1	0.75
chr2	201160001	201440000	A.1.2.1.2.1.2.1.2.1.1.2	0.805122494432071	.	201160001	201440000	#FF4848	1	0.875
chr2	201440001	201720000	A.1.2.1.1.1.1.2.2.1	0.842984409799555	.	201440001	201720000	#FF4848	1	0.875
chr2	201720001	201880000	A.1.1.2.2.1.1.2.2.1	0.874164810690423	.	201720001	201880000	#FF0000	1	1
chr2	201880001	202000000	A.1.1.2.1.2.2.1.1	0.887527839643653	.	201880001	202000000	#FF0000	1	1
chr2	202000001	202200000	A.1.1.2.1.2.2.1.2	0.88641425389755	.	202000001	202200000	#FF0000	1	1
chr2	202200001	202360000	A.1.2.1.2.1.1.2.2.2.2.1	0.811804008908686	.	202200001	202360000	#FF4848	1	0.875
chr2	202360001	203080000	A.1.1.2.1.1.2.1.2	0.912026726057906	.	202360001	203080000	#FF0000	1	1
chr2	203080001	203280000	A.1.1.1.2.2.1.1.1.2	0.963251670378619	.	203080001	203280000	#FF0000	1	1
chr2	203280001	203760000	A.1.1.1.1.2.1.1.1.1	0.99554565701559	.	203280001	203760000	#FF0000	1	1
chr2	203760001	203840000	A.1.2.2.1.1.2.2.2.2	0.763919821826281	.	203760001	203840000	#FF4848	1	0.875
chr2	203840001	203920000	A.1.2.1.2.1.1.1.2	0.820712694877506	.	203840001	203920000	#FF4848	1	0.875
chr2	203920001	204000000	A.1.2.2.1.1.2.1.2.1.1	0.773942093541203	.	203920001	204000000	#FF4848	1	0.875
chr2	204000001	204080000	A.1.2.2.1.1.2.1.2.1.2	0.7728285077951	.	204000001	204080000	#FF4848	1	0.875
chr2	204080001	204200000	A.1.2.2.1.1.2.2.2.1.2	0.765033407572383	.	204080001	204200000	#FF4848	1	0.875
chr2	204200001	204280000	A.1.2.2.1.1.2.2.2.1.1	0.766146993318486	.	204200001	204280000	#FF4848	1	0.875
chr2	204280001	204520000	A.1.2.1.1.1.1.1.2	0.845211581291759	.	204280001	204520000	#FF4848	1	0.875
chr2	204520001	204760000	A.1.1.2.1.1.2.2.2.2.2.2	0.903118040089087	.	204520001	204760000	#FF0000	1	1
chr2	204760001	204920000	A.2.1.1.2.2.1.2.1	0.66815144766147	.	204760001	204920000	#FF9191	1	0.75
chr2	204920001	205120000	A.2.2.2.2.2.2.2	0.458797327394209	.	204920001	205120000	#FFDADA	1	0.625
chr2	205120001	205480000	B.1.2.2.1.1.1.1.2	0.326280623608018	.	205120001	205480000	#9191FF	1	0.375
chr2	205480001	205640000	B.2.1.1.1.1.1.1.1.1	0.279510022271715	.	205480001	205640000	#4848FF	1	0.25
chr2	205640001	205800000	B.1.2.2.2.1.1.2.2.1	0.298440979955457	.	205640001	205800000	#9191FF	1	0.375
chr2	205800001	205960000	B.2.1.1.1.2.2.1.2.1	0.252783964365256	.	205800001	205960000	#4848FF	1	0.25
chr2	205960001	206040000	B.1.2.2.1.1.1.2	0.325167037861915	.	205960001	206040000	#9191FF	1	0.375
chr2	206040001	206160000	B.1.2.1.2.1.2.1.1.2.1.2	0.344097995545657	.	206040001	206160000	#9191FF	1	0.375
chr2	206160001	206480000	B.1.2.2.1.1.1.1.1.2	0.32739420935412	.	206160001	206480000	#9191FF	1	0.375
chr2	206480001	206680000	A.2.2.2.1.1.2.1.2.1	0.511135857461025	.	206480001	206680000	#FFDADA	1	0.625
chr2	206680001	206840000	A.2.2.1.1.1.2.1.2.2	0.569042316258352	.	206680001	206840000	#FFDADA	1	0.625
chr2	206840001	207040000	A.1.1.2.1.1.2.2.2.2.1.1	0.907572383073497	.	206840001	207040000	#FF0000	1	1
chr2	207040001	207200000	A.2.1.1.1.2.1.1.1.1.2.1	0.706013363028953	.	207040001	207200000	#FF9191	1	0.75
chr2	207200001	207560000	A.2.1.1.2.2.1.2.2.1	0.667037861915368	.	207200001	207560000	#FF9191	1	0.75
chr2	207560001	207680000	A.2.1.2.1.2.2.1.1.2	0.624721603563474	.	207560001	207680000	#FF9191	1	0.75
chr2	207680001	207920000	A.2.2.1.1.1.2.1.1.2	0.571269487750557	.	207680001	207920000	#FFDADA	1	0.625
chr2	207920001	208240000	A.1.1.2.2.1.2.1.2.2.2	0.865256124721604	.	207920001	208240000	#FF0000	1	1
chr2	208240001	208640000	A.1.1.1.2.1.2.1.2.1.2.2	0.969933184855234	.	208240001	208640000	#FF0000	1	1
chr2	208640001	208960000	A.1.2.1.1.1.1.2.2.2	0.841870824053452	.	208640001	208960000	#FF4848	1	0.875
chr2	208960001	209080000	A.2.2.1.1.1.2.2.2.1.1	0.56347438752784	.	208960001	209080000	#FFDADA	1	0.625
chr2	209080001	209240000	A.1.2.1.2.1.2.1.2.2	0.802895322939866	.	209080001	209240000	#FF4848	1	0.875
chr2	209240001	209560000	B.2.1.1.1.1.1.2.2.2.2	0.267260579064588	.	209240001	209560000	#4848FF	1	0.25
chr2	209560001	209720000	B.2.1.1.1.2.2.2.1.1.2	0.248329621380846	.	209560001	209720000	#4848FF	1	0.25
chr2	209720001	209960000	B.2.1.2.2.2.2.1.2.2.2	0.123608017817372	.	209720001	209960000	#4848FF	1	0.25
chr2	209960001	210480000	B.2.1.1.1.2.1.2.1.1.2	0.259465478841871	.	209960001	210480000	#4848FF	1	0.25
chr2	210480001	210600000	B.1.2.2.2.1.1.1.2.1	0.305122494432071	.	210480001	210600000	#9191FF	1	0.375
chr2	210600001	210840000	B.2.1.1.1.1.1.1.1.2	0.278396436525612	.	210600001	210840000	#4848FF	1	0.25
chr2	210840001	211080000	A.2.2.1.1.1.2.2.2.2.1	0.561247216035635	.	210840001	211080000	#FFDADA	1	0.625
chr2	211080001	211240000	B.1.2.2.2.1.1.2.1.1.1	0.301781737193764	.	211080001	211240000	#9191FF	1	0.375
chr2	211240001	211760000	B.2.1.1.1.2.1.2.1.2.1	0.258351893095768	.	211240001	211760000	#4848FF	1	0.25
chr2	211760001	212160000	B.2.2.1.1.2.2.2	0.0946547884187082	.	211760001	212160000	#0000FF	1	0.125
chr2	212160001	212280000	B.2.1.2.2.1.2.1.1.2.2.1	0.151447661469933	.	212160001	212280000	#4848FF	1	0.25
chr2	212280001	212560000	B.2.2.1.1.1.1.2.1.2	0.112472160356347	.	212280001	212560000	#0000FF	1	0.125
chr2	212560001	212920000	B.2.1.2.2.2.2.1.1.2.2	0.128062360801782	.	212560001	212920000	#4848FF	1	0.25
chr2	212920001	213120000	B.2.1.2.2.2.2.1.2.2.1.1	0.125835189309577	.	212920001	213120000	#4848FF	1	0.25
chr2	213120001	213200000	B.1.2.2.2.1.1.2.1.2	0.299554565701559	.	213120001	213200000	#9191FF	1	0.375
chr2	213200001	213560000	B.2.1.2.2.2.2.1.1.1	0.130289532293987	.	213200001	213560000	#4848FF	1	0.25
chr2	213560001	213760000	A.2.2.1.2.1.1.2.1.1.1	0.548997772828508	.	213560001	213760000	#FFDADA	1	0.625
chr2	213760001	214120000	A.1.2.1.2.1.2.2.2.1.1	0.798440979955457	.	213760001	214120000	#FF4848	1	0.875
chr2	214120001	214680000	B.1.1.2.2.2.1.2	0.393095768374165	.	214120001	214680000	#DADAFF	1	0.5
chr2	214680001	214920000	B.2.1.1.1.1.1.2.1	0.271714922048998	.	214680001	214920000	#4848FF	1	0.25
chr2	214920001	215520000	B.2.1.1.1.2.1.2.1.2.2	0.257238307349666	.	214920001	215520000	#4848FF	1	0.25
chr2	215520001	215720000	A.2.1.2.2.1.1.2.2.1	0.611358574610245	.	215520001	215720000	#FF9191	1	0.75
chr2	215720001	216120000	B.1.2.1.2.1.1.2.2.2.1	0.348552338530067	.	215720001	216120000	#9191FF	1	0.375
chr2	216120001	216280000	A.2.2.1.1.1.2.2.2.2.2	0.560133630289532	.	216120001	216280000	#FFDADA	1	0.625
chr2	216280001	216480000	B.1.1.1.1.2.1.1.2.2	0.448775055679287	.	216280001	216480000	#DADAFF	1	0.5
chr2	216480001	216840000	A.2.1.1.2.2.1.1.2.1	0.670378619153675	.	216480001	216840000	#FF9191	1	0.75
chr2	216840001	217240000	A.1.1.2.1.1.2.2.2.1.2	0.908685968819599	.	216840001	217240000	#FF0000	1	1
chr2	217240001	217600000	A.1.2.1.2.1.1.2.1.1	0.819599109131403	.	217240001	217600000	#FF4848	1	0.875
chr2	217600001	217800000	A.2.2.1.2.2.2.2.2.1	0.515590200445434	.	217600001	217800000	#FFDADA	1	0.625
chr2	217800001	217880000	A.2.2.2.2.2.2.1.2.1	0.461024498886414	.	217800001	217880000	#FFDADA	1	0.625
chr2	217880001	218400000	A.2.1.1.1.2.1.1.1.1.1	0.707126948775056	.	217880001	218400000	#FF9191	1	0.75
chr2	218400001	218600000	A.2.2.1.1.1.2.1.2.1	0.570155902004454	.	218400001	218600000	#FFDADA	1	0.625
chr2	218600001	218880000	A.2.1.2.1.2.2.2.2.2.2	0.616926503340757	.	218600001	218880000	#FF9191	1	0.75
chr2	218880001	219120000	A.1.2.1.2.1.1.2.2.1	0.814031180400891	.	218880001	219120000	#FF4848	1	0.875
chr2	219120001	219560000	A.1.1.1.1.2.1.1.2	0.993318485523385	.	219120001	219560000	#FF0000	1	1
chr2	219560001	219840000	A.1.1.2.1.2.2.2.2.1	0.884187082405345	.	219560001	219840000	#FF0000	1	1
chr2	219840001	220240000	A.1.1.2.1.1.2.1.1	0.913140311804009	.	219840001	220240000	#FF0000	1	1
chr2	220240001	220480000	A.1.2.2.2.2.1.2.2.2	0.719376391982183	.	220240001	220480000	#FF4848	1	0.875
chr2	220480001	220760000	A.2.2.1.2.2.2.2.1.2	0.516703786191537	.	220480001	220760000	#FFDADA	1	0.625
chr2	220760001	221000000	B.1.2.2.1.1.1.1.1.1	0.328507795100223	.	220760001	221000000	#9191FF	1	0.375
chr2	221000001	221360000	B.2.1.1.2.2.2.2.2	0.206013363028953	.	221000001	221360000	#4848FF	1	0.25
chr2	221360001	221560000	B.1.2.2.2.1.1.2.2.2	0.297327394209354	.	221360001	221560000	#9191FF	1	0.375
chr2	221560001	222280000	B.2.1.2.2.2.2.2	0.122494432071269	.	221560001	222280000	#4848FF	1	0.25
chr2	222280001	222560000	B.1.2.1.2.1.2.1.1.2.1.1	0.345211581291759	.	222280001	222560000	#9191FF	1	0.375
chr2	222560001	222760000	B.2.1.1.1.2.2.1.2.2.2	0.250556792873051	.	222560001	222760000	#4848FF	1	0.25
chr2	222760001	222840000	B.1.2.1.1.1.1.2.1	0.378619153674833	.	222760001	222840000	#9191FF	1	0.375
chr2	222840001	223160000	B.1.2.1.1.1.1.2.2.2	0.376391982182628	.	222840001	223160000	#9191FF	1	0.375
chr2	223160001	223320000	A.2.1.1.2.2.1.2.2.2	0.665924276169265	.	223160001	223320000	#FF9191	1	0.75
chr2	223320001	223560000	A.2.1.1.2.2.1.1.1.2	0.671492204899777	.	223320001	223560000	#FF9191	1	0.75
chr2	223560001	223800000	A.1.1.2.2.1.2.2.1	0.864142538975501	.	223560001	223800000	#FF0000	1	1
chr2	223800001	224040000	A.2.2.2.2.1.1.1.1	0.483296213808463	.	223800001	224040000	#FFDADA	1	0.625
chr2	224040001	224160000	B.1.1.2.1.2.2.2.2	0.407572383073497	.	224040001	224160000	#DADAFF	1	0.5
chr2	224160001	224360000	B.1.2.1.2.1.2.1.1.2.2.1	0.342984409799555	.	224160001	224360000	#9191FF	1	0.375
chr2	224360001	224600000	B.1.1.1.2.2.2.1.2.1	0.426503340757238	.	224360001	224600000	#DADAFF	1	0.5
chr2	224600001	224840000	A.1.2.1.2.1.1.2.1.2.1.1	0.818485523385301	.	224600001	224840000	#FF4848	1	0.875
chr2	224840001	225320000	A.2.2.2.1.2.2.2.2.2	0.484409799554566	.	224840001	225320000	#FFDADA	1	0.625
chr2	225320001	225520000	A.1.2.1.2.1.1.2.1.2.2.1	0.816258351893096	.	225320001	225520000	#FF4848	1	0.875
chr2	225520001	225680000	A.2.1.2.2.1.1.2.1.2.2	0.612472160356347	.	225520001	225680000	#FF9191	1	0.75
chr2	225680001	225920000	A.1.2.1.2.1.2.2.2.2	0.796213808463252	.	225680001	225920000	#FF4848	1	0.875
chr2	225920001	226120000	B.1.2.1.2.1.1.1.2	0.351893095768374	.	225920001	226120000	#9191FF	1	0.375
chr2	226120001	226400000	B.1.2.2.2.1.1.1.1.2	0.306236080178174	.	226120001	226400000	#9191FF	1	0.375
chr2	226400001	226560000	B.1.2.1.2.1.2.1.1.2.2.2	0.341870824053452	.	226400001	226560000	#9191FF	1	0.375
chr2	226560001	226840000	B.2.1.1.1.2.2.2.1.1.1	0.249443207126949	.	226560001	226840000	#4848FF	1	0.25
chr2	226840001	227200000	B.2.1.1.1.2.1.1.2	0.261692650334076	.	226840001	227200000	#4848FF	1	0.25
chr2	227200001	227680000	B.1.2.2.2.1.1.1.1.1	0.307349665924276	.	227200001	227680000	#9191FF	1	0.375
chr2	227680001	227840000	A.1.2.2.2.1.1.2.2	0.736080178173719	.	227680001	227840000	#FF4848	1	0.875
chr2	227840001	228160000	A.2.2.1.2.1.1.2.1.1.2	0.547884187082405	.	227840001	228160000	#FFDADA	1	0.625
chr2	228160001	228440000	A.1.2.1.1.1.2.1	0.84075723830735	.	228160001	228440000	#FF4848	1	0.875
chr2	228440001	228760000	A.2.2.2.1.1.2.1.2.2.2	0.50890868596882	.	228440001	228760000	#FFDADA	1	0.625
chr2	228760001	229080000	B.2.1.2.2.1.1.2.1	0.160356347438753	.	228760001	229080000	#4848FF	1	0.25
chr2	229080001	229400000	B.2.2.2.1.1.1.2.2.1.1	0.0423162583518931	.	229080001	229400000	#0000FF	1	0.125
chr2	229400001	229560000	B.1.2.2.2.1.1.2.1.1.2	0.300668151447661	.	229400001	229560000	#9191FF	1	0.375
chr2	229560001	229960000	B.2.2.2.1.1.1.2.2.1.2	0.0412026726057906	.	229560001	229960000	#0000FF	1	0.125
chr2	229960001	230600000	B.1.2.2.2.2.1.2.1	0.288418708240535	.	229960001	230600000	#9191FF	1	0.375
chr2	230600001	230800000	A.1.2.1.1.1.1.1.1	0.846325167037862	.	230600001	230800000	#FF4848	1	0.875
chr2	230800001	231040000	A.1.2.1.2.1.1.2.1.2.1.2	0.817371937639198	.	230800001	231040000	#FF4848	1	0.875
chr2	231040001	231240000	A.1.1.2.2.1.1.2.1.1.2	0.876391982182628	.	231040001	231240000	#FF0000	1	1
chr2	231240001	231720000	A.1.1.1.1.2.1.1.1.2	0.994432071269488	.	231240001	231720000	#FF0000	1	1
chr2	231720001	231920000	A.1.1.2.1.2.2.2.2.2	0.883073496659243	.	231720001	231920000	#FF0000	1	1
chr2	231920001	232200000	A.1.1.1.2.2.1.1.1.1	0.964365256124722	.	231920001	232200000	#FF0000	1	1
chr2	232200001	232360000	A.1.2.1.2.1.1.1.1	0.821826280623608	.	232200001	232360000	#FF4848	1	0.875
chr2	232360001	232640000	A.1.1.2.1.2.2.2.1	0.885300668151448	.	232360001	232640000	#FF0000	1	1
chr2	232640001	232800000	A.1.2.2.2.2.1.2.2.1.1	0.721603563474387	.	232640001	232800000	#FF4848	1	0.875
chr2	232800001	232880000	A.2.2.1.1.2.1.1.2	0.557906458797327	.	232800001	232880000	#FFDADA	1	0.625
chr2	232880001	233200000	A.1.2.2.1.1.2.1.1.1	0.776169265033408	.	232880001	233200000	#FF4848	1	0.875
chr2	233200001	233280000	A.2.2.1.2.2.2.1.1	0.521158129175947	.	233200001	233280000	#FFDADA	1	0.625
chr2	233280001	233400000	A.2.2.1.1.2.1.1.1	0.55902004454343	.	233280001	233400000	#FFDADA	1	0.625
chr2	233400001	233600000	A.2.1.1.1.1.1.2	0.711581291759465	.	233400001	233600000	#FF9191	1	0.75
chr2	233600001	233880000	A.1.2.2.1.1.2.1.2.2.2.2.2	0.76837416481069	.	233600001	233880000	#FF4848	1	0.875
chr2	233880001	234000000	A.1.1.1.2.1.2.2.1	0.966592427616927	.	233880001	234000000	#FF0000	1	1
chr2	234080001	234360000	A.1.1.1.2.1.2.2.1	0.966592427616927	.	234080001	234360000	#FF0000	1	1
chr2	234360001	234520000	A.1.2.2.1.1.2.1.2.2.2.1	0.770601336302895	.	234360001	234520000	#FF4848	1	0.875
chr2	234520001	234800000	A.2.1.2.2.2.2.1	0.591314031180401	.	234520001	234800000	#FF9191	1	0.75
chr2	234800001	235000000	A.2.2.2.2.2.2.1.1.2.1	0.463251670378619	.	234800001	235000000	#FFDADA	1	0.625
chr2	235000001	235240000	A.2.2.1.2.2.2.2.1.1.2	0.517817371937639	.	235000001	235240000	#FFDADA	1	0.625
chr2	235240001	235440000	A.2.1.2.1.2.2.2.1.2	0.620267260579065	.	235240001	235440000	#FF9191	1	0.75
chr2	235440001	235760000	B.1.2.1.1.1.1.2.2.1	0.377505567928731	.	235440001	235760000	#9191FF	1	0.375
chr2	235760001	235880000	B.1.1.1.2.2.2.2.2	0.423162583518931	.	235760001	235880000	#DADAFF	1	0.5
chr2	235880001	236200000	B.1.1.2.1.2.2.2.1.1	0.409799554565702	.	235880001	236200000	#DADAFF	1	0.5
chr2	236200001	236280000	B.1.1.2.1.2.1.1	0.415367483296214	.	236200001	236280000	#DADAFF	1	0.5
chr2	236280001	236480000	B.1.1.2.1.2.2.1.2.1	0.412026726057906	.	236280001	236480000	#DADAFF	1	0.5
chr2	236520001	236720000	B.1.1.2.1.2.2.1.2.1	0.412026726057906	.	236520001	236720000	#DADAFF	1	0.5
chr2	236720001	237160000	B.1.1.2.1.2.2.1.2.2	0.410913140311804	.	236720001	237160000	#DADAFF	1	0.5
chr2	237160001	237360000	B.1.1.1.1.1.2.2	0.452115812917595	.	237160001	237360000	#DADAFF	1	0.5
chr2	237360001	237520000	A.2.1.2.1.2.2.1.1.1	0.625835189309577	.	237360001	237520000	#FF9191	1	0.75
chr2	237520001	237680000	A.2.2.2.2.2.2.1.2.2	0.459910913140312	.	237520001	237680000	#FFDADA	1	0.625
chr2	237680001	238040000	A.2.2.2.1.2.1.2.1.2.2	0.494432071269488	.	237680001	238040000	#FFDADA	1	0.625
chr2	238040001	238360000	A.2.2.2.2.2.2.1.1.2.2	0.462138084632517	.	238040001	238360000	#FFDADA	1	0.625
chr2	238360001	238520000	A.2.1.2.1.2.2.2.1.1	0.621380846325167	.	238360001	238520000	#FF9191	1	0.75
chr2	238520001	238800000	A.1.2.2.2.2.1.2.2.1.2	0.720489977728285	.	238520001	238800000	#FF4848	1	0.875
chr2	238800001	238960000	A.1.2.2.1.1.2.1.2.2.1	0.771714922048998	.	238800001	238960000	#FF4848	1	0.875
chr2	238960001	239240000	A.1.2.2.1.1.2.1.2.2.2.2.1	0.769487750556793	.	238960001	239240000	#FF4848	1	0.875
chr2	239240001	239400000	A.2.2.1.1.2.2.1.2	0.55456570155902	.	239240001	239400000	#FFDADA	1	0.625
chr2	239400001	239520000	A.2.2.2.2.2.2.1.1.1	0.464365256124722	.	239400001	239520000	#FFDADA	1	0.625
chr2	239520001	239800000	B.1.1.1.2.2.2.2.1	0.424276169265033	.	239520001	239800000	#DADAFF	1	0.5
chr2	239840001	239960000	B.1.1.1.2.2.2.2.1	0.424276169265033	.	239840001	239960000	#DADAFF	1	0.5
chr2	239960001	240160000	A.2.2.1.2.2.2.1.2	0.520044543429844	.	239960001	240160000	#FFDADA	1	0.625
chr2	240160001	240360000	A.2.1.2.1.2.2.1.2.2	0.62249443207127	.	240160001	240360000	#FF9191	1	0.75
chr2	240360001	240800000	B.1.1.1.1.1.2.1	0.453229398663697	.	240360001	240800000	#DADAFF	1	0.5
chr2	240800001	240880000	A.2.2.2.2.2.1	0.465478841870824	.	240800001	240880000	#FFDADA	1	0.625
chr2	240880001	241440000	A.2.2.1.1.2.2.2.1	0.553452115812918	.	240880001	241440000	#FFDADA	1	0.625
chr2	241440001	241600000	A.2.1.1.1.1.1.1.2	0.712694877505568	.	241440001	241600000	#FF9191	1	0.75
chr2	241640001	241680000	A.2.1.1.1.1.1.1.2	0.712694877505568	.	241640001	241680000	#FF9191	1	0.75
chr2	241680001	241760000	A.2.2.2.1.1.1	0.513363028953229	.	241680001	241760000	#FFDADA	1	0.625
chr2	241760001	241840000	A.2.2.1.1.2.1.2	0.556792873051225	.	241760001	241840000	#FFDADA	1	0.625
chr2	241840001	242000000	A.2.1.2.1.2.2.1.2.1	0.623608017817372	.	241840001	242000000	#FF9191	1	0.75
chr2	242000001	242080000	A.2.1.1.1.1.1.1.1	0.71380846325167	.	242000001	242080000	#FF9191	1	0.75
chr2	242080001	242200000	A.2.1.1.2.1.1.1.1.2	0.684855233853007	.	242080001	242200000	#FF9191	1	0.75
chr2	242200001	242400000	A.1.2.2.1.1.2.2.1	0.767260579064588	.	242200001	242400000	#FF4848	1	0.875
chr2	242400001	242560000	A.2.1.1.2.1.1.1.1.1	0.685968819599109	.	242400001	242560000	#FF9191	1	0.75
chr2	242560001	242840000	A.1.2.2.2.2.1.2.1	0.72271714922049	.	242560001	242840000	#FF4848	1	0.875
chr2	242840001	243080000	A.2.1.1.2.1.1.1.2	0.683741648106904	.	242840001	243080000	#FF9191	1	0.75
chr3	40001	240000	B.1.1.1.2.1.2.2.1	0.482573726541555	.	40001	240000	#DADAFF	1	0.5
chr3	240001	360000	A.2.2.2.1.2.1.1	0.545576407506702	.	240001	360000	#FFDADA	1	0.625
chr3	360001	600000	B.1.1.2.1.1.1.1.1.1	0.467828418230563	.	360001	600000	#DADAFF	1	0.5
chr3	600001	840000	B.2.1.2.1.2.1.2.1.2.1	0.198391420911528	.	600001	840000	#4848FF	1	0.25
chr3	840001	1200000	B.2.2.2.1.1.1.1.1	0.0509383378016086	.	840001	1200000	#0000FF	1	0.125
chr3	1200001	1280000	B.2.1.1.1.1.1.2.1.2.2.1	0.293565683646113	.	1200001	1280000	#4848FF	1	0.25
chr3	1280001	1480000	B.2.1.2.1.2.2.2.2	0.184986595174263	.	1280001	1480000	#4848FF	1	0.25
chr3	1480001	1640000	B.2.1.2.1.1.1.2.1.2.1	0.21313672922252	.	1480001	1640000	#4848FF	1	0.25
chr3	1640001	1800000	B.2.1.2.1.2.2.1.2.1	0.191689008042895	.	1640001	1800000	#4848FF	1	0.25
chr3	1800001	2120000	B.2.2.2.2.1.1.2	0.017426273458445	.	1800001	2120000	#0000FF	1	0.125
chr3	2120001	2240000	B.1.2.2.2.2.2.2.1.2.2.1.2	0.309651474530831	.	2120001	2240000	#9191FF	1	0.375
chr3	2240001	2560000	B.2.2.1.2.1.1.1.2.1.1	0.0978552278820375	.	2240001	2560000	#0000FF	1	0.125
chr3	2560001	2640000	B.1.1.2.2.2.2.2	0.420911528150134	.	2560001	2640000	#DADAFF	1	0.5
chr3	2640001	2720000	B.1.2.2.2.2.2.1.1	0.31769436997319	.	2640001	2720000	#9191FF	1	0.375
chr3	2720001	3120000	B.1.1.1.2.2.1.1.2	0.477211796246649	.	2720001	3120000	#DADAFF	1	0.5
chr3	3120001	3240000	A.2.2.1.1.1.2.2.1.1	0.607238605898123	.	3120001	3240000	#FFDADA	1	0.625
chr3	3240001	3600000	B.1.2.2.2.2.2.2.2.2	0.305630026809651	.	3240001	3600000	#9191FF	1	0.375
chr3	3600001	3680000	B.1.2.1.1.1.1.1.2	0.418230563002681	.	3600001	3680000	#9191FF	1	0.375
chr3	3680001	3880000	B.1.2.1.2.2.2.1	0.367292225201072	.	3680001	3880000	#9191FF	1	0.375
chr3	3880001	4040000	B.1.2.2.2.2.2.2.2.1	0.306970509383378	.	3880001	4040000	#9191FF	1	0.375
chr3	4040001	4360000	B.1.2.1.1.1.2.2.1	0.412868632707775	.	4040001	4360000	#9191FF	1	0.375
chr3	4360001	4600000	A.1.2.1.2.1.2.2.2.1	0.829758713136729	.	4360001	4600000	#FF4848	1	0.875
chr3	4600001	4760000	A.2.1.2.1.2.1.2.2	0.668900804289544	.	4600001	4760000	#FF9191	1	0.75
chr3	4760001	5040000	A.1.1.1.1.2.2.1.2.2	0.986595174262735	.	4760001	5040000	#FF0000	1	1
chr3	5080001	5280000	A.1.2.1.2.1.2.1.2.1.2	0.833780160857909	.	5080001	5280000	#FF4848	1	0.875
chr3	5280001	5640000	B.1.2.1.1.1.2.2.2	0.411528150134048	.	5280001	5640000	#9191FF	1	0.375
chr3	5640001	5880000	B.2.1.1.1.1.2.2.2.1.1	0.281501340482574	.	5640001	5880000	#4848FF	1	0.25
chr3	5880001	6240000	B.2.2.1.2.1.1.1.2.1.2.1	0.096514745308311	.	5880001	6240000	#0000FF	1	0.125
chr3	6240001	6520000	B.2.2.1.1.1.2.1.2.1	0.124664879356568	.	6240001	6520000	#0000FF	1	0.125
chr3	6520001	6800000	B.2.2.1.1.1.1.2.1.2.1	0.135388739946381	.	6520001	6800000	#0000FF	1	0.125
chr3	6800001	7080000	B.2.2.1.2.1.1.2.2.2	0.0844504021447721	.	6800001	7080000	#0000FF	1	0.125
chr3	7080001	7240000	B.2.2.1.1.1.1.2.2.2	0.128686327077748	.	7080001	7240000	#0000FF	1	0.125
chr3	7240001	7400000	B.2.1.2.1.2.2.2.1.2	0.186327077747989	.	7240001	7400000	#4848FF	1	0.25
chr3	7400001	7600000	B.2.2.1.2.1.1.2.1.1	0.0911528150134048	.	7400001	7600000	#0000FF	1	0.125
chr3	7600001	7880000	B.2.2.1.2.1.1.1.2.2.2	0.0924932975871314	.	7600001	7880000	#0000FF	1	0.125
chr3	7880001	8200000	B.2.2.2.1.1.1.2.1.1.1	0.046916890080429	.	7880001	8200000	#0000FF	1	0.125
chr3	8200001	8520000	B.1.2.2.2.1.2.1.1.1	0.329758713136729	.	8200001	8520000	#9191FF	1	0.375
chr3	8520001	8920000	A.2.1.2.1.2.2.2.1	0.662198391420912	.	8520001	8920000	#FF9191	1	0.75
chr3	8920001	9200000	A.1.2.1.2.1.2.2.1	0.831099195710456	.	8920001	9200000	#FF4848	1	0.875
chr3	9200001	9360000	A.2.1.1.1.1.1.2.2.2.1	0.750670241286863	.	9200001	9360000	#FF9191	1	0.75
chr3	9360001	9560000	A.1.2.1.1.1.1.2.2.2.1	0.872654155495979	.	9360001	9560000	#FF4848	1	0.875
chr3	9560001	9720000	A.2.1.1.1.1.1.2.1	0.753351206434316	.	9560001	9720000	#FF9191	1	0.75
chr3	9720001	9800000	A.1.1.1.2.2.1.2.1.2	0.951742627345844	.	9720001	9800000	#FF0000	1	1
chr3	9840001	9960000	A.1.1.1.2.2.1.2.1.2	0.951742627345844	.	9840001	9960000	#FF0000	1	1
chr3	10000001	10200000	A.1.1.1.2.2.1.2.1.2	0.951742627345844	.	10000001	10200000	#FF0000	1	1
chr3	10200001	10360000	A.1.1.2.2.2.1.2.1.2	0.890080428954424	.	10200001	10360000	#FF0000	1	1
chr3	10360001	10560000	A.2.1.2.1.1.1.2.1.1	0.683646112600536	.	10360001	10560000	#FF9191	1	0.75
chr3	10560001	10720000	A.2.2.2.1.1.2.1.1.2.1	0.553619302949062	.	10560001	10720000	#FFDADA	1	0.625
chr3	10720001	10840000	A.2.2.2.1.1.2.1.1.2.2	0.552278820375335	.	10720001	10840000	#FFDADA	1	0.625
chr3	10840001	11280000	A.2.2.1.2.1.2.2.1.1	0.568364611260054	.	10840001	11280000	#FFDADA	1	0.625
chr3	11280001	11600000	A.1.2.2.2.1.1.2.2	0.778820375335121	.	11280001	11600000	#FF4848	1	0.875
chr3	11600001	11880000	A.1.2.2.2.1.1.2.1	0.780160857908847	.	11600001	11880000	#FF4848	1	0.875
chr3	11880001	12280000	A.2.2.1.1.1.2.1.1	0.611260053619303	.	11880001	12280000	#FFDADA	1	0.625
chr3	12280001	12520000	A.2.2.1.2.1.2.1.1.2	0.57372654155496	.	12280001	12520000	#FFDADA	1	0.625
chr3	12520001	12720000	A.1.1.2.2.2.2.1.2	0.882037533512064	.	12520001	12720000	#FF0000	1	1
chr3	12720001	13000000	A.1.2.2.2.2.1.2.2	0.761394101876676	.	12720001	13000000	#FF4848	1	0.875
chr3	13000001	13160000	A.1.2.2.2.2.1.2.1	0.762734584450402	.	13000001	13160000	#FF4848	1	0.875
chr3	13160001	13360000	A.2.1.2.1.1.2.2.1.2.2	0.67426273458445	.	13160001	13360000	#FF9191	1	0.75
chr3	13360001	13560000	A.2.1.1.2.1.2.1.1.1.2	0.714477211796247	.	13360001	13560000	#FF9191	1	0.75
chr3	13560001	13800000	B.1.1.1.1.1.2.1.1	0.516085790884719	.	13560001	13800000	#DADAFF	1	0.5
chr3	13800001	14160000	B.1.1.1.1.1.2.1.2	0.514745308310992	.	13800001	14160000	#DADAFF	1	0.5
chr3	14160001	14400000	A.2.1.1.2.1.2.1.1.2.2	0.711796246648794	.	14160001	14400000	#FF9191	1	0.75
chr3	14400001	14680000	A.2.1.1.1.1.2.2.1	0.745308310991957	.	14400001	14680000	#FF9191	1	0.75
chr3	14680001	14800000	A.1.2.2.2.2.1.1.1.2	0.765415549597855	.	14680001	14800000	#FF4848	1	0.875
chr3	14800001	14960000	A.2.1.1.2.1.2.2.2	0.706434316353887	.	14800001	14960000	#FF9191	1	0.75
chr3	14960001	15160000	A.1.2.1.1.2.1.1.1.1	0.863270777479893	.	14960001	15160000	#FF4848	1	0.875
chr3	15160001	15400000	A.1.1.1.2.2.2.2.2.1	0.943699731903485	.	15160001	15400000	#FF0000	1	1
chr3	15440001	15480000	A.1.1.1.2.2.2.2.2.1	0.943699731903485	.	15440001	15480000	#FF0000	1	1
chr3	15480001	15640000	A.1.2.2.1.2.1.2.1.1.1	0.794906166219839	.	15480001	15640000	#FF4848	1	0.875
chr3	15640001	15920000	A.1.1.1.1.2.2.2.1	0.985254691689008	.	15640001	15920000	#FF0000	1	1
chr3	15920001	16320000	A.1.2.2.2.1.1.1.1	0.7828418230563	.	15920001	16320000	#FF4848	1	0.875
chr3	16320001	16600000	A.1.1.2.1.2.2.1	0.912868632707775	.	16320001	16600000	#FF0000	1	1
chr3	16600001	16840000	A.2.1.2.1.2.1.2.1	0.670241286863271	.	16600001	16840000	#FF9191	1	0.75
chr3	16840001	17080000	A.1.1.2.1.1.2.1.1	0.931635388739946	.	16840001	17080000	#FF0000	1	1
chr3	17080001	17280000	A.1.2.2.1.1.1.2	0.810991957104558	.	17080001	17280000	#FF4848	1	0.875
chr3	17280001	17480000	A.2.1.1.1.2.2.2.2	0.723860589812332	.	17280001	17480000	#FF9191	1	0.75
chr3	17480001	17680000	A.2.1.1.1.2.1.2.1.2	0.731903485254692	.	17480001	17680000	#FF9191	1	0.75
chr3	17680001	17880000	A.2.1.1.1.2.1.1.2.1.1	0.737265415549598	.	17680001	17880000	#FF9191	1	0.75
chr3	17880001	18240000	B.1.1.2.2.2.1.1.2	0.428954423592493	.	17880001	18240000	#DADAFF	1	0.5
chr3	18240001	18360000	B.1.1.2.2.2.1.1.1	0.43029490616622	.	18240001	18360000	#DADAFF	1	0.5
chr3	18360001	18840000	B.1.2.1.1.1.2.1	0.414209115281501	.	18360001	18840000	#9191FF	1	0.375
chr3	18840001	19000000	B.1.2.2.2.2.2.2.1.2.1.1	0.313672922252011	.	18840001	19000000	#9191FF	1	0.375
chr3	19000001	19240000	B.2.2.1.1.1.1.2.2.1	0.130026809651475	.	19000001	19240000	#0000FF	1	0.125
chr3	19240001	19560000	B.1.2.2.2.1.2.1.1.2.2	0.327077747989276	.	19240001	19560000	#9191FF	1	0.375
chr3	19560001	19680000	A.2.2.2.2.2.2.1.1	0.526809651474531	.	19560001	19680000	#FFDADA	1	0.625
chr3	19680001	19960000	B.2.1.1.1.1.2.2.2.2	0.278820375335121	.	19680001	19960000	#4848FF	1	0.25
chr3	19960001	20240000	A.2.1.1.1.2.1.2.2.2	0.729222520107239	.	19960001	20240000	#FF9191	1	0.75
chr3	20240001	20600000	B.2.1.1.2.1.2.2.2.2	0.233243967828418	.	20240001	20600000	#4848FF	1	0.25
chr3	20600001	20800000	B.2.2.1.1.1.1.2.1.2.2.2.2	0.131367292225201	.	20600001	20800000	#0000FF	1	0.125
chr3	20800001	21080000	B.2.2.1.2.1.1.2.2.1	0.0857908847184987	.	20800001	21080000	#0000FF	1	0.125
chr3	21080001	21200000	B.2.2.1.2.1.1.2.1.2.1.1	0.0898123324396783	.	21080001	21200000	#0000FF	1	0.125
chr3	21200001	21280000	B.2.1.2.1.2.2.2.1.1	0.187667560321716	.	21200001	21280000	#4848FF	1	0.25
chr3	21280001	21400000	B.2.1.2.1.1.1.2.2	0.210455764075067	.	21280001	21400000	#4848FF	1	0.25
chr3	21400001	21480000	B.2.1.1.2.2.1.1	0.231903485254692	.	21400001	21480000	#4848FF	1	0.25
chr3	21480001	22080000	B.2.2.2.2.1.2.1.1.1	0.0160857908847185	.	21480001	22080000	#0000FF	1	0.125
chr3	22080001	22240000	B.1.2.2.2.2.2.1.2	0.316353887399464	.	22080001	22240000	#9191FF	1	0.375
chr3	22240001	22400000	B.2.1.2.1.2.1.2.2.1	0.195710455764075	.	22240001	22400000	#4848FF	1	0.25
chr3	22400001	22520000	B.2.1.2.1.1.1.1.1.2	0.2171581769437	.	22400001	22520000	#4848FF	1	0.25
chr3	22520001	22960000	B.2.1.2.1.2.1.2.1.1.2	0.199731903485255	.	22520001	22960000	#4848FF	1	0.25
chr3	22960001	23240000	A.2.1.1.1.2.1.2.2.1	0.730563002680965	.	22960001	23240000	#FF9191	1	0.75
chr3	23240001	23320000	A.1.2.2.2.1.2.1.1.2.1	0.776139410187668	.	23240001	23320000	#FF4848	1	0.875
chr3	23320001	23400000	A.2.1.1.1.2.1.1.2.1.2	0.735924932975871	.	23320001	23400000	#FF9191	1	0.75
chr3	23400001	23600000	A.1.2.2.2.1.2.1.1.1	0.777479892761394	.	23400001	23600000	#FF4848	1	0.875
chr3	23600001	23760000	A.1.2.1.2.1.2.1.2.2	0.832439678284182	.	23600001	23760000	#FF4848	1	0.875
chr3	23760001	24040000	A.1.1.2.2.2.2.1.1	0.883378016085791	.	23760001	24040000	#FF0000	1	1
chr3	24040001	24320000	B.1.2.1.1.1.1.1.1	0.419571045576408	.	24040001	24320000	#9191FF	1	0.375
chr3	24320001	24520000	B.2.1.1.2.1.2.2.1.2.1	0.237265415549598	.	24320001	24520000	#4848FF	1	0.25
chr3	24520001	24720000	B.2.1.1.1.1.2.2.1.1	0.284182305630027	.	24520001	24720000	#4848FF	1	0.25
chr3	24720001	25000000	B.2.1.2.1.2.1.2.1.1.1	0.201072386058981	.	24720001	25000000	#4848FF	1	0.25
chr3	25000001	25320000	B.2.2.1.2.1.1.1.2.1.2.2	0.0951742627345844	.	25000001	25320000	#0000FF	1	0.125
chr3	25320001	25640000	B.2.1.1.2.1.2.2.1.1.2	0.238605898123324	.	25320001	25640000	#4848FF	1	0.25
chr3	25640001	25920000	A.1.2.2.2.1.2.1.2.1	0.773458445040214	.	25640001	25920000	#FF4848	1	0.875
chr3	25920001	26160000	B.2.1.1.2.1.2.2.1.2.2	0.235924932975871	.	25920001	26160000	#4848FF	1	0.25
chr3	26160001	26400000	B.2.2.1.2.1.1.2.1.2.1.2	0.0884718498659517	.	26160001	26400000	#0000FF	1	0.125
chr3	26400001	26600000	B.2.2.1.2.1.1.1.2.2.1	0.0938337801608579	.	26400001	26600000	#0000FF	1	0.125
chr3	26600001	26800000	B.2.1.2.1.2.1.2.1.2.2	0.197050938337802	.	26600001	26800000	#4848FF	1	0.25
chr3	26800001	26960000	B.2.2.1.1.1.1.2.1.1	0.136729222520107	.	26800001	26960000	#0000FF	1	0.125
chr3	26960001	27200000	B.2.1.2.1.2.1.1.1	0.203753351206434	.	26960001	27200000	#4848FF	1	0.25
chr3	27200001	27400000	B.1.2.1.2.2.1.1.2	0.372654155495979	.	27200001	27400000	#9191FF	1	0.375
chr3	27400001	27560000	A.2.1.1.1.2.1.1.2.2	0.734584450402145	.	27400001	27560000	#FF9191	1	0.75
chr3	27560001	27760000	A.2.2.2.1.2.1.2	0.544235924932976	.	27560001	27760000	#FFDADA	1	0.625
chr3	27760001	28280000	B.2.1.1.1.1.2.2.1.2	0.2828418230563	.	27760001	28280000	#4848FF	1	0.25
chr3	28280001	28400000	A.2.2.1.1.2.2.1.1.2	0.587131367292225	.	28280001	28400000	#FFDADA	1	0.625
chr3	28400001	28600000	B.2.1.2.1.1.1.2.1.2.2	0.211796246648794	.	28400001	28600000	#4848FF	1	0.25
chr3	28600001	28920000	B.2.2.1.1.1.2.2.1	0.121983914209115	.	28600001	28920000	#0000FF	1	0.125
chr3	28920001	29080000	B.1.1.1.2.2.1.1.1.2	0.478552278820375	.	28920001	29080000	#DADAFF	1	0.5
chr3	29080001	29280000	B.2.1.2.1.1.1.1.1.1	0.218498659517426	.	29080001	29280000	#4848FF	1	0.25
chr3	29280001	29440000	B.1.1.1.2.2.1.1.1.1	0.479892761394102	.	29280001	29440000	#DADAFF	1	0.5
chr3	29440001	29680000	B.2.1.1.2.1.2.2.2.1	0.234584450402145	.	29440001	29680000	#4848FF	1	0.25
chr3	29680001	29800000	B.1.2.2.2.2.1	0.319034852546917	.	29680001	29800000	#9191FF	1	0.375
chr3	29800001	30040000	B.2.1.2.1.2.1.2.2.2	0.194369973190349	.	29800001	30040000	#4848FF	1	0.25
chr3	30040001	30440000	B.2.1.1.2.1.2.2.1.1.1	0.239946380697051	.	30040001	30440000	#4848FF	1	0.25
chr3	30440001	30840000	B.1.1.1.2.1.2.1.1.2	0.485254691689008	.	30440001	30840000	#DADAFF	1	0.5
chr3	30840001	31000000	B.1.1.2.1.1.1.1.2.2	0.462466487935657	.	30840001	31000000	#DADAFF	1	0.5
chr3	31000001	31200000	B.1.1.1.2.1.2.2.2	0.481233243967828	.	31000001	31200000	#DADAFF	1	0.5
chr3	31200001	31680000	A.1.2.1.1.1.1.1.1	0.879356568364611	.	31200001	31680000	#FF4848	1	0.875
chr3	31680001	31920000	A.2.2.1.1.1.2.2.2.1.1.2	0.601876675603217	.	31680001	31920000	#FFDADA	1	0.625
chr3	31920001	32440000	A.1.2.2.2.1.1.1.2	0.781501340482574	.	31920001	32440000	#FF4848	1	0.875
chr3	32440001	32760000	A.1.1.1.2.2.1.1.2.2	0.954423592493298	.	32440001	32760000	#FF0000	1	1
chr3	32760001	32960000	A.1.2.1.2.1.2.1.1.2	0.836461126005362	.	32760001	32960000	#FF4848	1	0.875
chr3	33000001	33200000	A.1.1.2.2.1.2.2.1	0.899463806970509	.	33000001	33200000	#FF0000	1	1
chr3	33200001	33400000	A.2.1.2.1.2.2.1.2.2	0.663538873994638	.	33200001	33400000	#FF9191	1	0.75
chr3	33400001	33880000	A.1.1.1.1.2.2.1.1.1	0.990616621983914	.	33400001	33880000	#FF0000	1	1
chr3	33880001	34400000	B.1.1.1.2.1.2.1.1.1	0.486595174262735	.	33880001	34400000	#DADAFF	1	0.5
chr3	34400001	34560000	B.2.1.1.1.1.1.2.1.2.2.2	0.292225201072386	.	34400001	34560000	#4848FF	1	0.25
chr3	34560001	34640000	B.2.1.1.1.1.1.2.1.2.1	0.294906166219839	.	34560001	34640000	#4848FF	1	0.25
chr3	34640001	34720000	B.2.1.1.1.1.1.2.1.1.1	0.297587131367292	.	34640001	34720000	#4848FF	1	0.25
chr3	34720001	35040000	B.2.2.1.2.1.2.2.1.1	0.0750670241286863	.	34720001	35040000	#0000FF	1	0.125
chr3	35040001	35120000	B.2.1.2.1.1.1.2.1.1	0.214477211796247	.	35040001	35120000	#4848FF	1	0.25
chr3	35120001	35400000	B.2.2.2.2.1.2.1.1.2	0.014745308310992	.	35120001	35400000	#0000FF	1	0.125
chr3	35400001	35560000	B.2.2.1.1.1.1.2.1.2.2.1	0.134048257372654	.	35400001	35560000	#0000FF	1	0.125
chr3	35560001	36120000	B.2.2.1.2.1.2.1.2.2	0.0764075067024129	.	35560001	36120000	#0000FF	1	0.125
chr3	36120001	36200000	B.1.2.2.2.2.2.2.1.2.2.2	0.308310991957105	.	36120001	36200000	#9191FF	1	0.375
chr3	36200001	36280000	B.2.1.1.1.1.1.2.2.2	0.289544235924933	.	36200001	36280000	#4848FF	1	0.25
chr3	36280001	36360000	B.1.2.2.2.2.2.2.1.2.2.1.1	0.310991957104558	.	36280001	36360000	#9191FF	1	0.375
chr3	36360001	36760000	B.1.2.2.2.1.2.1.2.2	0.324396782841823	.	36360001	36760000	#9191FF	1	0.375
chr3	36760001	36920000	A.2.1.2.2.2.2.1.1.2	0.627345844504021	.	36760001	36920000	#FF9191	1	0.75
chr3	36920001	37240000	A.1.1.1.2.2.1.1.2.1	0.955764075067024	.	36920001	37240000	#FF0000	1	1
chr3	37240001	37400000	A.1.2.1.1.1.1.1.2	0.878016085790885	.	37240001	37400000	#FF4848	1	0.875
chr3	37400001	37600000	A.2.2.1.2.1.2.1.2.2	0.56970509383378	.	37400001	37600000	#FFDADA	1	0.625
chr3	37600001	37800000	A.2.2.2.1.1.2.1.2.2	0.549597855227882	.	37600001	37800000	#FFDADA	1	0.625
chr3	37800001	38040000	A.2.1.2.1.2.2.1.1.1	0.667560321715818	.	37800001	38040000	#FF9191	1	0.75
chr3	38040001	38160000	A.2.1.1.1.1.1.2.2.2.2	0.749329758713137	.	38040001	38160000	#FF9191	1	0.75
chr3	38160001	38320000	A.1.1.2.2.1.2.1.1.1	0.903485254691689	.	38160001	38320000	#FF0000	1	1
chr3	38320001	38560000	A.2.1.1.1.1.2.2.2.1	0.743967828418231	.	38320001	38560000	#FF9191	1	0.75
chr3	38560001	39080000	A.2.2.1.2.1.2.2.1.2	0.567024128686327	.	38560001	39080000	#FFDADA	1	0.625
chr3	39080001	39440000	A.1.1.1.2.2.2.1.1	0.949061662198391	.	39080001	39440000	#FF0000	1	1
chr3	39440001	39640000	A.2.2.1.2.1.2.1.2.1.2	0.571045576407507	.	39440001	39640000	#FFDADA	1	0.625
chr3	39640001	40120000	B.1.2.1.1.2.1.1.2	0.407506702412869	.	39640001	40120000	#9191FF	1	0.375
chr3	40120001	40600000	A.2.2.1.2.1.2.1.2.1.1	0.572386058981233	.	40120001	40600000	#FFDADA	1	0.625
chr3	40600001	40960000	B.1.1.1.1.1.2.2.1.1	0.513404825737265	.	40600001	40960000	#DADAFF	1	0.5
chr3	40960001	41160000	A.2.2.2.1.2.2.2.2	0.537533512064343	.	40960001	41160000	#FFDADA	1	0.625
[truncated: 8,511 more rows]
