# Supplementary material for: Systematic inference and comparison of multi-scale chromatin sub-compartments connects spatial organization to cell phenotypes
Source: Nat Commun. 2021 May 10;12:2439. doi: 10.1038/s41467-021-22666-3 (PMC8110550; doi:10.1038/s41467-021-22666-3)
Supplement: Supplementary file 5 — Supplementary Dataset 2 [file 41467_2021_22666_MOESM5_ESM.zip › Supplementary_Data_1_domain_hierarchies_127HiCmaps/786_M1A_renal_cancer_binsize=40kb.bed]

#fields: chr, pos_start, pos_end, the full compartment label describing the position in the hierachy, normalized compartment domain rank, ., pos_start, pos_end, color based on eight compartment model (A.1.1 - B.2.2), 1, eight compartment score (A.1.1 to B.2.2: 8 to 1 devided by 8)
chr1	640001	840000	A.1.2.2.2.1.2.2.1.2	0.752847380410023	.	640001	840000	#FF4848	1	0.875
chr1	840001	880000	A.1.2.2.2.2.1.2.1.2	0.744874715261959	.	840001	880000	#FF4848	1	0.875
chr1	920001	960000	A.1.2.2.2.2.1.2.1.2	0.744874715261959	.	920001	960000	#FF4848	1	0.875
chr1	1000001	1040000	A.1.2.2.2.2.1.2.1.2	0.744874715261959	.	1000001	1040000	#FF4848	1	0.875
chr1	1040001	1160000	A.1.2.2.2.2.1.2.1.1	0.746013667425968	.	1040001	1160000	#FF4848	1	0.875
chr1	1200001	1240000	A.1.2.2.2.2.1.2.1.1	0.746013667425968	.	1200001	1240000	#FF4848	1	0.875
chr1	1280001	1320000	A.1.2.2.2.2.1.2.1.1	0.746013667425968	.	1280001	1320000	#FF4848	1	0.875
chr1	1320001	1680000	A.1.2.2.2.1.2.1.2	0.75626423690205	.	1320001	1680000	#FF4848	1	0.875
chr1	1680001	1840000	A.1.2.1.2.2.2.2.2.1.1	0.834851936218679	.	1680001	1840000	#FF4848	1	0.875
chr1	1840001	2120000	B.1.1.2.1.2.2.2.2.2	0.387243735763098	.	1840001	2120000	#DADAFF	1	0.5
chr1	2120001	2360000	A.2.1.1.2.2.2.1.1.2	0.661731207289294	.	2120001	2360000	#FF9191	1	0.75
chr1	2400001	2600000	A.2.2.1.1.2.1.2.2.2	0.562642369020501	.	2400001	2600000	#FFDADA	1	0.625
chr1	2680001	3120000	B.2.1.1.1.1.2.1.1	0.232346241457859	.	2680001	3120000	#4848FF	1	0.25
chr1	3120001	3360000	A.2.2.2.2.2.2.1.1	0.462414578587699	.	3120001	3360000	#FFDADA	1	0.625
chr1	3360001	3520000	A.2.1.2.2.1.2.1.1.2	0.597949886104784	.	3360001	3520000	#FF9191	1	0.75
chr1	3520001	3680000	A.2.2.1.1.2.1.2.2.1	0.56378132118451	.	3520001	3680000	#FFDADA	1	0.625
chr1	3680001	3840000	A.2.1.1.2.2.2.1.1.1	0.662870159453303	.	3680001	3840000	#FF9191	1	0.75
chr1	3960001	4480000	B.1.2.2.2.1.2.2.1.1.2	0.26879271070615	.	3960001	4480000	#9191FF	1	0.375
chr1	4480001	4840000	B.2.1.1.1.1.2.2.2	0.227790432801822	.	4480001	4840000	#4848FF	1	0.25
chr1	4840001	5400000	B.2.2.1.1.2.2.1	0.0888382687927107	.	4840001	5400000	#0000FF	1	0.125
chr1	5400001	5520000	B.2.1.1.1.1.2.1.2	0.23120728929385	.	5400001	5520000	#4848FF	1	0.25
chr1	5520001	6000000	B.2.1.2.1.1.2.1.2	0.170842824601367	.	5520001	6000000	#4848FF	1	0.25
chr1	6000001	6200000	A.2.2.1.1.2.2.2.2.1.2	0.555808656036446	.	6000001	6200000	#FFDADA	1	0.625
chr1	6200001	6320000	A.2.1.2.2.1.2.2.1.2	0.594533029612756	.	6200001	6320000	#FF9191	1	0.75
chr1	6320001	6600000	A.2.1.2.2.1.2.2.2.2	0.592255125284738	.	6320001	6600000	#FF9191	1	0.75
chr1	6600001	6960000	A.2.1.2.2.1.1.2.1	0.601366742596811	.	6600001	6960000	#FF9191	1	0.75
chr1	6960001	7320000	B.1.1.2.1.2.2.2.1.1.1	0.391799544419134	.	6960001	7320000	#DADAFF	1	0.5
chr1	7320001	7760000	A.2.2.2.2.2.1.1.1.2.1	0.466970387243736	.	7320001	7760000	#FFDADA	1	0.625
chr1	7760001	8000000	A.2.1.2.2.1.1.1.1	0.603644646924829	.	7760001	8000000	#FF9191	1	0.75
chr1	8000001	8280000	A.1.1.1.2.2.1	0.979498861047836	.	8000001	8280000	#FF0000	1	1
chr1	8280001	8440000	A.1.2.1.2.2.2.2.1	0.835990888382688	.	8280001	8440000	#FF4848	1	0.875
chr1	8440001	9000000	A.1.1.2.1.2.1.1.2	0.96127562642369	.	8440001	9000000	#FF0000	1	1
chr1	9000001	9160000	A.2.1.1.2.2.2.2.1.2.1	0.657175398633257	.	9000001	9160000	#FF9191	1	0.75
chr1	9160001	9560000	A.1.2.1.2.2.1.2.2	0.838268792710706	.	9160001	9560000	#FF4848	1	0.875
chr1	9560001	9720000	A.2.1.2.2.2.2.2.2	0.580865603644647	.	9560001	9720000	#FF9191	1	0.75
chr1	9720001	10040000	A.1.2.2.2.1.1.1.2.2	0.760820045558087	.	9720001	10040000	#FF4848	1	0.875
chr1	10040001	10400000	A.1.2.2.2.1.1.1.2.1.1	0.763097949886105	.	10040001	10400000	#FF4848	1	0.875
chr1	10400001	10560000	A.2.1.1.2.2.2.2.1.1	0.658314350797267	.	10400001	10560000	#FF9191	1	0.75
chr1	10560001	10840000	A.2.1.1.2.2.2.1.2.1	0.660592255125285	.	10560001	10840000	#FF9191	1	0.75
chr1	10840001	11040000	A.2.2.2.2.2.2.1.2.2	0.460136674259681	.	10840001	11040000	#FFDADA	1	0.625
chr1	11040001	11120000	A.2.2.1.1.2.1.2.1	0.564920273348519	.	11040001	11120000	#FFDADA	1	0.625
chr1	11120001	11360000	A.1.2.2.2.2.2.2.2.2.1	0.736902050113895	.	11120001	11360000	#FF4848	1	0.875
chr1	11360001	11680000	B.1.2.2.2.1.1.2.1	0.275626423690205	.	11360001	11680000	#9191FF	1	0.375
chr1	11680001	11960000	A.2.1.2.2.2.2.1.1.2	0.584282460136674	.	11680001	11960000	#FF9191	1	0.75
chr1	11960001	12080000	A.2.1.1.2.2.1.2.2	0.664009111617312	.	11960001	12080000	#FF9191	1	0.75
chr1	12080001	12520000	A.2.1.2.2.2.1.2.1.2	0.587699316628702	.	12080001	12520000	#FF9191	1	0.75
chr1	12520001	12680000	A.1.2.2.2.1.1.1.1.1	0.765375854214123	.	12520001	12680000	#FF4848	1	0.875
chr1	12680001	12960000	B.1.2.2.2.1.2.2.1.1.1	0.269931662870159	.	12680001	12960000	#9191FF	1	0.375
chr1	12960001	13040000	B.1.2.2.2.1.1.1.2.2	0.276765375854214	.	12960001	13040000	#9191FF	1	0.375
chr1	13080001	13200000	B.1.2.2.2.1.1.1.2.2	0.276765375854214	.	13080001	13200000	#9191FF	1	0.375
chr1	13200001	13240000	B.1.2.2.2.1.2.2.2.2	0.265375854214123	.	13200001	13240000	#9191FF	1	0.375
chr1	13480001	13520000	B.1.2.2.2.1.2.2.2.2	0.265375854214123	.	13480001	13520000	#9191FF	1	0.375
chr1	13680001	14000000	B.1.2.2.2.1.2.2.2.2	0.265375854214123	.	13680001	14000000	#9191FF	1	0.375
chr1	14000001	14200000	B.1.1.2.1.2.2.2.1.2	0.389521640091116	.	14000001	14200000	#DADAFF	1	0.5
chr1	14200001	14400000	B.1.2.1.2.2.2	0.30751708428246	.	14200001	14400000	#9191FF	1	0.375
chr1	14400001	14600000	A.2.2.2.2.2.1.2	0.463553530751708	.	14400001	14600000	#FFDADA	1	0.625
chr1	14600001	14760000	A.2.2.1.1.2.2.2.2.1.1.1	0.558086560364465	.	14600001	14760000	#FFDADA	1	0.625
chr1	14760001	15240000	A.2.1.2.1.1.1.2.1.1	0.648063781321184	.	14760001	15240000	#FF9191	1	0.75
chr1	15240001	15440000	A.2.1.1.2.2.2.2.2.2.2	0.651480637813212	.	15240001	15440000	#FF9191	1	0.75
chr1	15440001	15640000	A.1.2.2.2.1.2.2.1.1.1	0.755125284738041	.	15440001	15640000	#FF4848	1	0.875
chr1	15640001	15880000	A.1.2.1.2.2.2.1	0.837129840546697	.	15640001	15880000	#FF4848	1	0.875
chr1	15880001	16080000	A.1.2.1.2.2.2.2.2.2	0.832574031890661	.	15880001	16080000	#FF4848	1	0.875
chr1	16080001	16400000	A.1.1.2.1.2.2.1.2.1	0.954441913439636	.	16080001	16400000	#FF0000	1	1
chr1	16400001	16560000	A.1.2.1.2.1.1.1.2	0.855353075170843	.	16400001	16560000	#FF4848	1	0.875
chr1	16560001	16800000	A.1.2.2.2.2.1.1.2	0.747152619589977	.	16560001	16800000	#FF4848	1	0.875
chr1	16800001	17080000	A.2.1.1.2.1.1.2.2.1.1	0.678815489749431	.	16800001	17080000	#FF9191	1	0.75
chr1	17080001	17200000	A.2.1.2.2.1.2.2.1.1	0.595671981776765	.	17080001	17200000	#FF9191	1	0.75
chr1	17200001	17480000	A.2.1.1.2.2.2.1.2.2	0.659453302961276	.	17200001	17480000	#FF9191	1	0.75
chr1	17480001	17600000	A.2.1.1.2.2.1.2.1.1	0.668564920273349	.	17480001	17600000	#FF9191	1	0.75
chr1	17600001	17720000	A.2.2.2.2.2.2.1.2.1	0.46127562642369	.	17600001	17720000	#FFDADA	1	0.625
chr1	17720001	17960000	A.2.1.2.2.2.1.1.1	0.591116173120729	.	17720001	17960000	#FF9191	1	0.75
chr1	17960001	18280000	B.1.1.1.2.1.2.2	0.429384965831435	.	17960001	18280000	#DADAFF	1	0.5
chr1	18280001	18440000	B.1.2.2.2.1.1.2.2	0.274487471526196	.	18280001	18440000	#9191FF	1	0.375
chr1	18440001	18600000	B.1.1.2.1.1.1.2.1	0.400911161731207	.	18440001	18600000	#DADAFF	1	0.5
chr1	18600001	18920000	B.1.1.1.2.1.1.1.2	0.432801822323462	.	18600001	18920000	#DADAFF	1	0.5
chr1	18920001	19000000	B.1.1.2.1.2.2.1	0.392938496583144	.	18920001	19000000	#DADAFF	1	0.5
chr1	19000001	19200000	B.1.2.1.2.2.1	0.308656036446469	.	19000001	19200000	#9191FF	1	0.375
chr1	19200001	19720000	A.1.2.1.1.1.1.1.1.1	0.919134396355353	.	19200001	19720000	#FF4848	1	0.875
chr1	19720001	19840000	A.1.2.1.2.1.2.2.1.2	0.848519362186788	.	19720001	19840000	#FF4848	1	0.875
chr1	19840001	20280000	A.2.1.2.2.2.1.2.1.1	0.588838268792711	.	19840001	20280000	#FF9191	1	0.75
chr1	20280001	20440000	B.1.2.2.2.1.1.1.1	0.279043280182232	.	20280001	20440000	#9191FF	1	0.375
chr1	20440001	20720000	B.1.1.2.1.2.2.2.2.1	0.388382687927107	.	20440001	20720000	#DADAFF	1	0.5
chr1	20720001	20960000	A.2.2.1.1.2.1.1.1.1	0.570615034168565	.	20720001	20960000	#FFDADA	1	0.625
chr1	20960001	21240000	A.1.2.2.2.2.2.2.2.2.2	0.735763097949886	.	20960001	21240000	#FF4848	1	0.875
chr1	21240001	21520000	A.2.1.2.2.1.1.2.2	0.600227790432802	.	21240001	21520000	#FF9191	1	0.75
chr1	21520001	21640000	A.1.2.2.2.1.2.1.1.2	0.757403189066059	.	21520001	21640000	#FF4848	1	0.875
chr1	21640001	22000000	A.2.2.1.1.2.1.1.1.2	0.569476082004556	.	21640001	22000000	#FFDADA	1	0.625
chr1	22000001	22200000	A.1.2.2.2.2.2.2.2.1	0.738041002277904	.	22000001	22200000	#FF4848	1	0.875
chr1	22200001	22400000	A.1.2.2.2.2.1.2.2.2	0.742596810933941	.	22200001	22400000	#FF4848	1	0.875
chr1	22400001	22840000	B.1.1.1.2.1.2.1	0.430523917995444	.	22400001	22840000	#DADAFF	1	0.5
chr1	22840001	23000000	B.1.1.2.1.1.1.1	0.402050113895216	.	22840001	23000000	#DADAFF	1	0.5
chr1	23000001	23280000	A.2.1.2.2.2.1.1.2	0.58997722095672	.	23000001	23280000	#FF9191	1	0.75
chr1	23280001	23560000	A.1.2.1.2.2.1.2.1.1.1	0.841685649202733	.	23280001	23560000	#FF4848	1	0.875
chr1	23560001	23760000	A.1.2.1.2.2.1.1.2.1	0.843963553530752	.	23560001	23760000	#FF4848	1	0.875
chr1	23760001	24080000	A.2.1.1.2.2.1.2.1.2.1.2	0.66628701594533	.	23760001	24080000	#FF9191	1	0.75
chr1	24080001	24200000	A.1.2.1.2.2.2.2.2.1.2	0.83371298405467	.	24080001	24200000	#FF4848	1	0.875
chr1	24200001	24280000	A.2.1.2.2.1.1.1.2	0.60250569476082	.	24200001	24280000	#FF9191	1	0.75
chr1	24360001	24600000	A.2.1.2.2.1.1.1.2	0.60250569476082	.	24360001	24600000	#FF9191	1	0.75
chr1	24600001	25000000	A.2.1.1.2.1.1.1.1.2.1.1	0.685649202733485	.	24600001	25000000	#FF9191	1	0.75
chr1	25000001	25120000	A.1.2.2.2.1.2.1.1.1	0.758542141230068	.	25000001	25120000	#FF4848	1	0.875
chr1	25120001	25560000	A.2.2.1.1.2.2.2.1	0.559225512528474	.	25120001	25560000	#FFDADA	1	0.625
chr1	25560001	25720000	A.2.1.2.2.2.2.1.1.1	0.585421412300683	.	25560001	25720000	#FF9191	1	0.75
chr1	25720001	25960000	A.2.1.2.2.2.2.2.1	0.582004555808656	.	25720001	25960000	#FF9191	1	0.75
chr1	25960001	26120000	B.1.1.2.1.1.1.2.2	0.399772209567198	.	25960001	26120000	#DADAFF	1	0.5
chr1	26120001	26400000	A.2.1.2.2.2.1.2.2	0.586560364464693	.	26120001	26400000	#FF9191	1	0.75
chr1	26400001	26560000	A.2.1.2.2.1.2.1.2	0.596810933940774	.	26400001	26560000	#FF9191	1	0.75
chr1	26560001	26800000	A.1.2.1.2.2.1.1.2.2	0.842824601366743	.	26560001	26800000	#FF4848	1	0.875
chr1	26800001	26960000	A.1.2.2.2.2.1.1.1.2	0.748291571753986	.	26800001	26960000	#FF4848	1	0.875
chr1	26960001	27080000	A.1.2.2.2.2.1.2.2.1	0.74373576309795	.	26960001	27080000	#FF4848	1	0.875
chr1	27080001	27240000	A.1.2.1.2.1.2.2.1.1	0.849658314350797	.	27080001	27240000	#FF4848	1	0.875
chr1	27240001	27440000	A.2.1.1.2.2.1.2.1.2.1.1	0.667425968109339	.	27240001	27440000	#FF9191	1	0.75
chr1	27440001	27600000	A.2.1.2.2.1.2.2.2.1	0.593394077448747	.	27440001	27600000	#FF9191	1	0.75
chr1	27600001	27760000	A.2.1.1.2.2.1.1.2	0.669703872437358	.	27600001	27760000	#FF9191	1	0.75
chr1	27760001	27960000	A.1.2.1.2.1.1.1.1.1.1	0.85876993166287	.	27760001	27960000	#FF4848	1	0.875
chr1	27960001	28160000	A.2.1.1.2.2.1.2.1.2.2	0.665148063781321	.	27960001	28160000	#FF9191	1	0.75
chr1	28160001	28360000	A.1.2.1.2.1.2.1.2	0.850797266514806	.	28160001	28360000	#FF4848	1	0.875
chr1	28360001	28560000	A.1.2.1.2.1.1.1.1.2	0.856492027334852	.	28360001	28560000	#FF4848	1	0.875
chr1	28560001	28800000	A.1.1.2.2.2.1.2	0.924829157175399	.	28560001	28800000	#FF0000	1	1
chr1	28800001	29000000	A.1.2.1.2.1.2.1.1	0.851936218678816	.	28800001	29000000	#FF4848	1	0.875
chr1	29000001	29200000	A.2.1.2.2.1.2.1.1.1	0.599088838268793	.	29000001	29200000	#FF9191	1	0.75
chr1	29200001	29320000	A.1.2.2.2.2.1.1.1.1.2	0.749430523917995	.	29200001	29320000	#FF4848	1	0.875
chr1	29320001	29560000	A.1.2.1.2.2.1.2.1.1.2	0.840546697038724	.	29320001	29560000	#FF4848	1	0.875
chr1	29560001	29600000	B.1.2.2.2.1.1.1.2.1	0.277904328018223	.	29560001	29600000	#9191FF	1	0.375
chr1	29640001	29880000	B.1.2.2.2.1.1.1.2.1	0.277904328018223	.	29640001	29880000	#9191FF	1	0.375
chr1	30000001	30200000	A.2.2.2.2.2.1.1.1.1	0.468109339407745	.	30000001	30200000	#FFDADA	1	0.625
chr1	30200001	30480000	B.1.2.2.2.1.2.2.2.1	0.266514806378132	.	30200001	30480000	#9191FF	1	0.375
chr1	30480001	30880000	B.2.1.1.1.1.2.2.1.1	0.230068337129841	.	30480001	30880000	#4848FF	1	0.25
chr1	30880001	31160000	B.1.1.2.1.1.2.1.2	0.39749430523918	.	30880001	31160000	#DADAFF	1	0.5
chr1	31160001	31440000	A.2.1.1.2.1.1.1.1.2.1.2	0.684510250569476	.	31160001	31440000	#FF9191	1	0.75
chr1	31440001	31560000	A.1.2.2.2.1.2.2.1.1.2	0.753986332574032	.	31440001	31560000	#FF4848	1	0.875
chr1	31560001	31840000	A.2.1.1.2.2.2.2.2.1.2	0.65375854214123	.	31560001	31840000	#FF9191	1	0.75
chr1	31840001	32040000	A.1.2.1.2.2.1.1.1.2	0.845102505694761	.	31840001	32040000	#FF4848	1	0.875
chr1	32040001	32240000	A.1.2.2.2.2.1.1.1.1.1	0.750569476082005	.	32040001	32240000	#FF4848	1	0.875
chr1	32240001	32640000	A.1.2.1.1.1.1.1.1.2	0.917995444191344	.	32240001	32640000	#FF4848	1	0.875
chr1	32640001	32720000	A.1.2.1.2.1.2.2.2	0.847380410022779	.	32640001	32720000	#FF4848	1	0.875
chr1	32720001	32880000	A.1.2.2.2.1.2.2.2	0.751708428246014	.	32720001	32880000	#FF4848	1	0.875
chr1	32880001	33120000	A.2.1.1.2.2.2.2.2.1.1	0.654897494305239	.	32880001	33120000	#FF9191	1	0.75
chr1	33120001	33360000	A.1.2.1.2.1.1.2.2	0.853075170842825	.	33120001	33360000	#FF4848	1	0.875
chr1	33360001	33600000	A.1.1.2.2.2.1.1	0.925968109339408	.	33360001	33600000	#FF0000	1	1
chr1	33600001	33960000	A.2.2.1.1.2.2.2.2.1.1.2	0.556947608200456	.	33600001	33960000	#FFDADA	1	0.625
chr1	33960001	34160000	B.1.2.2.2.1.2.2.1.2	0.267653758542141	.	33960001	34160000	#9191FF	1	0.375
chr1	34160001	34520000	B.2.2.1.1.1.1.2.2.2	0.103644646924829	.	34160001	34520000	#0000FF	1	0.125
chr1	34520001	34680000	B.2.1.2.1.2.2.2.2	0.152619589977221	.	34520001	34680000	#4848FF	1	0.25
chr1	34680001	34920000	B.2.2.1.1.1.1.2.1	0.105922551252847	.	34680001	34920000	#0000FF	1	0.125
chr1	34920001	35200000	B.2.1.2.1.1.2.1.1	0.171981776765376	.	34920001	35200000	#4848FF	1	0.25
chr1	35200001	35440000	B.1.1.2.1.2.1.2	0.394077448747153	.	35200001	35440000	#DADAFF	1	0.5
chr1	35440001	36160000	A.2.1.2.1.1.1.2.1.2.2.2	0.644646924829157	.	35440001	36160000	#FF9191	1	0.75
chr1	36160001	36480000	A.2.1.2.1.1.1.2.1.2.1	0.646924829157175	.	36160001	36480000	#FF9191	1	0.75
chr1	36480001	36600000	A.2.1.1.2.2.2.2.2.2.1	0.652619589977221	.	36480001	36600000	#FF9191	1	0.75
chr1	36600001	36920000	A.1.1.2.1.2.2.1.1	0.955580865603645	.	36600001	36920000	#FF0000	1	1
chr1	36920001	37400000	B.2.1.1.1.1.2.2.1.2	0.228929384965831	.	36920001	37400000	#4848FF	1	0.25
chr1	37400001	37920000	B.2.1.2.1.1.2.2	0.169703872437358	.	37400001	37920000	#4848FF	1	0.25
chr1	37920001	38040000	A.1.2.2.2.1.1.1.1.2	0.764236902050114	.	37920001	38040000	#FF4848	1	0.875
chr1	38040001	38240000	B.1.1.1.2.1.1.1.1	0.433940774487472	.	38040001	38240000	#DADAFF	1	0.5
chr1	38240001	38520000	A.1.2.2.2.2.2.1.1	0.741457858769932	.	38240001	38520000	#FF4848	1	0.875
chr1	38520001	38760000	B.1.1.2.1.2.1.1	0.395216400911162	.	38520001	38760000	#DADAFF	1	0.5
chr1	38760001	39280000	B.2.1.2.1.2.2.2.1.2	0.15375854214123	.	38760001	39280000	#4848FF	1	0.25
chr1	39280001	39560000	A.2.1.1.2.1.1.2.1.2	0.67995444191344	.	39280001	39560000	#FF9191	1	0.75
chr1	39560001	39680000	A.1.1.2.1.2.2.1.2.2	0.953302961275626	.	39560001	39680000	#FF0000	1	1
chr1	39680001	39960000	A.1.2.1.1.2.1.2.1.1.2	0.882687927107061	.	39680001	39960000	#FF4848	1	0.875
chr1	39960001	40040000	A.2.1.2.2.2.2.1.2	0.583143507972665	.	39960001	40040000	#FF9191	1	0.75
chr1	40040001	40240000	A.2.2.2.2.2.1.1.1.2.2	0.465831435079727	.	40040001	40240000	#FFDADA	1	0.625
chr1	40240001	40520000	A.1.2.1.2.2.1.2.1.2	0.839407744874715	.	40240001	40520000	#FF4848	1	0.875
chr1	40520001	40760000	A.1.2.2.1.1.1.2.2.2	0.817767653758542	.	40520001	40760000	#FF4848	1	0.875
chr1	40760001	40880000	A.2.2.2.2.1.1	0.472665148063781	.	40760001	40880000	#FFDADA	1	0.625
chr1	40880001	41000000	A.2.2.1.1.2.1.1.2.2	0.566059225512529	.	40880001	41000000	#FFDADA	1	0.625
chr1	41000001	41120000	B.1.1.2.1.2.2.2.1.1.2	0.390660592255125	.	41000001	41120000	#DADAFF	1	0.5
chr1	41120001	41480000	A.2.1.1.2.1.1.2.2.2	0.676537585421412	.	41120001	41480000	#FF9191	1	0.75
chr1	41480001	41720000	A.1.2.1.1.2.1.2.2.2.2	0.873576309794989	.	41480001	41720000	#FF4848	1	0.875
chr1	41720001	41880000	A.2.2.2.2.2.2.2	0.458997722095672	.	41720001	41880000	#FFDADA	1	0.625
chr1	41880001	42440000	A.1.2.1.1.1.1.2.2.1.1.1	0.911161731207289	.	41880001	42440000	#FF4848	1	0.875
chr1	42440001	42640000	B.1.1.2.1.1.2.1.1	0.398633257403189	.	42440001	42640000	#DADAFF	1	0.5
chr1	42640001	43120000	A.2.2.1.1.2.1.1.2.1.2	0.567198177676538	.	42640001	43120000	#FFDADA	1	0.625
chr1	43120001	43360000	A.1.2.2.2.1.1.1.2.1.2	0.761958997722096	.	43120001	43360000	#FF4848	1	0.875
chr1	43360001	43520000	A.1.2.1.2.2.1.1.1.1	0.84624145785877	.	43360001	43520000	#FF4848	1	0.875
chr1	43520001	43840000	A.2.1.1.2.1.1.1.1.2.2	0.683371298405467	.	43520001	43840000	#FF9191	1	0.75
chr1	43840001	44240000	A.1.2.1.2.1.1.2.1	0.854214123006834	.	43840001	44240000	#FF4848	1	0.875
chr1	44240001	44360000	A.1.1.2.2.2.2.2	0.920273348519362	.	44240001	44360000	#FF0000	1	1
chr1	44360001	44480000	A.1.2.1.2.1.1.1.1.1.2	0.857630979498861	.	44360001	44480000	#FF4848	1	0.875
chr1	44480001	44800000	A.1.2.2.1.1.1.1.1.1.2	0.830296127562642	.	44480001	44800000	#FF4848	1	0.875
chr1	44800001	44960000	A.1.1.2.2.2.2.1.1.1	0.92369020501139	.	44800001	44960000	#FF0000	1	1
chr1	44960001	45280000	A.1.1.2.1.2.2.2.1.2.2	0.949886104783599	.	44960001	45280000	#FF0000	1	1
chr1	45280001	45520000	A.2.1.1.2.1.1.2.2.1.2	0.677676537585421	.	45280001	45520000	#FF9191	1	0.75
chr1	45520001	45720000	B.2.1.1.1.1.1.1.2.2.1	0.238041002277904	.	45520001	45720000	#4848FF	1	0.25
chr1	45720001	45960000	A.2.2.2.2.1.2.1.2	0.470387243735763	.	45720001	45960000	#FFDADA	1	0.625
chr1	45960001	46160000	A.1.1.2.2.2.2.1.1.2	0.92255125284738	.	45960001	46160000	#FF0000	1	1
chr1	46160001	46240000	A.2.1.1.2.2.1.1.1	0.670842824601367	.	46160001	46240000	#FF9191	1	0.75
chr1	46240001	46440000	A.1.1.2.2.2.2.1.2	0.921412300683371	.	46240001	46440000	#FF0000	1	1
chr1	46440001	46520000	A.2.1.1.2.2.2.2.1.2.2	0.656036446469248	.	46440001	46520000	#FF9191	1	0.75
chr1	46520001	46800000	A.1.1.2.1.2.2.2.1.1	0.952164009111617	.	46520001	46800000	#FF0000	1	1
chr1	46800001	47200000	A.1.2.1.1.2.1.2.2.1.1	0.878132118451025	.	46800001	47200000	#FF4848	1	0.875
chr1	47200001	47640000	B.2.1.2.1.2.2.2.1.1	0.154897494305239	.	47200001	47640000	#4848FF	1	0.25
chr1	47640001	47880000	A.1.2.2.1.2.1.1.1.2.2	0.79498861047836	.	47640001	47880000	#FF4848	1	0.875
chr1	47880001	48240000	B.1.2.2.2.1.2.1.2.1	0.272209567198178	.	47880001	48240000	#9191FF	1	0.375
chr1	48240001	48560000	A.2.2.2.2.1.2.2	0.469248291571754	.	48240001	48560000	#FFDADA	1	0.625
chr1	48560001	48760000	B.1.2.2.2.1.2.1.2.2	0.271070615034169	.	48560001	48760000	#9191FF	1	0.375
chr1	48760001	49000000	B.2.1.1.1.1.1.1.2.2.2.1	0.236902050113895	.	48760001	49000000	#4848FF	1	0.25
chr1	49000001	49240000	B.2.2.1.1.1.1.2.2.1	0.104783599088838	.	49000001	49240000	#0000FF	1	0.125
chr1	49240001	49440000	B.2.1.2.1.2.2.1	0.156036446469248	.	49240001	49440000	#4848FF	1	0.25
chr1	49440001	49680000	B.2.2.1.1.1.1.1.1.1.2.1	0.11503416856492	.	49440001	49680000	#0000FF	1	0.125
chr1	49680001	50120000	B.2.2.2.2.2.1.1.2	0.00683371298405467	.	49680001	50120000	#0000FF	1	0.125
chr1	50120001	50360000	B.2.2.2.2.2.1.2.2.1	0.00455580865603645	.	50120001	50360000	#0000FF	1	0.125
chr1	50360001	50840000	B.2.2.2.1.2.2.1.2.1.1.1	0.0216400911161731	.	50360001	50840000	#0000FF	1	0.125
chr1	50840001	51120000	B.1.1.2.2.2.1.2.1	0.361047835990888	.	50840001	51120000	#DADAFF	1	0.5
chr1	51120001	51480000	A.2.1.2.1.1.1.2.1.2.2.1	0.645785876993166	.	51120001	51480000	#FF9191	1	0.75
chr1	51480001	51680000	B.1.1.2.2.2.1.2.2.1.2	0.357630979498861	.	51480001	51680000	#DADAFF	1	0.5
chr1	51680001	52040000	A.1.2.1.1.2.1.2.2.1.2	0.876993166287016	.	51680001	52040000	#FF4848	1	0.875
chr1	52040001	52480000	A.1.1.1.2.2.2.1.2	0.977220956719818	.	52040001	52480000	#FF0000	1	1
chr1	52480001	52560000	A.1.2.2.2.2.2.1.2	0.740318906605923	.	52480001	52560000	#FF4848	1	0.875
chr1	52560001	52760000	A.2.2.1.1.2.2.2.2.2	0.554669703872437	.	52560001	52760000	#FFDADA	1	0.625
chr1	52760001	52920000	A.2.1.1.2.1.1.2.1.1	0.681093394077449	.	52760001	52920000	#FF9191	1	0.75
chr1	52920001	53120000	A.2.2.2.2.1.2.1.1	0.471526195899772	.	52920001	53120000	#FFDADA	1	0.625
chr1	53120001	53440000	A.2.1.2.1.2.2.1.2.2	0.611617312072893	.	53120001	53440000	#FF9191	1	0.75
chr1	53440001	53720000	A.1.2.1.1.2.1.2.2.2.1.2	0.874715261958998	.	53440001	53720000	#FF4848	1	0.875
chr1	53720001	54160000	A.2.2.2.2.2.1.1.2	0.464692482915718	.	53720001	54160000	#FFDADA	1	0.625
chr1	54160001	54360000	A.2.1.1.2.1.1.1.1.1	0.686788154897494	.	54160001	54360000	#FF9191	1	0.75
chr1	54360001	54440000	A.1.2.2.2.1.1.2	0.759681093394077	.	54360001	54440000	#FF4848	1	0.875
chr1	54440001	54640000	A.2.2.1.1.2.1.1.2.1.1	0.568337129840547	.	54440001	54640000	#FFDADA	1	0.625
chr1	54640001	54800000	A.1.2.1.1.2.1.2.1.1.1.2.2	0.883826879271071	.	54640001	54800000	#FF4848	1	0.875
chr1	54800001	55160000	B.1.1.1.2.1.1.2	0.431662870159453	.	54800001	55160000	#DADAFF	1	0.5
chr1	55160001	55360000	A.1.2.2.1.1.1.1.1.1.1	0.831435079726651	.	55160001	55360000	#FF4848	1	0.875
chr1	55360001	55720000	A.2.1.1.1.1.1.2.1.1	0.730068337129841	.	55360001	55720000	#FF9191	1	0.75
chr1	55720001	55960000	A.2.2.1.2.1.1.1.1.1	0.553530751708428	.	55720001	55960000	#FFDADA	1	0.625
chr1	55960001	56760000	B.2.2.2.1.2.2.1.2.1.2	0.0193621867881549	.	55960001	56760000	#0000FF	1	0.125
chr1	56760001	56880000	B.1.2.2.2.2.2.1.2.2.2	0.249430523917995	.	56760001	56880000	#9191FF	1	0.375
chr1	56880001	57080000	B.2.1.1.1.2.2.2.1	0.215261958997722	.	56880001	57080000	#4848FF	1	0.25
chr1	57080001	57760000	B.2.2.2.1.2.2.1.2.1.1.2	0.020501138952164	.	57080001	57760000	#0000FF	1	0.125
chr1	57760001	58480000	B.2.2.2.2.2.2.2	0.00113895216400911	.	57760001	58480000	#0000FF	1	0.125
chr1	58480001	58840000	B.2.2.1.1.1.1.1.1.1.2.2	0.113895216400911	.	58480001	58840000	#0000FF	1	0.125
chr1	58840001	59000000	B.1.1.1.2.2.2.2.2.2	0.403189066059225	.	58840001	59000000	#DADAFF	1	0.5
chr1	59000001	59200000	A.1.2.1.1.1.1.2.2.1.1.2	0.91002277904328	.	59000001	59200000	#FF4848	1	0.875
chr1	59200001	59640000	A.1.1.1.1.1.1.1	1	.	59200001	59640000	#FF0000	1	1
chr1	59640001	59760000	A.1.1.2.2.1.2.2.1.1	0.932801822323462	.	59640001	59760000	#FF0000	1	1
chr1	59760001	59920000	A.1.1.2.1.2.2.2.1.2.1	0.951025056947608	.	59760001	59920000	#FF0000	1	1
chr1	59920001	60000000	A.1.2.1.1.2.1.2.1.1.1.2.1	0.88496583143508	.	59920001	60000000	#FF4848	1	0.875
chr1	60000001	60240000	A.1.2.1.1.2.1.2.1.1.1.1	0.886104783599089	.	60000001	60240000	#FF4848	1	0.875
chr1	60240001	60640000	B.1.2.2.2.1.2.1.1	0.273348519362187	.	60240001	60640000	#9191FF	1	0.375
chr1	60640001	60800000	B.2.2.1.1.1.1.1.1.1.1	0.116173120728929	.	60640001	60800000	#0000FF	1	0.125
chr1	60800001	61000000	B.2.1.2.1.2.1.2.1.1.2	0.164009111617312	.	60800001	61000000	#4848FF	1	0.25
chr1	61000001	61520000	B.2.2.2.2.2.1.1.1.1	0.00911161731207289	.	61000001	61520000	#0000FF	1	0.125
chr1	61520001	61840000	B.1.1.1.2.2.1.2.1.1.1	0.421412300683371	.	61520001	61840000	#DADAFF	1	0.5
chr1	61840001	62120000	B.2.1.1.1.1.1.1.2.2.2.2	0.235763097949886	.	61840001	62120000	#4848FF	1	0.25
chr1	62120001	62280000	A.2.1.2.1.2.2.1.1.2	0.613895216400911	.	62120001	62280000	#FF9191	1	0.75
chr1	62280001	62640000	A.2.2.1.2.1.1.1.1.2	0.552391799544419	.	62280001	62640000	#FFDADA	1	0.625
chr1	62640001	62880000	B.2.1.2.1.1.1.1.2	0.175398633257403	.	62640001	62880000	#4848FF	1	0.25
chr1	62880001	63240000	A.2.2.1.2.1.1.1.2	0.55125284738041	.	62880001	63240000	#FFDADA	1	0.625
chr1	63240001	63320000	B.1.1.2.2.2.1.2.2.1.1.2	0.35876993166287	.	63240001	63320000	#DADAFF	1	0.5
chr1	63320001	63520000	B.2.2.1.1.1.1.1.1.2.1.2	0.111617312072893	.	63320001	63520000	#0000FF	1	0.125
chr1	63520001	63760000	B.2.1.1.1.2.2.2.2	0.214123006833713	.	63520001	63760000	#4848FF	1	0.25
chr1	63760001	64040000	A.2.2.2.1.1.1.1.1.1.1	0.5125284738041	.	63760001	64040000	#FFDADA	1	0.625
chr1	64040001	64360000	A.1.1.1.1.1.1.2	0.998861047835991	.	64040001	64360000	#FF0000	1	1
chr1	64360001	64720000	A.1.1.1.1.2.2.2	0.992027334851936	.	64360001	64720000	#FF0000	1	1
chr1	64720001	64920000	B.1.2.2.2.2.2.1.2.1.1	0.253986332574032	.	64720001	64920000	#9191FF	1	0.375
chr1	64920001	65080000	A.2.1.2.1.2.2.1.1.1	0.61503416856492	.	64920001	65080000	#FF9191	1	0.75
chr1	65080001	65320000	B.1.1.1.2.2.1.2.1.1.2	0.420273348519362	.	65080001	65320000	#DADAFF	1	0.5
chr1	65320001	65440000	A.1.1.2.1.2.2.2.2.1	0.94874715261959	.	65320001	65440000	#FF0000	1	1
chr1	65440001	65720000	A.2.1.1.1.1.1.2.1.2	0.728929384965831	.	65440001	65720000	#FF9191	1	0.75
chr1	65720001	65960000	A.2.2.2.1.1.1.1.2	0.507972665148064	.	65720001	65960000	#FFDADA	1	0.625
chr1	65960001	66120000	B.1.1.2.2.2.1.2.2.2	0.356492027334852	.	65960001	66120000	#DADAFF	1	0.5
chr1	66120001	66240000	B.1.2.2.2.2.2.1.2.2.1.1	0.251708428246014	.	66120001	66240000	#9191FF	1	0.375
chr1	66240001	66360000	B.1.2.1.2.1.2.1.1	0.315489749430524	.	66240001	66360000	#9191FF	1	0.375
chr1	66360001	66680000	B.2.2.1.1.1.1.1.1.2.1.1	0.112756264236902	.	66360001	66680000	#0000FF	1	0.125
chr1	66680001	67040000	A.2.2.2.1.2.1.2.2	0.4874715261959	.	66680001	67040000	#FFDADA	1	0.625
chr1	67040001	67360000	B.1.1.2.2.2.1.2.2.1.1.1	0.359908883826879	.	67040001	67360000	#DADAFF	1	0.5
chr1	67360001	67800000	A.2.1.2.1.1.1.2.2.2.1	0.642369020501139	.	67360001	67800000	#FF9191	1	0.75
chr1	67800001	68080000	A.1.2.2.1.2.1.1.2.2.2.1	0.789293849658314	.	67800001	68080000	#FF4848	1	0.875
chr1	68080001	68320000	A.1.1.1.2.2.2.1.1	0.978359908883827	.	68080001	68320000	#FF0000	1	1
chr1	68320001	68480000	A.2.1.1.1.1.1.1.2.1.2	0.732346241457859	.	68320001	68480000	#FF9191	1	0.75
chr1	68480001	68760000	B.2.1.1.1.1.1.1.2.1.1.2	0.241457858769932	.	68480001	68760000	#4848FF	1	0.25
chr1	68760001	69040000	B.1.2.1.2.1.1.2.2.2	0.316628701594533	.	68760001	69040000	#9191FF	1	0.375
chr1	69040001	69320000	B.2.2.1.1.2.2.2.1.1.1	0.0876993166287016	.	69040001	69320000	#0000FF	1	0.125
chr1	69320001	69480000	B.1.1.1.2.2.1.2.2.2	0.413439635535307	.	69320001	69480000	#DADAFF	1	0.5
chr1	69480001	69960000	B.2.2.1.1.1.1.1.2.2.1	0.108200455580866	.	69480001	69960000	#0000FF	1	0.125
chr1	69960001	70120000	B.2.1.2.1.1.1.1.1	0.176537585421412	.	69960001	70120000	#4848FF	1	0.25
chr1	70120001	70280000	B.2.1.1.1.2.2.1.2.2	0.216400911161731	.	70120001	70280000	#4848FF	1	0.25
chr1	70280001	70600000	B.2.2.1.1.1.1.1.2.2.2	0.107061503416856	.	70280001	70600000	#0000FF	1	0.125
chr1	70600001	70920000	A.1.2.1.1.2.1.1.1.1	0.894077448747153	.	70600001	70920000	#FF4848	1	0.875
chr1	70920001	71000000	B.1.1.1.2.2.1.1.1.2.2	0.42369020501139	.	70920001	71000000	#DADAFF	1	0.5
chr1	71000001	71600000	B.2.2.1.1.2.2.2.1.2.1	0.0854214123006834	.	71000001	71600000	#0000FF	1	0.125
chr1	71600001	71760000	B.2.2.1.1.2.2.2.1.1.2	0.0865603644646925	.	71600001	71760000	#0000FF	1	0.125
chr1	71760001	72080000	B.2.2.2.2.2.1.1.1.2	0.00797266514806378	.	71760001	72080000	#0000FF	1	0.125
chr1	72080001	72360000	B.2.2.2.1.2.2.1.1.2	0.0227790432801822	.	72080001	72360000	#0000FF	1	0.125
chr1	72360001	72680000	B.2.2.1.1.1.1.1.2.1	0.109339407744875	.	72360001	72680000	#0000FF	1	0.125
chr1	72680001	72800000	A.2.2.2.1.1.1.1.1.1.2	0.511389521640091	.	72680001	72800000	#FFDADA	1	0.625
chr1	72800001	73200000	B.2.2.2.1.2.1.1.2.1	0.0318906605922551	.	72800001	73200000	#0000FF	1	0.125
chr1	73200001	73520000	B.2.2.2.1.2.2.1.2.2	0.0182232346241458	.	73200001	73520000	#0000FF	1	0.125
chr1	73520001	73960000	B.2.2.2.2.2.2.1	0.00227790432801822	.	73520001	73960000	#0000FF	1	0.125
chr1	73960001	74320000	B.2.1.2.1.2.1.2.1.2.2	0.161731207289294	.	73960001	74320000	#4848FF	1	0.25
chr1	74320001	74480000	A.1.2.2.1.2.1.1.2.1.2	0.792710706150342	.	74320001	74480000	#FF4848	1	0.875
chr1	74480001	74720000	B.2.1.2.1.2.1.2.1.2.1	0.162870159453303	.	74480001	74720000	#4848FF	1	0.25
chr1	74720001	75080000	B.2.2.1.1.2.2.2.1.2.2	0.0842824601366743	.	74720001	75080000	#0000FF	1	0.125
chr1	75080001	75240000	B.1.1.1.2.2.1.2.2.1.1.2.1	0.416856492027335	.	75080001	75240000	#DADAFF	1	0.5
chr1	75240001	75520000	B.2.2.2.1.2.1.1.2.2	0.030751708428246	.	75240001	75520000	#0000FF	1	0.125
chr1	75520001	76160000	B.2.2.2.1.2.2.1.1.1	0.0239179954441913	.	75520001	76160000	#0000FF	1	0.125
chr1	76160001	76280000	A.2.2.1.2.1.1.2.1.2	0.548974943052392	.	76160001	76280000	#FFDADA	1	0.625
chr1	76280001	76600000	B.1.1.1.2.2.1.2.2.1.1.1	0.417995444191344	.	76280001	76600000	#DADAFF	1	0.5
chr1	76600001	76840000	B.1.2.2.2.2.2.1.2.2.1.2	0.250569476082005	.	76600001	76840000	#9191FF	1	0.375
chr1	76840001	77120000	B.2.2.1.1.1.1.1.1.2.2	0.110478359908884	.	76840001	77120000	#0000FF	1	0.125
chr1	77120001	77360000	B.2.1.1.1.2.2.1.1.1	0.219817767653759	.	77120001	77360000	#4848FF	1	0.25
chr1	77360001	77520000	A.1.2.2.1.2.1.1.1.2.1.1	0.798405466970387	.	77360001	77520000	#FF4848	1	0.875
chr1	77520001	77680000	A.2.2.2.1.2.1.2.1.1.2.1	0.490888382687927	.	77520001	77680000	#FFDADA	1	0.625
chr1	77680001	78000000	A.1.2.2.1.2.1.1.2.2.1.2	0.790432801822323	.	77680001	78000000	#FF4848	1	0.875
chr1	78000001	78320000	A.1.1.2.1.2.1.2.1	0.960136674259681	.	78000001	78320000	#FF0000	1	1
chr1	78320001	78480000	A.1.1.2.1.2.2.2.2.2	0.947608200455581	.	78320001	78480000	#FF0000	1	1
chr1	78480001	78880000	A.1.2.2.1.1.1.1.1.2	0.829157175398633	.	78480001	78880000	#FF4848	1	0.875
chr1	78880001	79160000	A.2.2.1.2.2.1.2.2	0.528473804100228	.	78880001	79160000	#FFDADA	1	0.625
chr1	79160001	79360000	B.1.1.1.2.2.2.2.2.1.2	0.404328018223235	.	79160001	79360000	#DADAFF	1	0.5
chr1	79360001	79600000	B.2.1.1.1.1.1.1.2.1.2.2	0.239179954441913	.	79360001	79600000	#4848FF	1	0.25
chr1	79600001	79840000	B.2.1.1.1.2.2.1.2.1	0.21753986332574	.	79600001	79840000	#4848FF	1	0.25
chr1	79840001	80080000	B.2.1.2.1.2.1.2.2.1.1	0.160592255125285	.	79840001	80080000	#4848FF	1	0.25
chr1	80080001	80280000	B.1.2.2.2.2.1.2.1.1	0.259681093394077	.	80080001	80280000	#9191FF	1	0.375
chr1	80280001	80480000	B.2.1.2.1.2.1.2.2.2.2	0.157175398633257	.	80280001	80480000	#4848FF	1	0.25
chr1	80480001	80640000	B.2.1.2.1.2.1.2.2.1.2	0.159453302961276	.	80480001	80640000	#4848FF	1	0.25
chr1	80640001	80920000	B.2.1.1.1.1.1.1.2.1.1.1	0.242596810933941	.	80640001	80920000	#4848FF	1	0.25
chr1	80920001	81080000	B.1.1.1.2.2.1.1.1.2.1.1	0.425968109339408	.	80920001	81080000	#DADAFF	1	0.5
chr1	81080001	81320000	B.2.1.1.1.2.2.1.1.2	0.218678815489749	.	81080001	81320000	#4848FF	1	0.25
chr1	81320001	81440000	B.1.2.1.2.1.2.1.2.2	0.313211845102506	.	81320001	81440000	#9191FF	1	0.375
chr1	81440001	81840000	B.2.1.1.1.1.1.1.2.1.2.1	0.240318906605923	.	81440001	81840000	#4848FF	1	0.25
chr1	81840001	81960000	B.2.1.1.1.2.1.1.2.1	0.225512528473804	.	81840001	81960000	#4848FF	1	0.25
chr1	81960001	82160000	B.2.1.2.1.2.1.2.1.1.1	0.165148063781321	.	81960001	82160000	#4848FF	1	0.25
chr1	82160001	82600000	B.1.2.2.2.2.2.1.1	0.255125284738041	.	82160001	82600000	#9191FF	1	0.375
chr1	82600001	82840000	B.2.2.1.1.2.1.1.1	0.0979498861047836	.	82600001	82840000	#0000FF	1	0.125
chr1	82840001	83080000	B.2.2.2.1.2.2.2.1.1	0.0170842824601367	.	82840001	83080000	#0000FF	1	0.125
chr1	83080001	83640000	B.2.2.2.2.2.1.2.2.2	0.00341685649202733	.	83080001	83640000	#0000FF	1	0.125
chr1	83640001	83800000	B.2.2.1.1.1.2.2.2.2	0.0990888382687927	.	83640001	83800000	#0000FF	1	0.125
chr1	83800001	84320000	B.2.2.2.1.2.2.2.1.2.1	0.0159453302961276	.	83800001	84320000	#0000FF	1	0.125
chr1	84320001	84520000	A.2.2.2.1.2.1.2.1.1.2.2	0.489749430523918	.	84320001	84520000	#FFDADA	1	0.625
chr1	84520001	84880000	A.2.1.2.1.2.1.1.1.2.1	0.623006833712984	.	84520001	84880000	#FF9191	1	0.75
chr1	84880001	85400000	A.1.2.2.1.2.1.1.2.2.2.2	0.788154897494305	.	84880001	85400000	#FF4848	1	0.875
chr1	85400001	85560000	B.2.1.1.1.1.1.1.1.1.1	0.246013667425968	.	85400001	85560000	#4848FF	1	0.25
chr1	85560001	85720000	B.1.1.1.2.2.1.2.2.1.2	0.414578587699317	.	85560001	85720000	#DADAFF	1	0.5
chr1	85720001	85960000	A.1.1.2.2.1.2.2.1.2.1	0.931662870159453	.	85720001	85960000	#FF0000	1	1
chr1	85960001	86080000	A.1.1.2.2.1.2.2.1.2.2	0.930523917995444	.	85960001	86080000	#FF0000	1	1
chr1	86080001	86160000	A.1.2.1.1.2.1.1.2.2	0.887243735763098	.	86080001	86160000	#FF4848	1	0.875
chr1	86160001	86400000	B.1.1.1.2.2.2.2.2.1.1	0.405466970387244	.	86160001	86400000	#DADAFF	1	0.5
chr1	86400001	86800000	B.2.2.2.1.2.1.1.1.1	0.0341685649202733	.	86400001	86800000	#0000FF	1	0.125
chr1	86800001	86960000	B.1.2.1.2.1.1.2.1.2.2	0.318906605922551	.	86800001	86960000	#9191FF	1	0.375
chr1	86960001	87160000	B.2.1.2.1.2.1.2.2.2.1	0.158314350797267	.	86960001	87160000	#4848FF	1	0.25
chr1	87160001	87440000	A.2.1.2.1.1.1.1.2	0.649202733485194	.	87160001	87440000	#FF9191	1	0.75
chr1	87440001	87600000	B.1.1.2.2.2.1.1	0.362186788154898	.	87440001	87600000	#DADAFF	1	0.5
chr1	87600001	87840000	A.2.1.1.1.1.1.2.2.2.1	0.726651480637813	.	87600001	87840000	#FF9191	1	0.75
chr1	87840001	88080000	B.1.2.2.2.2.1.2.1.2	0.258542141230068	.	87840001	88080000	#9191FF	1	0.375
chr1	88080001	88240000	A.2.2.2.1.2.1.2.1.2	0.488610478359909	.	88080001	88240000	#FFDADA	1	0.625
chr1	88240001	88520000	A.2.2.1.2.2.1.2.1.1.1	0.531890660592255	.	88240001	88520000	#FFDADA	1	0.625
chr1	88520001	88800000	B.2.1.1.1.2.1.1.2.2	0.224373576309795	.	88520001	88800000	#4848FF	1	0.25
chr1	88800001	89080000	B.2.2.1.1.1.2.2.2.1	0.100227790432802	.	88800001	89080000	#0000FF	1	0.125
chr1	89080001	89320000	A.2.1.1.1.1.1.2.2.2.2	0.725512528473804	.	89080001	89320000	#FF9191	1	0.75
chr1	89320001	89560000	A.2.1.2.1.2.1.1.2.2	0.619589977220957	.	89320001	89560000	#FF9191	1	0.75
chr1	89560001	89960000	B.2.2.1.1.2.2.2.2.2.2	0.0808656036446469	.	89560001	89960000	#0000FF	1	0.125
chr1	89960001	90280000	A.2.2.1.2.2.1.2.1.2	0.529612756264237	.	89960001	90280000	#FFDADA	1	0.625
chr1	90280001	90520000	A.1.2.2.1.2.1.1.2.1.1	0.793849658314351	.	90280001	90520000	#FF4848	1	0.875
chr1	90520001	90800000	B.2.2.1.1.2.1.1.2.2	0.0945330296127563	.	90520001	90800000	#0000FF	1	0.125
chr1	90800001	90920000	B.1.1.2.2.2.2.2.1.1.2	0.348519362186788	.	90800001	90920000	#DADAFF	1	0.5
chr1	90920001	91280000	B.2.2.1.1.2.1.2.1.2	0.092255125284738	.	90920001	91280000	#0000FF	1	0.125
chr1	91280001	91520000	A.2.2.2.1.1.1.2.1.1	0.506833712984055	.	91280001	91520000	#FFDADA	1	0.625
chr1	91520001	91920000	B.2.2.1.1.2.2.2.2.2.1	0.082004555808656	.	91520001	91920000	#0000FF	1	0.125
chr1	91920001	92320000	A.2.2.2.1.2.1.2.1.1.1	0.492027334851936	.	91920001	92320000	#FFDADA	1	0.625
chr1	92320001	92680000	B.2.1.1.1.2.1.2.1	0.223234624145786	.	92320001	92680000	#4848FF	1	0.25
chr1	92680001	92880000	B.1.1.1.2.2.1.2.2.1.1.2.2	0.415717539863326	.	92680001	92880000	#DADAFF	1	0.5
chr1	92880001	92960000	B.1.2.1.2.1.2.2.1.2	0.310933940774487	.	92880001	92960000	#9191FF	1	0.375
chr1	92960001	93200000	A.2.2.2.1.1.1.2.1.2	0.505694760820046	.	92960001	93200000	#FFDADA	1	0.625
chr1	93200001	93560000	A.2.1.1.1.1.1.2.2.1	0.727790432801822	.	93200001	93560000	#FF9191	1	0.75
chr1	93560001	93840000	A.1.1.2.1.2.1.2.2.2	0.956719817767654	.	93560001	93840000	#FF0000	1	1
chr1	93840001	94040000	A.2.1.1.2.1.1.1.2	0.682232346241458	.	93840001	94040000	#FF9191	1	0.75
chr1	94040001	94240000	A.1.1.1.2.2.2.2	0.976082004555809	.	94040001	94240000	#FF0000	1	1
chr1	94240001	94360000	A.1.2.1.1.2.1.2.1.2.1.1	0.881548974943052	.	94240001	94360000	#FF4848	1	0.875
chr1	94360001	94680000	A.1.2.1.1.2.1.2.2.2.1.1	0.875854214123007	.	94360001	94680000	#FF4848	1	0.875
chr1	94680001	94800000	A.1.1.2.1.2.1.2.2.1.1	0.958997722095672	.	94680001	94800000	#FF0000	1	1
chr1	94800001	94960000	A.1.2.1.1.2.1.2.1.2.1.2	0.880410022779043	.	94800001	94960000	#FF4848	1	0.875
chr1	94960001	95280000	A.1.1.1.1.2.1	0.995444191343964	.	94960001	95280000	#FF0000	1	1
chr1	95280001	95520000	A.1.1.1.1.2.2.1.1	0.994305239179954	.	95280001	95520000	#FF0000	1	1
chr1	95520001	95720000	A.1.2.2.1.2.1.1.1.2.1.2.2	0.796127562642369	.	95520001	95720000	#FF4848	1	0.875
chr1	95720001	96240000	B.2.2.2.1.2.1.1.1.2	0.0330296127562642	.	95720001	96240000	#0000FF	1	0.125
chr1	96240001	96680000	B.2.2.1.1.2.1.2.1.1	0.0933940774487472	.	96240001	96680000	#0000FF	1	0.125
chr1	96680001	97040000	A.2.1.1.1.1.1.1.2.1.1	0.733485193621868	.	96680001	97040000	#FF9191	1	0.75
chr1	97040001	97320000	A.2.1.2.1.2.1.1.1.2.2	0.621867881548975	.	97040001	97320000	#FF9191	1	0.75
chr1	97320001	97600000	B.1.2.1.2.1.1.2.1.1.2	0.321184510250569	.	97320001	97600000	#9191FF	1	0.375
chr1	97600001	97720000	A.2.1.2.1.2.1.1.1.1.1	0.625284738041002	.	97600001	97720000	#FF9191	1	0.75
chr1	97720001	97920000	A.1.2.1.1.2.1.1.1.2.1	0.892938496583144	.	97720001	97920000	#FF4848	1	0.875
chr1	97920001	98280000	A.2.2.1.2.2.1.2.1.1.2	0.530751708428246	.	97920001	98280000	#FFDADA	1	0.625
chr1	98280001	98480000	A.2.1.1.1.1.2.2.2	0.712984054669704	.	98280001	98480000	#FF9191	1	0.75
chr1	98480001	98600000	A.2.1.2.1.2.1.1.1.1.2	0.624145785876993	.	98480001	98600000	#FF9191	1	0.75
chr1	98600001	98680000	A.2.1.2.1.2.1.2.2	0.616173120728929	.	98600001	98680000	#FF9191	1	0.75
chr1	98680001	98960000	A.1.2.1.1.2.1.2.1.2.2	0.879271070615034	.	98680001	98960000	#FF4848	1	0.875
chr1	98960001	99120000	B.1.2.2.2.2.1.2.2.2	0.25626423690205	.	98960001	99120000	#9191FF	1	0.375
chr1	99120001	99240000	A.2.2.1.2.1.1.2.2.2	0.545558086560364	.	99120001	99240000	#FFDADA	1	0.625
chr1	99240001	99560000	B.1.2.2.2.2.2.2.1	0.248291571753986	.	99240001	99560000	#9191FF	1	0.375
chr1	99560001	99680000	B.1.2.1.2.1.1.2.1.1.1	0.322323462414579	.	99560001	99680000	#9191FF	1	0.375
chr1	99680001	99920000	B.2.1.1.1.1.1.1.1.1.2	0.244874715261959	.	99680001	99920000	#4848FF	1	0.25
chr1	99920001	100240000	A.2.1.1.1.1.1.1.2.2	0.73120728929385	.	99920001	100240000	#FF9191	1	0.75
chr1	100240001	100440000	B.1.1.1.2.2.1.1.1.2.1.2	0.424829157175399	.	100240001	100440000	#DADAFF	1	0.5
chr1	100440001	100840000	A.1.2.2.1.2.1.1.1.2.1.2.1	0.797266514806378	.	100440001	100840000	#FF4848	1	0.875
chr1	100840001	101080000	A.2.2.2.1.1.1.1.1.2.2	0.509111617312073	.	100840001	101080000	#FFDADA	1	0.625
chr1	101080001	101200000	A.1.2.2.1.2.1.2.1.1.2	0.784738041002278	.	101080001	101200000	#FF4848	1	0.875
chr1	101200001	101400000	A.1.2.2.1.2.1.1.2.2.1.1	0.791571753986333	.	101200001	101400000	#FF4848	1	0.875
chr1	101400001	101600000	A.1.2.2.1.1.1.1.2.1.2.1	0.825740318906606	.	101400001	101600000	#FF4848	1	0.875
chr1	101600001	101800000	A.1.2.2.1.1.1.1.2.1.2.2	0.824601366742597	.	101600001	101800000	#FF4848	1	0.875
chr1	101800001	102040000	B.2.1.2.1.1.1.2.1	0.174259681093394	.	101800001	102040000	#4848FF	1	0.25
chr1	102040001	102400000	B.2.2.2.1.2.2.2.1.2.2	0.0148063781321185	.	102040001	102400000	#0000FF	1	0.125
chr1	102400001	102640000	B.2.2.1.1.2.1.2.2.1	0.0911161731207289	.	102400001	102640000	#0000FF	1	0.125
chr1	102640001	102960000	B.2.2.2.1.2.1.2.1.2	0.0273348519362187	.	102640001	102960000	#0000FF	1	0.125
chr1	102960001	103120000	B.2.1.2.1.2.1.1.2.1	0.167425968109339	.	102960001	103120000	#4848FF	1	0.25
chr1	103120001	103280000	B.2.2.1.1.1.2.2.1	0.101366742596811	.	103120001	103280000	#0000FF	1	0.125
chr1	103280001	103440000	B.2.1.1.1.2.1.1.1	0.226651480637813	.	103280001	103440000	#4848FF	1	0.25
chr1	103440001	103800000	B.2.2.2.1.2.1.2.1.1.1	0.0296127562642369	.	103440001	103800000	#0000FF	1	0.125
chr1	103880001	103960000	B.2.2.2.1.2.1.2.1.1.1	0.0296127562642369	.	103880001	103960000	#0000FF	1	0.125
chr1	104000001	104160000	B.1.2.2.2.2.2.2.2	0.247152619589977	.	104000001	104160000	#9191FF	1	0.375
chr1	104160001	104200000	B.2.2.2.1.2.2.2.2	0.0136674259681093	.	104160001	104200000	#0000FF	1	0.125
chr1	104240001	104720000	B.2.2.2.1.2.2.2.2	0.0136674259681093	.	104240001	104720000	#0000FF	1	0.125
chr1	104720001	105040000	B.2.2.2.1.2.1.2.1.1.2	0.0284738041002278	.	104720001	105040000	#0000FF	1	0.125
chr1	105040001	105320000	B.2.2.1.1.2.1.2.2.2	0.0899772209567198	.	105040001	105320000	#0000FF	1	0.125
chr1	105320001	105680000	B.2.2.2.1.2.1.2.2.2	0.0250569476082005	.	105320001	105680000	#0000FF	1	0.125
chr1	105680001	106000000	B.2.2.2.1.2.1.2.2.1	0.0261958997722096	.	105680001	106000000	#0000FF	1	0.125
chr1	106000001	106280000	B.2.2.1.1.2.1.1.2.1.1	0.0968109339407745	.	106000001	106280000	#0000FF	1	0.125
chr1	106280001	106400000	B.2.1.2.1.2.1.1.2.2	0.16628701594533	.	106280001	106400000	#4848FF	1	0.25
chr1	106400001	107000000	B.2.2.2.2.2.1.2.1	0.00569476082004556	.	106400001	107000000	#0000FF	1	0.125
chr1	107000001	107440000	B.2.2.1.1.2.1.1.2.1.2	0.0956719817767654	.	107000001	107440000	#0000FF	1	0.125
chr1	107440001	107520000	B.1.2.1.2.1.1.2.1.2.1	0.32004555808656	.	107440001	107520000	#9191FF	1	0.375
chr1	107520001	107600000	B.1.2.2.2.2.1.2.2.1	0.257403189066059	.	107520001	107600000	#9191FF	1	0.375
chr1	107600001	107800000	A.2.2.1.2.2.1.1.2.1	0.534168564920273	.	107600001	107800000	#FFDADA	1	0.625
chr1	107800001	107960000	A.2.2.2.1.2.1.1.1	0.494305239179954	.	107800001	107960000	#FFDADA	1	0.625
chr1	107960001	108120000	B.1.1.2.2.2.2.1.1.1.2	0.354214123006834	.	107960001	108120000	#DADAFF	1	0.5
chr1	108120001	108280000	A.2.1.2.1.1.1.1.1	0.650341685649203	.	108120001	108280000	#FF9191	1	0.75
chr1	108280001	108480000	B.1.2.1.2.1.2.2.2	0.309794988610478	.	108280001	108480000	#9191FF	1	0.375
chr1	108480001	108800000	A.2.1.2.1.2.1.1.2.1	0.620728929384966	.	108480001	108800000	#FF9191	1	0.75
chr1	108840001	108920000	B.1.1.2.2.2.2.2.2	0.34624145785877	.	108840001	108920000	#DADAFF	1	0.5
chr1	108960001	109240000	B.1.1.2.2.2.2.2.2	0.34624145785877	.	108960001	109240000	#DADAFF	1	0.5
chr1	109240001	109400000	A.1.2.1.1.2.1.1.2.1.2.1	0.889521640091116	.	109240001	109400000	#FF4848	1	0.875
chr1	109400001	109720000	A.1.2.1.1.1.1.2.2.1.2	0.908883826879271	.	109400001	109720000	#FF4848	1	0.875
chr1	109720001	109840000	A.2.1.1.2.1.2.1	0.675398633257403	.	109720001	109840000	#FF9191	1	0.75
chr1	109840001	110080000	A.2.1.1.2.1.2.2.1.1	0.674259681093394	.	109840001	110080000	#FF9191	1	0.75
chr1	110080001	110320000	A.1.2.2.1.1.1.1.2.2.1	0.823462414578588	.	110080001	110320000	#FF4848	1	0.875
chr1	110320001	110600000	A.1.1.2.1.2.1.2.2.1.2	0.957858769931663	.	110320001	110600000	#FF0000	1	1
chr1	110600001	110840000	B.1.1.2.2.2.2.1.1.2	0.353075170842825	.	110600001	110840000	#DADAFF	1	0.5
chr1	110840001	111000000	A.1.2.2.1.1.1.1.2.2.2	0.822323462414579	.	110840001	111000000	#FF4848	1	0.875
chr1	111000001	111640000	B.2.1.2.1.2.1.1.1	0.168564920273349	.	111000001	111640000	#4848FF	1	0.25
chr1	111640001	111800000	A.2.2.1.2.2.1.1.2.2	0.533029612756264	.	111640001	111800000	#FFDADA	1	0.625
chr1	111800001	111960000	B.2.1.1.1.2.1.2.2.1	0.222095671981777	.	111800001	111960000	#4848FF	1	0.25
chr1	111960001	112040000	A.2.2.1.1.1.1.2.2	0.575170842824601	.	111960001	112040000	#FFDADA	1	0.625
chr1	112040001	112320000	A.1.2.2.1.1.1.1.2.1.1.1	0.828018223234624	.	112040001	112320000	#FF4848	1	0.875
chr1	112320001	112880000	B.2.2.1.1.2.2.2.2.1	0.0831435079726651	.	112320001	112880000	#0000FF	1	0.125
chr1	112880001	113280000	A.1.2.1.1.2.1.1.2.1.2.2	0.888382687927107	.	112880001	113280000	#FF4848	1	0.875
chr1	113280001	113400000	A.2.2.2.1.2.1.1.2	0.493166287015945	.	113280001	113400000	#FFDADA	1	0.625
chr1	113400001	113680000	A.1.2.2.1.1.1.1.2.1.1.2	0.826879271070615	.	113400001	113680000	#FF4848	1	0.875
chr1	113680001	113880000	B.1.2.2.2.2.1.1.2.1	0.261958997722096	.	113680001	113880000	#9191FF	1	0.375
chr1	113880001	114200000	A.2.2.1.2.2.1.1.1.2	0.535307517084282	.	113880001	114200000	#FFDADA	1	0.625
chr1	114200001	114520000	A.1.2.1.1.2.1.1.2.1.1	0.890660592255125	.	114200001	114520000	#FF4848	1	0.875
chr1	114520001	114840000	B.2.1.1.1.1.1.1.1.2	0.24373576309795	.	114520001	114840000	#4848FF	1	0.25
chr1	114840001	115080000	A.2.2.1.1.1.1.2.1.2	0.57630979498861	.	114840001	115080000	#FFDADA	1	0.625
chr1	115080001	115240000	B.1.1.1.2.2.1.1.1.1.2	0.427107061503417	.	115080001	115240000	#DADAFF	1	0.5
chr1	115240001	115360000	A.2.1.1.2.1.2.2.1.2	0.673120728929385	.	115240001	115360000	#FF9191	1	0.75
chr1	115360001	115560000	B.1.1.2.2.2.2.2.1.1.1	0.349658314350797	.	115360001	115560000	#DADAFF	1	0.5
chr1	115560001	116000000	A.1.1.1.1.2.2.1.2	0.993166287015945	.	115560001	116000000	#FF0000	1	1
chr1	116000001	116120000	A.1.2.2.1.2.1.2.2.1.1	0.78246013667426	.	116000001	116120000	#FF4848	1	0.875
chr1	116120001	116360000	A.2.1.1.2.1.2.2.2	0.671981776765376	.	116120001	116360000	#FF9191	1	0.75
chr1	116360001	116520000	B.1.1.2.2.2.2.2.1.2	0.347380410022779	.	116360001	116520000	#DADAFF	1	0.5
chr1	116520001	116680000	A.1.2.2.1.2.1.2.1.1.1.2	0.785876993166287	.	116520001	116680000	#FF4848	1	0.875
chr1	116680001	116880000	B.1.2.2.2.2.1.1.2.2	0.260820045558087	.	116680001	116880000	#9191FF	1	0.375
chr1	116880001	117040000	A.2.2.1.1.1.1.2.1.1	0.57744874715262	.	116880001	117040000	#FFDADA	1	0.625
chr1	117040001	117160000	A.1.2.2.1.2.1.2.2.1.2	0.781321184510251	.	117040001	117160000	#FF4848	1	0.875
chr1	117160001	117360000	A.2.2.1.1.1.2.2	0.571753986332574	.	117160001	117360000	#FFDADA	1	0.625
chr1	117360001	117680000	A.1.2.2.1.2.1.2.1.1.1.1	0.787015945330296	.	117360001	117680000	#FF4848	1	0.875
chr1	117680001	117880000	B.2.1.2.1.1.1.2.2	0.173120728929385	.	117680001	117880000	#4848FF	1	0.25
chr1	117880001	118000000	B.1.1.1.2.2.1.1.1.1.1	0.428246013667426	.	117880001	118000000	#DADAFF	1	0.5
chr1	118000001	118520000	B.1.2.1.2.1.1.2.2.1	0.317767653758542	.	118000001	118520000	#9191FF	1	0.375
chr1	118520001	118920000	B.1.2.1.2.1.2.2.1.1	0.312072892938497	.	118520001	118920000	#9191FF	1	0.375
chr1	118920001	119280000	B.1.2.1.2.1.2.1.2.1	0.314350797266515	.	118920001	119280000	#9191FF	1	0.375
chr1	119280001	119560000	A.1.2.1.1.2.1.1.1.2.2	0.891799544419134	.	119280001	119560000	#FF4848	1	0.875
chr1	119560001	119920000	A.2.2.2.1.1.1.2.2.2	0.503416856492027	.	119560001	119920000	#FFDADA	1	0.625
chr1	119920001	120120000	B.2.1.1.1.2.1.2.2.2	0.220956719817768	.	119920001	120120000	#4848FF	1	0.25
chr1	120120001	120400000	B.1.1.1.2.2.2.2.1	0.406605922551253	.	120120001	120400000	#DADAFF	1	0.5
chr1	120400001	120560000	A.1.2.2.1.2.1.2.2.2	0.780182232346242	.	120400001	120560000	#FF4848	1	0.875
chr1	120560001	120720000	A.1.2.1.1.1.1.2.1.1	0.914578587699317	.	120560001	120720000	#FF4848	1	0.875
chr1	120760001	120800000	A.1.2.1.1.1.1.2.1.1	0.914578587699317	.	120760001	120800000	#FF4848	1	0.875
chr1	120800001	120960000	A.2.1.2.1.2.1.2.1.1	0.618451025056948	.	120800001	120960000	#FF9191	1	0.75
chr1	121080001	121160000	A.2.1.2.1.2.1.2.1.1	0.618451025056948	.	121080001	121160000	#FF9191	1	0.75
chr1	121160001	121320000	A.2.2.2.1.1.1.2.2.1	0.504555808656036	.	121160001	121320000	#FFDADA	1	0.625
chr1	121320001	121520000	B.1.2.2.2.2.2.1.2.1.2	0.252847380410023	.	121320001	121520000	#9191FF	1	0.375
chr1	142560001	142680000	B.1.2.1.2.1.1.1.2	0.323462414578588	.	142560001	142680000	#9191FF	1	0.375
chr1	143120001	143320000	B.2.2.1.1.1.2.1	0.10250569476082	.	143120001	143320000	#0000FF	1	0.125
chr1	143720001	143800000	A.2.2.1.1.1.2.1.1	0.574031890660592	.	143720001	143800000	#FFDADA	1	0.625
chr1	143920001	144000000	A.2.1.1.1.1.2.1.1.1	0.724373576309795	.	143920001	144000000	#FF9191	1	0.75
chr1	144000001	144080000	A.1.2.2.1.2.1.2.1.2	0.783599088838269	.	144000001	144080000	#FF4848	1	0.875
chr1	144440001	144560000	A.1.2.2.1.2.1.2.1.2	0.783599088838269	.	144440001	144560000	#FF4848	1	0.875
chr1	144600001	144640000	A.1.2.2.1.2.1.2.1.2	0.783599088838269	.	144600001	144640000	#FF4848	1	0.875
chr1	144640001	144720000	A.2.1.2.1.2.1.2.1.2	0.617312072892939	.	144640001	144720000	#FF9191	1	0.75
chr1	144800001	145120000	A.1.1.1.2.1.1.1.1	0.990888382687927	.	144800001	145120000	#FF0000	1	1
chr1	145120001	145320000	A.1.1.2.1.2.1.1.1	0.962414578587699	.	145120001	145320000	#FF0000	1	1
chr1	145360001	145400000	A.1.1.2.1.2.1.1.1	0.962414578587699	.	145360001	145400000	#FF0000	1	1
chr1	145400001	145840000	A.1.1.2.2.1.2.1.1.2.1	0.93621867881549	.	145400001	145840000	#FF0000	1	1
chr1	145960001	146000000	A.1.1.2.2.1.2.1.1.2.1	0.93621867881549	.	145960001	146000000	#FF0000	1	1
chr1	146360001	146400000	B.1.1.1.2.2.2.1.2.2.1	0.408883826879271	.	146360001	146400000	#DADAFF	1	0.5
chr1	146440001	146760000	B.1.1.1.2.2.2.1.2.2.1	0.408883826879271	.	146440001	146760000	#DADAFF	1	0.5
chr1	146760001	146960000	B.2.1.1.1.1.1.2.1	0.234624145785877	.	146760001	146960000	#4848FF	1	0.25
chr1	146960001	147160000	A.2.1.1.1.1.2.2.1.2	0.714123006833713	.	146960001	147160000	#FF9191	1	0.75
chr1	147160001	147360000	B.2.1.1.1.1.1.2.2	0.233485193621868	.	147160001	147360000	#4848FF	1	0.25
chr1	147360001	147440000	B.1.1.1.2.2.2.1.2.1	0.41002277904328	.	147360001	147440000	#DADAFF	1	0.5
chr1	147680001	147920000	B.1.1.1.2.2.2.1.2.1	0.41002277904328	.	147680001	147920000	#DADAFF	1	0.5
chr1	147920001	148040000	A.2.2.1.1.1.2.1.2	0.572892938496583	.	147920001	148040000	#FFDADA	1	0.625
chr1	148160001	148280000	A.2.2.1.1.1.1.1.2	0.578587699316629	.	148160001	148280000	#FFDADA	1	0.625
chr1	148320001	148360000	A.2.2.1.1.1.1.1.2	0.578587699316629	.	148320001	148360000	#FFDADA	1	0.625
chr1	148520001	148600000	A.2.2.1.1.1.1.1.2	0.578587699316629	.	148520001	148600000	#FFDADA	1	0.625
chr1	148600001	148680000	B.2.1.2.2.2.1.1.1.1	0.137813211845103	.	148600001	148680000	#4848FF	1	0.25
chr1	148800001	148960000	B.2.1.2.2.2.1.1.1.1	0.137813211845103	.	148800001	148960000	#4848FF	1	0.25
chr1	149000001	149200000	B.2.1.2.2.2.1.1.1.1	0.137813211845103	.	149000001	149200000	#4848FF	1	0.25
chr1	149200001	149440000	B.1.2.2.2.2.1.1.1.2	0.263097949886105	.	149200001	149440000	#9191FF	1	0.375
chr1	149560001	149760000	B.1.1.2.2.2.2.1.1.1.1	0.355353075170843	.	149560001	149760000	#DADAFF	1	0.5
chr1	149760001	150200000	A.1.1.2.2.1.2.1.1.2.2	0.935079726651481	.	149760001	150200000	#FF0000	1	1
chr1	150200001	150600000	A.1.2.1.1.1.1.1.2.1	0.916856492027335	.	150200001	150600000	#FF4848	1	0.875
chr1	150600001	150840000	A.1.2.2.1.1.1.2.2.1	0.818906605922551	.	150600001	150840000	#FF4848	1	0.875
chr1	150840001	151040000	A.1.2.1.1.1.2.2.2.1.1	0.898633257403189	.	150840001	151040000	#FF4848	1	0.875
chr1	151040001	151320000	A.1.1.2.2.1.2.1.1.1.2	0.937357630979499	.	151040001	151320000	#FF0000	1	1
chr1	151320001	151600000	A.1.1.2.2.1.2.1.2	0.933940774487471	.	151320001	151600000	#FF0000	1	1
chr1	151600001	151840000	A.2.1.1.1.1.2.1.1.2	0.723234624145786	.	151600001	151840000	#FF9191	1	0.75
chr1	151840001	152040000	A.1.2.1.1.1.1.2.1.2.1	0.913439635535307	.	151840001	152040000	#FF4848	1	0.875
chr1	152040001	152520000	B.1.2.1.2.1.1.1.1	0.324601366742597	.	152040001	152520000	#9191FF	1	0.375
chr1	152520001	153000000	B.2.2.2.1.1.1.1	0.0489749430523918	.	152520001	153000000	#0000FF	1	0.125
chr1	153000001	153480000	B.2.2.1.2.1.1.1.1	0.0797266514806378	.	153000001	153480000	#0000FF	1	0.125
chr1	153480001	153720000	A.1.2.1.1.2.2.1.2.2	0.866742596810934	.	153480001	153720000	#FF4848	1	0.875
chr1	153720001	153960000	A.1.2.1.1.1.2.2.1	0.899772209567198	.	153720001	153960000	#FF4848	1	0.875
chr1	153960001	154120000	B.1.1.1.2.2.2.1.2.2.2	0.407744874715262	.	153960001	154120000	#DADAFF	1	0.5
chr1	154120001	154240000	A.1.2.2.1.2.2.2.2.2	0.766514806378132	.	154120001	154240000	#FF4848	1	0.875
chr1	154240001	154640000	A.2.1.2.1.2.2.2.2.1	0.605922551252847	.	154240001	154640000	#FF9191	1	0.75
chr1	154640001	154920000	B.1.1.2.1.1.2.2	0.396355353075171	.	154640001	154920000	#DADAFF	1	0.5
chr1	154920001	155120000	A.1.2.1.1.1.2.2.2.2.1	0.896355353075171	.	154920001	155120000	#FF4848	1	0.875
chr1	155120001	155480000	A.1.1.2.2.1.2.1.1.1.1	0.938496583143508	.	155120001	155480000	#FF0000	1	1
chr1	155480001	155640000	A.1.2.2.2.2.2.2.1	0.739179954441913	.	155480001	155640000	#FF4848	1	0.875
chr1	155640001	155840000	A.1.2.1.1.1.2.2.2.2.2	0.895216400911162	.	155640001	155840000	#FF4848	1	0.875
chr1	155840001	156080000	A.1.2.1.1.1.2.2.2.1.2	0.89749430523918	.	155840001	156080000	#FF4848	1	0.875
chr1	156080001	156280000	A.1.2.1.1.1.1.1.2.2	0.915717539863326	.	156080001	156280000	#FF4848	1	0.875
chr1	156280001	156680000	A.1.2.2.1.1.2.1.1.2.2	0.813211845102506	.	156280001	156680000	#FF4848	1	0.875
chr1	156680001	156880000	A.1.2.2.1.1.1.2.1.1	0.821184510250569	.	156680001	156880000	#FF4848	1	0.875
chr1	156880001	157160000	A.2.1.1.1.1.2.1.2.2	0.719817767653758	.	156880001	157160000	#FF9191	1	0.75
chr1	157160001	157560000	B.2.1.2.2.2.1.2.2.1.2	0.12870159453303	.	157160001	157560000	#4848FF	1	0.25
chr1	157560001	157920000	B.2.2.1.2.2.2.1.2	0.0569476082004556	.	157560001	157920000	#0000FF	1	0.125
chr1	157920001	158080000	A.1.2.2.1.1.1.2.1.2	0.82004555808656	.	157920001	158080000	#FF4848	1	0.875
chr1	158080001	158320000	B.1.2.2.2.2.1.1.1.1	0.264236902050114	.	158080001	158320000	#9191FF	1	0.375
chr1	158320001	158760000	B.2.2.1.2.2.2.2.2.1.2	0.0523917995444191	.	158320001	158760000	#0000FF	1	0.125
chr1	158760001	158920000	B.2.1.2.2.2.1.2.2.2	0.127562642369021	.	158760001	158920000	#4848FF	1	0.25
chr1	158920001	159080000	B.1.1.1.2.2.1.1.2	0.42255125284738	.	158920001	159080000	#DADAFF	1	0.5
chr1	159080001	159480000	B.2.1.2.2.2.2.1.1.1	0.126423690205011	.	159080001	159480000	#4848FF	1	0.25
chr1	159480001	159760000	B.1.2.2.1.1.2.1.2	0.293849658314351	.	159480001	159760000	#9191FF	1	0.375
chr1	159760001	159920000	A.2.1.1.1.1.2.2.1.1.1.2	0.71753986332574	.	159760001	159920000	#FF9191	1	0.75
chr1	159920001	160080000	B.1.1.2.2.2.2.1.2.2	0.350797266514806	.	159920001	160080000	#DADAFF	1	0.5
chr1	160080001	160160000	A.2.2.1.1.1.1.1.1	0.579726651480638	.	160080001	160160000	#FFDADA	1	0.625
chr1	160160001	160360000	A.1.2.2.1.2.2.2.2.1	0.767653758542141	.	160160001	160360000	#FF4848	1	0.875
chr1	160360001	160560000	B.2.1.2.2.2.1.2.2.1.1	0.129840546697039	.	160360001	160560000	#4848FF	1	0.25
chr1	160560001	160760000	B.2.1.2.2.2.1.1.1.2	0.136674259681093	.	160560001	160760000	#4848FF	1	0.25
chr1	160760001	160960000	B.2.1.1.2.1.2.1.2	0.200455580865604	.	160760001	160960000	#4848FF	1	0.25
chr1	160960001	161200000	A.1.2.2.1.1.2.2.1.1	0.805239179954442	.	160960001	161200000	#FF4848	1	0.875
chr1	161200001	161440000	A.2.2.2.1.2.2.2.2.1	0.4749430523918	.	161200001	161440000	#FFDADA	1	0.625
chr1	161440001	161640000	B.1.2.1.1.1.1.1	0.345102505694761	.	161440001	161640000	#9191FF	1	0.375
chr1	161640001	162040000	A.2.2.1.2.1.1.2.1.1	0.550113895216401	.	161640001	162040000	#FFDADA	1	0.625
chr1	162040001	162440000	B.2.2.1.2.1.1.2.2.1	0.0763097949886105	.	162040001	162440000	#0000FF	1	0.125
chr1	162440001	162600000	A.2.1.1.1.1.2.2.1.1.1.1	0.718678815489749	.	162440001	162600000	#FF9191	1	0.75
chr1	162600001	162840000	B.1.1.1.2.2.2.1.1.1	0.412300683371298	.	162600001	162840000	#DADAFF	1	0.5
chr1	162840001	163320000	A.2.2.2.1.1.1.1.1.2.1	0.510250569476082	.	162840001	163320000	#FFDADA	1	0.625
chr1	163320001	163800000	B.2.2.2.1.1.1.2.2.2	0.0432801822323462	.	163320001	163800000	#0000FF	1	0.125
chr1	163800001	163960000	B.2.2.1.2.2.2.1.1.1	0.0592255125284738	.	163800001	163960000	#0000FF	1	0.125
chr1	163960001	164640000	B.2.2.2.2.1.2	0.010250569476082	.	163960001	164640000	#0000FF	1	0.125
chr1	164640001	164760000	A.2.2.2.1.2.2.2.2.2	0.47380410022779	.	164640001	164760000	#FFDADA	1	0.625
chr1	164760001	165040000	B.2.2.1.2.2.2.2.2.1.1.2	0.0535307517084282	.	164760001	165040000	#0000FF	1	0.125
chr1	165040001	165280000	B.2.2.1.2.2.2.2.2.1.1.1	0.0546697038724374	.	165040001	165280000	#0000FF	1	0.125
chr1	165280001	165560000	B.2.1.2.2.2.2.1.1.2	0.125284738041002	.	165280001	165560000	#4848FF	1	0.25
chr1	165560001	165880000	A.1.2.1.1.2.2.1.1.1	0.87243735763098	.	165560001	165880000	#FF4848	1	0.875
chr1	165880001	166440000	B.2.2.1.2.2.2.2.2.2.1	0.05125284738041	.	165880001	166440000	#0000FF	1	0.125
chr1	166440001	166800000	B.2.2.2.1.1.1.2.1.1.2	0.0466970387243736	.	166440001	166800000	#0000FF	1	0.125
chr1	166800001	167000000	A.2.1.1.1.1.2.1.2.1.2	0.720956719817768	.	166800001	167000000	#FF9191	1	0.75
chr1	167000001	167400000	A.2.2.1.2.2.1.1.1.1	0.536446469248292	.	167000001	167400000	#FFDADA	1	0.625
chr1	167400001	167680000	B.1.1.2.2.1.2.2.1.1	0.367881548974943	.	167400001	167680000	#DADAFF	1	0.5
chr1	167680001	167880000	A.2.1.1.1.1.1.1.1	0.734624145785877	.	167680001	167880000	#FF9191	1	0.75
chr1	167880001	168240000	A.1.2.1.1.1.1.2.1.2.2	0.912300683371298	.	167880001	168240000	#FF4848	1	0.875
chr1	168240001	168560000	A.2.1.2.1.1.1.2.2.1	0.643507972665148	.	168240001	168560000	#FF9191	1	0.75
chr1	168560001	168760000	A.1.1.2.1.1.2.1.1.1	0.970387243735763	.	168560001	168760000	#FF0000	1	1
chr1	168760001	169000000	A.1.2.1.1.1.1.2.2.2	0.907744874715262	.	168760001	169000000	#FF4848	1	0.875
chr1	169000001	169120000	A.1.2.1.1.1.2.1.2.2	0.900911161731207	.	169000001	169120000	#FF4848	1	0.875
chr1	169120001	169360000	A.1.2.2.1.2.1.1.1.1.2	0.799544419134396	.	169120001	169360000	#FF4848	1	0.875
chr1	169360001	169520000	A.2.1.1.1.1.2.2.1.1.2.2	0.715261958997722	.	169360001	169520000	#FF9191	1	0.75
chr1	169520001	169720000	B.2.1.2.2.2.2.1.2.1	0.124145785876993	.	169520001	169720000	#4848FF	1	0.25
chr1	169720001	169880000	A.2.2.2.1.2.2.2.1.2	0.476082004555809	.	169720001	169880000	#FFDADA	1	0.625
chr1	169880001	170200000	B.1.2.2.1.1.2.1.1	0.29498861047836	.	169880001	170200000	#9191FF	1	0.375
chr1	170200001	170440000	B.2.2.1.2.2.2.1.1.2	0.0580865603644647	.	170200001	170440000	#0000FF	1	0.125
chr1	170440001	170760000	B.2.1.2.2.2.1.1.2.1.1	0.135535307517084	.	170440001	170760000	#4848FF	1	0.25
chr1	170760001	170960000	B.2.2.1.2.1.1.2.2.2	0.0751708428246014	.	170760001	170960000	#0000FF	1	0.125
chr1	170960001	171400000	B.2.1.2.2.2.1.1.2.1.2	0.134396355353075	.	170960001	171400000	#4848FF	1	0.25
chr1	171400001	171560000	A.1.1.2.2.1.2.2.2.1.1	0.929384965831435	.	171400001	171560000	#FF0000	1	1
chr1	171560001	171680000	A.2.2.1.2.2.2.2.1.2.1	0.518223234624146	.	171560001	171680000	#FFDADA	1	0.625
chr1	171680001	171880000	A.2.1.2.1.2.2.2.1.1.1.1	0.610478359908884	.	171680001	171880000	#FF9191	1	0.75
chr1	171880001	172320000	A.2.1.2.1.1.1.2.2.2.2	0.64123006833713	.	171880001	172320000	#FF9191	1	0.75
chr1	172320001	172680000	A.1.1.2.1.1.2.1.2	0.966970387243736	.	172320001	172680000	#FF0000	1	1
chr1	172680001	172800000	A.2.2.2.1.2.2.1.1.1.1	0.486332574031891	.	172680001	172800000	#FFDADA	1	0.625
chr1	172800001	172960000	A.1.1.2.2.1.2.2.2.2	0.927107061503417	.	172800001	172960000	#FF0000	1	1
chr1	172960001	173120000	A.2.1.1.1.2.2.2.1.1	0.691343963553531	.	172960001	173120000	#FF9191	1	0.75
chr1	173120001	173480000	A.2.1.1.1.2.2.1.2	0.69248291571754	.	173120001	173480000	#FF9191	1	0.75
chr1	173480001	173720000	B.1.2.1.1.1.1.2.2	0.342824601366743	.	173480001	173720000	#9191FF	1	0.375
chr1	173720001	174000000	A.1.2.2.1.2.1.1.1.1.1	0.800683371298405	.	173720001	174000000	#FF4848	1	0.875
chr1	174000001	174240000	B.1.1.1.1.1.2.1.2.1	0.447608200455581	.	174000001	174240000	#DADAFF	1	0.5
chr1	174240001	174720000	B.2.1.1.2.1.2.2.2.2	0.194760820045558	.	174240001	174720000	#4848FF	1	0.25
chr1	174720001	174800000	A.2.2.1.2.2.2.2.1.1	0.519362186788155	.	174720001	174800000	#FFDADA	1	0.625
chr1	174800001	175000000	A.2.2.1.2.1.2.1.1	0.544419134396355	.	174800001	175000000	#FFDADA	1	0.625
chr1	175000001	175160000	B.2.1.1.2.1.2.1.1	0.201594533029613	.	175000001	175160000	#4848FF	1	0.25
chr1	175160001	175640000	B.2.2.2.1.1.1.2.2.1	0.0444191343963554	.	175160001	175640000	#0000FF	1	0.125
chr1	175640001	175880000	B.2.2.1.2.1.1.2.1	0.0774487471526196	.	175640001	175880000	#0000FF	1	0.125
chr1	175880001	176080000	B.1.1.1.2.2.2.1.1.2	0.411161731207289	.	175880001	176080000	#DADAFF	1	0.5
chr1	176080001	176240000	A.2.2.1.2.2.2.2.1.2.2	0.517084282460137	.	176080001	176240000	#FFDADA	1	0.625
chr1	176240001	176480000	B.2.2.1.2.2.2.2.1	0.0558086560364465	.	176240001	176480000	#0000FF	1	0.125
chr1	176480001	176800000	B.2.2.2.1.1.1.2.1.2	0.0455580865603645	.	176480001	176800000	#0000FF	1	0.125
chr1	176800001	177400000	B.2.2.1.2.2.2.2.2.2.2	0.0501138952164009	.	176800001	177400000	#0000FF	1	0.125
chr1	177400001	177520000	B.2.1.2.2.2.1.1.2.2	0.133257403189066	.	177400001	177520000	#4848FF	1	0.25
chr1	177520001	177920000	B.2.2.2.1.1.1.2.1.1.1	0.0478359908883827	.	177520001	177920000	#0000FF	1	0.125
chr1	177920001	178280000	A.1.1.1.2.1.1.1.2	0.989749430523918	.	177920001	178280000	#FF0000	1	1
chr1	178280001	178560000	A.2.1.2.1.2.2.2.1.1.2	0.608200455580866	.	178280001	178560000	#FF9191	1	0.75
chr1	178560001	178720000	A.1.2.2.1.1.2.1.2.1.1.2	0.810933940774487	.	178560001	178720000	#FF4848	1	0.875
chr1	178720001	179040000	A.2.1.2.1.2.2.2.1.1.1.2	0.609339407744875	.	178720001	179040000	#FF9191	1	0.75
chr1	179040001	179360000	A.1.1.2.2.1.2.2.2.1.2	0.928246013667426	.	179040001	179360000	#FF0000	1	1
chr1	179360001	179800000	B.2.2.1.2.1.1.1.2	0.0785876993166287	.	179360001	179800000	#0000FF	1	0.125
chr1	179800001	180120000	A.2.1.1.1.1.2.1.2.1.1	0.722095671981777	.	179800001	180120000	#FF9191	1	0.75
chr1	180120001	180240000	A.2.2.2.1.2.2.1.2.1.1	0.481776765375854	.	180120001	180240000	#FFDADA	1	0.625
chr1	180240001	180440000	B.1.1.1.2.2.1.2.1.2	0.419134396355353	.	180240001	180440000	#DADAFF	1	0.5
chr1	180440001	180640000	A.1.2.2.1.2.2.1.2.1	0.772209567198178	.	180440001	180640000	#FF4848	1	0.875
chr1	180640001	180800000	A.2.2.2.1.2.2.2.1.1	0.477220956719818	.	180640001	180800000	#FFDADA	1	0.625
chr1	180800001	181000000	B.1.1.1.1.1.2.1.2.2	0.446469248291572	.	180800001	181000000	#DADAFF	1	0.5
chr1	181000001	181160000	A.2.1.2.1.1.2.1.2.2	0.635535307517084	.	181000001	181160000	#FF9191	1	0.75
chr1	181160001	181480000	B.2.1.2.2.2.1.2.1.2	0.130979498861048	.	181160001	181480000	#4848FF	1	0.25
chr1	181480001	182320000	B.2.2.2.1.1.2.2.2	0.0353075170842825	.	181480001	182320000	#0000FF	1	0.125
chr1	182320001	182480000	B.2.1.2.2.2.1.2.1.1	0.132118451025057	.	182320001	182480000	#4848FF	1	0.25
chr1	182480001	182760000	B.2.1.2.2.2.2.1.2.2	0.123006833712984	.	182480001	182760000	#4848FF	1	0.25
chr1	182760001	182960000	A.2.1.1.1.1.2.2.1.1.2.1	0.716400911161731	.	182760001	182960000	#FF9191	1	0.75
chr1	182960001	183200000	A.1.1.1.2.1.1.2.2.1.2	0.986332574031891	.	182960001	183200000	#FF0000	1	1
chr1	183200001	183440000	B.1.1.2.2.2.2.1.2.1	0.351936218678815	.	183200001	183440000	#DADAFF	1	0.5
chr1	183440001	183640000	A.1.2.2.1.1.2.2.1.2	0.804100227790433	.	183440001	183640000	#FF4848	1	0.875
chr1	183640001	183840000	B.1.1.1.1.1.2.2.2.1.2	0.443052391799544	.	183640001	183840000	#DADAFF	1	0.5
chr1	183840001	184040000	A.1.2.1.1.2.2.1.1.2.1	0.87129840546697	.	183840001	184040000	#FF4848	1	0.875
chr1	184040001	184200000	B.1.1.2.2.1.2.2.1.2.2	0.365603644646925	.	184040001	184200000	#DADAFF	1	0.5
chr1	184200001	184360000	B.2.1.1.2.1.2.2.1.1.2	0.198177676537585	.	184200001	184360000	#4848FF	1	0.25
chr1	184360001	184480000	B.1.2.1.1.1.1.2.1	0.343963553530752	.	184360001	184480000	#9191FF	1	0.375
chr1	184480001	184680000	B.2.1.1.2.1.2.2.1.1.1	0.199316628701595	.	184480001	184680000	#4848FF	1	0.25
chr1	184680001	184960000	A.1.2.1.1.2.2.1.1.2.2	0.870159453302961	.	184680001	184960000	#FF4848	1	0.875
chr1	184960001	185120000	A.2.1.1.1.2.2.1.1.1	0.694760820045558	.	184960001	185120000	#FF9191	1	0.75
chr1	185120001	185240000	A.2.2.2.1.2.2.1.2.1.2	0.480637813211845	.	185120001	185240000	#FFDADA	1	0.625
chr1	185240001	185800000	A.2.2.1.2.1.1.2.2.1.2	0.546697038724374	.	185240001	185800000	#FFDADA	1	0.625
chr1	185800001	186400000	A.1.2.2.1.1.2.2.2.2	0.801822323462415	.	185800001	186400000	#FF4848	1	0.875
chr1	186400001	186960000	B.2.1.2.2.2.2.2.1	0.121867881548975	.	186400001	186960000	#4848FF	1	0.25
chr1	186960001	187280000	B.2.1.2.2.2.2.2.2.1	0.120728929384966	.	186960001	187280000	#4848FF	1	0.25
chr1	187280001	187600000	B.2.1.2.2.2.2.2.2.2.2	0.117312072892938	.	187280001	187600000	#4848FF	1	0.25
chr1	187600001	187880000	B.2.1.2.2.2.2.2.2.2.1.2	0.118451025056948	.	187600001	187880000	#4848FF	1	0.25
chr1	187880001	188200000	B.2.1.2.2.2.2.2.2.2.1.1	0.119589977220957	.	187880001	188200000	#4848FF	1	0.25
chr1	188200001	188360000	B.2.1.1.2.2.2.2	0.177676537585421	.	188200001	188360000	#4848FF	1	0.25
chr1	188360001	188600000	B.2.1.1.2.1.2.2.1.2	0.197038724373576	.	188360001	188600000	#4848FF	1	0.25
chr1	188600001	188720000	B.1.1.2.2.1.1.2.2.1.2.1	0.378132118451025	.	188600001	188720000	#DADAFF	1	0.5
chr1	188720001	189040000	B.1.2.2.1.1.2.2.1.2	0.291571753986333	.	188720001	189040000	#9191FF	1	0.375
chr1	189040001	189200000	B.1.2.2.1.1.1.1.1.1.1	0.306378132118451	.	189040001	189200000	#9191FF	1	0.375
chr1	189200001	189400000	B.2.1.1.2.1.1.2.1.2.1	0.206150341685649	.	189200001	189400000	#4848FF	1	0.25
chr1	189400001	189480000	B.1.1.2.2.1.1.2.1.2	0.380410022779043	.	189400001	189480000	#DADAFF	1	0.5
chr1	189480001	189640000	A.2.2.2.1.1.2.2.2	0.495444191343964	.	189480001	189640000	#FFDADA	1	0.625
chr1	189640001	190000000	B.1.2.2.1.1.2.2.2	0.290432801822323	.	189640001	190000000	#9191FF	1	0.375
chr1	190000001	190200000	B.1.1.1.1.1.2.2.2.2	0.441913439635535	.	190000001	190200000	#DADAFF	1	0.5
chr1	190200001	190480000	B.1.2.2.1.1.1.2.1.2.1	0.300683371298405	.	190200001	190480000	#9191FF	1	0.375
chr1	190480001	190960000	B.1.2.2.1.1.1.2.2.2	0.296127562642369	.	190480001	190960000	#9191FF	1	0.375
chr1	190960001	191160000	B.1.2.1.1.2.1.1.1.2.1	0.334851936218679	.	190960001	191160000	#9191FF	1	0.375
chr1	191160001	191360000	B.1.2.1.1.2.1.1.2	0.332574031890661	.	191160001	191360000	#9191FF	1	0.375
chr1	191360001	191520000	B.2.1.1.2.1.1.2.1.2.2	0.20501138952164	.	191360001	191520000	#4848FF	1	0.25
chr1	191520001	191680000	B.1.2.2.1.1.1.1.1.1.2	0.305239179954442	.	191520001	191680000	#9191FF	1	0.375
chr1	191680001	192040000	B.2.1.1.2.2.2.1.2	0.178815489749431	.	191680001	192040000	#4848FF	1	0.25
chr1	192040001	192120000	B.1.2.1.1.1.2.1.2.2	0.339407744874715	.	192040001	192120000	#9191FF	1	0.375
chr1	192120001	192440000	B.1.2.2.1.1.2.2.1.1	0.292710706150342	.	192120001	192440000	#9191FF	1	0.375
chr1	192440001	192760000	A.1.2.2.1.1.2.2.2.1	0.802961275626424	.	192440001	192760000	#FF4848	1	0.875
chr1	192760001	193000000	A.2.1.2.1.1.2.2.2.1.2	0.629840546697039	.	192760001	193000000	#FF9191	1	0.75
chr1	193000001	193080000	A.1.2.1.1.2.2.2.2.2.2	0.859908883826879	.	193000001	193080000	#FF4848	1	0.875
chr1	193080001	193320000	A.2.1.1.1.2.2.2.2.1	0.689066059225513	.	193080001	193320000	#FF9191	1	0.75
chr1	193320001	193600000	B.1.1.1.1.1.1.2.2	0.449886104783599	.	193320001	193600000	#DADAFF	1	0.5
chr1	193600001	193680000	B.1.1.1.1.2.2.2.1	0.43621867881549	.	193600001	193680000	#DADAFF	1	0.5
chr1	193680001	193960000	B.1.2.2.1.1.1.2.1.2.2.2	0.298405466970387	.	193680001	193960000	#9191FF	1	0.375
chr1	193960001	194320000	B.1.1.2.2.1.1.2.2.1.2.2	0.376993166287016	.	193960001	194320000	#DADAFF	1	0.5
chr1	194320001	194720000	B.1.2.2.1.1.1.2.1.2.2.1	0.299544419134396	.	194320001	194720000	#9191FF	1	0.375
chr1	194720001	194920000	B.2.1.1.2.1.1.2.1.1	0.207289293849658	.	194720001	194920000	#4848FF	1	0.25
chr1	194920001	195000000	B.1.2.2.1.2.1.1.2	0.288154897494305	.	194920001	195000000	#9191FF	1	0.375
chr1	195000001	195120000	B.1.2.2.1.2.1.2.2	0.284738041002278	.	195000001	195120000	#9191FF	1	0.375
chr1	195120001	195480000	B.2.1.2.2.1.1.1.2	0.150341685649203	.	195120001	195480000	#4848FF	1	0.25
chr1	195480001	195680000	B.1.1.2.2.1.1.2.2.1.1	0.379271070615034	.	195480001	195680000	#DADAFF	1	0.5
chr1	195680001	195840000	B.2.1.1.2.1.1.2.2.1	0.203872437357631	.	195680001	195840000	#4848FF	1	0.25
chr1	195840001	196040000	B.2.1.1.2.1.1.2.2.2	0.202733485193622	.	195840001	196040000	#4848FF	1	0.25
chr1	196040001	196320000	B.1.2.2.1.1.1.2.1.1	0.301822323462415	.	196040001	196320000	#9191FF	1	0.375
chr1	196320001	196560000	B.1.2.2.1.1.1.2.2.1	0.297266514806378	.	196320001	196560000	#9191FF	1	0.375
chr1	196560001	196720000	B.1.2.2.1.1.1.1.1.2	0.304100227790433	.	196560001	196720000	#9191FF	1	0.375
chr1	196720001	196840000	B.2.1.1.2.2.1.1.1.2	0.19248291571754	.	196720001	196840000	#4848FF	1	0.25
chr1	196840001	197040000	B.2.1.2.2.1.1.1.1	0.151480637813212	.	196840001	197040000	#4848FF	1	0.25
chr1	197040001	197200000	A.2.1.2.1.1.2.2.2.1.1	0.630979498861048	.	197040001	197200000	#FF9191	1	0.75
chr1	197200001	197440000	B.2.1.1.2.2.2.1.1	0.17995444191344	.	197200001	197440000	#4848FF	1	0.25
chr1	197440001	197600000	B.1.2.2.1.2.1.2.1.1	0.287015945330296	.	197440001	197600000	#9191FF	1	0.375
chr1	197600001	197800000	B.1.1.2.2.1.1.2.2.2	0.375854214123007	.	197600001	197800000	#DADAFF	1	0.5
chr1	197800001	197920000	B.1.1.2.2.1.1.2.1.1.2	0.381548974943052	.	197800001	197920000	#DADAFF	1	0.5
chr1	197920001	198080000	B.1.2.2.1.2.1.1.1	0.289293849658314	.	197920001	198080000	#9191FF	1	0.375
chr1	198080001	198240000	A.1.2.2.1.2.2.1.2.2.2	0.769931662870159	.	198080001	198240000	#FF4848	1	0.875
chr1	198240001	198320000	B.1.1.1.1.1.1.2.1	0.451025056947608	.	198240001	198320000	#DADAFF	1	0.5
chr1	198320001	198600000	A.2.2.1.2.2.2.1.2.2.2.2.1	0.521640091116173	.	198320001	198600000	#FFDADA	1	0.625
chr1	198600001	198800000	A.2.2.1.2.2.2.1.2.2.1	0.523917995444191	.	198600001	198800000	#FFDADA	1	0.625
chr1	198800001	198920000	A.1.2.1.1.2.2.2.1	0.865603644646925	.	198800001	198920000	#FF4848	1	0.875
chr1	198920001	199280000	A.2.2.2.1.2.2.1.1.2	0.482915717539863	.	198920001	199280000	#FFDADA	1	0.625
chr1	199280001	199440000	B.1.2.1.1.2.1.1.1.2.2	0.33371298405467	.	199280001	199440000	#9191FF	1	0.375
chr1	199440001	199640000	B.1.1.2.2.1.1.2.1.1.1.1	0.383826879271071	.	199440001	199640000	#DADAFF	1	0.5
chr1	199640001	199760000	A.2.1.1.1.2.2.2.1.2	0.690205011389522	.	199640001	199760000	#FF9191	1	0.75
chr1	199760001	200080000	B.1.2.1.1.1.2.1.1	0.341685649202733	.	199760001	200080000	#9191FF	1	0.375
chr1	200080001	200280000	A.2.1.1.1.2.2.1.1.2	0.693621867881549	.	200080001	200280000	#FF9191	1	0.75
chr1	200280001	200560000	A.1.1.1.2.1.1.2.2.2.2	0.984054669703872	.	200280001	200560000	#FF0000	1	1
chr1	200560001	200880000	A.1.1.2.1.1.2.2.2	0.963553530751708	.	200560001	200880000	#FF0000	1	1
chr1	200880001	201080000	A.2.1.1.1.2.1.2.1.2	0.698177676537585	.	200880001	201080000	#FF9191	1	0.75
chr1	201080001	201400000	A.1.1.1.2.1.2.1.2	0.981776765375854	.	201080001	201400000	#FF0000	1	1
chr1	201400001	201520000	A.1.1.2.2.1.1.1.1.1.2	0.945330296127563	.	201400001	201520000	#FF0000	1	1
chr1	201520001	201680000	A.1.1.2.2.1.1.1.1.1.1	0.946469248291572	.	201520001	201680000	#FF0000	1	1
chr1	201680001	201840000	A.1.1.1.2.1.1.2.1	0.988610478359909	.	201680001	201840000	#FF0000	1	1
chr1	201840001	202120000	A.1.2.1.1.1.2.1.1.1.2.1	0.905466970387244	.	201840001	202120000	#FF4848	1	0.875
chr1	202120001	202320000	A.2.2.1.1.2.2.1.1	0.561503416856492	.	202120001	202320000	#FFDADA	1	0.625
chr1	202320001	202400000	B.1.1.1.1.2.1.1.1	0.440774487471526	.	202320001	202400000	#DADAFF	1	0.5
chr1	202400001	202560000	A.2.1.2.1.2.2.2.2.2	0.604783599088838	.	202400001	202560000	#FF9191	1	0.75
chr1	202560001	202840000	A.2.2.1.1.2.2.1.2	0.560364464692483	.	202560001	202840000	#FFDADA	1	0.625
chr1	202840001	203000000	A.1.2.2.1.1.2.1.1.2.1.2	0.814350797266515	.	202840001	203000000	#FF4848	1	0.875
chr1	203000001	203200000	A.2.1.2.1.1.2.1.1.2	0.638952164009112	.	203000001	203200000	#FF9191	1	0.75
chr1	203200001	203480000	B.1.1.1.1.1.2.1.1	0.44874715261959	.	203200001	203480000	#DADAFF	1	0.5
chr1	203480001	203640000	A.1.2.1.1.1.2.1.1.1.1	0.906605922551253	.	203480001	203640000	#FF4848	1	0.875
chr1	203640001	203840000	A.1.2.1.1.1.2.1.1.1.2.2	0.904328018223235	.	203640001	203840000	#FF4848	1	0.875
chr1	203840001	204000000	B.1.1.2.2.1.2.1.1.2	0.37243735763098	.	203840001	204000000	#DADAFF	1	0.5
chr1	204000001	204280000	A.2.1.2.1.1.2.1.1.1	0.640091116173121	.	204000001	204280000	#FF9191	1	0.75
chr1	204280001	204480000	A.1.1.2.2.1.1.1.2	0.941913439635535	.	204280001	204480000	#FF0000	1	1
chr1	204480001	205040000	B.2.1.1.2.1.2.2.2.1	0.195899772209567	.	204480001	205040000	#4848FF	1	0.25
chr1	205040001	205200000	A.2.1.1.1.2.1.1.1.2	0.709567198177677	.	205040001	205200000	#FF9191	1	0.75
chr1	205200001	205440000	A.1.2.2.1.2.2.2.1	0.76879271070615	.	205200001	205440000	#FF4848	1	0.875
chr1	205440001	205960000	A.1.1.2.1.1.2.1.1.2.1	0.969248291571754	.	205440001	205960000	#FF0000	1	1
chr1	206040001	206160000	A.2.1.1.1.2.1.2.1.1	0.699316628701595	.	206040001	206160000	#FF9191	1	0.75
chr1	206160001	206360000	A.1.2.1.1.2.2.2.2.1	0.864464692482916	.	206160001	206360000	#FF4848	1	0.875
chr1	206480001	206600000	A.1.2.2.1.1.2.1.1.1	0.816628701594533	.	206480001	206600000	#FF4848	1	0.875
chr1	206600001	206920000	A.1.1.1.2.1.2.1.1	0.982915717539863	.	206600001	206920000	#FF0000	1	1
chr1	206920001	207240000	A.1.2.2.1.1.2.1.1.2.1.1	0.815489749430524	.	206920001	207240000	#FF4848	1	0.875
chr1	207240001	207440000	B.1.1.2.2.1.2.2.2.1	0.364464692482916	.	207240001	207440000	#DADAFF	1	0.5
chr1	207440001	207600000	A.2.1.2.1.1.2.1.2.1.1	0.637813211845103	.	207440001	207600000	#FF9191	1	0.75
chr1	207600001	207880000	B.1.2.1.1.2.1.2.1.1.2	0.330296127562642	.	207600001	207880000	#9191FF	1	0.375
chr1	207880001	208040000	A.1.2.2.1.2.2.1.2.2.1	0.771070615034169	.	207880001	208040000	#FF4848	1	0.875
chr1	208040001	208440000	A.2.2.2.1.1.2.1.2	0.5	.	208040001	208440000	#FFDADA	1	0.625
chr1	208440001	208840000	B.2.2.2.1.1.2.1.2.2	0.0375854214123007	.	208440001	208840000	#0000FF	1	0.125
chr1	208840001	209160000	B.2.2.2.2.1.1.2	0.0113895216400911	.	208840001	209160000	#0000FF	1	0.125
chr1	209160001	209520000	B.2.1.1.2.1.1.1.2.2	0.208428246013667	.	209160001	209520000	#4848FF	1	0.25
chr1	209520001	209760000	A.2.2.1.2.1.2.1.2.1.2	0.542141230068337	.	209520001	209760000	#FFDADA	1	0.625
chr1	209760001	210000000	A.1.2.1.1.2.2.1.2.1.1	0.869020501138952	.	209760001	210000000	#FF4848	1	0.875
chr1	210000001	210080000	A.1.2.2.1.1.2.1.2.2.1.2	0.80751708428246	.	210000001	210080000	#FF4848	1	0.875
chr1	210080001	210320000	B.1.2.2.1.1.1.1.2	0.302961275626424	.	210080001	210320000	#9191FF	1	0.375
chr1	210320001	210560000	A.2.2.2.1.1.2.2.1.1	0.498861047835991	.	210320001	210560000	#FFDADA	1	0.625
chr1	210560001	210640000	A.2.1.1.1.2.1.2.2.1	0.697038724373576	.	210560001	210640000	#FF9191	1	0.75
chr1	210640001	210840000	B.1.1.1.1.1.2.2.2.1.1	0.444191343963554	.	210640001	210840000	#DADAFF	1	0.5
chr1	210840001	211000000	B.1.2.1.1.2.1.1.1.1	0.335990888382688	.	210840001	211000000	#9191FF	1	0.375
chr1	211000001	211240000	A.2.2.1.2.2.2.1.2.2.2.1	0.522779043280182	.	211000001	211240000	#FFDADA	1	0.625
chr1	211240001	211400000	B.2.1.1.2.1.1.1.2.1.2	0.209567198177677	.	211240001	211400000	#4848FF	1	0.25
chr1	211400001	211760000	A.2.1.1.1.2.1.1.2.2.1.2.2	0.703872437357631	.	211400001	211760000	#FF9191	1	0.75
chr1	211760001	211880000	A.1.2.2.1.1.2.1.2.2.1.1	0.808656036446469	.	211760001	211880000	#FF4848	1	0.875
chr1	211880001	212120000	A.2.1.1.1.2.1.1.2.2.1.1	0.707289293849658	.	211880001	212120000	#FF9191	1	0.75
chr1	212120001	212280000	A.1.2.2.1.2.2.1.1.1.2.2.2	0.775626423690205	.	212120001	212280000	#FF4848	1	0.875
chr1	212280001	212520000	A.1.2.2.1.1.2.1.2.1.2	0.809794988610478	.	212280001	212520000	#FF4848	1	0.875
chr1	212520001	212640000	A.1.2.2.1.2.2.1.1.2.1	0.774487471526196	.	212520001	212640000	#FF4848	1	0.875
chr1	212640001	212800000	A.1.1.2.1.1.2.2.1.2	0.964692482915718	.	212640001	212800000	#FF0000	1	1
chr1	212800001	213040000	A.2.1.2.1.1.2.1.2.1.2	0.636674259681093	.	212800001	213040000	#FF9191	1	0.75
chr1	213040001	213280000	A.2.2.2.1.2.2.1.2.2.1	0.479498861047836	.	213040001	213280000	#FFDADA	1	0.625
chr1	213280001	213480000	B.1.2.1.1.2.1.2.1.1.1	0.331435079726651	.	213280001	213480000	#9191FF	1	0.375
chr1	213480001	214040000	B.2.2.2.1.1.2.1.2.1	0.0387243735763098	.	213480001	214040000	#0000FF	1	0.125
chr1	214040001	214160000	B.2.2.1.2.2.1.2.1	0.061503416856492	.	214040001	214160000	#0000FF	1	0.125
chr1	214160001	214560000	B.1.2.1.1.2.1.2.2	0.328018223234624	.	214160001	214560000	#9191FF	1	0.375
chr1	214560001	214800000	A.1.1.1.2.1.1.2.2.1.1	0.9874715261959	.	214560001	214800000	#FF0000	1	1
chr1	214800001	215000000	B.2.1.1.2.2.1.1.2.2.1.1	0.189066059225513	.	214800001	215000000	#4848FF	1	0.25
chr1	215000001	215320000	B.1.1.2.2.1.2.2.2.2	0.363325740318907	.	215000001	215320000	#DADAFF	1	0.5
chr1	215320001	215400000	B.2.1.1.2.2.1.1.1.1	0.193621867881549	.	215320001	215400000	#4848FF	1	0.25
chr1	215400001	215680000	B.2.2.1.2.1.2.1.1.2.1	0.0728929384965831	.	215400001	215680000	#0000FF	1	0.125
chr1	215680001	215840000	A.2.2.2.1.2.2.1.2.2.2	0.478359908883827	.	215680001	215840000	#FFDADA	1	0.625
chr1	215840001	216160000	B.2.2.1.2.2.1.2.2	0.0603644646924829	.	215840001	216160000	#0000FF	1	0.125
chr1	216160001	216280000	B.1.1.2.2.1.1.1.2	0.38496583143508	.	216160001	216280000	#DADAFF	1	0.5
chr1	216280001	216560000	B.2.1.2.2.1.2.2.1.2	0.140091116173121	.	216280001	216560000	#4848FF	1	0.25
chr1	216560001	216720000	B.1.2.2.1.2.1.2.1.2	0.285876993166287	.	216560001	216720000	#9191FF	1	0.375
chr1	216720001	217080000	B.2.2.1.2.2.1.1.1	0.0637813211845103	.	216720001	217080000	#0000FF	1	0.125
chr1	217080001	217240000	B.2.1.2.2.1.2.1.1.1	0.146924829157175	.	217080001	217240000	#4848FF	1	0.25
chr1	217240001	217640000	B.2.2.1.2.1.2.1.1.2.2	0.071753986332574	.	217240001	217640000	#0000FF	1	0.125
chr1	217640001	217840000	B.1.1.1.1.1.1.1.1.1.2	0.456719817767654	.	217640001	217840000	#DADAFF	1	0.5
chr1	217840001	218120000	B.2.2.1.2.1.2.1.1.1	0.0740318906605923	.	217840001	218120000	#0000FF	1	0.125
chr1	218120001	218520000	B.2.1.2.2.1.2.2.1.1	0.14123006833713	.	218120001	218520000	#4848FF	1	0.25
chr1	218520001	218680000	A.1.1.2.1.1.2.2.1.1	0.965831435079727	.	218520001	218680000	#FF0000	1	1
chr1	218680001	219080000	A.1.1.1.2.1.2.2	0.980637813211845	.	218680001	219080000	#FF0000	1	1
chr1	219080001	219360000	A.2.1.1.1.2.2.2.2.2	0.687927107061503	.	219080001	219360000	#FF9191	1	0.75
chr1	219360001	219640000	A.2.2.1.2.2.2.1.2.2.2.2.2	0.520501138952164	.	219360001	219640000	#FFDADA	1	0.625
chr1	219640001	220120000	B.2.2.1.2.1.2.2.1.1	0.0683371298405467	.	219640001	220120000	#0000FF	1	0.125
chr1	220120001	220480000	A.2.2.1.2.1.2.1.2.2.1	0.541002277904328	.	220120001	220480000	#FFDADA	1	0.625
chr1	220480001	220640000	B.2.1.2.2.1.2.1.1.2.1.2	0.144646924829157	.	220480001	220640000	#4848FF	1	0.25
chr1	220640001	220960000	B.2.1.2.2.1.2.1.1.2.2	0.143507972665148	.	220640001	220960000	#4848FF	1	0.25
chr1	220960001	221360000	A.2.1.2.1.1.2.2.2.2.1	0.62870159453303	.	220960001	221360000	#FF9191	1	0.75
chr1	221360001	221600000	B.1.1.2.2.1.2.2.1.2.1	0.366742596810934	.	221360001	221600000	#DADAFF	1	0.5
chr1	221600001	221880000	A.2.1.2.1.2.2.2.1.2	0.607061503416856	.	221600001	221880000	#FF9191	1	0.75
chr1	221880001	222080000	A.1.1.2.2.1.1.2.1	0.940774487471526	.	221880001	222080000	#FF0000	1	1
chr1	222080001	222360000	A.1.2.2.1.1.2.1.2.1.1.1	0.812072892938497	.	222080001	222360000	#FF4848	1	0.875
chr1	222360001	222560000	B.1.1.2.2.1.1.2.1.1.1.2	0.382687927107062	.	222360001	222560000	#DADAFF	1	0.5
chr1	222560001	222680000	B.1.1.1.1.2.1.2	0.438496583143508	.	222560001	222680000	#DADAFF	1	0.5
chr1	222680001	223240000	A.1.2.2.1.2.2.1.1.1.1	0.779043280182232	.	222680001	223240000	#FF4848	1	0.875
chr1	223240001	223560000	B.1.1.1.1.1.1.1.2.1.1	0.454441913439636	.	223240001	223560000	#DADAFF	1	0.5
chr1	223560001	223720000	A.2.2.1.2.1.2.2.1	0.53872437357631	.	223560001	223720000	#FFDADA	1	0.625
chr1	223720001	223800000	B.1.1.1.1.2.1.1.2	0.439635535307517	.	223720001	223800000	#DADAFF	1	0.5
chr1	223800001	223880000	A.2.1.2.1.1.2.2.1.1	0.634396355353075	.	223800001	223880000	#FF9191	1	0.75
chr1	223880001	224080000	A.1.1.2.1.1.1.2.2	0.971526195899772	.	223880001	224080000	#FF0000	1	1
chr1	224080001	224320000	A.1.2.1.1.2.2.2.2.2.1.2.1	0.862186788154897	.	224080001	224320000	#FF4848	1	0.875
chr1	224320001	224400000	A.1.2.2.1.1.2.1.2.2.2	0.806378132118451	.	224320001	224400000	#FF4848	1	0.875
chr1	224400001	224760000	A.1.1.2.1.1.1.1.2	0.97380410022779	.	224400001	224760000	#FF0000	1	1
chr1	224760001	224840000	A.1.2.1.1.2.2.2.2.2.1.1	0.863325740318907	.	224760001	224840000	#FF4848	1	0.875
chr1	224840001	225160000	A.2.2.2.1.1.2.2.1.2.1	0.497722095671982	.	224840001	225160000	#FFDADA	1	0.625
chr1	225160001	225600000	B.2.1.1.2.1.1.1.1.2	0.211845102505695	.	225160001	225600000	#4848FF	1	0.25
chr1	225600001	226040000	A.1.1.1.1.1.2.1	0.997722095671982	.	225600001	226040000	#FF0000	1	1
chr1	226040001	226120000	A.2.1.1.1.2.1.1.2.1	0.708428246013667	.	226040001	226120000	#FF9191	1	0.75
chr1	226120001	226400000	A.1.2.1.1.1.2.1.1.2	0.903189066059226	.	226120001	226400000	#FF4848	1	0.875
chr1	226400001	226600000	A.2.1.2.1.1.2.2.2.2.2.1	0.62756264236902	.	226400001	226600000	#FF9191	1	0.75
chr1	226600001	226840000	B.2.1.1.2.2.1.2.2.2	0.181093394077449	.	226600001	226840000	#4848FF	1	0.25
chr1	226840001	227120000	A.2.2.2.1.1.2.1.1.2	0.501138952164009	.	226840001	227120000	#FFDADA	1	0.625
chr1	227120001	227560000	B.1.1.1.1.1.2.2.1	0.445330296127563	.	227120001	227560000	#DADAFF	1	0.5
chr1	227560001	227720000	B.2.1.1.2.2.1.2.1.2	0.184510250569476	.	227560001	227720000	#4848FF	1	0.25
chr1	227720001	227920000	B.2.1.1.2.2.1.1.2.2.1.2	0.187927107061503	.	227720001	227920000	#4848FF	1	0.25
chr1	227920001	228240000	B.2.1.1.2.2.1.2.2.1.1	0.183371298405467	.	227920001	228240000	#4848FF	1	0.25
chr1	228240001	228400000	A.2.2.1.2.2.2.2.2.1.2	0.514806378132118	.	228240001	228400000	#FFDADA	1	0.625
chr1	228400001	228800000	B.1.1.1.1.2.2.1	0.437357630979499	.	228400001	228800000	#DADAFF	1	0.5
chr1	228800001	229080000	B.1.2.1.1.1.2.2.2	0.337129840546697	.	228800001	229080000	#9191FF	1	0.375
chr1	229080001	229320000	B.2.1.1.2.2.1.1.2.1.2	0.190205011389522	.	229080001	229320000	#4848FF	1	0.25
chr1	229320001	229600000	A.2.2.2.1.1.2.1.1.1	0.502277904328018	.	229320001	229600000	#FFDADA	1	0.625
chr1	229600001	229840000	A.2.2.1.2.1.2.1.2.1.1	0.543280182232346	.	229600001	229840000	#FFDADA	1	0.625
chr1	229840001	230000000	B.2.1.2.2.1.1.2.1	0.149202733485194	.	229840001	230000000	#4848FF	1	0.25
chr1	230000001	230160000	B.2.1.2.2.1.2.1.1.2.1.1	0.145785876993166	.	230000001	230160000	#4848FF	1	0.25
chr1	230160001	230320000	A.2.1.1.1.2.1.1.2.2.2.2.2	0.700455580865604	.	230160001	230320000	#FF9191	1	0.75
chr1	230320001	230520000	B.1.1.2.2.1.2.1.2.1.2	0.370159453302961	.	230320001	230520000	#DADAFF	1	0.5
chr1	230520001	230680000	B.1.2.2.1.2.2.1.1.2	0.28246013667426	.	230520001	230680000	#9191FF	1	0.375
chr1	230680001	230920000	B.1.2.1.1.1.2.2.1	0.338268792710706	.	230680001	230920000	#9191FF	1	0.375
chr1	230920001	231080000	A.2.2.1.2.2.2.2.2.2	0.513667425968109	.	230920001	231080000	#FFDADA	1	0.625
chr1	231080001	231360000	B.2.1.1.2.1.1.1.1.1	0.212984054669704	.	231080001	231360000	#4848FF	1	0.25
chr1	231360001	231440000	B.1.1.2.2.1.2.1.2.1.1	0.37129840546697	.	231360001	231440000	#DADAFF	1	0.5
chr1	231440001	231760000	A.2.1.2.1.1.2.2.2.2.2.2	0.626423690205011	.	231440001	231760000	#FF9191	1	0.75
chr1	231760001	231880000	B.2.1.1.2.1.1.1.2.1.1	0.210706150341686	.	231760001	231880000	#4848FF	1	0.25
chr1	231880001	232040000	B.1.1.1.1.2.2.2.2	0.435079726651481	.	231880001	232040000	#DADAFF	1	0.5
chr1	232040001	232240000	B.1.2.2.1.2.2.1.2	0.281321184510251	.	232040001	232240000	#9191FF	1	0.375
chr1	232240001	232480000	A.2.2.2.1.2.2.1.1.1.2.2	0.484054669703872	.	232240001	232480000	#FFDADA	1	0.625
chr1	232480001	232800000	A.1.1.2.2.1.1.2.2	0.939635535307517	.	232480001	232800000	#FF0000	1	1
chr1	232800001	233080000	A.1.1.2.2.1.1.1.1.2.2	0.943052391799544	.	232800001	233080000	#FF0000	1	1
chr1	233080001	233360000	A.1.1.2.1.1.1.1.1	0.9749430523918	.	233080001	233360000	#FF0000	1	1
chr1	233360001	233520000	A.1.2.1.1.2.2.2.2.2.1.2.2	0.861047835990888	.	233360001	233520000	#FF4848	1	0.875
chr1	233520001	233840000	A.2.2.1.2.1.1.2.2.1.1	0.547835990888383	.	233520001	233840000	#FFDADA	1	0.625
chr1	233840001	234000000	B.1.1.2.2.1.2.1.1.1.2	0.373576309794989	.	233840001	234000000	#DADAFF	1	0.5
chr1	234000001	234160000	A.2.2.1.2.2.2.1.1.2	0.52619589977221	.	234000001	234160000	#FFDADA	1	0.625
chr1	234160001	234280000	A.2.2.2.1.2.2.1.1.1.2.1	0.485193621867882	.	234160001	234280000	#FFDADA	1	0.625
chr1	234280001	234480000	B.1.1.2.2.1.2.1.1.1.1	0.374715261958998	.	234280001	234480000	#DADAFF	1	0.5
chr1	234480001	234600000	A.2.1.1.1.2.1.1.1.1.1	0.711845102505695	.	234480001	234600000	#FF9191	1	0.75
chr1	234600001	234880000	A.1.1.1.1.1.2.2	0.996583143507973	.	234600001	234880000	#FF0000	1	1
chr1	234880001	235000000	A.1.1.2.2.1.1.1.1.2.1	0.944191343963554	.	234880001	235000000	#FF0000	1	1
chr1	235000001	235200000	A.1.1.2.1.1.1.2.1	0.972665148063781	.	235000001	235200000	#FF0000	1	1
chr1	235240001	235280000	A.1.1.2.1.1.1.2.1	0.972665148063781	.	235240001	235280000	#FF0000	1	1
chr1	235280001	235680000	A.1.1.2.1.1.2.1.1.2.2	0.968109339407745	.	235280001	235680000	#FF0000	1	1
chr1	235680001	236160000	A.1.2.1.1.2.2.1.2.1.2	0.867881548974943	.	235680001	236160000	#FF4848	1	0.875
chr1	236160001	236320000	B.1.2.1.1.2.2.2	0.325740318906606	.	236160001	236320000	#9191FF	1	0.375
chr1	236320001	236480000	B.1.1.2.2.1.2.1.2.2	0.369020501138952	.	236320001	236480000	#DADAFF	1	0.5
chr1	236480001	236640000	B.2.1.1.2.2.1.2.1.1	0.185649202733485	.	236480001	236640000	#4848FF	1	0.25
chr1	236640001	236800000	A.2.2.1.2.1.2.1.2.2.2	0.539863325740319	.	236640001	236800000	#FFDADA	1	0.625
chr1	236800001	236960000	B.1.2.2.1.2.2.1.1.1	0.283599088838269	.	236800001	236960000	#9191FF	1	0.375
chr1	236960001	237080000	A.2.2.1.2.2.2.2.2.1.1	0.515945330296128	.	236960001	237080000	#FFDADA	1	0.625
chr1	237080001	237240000	B.2.1.1.2.2.1.1.2.1.1	0.191343963553531	.	237080001	237240000	#4848FF	1	0.25
chr1	237240001	237960000	B.2.2.2.2.1.1.1	0.0125284738041002	.	237240001	237960000	#0000FF	1	0.125
chr1	237960001	238120000	B.1.1.2.2.1.1.1.1	0.386104783599089	.	237960001	238120000	#DADAFF	1	0.5
chr1	238120001	238480000	B.1.1.1.1.1.1.1.1.2	0.455580865603645	.	238120001	238480000	#DADAFF	1	0.5
chr1	238480001	238680000	A.1.2.2.1.2.2.1.1.1.2.2.1	0.776765375854214	.	238480001	238680000	#FF4848	1	0.875
chr1	238680001	238880000	A.2.2.1.2.2.2.1.2.1	0.5250569476082	.	238680001	238880000	#FFDADA	1	0.625
chr1	238880001	239200000	B.1.2.1.1.2.1.2.1.2	0.329157175398633	.	238880001	239200000	#9191FF	1	0.375
chr1	239200001	239520000	B.2.2.1.2.1.2.1.2.2	0.0694760820045558	.	239200001	239520000	#0000FF	1	0.125
chr1	239520001	240000000	B.2.2.2.1.1.2.1.1.1.2	0.041002277904328	.	239520001	240000000	#0000FF	1	0.125
chr1	240000001	240120000	B.2.1.2.2.1.2.1.2	0.142369020501139	.	240000001	240120000	#4848FF	1	0.25
chr1	240120001	240440000	B.2.2.1.2.1.2.1.2.1	0.0706150341685649	.	240120001	240440000	#0000FF	1	0.125
chr1	240440001	240680000	B.2.2.2.1.1.2.1.1.2	0.0398633257403189	.	240440001	240680000	#0000FF	1	0.125
chr1	240680001	240960000	B.2.2.1.2.2.1.1.2	0.0626423690205011	.	240680001	240960000	#0000FF	1	0.125
chr1	240960001	241400000	B.2.2.1.2.1.2.2.1.2	0.0671981776765376	.	240960001	241400000	#0000FF	1	0.125
chr1	241400001	241640000	B.2.1.1.2.2.1.1.2.2.2	0.186788154897494	.	241400001	241640000	#4848FF	1	0.25
chr1	241640001	241840000	A.2.1.1.1.2.1.1.2.2.2.2.1	0.701594533029613	.	241640001	241840000	#FF9191	1	0.75
chr1	241840001	242000000	B.2.1.1.2.2.1.2.2.1.2	0.182232346241458	.	241840001	242000000	#4848FF	1	0.25
chr1	242000001	242200000	B.1.1.1.1.1.1.1.2.2	0.452164009111617	.	242000001	242200000	#DADAFF	1	0.5
chr1	242200001	242560000	B.2.2.1.2.1.2.2.2.1	0.0660592255125285	.	242200001	242560000	#0000FF	1	0.125
chr1	242560001	242880000	B.2.2.2.1.1.2.1.1.1.1	0.0421412300683371	.	242560001	242880000	#0000FF	1	0.125
chr1	242880001	243280000	B.2.2.1.2.1.2.2.2.2	0.0649202733485194	.	242880001	243280000	#0000FF	1	0.125
chr1	243280001	243440000	A.2.1.2.1.1.2.2.1.2.1	0.633257403189066	.	243280001	243440000	#FF9191	1	0.75
chr1	243440001	243920000	A.2.1.2.1.2.2.1.2.1	0.612756264236902	.	243440001	243920000	#FF9191	1	0.75
chr1	243920001	244160000	A.2.2.1.2.1.2.2.2	0.537585421412301	.	243920001	244160000	#FFDADA	1	0.625
chr1	244160001	244360000	A.1.2.2.1.2.2.1.1.2.2	0.773348519362187	.	244160001	244360000	#FF4848	1	0.875
chr1	244360001	244640000	A.1.2.2.1.2.2.1.1.1.2.1	0.777904328018223	.	244360001	244640000	#FF4848	1	0.875
chr1	244640001	244760000	B.1.2.1.1.1.2.1.2.1	0.340546697038724	.	244640001	244760000	#9191FF	1	0.375
chr1	244760001	244960000	B.1.1.1.1.1.1.1.2.1.2	0.453302961275626	.	244760001	244960000	#DADAFF	1	0.5
chr1	244960001	245200000	A.2.1.1.1.2.1.1.2.2.1.2.1.2	0.70501138952164	.	244960001	245200000	#FF9191	1	0.75
chr1	245200001	245560000	A.2.1.1.1.2.1.1.1.1.2	0.710706150341686	.	245200001	245560000	#FF9191	1	0.75
chr1	245560001	245680000	A.2.2.1.2.2.2.1.1.1	0.527334851936219	.	245560001	245680000	#FFDADA	1	0.625
chr1	245680001	246120000	A.1.2.1.1.1.2.1.2.1	0.902050113895216	.	245680001	246120000	#FF4848	1	0.875
chr1	246120001	246240000	A.2.1.1.1.2.1.2.2.2	0.695899772209567	.	246120001	246240000	#FF9191	1	0.75
chr1	246240001	246680000	A.1.1.1.2.1.1.2.2.2.1	0.985193621867882	.	246240001	246680000	#FF0000	1	1
chr1	246680001	247000000	A.2.1.1.1.2.1.1.2.2.1.2.1.1	0.706150341685649	.	246680001	247000000	#FF9191	1	0.75
chr1	247000001	247120000	A.2.1.2.1.1.2.2.1.2.2	0.632118451025057	.	247000001	247120000	#FF9191	1	0.75
chr1	247120001	247360000	A.2.2.2.1.1.2.2.1.2.2	0.496583143507973	.	247120001	247360000	#FFDADA	1	0.625
chr1	247360001	247600000	B.1.1.1.1.1.1.1.1.1.1	0.457858769931663	.	247360001	247600000	#DADAFF	1	0.5
chr1	247600001	247920000	B.2.1.2.2.1.2.2.2	0.138952164009112	.	247600001	247920000	#4848FF	1	0.25
chr1	247920001	248160000	B.2.1.2.2.1.1.2.2	0.148063781321185	.	247920001	248160000	#4848FF	1	0.25
chr1	248160001	248680000	B.2.2.2.1.1.2.2.1	0.0364464692482916	.	248160001	248680000	#0000FF	1	0.125
chr1	248680001	248760000	B.1.2.1.1.2.2.1	0.326879271070615	.	248680001	248760000	#9191FF	1	0.375
chr1	248760001	248920000	B.1.2.2.1.2.2.2	0.280182232346241	.	248760001	248920000	#9191FF	1	0.375
chr1	249040001	249080000	B.1.2.2.1.2.2.2	0.280182232346241	.	249040001	249080000	#9191FF	1	0.375
chr1	249080001	249240000	A.2.1.1.1.2.1.1.2.2.2.1	0.702733485193622	.	249080001	249240000	#FF9191	1	0.75
chr2	1	200000	B.1.2.2.2.2.1.2.1.1.2	0.273695420660277	.	1	200000	#9191FF	1	0.375
chr2	200001	320000	A.2.2.1.2.2.2.1.1.1.1.1	0.56975505857295	.	200001	320000	#FFDADA	1	0.625
chr2	320001	600000	B.2.1.2.2.1.1.1.1.1.2	0.150159744408946	.	320001	600000	#4848FF	1	0.25
chr2	600001	720000	B.1.1.1.2.1.1.1.2.1	0.452609158679446	.	600001	720000	#DADAFF	1	0.5
chr2	760001	1000000	B.1.2.2.2.2.1.2.1.2.2.2	0.270500532481363	.	760001	1000000	#9191FF	1	0.375
chr2	1000001	1280000	B.1.2.1.2.1.1.2.1.2.1	0.340788072417465	.	1000001	1280000	#9191FF	1	0.375
chr2	1280001	1560000	B.1.2.2.2.2.1.2.1.1.1	0.274760383386581	.	1280001	1560000	#9191FF	1	0.375
chr2	1560001	1760000	A.1.1.2.2.2.1.1.2.1	0.908413205537806	.	1560001	1760000	#FF0000	1	1
chr2	1760001	2200000	B.2.1.2.2.1.1.1.2.2.2	0.144834930777423	.	1760001	2200000	#4848FF	1	0.25
chr2	2200001	2320000	B.1.2.1.2.1.1.2.2	0.338658146964856	.	2200001	2320000	#9191FF	1	0.375
chr2	2320001	2640000	B.2.2.1.1.1.1.1.1.1	0.11395101171459	.	2320001	2640000	#0000FF	1	0.125
chr2	2640001	3200000	B.2.1.2.2.1.1.1.2.1	0.146964856230032	.	2640001	3200000	#4848FF	1	0.25
chr2	3200001	3360000	B.1.1.1.2.1.2.2.2.1	0.436634717784878	.	3200001	3360000	#DADAFF	1	0.5
chr2	3360001	3440000	A.2.1.2.1.2.1.1.1.1	0.674121405750799	.	3360001	3440000	#FF9191	1	0.75
chr2	3440001	3520000	A.1.2.2.2.2.1.1.2.1.1	0.777422790202343	.	3440001	3520000	#FF4848	1	0.875
chr2	3560001	3640000	A.1.2.2.2.2.1.1.2.1.1	0.777422790202343	.	3560001	3640000	#FF4848	1	0.875
chr2	3640001	3920000	B.1.2.2.2.2.1.2.1.2.1	0.272630457933972	.	3640001	3920000	#9191FF	1	0.375
chr2	3920001	4080000	B.2.1.1.2.1.2.2.1.2	0.215122470713525	.	3920001	4080000	#4848FF	1	0.25
chr2	4080001	4400000	B.2.2.1.1.2.1.1.2.1.2	0.0947816826411076	.	4080001	4400000	#0000FF	1	0.125
chr2	4400001	4760000	B.2.2.1.1.2.1.1.2.1.1	0.0958466453674121	.	4400001	4760000	#0000FF	1	0.125
chr2	4760001	4920000	B.2.1.2.2.1.2.1.2.1.2.2	0.137380191693291	.	4760001	4920000	#4848FF	1	0.25
chr2	4920001	5040000	B.2.2.2.1.2.1.1.1	0.033013844515442	.	4920001	5040000	#0000FF	1	0.125
chr2	5120001	5480000	B.2.2.2.1.2.1.1.1	0.033013844515442	.	5120001	5480000	#0000FF	1	0.125
chr2	5480001	5640000	B.1.2.2.2.2.2.1.1.2	0.26517571884984	.	5480001	5640000	#9191FF	1	0.375
chr2	5640001	5840000	B.2.1.2.2.1.2.1.2.1.2.1	0.138445154419595	.	5640001	5840000	#4848FF	1	0.25
chr2	5840001	5960000	B.1.2.2.2.2.2.1.1.1	0.266240681576145	.	5840001	5960000	#9191FF	1	0.375
chr2	5960001	6360000	B.2.2.1.1.2.1.2	0.0926517571884984	.	5960001	6360000	#0000FF	1	0.125
chr2	6360001	6440000	B.2.1.1.2.1.2.2.1.1	0.21618743343983	.	6360001	6440000	#4848FF	1	0.25
chr2	6440001	6800000	B.2.1.2.2.1.2.1.2.1.1	0.1395101171459	.	6440001	6800000	#4848FF	1	0.25
chr2	6800001	6960000	B.2.1.1.2.1.1.2.2.2	0.220447284345048	.	6800001	6960000	#4848FF	1	0.25
chr2	6960001	7200000	B.1.1.2.1.1.1.2.2.2	0.417465388711395	.	6960001	7200000	#DADAFF	1	0.5
chr2	7200001	7520000	B.2.1.1.2.1.1.2.1.2	0.224707135250266	.	7200001	7520000	#4848FF	1	0.25
chr2	7520001	7800000	B.1.2.1.2.1.1.2.1.2.2	0.339723109691161	.	7520001	7800000	#9191FF	1	0.375
chr2	7800001	8160000	A.1.2.1.2.2.1.1.2	0.844515441959531	.	7800001	8160000	#FF4848	1	0.875
chr2	8160001	8400000	A.1.1.1.2.1.2.2.1	0.970181043663472	.	8160001	8400000	#FF0000	1	1
chr2	8400001	8640000	A.1.2.2.1.1.2.1.2.2	0.818956336528222	.	8400001	8640000	#FF4848	1	0.875
chr2	8640001	8840000	A.1.1.2.1.1.1.2.1	0.953141640042598	.	8640001	8840000	#FF0000	1	1
chr2	8840001	9040000	A.2.1.1.2.1.2.1.2	0.719914802981896	.	8840001	9040000	#FF9191	1	0.75
chr2	9040001	9280000	A.1.2.2.1.1.2.1.2.1	0.820021299254526	.	9040001	9280000	#FF4848	1	0.875
chr2	9280001	9680000	A.1.1.1.1.2.1.2.1	0.990415335463259	.	9280001	9680000	#FF0000	1	1
chr2	9680001	9720000	A.1.1.2.2.2.2.1.2.2.1	0.89989350372737	.	9680001	9720000	#FF0000	1	1
chr2	9760001	9840000	A.1.1.2.2.2.2.1.2.2.1	0.89989350372737	.	9760001	9840000	#FF0000	1	1
chr2	9840001	10120000	A.1.1.2.2.2.2.1.1.1	0.903088391906283	.	9840001	10120000	#FF0000	1	1
chr2	10160001	10400000	A.1.1.2.2.2.2.1.1.1	0.903088391906283	.	10160001	10400000	#FF0000	1	1
chr2	10400001	10560000	A.1.1.2.2.2.2.1.2.1	0.900958466453674	.	10400001	10560000	#FF0000	1	1
chr2	10560001	10840000	A.1.1.2.2.2.2.2.2.1.1	0.896698615548456	.	10560001	10840000	#FF0000	1	1
chr2	10840001	11280000	B.1.1.1.1.1.1.2.1.2.2	0.488817891373802	.	10840001	11280000	#DADAFF	1	0.5
chr2	11280001	11600000	A.1.2.2.2.2.1.1.2.2.1.1	0.775292864749734	.	11280001	11600000	#FF4848	1	0.875
chr2	11600001	11800000	B.1.2.1.2.2.2.1.2	0.321618743343983	.	11600001	11800000	#9191FF	1	0.375
chr2	11800001	11960000	A.2.2.1.1.2.2.1	0.599574014909478	.	11800001	11960000	#FFDADA	1	0.625
chr2	11960001	12080000	B.1.1.2.1.2.1.1.1	0.413205537806177	.	11960001	12080000	#DADAFF	1	0.5
chr2	12080001	12360000	A.2.1.2.1.1.2.1.2.2.1	0.68370607028754	.	12080001	12360000	#FF9191	1	0.75
chr2	12360001	12480000	A.1.2.2.2.2.1.1.1.1.2	0.780617678381257	.	12360001	12480000	#FF4848	1	0.875
chr2	12480001	12560000	A.2.1.1.1.2.2.1.2.2	0.740149094781683	.	12480001	12560000	#FF9191	1	0.75
chr2	12560001	12800000	A.1.2.2.2.2.1.1.1.1.1	0.781682641107561	.	12560001	12800000	#FF4848	1	0.875
chr2	12800001	13160000	B.1.2.2.2.2.2.2.1.2.1.2	0.259850905218317	.	12800001	13160000	#9191FF	1	0.375
chr2	13160001	13480000	B.2.1.2.2.1.1.1.2.2.1	0.145899893503727	.	13160001	13480000	#4848FF	1	0.25
chr2	13480001	13880000	B.2.2.1.1.1.1.1.2	0.111821086261981	.	13480001	13880000	#0000FF	1	0.125
chr2	13880001	13960000	B.2.1.1.2.1.1.2.2.1.1	0.223642172523962	.	13880001	13960000	#4848FF	1	0.25
chr2	13960001	14360000	B.2.2.1.1.2.1.1.2.2	0.093716719914803	.	13960001	14360000	#0000FF	1	0.125
chr2	14360001	14440000	B.1.2.2.2.2.2.1.2.2	0.263045793397231	.	14360001	14440000	#9191FF	1	0.375
chr2	14440001	15280000	B.2.2.1.1.2.2.2	0.0873269435569755	.	14440001	15280000	#0000FF	1	0.125
chr2	15280001	15800000	A.2.1.1.1.2.2.2.2.2.1	0.736954206602769	.	15280001	15800000	#FF9191	1	0.75
chr2	15800001	16240000	B.2.1.2.2.1.2.1.2.2	0.136315228966986	.	15800001	16240000	#4848FF	1	0.25
chr2	16240001	16280000	B.2.1.1.2.1.1.2.2.1.2.1	0.222577209797657	.	16240001	16280000	#4848FF	1	0.25
chr2	16320001	16440000	B.2.1.1.2.1.1.2.2.1.2.1	0.222577209797657	.	16320001	16440000	#4848FF	1	0.25
chr2	16440001	16760000	B.2.1.2.2.1.1.1.1.2.1	0.149094781682641	.	16440001	16760000	#4848FF	1	0.25
chr2	16760001	16920000	A.2.2.2.1.2.2.2.2.1.2	0.527156549520767	.	16760001	16920000	#FFDADA	1	0.625
chr2	16920001	17480000	B.2.2.1.1.2.2.1.1.2.1	0.0905218317358892	.	16920001	17480000	#0000FF	1	0.125
chr2	17480001	17600000	B.1.1.2.1.2.1.1.2	0.412140575079872	.	17480001	17600000	#DADAFF	1	0.5
chr2	17600001	17840000	B.2.1.1.2.1.1.2.1.1.2	0.225772097976571	.	17600001	17840000	#4848FF	1	0.25
chr2	17840001	17960000	A.2.1.2.1.2.1.1.1.2	0.673056443024494	.	17840001	17960000	#FF9191	1	0.75
chr2	17960001	18160000	A.2.2.2.1.2.2.2.2.1.1	0.528221512247071	.	17960001	18160000	#FFDADA	1	0.625
chr2	18160001	18440000	B.2.1.1.2.1.1.2.1.1.1	0.226837060702875	.	18160001	18440000	#4848FF	1	0.25
chr2	18440001	18560000	A.2.2.1.2.2.2.1.1.1.1.2	0.568690095846645	.	18440001	18560000	#FFDADA	1	0.625
chr2	18560001	18800000	B.1.2.2.2.2.2.2.2	0.257720979765708	.	18560001	18800000	#9191FF	1	0.375
chr2	18800001	19160000	B.2.2.1.1.1.1.1.1.2	0.112886048988285	.	18800001	19160000	#0000FF	1	0.125
chr2	19160001	19280000	B.1.2.2.2.2.2.1.2.1	0.264110756123536	.	19160001	19280000	#9191FF	1	0.375
chr2	19280001	19520000	B.2.1.2.2.1.1.1.1.1.1	0.15122470713525	.	19280001	19520000	#4848FF	1	0.25
chr2	19520001	19640000	A.2.2.2.2.1.2.2.1.2.1	0.514376996805112	.	19520001	19640000	#FFDADA	1	0.625
chr2	19640001	19880000	A.1.2.2.1.1.2.1.1	0.821086261980831	.	19640001	19880000	#FF4848	1	0.875
chr2	19880001	20080000	A.2.1.2.1.2.1.1.2	0.67199148029819	.	19880001	20080000	#FF9191	1	0.75
chr2	20080001	20320000	A.1.2.1.1.1.1.2.2.1	0.88604898828541	.	20080001	20320000	#FF4848	1	0.875
chr2	20320001	20480000	A.1.1.2.2.2.1.1.1	0.909478168264111	.	20320001	20480000	#FF0000	1	1
chr2	20480001	20560000	A.1.2.1.2.2.1.2	0.843450479233227	.	20480001	20560000	#FF4848	1	0.875
chr2	20560001	20680000	A.1.2.2.2.2.1.1.2.2.1.2	0.774227902023429	.	20560001	20680000	#FF4848	1	0.875
chr2	20680001	20840000	A.1.1.2.2.2.1.1.2.2	0.907348242811502	.	20680001	20840000	#FF0000	1	1
chr2	20840001	21040000	B.1.1.1.2.1.2.2.1.1	0.4419595314164	.	20840001	21040000	#DADAFF	1	0.5
chr2	21040001	21200000	B.1.2.2.2.2.1.2.2.2.1	0.268370607028754	.	21040001	21200000	#9191FF	1	0.375
chr2	21200001	21280000	B.1.2.2.2.2.1.2.2.1	0.269435569755059	.	21200001	21280000	#9191FF	1	0.375
chr2	21280001	21520000	B.2.1.2.2.1.1.2.2.2	0.141640042598509	.	21280001	21520000	#4848FF	1	0.25
chr2	21520001	21600000	B.2.1.1.2.1.1.2.2.1.2.2	0.221512247071353	.	21520001	21600000	#4848FF	1	0.25
chr2	21600001	21680000	B.1.2.2.2.2.1.2.2.2.2	0.267305644302449	.	21600001	21680000	#9191FF	1	0.375
chr2	21680001	21920000	B.2.1.2.2.1.1.2.2.1	0.142705005324814	.	21680001	21920000	#4848FF	1	0.25
chr2	21920001	22240000	B.2.2.1.1.2.1.1.1	0.0969116080937167	.	21920001	22240000	#0000FF	1	0.125
chr2	22240001	22720000	B.2.2.2.1.2.2.2.1.1.1	0.0255591054313099	.	22240001	22720000	#0000FF	1	0.125
chr2	22720001	23160000	B.2.2.2.1.2.2.1.2	0.0266240681576145	.	22720001	23160000	#0000FF	1	0.125
chr2	23160001	23240000	B.2.1.1.2.1.2.2.2.2.2.2	0.210862619808307	.	23160001	23240000	#4848FF	1	0.25
chr2	23240001	23560000	B.2.1.1.2.1.2.2.2.2.2.1	0.211927582534611	.	23240001	23560000	#4848FF	1	0.25
chr2	23560001	23680000	A.2.1.2.2.2.2.1.1	0.625133120340788	.	23560001	23680000	#FF9191	1	0.75
chr2	23680001	24080000	A.2.2.2.2.1.2.2.1.1	0.515441959531416	.	23680001	24080000	#FFDADA	1	0.625
chr2	24080001	24320000	A.2.1.1.1.2.2.2.2.1	0.738019169329074	.	24080001	24320000	#FF9191	1	0.75
chr2	24320001	24600000	A.2.2.1.1.1.2.1.1.1	0.616613418530351	.	24320001	24600000	#FFDADA	1	0.625
chr2	24600001	25000000	B.1.1.1.1.1.1.2.1.1	0.490947816826411	.	24600001	25000000	#DADAFF	1	0.5
chr2	25000001	25200000	A.2.1.1.1.2.2.2.2.2.2	0.735889243876464	.	25000001	25200000	#FF9191	1	0.75
chr2	25200001	25480000	B.1.2.1.2.2.2.1.1.2	0.322683706070288	.	25200001	25480000	#9191FF	1	0.375
chr2	25480001	25760000	B.1.1.2.1.1.1.2.2.1	0.4185303514377	.	25480001	25760000	#DADAFF	1	0.5
chr2	25760001	26040000	A.2.1.2.2.2.2.2.2	0.621938232161874	.	25760001	26040000	#FF9191	1	0.75
chr2	26040001	26160000	A.2.1.1.1.2.2.1.2.1.1	0.742279020234292	.	26040001	26160000	#FF9191	1	0.75
chr2	26160001	26320000	A.1.1.2.1.2.2.2.1.1	0.93716719914803	.	26160001	26320000	#FF0000	1	1
chr2	26320001	26600000	A.1.2.2.1.2.2.1.1.1	0.811501597444089	.	26320001	26600000	#FF4848	1	0.875
chr2	26600001	26920000	A.2.2.1.2.1.1.2.2.1	0.588924387646432	.	26600001	26920000	#FFDADA	1	0.625
chr2	26920001	27040000	A.1.2.2.2.2.2.1	0.769968051118211	.	26920001	27040000	#FF4848	1	0.875
chr2	27040001	27200000	A.2.2.1.2.1.1.2.2.2	0.587859424920128	.	27040001	27200000	#FFDADA	1	0.625
chr2	27200001	27320000	A.1.2.2.1.2.2.1.1.2	0.810436634717785	.	27200001	27320000	#FF4848	1	0.875
chr2	27320001	27520000	A.2.1.2.2.1.2.1.1	0.645367412140575	.	27320001	27520000	#FF9191	1	0.75
chr2	27560001	27880000	A.1.1.2.2.2.2.1.1.2	0.902023429179979	.	27560001	27880000	#FF0000	1	1
chr2	27880001	28200000	A.1.1.1.2.1.2.1.1.1.1	0.97444089456869	.	27880001	28200000	#FF0000	1	1
chr2	28200001	28400000	A.1.1.2.2.2.2.2.2.2	0.894568690095847	.	28200001	28400000	#FF0000	1	1
chr2	28400001	28680000	A.1.1.1.2.1.2.1.1.2	0.972310969116081	.	28400001	28680000	#FF0000	1	1
chr2	28680001	28920000	A.1.1.2.2.2.2.1.2.2.2	0.898828541001065	.	28680001	28920000	#FF0000	1	1
chr2	28960001	29000000	A.1.1.2.2.2.2.1.2.2.2	0.898828541001065	.	28960001	29000000	#FF0000	1	1
chr2	29000001	29440000	A.1.1.2.2.2.2.2.2.1.2	0.895633652822151	.	29000001	29440000	#FF0000	1	1
chr2	29440001	29640000	B.1.1.1.2.1.2.2.2.2	0.435569755058573	.	29440001	29640000	#DADAFF	1	0.5
chr2	29640001	29800000	B.1.1.1.1.1.1.2.1.2.1	0.489882854100107	.	29640001	29800000	#DADAFF	1	0.5
chr2	29800001	30000000	A.2.2.1.1.1.2.1.2.1.1.2	0.613418530351438	.	29800001	30000000	#FFDADA	1	0.625
chr2	30000001	30280000	B.1.2.1.2.2.2.1.1.1	0.323748668796592	.	30000001	30280000	#9191FF	1	0.375
chr2	30280001	30640000	A.2.1.2.1.1.2.1.1.2.2	0.685835995740149	.	30280001	30640000	#FF9191	1	0.75
chr2	30640001	30960000	A.2.1.1.1.2.2.1.1.2	0.743343982960596	.	30640001	30960000	#FF9191	1	0.75
chr2	30960001	31120000	B.2.1.1.2.1.2.2.2.2.1	0.212992545260916	.	30960001	31120000	#4848FF	1	0.25
chr2	31120001	31360000	B.1.1.2.1.1.1.2.1.2	0.419595314164004	.	31120001	31360000	#DADAFF	1	0.5
chr2	31360001	31520000	B.1.1.1.2.1.1.1.2.2.2	0.450479233226837	.	31360001	31520000	#DADAFF	1	0.5
chr2	31520001	31680000	A.2.2.1.1.1.2.1.2.2	0.611288604898829	.	31520001	31680000	#FFDADA	1	0.625
chr2	31680001	32120000	B.1.2.2.2.2.2.2.1.1	0.261980830670927	.	31680001	32120000	#9191FF	1	0.375
chr2	32120001	32560000	A.1.2.2.2.2.1.1.2.2.2	0.773162939297125	.	32120001	32560000	#FF4848	1	0.875
chr2	32560001	32720000	A.2.1.1.1.2.2.1.1.1.2	0.744408945686901	.	32560001	32720000	#FF9191	1	0.75
chr2	32720001	32920000	A.2.1.1.1.2.2.1.2.1.2	0.741214057507987	.	32720001	32920000	#FF9191	1	0.75
chr2	32920001	33040000	A.2.2.1.1.1.2.1.2.1.1.1	0.614483493077742	.	32920001	33040000	#FFDADA	1	0.625
chr2	33040001	33240000	A.2.1.2.1.1.2.1.1.1	0.687965921192758	.	33040001	33240000	#FF9191	1	0.75
chr2	33240001	33640000	A.1.1.1.1.2.1.2.2.2	0.98828541001065	.	33240001	33640000	#FF0000	1	1
chr2	33640001	33880000	A.2.2.2.2.1.2.2.2.1	0.512247071352503	.	33640001	33880000	#FFDADA	1	0.625
chr2	33880001	34240000	B.2.1.2.2.1.1.1.1.2.2	0.148029818956337	.	33880001	34240000	#4848FF	1	0.25
chr2	34240001	34400000	B.1.1.2.1.1.2.2.1	0.415335463258786	.	34240001	34400000	#DADAFF	1	0.5
chr2	34400001	34800000	B.1.1.2.1.1.1.1.1.2	0.424920127795527	.	34400001	34800000	#DADAFF	1	0.5
chr2	34800001	35000000	A.2.1.1.2.1.2.1.1.1	0.722044728434505	.	34800001	35000000	#FF9191	1	0.75
chr2	35000001	35600000	B.1.1.2.1.2.1.2.2	0.410010649627263	.	35000001	35600000	#DADAFF	1	0.5
chr2	35600001	35720000	B.1.1.1.2.1.1.1.1	0.453674121405751	.	35600001	35720000	#DADAFF	1	0.5
chr2	35720001	35960000	B.2.1.1.2.1.2.2.2.1	0.21405750798722	.	35720001	35960000	#4848FF	1	0.25
chr2	35960001	36080000	B.2.1.1.2.1.1.1.2.1	0.230031948881789	.	35960001	36080000	#4848FF	1	0.25
chr2	36080001	36560000	B.1.2.2.2.2.2.2.1.2.1.1	0.260915867944622	.	36080001	36560000	#9191FF	1	0.375
chr2	36560001	36720000	A.1.1.1.2.1.2.2.2	0.969116080937167	.	36560001	36720000	#FF0000	1	1
chr2	36720001	36800000	A.2.1.1.2.1.2.2.1.2.2.1.2	0.715654952076677	.	36720001	36800000	#FF9191	1	0.75
chr2	36800001	37080000	B.1.1.1.1.1.1.2.2.1	0.487752928647497	.	36800001	37080000	#DADAFF	1	0.5
chr2	37080001	37320000	A.2.1.1.1.2.2.1.1.1.1	0.745473908413205	.	37080001	37320000	#FF9191	1	0.75
chr2	37320001	37600000	A.1.1.2.2.2.2.2.1	0.89776357827476	.	37320001	37600000	#FF0000	1	1
chr2	37600001	37880000	A.1.1.2.1.2.2.1.1.1	0.943556975505857	.	37600001	37880000	#FF0000	1	1
chr2	37880001	38040000	A.1.1.1.2.1.2.1.1.1.2	0.973375931842385	.	37880001	38040000	#FF0000	1	1
chr2	38040001	38280000	A.1.2.1.2.2.1.1.1	0.845580404685836	.	38040001	38280000	#FF4848	1	0.875
chr2	38280001	38480000	A.1.1.2.1.2.2.2.1.2	0.936102236421725	.	38280001	38480000	#FF0000	1	1
chr2	38480001	38560000	A.2.1.1.2.1.2.2.1.2.1	0.717784877529286	.	38480001	38560000	#FF9191	1	0.75
chr2	38560001	38760000	A.1.2.2.1.2.2.1.2.2.2	0.807241746538871	.	38560001	38760000	#FF4848	1	0.875
chr2	38760001	38960000	A.2.2.2.2.1.2.2.2.2	0.511182108626198	.	38760001	38960000	#FFDADA	1	0.625
chr2	38960001	39080000	A.2.2.1.1.1.2.1.2.1.2	0.612353567625133	.	38960001	39080000	#FFDADA	1	0.625
chr2	39080001	39320000	A.2.2.1.2.2.2.1.1.2	0.566560170394036	.	39080001	39320000	#FFDADA	1	0.625
chr2	39320001	39440000	A.2.2.2.2.1.2.1.1.1	0.51863684771033	.	39320001	39440000	#FFDADA	1	0.625
chr2	39440001	39600000	A.2.1.2.2.2.2.1.2	0.624068157614484	.	39440001	39600000	#FF9191	1	0.75
chr2	39600001	39760000	A.1.2.1.1.1.1.2.2.2	0.884984025559105	.	39600001	39760000	#FF4848	1	0.875
chr2	39760001	40040000	A.2.1.2.1.1.2.1.2.2.2	0.682641107561235	.	39760001	40040000	#FF9191	1	0.75
chr2	40040001	40240000	B.1.1.1.1.1.1.2.2.2.2	0.485623003194888	.	40040001	40240000	#DADAFF	1	0.5
chr2	40240001	40320000	B.1.1.2.1.1.2.2.2	0.414270500532481	.	40240001	40320000	#DADAFF	1	0.5
chr2	40320001	40560000	A.2.2.2.2.1.2.2.1.2.2	0.513312034078807	.	40320001	40560000	#FFDADA	1	0.625
chr2	40560001	40720000	A.1.2.1.1.1.1.2.1.1	0.888178913738019	.	40560001	40720000	#FF4848	1	0.875
chr2	40720001	41000000	B.1.1.1.1.1.1.2.2.2.1	0.486687965921193	.	40720001	41000000	#DADAFF	1	0.5
chr2	41000001	41440000	B.2.2.1.1.1.1.2.1	0.110756123535676	.	41000001	41440000	#0000FF	1	0.125
chr2	41440001	41520000	B.2.1.1.2.1.1.1.2.2.2	0.22790202342918	.	41440001	41520000	#4848FF	1	0.25
chr2	41520001	41880000	B.2.2.1.1.1.1.2.2.2	0.106496272630458	.	41520001	41880000	#0000FF	1	0.125
chr2	41880001	42080000	B.1.2.1.2.1.1.1.2.1.2	0.343982960596379	.	41880001	42080000	#9191FF	1	0.375
chr2	42080001	42320000	A.2.2.1.1.1.2.1.1.2	0.615548455804047	.	42080001	42320000	#FFDADA	1	0.625
chr2	42320001	42440000	A.1.1.2.2.2.1.2.1.1	0.906283280085197	.	42320001	42440000	#FF0000	1	1
chr2	42440001	42600000	A.1.2.2.2.2.1.1.2.1.2	0.776357827476038	.	42440001	42600000	#FF4848	1	0.875
chr2	42600001	42760000	B.1.2.1.2.1.1.1.2.1.1	0.345047923322684	.	42600001	42760000	#9191FF	1	0.375
chr2	42760001	43040000	B.1.1.1.2.1.1.1.2.2.1	0.451544195953142	.	42760001	43040000	#DADAFF	1	0.5
chr2	43040001	43200000	A.2.1.1.2.1.2.2.1.2.2.2	0.714589989350373	.	43040001	43200000	#FF9191	1	0.75
chr2	43200001	43520000	A.1.1.1.1.2.1.2.2.1	0.989350372736954	.	43200001	43520000	#FF0000	1	1
chr2	43520001	43680000	A.2.1.2.1.1.2.1.1.2.1	0.686900958466454	.	43520001	43680000	#FF9191	1	0.75
chr2	43680001	43840000	A.2.1.1.2.1.2.2.1.1	0.718849840255591	.	43680001	43840000	#FF9191	1	0.75
chr2	43840001	44160000	A.2.2.2.1.2.2.2.1.1.1	0.53248136315229	.	43840001	44160000	#FFDADA	1	0.625
chr2	44160001	44240000	A.2.1.1.2.1.2.2.1.2.2.1.1	0.716719914802982	.	44160001	44240000	#FF9191	1	0.75
chr2	44240001	44360000	A.2.2.2.1.2.1.1.2	0.545260915867945	.	44240001	44360000	#FFDADA	1	0.625
chr2	44360001	44600000	A.1.2.1.1.2.2.1.2.1	0.861554845580405	.	44360001	44600000	#FF4848	1	0.875
chr2	44600001	44800000	B.1.1.2.1.1.1.2.1.1	0.420660276890309	.	44600001	44800000	#DADAFF	1	0.5
chr2	44800001	45160000	B.1.2.1.2.1.1.2.1.1	0.34185303514377	.	44800001	45160000	#9191FF	1	0.375
chr2	45160001	45320000	B.1.1.1.2.1.1.2.2	0.447284345047923	.	45160001	45320000	#DADAFF	1	0.5
chr2	45320001	45480000	A.2.1.1.2.1.2.2.2.1.2	0.712460063897764	.	45320001	45480000	#FF9191	1	0.75
chr2	45480001	45800000	A.2.2.2.2.1.2.1.2	0.516506922257721	.	45480001	45800000	#FFDADA	1	0.625
chr2	45800001	45920000	A.1.2.2.1.2.2.1.2.2.1	0.808306709265176	.	45800001	45920000	#FF4848	1	0.875
chr2	45920001	46160000	A.2.2.1.2.1.1.2.1	0.589989350372737	.	45920001	46160000	#FFDADA	1	0.625
chr2	46160001	46560000	A.1.1.1.1.1.1.2.2	0.997870074547391	.	46160001	46560000	#FF0000	1	1
chr2	46560001	47240000	A.1.1.1.1.1.1.1	1	.	46560001	47240000	#FF0000	1	1
chr2	47240001	47640000	A.1.1.1.1.2.1.1.2.1	0.992545260915868	.	47240001	47640000	#FF0000	1	1
chr2	47640001	47920000	A.2.2.1.2.2.1.1.2.2	0.580404685835996	.	47640001	47920000	#FFDADA	1	0.625
chr2	47920001	48160000	A.1.2.1.1.2.2.1.1.2	0.862619808306709	.	47920001	48160000	#FF4848	1	0.875
chr2	48160001	48520000	B.1.2.2.2.2.1.2.1.2.2.1	0.271565495207668	.	48160001	48520000	#9191FF	1	0.375
chr2	48520001	48760000	A.2.1.1.1.2.2.2.1	0.739084132055378	.	48520001	48760000	#FF9191	1	0.75
chr2	48760001	49560000	B.2.2.2.1.2.2.1.1	0.0276890308839191	.	48760001	49560000	#0000FF	1	0.125
chr2	49560001	49880000	B.2.2.1.1.1.1.2.2.1.2	0.107561235356763	.	49560001	49880000	#0000FF	1	0.125
chr2	49880001	50400000	B.2.2.2.1.2.2.2.1.2.2	0.0223642172523962	.	49880001	50400000	#0000FF	1	0.125
chr2	50400001	50720000	B.2.2.1.1.2.2.1.1.2.2	0.0894568690095847	.	50400001	50720000	#0000FF	1	0.125
chr2	50720001	50800000	B.2.1.1.2.1.1.1.2.2.1	0.228966986155485	.	50720001	50800000	#4848FF	1	0.25
chr2	50800001	51560000	B.2.2.2.2.2.1.2.2	0.00319488817891374	.	50800001	51560000	#0000FF	1	0.125
chr2	51560001	51960000	B.2.2.2.2.1.1.1	0.020234291799787	.	51560001	51960000	#0000FF	1	0.125
chr2	51960001	52080000	B.2.1.2.2.1.1.2.1	0.143769968051118	.	51960001	52080000	#4848FF	1	0.25
chr2	52080001	52280000	B.2.1.2.2.1.2.2.2.2	0.133120340788072	.	52080001	52280000	#4848FF	1	0.25
chr2	52280001	52480000	B.2.2.1.1.1.1.2.2.1.1.1	0.109691160809372	.	52280001	52480000	#0000FF	1	0.125
chr2	52480001	53000000	B.2.2.2.1.2.2.2.1.1.2	0.0244941427050053	.	52480001	53000000	#0000FF	1	0.125
chr2	53000001	53240000	B.1.2.2.2.2.1.1.2	0.275825346112886	.	53000001	53240000	#9191FF	1	0.375
chr2	53240001	53440000	A.2.1.1.2.1.2.1.1.2	0.7209797657082	.	53240001	53440000	#FF9191	1	0.75
chr2	53440001	53680000	B.1.2.1.2.1.1.1.2.2	0.342917997870075	.	53440001	53680000	#9191FF	1	0.375
chr2	53680001	53800000	B.1.2.1.2.2.2.2.1.2.2.2.2	0.31629392971246	.	53680001	53800000	#9191FF	1	0.375
chr2	53800001	53960000	B.1.1.1.2.1.2.2.1.2.2.2.2	0.437699680511182	.	53800001	53960000	#DADAFF	1	0.5
chr2	53960001	54280000	A.1.2.1.1.2.2.2.2.2	0.857294994675186	.	53960001	54280000	#FF4848	1	0.875
chr2	54280001	54440000	A.2.1.1.2.1.2.2.2.1.1	0.713525026624068	.	54280001	54440000	#FF9191	1	0.75
chr2	54440001	54680000	A.2.1.1.1.2.1.1.2	0.750798722044728	.	54440001	54680000	#FF9191	1	0.75
chr2	54680001	54880000	A.1.1.1.1.2.1.1.2.2	0.991480298189563	.	54680001	54880000	#FF0000	1	1
chr2	54880001	55200000	A.1.2.1.1.2.2.2.2.1	0.858359957401491	.	54880001	55200000	#FF4848	1	0.875
chr2	55200001	55360000	A.1.1.2.1.2.2.1.2.2.2	0.938232161874334	.	55200001	55360000	#FF0000	1	1
chr2	55360001	55520000	A.1.2.1.1.2.2.1.2.2	0.8604898828541	.	55360001	55520000	#FF4848	1	0.875
chr2	55520001	55880000	A.1.2.1.1.2.2.1.1.1	0.863684771033014	.	55520001	55880000	#FF4848	1	0.875
chr2	55880001	56040000	A.2.2.1.2.2.1.1.2.1	0.5814696485623	.	55880001	56040000	#FFDADA	1	0.625
chr2	56040001	56200000	A.1.2.2.2.2.1.1.1.2.1	0.779552715654952	.	56040001	56200000	#FF4848	1	0.875
chr2	56200001	56600000	B.1.2.2.2.2.2.2.1.2.2	0.258785942492013	.	56200001	56600000	#9191FF	1	0.375
chr2	56600001	56760000	A.2.2.1.1.1.2.2.2.2.2	0.605963791267306	.	56600001	56760000	#FFDADA	1	0.625
chr2	56760001	57000000	B.1.1.1.2.1.2.2.1.2.2.1	0.439829605963791	.	56760001	57000000	#DADAFF	1	0.5
chr2	57000001	57280000	B.2.1.2.2.1.2.2.2.1	0.134185303514377	.	57000001	57280000	#4848FF	1	0.25
chr2	57280001	58000000	B.2.2.2.1.2.1.1.2	0.0319488817891374	.	57280001	58000000	#0000FF	1	0.125
chr2	58000001	58120000	A.2.2.1.2.2.2.1.1.1.2	0.567625133120341	.	58000001	58120000	#FFDADA	1	0.625
chr2	58120001	58240000	B.1.2.1.2.1.1.1.1.2	0.346112886048988	.	58120001	58240000	#9191FF	1	0.375
chr2	58240001	58480000	A.2.2.1.1.1.2.2.1	0.610223642172524	.	58240001	58480000	#FFDADA	1	0.625
chr2	58480001	58840000	B.2.1.2.2.1.2.2.1	0.135250266240682	.	58480001	58840000	#4848FF	1	0.25
chr2	58840001	59160000	B.2.2.1.1.2.2.1.1.1	0.0915867944621938	.	58840001	59160000	#0000FF	1	0.125
chr2	59160001	59640000	B.2.2.2.1.2.2.2.1.2.1	0.0234291799787007	.	59160001	59640000	#0000FF	1	0.125
chr2	59640001	60440000	B.2.2.2.2.2.1.2.1	0.00425985090521832	.	59640001	60440000	#0000FF	1	0.125
chr2	60440001	60920000	B.2.2.1.1.1.1.2.2.1.1.2	0.108626198083067	.	60440001	60920000	#0000FF	1	0.125
chr2	60920001	61280000	A.2.2.2.1.2.2.2.2.2	0.526091586794462	.	60920001	61280000	#FFDADA	1	0.625
chr2	61280001	61360000	A.2.1.2.2.1.1.1.2	0.649627263045793	.	61280001	61360000	#FF9191	1	0.75
chr2	61360001	61600000	A.1.2.1.1.2.2.2.1	0.859424920127795	.	61360001	61600000	#FF4848	1	0.875
chr2	61600001	61760000	A.1.2.1.1.1.1.1.2.1	0.890308839190628	.	61600001	61760000	#FF4848	1	0.875
chr2	61760001	62040000	A.2.2.1.2.2.1.2.2.2.2.1	0.571884984025559	.	61760001	62040000	#FFDADA	1	0.625
chr2	62040001	62200000	A.2.2.1.2.2.1.2.1.1.2	0.578274760383387	.	62040001	62200000	#FFDADA	1	0.625
chr2	62200001	62400000	B.1.2.1.2.2.2.2.1.2.2.2.1	0.317358892438765	.	62200001	62400000	#9191FF	1	0.375
chr2	62400001	62560000	A.2.1.2.2.1.1.1.1.2.2	0.650692225772098	.	62400001	62560000	#FF9191	1	0.75
chr2	62560001	62720000	A.2.2.1.2.2.2.2.2.1.2	0.562300319488818	.	62560001	62720000	#FFDADA	1	0.625
chr2	62720001	63040000	A.1.2.1.1.1.1.2.1.2	0.887113951011715	.	62720001	63040000	#FF4848	1	0.875
chr2	63040001	63320000	A.2.2.2.1.2.2.2.1.2.2	0.529286474973376	.	63040001	63320000	#FFDADA	1	0.625
chr2	63320001	63840000	B.1.2.1.2.2.2.2.1.2.2.1	0.318423855165069	.	63320001	63840000	#9191FF	1	0.375
chr2	63840001	64000000	B.1.1.2.1.2.1.2.1	0.411075612353568	.	63840001	64000000	#DADAFF	1	0.5
chr2	64000001	64240000	A.2.2.1.1.1.2.2.2.1.1	0.609158679446219	.	64000001	64240000	#FFDADA	1	0.625
chr2	64240001	64400000	A.2.1.1.1.2.1.1.1.2.2	0.751863684771033	.	64240001	64400000	#FF9191	1	0.75
chr2	64400001	64760000	A.2.2.2.1.2.2.2.1.1.2	0.531416400425985	.	64400001	64760000	#FFDADA	1	0.625
chr2	64760001	65080000	A.1.1.1.1.1.1.2.1	0.998935037273695	.	64760001	65080000	#FF0000	1	1
chr2	65080001	65360000	A.1.1.2.1.2.2.1.2.2.1.2	0.939297124600639	.	65080001	65360000	#FF0000	1	1
chr2	65360001	65680000	A.1.2.1.1.1.1.1.2.2	0.889243876464324	.	65360001	65680000	#FF4848	1	0.875
chr2	65680001	65840000	A.2.2.2.1.2.1.1.1	0.546325878594249	.	65680001	65840000	#FFDADA	1	0.625
chr2	65840001	66160000	B.2.1.1.2.1.2.1.2.2	0.217252396166134	.	65840001	66160000	#4848FF	1	0.25
chr2	66160001	66640000	B.2.2.2.1.2.1.2.2.1	0.0298189563365282	.	66160001	66640000	#0000FF	1	0.125
chr2	66640001	66800000	B.1.1.1.2.1.2.1.2	0.443024494142705	.	66640001	66800000	#DADAFF	1	0.5
chr2	66800001	67440000	B.2.1.2.2.1.2.1.1	0.140575079872204	.	66800001	67440000	#4848FF	1	0.25
chr2	67440001	67560000	A.1.2.2.2.2.1.1.1.2.2	0.778487752928647	.	67440001	67560000	#FF4848	1	0.875
chr2	67560001	67840000	B.1.1.1.2.1.2.1.1.1.1	0.446219382321619	.	67560001	67840000	#DADAFF	1	0.5
chr2	67840001	68040000	B.2.1.1.2.1.1.1.1.2.1	0.232161874334398	.	67840001	68040000	#4848FF	1	0.25
chr2	68040001	68360000	B.1.1.1.2.1.2.1.1.1.2	0.445154419595314	.	68040001	68360000	#DADAFF	1	0.5
chr2	68360001	68480000	A.1.2.2.1.2.2.2.2.2	0.800851970181044	.	68360001	68480000	#FF4848	1	0.875
chr2	68480001	68800000	B.1.1.2.1.1.1.1.1.1.1	0.428115015974441	.	68480001	68800000	#DADAFF	1	0.5
chr2	68800001	68920000	B.2.1.1.2.1.1.1.1.2.2	0.231096911608094	.	68800001	68920000	#4848FF	1	0.25
chr2	68920001	69160000	B.1.2.2.2.2.1.1.1.1	0.277955271565495	.	68920001	69160000	#9191FF	1	0.375
chr2	69160001	69520000	A.1.1.2.2.2.1.2.2	0.904153354632588	.	69160001	69520000	#FF0000	1	1
chr2	69520001	69800000	A.1.2.1.1.2.1.1.2.1.1	0.873269435569755	.	69520001	69800000	#FF4848	1	0.875
chr2	69800001	70080000	A.1.1.1.2.1.2.1.2	0.971246006389776	.	69800001	70080000	#FF0000	1	1
chr2	70080001	70280000	A.1.2.2.1.2.2.2.1.1.2.2	0.804046858359957	.	70080001	70280000	#FF4848	1	0.875
chr2	70280001	70520000	A.1.1.2.1.2.2.1.1.2	0.942492012779553	.	70280001	70520000	#FF0000	1	1
chr2	70520001	70720000	A.2.1.1.1.2.1.1.1.2.1.2	0.752928647497338	.	70520001	70720000	#FF9191	1	0.75
chr2	70720001	70880000	A.1.1.2.1.2.2.2.2	0.935037273695421	.	70720001	70880000	#FF0000	1	1
chr2	70880001	71200000	B.1.2.2.2.2.1.1.1.2	0.276890308839191	.	70880001	71200000	#9191FF	1	0.375
chr2	71200001	71400000	A.2.1.2.2.1.1.1.1.1.1	0.653887113951012	.	71200001	71400000	#FF9191	1	0.75
chr2	71400001	71560000	B.1.2.1.2.2.2.2.1.1	0.320553780617678	.	71400001	71560000	#9191FF	1	0.375
chr2	71560001	71760000	A.2.1.2.2.1.1.1.1.1.2	0.652822151224707	.	71560001	71760000	#FF9191	1	0.75
chr2	71760001	71920000	B.1.2.1.2.1.1.1.1.1	0.347177848775293	.	71760001	71920000	#9191FF	1	0.375
chr2	71920001	72040000	A.2.2.2.1.2.1.2.1.2	0.543130990415335	.	71920001	72040000	#FFDADA	1	0.625
chr2	72040001	72320000	B.2.1.1.2.1.2.1.1	0.219382321618743	.	72040001	72320000	#4848FF	1	0.25
chr2	72320001	72480000	B.1.1.1.2.1.2.1.1.2	0.44408945686901	.	72320001	72480000	#DADAFF	1	0.5
chr2	72480001	72720000	B.1.2.1.2.2.2.2.2.1.1	0.315228966986155	.	72480001	72720000	#9191FF	1	0.375
chr2	72720001	73000000	B.1.1.2.1.1.1.1.1.1.2.2	0.425985090521832	.	72720001	73000000	#DADAFF	1	0.5
chr2	73000001	73240000	A.2.2.2.2.1.2.1.1.2	0.517571884984026	.	73000001	73240000	#FFDADA	1	0.625
chr2	73240001	73520000	A.2.1.1.1.2.1.1.1.2.1.1	0.753993610223642	.	73240001	73520000	#FF9191	1	0.75
chr2	73520001	73680000	B.1.1.1.2.1.1.2.1.2	0.448349307774228	.	73520001	73680000	#DADAFF	1	0.5
chr2	73680001	73960000	B.1.1.1.2.1.2.2.1.2.1	0.440894568690096	.	73680001	73960000	#DADAFF	1	0.5
chr2	73960001	74240000	A.1.2.2.1.2.2.1.2.1	0.80937167199148	.	73960001	74240000	#FF4848	1	0.875
chr2	74240001	74360000	A.2.2.1.2.2.1.2.1.1.1	0.579339723109691	.	74240001	74360000	#FFDADA	1	0.625
chr2	74360001	74480000	A.1.2.2.1.2.2.2.1.1.2.1	0.805111821086262	.	74360001	74480000	#FF4848	1	0.875
chr2	74480001	74600000	B.1.1.1.2.1.1.2.1.1	0.449414270500533	.	74480001	74600000	#DADAFF	1	0.5
chr2	74600001	74760000	A.1.2.2.1.2.2.2.1.1.1	0.806176783812567	.	74600001	74760000	#FF4848	1	0.875
chr2	74760001	74920000	A.2.1.2.2.1.2.1.2	0.644302449414271	.	74760001	74920000	#FF9191	1	0.75
chr2	74920001	75160000	A.1.1.2.1.2.2.1.2.2.1.1	0.940362087326944	.	74920001	75160000	#FF0000	1	1
chr2	75160001	75720000	A.2.1.2.2.1.1.2.1	0.648562300319489	.	75160001	75720000	#FF9191	1	0.75
chr2	75720001	75880000	A.1.1.2.2.2.1.2.1.2	0.905218317358892	.	75720001	75880000	#FF0000	1	1
chr2	75880001	76200000	B.1.2.1.2.2.2.2.2.2	0.313099041533546	.	75880001	76200000	#9191FF	1	0.375
chr2	76200001	76840000	B.2.2.2.2.1.1.2.2.2	0.0170394036208733	.	76200001	76840000	#0000FF	1	0.125
chr2	76840001	76960000	B.2.1.1.2.2.2.2.2.2	0.186368477103301	.	76840001	76960000	#4848FF	1	0.25
chr2	76960001	77480000	B.2.2.1.1.1.2.2.1.2	0.101171458998935	.	76960001	77480000	#0000FF	1	0.125
chr2	77480001	77880000	B.2.1.2.2.2.2.2.2.2	0.115015974440895	.	77480001	77880000	#4848FF	1	0.25
chr2	77880001	77960000	B.2.1.1.2.2.2.2.2.1	0.187433439829606	.	77880001	77960000	#4848FF	1	0.25
chr2	77960001	78600000	B.2.2.2.2.1.1.2.2.1	0.0181043663471778	.	77960001	78600000	#0000FF	1	0.125
chr2	78600001	79760000	B.2.2.2.2.2.2.1	0.00212992545260916	.	78600001	79760000	#0000FF	1	0.125
chr2	79760001	80000000	A.2.1.2.1.1.2.1.2.1	0.684771033013845	.	79760001	80000000	#FF9191	1	0.75
chr2	80000001	80200000	B.2.1.1.2.1.1.1.1.1	0.233226837060703	.	80000001	80200000	#4848FF	1	0.25
chr2	80200001	80440000	B.2.2.1.1.1.2.1.1	0.105431309904153	.	80200001	80440000	#0000FF	1	0.125
chr2	80440001	80800000	B.2.2.2.1.2.1.2.2.2	0.0287539936102236	.	80440001	80800000	#0000FF	1	0.125
chr2	80800001	81240000	B.2.2.2.2.1.1.2.1	0.0191693290734824	.	80800001	81240000	#0000FF	1	0.125
chr2	81240001	81440000	B.2.2.1.1.1.2.2.2.2	0.0979765708200213	.	81240001	81440000	#0000FF	1	0.125
chr2	81440001	81960000	B.2.2.2.1.2.2.2.2	0.0212992545260916	.	81440001	81960000	#0000FF	1	0.125
chr2	81960001	82160000	B.2.2.1.1.1.2.1.2.1	0.104366347177849	.	81960001	82160000	#0000FF	1	0.125
chr2	82160001	82360000	B.2.2.1.1.1.2.1.2.2	0.103301384451544	.	82160001	82360000	#0000FF	1	0.125
chr2	82360001	82560000	B.2.2.1.1.1.2.2.2.1.1	0.10010649627263	.	82360001	82560000	#0000FF	1	0.125
chr2	82560001	82680000	B.2.1.2.2.2.1.1.1	0.132055378061768	.	82560001	82680000	#4848FF	1	0.25
chr2	82680001	82960000	B.2.1.2.2.2.2.2.2.1	0.116080937167199	.	82680001	82960000	#4848FF	1	0.25
chr2	82960001	83120000	B.1.2.1.2.2.2.2.1.2.1	0.319488817891374	.	82960001	83120000	#9191FF	1	0.375
chr2	83120001	83280000	B.2.1.2.2.2.2.2.1.2	0.117145899893504	.	83120001	83280000	#4848FF	1	0.25
chr2	83280001	83720000	B.2.2.1.1.2.2.1.2	0.0883919062832801	.	83280001	83720000	#0000FF	1	0.125
chr2	83720001	83840000	B.2.1.2.2.2.2.2.1.1	0.118210862619808	.	83720001	83840000	#4848FF	1	0.25
chr2	83840001	84240000	B.2.2.2.1.2.1.2.1	0.0308839190628328	.	83840001	84240000	#0000FF	1	0.125
chr2	84240001	84640000	B.2.2.1.1.1.2.2.1.1	0.10223642172524	.	84240001	84640000	#0000FF	1	0.125
chr2	84640001	85120000	B.1.1.1.2.1.2.2.1.2.2.2.1	0.438764643237487	.	84640001	85120000	#DADAFF	1	0.5
chr2	85120001	85280000	A.1.1.2.1.2.2.1.2.1	0.941427050053248	.	85120001	85280000	#FF0000	1	1
chr2	85280001	85520000	B.1.1.2.1.2.2.1.1	0.408945686900958	.	85280001	85520000	#DADAFF	1	0.5
chr2	85520001	85600000	A.1.1.1.2.1.1.1.1	0.981895633652822	.	85520001	85600000	#FF0000	1	1
chr2	85640001	85840000	A.1.1.1.2.1.1.1.1	0.981895633652822	.	85640001	85840000	#FF0000	1	1
chr2	85840001	86080000	A.1.2.1.1.2.1.1.2.2	0.871139510117146	.	85840001	86080000	#FF4848	1	0.875
chr2	86080001	86280000	A.1.2.2.1.2.2.2.2.1	0.801916932907348	.	86080001	86280000	#FF4848	1	0.875
chr2	86280001	86440000	A.1.2.1.1.2.1.1.2.1.2	0.87220447284345	.	86280001	86440000	#FF4848	1	0.875
chr2	86440001	86680000	A.2.2.2.2.1.1.2.1	0.521831735889244	.	86440001	86680000	#FFDADA	1	0.625
chr2	86680001	86880000	A.2.1.2.2.1.1.2.2.1	0.647497337593184	.	86680001	86880000	#FF9191	1	0.75
chr2	86880001	87040000	A.2.2.2.1.2.1.2.1.1	0.54419595314164	.	86880001	87040000	#FFDADA	1	0.625
chr2	87040001	87160000	B.1.1.2.1.2.2.1.2	0.407880724174654	.	87040001	87160000	#DADAFF	1	0.5
chr2	87280001	87440000	B.1.2.1.2.1.2.1.2	0.336528221512247	.	87280001	87440000	#9191FF	1	0.375
chr2	87440001	87520000	B.1.1.1.2.2.2.2	0.429179978700745	.	87440001	87520000	#DADAFF	1	0.5
chr2	87520001	87600000	B.1.1.1.2.2.2.1	0.43024494142705	.	87520001	87600000	#DADAFF	1	0.5
chr2	87760001	88000000	A.2.1.2.2.1.1.1.1.2.1	0.651757188498403	.	87760001	88000000	#FF9191	1	0.75
chr2	88160001	88280000	B.1.1.2.1.1.2.1	0.416400425985091	.	88160001	88280000	#DADAFF	1	0.5
chr2	88280001	88360000	A.1.2.2.1.2.2.2.1.2	0.802981895633653	.	88280001	88360000	#FF4848	1	0.875
chr2	88360001	88560000	A.2.2.2.1.2.1.2.2	0.542066027689031	.	88360001	88560000	#FFDADA	1	0.625
chr2	88560001	88840000	B.2.1.1.2.1.2.1.2.1	0.218317358892439	.	88560001	88840000	#4848FF	1	0.25
chr2	88840001	89000000	A.2.1.1.2.1.2.2.2.2	0.711395101171459	.	88840001	89000000	#FF9191	1	0.75
chr2	89000001	89240000	B.1.1.2.1.1.1.1.1.1.2.1	0.427050053248136	.	89000001	89240000	#DADAFF	1	0.5
chr2	89240001	89600000	B.2.1.1.2.2.2.2.1	0.188498402555911	.	89240001	89600000	#4848FF	1	0.25
chr2	89600001	89640000	B.2.2.1.1.1.2.2.2.1.2	0.0990415335463259	.	89600001	89640000	#0000FF	1	0.125
chr2	89880001	90280000	B.2.2.1.1.1.2.2.2.1.2	0.0990415335463259	.	89880001	90280000	#0000FF	1	0.125
chr2	90400001	90480000	B.2.1.2.2.2.1.1.2	0.130990415335463	.	90400001	90480000	#4848FF	1	0.25
chr2	91640001	91760000	B.2.1.2.2.2.1.1.2	0.130990415335463	.	91640001	91760000	#4848FF	1	0.25
chr2	91760001	92000000	B.1.2.1.2.1.2.2.2.2.1	0.331203407880724	.	91760001	92000000	#9191FF	1	0.375
chr2	92040001	92200000	B.1.2.2.2.1.2.2.2	0.2790202342918	.	92040001	92200000	#9191FF	1	0.375
chr2	92240001	92280000	B.1.2.2.2.1.2.2.2	0.2790202342918	.	92240001	92280000	#9191FF	1	0.375
chr2	92280001	92360000	B.1.2.1.2.2.2.2.2.1.2	0.314164004259851	.	92280001	92360000	#9191FF	1	0.375
chr2	95320001	95720000	B.2.1.2.2.2.2.1.1.2	0.12566560170394	.	95320001	95720000	#4848FF	1	0.25
chr2	95720001	95880000	A.2.2.1.1.1.1.2.1.2	0.618743343982961	.	95720001	95880000	#FFDADA	1	0.625
chr2	95880001	96080000	A.2.1.1.2.1.1.1.2.2	0.729499467518637	.	95880001	96080000	#FF9191	1	0.75
chr2	96120001	96280000	A.2.1.2.2.2.1.2.2.2.1.1	0.628328008519702	.	96120001	96280000	#FF9191	1	0.75
chr2	96320001	96360000	A.2.1.2.2.2.1.2.2.2.1.1	0.628328008519702	.	96320001	96360000	#FF9191	1	0.75
chr2	96360001	96680000	A.2.2.1.2.2.2.2.2.1.1	0.563365282215122	.	96360001	96680000	#FFDADA	1	0.625
chr2	96720001	96840000	A.2.2.1.2.2.2.2.2.1.1	0.563365282215122	.	96720001	96840000	#FFDADA	1	0.625
chr2	96840001	97000000	A.1.2.2.1.2.1.2	0.812566560170394	.	96840001	97000000	#FF4848	1	0.875
chr2	97000001	97200000	A.1.2.2.1.2.1.1.2.2.2	0.813631522896699	.	97000001	97200000	#FF4848	1	0.875
chr2	97200001	97520000	A.1.2.1.1.2.1.1.1	0.87433439829606	.	97200001	97520000	#FF4848	1	0.875
chr2	97560001	97600000	A.2.1.2.2.2.1.1.2.1	0.636847710330138	.	97560001	97600000	#FF9191	1	0.75
chr2	97640001	97880000	A.2.1.2.2.2.1.1.2.1	0.636847710330138	.	97640001	97880000	#FF9191	1	0.75
chr2	97880001	97960000	B.1.1.1.2.2.1.1.1	0.434504792332268	.	97880001	97960000	#DADAFF	1	0.5
chr2	98000001	98040000	B.1.1.1.2.2.1.1.1	0.434504792332268	.	98000001	98040000	#DADAFF	1	0.5
chr2	98160001	98200000	B.1.1.1.2.2.1.1.1	0.434504792332268	.	98160001	98200000	#DADAFF	1	0.5
chr2	98200001	98320000	A.2.2.1.1.1.1.2.2	0.617678381256656	.	98200001	98320000	#FFDADA	1	0.625
chr2	98320001	98640000	A.2.2.2.1.2.2.1.2.1.2	0.534611288604899	.	98320001	98640000	#FFDADA	1	0.625
chr2	98640001	98840000	B.2.1.1.2.2.2.1.2.1.1.2.1	0.198083067092652	.	98640001	98840000	#4848FF	1	0.25
chr2	98840001	99040000	B.1.2.2.2.1.1.2.1.1	0.287539936102236	.	98840001	99040000	#9191FF	1	0.375
chr2	99040001	99320000	A.2.2.1.2.2.1.2.2.2.2.2	0.570820021299255	.	99040001	99320000	#FFDADA	1	0.625
chr2	99320001	99560000	B.1.1.1.1.1.1.1.1.1.2	0.496272630457934	.	99320001	99560000	#DADAFF	1	0.5
chr2	99560001	99720000	B.1.2.1.2.1.2.2.2.1.1	0.333333333333333	.	99560001	99720000	#9191FF	1	0.375
chr2	99720001	99960000	A.2.1.2.2.1.2.2.2.2	0.638977635782748	.	99720001	99960000	#FF9191	1	0.75
chr2	99960001	100120000	A.1.2.2.2.2.2.2.1	0.768903088391906	.	99960001	100120000	#FF4848	1	0.875
chr2	100160001	100200000	A.1.2.2.2.2.2.2.1	0.768903088391906	.	100160001	100200000	#FF4848	1	0.875
chr2	100200001	100400000	A.2.1.2.2.1.2.2.2.1	0.640042598509052	.	100200001	100400000	#FF9191	1	0.75
chr2	100400001	100760000	A.1.1.1.2.1.1.2.2.1	0.976570820021299	.	100400001	100760000	#FF0000	1	1
chr2	100760001	101040000	A.2.1.1.2.1.1.1.1.2	0.732694355697551	.	100760001	101040000	#FF9191	1	0.75
chr2	101040001	101160000	B.1.1.2.1.2.2.2.1.1	0.406815761448349	.	101040001	101160000	#DADAFF	1	0.5
chr2	101160001	101360000	A.2.2.1.2.2.2.2.2.2.2	0.560170394036209	.	101160001	101360000	#FFDADA	1	0.625
chr2	101360001	101600000	A.1.2.1.1.2.1.2.1.1.1	0.870074547390841	.	101360001	101600000	#FF4848	1	0.875
chr2	101600001	101800000	A.1.2.1.1.1.1.1.1.1.1	0.893503727369542	.	101600001	101800000	#FF4848	1	0.875
chr2	101800001	102080000	A.1.1.1.2.1.1.1.2	0.980830670926518	.	101800001	102080000	#FF0000	1	1
chr2	102080001	102320000	A.1.2.1.1.2.1.2.1.1.2	0.869009584664537	.	102080001	102320000	#FF4848	1	0.875
chr2	102320001	102480000	A.1.1.2.1.2.1.1.1	0.94888178913738	.	102320001	102480000	#FF0000	1	1
chr2	102480001	102640000	A.2.1.1.1.2.1.1.1.1	0.755058572949947	.	102480001	102640000	#FF9191	1	0.75
chr2	102640001	102880000	A.1.1.1.1.2.1.1.1	0.993610223642173	.	102640001	102880000	#FF0000	1	1
chr2	102880001	103080000	A.2.1.2.2.2.1.2.2.1.1	0.630457933972311	.	102880001	103080000	#FF9191	1	0.75
chr2	103080001	103400000	A.2.2.2.1.2.2.2.1.2.1	0.530351437699681	.	103080001	103400000	#FFDADA	1	0.625
chr2	103400001	103600000	B.1.1.2.1.1.1.1.2.1.2	0.422790202342918	.	103400001	103600000	#DADAFF	1	0.5
chr2	103600001	103720000	B.2.1.1.2.2.1.1.2.2	0.206602768903088	.	103600001	103720000	#4848FF	1	0.25
chr2	103720001	103800000	A.2.2.2.2.1.1.2.2.2	0.519701810436635	.	103720001	103800000	#FFDADA	1	0.625
chr2	103800001	104080000	B.2.1.1.2.2.2.1.2.2.1.2.1	0.192758253461129	.	103800001	104080000	#4848FF	1	0.25
chr2	104080001	104280000	B.2.1.1.2.2.2.1.2.2.1.2.2	0.191693290734824	.	104080001	104280000	#4848FF	1	0.25
chr2	104280001	104520000	B.1.2.1.2.2.1.2.2	0.324813631522897	.	104280001	104520000	#9191FF	1	0.375
chr2	104520001	104680000	B.2.1.2.2.2.2.1.2.1.2.1	0.123535676251331	.	104520001	104680000	#4848FF	1	0.25
chr2	104680001	105280000	B.2.2.2.2.2.1.1.1.2	0.00638977635782748	.	104680001	105280000	#0000FF	1	0.125
chr2	105280001	105360000	B.2.1.1.2.2.2.1.2.1.1.1	0.199148029818956	.	105280001	105360000	#4848FF	1	0.25
chr2	105360001	105640000	B.2.1.2.2.2.2.1.1.1	0.126730564430245	.	105360001	105640000	#4848FF	1	0.25
chr2	105640001	105840000	B.1.2.1.2.1.2.2.2.2.2.1	0.33013844515442	.	105640001	105840000	#9191FF	1	0.375
chr2	105840001	106160000	A.1.2.1.1.1.1.1.1.2	0.891373801916933	.	105840001	106160000	#FF4848	1	0.875
chr2	106160001	106320000	B.1.2.1.2.2.1.1.1	0.32800851970181	.	106160001	106320000	#9191FF	1	0.375
chr2	106320001	106520000	A.2.1.2.2.1.1.2.2.2	0.64643237486688	.	106320001	106520000	#FF9191	1	0.75
chr2	106520001	106720000	B.2.1.1.2.2.1.1.2.1	0.207667731629393	.	106520001	106720000	#4848FF	1	0.25
chr2	106720001	106840000	A.2.1.2.2.2.1.2.1.2	0.631522896698615	.	106720001	106840000	#FF9191	1	0.75
chr2	106840001	107000000	B.1.2.2.2.1.1.2.2.1	0.285410010649627	.	106840001	107000000	#9191FF	1	0.375
chr2	107000001	107120000	B.1.2.1.2.2.1.1.2	0.326943556975506	.	107000001	107120000	#9191FF	1	0.375
chr2	107120001	107960000	B.2.2.2.2.2.1.1.1.1	0.00745473908413206	.	107120001	107960000	#0000FF	1	0.125
chr2	107960001	108240000	B.2.2.2.1.1.1.2.1.2	0.0468583599574015	.	107960001	108240000	#0000FF	1	0.125
chr2	108240001	108440000	B.2.1.1.2.2.2.1.2.1.1.2.2	0.197018104366347	.	108240001	108440000	#4848FF	1	0.25
chr2	108440001	108800000	B.2.1.2.2.2.1.2.1	0.129925452609159	.	108440001	108800000	#4848FF	1	0.25
chr2	108800001	108880000	A.2.2.2.2.1.1.2.2.1	0.520766773162939	.	108800001	108880000	#FFDADA	1	0.625
chr2	108880001	109360000	A.1.1.1.2.1.1.2.1.2.2	0.977635782747604	.	108880001	109360000	#FF0000	1	1
chr2	109360001	109440000	A.2.1.2.2.1.2.2.1.1	0.643237486687966	.	109360001	109440000	#FF9191	1	0.75
chr2	109440001	109720000	B.1.2.2.2.1.2.1.2	0.282215122470714	.	109440001	109720000	#9191FF	1	0.375
chr2	109720001	110120000	B.1.2.2.2.1.1.2.1.2	0.286474973375932	.	109720001	110120000	#9191FF	1	0.375
chr2	110240001	110280000	B.1.2.2.2.1.1.2.1.2	0.286474973375932	.	110240001	110280000	#9191FF	1	0.375
chr2	110280001	110400000	A.2.1.1.1.2.1.2.2.2	0.74653887113951	.	110280001	110400000	#FF9191	1	0.75
chr2	110400001	110560000	B.1.1.2.1.2.2.2.2	0.40468583599574	.	110400001	110560000	#DADAFF	1	0.5
chr2	110880001	111000000	A.2.2.2.1.2.2.1.2.1.1	0.535676251331203	.	110880001	111000000	#FFDADA	1	0.625
chr2	111320001	111440000	A.2.1.1.2.1.1.1.2.1.1	0.731629392971246	.	111320001	111440000	#FF9191	1	0.75
chr2	111440001	111760000	B.1.2.1.2.1.2.2.2.1.2	0.332268370607029	.	111440001	111760000	#9191FF	1	0.375
chr2	111760001	112040000	A.1.2.2.1.1.1.2.1.2	0.824281150159744	.	111760001	112040000	#FF4848	1	0.875
chr2	112040001	112200000	A.1.2.2.2.2.2.2.2	0.767838125665602	.	112040001	112200000	#FF4848	1	0.875
chr2	112240001	112320000	A.1.2.2.2.2.2.2.2	0.767838125665602	.	112240001	112320000	#FF4848	1	0.875
chr2	112320001	112400000	A.2.2.1.2.2.1.2.1.2.2	0.576144834930777	.	112320001	112400000	#FFDADA	1	0.625
chr2	112400001	112480000	A.1.2.1.1.2.1.2.2.2.2	0.864749733759318	.	112400001	112480000	#FF4848	1	0.875
chr2	112480001	112600000	A.2.1.2.2.2.1.1.2.2	0.635782747603834	.	112480001	112600000	#FF9191	1	0.75
chr2	112600001	112880000	A.1.2.2.1.2.1.1.2.1	0.815761448349308	.	112600001	112880000	#FF4848	1	0.875
chr2	112880001	113120000	A.2.1.1.2.1.1.1.1.1.1	0.73482428115016	.	112880001	113120000	#FF9191	1	0.75
chr2	113160001	113200000	A.2.1.1.2.1.1.1.1.1.1	0.73482428115016	.	113160001	113200000	#FF9191	1	0.75
chr2	113200001	113360000	A.1.2.2.1.2.1.1.2.2.1	0.814696485623003	.	113200001	113360000	#FF4848	1	0.875
chr2	113360001	113520000	A.1.1.2.1.2.1.2.2	0.944621938232162	.	113360001	113520000	#FF0000	1	1
chr2	113520001	113720000	A.1.1.2.1.2.1.2.1.2	0.945686900958466	.	113520001	113720000	#FF0000	1	1
chr2	113720001	113960000	A.2.1.2.2.2.1.2.2.2.2	0.626198083067093	.	113720001	113960000	#FF9191	1	0.75
chr2	113960001	114120000	A.1.1.2.1.2.1.2.1.1	0.946751863684771	.	113960001	114120000	#FF0000	1	1
chr2	114120001	114200000	A.2.2.1.2.2.1.2.1.2.1	0.577209797657082	.	114120001	114200000	#FFDADA	1	0.625
chr2	114200001	114480000	A.2.2.1.2.2.1.2.2.2.1	0.572949946751864	.	114200001	114480000	#FFDADA	1	0.625
chr2	114480001	114720000	A.1.1.1.2.1.1.2.1.2.1	0.978700745473908	.	114480001	114720000	#FF0000	1	1
chr2	114720001	115040000	B.1.2.1.2.2.1.2.1	0.325878594249201	.	114720001	115040000	#9191FF	1	0.375
chr2	115040001	115360000	B.2.2.1.2.1.2.2.1.1	0.0724174653887114	.	115040001	115360000	#0000FF	1	0.125
chr2	115360001	115680000	B.2.2.1.2.1.2.2.2.1.1	0.0692225772097977	.	115360001	115680000	#0000FF	1	0.125
chr2	115680001	115960000	B.2.2.1.2.1.2.2.2.2	0.0670926517571885	.	115680001	115960000	#0000FF	1	0.125
chr2	115960001	116200000	B.2.2.2.1.1.1.2.1.1.2	0.0479233226837061	.	115960001	116200000	#0000FF	1	0.125
chr2	116200001	116280000	B.2.1.2.2.2.2.1.2.1.1	0.124600638977636	.	116200001	116280000	#4848FF	1	0.25
chr2	116280001	116720000	B.2.2.2.2.1.2.2.2.1	0.00958466453674121	.	116280001	116720000	#0000FF	1	0.125
chr2	116720001	117080000	B.2.2.2.1.1.1.2.2.1.2	0.0447284345047923	.	116720001	117080000	#0000FF	1	0.125
chr2	117080001	117480000	B.2.2.2.2.1.2.2.2.2	0.00851970181043664	.	117080001	117480000	#0000FF	1	0.125
chr2	117480001	117920000	B.2.2.2.1.1.1.2.1.1.1.1	0.0500532481363152	.	117480001	117920000	#0000FF	1	0.125
chr2	117920001	118000000	B.2.2.1.2.1.1.2.1.1.1	0.0830670926517572	.	117920001	118000000	#0000FF	1	0.125
chr2	118000001	118160000	B.2.2.1.2.1.1.2.1.2	0.080937167199148	.	118000001	118160000	#0000FF	1	0.125
chr2	118160001	118560000	B.2.2.1.2.1.2.2.1.2.2	0.0702875399361022	.	118160001	118560000	#0000FF	1	0.125
chr2	118560001	118760000	A.2.2.1.1.1.1.1	0.62087326943557	.	118560001	118760000	#FFDADA	1	0.625
chr2	118760001	118960000	A.2.1.1.1.2.1.2.2.1.1	0.748668796592119	.	118760001	118960000	#FF9191	1	0.75
chr2	118960001	119240000	B.1.2.2.2.1.2.1.1	0.283280085197018	.	118960001	119240000	#9191FF	1	0.375
chr2	119240001	119400000	B.2.1.2.2.2.1.2.2.2	0.12779552715655	.	119240001	119400000	#4848FF	1	0.25
chr2	119400001	119560000	B.2.1.1.2.2.2.1.1.1	0.203407880724175	.	119400001	119560000	#4848FF	1	0.25
chr2	119560001	119920000	B.2.1.1.2.2.1.1.1.2	0.208732694355698	.	119560001	119920000	#4848FF	1	0.25
chr2	119920001	120040000	A.1.2.2.1.2.1.1.1	0.816826411075612	.	119920001	120040000	#FF4848	1	0.875
chr2	120040001	120360000	A.2.1.2.2.2.1.2.1.1.1.2	0.633652822151225	.	120040001	120360000	#FF9191	1	0.75
chr2	120360001	120440000	B.1.1.1.2.2.1.2.1	0.432374866879659	.	120360001	120440000	#DADAFF	1	0.5
chr2	120440001	120960000	A.2.2.1.2.2.2.2.2.2.1	0.561235356762513	.	120440001	120960000	#FFDADA	1	0.625
chr2	120960001	121200000	A.1.2.1.1.2.1.2.2.1	0.866879659211928	.	120960001	121200000	#FF4848	1	0.875
chr2	121200001	121320000	A.1.2.1.1.2.1.2.2.2.1	0.865814696485623	.	121200001	121320000	#FF4848	1	0.875
chr2	121320001	121480000	A.2.1.1.2.1.1.1.1.1.2	0.733759318423855	.	121320001	121480000	#FF9191	1	0.75
chr2	121480001	121600000	B.1.1.1.2.2.1.1.2	0.433439829605964	.	121480001	121600000	#DADAFF	1	0.5
chr2	121600001	121720000	A.2.1.1.2.1.1.1.2.1.2	0.730564430244941	.	121600001	121720000	#FF9191	1	0.75
chr2	121720001	121880000	B.1.1.2.1.2.2.2.1.2	0.405750798722045	.	121720001	121880000	#DADAFF	1	0.5
chr2	121880001	122080000	B.1.2.2.2.1.2.2.1.1	0.281150159744409	.	121880001	122080000	#9191FF	1	0.375
chr2	122080001	122560000	A.1.1.2.1.2.1.1.2	0.947816826411076	.	122080001	122560000	#FF0000	1	1
chr2	122560001	122680000	B.1.2.1.2.1.2.1.1	0.337593184238552	.	122560001	122680000	#9191FF	1	0.375
chr2	122680001	122920000	A.2.1.2.2.2.1.2.2.2.1.2	0.627263045793397	.	122680001	122920000	#FF9191	1	0.75
chr2	122920001	123120000	A.1.1.1.2.1.1.2.1.1	0.979765708200213	.	122920001	123120000	#FF0000	1	1
chr2	123120001	123240000	A.1.1.2.2.1.2.1.2	0.914802981895634	.	123120001	123240000	#FF0000	1	1
chr2	123240001	123520000	A.1.1.1.1.1.2.1	0.996805111821086	.	123240001	123520000	#FF0000	1	1
chr2	123520001	123840000	A.2.1.2.1.1.2.2.1.2.2	0.679446219382322	.	123520001	123840000	#FF9191	1	0.75
chr2	123840001	124320000	A.2.2.1.1.1.2.2.2.1.2	0.608093716719915	.	123840001	124320000	#FFDADA	1	0.625
chr2	124320001	124520000	B.1.1.1.1.1.1.1.2.2	0.492012779552716	.	124320001	124520000	#DADAFF	1	0.5
chr2	124520001	124800000	B.1.2.1.2.1.2.2.1.2	0.334398296059638	.	124520001	124800000	#9191FF	1	0.375
chr2	124800001	125080000	B.2.1.2.2.2.2.1.2.2.2	0.119275825346113	.	124800001	125080000	#4848FF	1	0.25
chr2	125080001	125320000	B.2.1.2.2.2.2.1.2.2.1.2	0.120340788072417	.	125080001	125320000	#4848FF	1	0.25
chr2	125320001	125680000	B.2.2.1.2.1.2.1.1.1	0.0766773162939297	.	125320001	125680000	#0000FF	1	0.125
chr2	125680001	125800000	A.2.2.2.1.2.2.1.2.2	0.533546325878594	.	125680001	125800000	#FFDADA	1	0.625
chr2	125800001	126280000	B.2.2.1.2.1.2.2.1.2.1	0.0713525026624068	.	125800001	126280000	#0000FF	1	0.125
chr2	126280001	126640000	B.2.2.2.1.1.1.2.2.1.1	0.0457933972310969	.	126280001	126640000	#0000FF	1	0.125
chr2	126640001	126960000	B.2.2.2.1.1.1.2.1.1.1.2	0.0489882854100106	.	126640001	126960000	#0000FF	1	0.125
chr2	126960001	127360000	B.2.2.1.2.1.1.2.2.2.2	0.0777422790202343	.	126960001	127360000	#0000FF	1	0.125
chr2	127360001	127520000	B.1.2.1.2.1.2.2.2.2.2.2	0.329073482428115	.	127360001	127520000	#9191FF	1	0.375
chr2	127520001	127800000	B.2.1.1.2.2.1.2.1	0.205537806176784	.	127520001	127800000	#4848FF	1	0.25
chr2	127800001	128040000	A.2.1.2.2.1.2.2.1.2.2	0.641107561235357	.	127800001	128040000	#FF9191	1	0.75
chr2	128040001	128280000	A.1.1.2.2.1.2.1.1.1.1.2	0.917997870074547	.	128040001	128280000	#FF0000	1	1
chr2	128280001	128440000	A.2.2.1.1.1.1.2.1.1	0.619808306709265	.	128280001	128440000	#FFDADA	1	0.625
chr2	128440001	128600000	A.1.2.1.1.1.1.1.1.1.2	0.892438764643237	.	128440001	128600000	#FF4848	1	0.875
chr2	128600001	128720000	A.2.1.2.2.1.2.2.1.2.1	0.642172523961661	.	128600001	128720000	#FF9191	1	0.75
chr2	128720001	128960000	A.2.2.1.2.2.1.2.2.1.1	0.575079872204473	.	128720001	128960000	#FFDADA	1	0.625
chr2	128960001	129120000	B.1.1.1.2.2.1.2.2	0.431309904153355	.	128960001	129120000	#DADAFF	1	0.5
chr2	129120001	129520000	B.2.2.1.2.1.1.2.2.2.1	0.0788072417465389	.	129120001	129520000	#0000FF	1	0.125
chr2	129520001	129600000	B.2.1.1.2.2.2.1.2.1.2.1	0.195953141640043	.	129520001	129600000	#4848FF	1	0.25
chr2	129600001	130040000	B.2.2.2.1.1.1.2.2.2	0.0436634717784878	.	129600001	130040000	#0000FF	1	0.125
chr2	130040001	130160000	B.2.2.1.2.1.1.2.1.1.2	0.0820021299254526	.	130040001	130160000	#0000FF	1	0.125
chr2	130160001	130480000	B.2.2.1.2.1.2.2.2.1.2	0.0681576144834931	.	130160001	130480000	#0000FF	1	0.125
chr2	130480001	130880000	B.2.1.2.2.2.2.1.2.1.2.2	0.122470713525027	.	130480001	130880000	#4848FF	1	0.25
chr2	130880001	131200000	A.2.2.2.1.2.2.1.1.2.1	0.538871139510117	.	130880001	131200000	#FFDADA	1	0.625
chr2	131200001	131240000	B.1.2.2.2.1.1.2.2.2	0.284345047923323	.	131200001	131240000	#9191FF	1	0.375
chr2	131320001	131440000	B.1.2.2.2.1.1.2.2.2	0.284345047923323	.	131320001	131440000	#9191FF	1	0.375
chr2	131440001	131800000	B.2.1.1.2.2.1.2.2	0.204472843450479	.	131440001	131800000	#4848FF	1	0.25
chr2	131800001	131920000	A.2.1.1.1.2.1.2.1	0.749733759318424	.	131800001	131920000	#FF9191	1	0.75
chr2	131920001	132160000	B.2.1.1.2.2.2.1.2.1.2.2	0.194888178913738	.	131920001	132160000	#4848FF	1	0.25
chr2	132160001	132400000	B.1.1.1.1.1.1.1.1.1.1	0.497337593184239	.	132160001	132400000	#DADAFF	1	0.5
chr2	132400001	132560000	A.2.1.2.2.2.1.2.1.1.1.1	0.634717784877529	.	132400001	132560000	#FF9191	1	0.75
chr2	132560001	132760000	B.2.1.1.2.2.1.1.1.1	0.209797657082002	.	132560001	132760000	#4848FF	1	0.25
chr2	132800001	132920000	B.2.1.1.2.2.1.1.1.1	0.209797657082002	.	132800001	132920000	#4848FF	1	0.25
chr2	132920001	133080000	B.2.1.1.2.2.2.1.2.2.1.1	0.193823216187433	.	132920001	133080000	#4848FF	1	0.25
chr2	133080001	133240000	A.2.2.2.1.2.2.1.1.1.2	0.539936102236422	.	133080001	133240000	#FFDADA	1	0.625
chr2	133240001	133600000	B.1.1.2.1.1.1.1.2.2	0.421725239616613	.	133240001	133600000	#DADAFF	1	0.5
chr2	133600001	133920000	B.2.1.1.2.2.2.1.2.2.2.1	0.19062832800852	.	133600001	133920000	#4848FF	1	0.25
chr2	133920001	134320000	A.2.2.1.2.2.1.1.1.1.2	0.583599574014909	.	133920001	134320000	#FFDADA	1	0.625
chr2	134320001	134640000	A.1.1.1.2.1.1.2.2.2	0.975505857294995	.	134320001	134640000	#FF0000	1	1
chr2	134640001	134880000	B.2.1.1.2.2.2.1.2.2.2.2	0.189563365282215	.	134640001	134880000	#4848FF	1	0.25
chr2	134880001	135040000	A.2.1.1.2.1.1.2.2.2.2	0.723109691160809	.	134880001	135040000	#FF9191	1	0.75
chr2	135040001	135400000	B.1.1.2.1.1.1.1.2.1.1	0.423855165069223	.	135040001	135400000	#DADAFF	1	0.5
chr2	135400001	135680000	A.1.2.2.1.1.1.2.1.1.1	0.827476038338658	.	135400001	135680000	#FF4848	1	0.875
chr2	135680001	135960000	A.2.1.1.2.1.1.2.2.2.1.1	0.725239616613419	.	135680001	135960000	#FF9191	1	0.75
chr2	135960001	136240000	B.1.2.1.2.1.2.2.1.1	0.335463258785943	.	135960001	136240000	#9191FF	1	0.375
chr2	136240001	136400000	A.2.1.2.2.2.1.2.1.1.2	0.63258785942492	.	136240001	136400000	#FF9191	1	0.75
chr2	136400001	136680000	A.2.1.1.2.1.1.2.1.2	0.727369542066028	.	136400001	136680000	#FF9191	1	0.75
chr2	136680001	136760000	A.1.2.2.1.1.1.2.1.1.2.1	0.826411075612354	.	136680001	136760000	#FF4848	1	0.875
chr2	136760001	136960000	A.2.1.1.1.2.1.2.2.1.2	0.747603833865815	.	136760001	136960000	#FF9191	1	0.75
chr2	136960001	137160000	A.1.1.2.2.1.2.1.1.1.1.1	0.919062832800852	.	136960001	137160000	#FF0000	1	1
chr2	137160001	137600000	B.2.2.2.1.1.1.1.2.1	0.0521831735889244	.	137160001	137600000	#0000FF	1	0.125
chr2	137600001	137680000	B.2.1.2.2.2.1.2.2.1	0.128860489882854	.	137600001	137680000	#4848FF	1	0.25
chr2	137680001	137880000	B.2.2.2.1.1.1.1.2.2	0.0511182108626198	.	137680001	137880000	#0000FF	1	0.125
chr2	137880001	138040000	B.2.1.2.2.2.2.1.2.2.1.1	0.121405750798722	.	137880001	138040000	#4848FF	1	0.25
chr2	138040001	138720000	B.2.2.2.2.1.2.2.1	0.0106496272630458	.	138040001	138720000	#0000FF	1	0.125
chr2	138720001	139040000	A.2.2.2.2.1.1.1.1.2	0.523961661341853	.	138720001	139040000	#FFDADA	1	0.625
chr2	139040001	139200000	A.2.2.2.2.1.1.1.1.1	0.525026624068158	.	139040001	139200000	#FFDADA	1	0.625
chr2	139200001	139280000	A.2.2.1.2.2.1.2.2.1.2	0.574014909478168	.	139200001	139280000	#FFDADA	1	0.625
chr2	139280001	139480000	A.1.2.2.2.2.1.2.1	0.77209797657082	.	139280001	139480000	#FF4848	1	0.875
chr2	139480001	139680000	B.1.2.2.2.1.2.2.1.2	0.280085197018104	.	139480001	139680000	#9191FF	1	0.375
chr2	139680001	139840000	A.2.1.1.2.1.1.2.2.1	0.726304579339723	.	139680001	139840000	#FF9191	1	0.75
chr2	139840001	140400000	B.2.2.2.1.1.2.1.1.2.1	0.0415335463258786	.	139840001	140400000	#0000FF	1	0.125
chr2	140400001	140600000	B.2.2.1.2.1.2.1.2	0.073482428115016	.	140400001	140600000	#0000FF	1	0.125
chr2	140600001	141240000	B.2.2.2.2.2.2.2	0.00106496272630458	.	140600001	141240000	#0000FF	1	0.125
chr2	141240001	141320000	B.2.1.1.2.2.2.1.1.2.2.1	0.201277955271566	.	141240001	141320000	#4848FF	1	0.25
chr2	141320001	141680000	B.2.2.1.2.1.2.1.1.2.2	0.0745473908413206	.	141320001	141680000	#0000FF	1	0.125
chr2	141680001	141880000	B.2.2.2.1.1.1.1.1.1	0.0543130990415335	.	141680001	141880000	#0000FF	1	0.125
chr2	141880001	142000000	B.2.2.1.2.1.1.2.2.1	0.0798722044728434	.	141880001	142000000	#0000FF	1	0.125
chr2	142000001	142320000	B.2.2.2.2.1.2.1.2.2	0.0117145899893504	.	142000001	142320000	#0000FF	1	0.125
chr2	142320001	142560000	B.2.2.2.1.1.1.1.1.2	0.053248136315229	.	142320001	142560000	#0000FF	1	0.125
chr2	142560001	142960000	B.2.2.2.2.2.1.1.2	0.0053248136315229	.	142560001	142960000	#0000FF	1	0.125
chr2	142960001	143360000	B.2.2.2.2.1.2.1.2.1.1.1	0.0149094781682641	.	142960001	143360000	#0000FF	1	0.125
chr2	143360001	143560000	B.2.1.2.1.2.2.1.2.1	0.157614483493078	.	143360001	143560000	#4848FF	1	0.25
chr2	143560001	143760000	B.1.2.2.2.1.1.1	0.288604898828541	.	143560001	143760000	#9191FF	1	0.375
chr2	143760001	143960000	B.1.1.1.1.1.2.2.1.1	0.478168264110756	.	143760001	143960000	#DADAFF	1	0.5
chr2	143960001	144160000	B.1.2.1.1.1.1.1.2.1	0.374866879659212	.	143960001	144160000	#9191FF	1	0.375
chr2	144160001	144400000	B.1.1.1.1.1.2.1.1.1.1	0.484558040468584	.	144160001	144400000	#DADAFF	1	0.5
chr2	144400001	144800000	A.2.1.2.1.1.2.2.1.1	0.681576144834931	.	144400001	144800000	#FF9191	1	0.75
chr2	144800001	145080000	A.1.1.2.2.1.2.1.1.2	0.915867944621938	.	144800001	145080000	#FF0000	1	1
chr2	145080001	145480000	A.1.1.1.1.1.2.2.2	0.994675186368477	.	145080001	145480000	#FF0000	1	1
chr2	145480001	145800000	A.1.1.2.1.1.2.2	0.949946751863685	.	145480001	145800000	#FF0000	1	1
chr2	145800001	145880000	A.2.1.1.1.1.2.1.2	0.757188498402556	.	145800001	145880000	#FF9191	1	0.75
chr2	145880001	146120000	A.2.1.1.2.2.1.2.1	0.701810436634718	.	145880001	146120000	#FF9191	1	0.75
chr2	146120001	146320000	A.2.2.1.1.1.2.2.2.2.1	0.60702875399361	.	146120001	146320000	#FFDADA	1	0.625
chr2	146320001	146440000	A.1.2.2.1.1.1.2.2.1	0.82321618743344	.	146320001	146440000	#FF4848	1	0.875
chr2	146440001	146560000	A.2.1.2.1.1.2.2.1.2.1	0.680511182108626	.	146440001	146560000	#FF9191	1	0.75
chr2	146560001	147000000	B.1.1.1.1.1.2.1.1.1.2	0.483493077742279	.	146560001	147000000	#DADAFF	1	0.5
chr2	147000001	147120000	B.1.1.1.1.1.2.1.2.1	0.480298189563365	.	147000001	147120000	#DADAFF	1	0.5
chr2	147120001	147440000	A.2.2.1.2.2.2.2.1	0.564430244941427	.	147120001	147440000	#FFDADA	1	0.625
chr2	147440001	148000000	B.2.2.2.1.1.2.1.1.2.2	0.040468583599574	.	147440001	148000000	#0000FF	1	0.125
chr2	148000001	148120000	B.2.1.2.1.2.2.1.2.2	0.156549520766773	.	148000001	148120000	#4848FF	1	0.25
chr2	148120001	148320000	B.2.1.2.1.2.1.1.2.2.2	0.164004259850905	.	148120001	148320000	#4848FF	1	0.25
chr2	148320001	148560000	B.2.2.1.2.1.1.1.2.2	0.0841320553780618	.	148320001	148560000	#0000FF	1	0.125
chr2	148560001	148760000	A.2.2.2.1.2.2.1.1.2.2.1	0.537806176783813	.	148560001	148760000	#FFDADA	1	0.625
chr2	148760001	149360000	B.1.1.1.1.1.2.1.1.2.2	0.48136315228967	.	148760001	149360000	#DADAFF	1	0.5
chr2	149360001	149520000	A.2.2.2.2.1.1.1.2	0.522896698615548	.	149360001	149520000	#FFDADA	1	0.625
chr2	149520001	149600000	B.1.2.1.1.2.1.1.1.1.2	0.362087326943557	.	149520001	149600000	#9191FF	1	0.375
chr2	149600001	149720000	B.2.1.2.1.2.1.1.1	0.167199148029819	.	149600001	149720000	#4848FF	1	0.25
chr2	149760001	149880000	B.2.1.2.1.2.1.1.1	0.167199148029819	.	149760001	149880000	#4848FF	1	0.25
chr2	149880001	150160000	B.2.2.1.2.1.2.1.1.2.1	0.0756123535676251	.	149880001	150160000	#0000FF	1	0.125
chr2	150160001	150400000	B.2.1.1.2.2.2.1.1.2.2.2	0.200212992545261	.	150160001	150400000	#4848FF	1	0.25
chr2	150400001	150960000	A.1.2.2.2.2.1.2.2	0.771033013844515	.	150400001	150960000	#FF4848	1	0.875
chr2	150960001	151080000	A.1.2.1.1.1.2.2.2.2.2	0.875399361022364	.	150960001	151080000	#FF4848	1	0.875
chr2	151080001	151280000	A.1.2.1.1.2.1.2.1.2	0.867944621938232	.	151080001	151280000	#FF4848	1	0.875
chr2	151280001	151480000	A.1.1.1.2.2.2.2.1.1	0.96272630457934	.	151280001	151480000	#FF0000	1	1
chr2	151480001	151760000	A.2.1.2.2.2.1.2.2.1.2	0.629392971246006	.	151480001	151760000	#FF9191	1	0.75
chr2	151760001	151960000	B.1.1.1.1.1.2.2.1.2.1	0.477103301384452	.	151760001	151960000	#DADAFF	1	0.5
chr2	151960001	152120000	B.1.2.1.1.2.1.1.1.1.1	0.363152289669862	.	151960001	152120000	#9191FF	1	0.375
chr2	152120001	152360000	A.2.1.1.2.1.1.2.2.2.1.2	0.724174653887114	.	152120001	152360000	#FF9191	1	0.75
chr2	152360001	152600000	B.2.1.1.1.1.1.2.2.1	0.252396166134185	.	152360001	152600000	#4848FF	1	0.25
chr2	152600001	152720000	A.2.2.2.1.2.2.1.1.2.2.2	0.536741214057508	.	152600001	152720000	#FFDADA	1	0.625
chr2	152720001	152960000	B.2.1.1.2.2.2.1.1.2.1	0.20234291799787	.	152720001	152960000	#4848FF	1	0.25
chr2	152960001	153240000	A.1.2.2.1.1.1.2.2.2	0.822151224707135	.	152960001	153240000	#FF4848	1	0.875
chr2	153240001	153440000	A.1.1.1.1.1.2.2.1	0.995740149094782	.	153240001	153440000	#FF0000	1	1
chr2	153440001	153600000	A.1.1.2.2.1.2.2.2.1	0.91160809371672	.	153440001	153600000	#FF0000	1	1
chr2	153600001	154000000	B.2.2.1.2.1.1.1.1	0.0862619808306709	.	153600001	154000000	#0000FF	1	0.125
chr2	154000001	154280000	B.2.2.2.1.1.2.1.2.2.1.2.1	0.0372736954206603	.	154000001	154280000	#0000FF	1	0.125
chr2	154280001	154440000	B.2.1.2.1.2.1.2.1.2	0.160809371671991	.	154280001	154440000	#4848FF	1	0.25
chr2	154440001	154800000	B.2.2.2.2.1.2.1.2.1.1.2	0.0138445154419595	.	154440001	154800000	#0000FF	1	0.125
chr2	154800001	155240000	B.2.2.2.2.1.2.1.2.1.2	0.012779552715655	.	154800001	155240000	#0000FF	1	0.125
chr2	155240001	155440000	B.2.2.2.1.1.2.1.1.1	0.0425985090521832	.	155240001	155440000	#0000FF	1	0.125
chr2	155440001	155520000	B.2.1.2.1.2.1.1.2.2.1	0.16506922257721	.	155440001	155520000	#4848FF	1	0.25
chr2	155520001	155760000	B.2.2.2.1.1.2.1.2.2.1.1	0.0383386581469649	.	155520001	155760000	#0000FF	1	0.125
chr2	155760001	156200000	B.2.2.2.1.1.2.1.2.2.2	0.0351437699680511	.	155760001	156200000	#0000FF	1	0.125
chr2	156200001	156320000	B.2.1.2.1.2.1.1.2.1	0.166134185303514	.	156200001	156320000	#4848FF	1	0.25
chr2	156320001	156760000	B.2.2.2.1.1.2.1.2.2.1.2.2	0.0362087326943557	.	156320001	156760000	#0000FF	1	0.125
chr2	156760001	156960000	B.2.2.1.2.2.2.1.2.2.1	0.0585729499467519	.	156760001	156960000	#0000FF	1	0.125
chr2	156960001	157160000	B.2.1.2.1.2.1.2.2	0.159744408945687	.	156960001	157160000	#4848FF	1	0.25
chr2	157160001	157440000	A.2.2.2.1.2.2.1.1.1.1	0.541001064962726	.	157160001	157440000	#FFDADA	1	0.625
chr2	157440001	157720000	B.2.2.1.2.1.1.1.2.1	0.0851970181043663	.	157440001	157720000	#0000FF	1	0.125
chr2	157720001	158040000	A.2.2.2.1.1.2.2.1.2	0.550585729499467	.	157720001	158040000	#FFDADA	1	0.625
chr2	158040001	158360000	A.1.1.2.2.1.2.1.1.1.2	0.916932907348243	.	158040001	158360000	#FF0000	1	1
chr2	158360001	158600000	B.1.1.1.1.1.2.2.1.2.2	0.476038338658147	.	158360001	158600000	#DADAFF	1	0.5
chr2	158600001	158760000	A.1.2.2.1.1.1.2.1.1.2.2	0.825346112886049	.	158600001	158760000	#FF4848	1	0.875
chr2	158760001	158920000	B.1.2.1.1.2.1.1.1.2.1	0.361022364217252	.	158760001	158920000	#9191FF	1	0.375
chr2	158920001	159280000	B.1.1.2.2.2.2.1.1.1	0.384451544195953	.	158920001	159280000	#DADAFF	1	0.5
chr2	159280001	159720000	A.2.1.2.1.2.2.2.1	0.656017039403621	.	159280001	159720000	#FF9191	1	0.75
chr2	159720001	160160000	A.1.1.2.1.1.1.1.2.1	0.955271565495208	.	159720001	160160000	#FF0000	1	1
chr2	160160001	160480000	A.1.2.2.2.1.2.2.1.1	0.787007454739084	.	160160001	160480000	#FF4848	1	0.875
chr2	160480001	160680000	A.1.2.2.2.1.2.2.1.2.2	0.784877529286475	.	160480001	160680000	#FF4848	1	0.875
chr2	160680001	161000000	B.1.2.2.1.2.1.1	0.296059637912673	.	160680001	161000000	#9191FF	1	0.375
chr2	161000001	161320000	A.1.1.1.1.2.2.2.1.2	0.985090521831736	.	161000001	161320000	#FF0000	1	1
chr2	161320001	161760000	A.2.2.1.2.2.1.1.1.1.1	0.584664536741214	.	161320001	161760000	#FFDADA	1	0.625
chr2	161760001	161960000	A.2.2.2.1.1.2.1.2	0.552715654952077	.	161760001	161960000	#FFDADA	1	0.625
chr2	161960001	162280000	A.1.2.1.1.1.2.2.2.1.2	0.877529286474973	.	161960001	162280000	#FF4848	1	0.875
chr2	162280001	162480000	B.2.1.2.1.1.1.1.2	0.184238551650692	.	162280001	162480000	#4848FF	1	0.25
chr2	162480001	162840000	B.1.2.1.1.2.1.2.2	0.356762513312034	.	162480001	162840000	#9191FF	1	0.375
chr2	162840001	163000000	A.1.1.2.1.1.1.1.1.2	0.956336528221512	.	162840001	163000000	#FF0000	1	1
chr2	163000001	163240000	A.2.2.1.2.2.1.1.1.2	0.582534611288605	.	163000001	163240000	#FFDADA	1	0.625
chr2	163240001	163720000	B.2.2.2.1.1.2.1.2.1	0.0394036208732694	.	163240001	163720000	#0000FF	1	0.125
chr2	163720001	163840000	B.1.1.2.2.2.1	0.385516506922258	.	163720001	163840000	#DADAFF	1	0.5
chr2	163840001	164000000	B.2.1.2.1.1.1.1.1	0.185303514376997	.	163840001	164000000	#4848FF	1	0.25
chr2	164000001	164240000	A.2.1.1.1.1.2.1.1.2	0.75825346112886	.	164000001	164240000	#FF9191	1	0.75
chr2	164240001	164480000	A.2.1.1.1.1.2.1.1.1	0.759318423855165	.	164240001	164480000	#FF9191	1	0.75
chr2	164480001	164640000	A.1.1.1.2.2.2.2.1.2	0.961661341853035	.	164480001	164640000	#FF0000	1	1
chr2	164640001	164920000	A.1.2.1.1.1.2.2.1.1.2	0.880724174653887	.	164640001	164920000	#FF4848	1	0.875
chr2	164920001	165240000	A.2.2.2.1.1.2.2.2.1	0.549520766773163	.	164920001	165240000	#FFDADA	1	0.625
chr2	165240001	165400000	A.2.1.1.2.2.1.2.2.1.1.2	0.699680511182109	.	165240001	165400000	#FF9191	1	0.75
chr2	165400001	165600000	A.1.2.1.2.2.2.1.2.1.1.2	0.840255591054313	.	165400001	165600000	#FF4848	1	0.875
chr2	165600001	165880000	A.1.1.2.1.1.2.1	0.951011714589989	.	165600001	165880000	#FF0000	1	1
chr2	165880001	166080000	B.1.1.2.2.2.2.2.2.1	0.378061767838126	.	165880001	166080000	#DADAFF	1	0.5
chr2	166080001	166400000	B.2.1.2.1.2.2.1.1	0.158679446219382	.	166080001	166400000	#4848FF	1	0.25
chr2	166400001	166600000	B.1.2.2.1.2.1.2.2	0.293929712460064	.	166400001	166600000	#9191FF	1	0.375
chr2	166600001	166840000	B.1.1.1.1.1.1.1.1.2.2	0.494142705005325	.	166600001	166840000	#DADAFF	1	0.5
chr2	166840001	167280000	B.1.2.2.1.2.2.2.2	0.289669861554846	.	166840001	167280000	#9191FF	1	0.375
chr2	167280001	167480000	B.2.1.2.1.2.1.2.1.1.1	0.162939297124601	.	167280001	167480000	#4848FF	1	0.25
chr2	167480001	167800000	B.2.2.1.2.2.2.1.1	0.060702875399361	.	167480001	167800000	#0000FF	1	0.125
chr2	167800001	167960000	B.2.1.1.1.2.2.2.1.1	0.236421725239617	.	167800001	167960000	#4848FF	1	0.25
chr2	167960001	168120000	A.2.2.2.1.1.2.2.1.1	0.551650692225772	.	167960001	168120000	#FFDADA	1	0.625
chr2	168120001	168280000	B.1.1.1.1.1.2.1.2.2	0.479233226837061	.	168120001	168280000	#DADAFF	1	0.5
chr2	168280001	168600000	B.1.1.1.1.1.2.1.1.2.1	0.482428115015974	.	168280001	168600000	#DADAFF	1	0.5
chr2	168600001	168720000	A.2.1.1.2.2.1.1.1.2.1	0.70926517571885	.	168600001	168720000	#FF9191	1	0.75
chr2	168720001	169000000	A.2.1.2.1.1.2.2.2.2.1.2	0.676251331203408	.	168720001	169000000	#FF9191	1	0.75
chr2	169000001	169120000	A.1.2.1.2.2.2.1.2.1.1.1	0.841320553780618	.	169000001	169120000	#FF4848	1	0.875
chr2	169120001	169320000	B.1.2.2.1.2.1.2.1	0.294994675186368	.	169120001	169320000	#9191FF	1	0.375
chr2	169320001	169480000	B.1.1.2.2.2.2.2.2.2	0.376996805111821	.	169320001	169480000	#DADAFF	1	0.5
chr2	169480001	169840000	B.2.1.1.1.2.2.1.2	0.237486687965921	.	169480001	169840000	#4848FF	1	0.25
chr2	169840001	170000000	A.2.1.2.1.2.1.2.2.1	0.667731629392971	.	169840001	170000000	#FF9191	1	0.75
chr2	170000001	170360000	B.2.2.1.2.2.2.1.2.2.2	0.0575079872204473	.	170000001	170360000	#0000FF	1	0.125
chr2	170360001	170600000	A.2.1.2.1.1.2.2.2.2.2	0.675186368477103	.	170360001	170600000	#FF9191	1	0.75
chr2	170600001	170720000	A.2.1.1.2.2.1.2.2.2.1	0.697550585729499	.	170600001	170720000	#FF9191	1	0.75
chr2	170720001	171040000	B.1.1.1.1.1.1.1.1.2.1	0.495207667731629	.	170720001	171040000	#DADAFF	1	0.5
chr2	171040001	171320000	B.2.1.2.1.2.1.2.1.1.2	0.161874334398296	.	171040001	171320000	#4848FF	1	0.25
chr2	171320001	171560000	B.1.2.1.1.2.1.1.1.2.2	0.359957401490948	.	171320001	171560000	#9191FF	1	0.375
chr2	171560001	171760000	A.2.1.1.2.2.1.2.2.1.2	0.698615548455804	.	171560001	171760000	#FF9191	1	0.75
chr2	171760001	172040000	A.1.2.1.2.2.2.1.2.1.2.1	0.839190628328009	.	171760001	172040000	#FF4848	1	0.875
chr2	172040001	172320000	A.2.1.1.2.1.1.2.1.1	0.728434504792332	.	172040001	172320000	#FF9191	1	0.75
chr2	172320001	172520000	B.1.2.2.1.2.2.1	0.292864749733759	.	172320001	172520000	#9191FF	1	0.375
chr2	172520001	172800000	A.2.1.1.1.1.1.2.1	0.761448349307774	.	172520001	172800000	#FF9191	1	0.75
chr2	172800001	172960000	A.1.2.1.2.2.2.1.2.1.2.2	0.838125665601704	.	172800001	172960000	#FF4848	1	0.875
chr2	172960001	173160000	A.2.1.1.2.2.1.2.2.1.1.1	0.700745473908413	.	172960001	173160000	#FF9191	1	0.75
chr2	173160001	173280000	B.1.1.1.1.2.1.2.2.2	0.466453674121406	.	173160001	173280000	#DADAFF	1	0.5
chr2	173280001	173600000	A.2.1.2.2.2.1.1.1	0.637912673056443	.	173280001	173600000	#FF9191	1	0.75
chr2	173600001	173880000	B.2.1.1.1.1.1.2.2.2	0.251331203407881	.	173600001	173880000	#4848FF	1	0.25
chr2	173880001	174080000	A.1.1.1.2.2.2.2.2.1.2	0.959531416400426	.	173880001	174080000	#FF0000	1	1
chr2	174080001	174200000	B.1.1.1.1.2.1.2.2.1	0.46751863684771	.	174080001	174200000	#DADAFF	1	0.5
chr2	174200001	174400000	A.2.2.1.2.1.1.1.2.2	0.591054313099042	.	174200001	174400000	#FFDADA	1	0.625
chr2	174400001	174560000	A.1.2.2.1.1.1.1.1.2.2	0.829605963791267	.	174400001	174560000	#FF4848	1	0.875
chr2	174560001	174720000	A.2.2.2.2.2.2.1.1.2	0.503727369542066	.	174560001	174720000	#FFDADA	1	0.625
chr2	174720001	174920000	A.1.1.1.2.2.2.2.2.1.1	0.960596379126731	.	174720001	174920000	#FF0000	1	1
chr2	174920001	175160000	A.1.1.2.2.1.2.2.2.2	0.910543130990415	.	174920001	175160000	#FF0000	1	1
chr2	175160001	175320000	A.2.1.1.2.2.1.2.2.2.2	0.696485623003195	.	175160001	175320000	#FF9191	1	0.75
chr2	175320001	175600000	A.2.2.1.2.1.1.1.2.1.2	0.592119275825346	.	175320001	175600000	#FFDADA	1	0.625
chr2	175600001	175840000	A.1.1.2.2.1.2.2.1.1	0.913738019169329	.	175600001	175840000	#FF0000	1	1
chr2	175840001	176040000	A.1.2.2.1.1.1.1.1.2.1	0.830670926517572	.	175840001	176040000	#FF4848	1	0.875
chr2	176040001	176520000	B.2.2.1.2.2.2.1.2.1	0.0596379126730564	.	176040001	176520000	#0000FF	1	0.125
chr2	176520001	176640000	B.1.2.1.1.2.1.1.2	0.358892438764643	.	176520001	176640000	#9191FF	1	0.375
chr2	176640001	176760000	B.2.1.1.1.2.2.2.1.2	0.235356762513312	.	176640001	176760000	#4848FF	1	0.25
chr2	176760001	176960000	B.1.2.1.1.1.1.2.2	0.370607028753994	.	176760001	176960000	#9191FF	1	0.375
chr2	176960001	177400000	A.1.2.2.2.1.2.1.2	0.788072417465389	.	176960001	177400000	#FF4848	1	0.875
chr2	177400001	177520000	A.1.1.2.2.1.2.2.1.2	0.912673056443025	.	177400001	177520000	#FF0000	1	1
chr2	177520001	177840000	B.1.2.2.1.2.2.2.1.1	0.291799787007455	.	177520001	177840000	#9191FF	1	0.375
chr2	177840001	178040000	B.1.2.1.1.1.1.2.1	0.371671991480298	.	177840001	178040000	#9191FF	1	0.375
chr2	178040001	178440000	A.1.1.1.1.2.2.2.1.1	0.98615548455804	.	178040001	178440000	#FF0000	1	1
chr2	178440001	178680000	A.2.2.1.1.2.1.1.2	0.603833865814696	.	178440001	178680000	#FFDADA	1	0.625
chr2	178680001	179040000	B.1.2.1.1.2.1.2.1	0.357827476038339	.	178680001	179040000	#9191FF	1	0.375
chr2	179040001	179240000	A.2.2.1.1.2.1.1.1	0.604898828541001	.	179040001	179240000	#FFDADA	1	0.625
chr2	179240001	179440000	A.1.2.1.1.1.2.2.2.1.1	0.878594249201278	.	179240001	179440000	#FF4848	1	0.875
chr2	179440001	179960000	B.2.2.1.2.2.1.2.1	0.0638977635782748	.	179440001	179960000	#0000FF	1	0.125
chr2	179960001	180160000	A.2.2.2.2.2.1.1	0.510117145899894	.	179960001	180160000	#FFDADA	1	0.625
chr2	180160001	180280000	B.2.1.1.1.1.1.2.1	0.25346112886049	.	180160001	180280000	#4848FF	1	0.25
chr2	180280001	180560000	A.2.1.2.1.1.2.2.2.2.1.1	0.677316293929712	.	180280001	180560000	#FF9191	1	0.75
chr2	180560001	180920000	B.1.2.2.1.2.2.2.1.2	0.29073482428115	.	180560001	180920000	#9191FF	1	0.375
chr2	180920001	181480000	B.1.1.2.2.2.2.1.1.2	0.383386581469649	.	180920001	181480000	#DADAFF	1	0.5
chr2	181480001	181640000	A.2.1.2.1.1.2.2.2.1	0.678381256656017	.	181480001	181640000	#FF9191	1	0.75
chr2	181640001	181840000	B.1.2.1.1.1.1.1.2.2.2	0.372736954206603	.	181640001	181840000	#9191FF	1	0.375
chr2	181840001	182160000	A.2.2.2.1.1.2.2.2.2.1	0.548455804046858	.	181840001	182160000	#FFDADA	1	0.625
chr2	182160001	182400000	B.2.1.1.1.2.2.1.1	0.238551650692226	.	182160001	182400000	#4848FF	1	0.25
chr2	182400001	182640000	B.1.1.2.2.2.2.2.1.1	0.380191693290735	.	182400001	182640000	#DADAFF	1	0.5
chr2	182640001	182840000	A.2.1.1.2.2.1.1.2.2.2	0.702875399361022	.	182640001	182840000	#FF9191	1	0.75
chr2	182840001	183120000	B.2.1.1.1.2.2.2.2	0.234291799787007	.	182840001	183120000	#4848FF	1	0.25
chr2	183120001	183280000	A.2.2.2.1.1.2.2.2.2.2	0.547390841320554	.	183120001	183280000	#FFDADA	1	0.625
chr2	183280001	183640000	B.1.1.1.1.1.2.2.2	0.474973375931842	.	183280001	183640000	#DADAFF	1	0.5
chr2	183640001	183760000	B.1.1.2.2.2.2.2.1.2	0.37912673056443	.	183640001	183760000	#DADAFF	1	0.5
chr2	183760001	184080000	A.1.2.2.1.1.1.1.2	0.828541001064963	.	183760001	184080000	#FF4848	1	0.875
chr2	184080001	184360000	B.2.1.2.1.2.2.2.2.2.2	0.152289669861555	.	184080001	184360000	#4848FF	1	0.25
chr2	184360001	184760000	B.2.2.2.2.1.2.1.1	0.0159744408945687	.	184360001	184760000	#0000FF	1	0.125
chr2	184760001	185080000	B.2.2.1.2.2.2.2.1	0.0564430244941427	.	184760001	185080000	#0000FF	1	0.125
chr2	185080001	185280000	B.2.1.2.1.2.2.2.2.2.1	0.153354632587859	.	185080001	185280000	#4848FF	1	0.25
chr2	185280001	185440000	B.2.1.2.1.2.2.2.1	0.155484558040469	.	185280001	185440000	#4848FF	1	0.25
chr2	185440001	185880000	B.2.2.2.1.1.2.2	0.0340788072417465	.	185440001	185880000	#0000FF	1	0.125
chr2	185880001	185960000	B.2.1.2.1.1.2.1.1.1	0.172523961661342	.	185880001	185960000	#4848FF	1	0.25
chr2	185960001	186120000	B.2.2.1.2.2.1.2.2.2	0.0617678381256656	.	185960001	186120000	#0000FF	1	0.125
chr2	186120001	186360000	B.2.2.1.2.2.1.1.2	0.0649627263045793	.	186120001	186360000	#0000FF	1	0.125
chr2	186360001	186520000	B.1.2.1.1.2.2.1.1.2.2	0.35356762513312	.	186360001	186520000	#9191FF	1	0.375
chr2	186520001	186800000	B.2.1.2.1.1.1.2.2.2.2	0.173588924387646	.	186520001	186800000	#4848FF	1	0.25
chr2	186800001	187160000	B.2.1.2.1.1.1.2.2.2.1	0.174653887113951	.	186800001	187160000	#4848FF	1	0.25
chr2	187160001	187360000	B.1.1.1.1.2.2.1.1.1.1.2.1	0.464323748668797	.	187160001	187360000	#DADAFF	1	0.5
chr2	187360001	187520000	A.1.1.2.1.1.1.1.2.2	0.954206602768903	.	187360001	187520000	#FF0000	1	1
chr2	187520001	188040000	B.1.2.1.1.2.2.1.2	0.352502662406816	.	187520001	188040000	#9191FF	1	0.375
chr2	188040001	188160000	B.1.1.2.2.1.1.2.2.1	0.397231096911608	.	188040001	188160000	#DADAFF	1	0.5
chr2	188160001	188320000	A.2.1.1.2.2.1.1.1.2.2.1	0.708200212992545	.	188160001	188320000	#FF9191	1	0.75
chr2	188320001	188480000	A.2.1.1.2.2.1.1.2.2.1.2	0.703940362087327	.	188320001	188480000	#FF9191	1	0.75
chr2	188480001	188840000	B.1.1.1.1.1.1.1.2.1	0.49307774227902	.	188480001	188840000	#DADAFF	1	0.5
chr2	188840001	189160000	A.1.2.1.1.1.2.2.2.2.1	0.876464323748669	.	188840001	189160000	#FF4848	1	0.875
chr2	189160001	189360000	A.1.1.2.2.1.1.1.1.1.2	0.932907348242812	.	189160001	189360000	#FF0000	1	1
chr2	189360001	189560000	B.1.1.1.1.2.2.1.1.2.1	0.461128860489883	.	189360001	189560000	#DADAFF	1	0.5
chr2	189560001	189680000	A.2.2.2.2.2.1.2.2.2	0.505857294994675	.	189560001	189680000	#FFDADA	1	0.625
chr2	189680001	189960000	B.1.1.2.2.2.2.1.2.1	0.382321618743344	.	189680001	189960000	#DADAFF	1	0.5
chr2	189960001	190360000	A.1.2.2.2.1.2.1.1	0.789137380191693	.	189960001	190360000	#FF4848	1	0.875
chr2	190360001	190520000	B.1.2.2.1.1.1.2.1.1	0.307774227902023	.	190360001	190520000	#9191FF	1	0.375
chr2	190520001	190760000	A.2.1.1.2.2.1.1.1.2.2.2	0.707135250266241	.	190520001	190760000	#FF9191	1	0.75
chr2	190760001	191120000	B.1.1.2.2.2.2.1.2.2	0.381256656017039	.	190760001	191120000	#DADAFF	1	0.5
chr2	191120001	191320000	A.2.1.2.1.1.1.2.1	0.690095846645367	.	191120001	191320000	#FF9191	1	0.75
chr2	191320001	191520000	A.2.1.1.1.1.1.1.1.1	0.766773162939297	.	191320001	191520000	#FF9191	1	0.75
chr2	191520001	191680000	A.1.1.2.2.1.1.1.1.1.1	0.933972310969116	.	191520001	191680000	#FF0000	1	1
chr2	191680001	191880000	A.1.1.1.1.2.2.1	0.987220447284345	.	191680001	191880000	#FF0000	1	1
chr2	191880001	192040000	A.2.1.2.1.2.2.1.2.1.1.2.2	0.659211927582535	.	191880001	192040000	#FF9191	1	0.75
chr2	192040001	192440000	A.1.1.1.1.2.2.2.2.2	0.982960596379127	.	192040001	192440000	#FF0000	1	1
chr2	192440001	192560000	A.1.1.1.2.2.2.2.2.2	0.958466453674121	.	192440001	192560000	#FF0000	1	1
chr2	192560001	192800000	A.1.2.2.2.1.1.2.1.1.1	0.795527156549521	.	192560001	192800000	#FF4848	1	0.875
chr2	192800001	193000000	A.2.1.2.1.2.2.2.2	0.654952076677316	.	192800001	193000000	#FF9191	1	0.75
chr2	193000001	193480000	B.1.2.1.1.1.1.1.2.2.1	0.373801916932907	.	193000001	193480000	#9191FF	1	0.375
chr2	193480001	193640000	B.2.1.1.1.1.1.1.2.2	0.254526091586794	.	193480001	193640000	#4848FF	1	0.25
chr2	193640001	193960000	B.2.1.2.1.1.2.1.1.2	0.171458998935037	.	193640001	193960000	#4848FF	1	0.25
chr2	193960001	194200000	B.2.1.1.1.1.1.1.2.1	0.255591054313099	.	193960001	194200000	#4848FF	1	0.25
chr2	194200001	194320000	B.1.2.1.1.2.2.1.1.2.1	0.354632587859425	.	194200001	194320000	#9191FF	1	0.375
chr2	194320001	194640000	B.1.2.2.1.1.2.1.2	0.303514376996805	.	194320001	194640000	#9191FF	1	0.375
chr2	194640001	194840000	B.1.1.1.1.2.2.1.1.2.2	0.460063897763578	.	194640001	194840000	#DADAFF	1	0.5
chr2	194840001	195080000	B.2.1.1.1.1.2.2.2.2	0.246006389776358	.	194840001	195080000	#4848FF	1	0.25
chr2	195080001	195320000	B.2.1.2.1.1.1.2.2.1.2	0.175718849840256	.	195080001	195320000	#4848FF	1	0.25
chr2	195320001	195640000	B.2.1.2.1.1.1.2.2.1.1.2	0.17678381256656	.	195320001	195640000	#4848FF	1	0.25
chr2	195640001	195800000	B.1.2.2.1.1.1.2.2	0.305644302449414	.	195640001	195800000	#9191FF	1	0.375
chr2	195800001	196120000	B.1.2.1.1.1.1.1.1	0.375931842385517	.	195800001	196120000	#9191FF	1	0.375
chr2	196120001	196360000	A.2.2.2.2.2.1.2.1.1	0.509052183173589	.	196120001	196360000	#FFDADA	1	0.625
chr2	196360001	196600000	A.1.2.1.1.1.2.2.1.1.1	0.881789137380192	.	196360001	196600000	#FF4848	1	0.875
chr2	196600001	196920000	B.1.1.1.1.2.2.2.1.2	0.45580404685836	.	196600001	196920000	#DADAFF	1	0.5
chr2	196920001	197280000	A.1.1.2.1.1.1.1.1.1	0.957401490947817	.	196920001	197280000	#FF0000	1	1
chr2	197280001	197680000	A.1.2.2.2.1.2.2.2.1	0.78381256656017	.	197280001	197680000	#FF4848	1	0.875
chr2	197680001	197880000	A.2.1.2.1.2.1.2.2.2.1	0.666666666666667	.	197680001	197880000	#FF9191	1	0.75
chr2	197880001	198080000	B.1.1.1.1.2.2.1.1.1.1.1	0.465388711395101	.	197880001	198080000	#DADAFF	1	0.5
chr2	198080001	198240000	B.1.1.1.1.2.2.1.1.1.2	0.462193823216187	.	198080001	198240000	#DADAFF	1	0.5
chr2	198240001	198440000	A.1.1.2.2.1.1.1.2.2	0.927582534611289	.	198240001	198440000	#FF0000	1	1
chr2	198440001	198680000	B.1.2.1.1.2.2.1.1.1	0.355697550585729	.	198440001	198680000	#9191FF	1	0.375
chr2	198680001	198920000	B.2.1.2.1.1.2.1.2	0.170394036208733	.	198680001	198920000	#4848FF	1	0.25
chr2	198920001	199120000	B.2.2.1.2.2.1.1.1	0.0660276890308839	.	198920001	199120000	#0000FF	1	0.125
chr2	199120001	199240000	B.1.2.2.1.1.2.2.2.1	0.298189563365282	.	199120001	199240000	#9191FF	1	0.375
chr2	199240001	199400000	B.2.1.2.1.2.2.2.2.1	0.154419595314164	.	199240001	199400000	#4848FF	1	0.25
chr2	199400001	199560000	B.1.2.2.1.1.1.1.2.2	0.308839190628328	.	199400001	199560000	#9191FF	1	0.375
chr2	199560001	199680000	B.2.1.1.1.2.1.2.2.1	0.240681576144835	.	199560001	199680000	#4848FF	1	0.25
chr2	199680001	199920000	B.2.1.1.1.2.1.2.2.2	0.23961661341853	.	199680001	199920000	#4848FF	1	0.25
chr2	199920001	200360000	A.2.2.1.2.2.2.1.2	0.565495207667732	.	199920001	200360000	#FFDADA	1	0.625
chr2	200360001	200720000	B.2.1.1.1.2.1.1.1.1	0.244941427050053	.	200360001	200720000	#4848FF	1	0.25
chr2	200720001	200880000	A.2.1.1.2.2.1.1.1.1	0.710330138445154	.	200720001	200880000	#FF9191	1	0.75
chr2	200880001	201160000	B.1.1.1.1.2.2.1.2.1	0.458998935037274	.	200880001	201160000	#DADAFF	1	0.5
chr2	201160001	201520000	A.1.1.1.1.2.2.2.2.1	0.984025559105431	.	201160001	201520000	#FF0000	1	1
chr2	201520001	201680000	A.1.2.1.2.2.2.1.2.2	0.837060702875399	.	201520001	201680000	#FF4848	1	0.875
chr2	201680001	201800000	A.1.2.1.2.1.2.2.2	0.846645367412141	.	201680001	201800000	#FF4848	1	0.875
chr2	201800001	201920000	A.1.2.2.2.1.1.2.2.2	0.790202342917998	.	201800001	201920000	#FF4848	1	0.875
chr2	201920001	202120000	A.1.1.2.2.1.1.2.1.2.1	0.925452609158679	.	201920001	202120000	#FF0000	1	1
chr2	202120001	202360000	A.1.2.2.1.1.1.1.1.1	0.831735889243876	.	202120001	202360000	#FF4848	1	0.875
chr2	202360001	202480000	B.1.1.1.1.2.2.1.2.2	0.457933972310969	.	202360001	202480000	#DADAFF	1	0.5
chr2	202480001	202760000	A.1.1.2.2.1.1.1.2.1.2	0.928647497337593	.	202480001	202760000	#FF0000	1	1
chr2	202760001	203040000	A.2.2.1.2.1.1.1.2.1.1	0.593184238551651	.	202760001	203040000	#FFDADA	1	0.625
chr2	203040001	203240000	A.1.2.2.2.1.1.2.1.2	0.793397231096912	.	203040001	203240000	#FF4848	1	0.875
chr2	203240001	203360000	A.2.2.1.1.2.1.2.2.1	0.601703940362087	.	203240001	203360000	#FFDADA	1	0.625
chr2	203360001	203480000	A.2.2.2.1.1.1.1.1	0.559105431309904	.	203360001	203480000	#FFDADA	1	0.625
chr2	203480001	203640000	A.2.2.1.1.2.1.2.2.2	0.600638977635783	.	203480001	203640000	#FFDADA	1	0.625
chr2	203640001	203920000	A.1.2.2.2.1.2.2.1.2.1	0.78594249201278	.	203640001	203920000	#FF4848	1	0.875
chr2	203920001	204000000	A.2.2.1.1.2.1.2.1	0.602768903088392	.	203920001	204000000	#FFDADA	1	0.625
chr2	204000001	204400000	A.1.2.1.2.2.2.1.1	0.842385516506922	.	204000001	204400000	#FF4848	1	0.875
chr2	204400001	204720000	A.2.1.1.2.2.1.1.2.2.1.1	0.705005324813632	.	204400001	204720000	#FF9191	1	0.75
chr2	204720001	204960000	B.2.1.1.1.2.1.1.1.2	0.243876464323749	.	204720001	204960000	#4848FF	1	0.25
chr2	204960001	205280000	B.2.1.1.1.1.2.2.2.1	0.247071352502662	.	204960001	205280000	#4848FF	1	0.25
chr2	205280001	205520000	B.1.1.1.1.2.2.2.1.1	0.456869009584665	.	205280001	205520000	#DADAFF	1	0.5
chr2	205520001	205920000	A.2.2.2.1.1.2.1.1	0.553780617678381	.	205520001	205920000	#FFDADA	1	0.625
chr2	205920001	206520000	B.1.2.2.1.1.2.1.1	0.30457933972311	.	205920001	206520000	#9191FF	1	0.375
chr2	206520001	206680000	A.1.2.1.2.1.1.2.2.1	0.854100106496273	.	206520001	206680000	#FF4848	1	0.875
chr2	206680001	206840000	A.2.2.2.1.1.1.2.1	0.55591054313099	.	206680001	206840000	#FFDADA	1	0.625
chr2	206840001	207040000	A.2.1.1.1.1.1.1.1.2.1	0.765708200212993	.	206840001	207040000	#FF9191	1	0.75
chr2	207040001	207560000	B.2.1.1.1.2.1.1.2	0.242811501597444	.	207040001	207560000	#4848FF	1	0.25
chr2	207560001	207680000	A.2.2.2.2.2.1.2.2.1	0.50692225772098	.	207560001	207680000	#FFDADA	1	0.625
chr2	207680001	207920000	B.1.1.1.1.2.2.1.1.1.1.2.2	0.463258785942492	.	207680001	207920000	#DADAFF	1	0.5
chr2	207920001	208320000	A.1.1.1.2.2.1.1.2	0.966986155484558	.	207920001	208320000	#FF0000	1	1
chr2	208320001	208680000	A.1.1.1.2.2.1.1.1	0.968051118210863	.	208320001	208680000	#FF0000	1	1
chr2	208680001	208760000	A.1.2.1.2.1.1.1	0.856230031948882	.	208680001	208760000	#FF4848	1	0.875
chr2	208760001	208960000	A.2.1.1.1.1.1.1.1.2.2	0.764643237486688	.	208760001	208960000	#FF9191	1	0.75
chr2	208960001	209080000	B.1.2.2.1.1.1.1.2.1	0.309904153354633	.	208960001	209080000	#9191FF	1	0.375
chr2	209080001	209240000	A.2.1.2.1.2.1.2.1.2.1	0.66986155484558	.	209080001	209240000	#FF9191	1	0.75
chr2	209240001	209920000	B.2.2.1.2.2.2.2.2	0.0553780617678381	.	209240001	209920000	#0000FF	1	0.125
chr2	209920001	210200000	B.2.1.2.1.1.1.2.1.1.1	0.183173588924388	.	209920001	210200000	#4848FF	1	0.25
chr2	210200001	210440000	A.2.1.1.1.1.2.2	0.756123535676251	.	210200001	210440000	#FF9191	1	0.75
chr2	210440001	210840000	B.2.1.2.1.1.1.2.2.1.1.1	0.177848775292865	.	210440001	210840000	#4848FF	1	0.25
chr2	210840001	211080000	A.2.1.2.1.2.1.2.1.1	0.670926517571885	.	210840001	211080000	#FF9191	1	0.75
chr2	211080001	211280000	B.1.2.2.1.1.2.2.2.2	0.297124600638978	.	211080001	211280000	#9191FF	1	0.375
chr2	211280001	211520000	B.1.1.2.2.1.1.1.2	0.400425985090522	.	211280001	211520000	#DADAFF	1	0.5
chr2	211520001	211760000	B.2.1.2.1.1.1.2.1.2.2.1	0.179978700745474	.	211520001	211760000	#4848FF	1	0.25
chr2	211760001	212120000	B.2.1.2.1.1.2.2.1	0.169329073482428	.	211760001	212120000	#4848FF	1	0.25
chr2	212120001	212520000	B.2.2.1.2.2.1.2.2.1	0.0628328008519702	.	212120001	212520000	#0000FF	1	0.125
chr2	212520001	212800000	B.2.1.2.1.1.2.2.2	0.168264110756124	.	212520001	212800000	#4848FF	1	0.25
chr2	212800001	212920000	B.2.1.1.1.1.2.1	0.250266240681576	.	212800001	212920000	#4848FF	1	0.25
chr2	212920001	213240000	B.1.2.2.1.1.2.2.1.1.2.1	0.301384451544196	.	212920001	213240000	#9191FF	1	0.375
chr2	213240001	213360000	A.2.2.2.1.1.1.2.2	0.554845580404686	.	213240001	213360000	#FFDADA	1	0.625
chr2	213360001	213520000	B.1.2.2.1.1.1.1.1.2	0.310969116080937	.	213360001	213520000	#9191FF	1	0.375
chr2	213520001	213760000	B.1.1.2.2.1.1.1.1.2.1	0.402555910543131	.	213520001	213760000	#DADAFF	1	0.5
chr2	213760001	214080000	B.1.1.2.2.1.2.1.2.1.2.2.1	0.390841320553781	.	213760001	214080000	#DADAFF	1	0.5
chr2	214080001	214200000	A.2.2.2.2.2.2.2.1.2	0.500532481363152	.	214080001	214200000	#FFDADA	1	0.625
chr2	214200001	214600000	B.2.1.2.1.1.1.2.1.2.2.2	0.178913738019169	.	214200001	214600000	#4848FF	1	0.25
chr2	214600001	214840000	B.1.2.1.1.1.2.2.2.2	0.364217252396166	.	214600001	214840000	#9191FF	1	0.375
chr2	214840001	215000000	A.2.1.1.2.2.1.1.2.1	0.706070287539936	.	214840001	215000000	#FF9191	1	0.75
chr2	215000001	215160000	B.1.1.2.2.1.2.1.2.1.2.2.2	0.389776357827476	.	215000001	215160000	#DADAFF	1	0.5
chr2	215160001	215360000	B.2.1.2.1.1.1.2.1.1.2	0.182108626198083	.	215160001	215360000	#4848FF	1	0.25
chr2	215360001	215600000	B.1.2.2.1.1.2.2.1.1.2.2	0.300319488817891	.	215360001	215600000	#9191FF	1	0.375
chr2	215600001	215720000	A.2.2.1.1.2.2.2.2.1	0.597444089456869	.	215600001	215720000	#FFDADA	1	0.625
chr2	215720001	215960000	B.1.1.2.2.1.2.1.2.1.2.1	0.391906283280085	.	215720001	215960000	#DADAFF	1	0.5
chr2	215960001	216160000	B.1.1.2.2.1.1.1.1.1	0.403620873269436	.	215960001	216160000	#DADAFF	1	0.5
chr2	216160001	216480000	A.1.1.2.2.1.1.1.1.2	0.931842385516507	.	216160001	216480000	#FF0000	1	1
chr2	216480001	216720000	A.1.1.1.2.2.1.2	0.965921192758253	.	216480001	216720000	#FF0000	1	1
chr2	216720001	216880000	A.2.1.2.1.1.1.1.2	0.691160809371672	.	216720001	216880000	#FF9191	1	0.75
chr2	216880001	217080000	A.1.2.1.2.1.1.2.2.2.1.2	0.851970181043664	.	216880001	217080000	#FF4848	1	0.875
chr2	217080001	217440000	A.2.1.2.1.1.1.2.2	0.689030883919063	.	217080001	217440000	#FF9191	1	0.75
chr2	217440001	217560000	B.1.1.2.2.1.1.2.1.1	0.399361022364217	.	217440001	217560000	#DADAFF	1	0.5
chr2	217560001	217680000	A.2.1.2.1.2.2.1.2.1.2	0.65814696485623	.	217560001	217680000	#FF9191	1	0.75
chr2	217680001	217880000	B.1.1.1.1.2.1.1.1.2	0.472843450479233	.	217680001	217880000	#DADAFF	1	0.5
chr2	217880001	218040000	A.2.1.2.1.1.1.1.1	0.692225772097977	.	217880001	218040000	#FF9191	1	0.75
chr2	218040001	218320000	A.2.2.2.2.2.2.2.2.1	0.499467518636848	.	218040001	218320000	#FFDADA	1	0.625
chr2	218320001	218640000	B.1.2.1.1.1.2.1.2	0.368477103301384	.	218320001	218640000	#9191FF	1	0.375
chr2	218640001	218880000	A.1.2.1.2.1.1.2.1	0.855165069222577	.	218640001	218880000	#FF4848	1	0.875
chr2	218880001	219080000	B.1.2.1.1.1.2.1.1	0.369542066027689	.	218880001	219080000	#9191FF	1	0.375
chr2	219080001	219240000	A.1.2.2.2.1.1.1.2	0.796592119275825	.	219080001	219240000	#FF4848	1	0.875
chr2	219240001	219600000	A.1.2.1.2.1.2.1.1	0.849840255591054	.	219240001	219600000	#FF4848	1	0.875
chr2	219600001	219800000	A.2.1.2.1.2.2.1.2.2	0.657082002129925	.	219600001	219800000	#FF9191	1	0.75
chr2	219800001	220040000	A.2.2.1.2.1.2.1	0.586794462193823	.	219800001	220040000	#FFDADA	1	0.625
chr2	220040001	220200000	A.1.2.1.2.1.2.2.1	0.847710330138445	.	220040001	220200000	#FF4848	1	0.875
chr2	220200001	220400000	A.1.2.2.2.1.1.2.2.1.2	0.791267305644302	.	220200001	220400000	#FF4848	1	0.875
chr2	220440001	220560000	A.1.2.2.2.1.1.2.2.1.2	0.791267305644302	.	220440001	220560000	#FF4848	1	0.875
chr2	220560001	221000000	B.1.2.1.1.2.2.2.1.2.1	0.350372736954207	.	220560001	221000000	#9191FF	1	0.375
chr2	221000001	221160000	A.1.2.2.2.1.1.1.1.2	0.79765708200213	.	221000001	221160000	#FF4848	1	0.875
chr2	221160001	221360000	B.1.1.1.1.2.1.1.2.2	0.470713525026624	.	221160001	221360000	#DADAFF	1	0.5
chr2	221360001	221440000	A.2.1.2.1.2.1.2.2.2.2	0.665601703940362	.	221360001	221440000	#FF9191	1	0.75
chr2	221440001	221760000	B.1.1.2.2.1.2.1.2.1.1	0.39297124600639	.	221440001	221760000	#DADAFF	1	0.5
chr2	221760001	221840000	B.1.2.1.1.1.2.2.1	0.36741214057508	.	221760001	221840000	#9191FF	1	0.375
chr2	221840001	222000000	B.1.2.1.1.1.2.2.2.1.1	0.366347177848775	.	221840001	222000000	#9191FF	1	0.375
chr2	222000001	222280000	B.1.2.2.1.1.2.2.1.2	0.299254526091587	.	222000001	222280000	#9191FF	1	0.375
chr2	222280001	222360000	B.1.1.2.2.1.1.2.2.2.1	0.396166134185303	.	222280001	222360000	#DADAFF	1	0.5
chr2	222360001	222760000	B.1.1.1.1.2.1.1.1.1	0.473908413205538	.	222360001	222760000	#DADAFF	1	0.5
chr2	222760001	222920000	B.1.1.2.2.1.2.2.2	0.386581469648562	.	222760001	222920000	#DADAFF	1	0.5
chr2	222920001	223480000	B.2.1.1.1.1.2.2.1.2	0.248136315228967	.	222920001	223480000	#4848FF	1	0.25
chr2	223480001	223720000	A.1.2.2.2.1.1.2.1.1.2	0.794462193823216	.	223480001	223720000	#FF4848	1	0.875
chr2	223720001	223960000	A.1.1.2.2.1.1.1.2.1.1.1	0.930777422790202	.	223720001	223960000	#FF0000	1	1
chr2	223960001	224320000	B.1.2.1.1.2.2.2.1.1	0.351437699680511	.	223960001	224320000	#9191FF	1	0.375
chr2	224320001	224560000	A.2.2.1.1.2.2.2.1	0.598509052183174	.	224320001	224560000	#FFDADA	1	0.625
chr2	224560001	224840000	A.1.1.2.1.1.1.2.2	0.952076677316294	.	224560001	224840000	#FF0000	1	1
chr2	224840001	225120000	A.2.1.2.1.2.2.1.2.1.1.1	0.661341853035144	.	224840001	225120000	#FF9191	1	0.75
chr2	225120001	225320000	A.2.2.2.2.2.2.2.2.2	0.498402555910543	.	225120001	225320000	#FFDADA	1	0.625
chr2	225320001	225480000	A.1.2.2.2.1.1.1.1.1.2	0.798722044728435	.	225320001	225480000	#FF4848	1	0.875
chr2	225480001	225680000	A.2.2.1.2.1.2.2	0.585729499467519	.	225480001	225680000	#FFDADA	1	0.625
chr2	225680001	226000000	A.1.2.1.1.1.2.2.1.2	0.879659211927583	.	225680001	226000000	#FF4848	1	0.875
chr2	226000001	226120000	B.1.1.2.2.1.2.2.1	0.387646432374867	.	226000001	226120000	#DADAFF	1	0.5
chr2	226120001	226320000	B.1.2.2.1.1.1.1.1.1	0.312034078807242	.	226120001	226320000	#9191FF	1	0.375
chr2	226320001	226480000	B.1.1.1.1.2.1.1.2.1	0.471778487752929	.	226320001	226480000	#DADAFF	1	0.5
chr2	226480001	226720000	B.1.1.2.2.1.2.1.2.2	0.388711395101171	.	226480001	226720000	#DADAFF	1	0.5
chr2	226720001	227280000	A.1.2.2.2.1.2.2.2.2	0.782747603833866	.	226720001	227280000	#FF4848	1	0.875
chr2	227280001	227480000	A.1.2.1.2.1.1.2.2.2.2	0.850905218317359	.	227280001	227480000	#FF4848	1	0.875
chr2	227480001	227680000	A.1.1.2.2.1.1.1.2.1.1.2	0.929712460063898	.	227480001	227680000	#FF0000	1	1
chr2	227680001	227880000	A.2.2.2.2.2.1.2.1.2	0.507987220447284	.	227680001	227880000	#FFDADA	1	0.625
chr2	227880001	228160000	B.1.2.1.1.2.2.2.1.2.2	0.349307774227902	.	227880001	228160000	#9191FF	1	0.375
chr2	228160001	228240000	A.2.2.1.1.2.2.2.2.2	0.596379126730564	.	228160001	228240000	#FFDADA	1	0.625
chr2	228240001	228440000	A.1.2.2.2.1.1.1.1.1.1	0.799787007454739	.	228240001	228440000	#FF4848	1	0.875
chr2	228440001	228520000	A.2.2.2.2.2.2.2.1.1	0.501597444089457	.	228440001	228520000	#FFDADA	1	0.625
chr2	228520001	228640000	B.1.1.1.1.2.2.2.2	0.454739084132055	.	228520001	228640000	#DADAFF	1	0.5
chr2	228640001	228760000	A.1.2.2.2.1.1.2.2.1.1	0.792332268370607	.	228640001	228760000	#FF4848	1	0.875
chr2	228760001	229080000	B.2.1.1.1.1.2.2.1.1	0.249201277955272	.	228760001	229080000	#4848FF	1	0.25
chr2	229080001	229360000	B.2.1.1.1.2.1.2.1	0.24174653887114	.	229080001	229360000	#4848FF	1	0.25
chr2	229360001	229440000	B.1.1.2.2.1.1.1.1.2.2	0.401490947816826	.	229360001	229440000	#DADAFF	1	0.5
chr2	229440001	229560000	B.1.2.1.1.1.2.2.2.1.2	0.365282215122471	.	229440001	229560000	#9191FF	1	0.375
chr2	229560001	229920000	B.2.1.2.1.1.1.2.1.2.1	0.181043663471778	.	229560001	229920000	#4848FF	1	0.25
chr2	229920001	230240000	B.1.2.2.1.1.1.2.1.2	0.306709265175719	.	229920001	230240000	#9191FF	1	0.375
chr2	230240001	230400000	A.2.1.2.1.2.1.2.1.2.2	0.668796592119276	.	230240001	230400000	#FF9191	1	0.75
chr2	230400001	230600000	B.1.2.2.1.1.2.2.1.1.1	0.302449414270501	.	230400001	230600000	#9191FF	1	0.375
chr2	230600001	230800000	A.2.1.1.1.1.1.2.2	0.76038338658147	.	230600001	230800000	#FF9191	1	0.75
chr2	230800001	231200000	B.1.1.2.2.1.2.1.1	0.394036208732694	.	230800001	231200000	#DADAFF	1	0.5
chr2	231200001	231480000	A.2.1.2.1.2.2.1.2.1.1.2.1	0.660276890308839	.	231200001	231480000	#FF9191	1	0.75
chr2	231480001	231680000	A.1.2.1.2.1.1.2.2.2.1.1	0.853035143769968	.	231480001	231680000	#FF4848	1	0.875
chr2	231680001	231960000	A.2.1.2.1.2.2.1.1.2.1	0.663471778487753	.	231680001	231960000	#FF9191	1	0.75
chr2	231960001	232280000	A.1.1.2.2.1.1.2.1.2.2	0.924387646432375	.	231960001	232280000	#FF0000	1	1
chr2	232280001	232680000	A.2.1.1.1.1.1.1.2.1	0.763578274760383	.	232280001	232680000	#FF9191	1	0.75
chr2	232680001	232800000	B.1.1.2.2.1.1.2.1.2	0.398296059637913	.	232680001	232800000	#DADAFF	1	0.5
chr2	232800001	233160000	A.2.2.1.2.1.1.1.1.1	0.59531416400426	.	232800001	233160000	#FFDADA	1	0.625
chr2	233160001	233360000	B.1.1.2.2.1.1.2.2.2.2	0.395101171458999	.	233160001	233360000	#DADAFF	1	0.5
chr2	233400001	233640000	A.1.2.1.2.1.2.1.2	0.84877529286475	.	233400001	233640000	#FF4848	1	0.875
chr2	233640001	233880000	A.1.2.2.1.1.2.2	0.817891373801917	.	233640001	233880000	#FF4848	1	0.875
chr2	233880001	234000000	A.2.1.1.2.2.2.1.1	0.69542066027689	.	233880001	234000000	#FF9191	1	0.75
chr2	234080001	234200000	A.2.1.1.2.2.2.1.1	0.69542066027689	.	234080001	234200000	#FF9191	1	0.75
chr2	234200001	234520000	A.1.1.2.2.1.1.2.2.1.1.1	0.92332268370607	.	234200001	234520000	#FF0000	1	1
chr2	234520001	234680000	A.1.2.1.2.2.2.2.2.1	0.833865814696486	.	234520001	234680000	#FF4848	1	0.875
chr2	234680001	234840000	A.2.1.1.2.2.2.2	0.693290734824281	.	234680001	234840000	#FF9191	1	0.75
chr2	234840001	234880000	A.1.2.1.2.2.2.2.2.2	0.832800851970181	.	234840001	234880000	#FF4848	1	0.875
chr2	234920001	235040000	A.1.2.1.2.2.2.2.2.2	0.832800851970181	.	234920001	235040000	#FF4848	1	0.875
chr2	235040001	235280000	A.1.1.1.2.2.2.1.1	0.964856230031949	.	235040001	235280000	#FF0000	1	1
chr2	235320001	235400000	A.1.1.1.2.2.2.1.1	0.964856230031949	.	235320001	235400000	#FF0000	1	1
chr2	235400001	235440000	A.1.2.1.2.2.2.2.1.2	0.83493077742279	.	235400001	235440000	#FF4848	1	0.875
chr2	235480001	235760000	A.1.2.1.2.2.2.2.1.2	0.83493077742279	.	235480001	235760000	#FF4848	1	0.875
chr2	235760001	236040000	A.1.1.2.2.1.1.2.2.1.1.2	0.922257720979766	.	235760001	236040000	#FF0000	1	1
chr2	236040001	236480000	A.1.1.2.2.1.1.2.2.1.2	0.921192758253461	.	236040001	236480000	#FF0000	1	1
chr2	236520001	236680000	A.2.1.1.2.2.2.1.2	0.694355697550586	.	236520001	236680000	#FF9191	1	0.75
chr2	236680001	236760000	A.2.2.1.2.1.1.1.1.2	0.594249201277955	.	236680001	236760000	#FFDADA	1	0.625
chr2	236800001	237000000	A.2.2.1.2.1.1.1.1.2	0.594249201277955	.	236800001	237000000	#FFDADA	1	0.625
chr2	237000001	237200000	B.1.1.1.1.2.1.2.1.2	0.468583599574015	.	237000001	237200000	#DADAFF	1	0.5
chr2	237200001	237520000	A.2.1.2.1.2.2.1.1.1	0.664536741214057	.	237200001	237520000	#FF9191	1	0.75
chr2	237520001	238080000	A.1.1.1.2.2.2.1.2	0.963791267305644	.	237520001	238080000	#FF0000	1	1
chr2	238080001	238240000	A.1.1.2.2.1.1.2.2.2	0.920127795527157	.	238080001	238240000	#FF0000	1	1
chr2	238240001	238440000	A.1.1.2.2.1.1.2.1.1	0.926517571884984	.	238240001	238440000	#FF0000	1	1
chr2	238440001	238680000	A.1.2.1.1.1.2.1.1	0.883919062832801	.	238440001	238680000	#FF4848	1	0.875
chr2	238680001	238920000	A.2.1.2.1.2.2.1.1.2.2	0.662406815761448	.	238680001	238920000	#FF9191	1	0.75
chr2	238920001	239000000	A.1.2.1.2.2.2.2.1.1	0.835995740149095	.	238920001	239000000	#FF4848	1	0.875
chr2	239040001	239200000	A.1.2.1.2.2.2.2.1.1	0.835995740149095	.	239040001	239200000	#FF4848	1	0.875
chr2	239200001	239400000	A.2.1.1.1.1.1.1.2.2	0.762513312034079	.	239200001	239400000	#FF9191	1	0.75
chr2	239400001	239720000	B.1.2.1.1.2.2.2.2	0.348242811501597	.	239400001	239720000	#9191FF	1	0.375
chr2	239720001	239800000	A.2.2.2.1.1.1.1.2.2	0.556975505857295	.	239720001	239800000	#FFDADA	1	0.625
chr2	239840001	239920000	A.2.2.2.1.1.1.1.2.2	0.556975505857295	.	239840001	239920000	#FFDADA	1	0.625
chr2	239920001	240080000	B.1.1.1.1.2.1.2.1.1	0.469648562300319	.	239920001	240080000	#DADAFF	1	0.5
chr2	240080001	240280000	A.2.2.2.2.2.2.1.1.1	0.504792332268371	.	240080001	240280000	#FFDADA	1	0.625
chr2	240280001	240400000	B.2.1.1.1.1.1.1.1	0.256656017039404	.	240280001	240400000	#4848FF	1	0.25
chr2	240440001	240760000	B.2.1.1.1.1.1.1.1	0.256656017039404	.	240440001	240760000	#4848FF	1	0.25
chr2	240760001	240800000	A.2.1.2.2.2.2.2.1	0.623003194888179	.	240760001	240800000	#FF9191	1	0.75
chr2	240840001	241560000	A.2.1.2.2.2.2.2.1	0.623003194888179	.	240840001	241560000	#FF9191	1	0.75
chr2	241560001	241680000	A.2.2.2.2.2.2.1.2	0.502662406815761	.	241560001	241680000	#FFDADA	1	0.625
chr2	241720001	242120000	A.2.2.2.2.2.2.1.2	0.502662406815761	.	241720001	242120000	#FFDADA	1	0.625
chr2	242200001	242560000	A.1.2.1.1.1.2.1.2	0.882854100106496	.	242200001	242560000	#FF4848	1	0.875
chr2	242600001	242640000	A.1.2.1.1.1.2.1.2	0.882854100106496	.	242600001	242640000	#FF4848	1	0.875
chr2	242680001	242840000	A.1.2.1.1.1.2.1.2	0.882854100106496	.	242680001	242840000	#FF4848	1	0.875
chr2	242840001	243080000	A.2.2.2.1.1.1.1.2.1	0.5580404685836	.	242840001	243080000	#FFDADA	1	0.625
chr3	40001	560000	B.2.2.1.1.2.2.2.2	0.0964332892998679	.	40001	560000	#0000FF	1	0.125
chr3	560001	840000	B.2.2.1.1.2.2.1.2.2	0.100396301188904	.	560001	840000	#0000FF	1	0.125
chr3	840001	1120000	B.2.1.2.1.2.2.2.1.1.1	0.177014531043593	.	840001	1120000	#4848FF	1	0.25
chr3	1120001	1360000	B.1.2.2.2.1.2.1.1	0.306472919418758	.	1120001	1360000	#9191FF	1	0.375
chr3	1360001	1760000	B.2.2.1.1.1.1.2.1	0.136063408190225	.	1360001	1760000	#0000FF	1	0.125
chr3	1760001	2240000	B.2.2.1.1.2.2.1.2.1.2.1	0.103038309114927	.	1760001	2240000	#0000FF	1	0.125
chr3	2240001	2440000	B.2.1.2.1.1.1.2.2.1	0.208718626155878	.	2240001	2440000	#4848FF	1	0.25
chr3	2440001	2640000	B.2.1.2.1.1.1.1.2	0.212681638044914	.	2440001	2640000	#4848FF	1	0.25
chr3	2640001	2840000	B.2.1.1.1.2.2.2.2.2.2	0.256274768824306	.	2640001	2840000	#4848FF	1	0.25
chr3	2840001	3120000	B.2.1.2.1.2.2.1.1	0.179656538969617	.	2840001	3120000	#4848FF	1	0.25
chr3	3120001	3280000	A.2.2.2.1.2.1.1.1.1.2	0.553500660501982	.	3120001	3280000	#FFDADA	1	0.625
chr3	3280001	3640000	B.2.2.1.1.2.2.1.2.1.1	0.104359313077939	.	3280001	3640000	#0000FF	1	0.125
chr3	3640001	3760000	B.1.1.1.1.1.1.2.2	0.507265521796565	.	3640001	3760000	#DADAFF	1	0.5
chr3	3760001	3920000	B.2.1.2.1.1.1.1.1.2	0.214002642007926	.	3760001	3920000	#4848FF	1	0.25
chr3	3920001	4400000	B.2.1.1.1.1.2.1.1	0.282694848084544	.	3920001	4400000	#4848FF	1	0.25
chr3	4400001	4560000	A.1.1.2.2.1.2.1	0.920739762219287	.	4400001	4560000	#FF0000	1	1
chr3	4560001	4760000	A.2.1.1.2.1.1.2.2.2	0.723910171730515	.	4560001	4760000	#FF9191	1	0.75
chr3	4760001	5000000	A.1.1.2.1.1.1.1.1.1.2	0.963011889035667	.	4760001	5000000	#FF0000	1	1
chr3	5000001	5040000	A.1.2.1.2.1.2.1	0.846763540290621	.	5000001	5040000	#FF4848	1	0.875
chr3	5080001	5280000	A.1.2.1.2.1.2.1	0.846763540290621	.	5080001	5280000	#FF4848	1	0.875
chr3	5280001	5640000	B.1.2.2.2.2.1.2.1.2	0.298546895640687	.	5280001	5640000	#9191FF	1	0.375
chr3	5640001	6280000	B.2.2.2.1.2.1.2.1	0.0277410832232497	.	5640001	6280000	#0000FF	1	0.125
chr3	6280001	6760000	B.2.2.1.1.2.2.1.2.1.2.2	0.101717305151915	.	6280001	6760000	#0000FF	1	0.125
chr3	6760001	6880000	B.1.2.1.2.1.2.1.2	0.364597093791281	.	6760001	6880000	#9191FF	1	0.375
chr3	6880001	7200000	B.2.1.1.1.2.2.1.2	0.261558784676354	.	6880001	7200000	#4848FF	1	0.25
chr3	7200001	7480000	B.1.1.2.1.2.2.1.2	0.431968295904888	.	7200001	7480000	#DADAFF	1	0.5
chr3	7480001	7880000	B.1.1.1.2.2.2.1.2	0.459709379128137	.	7480001	7880000	#DADAFF	1	0.5
chr3	7880001	8480000	B.2.1.1.1.2.2.1.1.1.2	0.264200792602378	.	7880001	8480000	#4848FF	1	0.25
chr3	8480001	9000000	A.1.1.1.2.1.1.1	0.988110964332893	.	8480001	9000000	#FF0000	1	1
chr3	9000001	9400000	B.1.2.1.2.1.2.1.1.2	0.365918097754293	.	9000001	9400000	#9191FF	1	0.375
chr3	9400001	9560000	A.1.2.1.1.1.2.1.2.2	0.887714663143989	.	9400001	9560000	#FF4848	1	0.875
chr3	9560001	9720000	A.2.2.2.2.2.1.2.2	0.520475561426684	.	9560001	9720000	#FFDADA	1	0.625
chr3	9720001	9800000	A.1.1.2.2.1.2.2.1.2	0.918097754293263	.	9720001	9800000	#FF0000	1	1
chr3	9840001	9960000	A.1.1.2.2.1.2.2.1.2	0.918097754293263	.	9840001	9960000	#FF0000	1	1
chr3	10000001	10160000	A.1.1.2.2.1.2.2.1.2	0.918097754293263	.	10000001	10160000	#FF0000	1	1
chr3	10200001	10360000	A.1.1.2.2.1.2.2.1.2	0.918097754293263	.	10200001	10360000	#FF0000	1	1
chr3	10360001	10600000	B.1.1.1.2.1.1.1	0.479524438573316	.	10360001	10600000	#DADAFF	1	0.5
chr3	10600001	10840000	B.1.1.2.2.2.1.2.2	0.40554821664465	.	10600001	10840000	#DADAFF	1	0.5
chr3	10840001	11120000	B.1.2.1.2.1.2.1.1.1	0.367239101717305	.	10840001	11120000	#9191FF	1	0.375
chr3	11120001	11360000	A.1.1.2.1.1.1.1.2.2	0.959048877146631	.	11120001	11360000	#FF0000	1	1
chr3	11360001	11560000	A.1.2.2.1.1.1.1.2	0.819022457067371	.	11360001	11560000	#FF4848	1	0.875
chr3	11560001	11720000	A.1.2.1.1.1.2.1.2.1	0.889035667107001	.	11560001	11720000	#FF4848	1	0.875
chr3	11720001	11880000	A.2.1.2.2.2.2.1.2.1	0.631439894319683	.	11720001	11880000	#FF9191	1	0.75
chr3	11880001	12160000	B.1.2.2.2.2.1.2.2.2	0.294583883751651	.	11880001	12160000	#9191FF	1	0.375
chr3	12160001	12440000	A.1.2.1.1.1.2.1.1	0.890356671070013	.	12160001	12440000	#FF4848	1	0.875
chr3	12440001	12720000	A.1.2.1.1.1.1.2.1	0.892998678996037	.	12440001	12720000	#FF4848	1	0.875
chr3	12720001	12880000	A.2.1.1.2.1.1.2.2.1	0.725231175693527	.	12720001	12880000	#FF9191	1	0.75
chr3	12880001	13120000	A.2.2.2.1.1.1.2	0.562747688243065	.	12880001	13120000	#FFDADA	1	0.625
chr3	13120001	13480000	B.1.2.2.2.1.2.1.2	0.305151915455746	.	13120001	13480000	#9191FF	1	0.375
chr3	13480001	13760000	B.1.1.2.2.2.1.2.1	0.406869220607662	.	13480001	13760000	#DADAFF	1	0.5
chr3	13760001	13960000	B.2.1.1.1.2.2.2.2.1	0.25891677675033	.	13760001	13960000	#4848FF	1	0.25
chr3	13960001	14120000	B.2.1.2.1.1.1.1.1.1	0.215323645970938	.	13960001	14120000	#4848FF	1	0.25
chr3	14120001	14400000	B.1.1.1.2.1.1.2	0.478203434610304	.	14120001	14400000	#DADAFF	1	0.5
chr3	14400001	14560000	A.1.2.2.2.1.2.2	0.776750330250991	.	14400001	14560000	#FF4848	1	0.875
chr3	14560001	14760000	B.1.1.2.2.2.1.1	0.408190224570674	.	14560001	14760000	#DADAFF	1	0.5
chr3	14760001	14960000	B.1.2.2.2.2.1.2.2.1.2	0.295904887714663	.	14760001	14960000	#9191FF	1	0.375
chr3	14960001	15160000	A.2.1.1.2.1.1.2.1	0.726552179656539	.	14960001	15160000	#FF9191	1	0.75
chr3	15160001	15240000	B.1.2.1.2.1.1.1	0.372523117569353	.	15160001	15240000	#9191FF	1	0.375
chr3	15240001	15400000	A.2.1.1.1.1.2.2.1	0.756935270805812	.	15240001	15400000	#FF9191	1	0.75
chr3	15440001	15480000	A.2.1.1.1.1.2.2.1	0.756935270805812	.	15440001	15480000	#FF9191	1	0.75
chr3	15480001	15640000	B.1.1.1.2.1.2.2.1	0.471598414795244	.	15480001	15640000	#DADAFF	1	0.5
chr3	15640001	15880000	A.1.1.2.1.1.1.1.1.2	0.961690885072655	.	15640001	15880000	#FF0000	1	1
chr3	15880001	16360000	A.1.2.2.2.1.1.1.2.1.2	0.792602377807133	.	15880001	16360000	#FF4848	1	0.875
chr3	16360001	16440000	A.1.2.2.2.1.1.2.2.1.2.2	0.78335535006605	.	16360001	16440000	#FF4848	1	0.875
chr3	16480001	16600000	A.1.2.2.2.1.1.2.2.1.2.2	0.78335535006605	.	16480001	16600000	#FF4848	1	0.875
chr3	16600001	16880000	B.1.1.2.1.1.1.1.2	0.450462351387054	.	16600001	16880000	#DADAFF	1	0.5
chr3	16880001	17200000	B.1.2.2.2.2.1.2.1.1	0.299867899603699	.	16880001	17200000	#9191FF	1	0.375
chr3	17200001	17600000	A.2.2.2.2.2.2.2	0.516512549537649	.	17200001	17600000	#FFDADA	1	0.625
chr3	17600001	17800000	A.2.1.2.1.2.2.2.1	0.673712021136063	.	17600001	17800000	#FF9191	1	0.75
chr3	17800001	18080000	B.2.1.1.1.2.2.2.2.2.1	0.257595772787318	.	17800001	18080000	#4848FF	1	0.25
chr3	18080001	18240000	B.1.1.1.2.1.2.1.2	0.472919418758256	.	18080001	18240000	#DADAFF	1	0.5
chr3	18240001	18560000	B.2.2.1.1.1.1.1.2.2.1	0.138705416116248	.	18240001	18560000	#0000FF	1	0.125
chr3	18560001	18640000	B.2.1.1.1.1.2.1.2.2	0.28005284015852	.	18560001	18640000	#4848FF	1	0.25
chr3	18640001	18880000	B.2.1.2.1.2.2.2.1.1.2	0.175693527080581	.	18640001	18880000	#4848FF	1	0.25
chr3	18880001	19120000	B.2.1.2.1.2.2.2.2.1.2	0.171730515191546	.	18880001	19120000	#4848FF	1	0.25
chr3	19120001	19360000	B.2.1.2.1.2.2.2.1.2	0.174372523117569	.	19120001	19360000	#4848FF	1	0.25
chr3	19360001	19920000	B.2.2.2.1.2.1.2.2	0.0264200792602378	.	19360001	19920000	#0000FF	1	0.125
chr3	19920001	20080000	A.2.1.1.2.1.1.1.2	0.727873183619551	.	19920001	20080000	#FF9191	1	0.75
chr3	20080001	20240000	A.2.1.2.2.1.2.1.1.2.2	0.655217965653897	.	20080001	20240000	#FF9191	1	0.75
chr3	20240001	20640000	B.2.2.1.1.1.1.1.2.2.2	0.137384412153236	.	20240001	20640000	#0000FF	1	0.125
chr3	20640001	20760000	B.2.1.1.1.1.2.2.2.1	0.276089828269485	.	20640001	20760000	#4848FF	1	0.25
chr3	20760001	21120000	B.2.2.1.1.2.2.1.1.1.1	0.110964332892999	.	20760001	21120000	#0000FF	1	0.125
chr3	21120001	21360000	B.2.1.2.1.2.2.2.2.2	0.170409511228534	.	21120001	21360000	#4848FF	1	0.25
chr3	21360001	21440000	B.1.2.2.2.2.1.2.2.1.1	0.297225891677675	.	21360001	21440000	#9191FF	1	0.375
chr3	21440001	21640000	B.2.1.2.1.1.1.2.2.2	0.207397622192867	.	21440001	21640000	#4848FF	1	0.25
chr3	21640001	21800000	B.2.1.1.1.1.2.2.1.2	0.277410832232497	.	21640001	21800000	#4848FF	1	0.25
chr3	21800001	22080000	B.2.2.1.1.1.1.1.2.1	0.14002642007926	.	21800001	22080000	#0000FF	1	0.125
chr3	22080001	22200000	B.2.1.1.1.2.2.2.1	0.260237780713342	.	22080001	22200000	#4848FF	1	0.25
chr3	22200001	22280000	B.2.1.1.1.1.2.2.2.2	0.274768824306473	.	22200001	22280000	#4848FF	1	0.25
chr3	22280001	22480000	B.2.1.1.1.1.2.1.2.1	0.281373844121532	.	22280001	22480000	#4848FF	1	0.25
chr3	22480001	22680000	B.1.2.1.2.2.1.2.1	0.35667107001321	.	22480001	22680000	#9191FF	1	0.375
chr3	22680001	23000000	B.1.1.2.2.1.2.2.1	0.410832232496697	.	22680001	23000000	#DADAFF	1	0.5
chr3	23000001	23320000	A.1.1.1.2.2.2.2.1.1.2	0.969616908850727	.	23000001	23320000	#FF0000	1	1
chr3	23320001	23600000	A.1.2.2.2.1.1.1.2.1.1	0.793923381770145	.	23320001	23600000	#FF4848	1	0.875
chr3	23600001	24040000	A.1.1.2.1.1.1.2.2	0.956406869220608	.	23600001	24040000	#FF0000	1	1
chr3	24040001	24440000	A.1.2.1.1.1.2.2.1	0.886393659180978	.	24040001	24440000	#FF4848	1	0.875
chr3	24440001	24760000	B.1.1.1.1.1.1.2.1	0.508586525759577	.	24440001	24760000	#DADAFF	1	0.5
chr3	24760001	25160000	B.2.2.1.1.2.2.1.1.2.1	0.108322324966975	.	24760001	25160000	#0000FF	1	0.125
chr3	25160001	25560000	B.2.2.1.1.2.2.1.1.1.2	0.109643328929987	.	25160001	25560000	#0000FF	1	0.125
chr3	25560001	25920000	A.2.1.2.1.1.2.2.2.2	0.681638044914135	.	25560001	25920000	#FF9191	1	0.75
chr3	25920001	26280000	B.2.2.1.1.2.2.1.1.2.2.1	0.107001321003963	.	25920001	26280000	#0000FF	1	0.125
chr3	26280001	26400000	B.2.2.1.1.1.1.1.1.2	0.141347424042272	.	26280001	26400000	#0000FF	1	0.125
chr3	26400001	26560000	B.1.2.1.2.1.2.2.2.2	0.359313077939234	.	26400001	26560000	#9191FF	1	0.375
chr3	26560001	26880000	B.2.2.1.1.2.2.2.1.1	0.0990752972258917	.	26560001	26880000	#0000FF	1	0.125
chr3	26880001	27160000	B.2.2.1.1.2.2.1.1.2.2.2	0.105680317040951	.	26880001	27160000	#0000FF	1	0.125
chr3	27160001	27400000	B.1.2.2.2.1.2.2	0.303830911492735	.	27160001	27400000	#9191FF	1	0.375
chr3	27400001	27720000	A.1.2.1.2.1.2.2.1	0.845442536327609	.	27400001	27720000	#FF4848	1	0.875
chr3	27720001	28000000	B.2.1.2.1.2.2.2.2.1.1	0.173051519154557	.	27720001	28000000	#4848FF	1	0.25
chr3	28000001	28280000	B.2.1.2.1.2.2.1.2	0.178335535006605	.	28000001	28280000	#4848FF	1	0.25
chr3	28280001	28400000	A.2.2.1.1.1.1.1	0.624834874504623	.	28280001	28400000	#FFDADA	1	0.625
chr3	28400001	28680000	B.2.1.1.1.2.2.1.1.1.1	0.26552179656539	.	28400001	28680000	#4848FF	1	0.25
chr3	28680001	28760000	B.1.2.1.2.1.2.2.1.1	0.363276089828269	.	28680001	28760000	#9191FF	1	0.375
chr3	28760001	29320000	A.2.1.2.1.1.2.2.1.1	0.686922060766182	.	28760001	29320000	#FF9191	1	0.75
chr3	29320001	29800000	A.1.1.1.2.2.2.2.1.1.1	0.970937912813738	.	29320001	29800000	#FF0000	1	1
chr3	29800001	30040000	A.2.2.2.2.1.1.1.2	0.531043593130779	.	29800001	30040000	#FFDADA	1	0.625
chr3	30040001	30280000	A.2.2.1.1.1.2.1.1.2.2	0.619550858652576	.	30040001	30280000	#FFDADA	1	0.625
chr3	30280001	30440000	A.1.2.2.1.1.2.1.1	0.815059445178336	.	30280001	30440000	#FF4848	1	0.875
chr3	30440001	30600000	A.1.2.2.1.1.2.1.2	0.813738441215324	.	30440001	30600000	#FF4848	1	0.875
chr3	30600001	30720000	A.1.1.2.1.1.1.1.2.1	0.960369881109643	.	30600001	30720000	#FF0000	1	1
chr3	30720001	31040000	A.2.1.2.1.1.2.2.1.2	0.68560105680317	.	30720001	31040000	#FF9191	1	0.75
chr3	31040001	31200000	A.2.1.1.2.1.2.1.1	0.722589167767503	.	31040001	31200000	#FF9191	1	0.75
[truncated: 8,771 more rows]
