# Supplementary material for: Systematic inference and comparison of multi-scale chromatin sub-compartments connects spatial organization to cell phenotypes
Source: Nat Commun. 2021 May 10;12:2439. doi: 10.1038/s41467-021-22666-3 (PMC8110550; doi:10.1038/s41467-021-22666-3)
Supplement: Supplementary file 5 — Supplementary Dataset 2 [file 41467_2021_22666_MOESM5_ESM.zip › Supplementary_Data_1_domain_hierarchies_127HiCmaps/Transverse_colon_binsize=40kb.bed]

#fields: chr, pos_start, pos_end, the full compartment label describing the position in the hierachy, normalized compartment domain rank, ., pos_start, pos_end, color based on eight compartment model (A.1.1 - B.2.2), 1, eight compartment score (A.1.1 to B.2.2: 8 to 1 devided by 8)
chr1	560001	600000	A.1.2.1.1.2.2.1.1.1	0.751184834123223	.	560001	600000	#FF4848	1	0.875
chr1	680001	1200000	A.1.2.1.1.2.2.1.1.1	0.751184834123223	.	680001	1200000	#FF4848	1	0.875
chr1	1200001	1360000	A.1.2.1.1.1.2.2.1.2.1	0.765402843601896	.	1200001	1360000	#FF4848	1	0.875
chr1	1360001	1680000	A.1.2.1.1.1.2.1.2.2.2	0.778436018957346	.	1360001	1680000	#FF4848	1	0.875
chr1	1680001	1840000	A.1.2.1.1.1.2.2.1.2.2	0.764218009478673	.	1680001	1840000	#FF4848	1	0.875
chr1	1840001	2040000	A.2.1.1.2.1.1.2.1.1	0.554502369668246	.	1840001	2040000	#FF9191	1	0.75
chr1	2040001	2120000	A.2.1.1.2.2.1.1.1	0.548578199052133	.	2040001	2120000	#FF9191	1	0.75
chr1	2120001	2240000	A.1.2.1.1.2.2.1.1.2.2	0.748815165876777	.	2120001	2240000	#FF4848	1	0.875
chr1	2240001	2560000	A.1.2.2.1.1.1.1.1.1.2.1	0.686018957345972	.	2240001	2560000	#FF4848	1	0.875
chr1	2560001	2640000	B.1.1.1.2.1.1.2	0.364928909952607	.	2560001	2640000	#DADAFF	1	0.5
chr1	2680001	3040000	B.1.1.1.2.1.1.2	0.364928909952607	.	2680001	3040000	#DADAFF	1	0.5
chr1	3040001	3360000	A.2.2.2.2.1.2.2.2	0.407582938388626	.	3040001	3360000	#FFDADA	1	0.625
chr1	3360001	3600000	A.2.1.1.2.2.2.1.1	0.541469194312796	.	3360001	3600000	#FF9191	1	0.75
chr1	3600001	3840000	A.1.2.2.1.1.1.2.1.1	0.678909952606635	.	3600001	3840000	#FF4848	1	0.875
chr1	3840001	3880000	B.2.1.1.2.2.2.2.1.1	0.183649289099526	.	3840001	3880000	#4848FF	1	0.25
chr1	3960001	4640000	B.2.1.1.2.2.2.2.1.1	0.183649289099526	.	3960001	4640000	#4848FF	1	0.25
chr1	4640001	4920000	B.1.2.2.2.2.2.2.1.2	0.231042654028436	.	4640001	4920000	#9191FF	1	0.375
chr1	4920001	5440000	B.2.2.1.1.2.2.2.1	0.0853080568720379	.	4920001	5440000	#0000FF	1	0.125
chr1	5440001	5960000	B.1.2.2.2.2.1.1.1	0.245260663507109	.	5440001	5960000	#9191FF	1	0.375
chr1	5960001	6240000	A.2.1.1.2.2.2.2.1.1	0.537914691943128	.	5960001	6240000	#FF9191	1	0.75
chr1	6240001	6400000	A.1.2.2.1.1.1.2.1.2	0.677725118483412	.	6240001	6400000	#FF4848	1	0.875
chr1	6400001	6600000	A.1.2.1.1.1.1.2.1.1.2.2.1	0.792654028436019	.	6400001	6600000	#FF4848	1	0.875
chr1	6600001	6720000	A.1.2.1.1.1.1.1.1.1.1.2.2	0.804502369668246	.	6600001	6720000	#FF4848	1	0.875
chr1	6720001	6960000	A.1.2.2.1.1.1.1.1.2	0.683649289099526	.	6720001	6960000	#FF4848	1	0.875
chr1	6960001	7320000	B.1.2.1.1.1.2.1.1.1	0.324644549763033	.	6960001	7320000	#9191FF	1	0.375
chr1	7320001	7720000	B.1.1.2.2.2.2.2.2	0.328199052132701	.	7320001	7720000	#DADAFF	1	0.5
chr1	7720001	8000000	A.1.2.2.1.1.1.2.2.1	0.67654028436019	.	7720001	8000000	#FF4848	1	0.875
chr1	8000001	8120000	A.1.2.1.1.1.2.2.1.1.1.2.1.1	0.773696682464455	.	8000001	8120000	#FF4848	1	0.875
chr1	8120001	8400000	A.1.2.1.1.1.2.2.1.1.2.2	0.766587677725118	.	8120001	8400000	#FF4848	1	0.875
chr1	8400001	8800000	A.1.1.1.2.1.2.1.1.2.1.1	0.95260663507109	.	8400001	8800000	#FF0000	1	1
chr1	8800001	8960000	A.1.2.1.1.1.2.1.2.1.1.1.2	0.783175355450237	.	8800001	8960000	#FF4848	1	0.875
chr1	8960001	9160000	A.1.2.1.1.2.2.1.2.2.2	0.745260663507109	.	8960001	9160000	#FF4848	1	0.875
chr1	9160001	9440000	A.1.1.2.2.2.1.1.2.2	0.825829383886256	.	9160001	9440000	#FF0000	1	1
chr1	9440001	9800000	A.1.1.2.2.2.1.1.2.1	0.827014218009479	.	9440001	9800000	#FF0000	1	1
chr1	9800001	10000000	A.1.2.1.1.1.2.1.2.2.1	0.779620853080569	.	9800001	10000000	#FF4848	1	0.875
chr1	10000001	10080000	A.1.2.2.1.2.2.1.2.1	0.656398104265403	.	10000001	10080000	#FF4848	1	0.875
chr1	10080001	10320000	A.1.2.1.1.1.2.1.2.1.2	0.780805687203792	.	10080001	10320000	#FF4848	1	0.875
chr1	10320001	10560000	A.1.1.2.2.2.2.2.2.1.1	0.813981042654028	.	10320001	10560000	#FF0000	1	1
chr1	10560001	10840000	A.1.2.2.1.2.1.1.1.1	0.66824644549763	.	10560001	10840000	#FF4848	1	0.875
chr1	10840001	11040000	A.2.1.1.2.2.2.1.2.2	0.539099526066351	.	10840001	11040000	#FF9191	1	0.75
chr1	11040001	11200000	A.1.2.1.1.2.1.1.2.1.2.2	0.758293838862559	.	11040001	11200000	#FF4848	1	0.875
chr1	11200001	11360000	A.1.2.2.1.1.1.1.1.1.1	0.687203791469194	.	11200001	11360000	#FF4848	1	0.875
chr1	11360001	11680000	A.2.2.2.2.1.1.2.2	0.411137440758294	.	11360001	11680000	#FFDADA	1	0.625
chr1	11680001	12080000	A.1.1.2.2.1.2.1.2.1.2.1	0.847156398104265	.	11680001	12080000	#FF0000	1	1
chr1	12080001	12200000	A.1.2.2.1.2.2.1.1.1	0.658767772511848	.	12080001	12200000	#FF4848	1	0.875
chr1	12200001	12440000	A.1.1.2.2.2.2.1.2.2	0.817535545023697	.	12200001	12440000	#FF0000	1	1
chr1	12440001	12760000	A.1.2.1.1.2.1.2.1.1	0.755924170616114	.	12440001	12760000	#FF4848	1	0.875
chr1	12760001	13000000	B.2.1.1.1.1.2.1	0.225118483412322	.	12760001	13000000	#4848FF	1	0.25
chr1	13000001	13080000	B.1.2.2.2.2.2.2.2.2	0.228672985781991	.	13000001	13080000	#9191FF	1	0.375
chr1	13120001	13240000	B.1.2.2.2.2.2.2.2.2	0.228672985781991	.	13120001	13240000	#9191FF	1	0.375
chr1	13320001	13400000	B.1.2.1.2.1.1.2.1	0.304502369668246	.	13320001	13400000	#9191FF	1	0.375
chr1	13480001	13520000	B.1.2.1.2.1.1.2.1	0.304502369668246	.	13480001	13520000	#9191FF	1	0.375
chr1	13760001	14000000	B.1.2.1.2.2.1.2.1.1.2	0.286729857819905	.	13760001	14000000	#9191FF	1	0.375
chr1	14000001	14160000	A.1.2.2.2.1.2.1.1.1.1	0.64218009478673	.	14000001	14160000	#FF4848	1	0.875
chr1	14160001	14280000	B.1.1.1.1.2.2.2.2	0.367298578199052	.	14160001	14280000	#DADAFF	1	0.5
chr1	14280001	15080000	B.2.1.1.2.2.2.2.2	0.181279620853081	.	14280001	15080000	#4848FF	1	0.25
chr1	15080001	15240000	B.1.2.1.2.2.1.2.1.1.1	0.287914691943128	.	15080001	15240000	#9191FF	1	0.375
chr1	15240001	15440000	B.1.1.1.1.2.2.2.1	0.368483412322275	.	15240001	15440000	#DADAFF	1	0.5
chr1	15440001	15640000	A.2.1.1.2.2.2.2.1.2	0.536729857819905	.	15440001	15640000	#FF9191	1	0.75
chr1	15640001	15840000	A.1.2.1.1.2.1.2.2.2	0.752369668246445	.	15640001	15840000	#FF4848	1	0.875
chr1	15840001	16120000	A.1.1.2.2.1.1.2.1.1.1	0.85781990521327	.	15840001	16120000	#FF0000	1	1
chr1	16120001	16280000	A.1.1.2.2.1.1.2.2.2.2	0.850710900473934	.	16120001	16280000	#FF0000	1	1
chr1	16280001	16480000	A.1.2.1.1.1.2.1.1.1	0.787914691943128	.	16280001	16480000	#FF4848	1	0.875
chr1	16480001	16800000	A.1.1.2.2.1.1.2.2.1.1	0.854265402843602	.	16480001	16800000	#FF0000	1	1
chr1	16800001	17120000	A.1.1.2.2.1.2.1.2.1.2.2	0.845971563981043	.	16800001	17120000	#FF0000	1	1
chr1	17120001	17240000	A.1.2.2.1.2.2.1.1.2	0.657582938388626	.	17120001	17240000	#FF4848	1	0.875
chr1	17240001	17400000	A.1.2.1.1.2.1.1.2.1.2.1	0.759478672985782	.	17240001	17400000	#FF4848	1	0.875
chr1	17400001	17720000	A.2.2.2.2.1.1.2.1.1	0.413507109004739	.	17400001	17720000	#FFDADA	1	0.625
chr1	17720001	18000000	A.2.1.2.2.1.2.1.2	0.502369668246445	.	17720001	18000000	#FF9191	1	0.75
chr1	18000001	18280000	B.1.2.1.2.2.1.2.2.1	0.28436018957346	.	18000001	18280000	#9191FF	1	0.375
chr1	18280001	18560000	B.1.2.2.1.1.1.2	0.274881516587678	.	18280001	18560000	#9191FF	1	0.375
chr1	18560001	18840000	B.1.2.2.2.2.2.2.1.1	0.232227488151659	.	18560001	18840000	#9191FF	1	0.375
chr1	18840001	19200000	B.1.1.2.2.2.2.2.1	0.329383886255924	.	18840001	19200000	#DADAFF	1	0.5
chr1	19200001	19440000	A.1.2.1.1.2.1.1.2.1.1	0.760663507109005	.	19200001	19440000	#FF4848	1	0.875
chr1	19440001	19720000	A.1.1.2.2.2.1.1.1.1	0.832938388625592	.	19440001	19720000	#FF0000	1	1
chr1	19720001	20000000	A.1.1.2.2.1.2.2.1.1.1	0.840047393364929	.	19720001	20000000	#FF0000	1	1
chr1	20000001	20240000	A.1.2.2.1.2.1.1.2.1.1.2	0.664691943127962	.	20000001	20240000	#FF4848	1	0.875
chr1	20240001	20440000	A.2.2.1.2.1.2.2	0.456161137440758	.	20240001	20440000	#FFDADA	1	0.625
chr1	20440001	20600000	A.2.2.1.1.2.1.1.2	0.475118483412322	.	20440001	20600000	#FFDADA	1	0.625
chr1	20600001	20800000	A.2.2.2.2.1.1.2.1.2	0.412322274881517	.	20600001	20800000	#FFDADA	1	0.625
chr1	20800001	20960000	A.2.1.1.2.1.1.2.2.1	0.552132701421801	.	20800001	20960000	#FF9191	1	0.75
chr1	20960001	21120000	A.1.2.1.1.2.2.1.2.1	0.747630331753555	.	20960001	21120000	#FF4848	1	0.875
chr1	21120001	21280000	A.1.2.2.1.1.2.2.1.1	0.671800947867299	.	21120001	21280000	#FF4848	1	0.875
chr1	21280001	21480000	A.1.2.1.1.1.2.2.1.1.1.2.1.2.1.1	0.772511848341232	.	21280001	21480000	#FF4848	1	0.875
chr1	21480001	21720000	A.1.1.2.2.2.2.2.2.2.2	0.809241706161137	.	21480001	21720000	#FF0000	1	1
chr1	21720001	22000000	A.2.1.1.2.2.1.2.1.2	0.545023696682464	.	21720001	22000000	#FF9191	1	0.75
chr1	22000001	22440000	A.1.1.2.2.2.1.1.1.2.2.2	0.828199052132701	.	22000001	22440000	#FF0000	1	1
chr1	22440001	22720000	A.2.2.1.2.1.2.1.1.1	0.460900473933649	.	22440001	22720000	#FFDADA	1	0.625
chr1	22720001	22880000	A.2.1.2.2.1.2.1.1	0.503554502369668	.	22720001	22880000	#FF9191	1	0.75
chr1	22880001	23040000	A.2.2.2.2.1.2.2.1	0.408767772511848	.	22880001	23040000	#FFDADA	1	0.625
chr1	23040001	23320000	A.2.2.2.1.1.1.2	0.436018957345972	.	23040001	23320000	#FFDADA	1	0.625
chr1	23320001	23640000	A.1.2.1.1.1.1.1.1.1.2	0.803317535545024	.	23320001	23640000	#FF4848	1	0.875
chr1	23640001	23800000	A.1.2.1.1.1.2.2.1.1.1.2.1.2.1.2	0.77132701421801	.	23640001	23800000	#FF4848	1	0.875
chr1	23800001	23960000	A.1.1.2.2.2.2.2.1.2	0.815165876777251	.	23800001	23960000	#FF0000	1	1
chr1	23960001	24280000	A.1.1.2.2.2.1.1.1.2.2.1	0.829383886255924	.	23960001	24280000	#FF0000	1	1
chr1	24360001	24720000	A.1.2.1.1.2.1.1.2.2	0.757109004739337	.	24360001	24720000	#FF4848	1	0.875
chr1	24720001	25000000	A.1.2.1.1.1.2.2.1.1.1.1.2.2	0.774881516587678	.	24720001	25000000	#FF4848	1	0.875
chr1	25000001	25200000	A.1.2.1.1.1.2.1.2.1.1.2	0.781990521327014	.	25000001	25200000	#FF4848	1	0.875
chr1	25200001	25520000	A.1.2.2.1.2.2.1.2.2	0.65521327014218	.	25200001	25520000	#FF4848	1	0.875
chr1	25520001	25840000	A.1.2.1.1.1.2.2.1.1.1.1.2.1	0.7760663507109	.	25520001	25840000	#FF4848	1	0.875
chr1	25840001	26120000	A.1.2.1.1.1.2.1.2.1.1.1.1	0.78436018957346	.	25840001	26120000	#FF4848	1	0.875
chr1	26120001	26440000	A.1.1.2.2.2.2.2.1.1	0.816350710900474	.	26120001	26440000	#FF0000	1	1
chr1	26440001	26840000	A.1.1.2.2.1.2.2.1.2	0.836492890995261	.	26440001	26840000	#FF0000	1	1
chr1	26840001	27280000	A.1.1.1.2.1.2.1.1.1.2	0.953791469194313	.	26840001	27280000	#FF0000	1	1
chr1	27280001	27640000	A.1.1.2.2.2.1.2.2.1	0.82345971563981	.	27280001	27640000	#FF0000	1	1
chr1	27640001	27920000	A.1.1.2.2.2.1.2.1	0.824644549763033	.	27640001	27920000	#FF0000	1	1
chr1	27920001	28280000	A.1.1.2.2.1.1.1.2.1.2	0.860189573459716	.	27920001	28280000	#FF0000	1	1
chr1	28280001	28360000	A.1.2.2.1.1.2.1.2	0.672985781990521	.	28280001	28360000	#FF4848	1	0.875
chr1	28360001	28680000	A.1.1.2.2.1.1.1.2.1.1	0.861374407582938	.	28360001	28680000	#FF0000	1	1
chr1	28680001	28800000	A.1.2.1.1.2.1.1.1	0.761848341232227	.	28680001	28800000	#FF4848	1	0.875
chr1	28800001	28920000	A.1.2.1.1.1.2.1.1.2.2	0.785545023696682	.	28800001	28920000	#FF4848	1	0.875
chr1	28920001	29080000	A.1.2.1.1.1.2.1.1.2.1	0.786729857819905	.	28920001	29080000	#FF4848	1	0.875
chr1	29080001	29200000	A.1.2.2.1.2.1.1.1.2	0.667061611374408	.	29080001	29200000	#FF4848	1	0.875
chr1	29200001	29320000	A.1.2.1.1.2.2.1.1.2.1	0.75	.	29200001	29320000	#FF4848	1	0.875
chr1	29320001	29560000	A.1.2.1.1.1.1.1.1.1.1.2.1	0.805687203791469	.	29320001	29560000	#FF4848	1	0.875
chr1	29560001	29880000	B.1.2.1.1.1.2.2.2	0.319905213270142	.	29560001	29880000	#9191FF	1	0.375
chr1	30000001	30120000	B.1.2.1.1.1.2.2.2	0.319905213270142	.	30000001	30120000	#9191FF	1	0.375
chr1	30120001	30240000	B.1.2.2.1.1.1.1	0.2760663507109	.	30120001	30240000	#9191FF	1	0.375
chr1	30240001	30640000	B.1.2.1.2.2.1.2.2.2	0.283175355450237	.	30240001	30640000	#9191FF	1	0.375
chr1	30640001	30760000	B.1.2.1.1.1.2.2.1	0.321090047393365	.	30640001	30760000	#9191FF	1	0.375
chr1	30760001	31160000	B.1.2.1.2.2.1.2.1.2	0.285545023696682	.	30760001	31160000	#9191FF	1	0.375
chr1	31160001	31400000	A.1.2.2.1.1.1.1.1.1.2.2	0.684834123222749	.	31160001	31400000	#FF4848	1	0.875
chr1	31400001	31560000	A.1.1.2.2.2.2.1.2.1	0.818720379146919	.	31400001	31560000	#FF0000	1	1
chr1	31560001	31760000	A.2.1.1.2.1.1.2.2.2	0.550947867298578	.	31560001	31760000	#FF9191	1	0.75
chr1	31760001	32040000	A.1.2.2.1.2.1.1.2.1.2	0.663507109004739	.	31760001	32040000	#FF4848	1	0.875
chr1	32040001	32360000	A.1.1.2.2.1.2.2.1.1.2.1	0.838862559241706	.	32040001	32360000	#FF0000	1	1
chr1	32360001	32640000	A.1.1.1.2.1.2.1.1.1.1.1	0.956161137440758	.	32360001	32640000	#FF0000	1	1
chr1	32640001	32880000	A.1.1.1.2.1.2.1.2	0.947867298578199	.	32640001	32880000	#FF0000	1	1
chr1	32880001	33080000	A.1.2.1.1.2.2.1.2.2.1	0.746445497630332	.	32880001	33080000	#FF4848	1	0.875
chr1	33080001	33280000	A.1.1.2.2.1.1.2.2.1.2	0.853080568720379	.	33080001	33280000	#FF0000	1	1
chr1	33280001	33560000	A.1.1.1.2.1.2.2.2	0.944312796208531	.	33280001	33560000	#FF0000	1	1
chr1	33560001	33960000	A.1.1.2.1.1.1.2.2.1	0.911137440758294	.	33560001	33960000	#FF0000	1	1
chr1	33960001	34120000	B.1.1.2.2.1.2.1.2	0.336492890995261	.	33960001	34120000	#DADAFF	1	0.5
chr1	34120001	34480000	B.2.1.2.1.2.2.2.1	0.151658767772512	.	34120001	34480000	#4848FF	1	0.25
chr1	34480001	34800000	B.2.1.2.2.2.2.1.2.2	0.125592417061611	.	34480001	34800000	#4848FF	1	0.25
chr1	34800001	35240000	B.2.1.1.2.2.2.2.1.2	0.182464454976303	.	34800001	35240000	#4848FF	1	0.25
chr1	35240001	35440000	A.2.1.2.1.1.2.1.2	0.529620853080569	.	35240001	35440000	#FF9191	1	0.75
chr1	35440001	35640000	A.1.2.1.1.1.1.2.1.2	0.790284360189573	.	35440001	35640000	#FF4848	1	0.875
chr1	35640001	36000000	A.1.1.2.2.1.2.1.2.2.1.2	0.843601895734597	.	35640001	36000000	#FF0000	1	1
chr1	36000001	36120000	A.1.2.1.1.1.2.2.1.1.1.2.2	0.768957345971564	.	36000001	36120000	#FF4848	1	0.875
chr1	36120001	36320000	A.1.2.1.1.1.1.1.1.1.1.1.2	0.806872037914692	.	36120001	36320000	#FF4848	1	0.875
chr1	36320001	36560000	A.1.1.2.2.1.2.1.2.1.1	0.848341232227488	.	36320001	36560000	#FF0000	1	1
chr1	36560001	36960000	A.1.1.1.1.2.1.1.1	0.979857819905213	.	36560001	36960000	#FF0000	1	1
chr1	36960001	37160000	B.1.1.1.1.2.2.1.1	0.372037914691943	.	36960001	37160000	#DADAFF	1	0.5
chr1	37160001	37720000	B.2.1.1.1.1.2.2.2	0.222748815165877	.	37160001	37720000	#4848FF	1	0.25
chr1	37720001	37920000	B.1.1.2.2.1.2.1.1	0.337677725118483	.	37720001	37920000	#DADAFF	1	0.5
chr1	37920001	38080000	A.1.1.2.2.2.2.1.1	0.819905213270142	.	37920001	38080000	#FF0000	1	1
chr1	38080001	38280000	A.1.2.2.1.1.1.2.2.2	0.675355450236967	.	38080001	38280000	#FF4848	1	0.875
chr1	38280001	38520000	A.1.1.2.2.1.2.1.2.2.2.2	0.841232227488152	.	38280001	38520000	#FF0000	1	1
chr1	38520001	38920000	B.1.2.1.1.1.2.1.1.2	0.32345971563981	.	38520001	38920000	#9191FF	1	0.375
chr1	38920001	39280000	B.1.1.2.2.2.2.1	0.330568720379147	.	38920001	39280000	#DADAFF	1	0.5
chr1	39280001	40080000	A.1.1.1.1.1.1.2.1.2.2	0.996445497630332	.	39280001	40080000	#FF0000	1	1
chr1	40080001	40240000	A.1.2.2.1.1.2.1.1	0.674170616113744	.	40080001	40240000	#FF4848	1	0.875
chr1	40240001	40560000	A.1.1.1.2.1.2.1.1.2.2.2	0.949052132701422	.	40240001	40560000	#FF0000	1	1
chr1	40560001	40920000	A.1.1.2.2.1.1.2.2.2.1	0.851895734597156	.	40560001	40920000	#FF0000	1	1
chr1	40920001	41080000	A.1.2.2.1.1.2.2.2	0.669431279620853	.	40920001	41080000	#FF4848	1	0.875
chr1	41080001	41280000	A.1.1.2.2.2.1.1.1.2.1.2	0.830568720379147	.	41080001	41280000	#FF0000	1	1
chr1	41280001	41520000	A.1.2.1.1.1.2.2.1.1.2.1	0.767772511848341	.	41280001	41520000	#FF4848	1	0.875
chr1	41520001	41720000	A.1.2.2.1.2.1.1.2.2	0.662322274881517	.	41520001	41720000	#FF4848	1	0.875
chr1	41720001	42000000	A.2.1.1.2.2.2.1.2.1	0.540284360189573	.	41720001	42000000	#FF9191	1	0.75
chr1	42000001	42480000	A.2.1.1.2.2.2.2.2	0.535545023696682	.	42000001	42480000	#FF9191	1	0.75
chr1	42480001	42640000	A.2.2.1.2.1.2.1.2.1	0.458530805687204	.	42480001	42640000	#FFDADA	1	0.625
chr1	42640001	42960000	A.1.2.1.1.1.1.2.1.1.2.2.2	0.791469194312796	.	42640001	42960000	#FF4848	1	0.875
chr1	42960001	43120000	A.2.1.2.2.1.2.2.1	0.501184834123223	.	42960001	43120000	#FF9191	1	0.75
chr1	43120001	43480000	A.1.1.2.2.1.1.2.1.1.2	0.856635071090047	.	43120001	43480000	#FF0000	1	1
chr1	43480001	43680000	A.2.1.1.2.1.1.2.1.2	0.553317535545024	.	43480001	43680000	#FF9191	1	0.75
chr1	43680001	43960000	A.1.1.2.2.2.1.1.1.2.1.1	0.83175355450237	.	43680001	43960000	#FF0000	1	1
chr1	43960001	44200000	A.1.2.1.1.1.2.2.1.1.1.2.1.2.2	0.770142180094787	.	43960001	44200000	#FF4848	1	0.875
chr1	44200001	44520000	A.1.1.2.2.1.2.2.1.1.2.2	0.837677725118483	.	44200001	44520000	#FF0000	1	1
chr1	44520001	44680000	A.2.1.2.2.1.2.2.2.2.2	0.497630331753554	.	44520001	44680000	#FF9191	1	0.75
chr1	44680001	44880000	A.1.2.2.1.2.1.1.2.1.1.1	0.665876777251185	.	44680001	44880000	#FF4848	1	0.875
chr1	44880001	45080000	A.2.1.2.2.1.2.2.2.2.1	0.498815165876777	.	44880001	45080000	#FF9191	1	0.75
chr1	45080001	45320000	A.1.1.1.2.1.2.1.1.2.1.2	0.951421800947867	.	45080001	45320000	#FF0000	1	1
chr1	45320001	45520000	A.1.1.2.2.2.2.2.2.1.2.2	0.811611374407583	.	45320001	45520000	#FF0000	1	1
chr1	45520001	45760000	A.1.2.2.1.1.2.2.1.2	0.670616113744076	.	45520001	45760000	#FF4848	1	0.875
chr1	45760001	45960000	A.1.1.2.2.1.2.2.2.1	0.835308056872038	.	45760001	45960000	#FF0000	1	1
chr1	45960001	46160000	A.1.1.1.2.1.2.1.1.2.2.1	0.950236966824645	.	45960001	46160000	#FF0000	1	1
chr1	46160001	46240000	A.1.1.2.2.2.2.2.2.1.2.1	0.812796208530806	.	46160001	46240000	#FF0000	1	1
chr1	46240001	46360000	A.1.2.1.1.1.2.2.1.1.1.1.1	0.777251184834123	.	46240001	46360000	#FF4848	1	0.875
chr1	46360001	46560000	A.1.2.1.1.1.1.1.1.1.1.1.1	0.808056872037915	.	46360001	46560000	#FF4848	1	0.875
chr1	46560001	46840000	A.1.1.1.2.1.1.1.2.2	0.962085308056872	.	46560001	46840000	#FF0000	1	1
chr1	46840001	47040000	A.1.2.2.1.2.1.2.2	0.659952606635071	.	46840001	47040000	#FF4848	1	0.875
chr1	47040001	47200000	A.1.1.2.1.1.1.1.2.2.1	0.920616113744076	.	47040001	47200000	#FF0000	1	1
chr1	47200001	47640000	B.2.1.1.1.1.2.2.1	0.2239336492891	.	47200001	47640000	#4848FF	1	0.25
chr1	47640001	47920000	A.1.2.2.2.1.2.1.1.2	0.638625592417062	.	47640001	47920000	#FF4848	1	0.875
chr1	47920001	48200000	A.2.2.2.2.1.2.1	0.409952606635071	.	47920001	48200000	#FFDADA	1	0.625
chr1	48200001	48560000	B.1.1.2.2.2.1.1	0.332938388625592	.	48200001	48560000	#DADAFF	1	0.5
chr1	48560001	48720000	B.1.2.2.1.1.2.2.2.2	0.266587677725118	.	48560001	48720000	#9191FF	1	0.375
chr1	48720001	48840000	B.1.2.2.2.2.2.2.2.1	0.229857819905213	.	48720001	48840000	#9191FF	1	0.375
chr1	48840001	49000000	B.1.2.1.1.1.1.1	0.327014218009479	.	48840001	49000000	#9191FF	1	0.375
chr1	49000001	49280000	B.1.2.2.2.2.1.2.2	0.239336492890995	.	49000001	49280000	#9191FF	1	0.375
chr1	49280001	49880000	B.2.2.2.2.2.1.2	0.0023696682464455	.	49280001	49880000	#0000FF	1	0.125
chr1	49880001	50480000	B.2.2.2.2.2.2	0.00118483412322275	.	49880001	50480000	#0000FF	1	0.125
chr1	50480001	50880000	B.2.2.1.1.2.2.2.2	0.0841232227488152	.	50480001	50880000	#0000FF	1	0.125
chr1	50880001	51160000	B.1.1.1.1.1.1.1.2.1.2	0.389810426540284	.	50880001	51160000	#DADAFF	1	0.5
chr1	51160001	51400000	A.2.1.1.1.2.2.2.1.2	0.561611374407583	.	51160001	51400000	#FF9191	1	0.75
chr1	51400001	51480000	A.1.2.1.2.2.2.1.1.1	0.700236966824645	.	51400001	51480000	#FF4848	1	0.875
chr1	51480001	51680000	A.2.2.1.1.2.2.1.2	0.469194312796209	.	51480001	51680000	#FFDADA	1	0.625
chr1	51680001	51880000	A.1.1.2.1.1.1.1.2.2.2	0.919431279620853	.	51680001	51880000	#FF0000	1	1
chr1	51880001	52360000	A.1.1.1.1.1.2.1.1.2.1	0.991706161137441	.	51880001	52360000	#FF0000	1	1
chr1	52360001	52480000	A.2.1.1.2.1.1.1.2.1.1	0.558056872037915	.	52360001	52480000	#FF9191	1	0.75
chr1	52480001	52600000	A.1.2.1.1.1.1.1.2.1.1.1	0.799763033175355	.	52480001	52600000	#FF4848	1	0.875
chr1	52600001	52800000	A.1.2.2.1.1.1.1.2.2	0.680094786729858	.	52600001	52800000	#FF4848	1	0.875
chr1	52800001	52960000	A.1.1.2.2.1.2.1.2.2.1.1	0.84478672985782	.	52800001	52960000	#FF0000	1	1
chr1	52960001	53240000	A.1.1.1.2.1.2.2.1.2	0.945497630331754	.	52960001	53240000	#FF0000	1	1
chr1	53240001	53480000	A.1.2.1.1.1.1.2.1.1.2.1	0.793838862559242	.	53240001	53480000	#FF4848	1	0.875
chr1	53480001	53600000	A.2.1.1.2.1.1.1.1	0.559241706161137	.	53480001	53600000	#FF9191	1	0.75
chr1	53600001	53800000	A.1.1.2.2.1.2.1.2.2.2.1	0.842417061611374	.	53600001	53800000	#FF0000	1	1
chr1	53800001	53880000	A.2.1.2.1.1.1.1.2	0.533175355450237	.	53800001	53880000	#FF9191	1	0.75
chr1	53880001	54280000	A.2.2.1.2.1.2.1.1.2	0.459715639810427	.	53880001	54280000	#FFDADA	1	0.625
chr1	54280001	54560000	A.1.1.2.1.1.1.1.2.1	0.921800947867299	.	54280001	54560000	#FF0000	1	1
chr1	54560001	54640000	A.2.1.1.2.1.1.1.2.1.2	0.556872037914692	.	54560001	54640000	#FF9191	1	0.75
chr1	54640001	54960000	A.1.1.1.2.1.1.1.2.1	0.963270142180095	.	54640001	54960000	#FF0000	1	1
chr1	54960001	55160000	A.2.1.1.2.1.1.1.2.2	0.555687203791469	.	54960001	55160000	#FF9191	1	0.75
chr1	55160001	55280000	A.1.2.1.1.1.1.2.1.1.1	0.795023696682464	.	55160001	55280000	#FF4848	1	0.875
chr1	55280001	55520000	A.2.1.2.1.1.2.1.1	0.530805687203792	.	55280001	55520000	#FF9191	1	0.75
chr1	55520001	55760000	A.1.1.2.1.2.2.1.1.2	0.875592417061611	.	55520001	55760000	#FF0000	1	1
chr1	55760001	56040000	B.1.2.1.1.1.1.2	0.325829383886256	.	55760001	56040000	#9191FF	1	0.375
chr1	56040001	56200000	B.1.2.2.1.1.2.2.1.1.2	0.271327014218009	.	56040001	56200000	#9191FF	1	0.375
chr1	56200001	56600000	B.2.1.1.2.2.2.1.2	0.184834123222749	.	56200001	56600000	#4848FF	1	0.25
chr1	56600001	56880000	B.2.1.1.2.1.2.1	0.210900473933649	.	56600001	56880000	#4848FF	1	0.25
chr1	56880001	57040000	B.1.1.1.1.2.1.1.2	0.375592417061611	.	56880001	57040000	#DADAFF	1	0.5
chr1	57040001	57320000	B.2.1.1.1.1.1.2	0.226303317535545	.	57040001	57320000	#4848FF	1	0.25
chr1	57320001	57880000	B.2.2.2.1.2.1.1	0.0355450236966825	.	57320001	57880000	#0000FF	1	0.125
chr1	57880001	58080000	B.2.2.1.2.2.2.2.1.2	0.0462085308056872	.	57880001	58080000	#0000FF	1	0.125
chr1	58080001	58280000	B.2.2.1.2.2.2.2.1.1	0.0473933649289099	.	58080001	58280000	#0000FF	1	0.125
chr1	58280001	58440000	B.2.2.1.1.1.1.1.2.2	0.118483412322275	.	58280001	58440000	#0000FF	1	0.125
chr1	58440001	58680000	B.2.2.1.2.1.2.1.2.1	0.0663507109004739	.	58440001	58680000	#0000FF	1	0.125
chr1	58680001	58920000	B.2.1.2.1.1.1.1.2	0.178909952606635	.	58680001	58920000	#4848FF	1	0.25
chr1	58920001	59160000	A.2.1.1.1.2.2.2.1.1	0.562796208530806	.	58920001	59160000	#FF9191	1	0.75
chr1	59160001	59560000	A.1.1.1.1.1.2.1.2	0.989336492890995	.	59160001	59560000	#FF0000	1	1
chr1	59560001	59840000	A.1.1.2.1.1.1.2.1.1.1	0.91824644549763	.	59560001	59840000	#FF0000	1	1
chr1	59840001	60240000	A.1.1.2.1.2.2.2.1	0.869668246445498	.	59840001	60240000	#FF0000	1	1
chr1	60240001	60440000	A.2.1.2.2.2.2.1.1	0.490521327014218	.	60240001	60440000	#FF9191	1	0.75
chr1	60440001	61040000	B.2.2.1.2.1.2.1.2.2	0.0651658767772512	.	60440001	61040000	#0000FF	1	0.125
chr1	61040001	61280000	B.2.2.1.1.1.1.1.2.1	0.119668246445498	.	61040001	61280000	#0000FF	1	0.125
chr1	61280001	61480000	B.1.2.1.1.2.2.1.2	0.31042654028436	.	61280001	61480000	#9191FF	1	0.375
chr1	61480001	61760000	A.1.2.1.2.2.1.2.1.1.2	0.710900473933649	.	61480001	61760000	#FF4848	1	0.875
chr1	61760001	61920000	A.2.2.1.1.2.2.2.2.1	0.464454976303318	.	61760001	61920000	#FFDADA	1	0.625
chr1	61920001	62120000	A.2.2.2.2.2.2.1.2.2	0.395734597156398	.	61920001	62120000	#FFDADA	1	0.625
chr1	62120001	62280000	A.1.2.1.2.2.1.2.1.1.1.2	0.712085308056872	.	62120001	62280000	#FF4848	1	0.875
chr1	62280001	62640000	A.2.2.2.1.1.1.1.2	0.437203791469194	.	62280001	62640000	#FFDADA	1	0.625
chr1	62640001	62880000	B.1.1.2.2.1.1	0.338862559241706	.	62640001	62880000	#DADAFF	1	0.5
chr1	62880001	63120000	A.1.2.2.2.2.1.1.2.2.1.2.1	0.616113744075829	.	62880001	63120000	#FF4848	1	0.875
chr1	63120001	63320000	A.1.2.2.2.1.2.1.2.2.2.1	0.635071090047393	.	63120001	63320000	#FF4848	1	0.875
chr1	63320001	63760000	B.2.1.2.2.2.2.1.2.1	0.126777251184834	.	63320001	63760000	#4848FF	1	0.25
chr1	63760001	63960000	A.2.2.2.1.2.2.2.2.2	0.415876777251185	.	63760001	63960000	#FFDADA	1	0.625
chr1	63960001	64120000	A.2.1.1.1.1.2.2.1.1	0.577014218009479	.	63960001	64120000	#FF9191	1	0.75
chr1	64120001	64400000	A.2.2.2.2.2.2.1.2.1	0.396919431279621	.	64120001	64400000	#FFDADA	1	0.625
chr1	64400001	64720000	B.1.2.1.2.2.2.2.1	0.278436018957346	.	64400001	64720000	#9191FF	1	0.375
chr1	64720001	64920000	B.1.2.2.1.1.2.2.1.1.1	0.272511848341232	.	64720001	64920000	#9191FF	1	0.375
chr1	64920001	65200000	A.2.2.1.2.2.2.2.2.1	0.440758293838863	.	64920001	65200000	#FFDADA	1	0.625
chr1	65200001	65320000	A.1.2.2.2.1.2.1.2.1	0.637440758293839	.	65200001	65320000	#FF4848	1	0.875
chr1	65320001	65560000	A.1.1.1.2.2.2.1.1.2	0.931279620853081	.	65320001	65560000	#FF0000	1	1
chr1	65560001	65720000	A.2.1.2.1.1.2.2.1	0.528436018957346	.	65560001	65720000	#FF9191	1	0.75
chr1	65720001	65960000	A.2.2.1.2.2.2.2.1.2	0.441943127962085	.	65720001	65960000	#FFDADA	1	0.625
chr1	65960001	66080000	B.1.2.1.1.2.2.1.1.2.1	0.312796208530806	.	65960001	66080000	#9191FF	1	0.375
chr1	66080001	66480000	B.1.1.2.1.1.1.2.1	0.348341232227488	.	66080001	66480000	#DADAFF	1	0.5
chr1	66480001	66720000	B.1.1.1.2.2.2.2.2.2	0.350710900473934	.	66480001	66720000	#DADAFF	1	0.5
chr1	66720001	66920000	A.1.2.1.2.2.2.1.2.1	0.697867298578199	.	66720001	66920000	#FF4848	1	0.875
chr1	66920001	67160000	B.1.2.1.2.1.2.1.2.2.2	0.296208530805687	.	66920001	67160000	#9191FF	1	0.375
chr1	67160001	67360000	A.2.2.2.1.2.2.1.1.2.1	0.42654028436019	.	67160001	67360000	#FFDADA	1	0.625
chr1	67360001	67640000	A.1.1.2.1.2.2.1.1.1.2.1.2.2	0.877962085308057	.	67360001	67640000	#FF0000	1	1
chr1	67640001	67840000	A.2.2.1.2.2.2.2.1.1	0.443127962085308	.	67640001	67840000	#FFDADA	1	0.625
chr1	67840001	68040000	A.1.2.2.2.2.2.2.1.1	0.597156398104265	.	67840001	68040000	#FF4848	1	0.875
chr1	68040001	68240000	A.1.1.2.1.2.2.1.1.1.2.2	0.876777251184834	.	68040001	68240000	#FF0000	1	1
chr1	68240001	68560000	B.1.2.1.2.2.2.2.2	0.277251184834123	.	68240001	68560000	#9191FF	1	0.375
chr1	68560001	68720000	B.1.1.1.2.2.1.2.1	0.361374407582938	.	68560001	68720000	#DADAFF	1	0.5
chr1	68720001	69000000	B.2.1.1.1.2.2.1.1	0.219194312796209	.	68720001	69000000	#4848FF	1	0.25
chr1	69000001	69520000	B.2.2.2.2.1.1.2.2.2	0.0118483412322275	.	69000001	69520000	#0000FF	1	0.125
chr1	69520001	70000000	B.2.2.2.2.2.1.1.1	0.004739336492891	.	69520001	70000000	#0000FF	1	0.125
chr1	70000001	70640000	B.2.2.2.1.1.1.1.2	0.042654028436019	.	70000001	70640000	#0000FF	1	0.125
chr1	70640001	70920000	A.1.2.1.2.2.1.1.1.2.2.1	0.720379146919431	.	70640001	70920000	#FF4848	1	0.875
chr1	70920001	71200000	B.2.1.1.2.2.1.1.2.1	0.199052132701422	.	70920001	71200000	#4848FF	1	0.25
chr1	71200001	71480000	B.2.2.1.1.1.1.1.1.1.2	0.122037914691943	.	71200001	71480000	#0000FF	1	0.125
chr1	71480001	71600000	A.2.2.1.2.2.1.1.2.1	0.453791469194313	.	71480001	71600000	#FFDADA	1	0.625
chr1	71600001	71880000	B.2.1.2.1.1.2.1.1.1	0.174170616113744	.	71600001	71880000	#4848FF	1	0.25
chr1	71880001	72200000	B.2.1.1.2.2.1.1.1.1.2.2	0.201421800947867	.	71880001	72200000	#4848FF	1	0.25
chr1	72200001	72360000	B.1.2.2.1.1.2.1	0.273696682464455	.	72200001	72360000	#9191FF	1	0.375
chr1	72360001	72800000	B.2.1.2.1.1.2.2.1	0.169431279620853	.	72360001	72800000	#4848FF	1	0.25
chr1	72800001	73120000	B.2.2.1.2.1.1.1.1.1.2	0.0817535545023697	.	72800001	73120000	#0000FF	1	0.125
chr1	73120001	73360000	B.2.2.1.2.2.1.1.2	0.0580568720379147	.	73120001	73360000	#0000FF	1	0.125
chr1	73360001	73960000	B.2.2.2.1.2.2.1.2.2.2	0.0213270142180095	.	73360001	73960000	#0000FF	1	0.125
chr1	73960001	74240000	B.2.2.1.2.1.1.1.1.2.2.2	0.0781990521327014	.	73960001	74240000	#0000FF	1	0.125
chr1	74240001	74600000	B.2.2.1.2.1.2.2.2.2	0.0616113744075829	.	74240001	74600000	#0000FF	1	0.125
chr1	74600001	74760000	B.1.2.1.2.1.2.1.2.2.1	0.29739336492891	.	74600001	74760000	#9191FF	1	0.375
chr1	74760001	75120000	B.2.2.1.2.1.2.2.1	0.0639810426540284	.	74760001	75120000	#0000FF	1	0.125
chr1	75120001	75280000	B.1.1.2.1.2.2.2.1	0.341232227488152	.	75120001	75280000	#DADAFF	1	0.5
chr1	75280001	75560000	B.2.2.1.2.1.1.1.1.2.1	0.0805687203791469	.	75280001	75560000	#0000FF	1	0.125
chr1	75560001	76160000	B.2.2.1.2.2.2.2.2	0.0450236966824645	.	75560001	76160000	#0000FF	1	0.125
chr1	76160001	76280000	A.2.1.1.1.2.2.1.2.2	0.563981042654028	.	76160001	76280000	#FF9191	1	0.75
chr1	76280001	76440000	B.1.2.2.2.1.1.2.1	0.252369668246446	.	76280001	76440000	#9191FF	1	0.375
chr1	76440001	76640000	B.1.2.1.1.2.2.1.1.2.2	0.311611374407583	.	76440001	76640000	#9191FF	1	0.375
chr1	76640001	76800000	B.2.1.1.2.2.1.1.2.2.2	0.196682464454976	.	76640001	76800000	#4848FF	1	0.25
chr1	76800001	76960000	B.2.1.2.1.2.1.1.1.2	0.165876777251185	.	76800001	76960000	#4848FF	1	0.25
chr1	76960001	77160000	B.2.1.2.1.1.2.1.1.2	0.172985781990521	.	76960001	77160000	#4848FF	1	0.25
chr1	77160001	77560000	B.2.2.2.1.1.1.1.1	0.0438388625592417	.	77160001	77560000	#0000FF	1	0.125
chr1	77560001	77720000	B.1.1.2.1.2.2.2.2	0.340047393364929	.	77560001	77720000	#DADAFF	1	0.5
chr1	77720001	78040000	B.1.2.1.2.1.2.1.2.1	0.298578199052133	.	77720001	78040000	#9191FF	1	0.375
chr1	78040001	78280000	A.1.1.2.1.2.2.1.1.1.2.1.1	0.880331753554502	.	78040001	78280000	#FF0000	1	1
chr1	78280001	78400000	A.1.2.2.2.2.1.1.2.2.2	0.613744075829384	.	78280001	78400000	#FF4848	1	0.875
chr1	78400001	78520000	A.1.1.2.1.2.2.1.1.1.2.1.2.1	0.87914691943128	.	78400001	78520000	#FF0000	1	1
chr1	78520001	78800000	B.1.1.1.2.2.1.2.2.2	0.359004739336493	.	78520001	78800000	#DADAFF	1	0.5
chr1	78800001	79040000	B.2.1.2.2.1.1.2.2	0.143364928909953	.	78800001	79040000	#4848FF	1	0.25
chr1	79040001	79160000	B.1.1.1.1.1.2.2.2	0.377962085308057	.	79040001	79160000	#DADAFF	1	0.5
chr1	79160001	79360000	B.2.2.1.1.1.1.1.1.2	0.12085308056872	.	79160001	79360000	#0000FF	1	0.125
chr1	79360001	79880000	B.2.2.2.1.2.2.1.2.1.1	0.0248815165876777	.	79360001	79880000	#0000FF	1	0.125
chr1	79880001	80280000	B.2.2.1.1.2.1.1.1.2.1	0.0995260663507109	.	79880001	80280000	#0000FF	1	0.125
chr1	80280001	80520000	B.2.2.1.1.2.1.1.1.2.2.2	0.0971563981042654	.	80280001	80520000	#0000FF	1	0.125
chr1	80520001	81320000	B.2.2.2.2.1.2.2.2	0.00592417061611374	.	80520001	81320000	#0000FF	1	0.125
chr1	81320001	81400000	B.2.1.2.1.1.2.2.2	0.16824644549763	.	81320001	81400000	#4848FF	1	0.25
chr1	81400001	81520000	B.2.1.1.2.2.1.1.1.2	0.200236966824645	.	81400001	81520000	#4848FF	1	0.25
chr1	81520001	81800000	B.2.2.1.1.1.2.2.1.1	0.10781990521327	.	81520001	81800000	#0000FF	1	0.125
chr1	81800001	82000000	B.1.2.1.2.1.1.2.2.2	0.302132701421801	.	81800001	82000000	#9191FF	1	0.375
chr1	82000001	82280000	B.2.1.1.2.2.1.1.1.1.2.1	0.20260663507109	.	82000001	82280000	#4848FF	1	0.25
chr1	82280001	82400000	B.1.2.1.2.1.1.1.1	0.306872037914692	.	82280001	82400000	#9191FF	1	0.375
chr1	82400001	82720000	B.2.1.2.2.1.1.2.1.2	0.144549763033175	.	82400001	82720000	#4848FF	1	0.25
chr1	82720001	83040000	B.2.2.1.1.2.1.1.2.1	0.0959715639810427	.	82720001	83040000	#0000FF	1	0.125
chr1	83040001	83320000	B.2.2.1.2.1.1.1.1.1.1	0.0829383886255924	.	83040001	83320000	#0000FF	1	0.125
chr1	83320001	83640000	B.2.2.1.2.1.1.1.2.1	0.0770142180094787	.	83320001	83640000	#0000FF	1	0.125
chr1	83640001	83840000	B.2.1.2.1.2.1.1.1.1	0.167061611374408	.	83640001	83840000	#4848FF	1	0.25
chr1	83840001	84320000	B.2.2.1.1.1.1.1.1.1.1	0.123222748815166	.	83840001	84320000	#0000FF	1	0.125
chr1	84320001	84600000	A.2.2.1.1.1.1.2.2	0.478672985781991	.	84320001	84600000	#FFDADA	1	0.625
chr1	84600001	84800000	A.1.2.1.2.1.2.1.2.1	0.731042654028436	.	84600001	84800000	#FF4848	1	0.875
chr1	84800001	84920000	A.1.2.2.2.2.1.2.1.2.1.1	0.610189573459716	.	84800001	84920000	#FF4848	1	0.875
chr1	84920001	85040000	A.1.2.1.2.1.2.1.2.2.2	0.72867298578199	.	84920001	85040000	#FF4848	1	0.875
chr1	85040001	85200000	A.1.2.2.2.1.2.1.2.2.2.2	0.633886255924171	.	85040001	85200000	#FF4848	1	0.875
chr1	85200001	85400000	A.2.2.1.1.1.1.1	0.482227488151659	.	85200001	85400000	#FFDADA	1	0.625
chr1	85400001	85640000	A.1.2.2.2.2.2.2.1.2	0.595971563981043	.	85400001	85640000	#FF4848	1	0.875
chr1	85640001	85760000	A.1.2.1.2.2.2.2.2.1.1	0.691943127962085	.	85640001	85760000	#FF4848	1	0.875
chr1	85760001	85960000	A.2.2.1.2.2.1.1.1	0.454976303317536	.	85760001	85960000	#FFDADA	1	0.625
chr1	85960001	86040000	B.1.1.1.1.1.1.1.1.2	0.39218009478673	.	85960001	86040000	#DADAFF	1	0.5
chr1	86040001	86200000	B.1.1.1.1.1.1.1.1.1	0.393364928909953	.	86040001	86200000	#DADAFF	1	0.5
chr1	86200001	86800000	B.2.2.1.1.2.1.1.1.1.2.1	0.103080568720379	.	86200001	86800000	#0000FF	1	0.125
chr1	86800001	87000000	A.1.2.2.2.2.1.1.2.1.2	0.618483412322275	.	86800001	87000000	#FF4848	1	0.875
chr1	87000001	87160000	A.2.2.1.2.2.2.1.1.1	0.447867298578199	.	87000001	87160000	#FFDADA	1	0.625
chr1	87160001	87440000	A.1.2.1.2.2.2.2.2.1.2.2	0.68957345971564	.	87160001	87440000	#FF4848	1	0.875
chr1	87440001	87560000	A.2.1.2.1.2.2.1.2.2.1.2.1	0.515402843601896	.	87440001	87560000	#FF9191	1	0.75
chr1	87560001	87760000	B.1.1.2.1.2.2.1	0.342417061611374	.	87560001	87760000	#DADAFF	1	0.5
chr1	87760001	88040000	A.2.1.2.1.2.2.1.2.2.1.1	0.516587677725118	.	87760001	88040000	#FF9191	1	0.75
chr1	88040001	88440000	A.2.2.1.2.2.1.1.2.2	0.45260663507109	.	88040001	88440000	#FFDADA	1	0.625
chr1	88440001	88720000	B.2.1.1.2.1.1.2	0.212085308056872	.	88440001	88720000	#4848FF	1	0.25
chr1	88720001	88800000	B.2.1.1.1.2.1.1	0.221563981042654	.	88720001	88800000	#4848FF	1	0.25
chr1	88800001	89120000	B.2.1.2.1.1.2.1.2.1	0.171800947867299	.	88800001	89120000	#4848FF	1	0.25
chr1	89120001	89440000	A.1.2.1.2.2.1.1.1.2.2.2	0.719194312796208	.	89120001	89440000	#FF4848	1	0.875
chr1	89440001	89600000	A.1.2.1.2.2.1.1.1.1	0.722748815165877	.	89440001	89600000	#FF4848	1	0.875
chr1	89600001	89960000	A.2.1.2.1.2.1.2	0.522511848341232	.	89600001	89960000	#FF9191	1	0.75
chr1	89960001	90240000	A.1.2.1.2.2.2.1.2.2	0.696682464454976	.	89960001	90240000	#FF4848	1	0.875
chr1	90240001	90520000	A.1.2.1.2.2.2.2.2.1.2.1	0.690758293838863	.	90240001	90520000	#FF4848	1	0.875
chr1	90520001	91040000	B.2.2.1.2.1.2.1.1.2	0.0675355450236967	.	90520001	91040000	#0000FF	1	0.125
chr1	91040001	91320000	B.1.2.2.2.2.2.1.1	0.238151658767773	.	91040001	91320000	#9191FF	1	0.375
chr1	91320001	91600000	A.1.2.2.2.2.1.1.2.1.1.1	0.622037914691943	.	91320001	91600000	#FF4848	1	0.875
chr1	91600001	91960000	B.1.2.2.2.2.1.2.1	0.240521327014218	.	91600001	91960000	#9191FF	1	0.375
chr1	91960001	92360000	A.1.2.2.2.2.1.2.2.2	0.604265402843602	.	91960001	92360000	#FF4848	1	0.875
chr1	92360001	92720000	B.1.1.1.1.1.2.1.2	0.380331753554502	.	92360001	92720000	#DADAFF	1	0.5
chr1	92720001	92920000	A.2.1.1.1.2.2.1.1	0.566350710900474	.	92720001	92920000	#FF9191	1	0.75
chr1	92920001	93200000	A.1.2.2.2.2.1.1.2.1.1.2.1	0.62085308056872	.	92920001	93200000	#FF4848	1	0.875
chr1	93200001	93480000	A.1.1.1.2.2.2.1.1.1	0.932464454976303	.	93200001	93480000	#FF0000	1	1
chr1	93480001	93680000	A.1.1.2.1.1.1.1.1	0.922985781990521	.	93480001	93680000	#FF0000	1	1
chr1	93680001	93960000	A.1.2.1.2.2.1.2.1.2.1	0.709715639810427	.	93680001	93960000	#FF4848	1	0.875
chr1	93960001	94160000	A.1.1.2.1.2.2.2.2.1.2.2	0.866113744075829	.	93960001	94160000	#FF0000	1	1
chr1	94160001	94400000	A.1.1.2.1.2.2.2.2.1.2.1	0.867298578199052	.	94160001	94400000	#FF0000	1	1
chr1	94400001	94560000	A.2.2.2.1.1.1.1.1	0.438388625592417	.	94400001	94560000	#FFDADA	1	0.625
chr1	94560001	94840000	A.2.2.2.2.2.2.1.1	0.398104265402844	.	94560001	94840000	#FFDADA	1	0.625
chr1	94840001	95000000	A.1.2.1.2.2.2.2.1.1	0.695497630331754	.	94840001	95000000	#FF4848	1	0.875
chr1	95000001	95320000	A.1.2.2.2.1.1.1.1	0.652843601895735	.	95000001	95320000	#FF4848	1	0.875
chr1	95320001	95560000	A.1.1.2.1.1.2.2.2.1.2	0.893364928909953	.	95320001	95560000	#FF0000	1	1
chr1	95560001	95720000	A.1.2.2.2.2.1.1.2.2.1.1	0.617298578199052	.	95560001	95720000	#FF4848	1	0.875
chr1	95720001	96480000	B.2.2.2.2.1.1.2.1	0.014218009478673	.	95720001	96480000	#0000FF	1	0.125
chr1	96480001	96680000	B.2.2.1.2.1.1.1.2.2	0.0758293838862559	.	96480001	96680000	#0000FF	1	0.125
chr1	96680001	96920000	B.2.2.1.1.2.1.1.2.2	0.0947867298578199	.	96680001	96920000	#0000FF	1	0.125
chr1	96920001	97160000	B.2.1.1.2.2.1.1.1.1.1	0.203791469194313	.	96920001	97160000	#4848FF	1	0.25
chr1	97160001	97280000	A.2.1.2.2.2.2.1.2.1	0.489336492890995	.	97160001	97280000	#FF9191	1	0.75
chr1	97280001	97520000	B.1.2.2.2.1.2.2.1	0.247630331753555	.	97280001	97520000	#9191FF	1	0.375
chr1	97520001	97880000	B.1.2.1.2.1.2.1.1.2	0.299763033175355	.	97520001	97880000	#9191FF	1	0.375
chr1	97880001	98280000	B.1.1.2.1.1.1.2.2	0.347156398104265	.	97880001	98280000	#DADAFF	1	0.5
chr1	98280001	98440000	A.2.1.2.2.2.2.2.2.2	0.483412322274882	.	98280001	98440000	#FF9191	1	0.75
chr1	98440001	98760000	B.2.1.2.2.1.1.1.1	0.149289099526066	.	98440001	98760000	#4848FF	1	0.25
chr1	98760001	98920000	B.1.2.1.2.1.1.1.2	0.305687203791469	.	98760001	98920000	#9191FF	1	0.375
chr1	98920001	99120000	B.2.1.2.2.1.1.2.1.1.2	0.145734597156398	.	98920001	99120000	#4848FF	1	0.25
chr1	99120001	99440000	B.2.1.1.2.2.1.1.2.2.1	0.197867298578199	.	99120001	99440000	#4848FF	1	0.25
chr1	99440001	99600000	B.2.2.1.1.1.2.2.1.2	0.106635071090047	.	99440001	99600000	#0000FF	1	0.125
chr1	99600001	100200000	B.2.1.2.2.2.2.2	0.124407582938389	.	99600001	100200000	#4848FF	1	0.25
chr1	100200001	100440000	A.1.2.2.2.1.2.1.2.2.1	0.636255924170616	.	100200001	100440000	#FF4848	1	0.875
chr1	100440001	100560000	A.1.2.1.2.1.1.1.2.1.2.1	0.739336492890995	.	100440001	100560000	#FF4848	1	0.875
chr1	100560001	100720000	A.1.2.1.2.2.1.1.1.2.1	0.721563981042654	.	100560001	100720000	#FF4848	1	0.875
chr1	100720001	100960000	A.1.1.2.1.1.2.1.2	0.901658767772512	.	100720001	100960000	#FF0000	1	1
chr1	100960001	101320000	B.1.1.1.2.2.2.2.1	0.353080568720379	.	100960001	101320000	#DADAFF	1	0.5
chr1	101320001	101520000	A.1.2.2.2.2.1.1.2.1.1.2.2	0.619668246445498	.	101320001	101520000	#FF4848	1	0.875
chr1	101520001	101680000	A.2.2.2.1.2.2.1.2.1	0.424170616113744	.	101520001	101680000	#FFDADA	1	0.625
chr1	101680001	101840000	A.2.2.1.1.1.1.2.1.1	0.481042654028436	.	101680001	101840000	#FFDADA	1	0.625
chr1	101840001	102040000	B.2.1.1.2.1.1.1	0.213270142180095	.	101840001	102040000	#4848FF	1	0.25
chr1	102040001	102240000	B.2.2.1.1.2.1.1.1.1.2.2.2	0.100710900473934	.	102040001	102240000	#0000FF	1	0.125
chr1	102240001	102480000	B.2.2.1.2.1.1.1.1.2.2.1	0.0793838862559242	.	102240001	102480000	#0000FF	1	0.125
chr1	102480001	102640000	B.2.1.2.2.1.1.2.1.1.1	0.146919431279621	.	102480001	102640000	#4848FF	1	0.25
chr1	102640001	103000000	B.2.2.2.1.2.2.1.2.1.2	0.023696682464455	.	102640001	103000000	#0000FF	1	0.125
chr1	103000001	103520000	B.2.2.2.2.1.1.2.2.1	0.0130331753554502	.	103000001	103520000	#0000FF	1	0.125
chr1	103520001	103800000	B.2.2.1.1.2.1.1.1.1.1	0.104265402843602	.	103520001	103800000	#0000FF	1	0.125
chr1	103880001	103960000	B.2.2.1.1.2.1.1.1.1.1	0.104265402843602	.	103880001	103960000	#0000FF	1	0.125
chr1	104000001	104160000	A.2.2.2.1.2.2.1.2.2.2	0.421800947867299	.	104000001	104160000	#FFDADA	1	0.625
chr1	104160001	104200000	B.2.2.1.1.2.1.1.1.1.2.2.1	0.101895734597156	.	104160001	104200000	#0000FF	1	0.125
chr1	104280001	104680000	B.2.2.1.1.2.1.1.1.1.2.2.1	0.101895734597156	.	104280001	104680000	#0000FF	1	0.125
chr1	104680001	105400000	B.2.2.2.2.1.2.2.1.2	0.00710900473933649	.	104680001	105400000	#0000FF	1	0.125
chr1	105400001	105720000	B.2.2.2.1.2.2.1.2.2.1	0.0225118483412322	.	105400001	105720000	#0000FF	1	0.125
chr1	105720001	106120000	B.2.2.2.2.1.1.1.1	0.0165876777251185	.	105720001	106120000	#0000FF	1	0.125
chr1	106120001	106280000	B.2.2.1.1.2.1.1.1.2.2.1	0.0983412322274882	.	106120001	106280000	#0000FF	1	0.125
chr1	106280001	106680000	B.2.2.2.1.2.2.2.1	0.0201421800947867	.	106280001	106680000	#0000FF	1	0.125
chr1	106680001	107240000	B.2.2.2.2.1.2.2.1.1	0.00829383886255924	.	106680001	107240000	#0000FF	1	0.125
chr1	107240001	107480000	B.2.2.1.2.2.1.1.1.1	0.0604265402843602	.	107240001	107480000	#0000FF	1	0.125
chr1	107480001	107680000	B.1.2.2.1.2.1.2.1	0.26303317535545	.	107480001	107680000	#9191FF	1	0.375
chr1	107680001	107960000	B.2.1.2.1.1.2.1.2.2	0.170616113744076	.	107680001	107960000	#4848FF	1	0.25
chr1	107960001	108120000	B.1.1.1.2.2.1.1	0.362559241706161	.	107960001	108120000	#DADAFF	1	0.5
chr1	108120001	108280000	A.2.1.2.2.2.2.1.2.2	0.488151658767773	.	108120001	108280000	#FF9191	1	0.75
chr1	108280001	108840000	A.2.2.1.1.1.1.2.1.2	0.479857819905213	.	108280001	108840000	#FFDADA	1	0.625
chr1	108840001	108920000	B.1.1.1.2.2.2.2.2.1	0.351895734597156	.	108840001	108920000	#DADAFF	1	0.5
chr1	108960001	109040000	B.1.1.1.2.2.2.2.2.1	0.351895734597156	.	108960001	109040000	#DADAFF	1	0.5
chr1	109040001	109200000	A.1.2.1.2.1.1.1.2.1.2.2	0.738151658767773	.	109040001	109200000	#FF4848	1	0.875
chr1	109200001	109560000	A.1.1.1.1.2.2.2.1.1	0.972748815165877	.	109200001	109560000	#FF0000	1	1
chr1	109560001	109720000	A.1.1.1.2.2.1.2.2.1	0.936018957345972	.	109560001	109720000	#FF0000	1	1
chr1	109720001	110000000	A.1.1.1.1.1.2.1.1.2.2	0.990521327014218	.	109720001	110000000	#FF0000	1	1
chr1	110000001	110320000	A.1.1.1.1.1.1.2.1.2.1	0.997630331753555	.	110000001	110320000	#FF0000	1	1
chr1	110320001	110600000	A.1.1.1.1.2.1.2.1	0.976303317535545	.	110320001	110600000	#FF0000	1	1
chr1	110600001	110840000	A.1.2.2.2.1.2.1.1.1.2.2	0.639810426540284	.	110600001	110840000	#FF4848	1	0.875
chr1	110840001	111000000	A.1.1.2.1.2.1.1.1	0.890995260663507	.	110840001	111000000	#FF0000	1	1
chr1	111000001	111240000	A.2.1.2.1.2.2.1.1.2	0.518957345971564	.	111000001	111240000	#FF9191	1	0.75
chr1	111240001	111480000	A.2.2.2.2.2.1.2.2	0.399289099526066	.	111240001	111480000	#FFDADA	1	0.625
chr1	111480001	111640000	B.1.1.1.1.1.2.1.1	0.381516587677725	.	111480001	111640000	#DADAFF	1	0.5
chr1	111640001	111800000	A.1.2.1.2.1.2.1.2.2.1	0.729857819905213	.	111640001	111800000	#FF4848	1	0.875
chr1	111800001	111960000	A.2.1.2.1.2.2.1.1.1.1	0.52132701421801	.	111800001	111960000	#FF9191	1	0.75
chr1	111960001	112320000	A.1.1.1.2.2.1.2.1.1.2	0.938388625592417	.	111960001	112320000	#FF0000	1	1
chr1	112320001	112600000	B.1.2.1.1.1.2.1.2	0.322274881516588	.	112320001	112600000	#9191FF	1	0.375
chr1	112600001	112880000	B.2.1.1.1.1.1.1	0.227488151658768	.	112600001	112880000	#4848FF	1	0.25
chr1	112880001	113120000	A.1.1.2.1.1.2.2.2.1.1	0.894549763033175	.	112880001	113120000	#FF0000	1	1
chr1	113120001	113280000	A.1.1.1.2.2.1.2.2.2.1	0.934834123222749	.	113120001	113280000	#FF0000	1	1
chr1	113280001	113400000	A.2.1.2.1.1.2.2.2	0.527251184834123	.	113280001	113400000	#FF9191	1	0.75
chr1	113400001	113680000	A.1.1.2.1.2.1.1.2.1	0.889810426540284	.	113400001	113680000	#FF0000	1	1
chr1	113680001	114000000	A.1.2.2.2.2.1.2.1.2.1.2	0.609004739336493	.	113680001	114000000	#FF4848	1	0.875
chr1	114000001	114200000	A.2.2.1.2.2.2.1.1.2	0.446682464454976	.	114000001	114200000	#FFDADA	1	0.625
chr1	114200001	114520000	A.1.1.1.2.2.1.2.1.1.1	0.93957345971564	.	114200001	114520000	#FF0000	1	1
chr1	114520001	114880000	A.2.2.2.2.2.1.1.1.2	0.40521327014218	.	114520001	114880000	#FFDADA	1	0.625
chr1	114880001	114960000	A.2.1.2.1.2.2.1.1.1.2	0.520142180094787	.	114880001	114960000	#FF9191	1	0.75
chr1	114960001	115360000	A.1.2.1.2.1.1.1.1	0.741706161137441	.	114960001	115360000	#FF4848	1	0.875
chr1	115360001	115560000	B.1.2.1.2.1.2.1.1.1	0.300947867298578	.	115360001	115560000	#9191FF	1	0.375
chr1	115560001	115680000	A.2.2.1.2.2.2.2.2.2	0.43957345971564	.	115560001	115680000	#FFDADA	1	0.625
chr1	115680001	115880000	B.1.2.2.2.2.2.1.2.2.1	0.234597156398104	.	115680001	115880000	#9191FF	1	0.375
chr1	115880001	116160000	B.2.1.2.1.2.2.2.2	0.150473933649289	.	115880001	116160000	#4848FF	1	0.25
chr1	116160001	116320000	B.1.1.1.2.2.1.2.2.1	0.360189573459716	.	116160001	116320000	#DADAFF	1	0.5
chr1	116320001	116480000	B.1.2.1.1.2.2.1.1.1	0.313981042654028	.	116320001	116480000	#9191FF	1	0.375
chr1	116480001	116680000	A.2.2.2.2.2.1.1.1.1	0.406398104265403	.	116480001	116680000	#FFDADA	1	0.625
chr1	116680001	116840000	A.2.1.1.1.1.2.1.1	0.582938388625592	.	116680001	116840000	#FF9191	1	0.75
chr1	116840001	117000000	A.1.1.2.1.2.2.2.2.1.1	0.868483412322275	.	116840001	117000000	#FF0000	1	1
chr1	117000001	117160000	A.1.2.1.2.2.1.2.1.1.1.1	0.713270142180095	.	117000001	117160000	#FF4848	1	0.875
chr1	117160001	117360000	A.1.2.2.2.2.1.2.1.2.2	0.60781990521327	.	117160001	117360000	#FF4848	1	0.875
chr1	117360001	117680000	A.1.2.1.2.1.1.1.2.2	0.73696682464455	.	117360001	117680000	#FF4848	1	0.875
chr1	117680001	117840000	B.1.1.1.1.1.1.1.2.1.1	0.390995260663507	.	117680001	117840000	#DADAFF	1	0.5
chr1	117840001	118080000	A.1.2.2.2.2.1.1.2.2.1.2.2	0.614928909952607	.	117840001	118080000	#FF4848	1	0.875
chr1	118080001	118280000	A.1.2.1.2.1.1.1.2.1.1	0.740521327014218	.	118080001	118280000	#FF4848	1	0.875
chr1	118280001	118520000	A.2.1.1.1.2.2.1.2.1	0.565165876777251	.	118280001	118520000	#FF9191	1	0.75
chr1	118520001	118880000	B.2.2.1.2.1.2.2.2.1	0.0627962085308057	.	118520001	118880000	#0000FF	1	0.125
chr1	118880001	119600000	B.2.2.2.2.2.1.1.2	0.00355450236966825	.	118880001	119600000	#0000FF	1	0.125
chr1	119600001	119760000	B.1.1.1.1.1.1.1.2.2	0.388625592417062	.	119600001	119760000	#DADAFF	1	0.5
chr1	119760001	120120000	B.2.1.1.1.2.2.1.2	0.218009478672986	.	119760001	120120000	#4848FF	1	0.25
chr1	120120001	120280000	A.2.1.2.1.2.2.2.2	0.508293838862559	.	120120001	120280000	#FF9191	1	0.75
chr1	120280001	120520000	A.1.2.1.2.2.1.2.1.2.2	0.708530805687204	.	120280001	120520000	#FF4848	1	0.875
chr1	120520001	120720000	A.1.1.2.1.1.1.2.1.1.2	0.917061611374408	.	120520001	120720000	#FF0000	1	1
chr1	120720001	120960000	A.2.1.2.1.2.2.1.2.2.1.2.2	0.514218009478673	.	120720001	120960000	#FF9191	1	0.75
chr1	121080001	121160000	A.2.2.2.2.2.1.2.1	0.400473933649289	.	121080001	121160000	#FFDADA	1	0.625
chr1	121160001	121400000	B.2.1.2.2.1.1.1.2	0.148104265402844	.	121160001	121400000	#4848FF	1	0.25
chr1	121480001	121520000	B.2.1.2.2.1.1.1.2	0.148104265402844	.	121480001	121520000	#4848FF	1	0.25
chr1	142520001	142680000	B.1.2.2.2.1.2.1.1	0.25	.	142520001	142680000	#9191FF	1	0.375
chr1	142760001	142840000	B.1.2.2.2.1.2.1.1	0.25	.	142760001	142840000	#9191FF	1	0.375
chr1	143120001	143320000	B.2.1.1.2.2.1.2.1.2.2.1	0.191943127962085	.	143120001	143320000	#4848FF	1	0.25
chr1	143520001	143560000	B.2.1.1.2.2.1.2.1.2.2.1	0.191943127962085	.	143520001	143560000	#4848FF	1	0.25
chr1	143640001	143680000	A.2.1.1.1.1.1.1.1.2.2	0.588862559241706	.	143640001	143680000	#FF9191	1	0.75
chr1	143720001	143800000	A.2.1.1.1.1.1.1.1.2.2	0.588862559241706	.	143720001	143800000	#FF9191	1	0.75
chr1	143840001	144120000	A.2.1.1.1.1.1.1.1.2.2	0.588862559241706	.	143840001	144120000	#FF9191	1	0.75
chr1	144520001	144720000	A.1.2.2.2.1.1.2.2.2	0.643364928909953	.	144520001	144720000	#FF4848	1	0.875
chr1	144800001	145120000	A.1.1.1.1.2.2.1	0.9739336492891	.	144800001	145120000	#FF0000	1	1
chr1	145120001	145360000	A.1.1.2.2.1.2.2.2.2	0.834123222748815	.	145120001	145360000	#FF0000	1	1
chr1	145360001	145640000	A.1.1.1.1.1.2.2.1.1.1	0.988151658767773	.	145360001	145640000	#FF0000	1	1
chr1	145640001	145840000	A.1.2.1.1.1.1.1.2.1.2	0.79739336492891	.	145640001	145840000	#FF4848	1	0.875
chr1	145960001	146040000	A.2.2.1.2.1.1	0.462085308056872	.	145960001	146040000	#FFDADA	1	0.625
chr1	146320001	146400000	A.2.2.1.2.1.1	0.462085308056872	.	146320001	146400000	#FFDADA	1	0.625
chr1	146400001	146480000	A.2.2.1.1.2.1.2	0.4739336492891	.	146400001	146480000	#FFDADA	1	0.625
chr1	146480001	146760000	A.2.1.1.1.1.2.2.1.2	0.575829383886256	.	146480001	146760000	#FF9191	1	0.75
chr1	146760001	146960000	B.1.2.1.2.2.2.1.1.1	0.281990521327014	.	146760001	146960000	#9191FF	1	0.375
chr1	146960001	147200000	A.1.2.2.2.1.2.1.1.1.2.1	0.640995260663507	.	146960001	147200000	#FF4848	1	0.875
chr1	147200001	147360000	B.1.1.1.2.1.1.1	0.366113744075829	.	147200001	147360000	#DADAFF	1	0.5
chr1	147360001	147440000	A.1.2.2.1.2.1.2.1	0.661137440758294	.	147360001	147440000	#FF4848	1	0.875
chr1	147680001	147840000	A.1.2.2.1.2.1.2.1	0.661137440758294	.	147680001	147840000	#FF4848	1	0.875
chr1	148000001	148040000	A.1.2.2.1.2.1.2.1	0.661137440758294	.	148000001	148040000	#FF4848	1	0.875
chr1	148160001	148280000	A.2.1.1.2.2.1.1.2	0.54739336492891	.	148160001	148280000	#FF9191	1	0.75
chr1	148320001	148360000	A.2.1.1.2.2.1.1.2	0.54739336492891	.	148320001	148360000	#FF9191	1	0.75
chr1	148520001	148640000	A.2.1.2.2.2.1.1.2	0.494075829383886	.	148520001	148640000	#FF9191	1	0.75
chr1	148640001	148720000	B.1.2.1.1.2.2.2.2	0.308056872037915	.	148640001	148720000	#9191FF	1	0.375
chr1	148840001	148960000	B.1.2.1.1.2.2.2.2	0.308056872037915	.	148840001	148960000	#9191FF	1	0.375
chr1	149000001	149200000	B.2.2.1.2.2.2.1.1.1	0.0533175355450237	.	149000001	149200000	#0000FF	1	0.125
chr1	149200001	149480000	B.1.1.1.1.1.1.2.2.1	0.385071090047393	.	149200001	149480000	#DADAFF	1	0.5
chr1	149560001	149760000	A.1.2.2.2.2.1.2.2.1.2	0.605450236966825	.	149560001	149760000	#FF4848	1	0.875
chr1	149760001	150200000	A.1.1.1.1.1.2.2.1.1.2	0.98696682464455	.	149760001	150200000	#FF0000	1	1
chr1	150200001	150480000	A.1.1.1.1.2.1.1.2.1	0.97867298578199	.	150200001	150480000	#FF0000	1	1
chr1	150480001	150880000	A.1.1.1.1.1.2.2.1.2.2	0.984597156398104	.	150480001	150880000	#FF0000	1	1
chr1	150880001	151040000	A.1.1.1.2.1.2.1.1.1.1.2	0.954976303317536	.	150880001	151040000	#FF0000	1	1
chr1	151040001	151440000	A.1.1.1.1.1.1.2.1.1	0.998815165876777	.	151040001	151440000	#FF0000	1	1
chr1	151440001	151800000	A.1.1.1.1.1.2.2.2.1.1	0.983412322274882	.	151440001	151800000	#FF0000	1	1
chr1	151800001	152040000	A.1.1.1.2.2.1.2.2.2.2	0.933649289099526	.	151800001	152040000	#FF0000	1	1
chr1	152040001	152200000	B.1.1.1.1.2.2.1.2.2	0.369668246445498	.	152040001	152200000	#DADAFF	1	0.5
chr1	152200001	152360000	B.2.1.2.1.1.1.1.1	0.180094786729858	.	152200001	152360000	#4848FF	1	0.25
chr1	152360001	152520000	B.1.2.2.2.2.1.1.2.2.1	0.242890995260664	.	152360001	152520000	#9191FF	1	0.375
chr1	152520001	152800000	B.2.2.1.2.2.2.1.2.2.1	0.0497630331753555	.	152520001	152800000	#0000FF	1	0.125
chr1	152800001	153200000	B.2.2.1.2.2.2.1.2.2.2	0.0485781990521327	.	152800001	153200000	#0000FF	1	0.125
chr1	153200001	153280000	B.1.2.1.2.2.2.1.1.2	0.280805687203791	.	153200001	153280000	#9191FF	1	0.375
chr1	153280001	153440000	B.1.1.1.1.2.2.1.2.1	0.37085308056872	.	153280001	153440000	#DADAFF	1	0.5
chr1	153440001	153960000	A.1.1.1.1.1.1.1	1	.	153440001	153960000	#FF0000	1	1
chr1	153960001	154120000	A.1.2.1.1.2.2.2.2	0.742890995260663	.	153960001	154120000	#FF4848	1	0.875
chr1	154120001	154280000	A.1.1.2.2.1.1.1.1.2	0.862559241706161	.	154120001	154280000	#FF0000	1	1
chr1	154280001	154920000	A.1.1.1.1.1.2.2.2.2	0.981042654028436	.	154280001	154920000	#FF0000	1	1
chr1	154920001	155320000	A.1.1.1.2.1.1.1.1.1.1	0.968009478672986	.	154920001	155320000	#FF0000	1	1
chr1	155320001	155520000	A.1.1.2.2.1.1.1.2.2	0.859004739336493	.	155320001	155520000	#FF0000	1	1
chr1	155520001	155680000	A.1.1.2.2.2.1.2.2.2.2	0.821090047393365	.	155520001	155680000	#FF0000	1	1
chr1	155680001	155840000	A.1.1.2.2.2.1.2.2.2.1	0.822274881516588	.	155680001	155840000	#FF0000	1	1
chr1	155840001	156000000	A.1.1.2.2.1.1.1.1.1	0.863744075829384	.	155840001	156000000	#FF0000	1	1
chr1	156000001	156280000	A.1.1.1.2.1.1.1.1.1.2	0.966824644549763	.	156000001	156280000	#FF0000	1	1
chr1	156280001	156720000	A.1.1.1.1.1.2.2.1.2.1	0.985781990521327	.	156280001	156720000	#FF0000	1	1
chr1	156720001	156920000	A.1.1.2.1.1.1.2.1.2.2.2.2	0.912322274881517	.	156720001	156920000	#FF0000	1	1
chr1	156920001	157160000	A.1.2.1.2.2.2.2.1.2.2	0.693127962085308	.	156920001	157160000	#FF4848	1	0.875
chr1	157160001	157520000	B.1.1.1.2.1.2	0.363744075829384	.	157160001	157520000	#DADAFF	1	0.5
chr1	157520001	157920000	B.1.2.1.2.1.2.2.1.2	0.291469194312796	.	157520001	157920000	#9191FF	1	0.375
chr1	157920001	158160000	A.2.2.1.1.2.2.1.1.2.2	0.470379146919431	.	157920001	158160000	#FFDADA	1	0.625
chr1	158160001	158560000	B.2.1.2.2.2.2.1.1	0.127962085308057	.	158160001	158560000	#4848FF	1	0.25
chr1	158560001	158720000	B.2.1.1.2.2.1.2.2.1	0.18957345971564	.	158560001	158720000	#4848FF	1	0.25
chr1	158720001	158920000	B.1.2.1.2.1.2.2.1.1.1.2	0.293838862559242	.	158720001	158920000	#9191FF	1	0.375
chr1	158920001	159080000	A.2.1.2.1.2.2.1.2.1	0.517772511848341	.	158920001	159080000	#FF9191	1	0.75
chr1	159080001	159200000	B.1.2.1.1.2.1.1.2.2	0.316350710900474	.	159080001	159200000	#9191FF	1	0.375
chr1	159200001	159720000	B.2.2.1.2.2.2.1.2.1	0.0509478672985782	.	159200001	159720000	#0000FF	1	0.125
chr1	159720001	160040000	A.1.1.2.1.1.2.1.1.2.2	0.902843601895735	.	159720001	160040000	#FF0000	1	1
chr1	160040001	160160000	A.1.1.2.1.2.1.2.2	0.882701421800948	.	160040001	160160000	#FF0000	1	1
chr1	160160001	160360000	A.1.1.1.2.2.1.1.2	0.940758293838863	.	160160001	160360000	#FF0000	1	1
chr1	160360001	160720000	A.1.2.1.1.1.2.2.2	0.76303317535545	.	160360001	160720000	#FF4848	1	0.875
chr1	160720001	160960000	A.1.2.1.1.2.2.2.1	0.744075829383886	.	160720001	160960000	#FF4848	1	0.875
chr1	160960001	161200000	A.1.1.1.1.2.1.2.2	0.975118483412322	.	160960001	161200000	#FF0000	1	1
chr1	161200001	161400000	A.1.1.1.2.2.2.2.1.2	0.925355450236967	.	161200001	161400000	#FF0000	1	1
chr1	161400001	161760000	A.1.1.2.1.2.1.2.1.1.2	0.885071090047393	.	161400001	161760000	#FF0000	1	1
chr1	161760001	162440000	A.2.2.1.1.2.2.1.1.1	0.472748815165877	.	161760001	162440000	#FFDADA	1	0.625
chr1	162440001	162600000	A.1.2.1.2.1.2.2.2.1	0.726303317535545	.	162440001	162600000	#FF4848	1	0.875
chr1	162600001	162800000	A.2.1.2.1.2.2.2.1.2	0.509478672985782	.	162600001	162800000	#FF9191	1	0.75
chr1	162800001	163200000	B.2.1.2.1.2.2.1.2.2.1	0.154028436018957	.	162800001	163200000	#4848FF	1	0.25
chr1	163200001	163360000	B.1.2.1.1.2.1.1.2.1	0.317535545023697	.	163200001	163360000	#9191FF	1	0.375
chr1	163360001	164080000	B.2.2.2.1.1.2.2.2	0.0367298578199052	.	163360001	164080000	#0000FF	1	0.125
chr1	164080001	164520000	B.2.1.2.1.2.1.2.2.1.1	0.159952606635071	.	164080001	164520000	#4848FF	1	0.25
chr1	164520001	164760000	A.2.2.2.1.1.2	0.434834123222749	.	164520001	164760000	#FFDADA	1	0.625
chr1	164760001	165040000	B.2.1.2.1.2.1.2.2.2	0.157582938388626	.	164760001	165040000	#4848FF	1	0.25
chr1	165040001	165280000	B.2.1.2.2.2.1.1.1	0.135071090047393	.	165040001	165280000	#4848FF	1	0.25
chr1	165280001	165560000	B.1.2.1.1.2.1.2	0.315165876777251	.	165280001	165560000	#9191FF	1	0.375
chr1	165560001	165920000	A.1.2.1.2.2.1.1.2.1.2	0.716824644549763	.	165560001	165920000	#FF4848	1	0.875
chr1	165920001	166160000	B.2.1.2.1.1.1.2.1.1	0.177725118483412	.	165920001	166160000	#4848FF	1	0.25
chr1	166160001	166360000	B.2.2.1.1.2.2.1.2.2	0.0864928909952607	.	166160001	166360000	#0000FF	1	0.125
chr1	166360001	166800000	B.2.2.1.1.2.2.1.1	0.0888625592417062	.	166360001	166800000	#0000FF	1	0.125
chr1	166800001	167000000	A.1.2.2.2.2.1.1.1.1.1.1	0.62914691943128	.	166800001	167000000	#FF4848	1	0.875
chr1	167000001	167160000	A.1.2.2.2.2.1.2.1.1.2	0.611374407582938	.	167000001	167160000	#FF4848	1	0.875
chr1	167160001	167560000	A.1.1.1.2.2.2.1.2.2	0.927725118483412	.	167160001	167560000	#FF0000	1	1
chr1	167560001	167800000	A.1.1.1.1.2.2.2.2	0.969194312796208	.	167560001	167800000	#FF0000	1	1
chr1	167800001	167880000	A.1.2.2.2.1.1.2.2.1	0.644549763033175	.	167800001	167880000	#FF4848	1	0.875
chr1	167880001	168240000	A.1.1.1.2.2.2.1.2.1.2	0.928909952606635	.	167880001	168240000	#FF0000	1	1
chr1	168240001	168520000	A.1.2.2.2.2.1.2.2.1.1	0.606635071090047	.	168240001	168520000	#FF4848	1	0.875
chr1	168520001	169000000	A.2.1.1.1.1.2.1.2.2.2	0.578199052132701	.	168520001	169000000	#FF9191	1	0.75
chr1	169000001	169120000	A.1.2.1.2.1.2.1.1.2	0.732227488151659	.	169000001	169120000	#FF4848	1	0.875
chr1	169120001	169560000	A.1.2.2.2.1.1.2.1.1.2	0.649289099526066	.	169120001	169560000	#FF4848	1	0.875
chr1	169560001	169760000	A.2.2.1.2.2.2.1.2.1	0.445497630331754	.	169560001	169760000	#FFDADA	1	0.625
chr1	169760001	169880000	A.1.2.2.2.1.1.2.1.2.2.1	0.646919431279621	.	169760001	169880000	#FF4848	1	0.875
chr1	169880001	170080000	A.2.1.1.1.1.1.1.1.1	0.591232227488152	.	169880001	170080000	#FF9191	1	0.75
chr1	170080001	170440000	B.2.1.1.1.2.2.2.1	0.216824644549763	.	170080001	170440000	#4848FF	1	0.25
chr1	170440001	170560000	A.2.2.2.2.2.1.1.2.1.2	0.402843601895735	.	170440001	170560000	#FFDADA	1	0.625
chr1	170560001	171040000	B.2.1.2.1.2.1.2.1.2.1	0.162322274881517	.	170560001	171040000	#4848FF	1	0.25
chr1	171040001	171440000	A.2.2.2.1.2.2.2.1.1	0.420616113744076	.	171040001	171440000	#FFDADA	1	0.625
chr1	171440001	171560000	A.1.2.1.2.2.1.2.2.2.1.2.1	0.703791469194313	.	171440001	171560000	#FF4848	1	0.875
chr1	171560001	171800000	A.1.2.2.2.2.2.1.1.2	0.599526066350711	.	171560001	171800000	#FF4848	1	0.875
chr1	171800001	172080000	A.2.1.2.2.2.2.2.1.2	0.485781990521327	.	171800001	172080000	#FF9191	1	0.75
chr1	172080001	172280000	A.2.1.1.1.1.1.1.2.1	0.587677725118483	.	172080001	172280000	#FF9191	1	0.75
chr1	172280001	172600000	A.1.2.1.2.1.2.2.2.2.2	0.7239336492891	.	172280001	172600000	#FF4848	1	0.875
chr1	172600001	173000000	A.2.1.1.1.1.1.2.2	0.584123222748815	.	172600001	173000000	#FF9191	1	0.75
chr1	173000001	173360000	A.2.2.2.1.2.1.1.2	0.431279620853081	.	173000001	173360000	#FFDADA	1	0.625
chr1	173360001	173480000	A.1.2.2.2.1.1.2.1.2.2.2	0.645734597156398	.	173360001	173480000	#FF4848	1	0.875
chr1	173480001	173680000	A.2.2.2.2.2.1.1.2.1.1	0.404028436018957	.	173480001	173680000	#FFDADA	1	0.625
chr1	173680001	174000000	A.1.1.2.1.2.2.1.2.2.1	0.873222748815166	.	173680001	174000000	#FF0000	1	1
chr1	174000001	174240000	A.1.2.2.2.1.1.2.1.2.1	0.648104265402844	.	174000001	174240000	#FF4848	1	0.875
chr1	174240001	174480000	A.2.2.2.1.2.2.1.1.2.2	0.425355450236967	.	174240001	174480000	#FFDADA	1	0.625
chr1	174480001	174680000	B.1.1.2.1.1.1.1	0.349526066350711	.	174480001	174680000	#DADAFF	1	0.5
chr1	174680001	174840000	A.2.1.1.1.2.1.1.1.1.2	0.571090047393365	.	174680001	174840000	#FF9191	1	0.75
chr1	174840001	175000000	A.1.1.2.1.2.1.2.1.2	0.883886255924171	.	174840001	175000000	#FF0000	1	1
chr1	175000001	175280000	A.1.2.2.2.2.1.1.1.2.2	0.623222748815166	.	175000001	175280000	#FF4848	1	0.875
chr1	175280001	175600000	B.1.2.2.1.1.2.2.1.2.2	0.268957345971564	.	175280001	175600000	#9191FF	1	0.375
chr1	175600001	175920000	B.1.2.2.2.2.2.1.2.1.1	0.23696682464455	.	175600001	175920000	#9191FF	1	0.375
chr1	175920001	176200000	A.2.1.2.1.2.1.1.1	0.5260663507109	.	175920001	176200000	#FF9191	1	0.75
chr1	176200001	176920000	B.2.2.2.1.2.1.2.2.1.1	0.0296208530805687	.	176200001	176920000	#0000FF	1	0.125
chr1	176920001	177120000	B.2.2.1.2.2.2.1.1.2	0.0521327014218009	.	176920001	177120000	#0000FF	1	0.125
chr1	177120001	177400000	B.2.2.1.1.1.1.2.1	0.117298578199052	.	177120001	177400000	#0000FF	1	0.125
chr1	177400001	177920000	B.2.2.2.1.1.1.2.1	0.0414691943127962	.	177400001	177920000	#0000FF	1	0.125
chr1	177920001	178240000	B.1.2.1.1.2.2.2.1	0.309241706161137	.	177920001	178240000	#9191FF	1	0.375
chr1	178240001	178480000	B.1.1.1.1.1.1.2.2.2.2	0.382701421800948	.	178240001	178480000	#DADAFF	1	0.5
chr1	178480001	178680000	A.1.2.2.2.2.1.2.1.1.1	0.612559241706161	.	178480001	178680000	#FF4848	1	0.875
chr1	178680001	178960000	A.1.2.2.2.1.1.2.1.1.1	0.650473933649289	.	178680001	178960000	#FF4848	1	0.875
chr1	178960001	179360000	A.1.1.2.1.1.2.2.1.1	0.900473933649289	.	178960001	179360000	#FF0000	1	1
chr1	179360001	179800000	B.2.1.1.1.2.2.2.2.2	0.214454976303318	.	179360001	179800000	#4848FF	1	0.25
chr1	179800001	180160000	A.1.1.1.2.2.1.2.1.2	0.937203791469194	.	179800001	180160000	#FF0000	1	1
chr1	180160001	180440000	A.2.1.1.1.2.2.2.2	0.56042654028436	.	180160001	180440000	#FF9191	1	0.75
chr1	180440001	180640000	A.1.2.2.2.1.2.2.1.1	0.632701421800948	.	180440001	180640000	#FF4848	1	0.875
chr1	180640001	180800000	A.2.1.2.1.2.2.2.1.1.1	0.511848341232227	.	180640001	180800000	#FF9191	1	0.75
chr1	180800001	180960000	A.1.2.2.2.2.2.1.1.1.1.2	0.601895734597156	.	180800001	180960000	#FF4848	1	0.875
chr1	180960001	181160000	A.1.1.2.1.1.2.1.1.2.1	0.904028436018957	.	180960001	181160000	#FF0000	1	1
chr1	181160001	181480000	B.1.2.2.2.2.2.1.2.1.2	0.235781990521327	.	181160001	181480000	#9191FF	1	0.375
chr1	181480001	181560000	B.1.2.2.2.2.2.1.2.2.2	0.233412322274882	.	181480001	181560000	#9191FF	1	0.375
chr1	181560001	181640000	B.1.2.2.1.2.2.2.2.1	0.255924170616114	.	181560001	181640000	#9191FF	1	0.375
chr1	181640001	181960000	B.2.2.1.1.2.2.1.2.1	0.0876777251184834	.	181640001	181960000	#0000FF	1	0.125
chr1	181960001	182400000	A.2.1.1.1.1.2.1.2.1.1	0.58175355450237	.	181960001	182400000	#FF9191	1	0.75
chr1	182400001	182520000	B.1.1.1.1.1.1.2.2.2.1	0.383886255924171	.	182400001	182520000	#DADAFF	1	0.5
chr1	182520001	182760000	A.1.2.2.2.2.2.1.1.1.1.1	0.603080568720379	.	182520001	182760000	#FF4848	1	0.875
chr1	182760001	182880000	A.1.2.1.2.2.1.2.2.2.1.2.2	0.70260663507109	.	182760001	182880000	#FF4848	1	0.875
chr1	182880001	183000000	A.2.1.2.2.2.1.2.1	0.492890995260663	.	182880001	183000000	#FF9191	1	0.75
chr1	183000001	183200000	A.2.1.1.1.1.2.1.2.2.1	0.579383886255924	.	183000001	183200000	#FF9191	1	0.75
chr1	183200001	183400000	A.2.2.1.1.2.2.2.1.2	0.46563981042654	.	183200001	183400000	#FFDADA	1	0.625
chr1	183400001	183640000	A.1.1.2.1.1.2.1.1.1.1	0.906398104265403	.	183400001	183640000	#FF0000	1	1
chr1	183640001	183800000	A.2.2.1.1.2.2.2.1.1.2	0.466824644549763	.	183640001	183800000	#FFDADA	1	0.625
chr1	183800001	184040000	A.1.2.1.2.2.2.1.1.2	0.699052132701422	.	183800001	184040000	#FF4848	1	0.875
chr1	184040001	184320000	A.2.1.2.2.2.1.2.2	0.491706161137441	.	184040001	184320000	#FF9191	1	0.75
chr1	184320001	184640000	A.1.2.2.2.1.1.1.2	0.651658767772512	.	184320001	184640000	#FF4848	1	0.875
chr1	184640001	184800000	A.1.1.2.1.1.2.2.1.2.2.1	0.896919431279621	.	184640001	184800000	#FF0000	1	1
chr1	184800001	184960000	A.1.2.1.2.1.2.1.1.1	0.733412322274882	.	184800001	184960000	#FF4848	1	0.875
chr1	184960001	185160000	A.1.2.1.2.1.2.2.1	0.727488151658768	.	184960001	185160000	#FF4848	1	0.875
chr1	185160001	185240000	A.2.1.2.1.1.1.2	0.531990521327014	.	185160001	185240000	#FF9191	1	0.75
chr1	185240001	185680000	A.1.2.1.2.2.1.1.2.2.2	0.714454976303318	.	185240001	185680000	#FF4848	1	0.875
chr1	185680001	185880000	B.1.2.1.2.1.2.2.1.1.2	0.292654028436019	.	185680001	185880000	#9191FF	1	0.375
chr1	185880001	186240000	B.2.1.1.2.2.1.2.2.2.1	0.188388625592417	.	185880001	186240000	#4848FF	1	0.25
chr1	186240001	186400000	A.2.1.1.1.2.1.1.1.1.1	0.572274881516588	.	186240001	186400000	#FF9191	1	0.75
chr1	186400001	186760000	B.1.2.1.2.1.2.2.1.1.1.1	0.295023696682464	.	186400001	186760000	#9191FF	1	0.375
chr1	186760001	186960000	B.1.1.1.2.2.2.1.2	0.354265402843602	.	186760001	186960000	#DADAFF	1	0.5
chr1	186960001	187480000	B.2.2.1.2.2.1.2.2.2	0.0545023696682464	.	186960001	187480000	#0000FF	1	0.125
chr1	187480001	187760000	B.2.2.2.1.1.2.1	0.0390995260663507	.	187480001	187760000	#0000FF	1	0.125
chr1	187760001	188560000	B.2.2.2.1.2.2.2.2.1	0.018957345971564	.	187760001	188560000	#0000FF	1	0.125
chr1	188560001	189160000	B.2.2.2.1.2.2.1.1	0.0260663507109005	.	188560001	189160000	#0000FF	1	0.125
chr1	189160001	190080000	B.2.2.2.2.1.1.1.2	0.0154028436018957	.	189160001	190080000	#0000FF	1	0.125
chr1	190080001	190600000	B.2.2.1.1.2.1.2.2.2	0.0900473933649289	.	190080001	190600000	#0000FF	1	0.125
chr1	190600001	191080000	B.2.2.1.2.2.1.2.2.1	0.0556872037914692	.	190600001	191080000	#0000FF	1	0.125
chr1	191080001	191240000	B.2.1.2.2.1.2.2.1	0.137440758293839	.	191080001	191240000	#4848FF	1	0.25
chr1	191240001	191520000	B.2.2.1.2.1.1.2.1.1	0.0746445497630332	.	191240001	191520000	#0000FF	1	0.125
chr1	191520001	191920000	B.2.2.1.2.2.1.2.1	0.0568720379146919	.	191520001	191920000	#0000FF	1	0.125
chr1	191920001	192160000	B.2.2.1.1.1.2.1.1.2	0.111374407582938	.	191920001	192160000	#0000FF	1	0.125
chr1	192160001	192440000	B.2.1.2.2.1.2.1.2.1	0.139810426540284	.	192160001	192440000	#4848FF	1	0.25
chr1	192440001	192600000	A.2.1.1.1.1.1.1.2.2	0.586492890995261	.	192440001	192600000	#FF9191	1	0.75
chr1	192600001	192760000	B.1.1.1.1.1.2.2.1	0.37914691943128	.	192600001	192760000	#DADAFF	1	0.5
chr1	192760001	193000000	A.1.2.2.2.2.1.1.1.2.1.2	0.624407582938389	.	192760001	193000000	#FF4848	1	0.875
chr1	193000001	193120000	A.1.2.1.2.2.2.2.2.2	0.688388625592417	.	193000001	193120000	#FF4848	1	0.875
chr1	193120001	193360000	A.2.1.2.1.2.1.1.2.1	0.524881516587678	.	193120001	193360000	#FF9191	1	0.75
chr1	193360001	193440000	A.2.1.2.1.2.2.1.2.2.2	0.51303317535545	.	193360001	193440000	#FF9191	1	0.75
chr1	193440001	193600000	A.2.1.1.1.1.1.2.1	0.585308056872038	.	193440001	193600000	#FF9191	1	0.75
chr1	193600001	193800000	A.2.2.2.1.2.1.1.1.2	0.432464454976303	.	193600001	193800000	#FFDADA	1	0.625
chr1	193800001	194120000	B.1.2.2.1.2.2.1.1	0.260663507109005	.	193800001	194120000	#9191FF	1	0.375
chr1	194120001	194320000	B.1.2.1.2.1.2.2.2	0.290284360189573	.	194120001	194320000	#9191FF	1	0.375
chr1	194320001	194720000	B.2.2.1.1.1.2.1.2.2	0.109004739336493	.	194320001	194720000	#0000FF	1	0.125
chr1	194720001	195080000	B.2.2.1.1.1.2.1.2.1	0.110189573459716	.	194720001	195080000	#0000FF	1	0.125
chr1	195080001	195440000	B.2.2.1.1.1.2.1.1.1	0.112559241706161	.	195080001	195440000	#0000FF	1	0.125
chr1	195440001	195760000	B.2.1.1.2.2.1.2.1.1	0.195497630331754	.	195440001	195760000	#4848FF	1	0.25
chr1	195760001	196080000	B.2.2.1.1.2.1.2.1.2	0.0924170616113744	.	195760001	196080000	#0000FF	1	0.125
chr1	196080001	196280000	B.2.1.2.2.1.2.2.2	0.136255924170616	.	196080001	196280000	#4848FF	1	0.25
chr1	196280001	196560000	B.2.1.2.1.2.1.1.2	0.164691943127962	.	196280001	196560000	#4848FF	1	0.25
chr1	196560001	196720000	B.2.1.1.2.1.2.2.2.2	0.204976303317536	.	196560001	196720000	#4848FF	1	0.25
chr1	196720001	197080000	B.2.2.1.2.1.1.2.2.1	0.0710900473933649	.	196720001	197080000	#0000FF	1	0.125
chr1	197080001	197200000	A.2.1.2.2.2.2.2.2.1	0.484597156398104	.	197080001	197200000	#FF9191	1	0.75
chr1	197200001	197480000	B.1.2.2.1.2.1.1.1	0.265402843601896	.	197200001	197480000	#9191FF	1	0.375
chr1	197480001	197560000	A.2.2.1.2.2.2.1.2.2	0.444312796208531	.	197480001	197560000	#FFDADA	1	0.625
chr1	197560001	197880000	A.1.2.1.2.2.1.1.2.2.1	0.71563981042654	.	197560001	197880000	#FF4848	1	0.875
chr1	197880001	198080000	B.1.1.1.2.2.2.1.1.2.1	0.356635071090047	.	197880001	198080000	#DADAFF	1	0.5
chr1	198080001	198280000	A.1.2.2.2.2.1.1.1.2.1.1	0.625592417061611	.	198080001	198280000	#FF4848	1	0.875
chr1	198280001	198560000	A.2.2.2.1.2.1.1.1.1	0.433649289099526	.	198280001	198560000	#FFDADA	1	0.625
chr1	198560001	198680000	A.2.2.1.1.1.2	0.477488151658768	.	198560001	198680000	#FFDADA	1	0.625
chr1	198680001	198920000	A.2.2.2.1.2.1.2	0.430094786729858	.	198680001	198920000	#FFDADA	1	0.625
chr1	198920001	199240000	B.1.2.2.1.2.2.1.2	0.259478672985782	.	198920001	199240000	#9191FF	1	0.375
chr1	199240001	199600000	B.2.2.1.2.1.1.2.2.2	0.0699052132701422	.	199240001	199600000	#0000FF	1	0.125
chr1	199600001	199920000	B.2.1.1.2.1.2.2.1.2	0.207345971563981	.	199600001	199920000	#4848FF	1	0.25
chr1	199920001	200280000	A.2.2.2.1.2.2.2.1.2	0.419431279620853	.	199920001	200280000	#FFDADA	1	0.625
chr1	200280001	200560000	A.2.1.2.2.2.2.2.1.1	0.48696682464455	.	200280001	200560000	#FF9191	1	0.75
chr1	200560001	200880000	A.1.1.2.1.1.2.2.1.2.1.1	0.899289099526066	.	200560001	200880000	#FF0000	1	1
chr1	200880001	201160000	A.1.1.2.1.2.1.1.2.2.2	0.887440758293839	.	200880001	201160000	#FF0000	1	1
chr1	201160001	201400000	A.2.1.2.2.1.1.2.2	0.504739336492891	.	201160001	201400000	#FF9191	1	0.75
chr1	201400001	201800000	A.1.1.2.2.1.2.1.1	0.849526066350711	.	201400001	201800000	#FF0000	1	1
chr1	201800001	202160000	A.1.1.1.2.1.1.2.1.2	0.959715639810427	.	201800001	202160000	#FF0000	1	1
chr1	202160001	202440000	A.1.2.1.1.1.1.1.1.2.2	0.800947867298578	.	202160001	202440000	#FF4848	1	0.875
chr1	202440001	202560000	A.1.1.2.2.2.2.2.2.2.1	0.81042654028436	.	202440001	202560000	#FF0000	1	1
chr1	202560001	202760000	A.1.2.1.1.1.1.1.1.2.1	0.802132701421801	.	202560001	202760000	#FF4848	1	0.875
chr1	202760001	203000000	A.1.1.1.1.1.2.2.2.1.2	0.982227488151659	.	202760001	203000000	#FF0000	1	1
chr1	203000001	203200000	A.2.1.1.2.2.1.2.1.1	0.546208530805687	.	203000001	203200000	#FF9191	1	0.75
chr1	203200001	203560000	A.1.1.1.2.1.1.2.1.1	0.960900473933649	.	203200001	203560000	#FF0000	1	1
chr1	203560001	203840000	A.1.1.1.2.1.1.1.1.2.1	0.96563981042654	.	203560001	203840000	#FF0000	1	1
chr1	203840001	204040000	A.2.1.2.2.1.2.2.2.1	0.5	.	203840001	204040000	#FF9191	1	0.75
chr1	204040001	204360000	A.1.2.1.1.2.1.2.1.2	0.754739336492891	.	204040001	204360000	#FF4848	1	0.875
chr1	204360001	204560000	A.1.1.1.1.2.1.1.2.2	0.977488151658768	.	204360001	204560000	#FF0000	1	1
chr1	204560001	204800000	A.1.2.2.1.1.1.1.2.1.1	0.682464454976303	.	204560001	204800000	#FF4848	1	0.875
chr1	204800001	205040000	A.2.2.1.2.1.2.1.2.2	0.457345971563981	.	204800001	205040000	#FFDADA	1	0.625
chr1	205040001	205320000	A.1.1.1.2.1.1.2.2.1	0.958530805687204	.	205040001	205320000	#FF0000	1	1
chr1	205320001	205800000	A.1.1.1.2.1.1.2.2.2	0.957345971563981	.	205320001	205800000	#FF0000	1	1
chr1	205800001	205920000	A.2.2.1.1.2.1.1.1	0.476303317535545	.	205800001	205920000	#FFDADA	1	0.625
chr1	205920001	205960000	A.2.1.2.1.1.1.1.1	0.53436018957346	.	205920001	205960000	#FF9191	1	0.75
chr1	206080001	206160000	A.2.1.2.1.1.1.1.1	0.53436018957346	.	206080001	206160000	#FF9191	1	0.75
chr1	206160001	206360000	A.2.1.1.2.2.1.2.2.1	0.543838862559242	.	206160001	206360000	#FF9191	1	0.75
chr1	206480001	206920000	A.1.1.2.1.1.1.2.1.2.2.2.1	0.913507109004739	.	206480001	206920000	#FF0000	1	1
chr1	206920001	207240000	A.1.1.2.1.1.1.2.1.2.2.1	0.914691943127962	.	206920001	207240000	#FF0000	1	1
chr1	207240001	207400000	A.2.1.1.2.2.1.2.2.2	0.542654028436019	.	207240001	207400000	#FF9191	1	0.75
chr1	207400001	207560000	A.1.2.1.1.1.1.1.2.1.1.2	0.798578199052133	.	207400001	207560000	#FF4848	1	0.875
chr1	207560001	207920000	A.2.1.2.2.2.1.1.1.1	0.496445497630332	.	207560001	207920000	#FF9191	1	0.75
chr1	207920001	208080000	A.1.1.1.2.2.1.1.1.2	0.941943127962085	.	207920001	208080000	#FF0000	1	1
chr1	208080001	208440000	A.1.2.2.2.2.2.1.2	0.598341232227488	.	208080001	208440000	#FF4848	1	0.875
chr1	208440001	208640000	B.1.2.2.2.2.1.1.2.2.2	0.241706161137441	.	208440001	208640000	#9191FF	1	0.375
chr1	208640001	208880000	B.2.1.1.2.2.2.1.1	0.186018957345972	.	208640001	208880000	#4848FF	1	0.25
chr1	208880001	209120000	B.2.1.2.2.2.1.2.1.1	0.132701421800948	.	208880001	209120000	#4848FF	1	0.25
chr1	209120001	209400000	B.1.2.2.1.1.2.2.1.2.1	0.270142180094787	.	209120001	209400000	#9191FF	1	0.375
chr1	209400001	209720000	B.2.1.2.2.2.1.1.2	0.133886255924171	.	209400001	209720000	#4848FF	1	0.25
chr1	209720001	210040000	A.1.2.1.2.2.1.1.2.1.1	0.718009478672986	.	209720001	210040000	#FF4848	1	0.875
chr1	210040001	210360000	B.2.1.2.2.2.1.2.2	0.12914691943128	.	210040001	210360000	#4848FF	1	0.25
chr1	210360001	210600000	A.2.2.1.2.2.1.2.2	0.449052132701422	.	210360001	210600000	#FFDADA	1	0.625
chr1	210600001	210960000	B.2.1.2.1.1.1.2.1.2	0.17654028436019	.	210600001	210960000	#4848FF	1	0.25
chr1	210960001	211400000	B.2.1.2.1.2.2.1.2.2.2	0.152843601895735	.	210960001	211400000	#4848FF	1	0.25
chr1	211400001	211560000	A.1.1.2.1.2.2.1.2.2.2.2	0.87085308056872	.	211400001	211560000	#FF0000	1	1
chr1	211560001	211720000	A.1.2.2.2.2.1.1.1.1.1.2	0.627962085308057	.	211560001	211720000	#FF4848	1	0.875
chr1	211720001	211840000	A.1.2.1.2.2.1.2.2.1.1	0.707345971563981	.	211720001	211840000	#FF4848	1	0.875
chr1	211840001	212160000	A.1.2.1.2.2.1.2.2.1.2	0.706161137440758	.	211840001	212160000	#FF4848	1	0.875
chr1	212160001	212400000	A.1.1.2.1.2.2.2.2.2	0.864928909952607	.	212160001	212400000	#FF0000	1	1
chr1	212400001	212840000	A.1.1.1.1.2.2.2.1.2.1	0.971563981042654	.	212400001	212840000	#FF0000	1	1
chr1	212840001	213040000	A.1.1.2.1.1.2.2.1.2.1.2	0.898104265402844	.	212840001	213040000	#FF0000	1	1
chr1	213040001	213240000	A.1.2.1.2.2.2.2.1.2.1	0.694312796208531	.	213040001	213240000	#FF4848	1	0.875
chr1	213240001	213440000	A.2.2.2.2.2.1.1.2.2	0.401658767772512	.	213240001	213440000	#FFDADA	1	0.625
chr1	213440001	213720000	B.2.2.1.1.1.1.2.2.2.2	0.113744075829384	.	213440001	213720000	#0000FF	1	0.125
chr1	213720001	213920000	B.2.1.1.2.2.1.2.1.2.1.1	0.194312796208531	.	213720001	213920000	#4848FF	1	0.25
chr1	213920001	214120000	B.2.1.2.1.2.1.2.1.2.2	0.161137440758294	.	213920001	214120000	#4848FF	1	0.25
chr1	214120001	214400000	B.2.1.2.1.2.2.1.1	0.156398104265403	.	214120001	214400000	#4848FF	1	0.25
chr1	214400001	214840000	B.1.1.1.1.1.1.2.1.1	0.387440758293839	.	214400001	214840000	#DADAFF	1	0.5
chr1	214840001	215280000	B.2.2.2.1.2.1.2.1.1.2.2	0.0319905213270142	.	214840001	215280000	#0000FF	1	0.125
chr1	215280001	215680000	B.2.2.2.1.2.1.2.1.2	0.0308056872037915	.	215280001	215680000	#0000FF	1	0.125
chr1	215680001	215840000	B.1.2.1.2.1.1.2.2.1	0.303317535545024	.	215680001	215840000	#9191FF	1	0.375
chr1	215840001	216280000	B.2.2.2.1.2.1.2.1.1.1	0.0343601895734597	.	215840001	216280000	#0000FF	1	0.125
chr1	216280001	216680000	B.2.2.1.2.2.1.1.1.2	0.0592417061611374	.	216280001	216680000	#0000FF	1	0.125
chr1	216680001	216800000	B.1.2.2.2.1.2.2.2	0.246445497630332	.	216680001	216800000	#9191FF	1	0.375
chr1	216800001	217160000	B.2.2.1.1.2.1.2.1.1	0.0936018957345972	.	216800001	217160000	#0000FF	1	0.125
chr1	217160001	217320000	B.2.1.1.2.1.2.2.1.1.1	0.209715639810427	.	217160001	217320000	#4848FF	1	0.25
chr1	217320001	217640000	B.2.2.1.1.1.2.2.2	0.105450236966825	.	217320001	217640000	#0000FF	1	0.125
chr1	217640001	217840000	B.1.1.2.1.2.1	0.343601895734597	.	217640001	217840000	#DADAFF	1	0.5
chr1	217840001	218440000	B.2.2.2.1.1.2.2.1	0.037914691943128	.	217840001	218440000	#0000FF	1	0.125
chr1	218440001	218560000	B.1.1.1.1.1.1.2.1.2	0.386255924170616	.	218440001	218560000	#DADAFF	1	0.5
chr1	218560001	218720000	B.1.2.2.2.1.1.1	0.253554502369668	.	218560001	218720000	#9191FF	1	0.375
chr1	218720001	218880000	B.2.1.2.2.1.2.1.1.2	0.140995260663507	.	218720001	218880000	#4848FF	1	0.25
chr1	218880001	219280000	B.2.2.1.1.2.1.2.2.1	0.0912322274881517	.	218880001	219280000	#0000FF	1	0.125
chr1	219280001	219440000	B.1.1.2.1.1.2.2	0.34478672985782	.	219280001	219440000	#DADAFF	1	0.5
chr1	219440001	219680000	B.2.1.2.2.1.2.1.1.1	0.14218009478673	.	219440001	219680000	#4848FF	1	0.25
chr1	219680001	220160000	B.2.1.2.1.2.1.2.1.1	0.163507109004739	.	219680001	220160000	#4848FF	1	0.25
chr1	220160001	220320000	A.1.1.2.1.2.2.1.2.1	0.874407582938389	.	220160001	220320000	#FF0000	1	1
chr1	220320001	220480000	A.1.2.2.2.2.1.1.1.1.2	0.626777251184834	.	220320001	220480000	#FF4848	1	0.875
chr1	220480001	220840000	B.1.2.2.1.2.1.2.2	0.261848341232227	.	220480001	220840000	#9191FF	1	0.375
chr1	220840001	221000000	A.2.2.1.1.2.2.2.2.2	0.463270142180095	.	220840001	221000000	#FFDADA	1	0.625
chr1	221000001	221360000	B.1.2.2.2.1.2.1.2	0.248815165876777	.	221000001	221360000	#9191FF	1	0.375
chr1	221360001	221840000	B.2.1.1.2.1.2.2.2.1	0.206161137440758	.	221360001	221840000	#4848FF	1	0.25
chr1	221840001	222000000	A.2.1.1.1.2.1.2	0.567535545023697	.	221840001	222000000	#FF9191	1	0.75
chr1	222000001	222320000	B.1.2.2.1.2.1.1.2	0.264218009478673	.	222000001	222320000	#9191FF	1	0.375
chr1	222320001	222600000	B.2.1.2.1.2.2.1.2.1	0.15521327014218	.	222320001	222600000	#4848FF	1	0.25
chr1	222600001	222720000	A.2.2.2.1.2.2.1.1.1.2	0.427725118483412	.	222600001	222720000	#FFDADA	1	0.625
chr1	222720001	223000000	A.1.2.1.2.1.1.2.2	0.734597156398104	.	222720001	223000000	#FF4848	1	0.875
chr1	223000001	223240000	A.2.2.1.1.2.2.2.1.1.1	0.468009478672986	.	223000001	223240000	#FFDADA	1	0.625
chr1	223240001	223400000	A.2.2.1.1.2.2.1.1.2.1	0.471563981042654	.	223240001	223400000	#FFDADA	1	0.625
chr1	223400001	223680000	B.1.2.1.2.2.2.1.2	0.279620853080569	.	223400001	223680000	#9191FF	1	0.375
chr1	223680001	223880000	A.2.2.1.2.2.1.2.1.2	0.450236966824645	.	223680001	223880000	#FFDADA	1	0.625
chr1	223880001	224040000	A.1.1.1.2.2.2.1.2.1.1	0.930094786729858	.	223880001	224040000	#FF0000	1	1
chr1	224040001	224120000	A.2.1.1.1.1.1.1.1.2.1	0.590047393364929	.	224040001	224120000	#FF9191	1	0.75
chr1	224120001	224680000	A.1.1.1.1.2.2.2.1.2.2	0.970379146919431	.	224120001	224680000	#FF0000	1	1
chr1	224680001	225120000	B.1.1.2.2.2.1.2	0.33175355450237	.	224680001	225120000	#DADAFF	1	0.5
chr1	225120001	225600000	B.2.2.1.1.1.1.2.2.2.1	0.114928909952607	.	225120001	225600000	#0000FF	1	0.125
chr1	225600001	225960000	A.1.1.1.2.2.2.2.2	0.924170616113744	.	225600001	225960000	#FF0000	1	1
chr1	225960001	226240000	A.1.1.1.1.1.1.2.2.1	0.995260663507109	.	225960001	226240000	#FF0000	1	1
chr1	226240001	226400000	A.1.1.1.2.2.1.1.1.1	0.943127962085308	.	226240001	226400000	#FF0000	1	1
chr1	226400001	226600000	A.1.1.2.1.1.2.2.2.2	0.89218009478673	.	226400001	226600000	#FF0000	1	1
chr1	226600001	226800000	A.1.2.1.1.1.1.2.2	0.789099526066351	.	226600001	226800000	#FF4848	1	0.875
chr1	226800001	226960000	A.1.1.1.2.1.2.2.1.1	0.946682464454976	.	226800001	226960000	#FF0000	1	1
chr1	226960001	227200000	A.1.1.2.1.1.1.2.2.2.2.1	0.908767772511848	.	226960001	227200000	#FF0000	1	1
chr1	227200001	227760000	A.2.1.2.2.1.1.2.1	0.505924170616114	.	227200001	227760000	#FF9191	1	0.75
chr1	227760001	227880000	B.1.1.2.2.1.2.2.2	0.334123222748815	.	227760001	227880000	#DADAFF	1	0.5
chr1	227880001	228240000	A.2.1.1.1.1.2.2.2.2	0.57345971563981	.	227880001	228240000	#FF9191	1	0.75
chr1	228240001	228400000	A.1.1.2.1.1.1.2.1.2.1	0.915876777251185	.	228240001	228400000	#FF0000	1	1
chr1	228400001	228560000	A.2.1.1.2.1.2	0.549763033175355	.	228400001	228560000	#FF9191	1	0.75
chr1	228560001	228680000	A.1.2.1.1.2.1.2.2.1	0.753554502369668	.	228560001	228680000	#FF4848	1	0.875
chr1	228680001	229320000	A.1.2.1.1.1.1.1.2.2	0.796208530805687	.	228680001	229320000	#FF4848	1	0.875
chr1	229320001	229480000	A.1.1.2.1.1.1.2.2.2.2.2	0.907582938388626	.	229320001	229480000	#FF0000	1	1
chr1	229480001	229600000	A.1.2.2.1.1.1.1.2.1.2	0.681279620853081	.	229480001	229600000	#FF4848	1	0.875
chr1	229600001	229800000	A.1.1.2.1.1.1.2.2.2.1	0.909952606635071	.	229600001	229800000	#FF0000	1	1
chr1	229800001	230160000	A.1.2.2.1.2.2.2	0.654028436018957	.	229800001	230160000	#FF4848	1	0.875
chr1	230160001	230480000	A.1.1.1.2.2.2.2.1.1	0.92654028436019	.	230160001	230480000	#FF0000	1	1
chr1	230480001	230720000	B.1.1.2.2.1.2.2.1	0.335308056872038	.	230480001	230720000	#DADAFF	1	0.5
chr1	230720001	231000000	A.2.1.2.2.1.1.1	0.507109004739337	.	230720001	231000000	#FF9191	1	0.75
chr1	231000001	231200000	A.1.2.1.2.2.1.2.2.2.1.1	0.704976303317536	.	231000001	231200000	#FF4848	1	0.875
chr1	231200001	231320000	A.2.2.2.2.1.1.1	0.414691943127962	.	231200001	231320000	#FFDADA	1	0.625
chr1	231320001	231560000	A.1.1.2.1.2.1.1.2.2.1	0.888625592417062	.	231320001	231560000	#FF0000	1	1
chr1	231560001	231800000	A.1.1.2.1.2.1.2.1.1.1	0.886255924170616	.	231560001	231800000	#FF0000	1	1
chr1	231800001	232000000	A.2.1.2.2.2.1.1.1.2	0.495260663507109	.	231800001	232000000	#FF9191	1	0.75
chr1	232000001	232160000	A.2.2.2.2.2.2.2	0.394549763033175	.	232000001	232160000	#FFDADA	1	0.625
chr1	232160001	232360000	B.1.2.1.2.2.1.1	0.289099526066351	.	232160001	232360000	#9191FF	1	0.375
chr1	232360001	232640000	B.1.1.1.1.2.1.1.1	0.376777251184834	.	232360001	232640000	#DADAFF	1	0.5
chr1	232640001	233160000	A.2.1.1.1.1.2.1.2.1.2	0.580568720379147	.	232640001	233160000	#FF9191	1	0.75
chr1	233160001	233520000	A.2.2.1.2.2.1.2.1.1	0.451421800947867	.	233160001	233520000	#FFDADA	1	0.625
chr1	233520001	233720000	B.2.1.2.1.1.1.2.2	0.175355450236967	.	233520001	233720000	#4848FF	1	0.25
chr1	233720001	233840000	B.1.2.2.2.2.1.1.2.1	0.244075829383886	.	233720001	233840000	#9191FF	1	0.375
chr1	233840001	234200000	B.2.2.2.1.1.1.2.2	0.0402843601895735	.	233840001	234200000	#0000FF	1	0.125
chr1	234200001	234480000	B.1.2.2.1.1.2.2.2.1	0.267772511848341	.	234200001	234480000	#9191FF	1	0.375
chr1	234480001	234600000	A.1.2.1.2.1.1.2.1	0.735781990521327	.	234480001	234600000	#FF4848	1	0.875
chr1	234600001	234880000	A.1.1.1.1.1.2.1.1.1	0.992890995260663	.	234600001	234880000	#FF0000	1	1
chr1	234880001	235000000	A.1.1.2.2.1.1.2.1.2	0.855450236966825	.	234880001	235000000	#FF0000	1	1
chr1	235000001	235200000	A.1.1.1.2.1.1.1.1.2.2	0.964454976303318	.	235000001	235200000	#FF0000	1	1
chr1	235240001	235680000	A.1.1.1.1.1.1.2.2.2	0.994075829383886	.	235240001	235680000	#FF0000	1	1
chr1	235680001	235960000	A.1.2.1.2.2.1.2.2.2.2	0.701421800947867	.	235680001	235960000	#FF4848	1	0.875
chr1	235960001	236160000	A.1.1.2.1.1.2.1.1.1.2	0.90521327014218	.	235960001	236160000	#FF0000	1	1
chr1	236160001	236480000	A.2.1.1.1.1.2.2.2.1	0.574644549763033	.	236160001	236480000	#FF9191	1	0.75
chr1	236480001	236640000	A.2.2.2.1.2.2.2.2.1.2	0.417061611374408	.	236480001	236640000	#FFDADA	1	0.625
chr1	236640001	236800000	A.1.2.2.2.1.2.2.2	0.630331753554502	.	236640001	236800000	#FF4848	1	0.875
chr1	236800001	236920000	B.1.1.2.1.1.2.1	0.345971563981043	.	236800001	236920000	#DADAFF	1	0.5
chr1	236920001	237080000	A.2.1.2.1.2.2.2.1.1.2	0.510663507109005	.	236920001	237080000	#FF9191	1	0.75
chr1	237080001	237400000	B.2.1.2.2.2.1.2.1.2.1	0.131516587677725	.	237080001	237400000	#4848FF	1	0.25
chr1	237400001	237560000	B.2.2.1.1.1.1.2.2.1	0.116113744075829	.	237400001	237560000	#0000FF	1	0.125
chr1	237560001	238040000	B.2.2.2.1.2.1.2.2.1.2	0.028436018957346	.	237560001	238040000	#0000FF	1	0.125
chr1	238040001	238520000	B.2.2.2.2.1.2.1.1	0.0106635071090047	.	238040001	238520000	#0000FF	1	0.125
chr1	238520001	239080000	B.2.2.2.1.2.2.2.2.2	0.0177725118483412	.	238520001	239080000	#0000FF	1	0.125
chr1	239080001	239440000	B.2.2.1.2.1.1.2.1.2.2	0.0722748815165877	.	239080001	239440000	#0000FF	1	0.125
chr1	239440001	239840000	B.2.1.1.2.1.2.2.1.1.2	0.208530805687204	.	239440001	239840000	#4848FF	1	0.25
chr1	239840001	240080000	B.1.2.2.1.2.2.2.1.1	0.258293838862559	.	239840001	240080000	#9191FF	1	0.375
chr1	240080001	240320000	B.2.1.1.2.2.1.2.1.2.1.2	0.193127962085308	.	240080001	240320000	#4848FF	1	0.25
chr1	240320001	240600000	B.2.1.2.1.2.1.2.2.1.2	0.158767772511848	.	240320001	240600000	#4848FF	1	0.25
chr1	240600001	240800000	B.1.2.2.1.2.2.2.2.2	0.254739336492891	.	240600001	240800000	#9191FF	1	0.375
chr1	240800001	240960000	B.2.1.1.2.2.1.2.1.2.2.2	0.190758293838863	.	240800001	240960000	#4848FF	1	0.25
chr1	240960001	241280000	B.2.2.1.2.1.1.2.1.2.1	0.0734597156398104	.	240960001	241280000	#0000FF	1	0.125
chr1	241280001	241640000	B.2.2.1.2.1.2.1.1.1	0.0687203791469194	.	241280001	241640000	#0000FF	1	0.125
chr1	241640001	241880000	A.2.1.2.1.2.1.1.2.2	0.523696682464455	.	241640001	241880000	#FF9191	1	0.75
chr1	241880001	242200000	B.1.2.1.1.2.1.1.1	0.318720379146919	.	241880001	242200000	#9191FF	1	0.375
chr1	242200001	242560000	B.2.2.2.1.2.1.2.1.1.2.1	0.033175355450237	.	242200001	242560000	#0000FF	1	0.125
chr1	242560001	243000000	B.2.2.2.1.2.1.2.2.2	0.0272511848341232	.	242560001	243000000	#0000FF	1	0.125
chr1	243000001	243280000	B.2.1.1.2.2.1.2.2.2.2	0.187203791469194	.	243000001	243280000	#4848FF	1	0.25
chr1	243280001	243480000	A.2.1.1.1.2.1.1.1.2	0.569905213270142	.	243280001	243480000	#FF9191	1	0.75
chr1	243480001	244040000	A.1.2.2.2.2.2.2.2.2	0.592417061611374	.	243480001	244040000	#FF4848	1	0.875
chr1	244040001	244160000	A.2.2.2.1.2.2.1.2.2.1	0.422985781990521	.	244040001	244160000	#FFDADA	1	0.625
chr1	244160001	244280000	A.1.2.2.2.2.2.2.2.1.2	0.593601895734597	.	244160001	244280000	#FF4848	1	0.875
chr1	244280001	244440000	A.2.2.2.1.2.2.1.1.1.1	0.428909952606635	.	244280001	244440000	#FFDADA	1	0.625
chr1	244440001	244640000	A.1.2.1.2.1.2.2.2.2.1	0.725118483412322	.	244440001	244640000	#FF4848	1	0.875
chr1	244640001	244760000	B.1.1.1.2.2.2.1.1.2.2	0.355450236966825	.	244640001	244760000	#DADAFF	1	0.5
chr1	244760001	244960000	A.1.2.2.2.2.2.1.1.1.2	0.600710900473934	.	244760001	244960000	#FF4848	1	0.875
chr1	244960001	245240000	A.1.1.2.1.2.2.1.2.2.2.1	0.872037914691943	.	244960001	245240000	#FF0000	1	1
chr1	245240001	245640000	B.2.1.1.1.2.2.2.2.1	0.21563981042654	.	245240001	245640000	#4848FF	1	0.25
chr1	245640001	246000000	B.2.1.2.2.2.1.2.1.2.2	0.130331753554502	.	245640001	246000000	#4848FF	1	0.25
chr1	246000001	246360000	B.1.1.1.1.2.1.2.2	0.373222748815166	.	246000001	246360000	#DADAFF	1	0.5
chr1	246360001	246640000	B.1.1.1.2.2.2.1.1.1	0.35781990521327	.	246360001	246640000	#DADAFF	1	0.5
chr1	246640001	246880000	A.1.1.2.1.2.2.1.1.1.1	0.881516587677725	.	246640001	246880000	#FF0000	1	1
chr1	246880001	247120000	A.1.2.2.2.1.2.2.1.2	0.631516587677725	.	246880001	247120000	#FF4848	1	0.875
chr1	247120001	247240000	A.2.2.2.1.2.2.2.2.1.1	0.41824644549763	.	247120001	247240000	#FFDADA	1	0.625
chr1	247240001	247360000	A.1.2.2.2.2.2.2.2.1.1	0.59478672985782	.	247240001	247360000	#FF4848	1	0.875
chr1	247360001	247640000	A.2.1.1.1.2.1.1.2	0.568720379146919	.	247360001	247640000	#FF9191	1	0.75
chr1	247640001	247840000	B.1.2.2.2.1.1.2.2	0.251184834123223	.	247640001	247840000	#9191FF	1	0.375
chr1	247840001	248000000	B.2.1.2.2.1.2.1.2.2	0.138625592417062	.	247840001	248000000	#4848FF	1	0.25
chr1	248000001	248120000	B.1.2.2.1.2.2.2.1.2	0.257109004739337	.	248000001	248120000	#9191FF	1	0.375
chr1	248120001	248600000	B.2.2.2.2.1.2.1.2	0.00947867298578199	.	248120001	248600000	#0000FF	1	0.125
chr1	248600001	248760000	B.2.1.1.1.2.1.2	0.220379146919431	.	248600001	248760000	#4848FF	1	0.25
chr1	248760001	248920000	B.1.1.1.1.2.1.2.1	0.374407582938389	.	248760001	248920000	#DADAFF	1	0.5
chr1	249040001	249080000	B.1.1.1.1.2.1.2.1	0.374407582938389	.	249040001	249080000	#DADAFF	1	0.5
chr1	249080001	249240000	A.1.1.2.1.1.2.2.1.2.2.2	0.895734597156398	.	249080001	249240000	#FF0000	1	1
chr2	1	320000	A.1.2.2.2.2.2.2.1.2.2.2	0.658049353701528	.	1	320000	#FF4848	1	0.875
chr2	320001	600000	A.2.2.1.2.2.1.2.2.2.2	0.482961222091657	.	320001	600000	#FFDADA	1	0.625
chr2	600001	760000	A.2.1.2.1.1.2.2.1.2.1	0.556991774383079	.	600001	760000	#FF9191	1	0.75
chr2	760001	960000	B.1.1.1.2.1.1.1.1.1	0.423031727379553	.	760001	960000	#DADAFF	1	0.5
chr2	960001	1560000	B.1.2.2.2.1.2.1.1.2.2	0.306698002350176	.	960001	1560000	#9191FF	1	0.375
chr2	1560001	1840000	B.1.1.1.1.1.1.1.1	0.443008225616921	.	1560001	1840000	#DADAFF	1	0.5
chr2	1840001	2120000	B.2.1.1.1.1.2.2	0.282021151586369	.	1840001	2120000	#4848FF	1	0.25
chr2	2120001	2560000	B.2.2.1.1.1.2.2.2.1.1	0.143360752056404	.	2120001	2560000	#0000FF	1	0.125
chr2	2560001	3200000	B.1.2.2.2.1.2.1.1.1.2	0.309048178613396	.	2560001	3200000	#9191FF	1	0.375
chr2	3200001	3360000	A.2.1.2.1.1.2.2.1.2.2	0.555816686251469	.	3200001	3360000	#FF9191	1	0.75
chr2	3360001	3520000	A.1.2.1.1.1.2.1.2.2.1.2	0.786133960047004	.	3360001	3520000	#FF4848	1	0.875
chr2	3560001	3720000	A.1.2.1.1.1.2.1.2.2.1.2	0.786133960047004	.	3560001	3720000	#FF4848	1	0.875
chr2	3720001	4120000	B.2.1.2.1.2.1.1.2.2	0.224441833137485	.	3720001	4120000	#4848FF	1	0.25
chr2	4120001	4320000	B.2.2.1.2.1.1.2.1.2.2	0.113983548766157	.	4120001	4320000	#0000FF	1	0.125
chr2	4320001	4640000	B.2.2.2.1.2.1.2.2.2	0.0470035252643948	.	4320001	4640000	#0000FF	1	0.125
chr2	4640001	4960000	B.2.2.2.1.2.1.2.2.1.1	0.0493537015276146	.	4640001	4960000	#0000FF	1	0.125
chr2	4960001	5040000	B.2.2.2.1.1.2.2.2.2	0.0552291421856639	.	4960001	5040000	#0000FF	1	0.125
chr2	5120001	5440000	B.2.2.2.1.1.2.2.2.2	0.0552291421856639	.	5120001	5440000	#0000FF	1	0.125
chr2	5440001	5760000	B.2.2.2.1.1.2.2.2.1	0.0564042303172738	.	5440001	5760000	#0000FF	1	0.125
chr2	5760001	6120000	B.2.2.1.2.1.1.1.1	0.118683901292597	.	5760001	6120000	#0000FF	1	0.125
chr2	6120001	6280000	B.2.1.2.1.2.2.2.1.2	0.210340775558167	.	6120001	6280000	#4848FF	1	0.25
chr2	6280001	6480000	B.1.2.2.2.2.2.1.2	0.293772032902468	.	6280001	6480000	#9191FF	1	0.375
chr2	6480001	6600000	B.1.2.2.1.2.1.1	0.323149236192714	.	6480001	6600000	#9191FF	1	0.375
chr2	6600001	6960000	B.2.1.1.2.2.1.2	0.254994124559342	.	6600001	6960000	#4848FF	1	0.25
chr2	6960001	7240000	A.1.2.2.1.2.1.1.2	0.707403055229142	.	6960001	7240000	#FF4848	1	0.875
chr2	7240001	7480000	B.1.1.2.1.2.2.1	0.397179788484136	.	7240001	7480000	#DADAFF	1	0.5
chr2	7480001	7760000	B.1.1.2.1.2.2.2	0.396004700352526	.	7480001	7760000	#DADAFF	1	0.5
chr2	7760001	8040000	A.2.2.2.1.1.2.1.2	0.473560517038778	.	7760001	8040000	#FFDADA	1	0.625
chr2	8040001	8240000	A.2.1.1.2.2.1.1.2.1	0.592244418331375	.	8040001	8240000	#FF9191	1	0.75
chr2	8240001	8600000	A.1.2.1.1.1.1.1.1.1	0.810810810810811	.	8240001	8600000	#FF4848	1	0.875
chr2	8600001	8920000	A.1.1.2.1.2.1.2.1.1.2	0.890716803760282	.	8600001	8920000	#FF0000	1	1
chr2	8920001	9000000	A.1.2.2.1.1.2.2.2.1	0.710928319623972	.	8920001	9000000	#FF4848	1	0.875
chr2	9000001	9280000	A.2.1.1.1.1.1.2.2.2.1	0.645123384253819	.	9000001	9280000	#FF9191	1	0.75
chr2	9280001	9520000	A.1.2.2.2.1.1.1.2.2.1	0.689776733254994	.	9280001	9520000	#FF4848	1	0.875
chr2	9520001	9800000	A.1.1.1.1.2.1.1.1.2	0.980023501762632	.	9520001	9800000	#FF0000	1	1
chr2	9800001	10120000	A.1.1.1.2.2.1.1.1.1.1	0.941245593419506	.	9800001	10120000	#FF0000	1	1
chr2	10120001	10280000	A.1.1.2.1.1.2.1.2	0.902467685076381	.	10120001	10280000	#FF0000	1	1
chr2	10280001	10440000	A.1.2.1.2.2.1.1.1	0.733254994124559	.	10280001	10440000	#FF4848	1	0.875
chr2	10440001	10600000	A.1.1.2.1.1.2.2.2.1	0.900117508813161	.	10440001	10600000	#FF0000	1	1
chr2	10600001	11040000	A.1.1.1.2.2.2.2.1.2.2	0.922444183313749	.	10600001	11040000	#FF0000	1	1
chr2	11040001	11240000	A.2.1.1.2.2.1.2.1.1	0.589894242068155	.	11040001	11240000	#FF9191	1	0.75
chr2	11240001	11640000	A.1.1.1.1.2.2.1.1.2.2	0.964747356051704	.	11240001	11640000	#FF0000	1	1
chr2	11640001	11800000	A.2.1.1.2.2.2.1.1.1.1	0.586368977673326	.	11640001	11800000	#FF9191	1	0.75
chr2	11800001	11960000	A.1.2.1.1.1.1.1.1.2.2	0.808460634547591	.	11800001	11960000	#FF4848	1	0.875
chr2	11960001	12400000	A.2.2.2.1.1.2.1.1	0.474735605170388	.	11960001	12400000	#FFDADA	1	0.625
chr2	12400001	12680000	A.2.1.2.2.1.1.1.2	0.54289071680376	.	12400001	12680000	#FF9191	1	0.75
chr2	12680001	12800000	A.2.2.1.2.2.1.2.2.1	0.485311398354877	.	12680001	12800000	#FFDADA	1	0.625
chr2	12800001	12960000	A.2.1.2.1.2.2.1.2.1	0.5475910693302	.	12800001	12960000	#FF9191	1	0.75
chr2	12960001	13200000	B.1.1.1.2.1.2	0.413631022326674	.	12960001	13200000	#DADAFF	1	0.5
chr2	13200001	13920000	B.2.2.2.2.2.1.1.2.2	0.0105757931844888	.	13200001	13920000	#0000FF	1	0.125
chr2	13920001	14320000	B.2.2.2.1.1.1.2.2.2.1	0.063454759106933	.	13920001	14320000	#0000FF	1	0.125
chr2	14320001	14680000	B.2.2.1.1.1.2.1.2.1.1.1	0.151586368977673	.	14320001	14680000	#0000FF	1	0.125
chr2	14680001	14800000	B.1.2.1.2.1.1.2.2.1.2	0.343125734430082	.	14680001	14800000	#9191FF	1	0.375
chr2	14800001	15280000	B.2.1.2.1.2.2.2.2.2	0.207990599294947	.	14800001	15280000	#4848FF	1	0.25
chr2	15280001	15640000	A.2.1.2.1.1.2.2.2.1.2	0.553466509988249	.	15280001	15640000	#FF9191	1	0.75
chr2	15640001	15800000	A.1.2.2.2.2.2.1.2.1.1	0.668625146886016	.	15640001	15800000	#FF4848	1	0.875
chr2	15800001	15920000	A.2.2.2.2.1.2.2.1	0.45123384253819	.	15800001	15920000	#FFDADA	1	0.625
chr2	15920001	16080000	B.1.2.1.1.1.2.1.2.2	0.36662749706228	.	15920001	16080000	#9191FF	1	0.375
chr2	16080001	16280000	B.1.1.2.2.2.1.2.1	0.384253819036428	.	16080001	16280000	#DADAFF	1	0.5
chr2	16320001	16400000	B.1.1.2.2.2.1.2.1	0.384253819036428	.	16320001	16400000	#DADAFF	1	0.5
chr2	16400001	16760000	B.1.2.2.2.1.2.1.1.1.1	0.310223266745006	.	16400001	16760000	#9191FF	1	0.375
chr2	16760001	16960000	A.2.1.2.1.2.2.2	0.54524089306698	.	16760001	16960000	#FF9191	1	0.75
chr2	16960001	17680000	B.2.2.1.2.1.1.1.2	0.117508813160987	.	16960001	17680000	#0000FF	1	0.125
chr2	17680001	17840000	A.2.2.2.2.1.2.2.2	0.45005875440658	.	17680001	17840000	#FFDADA	1	0.625
chr2	17840001	18040000	A.2.1.1.1.2.1.2.1.1	0.628672150411281	.	17840001	18040000	#FF9191	1	0.75
chr2	18040001	18360000	B.1.2.2.2.1.2.1.1.2.1	0.307873090481786	.	18040001	18360000	#9191FF	1	0.375
chr2	18360001	18640000	B.2.1.1.1.1.1.1.1.2.1	0.290246768507638	.	18360001	18640000	#4848FF	1	0.25
chr2	18640001	18800000	A.2.2.1.1.1.1.2.1.1.2	0.513513513513513	.	18640001	18800000	#FFDADA	1	0.625
chr2	18800001	19200000	B.1.2.1.1.1.1.2.1	0.373678025851939	.	18800001	19200000	#9191FF	1	0.375
chr2	19200001	19480000	B.1.2.1.2.1.1.1.2.1	0.349001175088132	.	19200001	19480000	#9191FF	1	0.375
chr2	19480001	19600000	A.2.2.1.1.1.1.2.1.1.1	0.514688601645123	.	19480001	19600000	#FFDADA	1	0.625
chr2	19600001	19800000	B.1.1.2.1.2.1.2.2	0.398354876615746	.	19600001	19800000	#DADAFF	1	0.5
chr2	19800001	20080000	B.1.1.1.2.1.1.1.1.2.2.2	0.419506462984724	.	19800001	20080000	#DADAFF	1	0.5
chr2	20080001	20400000	A.1.1.2.1.2.1.1.2.2	0.893066980023502	.	20080001	20400000	#FF0000	1	1
chr2	20400001	20640000	A.1.1.1.1.2.2.1.2.1.2	0.962397179788484	.	20400001	20640000	#FF0000	1	1
chr2	20640001	20880000	A.1.1.2.1.2.1.2.1.2.2.1	0.884841363102233	.	20640001	20880000	#FF0000	1	1
chr2	20880001	21040000	A.2.1.2.1.1.1.2.1.1	0.573443008225617	.	20880001	21040000	#FF9191	1	0.75
chr2	21040001	21280000	B.1.1.1.2.1.1.1.1.2.2.1	0.420681551116334	.	21040001	21280000	#DADAFF	1	0.5
chr2	21280001	21560000	B.1.2.2.2.1.2.2.2.2	0.300822561692127	.	21280001	21560000	#9191FF	1	0.375
chr2	21560001	21880000	B.2.2.1.1.1.2.2.2.1.2	0.142185663924794	.	21560001	21880000	#0000FF	1	0.125
chr2	21880001	22440000	B.2.2.2.2.1.2.1.2.1	0.0211515863689777	.	21880001	22440000	#0000FF	1	0.125
chr2	22440001	22640000	B.2.2.1.2.1.1.2.2.2	0.111633372502938	.	22440001	22640000	#0000FF	1	0.125
chr2	22640001	23120000	B.2.2.1.2.2.1.2.2	0.0893066980023502	.	22640001	23120000	#0000FF	1	0.125
chr2	23120001	23320000	B.2.1.1.2.2.1.1	0.256169212690952	.	23120001	23320000	#4848FF	1	0.25
chr2	23320001	23400000	B.1.2.1.2.1.1.2.2.1.1	0.344300822561692	.	23320001	23400000	#9191FF	1	0.375
chr2	23400001	23560000	B.1.2.1.1.1.2.1.2.1	0.36780258519389	.	23400001	23560000	#9191FF	1	0.375
chr2	23560001	23960000	A.2.2.1.2.1.2.1.1	0.494712103407756	.	23560001	23960000	#FFDADA	1	0.625
chr2	23960001	24320000	A.1.1.1.2.2.2.2.1.2.1	0.923619271445358	.	23960001	24320000	#FF0000	1	1
chr2	24320001	24480000	A.1.2.1.1.2.1.1.2.1.1	0.775558166862515	.	24320001	24480000	#FF4848	1	0.875
chr2	24480001	24800000	A.1.1.2.1.1.2.1.1	0.903642773207991	.	24480001	24800000	#FF0000	1	1
chr2	24800001	25280000	A.1.1.2.1.1.1.1.2	0.917743830787309	.	24800001	25280000	#FF0000	1	1
chr2	25280001	25440000	A.1.2.1.2.2.2.1.2.1	0.7262044653349	.	25280001	25440000	#FF4848	1	0.875
chr2	25440001	25600000	A.1.1.2.2.1.2.2.2.1	0.837837837837838	.	25440001	25600000	#FF0000	1	1
chr2	25600001	26040000	A.1.1.2.2.1.1.1.2.1.2.2	0.853113983548766	.	25600001	26040000	#FF0000	1	1
chr2	26040001	26600000	A.1.1.1.1.1.2.2.2.2	0.982373678025852	.	26040001	26600000	#FF0000	1	1
chr2	26600001	26960000	A.2.1.1.1.1.1.1.1.1.1.2	0.653349001175088	.	26600001	26960000	#FF9191	1	0.75
chr2	26960001	27160000	A.1.2.1.2.2.2.1.2.2	0.72502937720329	.	26960001	27160000	#FF4848	1	0.875
chr2	27160001	27360000	A.1.1.2.2.1.2.2.1.2	0.839012925969448	.	27160001	27360000	#FF0000	1	1
chr2	27360001	27680000	A.1.1.1.2.2.1.1.1.2.1	0.938895417156287	.	27360001	27680000	#FF0000	1	1
chr2	27680001	27840000	A.1.2.1.1.2.1.2.2.1.2	0.769682726204465	.	27680001	27840000	#FF4848	1	0.875
chr2	27840001	28200000	A.1.1.1.2.2.1.1.1.2.2	0.937720329024677	.	27840001	28200000	#FF0000	1	1
chr2	28200001	28520000	A.1.2.1.1.1.1.2.1.2	0.800235017626322	.	28200001	28520000	#FF4848	1	0.875
chr2	28520001	28680000	A.1.1.2.2.1.2.2.1.1.2	0.840188014101058	.	28520001	28680000	#FF0000	1	1
chr2	28680001	28800000	A.1.2.1.2.2.1.2	0.73090481786134	.	28680001	28800000	#FF4848	1	0.875
chr2	28800001	29040000	A.1.1.1.2.2.1.1.2.2.2	0.934195064629847	.	28800001	29040000	#FF0000	1	1
chr2	29040001	29160000	A.1.2.1.1.1.1.2.2.2.2.2	0.793184488836663	.	29040001	29160000	#FF4848	1	0.875
chr2	29160001	29480000	A.1.2.2.1.1.2.2.1.1.2	0.713278495887191	.	29160001	29480000	#FF4848	1	0.875
chr2	29480001	29800000	B.1.2.1.1.1.1.2.2.1	0.372502937720329	.	29480001	29800000	#9191FF	1	0.375
chr2	29800001	30000000	B.1.2.2.2.1.2.1.2.2	0.304347826086957	.	29800001	30000000	#9191FF	1	0.375
chr2	30000001	30320000	B.1.2.1.1.1.2.2.1	0.36545240893067	.	30000001	30320000	#9191FF	1	0.375
chr2	30320001	30720000	A.1.1.2.1.2.1.2.1.2.2.2	0.883666274970623	.	30320001	30720000	#FF0000	1	1
chr2	30720001	31000000	A.2.1.1.2.2.2.1.1.1.2	0.585193889541716	.	30720001	31000000	#FF9191	1	0.75
chr2	31000001	31360000	B.1.1.2.1.2.1.2.1	0.399529964747356	.	31000001	31360000	#DADAFF	1	0.5
chr2	31360001	31640000	A.2.2.1.1.1.1.2.2	0.511163337250294	.	31360001	31640000	#FFDADA	1	0.625
chr2	31640001	32080000	B.1.2.2.2.1.2.1.2.1	0.305522914218566	.	31640001	32080000	#9191FF	1	0.375
chr2	32080001	32480000	A.1.1.2.2.2.1.1.2.2	0.833137485311398	.	32080001	32480000	#FF0000	1	1
chr2	32480001	32880000	A.1.1.1.1.2.2.2.2	0.958871915393655	.	32480001	32880000	#FF0000	1	1
chr2	32880001	33240000	A.2.1.1.1.2.1.2.2	0.625146886016451	.	32880001	33240000	#FF9191	1	0.75
chr2	33240001	33880000	A.2.1.1.1.2.1.2.1.2.2	0.626321974148061	.	33240001	33880000	#FF9191	1	0.75
chr2	33880001	34400000	B.2.2.1.1.1.1.1.2	0.163337250293772	.	33880001	34400000	#0000FF	1	0.125
chr2	34400001	34640000	B.2.2.1.1.1.1.2.2.2.1	0.157461809635723	.	34400001	34640000	#0000FF	1	0.125
chr2	34640001	34920000	B.2.2.2.1.1.2.2.1.1.1	0.0599294947121034	.	34640001	34920000	#0000FF	1	0.125
chr2	34920001	35600000	B.2.2.2.2.2.1.2.2.2.1	0.00587544065804935	.	34920001	35600000	#0000FF	1	0.125
chr2	35600001	35840000	B.2.2.1.2.1.1.2.2.1	0.112808460634548	.	35600001	35840000	#0000FF	1	0.125
chr2	35840001	36080000	B.2.1.2.2.2.2.2.1.2.1.2	0.171562867215041	.	35840001	36080000	#4848FF	1	0.25
chr2	36080001	36240000	B.1.2.2.2.1.1.2.2.1	0.312573443008226	.	36080001	36240000	#9191FF	1	0.375
chr2	36240001	36560000	B.1.2.2.1.2.2	0.320799059929495	.	36240001	36560000	#9191FF	1	0.375
chr2	36560001	36880000	A.1.2.1.2.1.2.1.2.1	0.740305522914219	.	36560001	36880000	#FF4848	1	0.875
chr2	36880001	37000000	A.2.2.1.2.2.1.2.1.1	0.487661574618096	.	36880001	37000000	#FFDADA	1	0.625
chr2	37000001	37600000	A.1.1.1.1.1.1.2.2.1.2	0.99529964747356	.	37000001	37600000	#FF0000	1	1
chr2	37600001	37800000	A.1.2.1.1.2.1.2.2.2.1	0.768507638072855	.	37600001	37800000	#FF4848	1	0.875
chr2	37800001	38200000	A.1.1.1.2.1.1.2.2.2.1	0.945945945945946	.	37800001	38200000	#FF0000	1	1
chr2	38200001	38520000	A.2.1.1.1.1.1.2.2.2.2	0.643948296122209	.	38200001	38520000	#FF9191	1	0.75
chr2	38520001	38760000	A.1.1.2.2.2.2.1.2.2.1.1	0.8213866039953	.	38520001	38760000	#FF0000	1	1
chr2	38760001	39040000	A.1.1.1.1.2.1.2.2.1.1	0.971797884841363	.	38760001	39040000	#FF0000	1	1
chr2	39040001	39240000	A.1.2.1.1.1.2.1.1.1	0.792009400705053	.	39040001	39240000	#FF4848	1	0.875
chr2	39240001	39360000	A.1.2.1.1.1.1.1.2.1	0.807285546415981	.	39240001	39360000	#FF4848	1	0.875
chr2	39360001	39760000	A.1.1.2.1.2.1.2.1.2.1.2.2.2	0.886016451233843	.	39360001	39760000	#FF0000	1	1
chr2	39760001	40040000	A.2.1.1.2.2.2.1.1.2	0.584018801410106	.	39760001	40040000	#FF9191	1	0.75
chr2	40040001	40320000	B.1.2.1.2.1.1.1.2.2	0.347826086956522	.	40040001	40320000	#9191FF	1	0.375
chr2	40320001	40520000	B.1.1.2.2.1.1.2.1	0.392479435957697	.	40320001	40520000	#DADAFF	1	0.5
chr2	40520001	40760000	B.1.2.1.2.1.2.2.2.2	0.333725029377203	.	40520001	40760000	#9191FF	1	0.375
chr2	40760001	41040000	B.2.1.2.2.1.1.1.2	0.204465334900118	.	40760001	41040000	#4848FF	1	0.25
chr2	41040001	41360000	B.2.2.1.2.2.2.1.1.2.1	0.0857814336075206	.	41040001	41360000	#0000FF	1	0.125
chr2	41360001	41600000	B.2.2.1.1.1.2.1.1	0.152761457109283	.	41360001	41600000	#0000FF	1	0.125
chr2	41600001	41920000	B.2.1.2.1.2.1.2.2.2	0.218566392479436	.	41600001	41920000	#4848FF	1	0.25
chr2	41920001	42040000	A.2.2.2.1.2.2.1.1	0.461809635722679	.	41920001	42040000	#FFDADA	1	0.625
chr2	42040001	42280000	A.1.2.2.1.2.1.2.1.2	0.705052878965922	.	42040001	42280000	#FF4848	1	0.875
chr2	42280001	42440000	A.1.1.1.2.1.1.1.1.2.1.2	0.955346650998825	.	42280001	42440000	#FF0000	1	1
chr2	42440001	42600000	A.1.1.2.1.2.1.2.2.1.1.2.2	0.878965922444183	.	42440001	42600000	#FF0000	1	1
chr2	42600001	42760000	A.1.2.1.2.2.2.1.1.2	0.72737955346651	.	42600001	42760000	#FF4848	1	0.875
chr2	42760001	43000000	A.1.1.2.2.1.1.2.1	0.849588719153937	.	42760001	43000000	#FF0000	1	1
chr2	43000001	43160000	A.1.1.2.2.1.2.1.2.2.1	0.843713278495887	.	43000001	43160000	#FF0000	1	1
chr2	43160001	43320000	A.1.1.2.2.1.2.2.1.1.1	0.841363102232667	.	43160001	43320000	#FF0000	1	1
chr2	43320001	43480000	A.1.1.2.1.1.1.2.1.2	0.91304347826087	.	43320001	43480000	#FF0000	1	1
chr2	43480001	43840000	A.1.1.1.2.1.1.2.1.1	0.951821386603995	.	43480001	43840000	#FF0000	1	1
chr2	43840001	44120000	A.1.2.2.1.1.2.2.1.1.1	0.714453584018801	.	43840001	44120000	#FF4848	1	0.875
chr2	44120001	44240000	A.1.2.1.2.1.1.2.1.1	0.748531139835488	.	44120001	44240000	#FF4848	1	0.875
chr2	44240001	44360000	A.1.2.2.2.2.2.2.1.2.1.1.2	0.661574618096357	.	44240001	44360000	#FF4848	1	0.875
chr2	44360001	44640000	A.1.1.2.1.2.1.2.2.2.1	0.875440658049354	.	44360001	44640000	#FF0000	1	1
chr2	44640001	45280000	A.2.2.1.1.1.2.2.2	0.505287896592244	.	44640001	45280000	#FFDADA	1	0.625
chr2	45280001	45680000	B.1.1.1.2.1.1.1.1.2.1	0.421856639247944	.	45280001	45680000	#DADAFF	1	0.5
chr2	45680001	45800000	A.1.2.2.2.2.2.2.1.2.1.1.1	0.662749706227967	.	45680001	45800000	#FF4848	1	0.875
chr2	45800001	46000000	A.1.1.2.1.2.1.2.2.1.1.1.2	0.881316098707403	.	45800001	46000000	#FF0000	1	1
chr2	46000001	46160000	A.1.2.2.2.1.1.1.2.2.2	0.688601645123384	.	46000001	46160000	#FF4848	1	0.875
chr2	46160001	46720000	A.1.1.1.2.2.1.1.2.2.1	0.935370152761457	.	46160001	46720000	#FF0000	1	1
chr2	46720001	46960000	A.1.1.1.1.2.1.2.2.2.1	0.969447708578143	.	46720001	46960000	#FF0000	1	1
chr2	46960001	47120000	A.1.2.1.1.2.1.2.2.2.2	0.767332549941246	.	46960001	47120000	#FF4848	1	0.875
chr2	47120001	47240000	A.1.1.2.1.1.1.2.1.1.1	0.916568742655699	.	47120001	47240000	#FF0000	1	1
chr2	47240001	47640000	A.1.1.1.1.2.1.1.2.2.1	0.977673325499412	.	47240001	47640000	#FF0000	1	1
chr2	47640001	47960000	A.2.1.1.1.1.2.2.1.2	0.63689776733255	.	47640001	47960000	#FF9191	1	0.75
chr2	47960001	48160000	A.1.1.2.2.2.1.2.2.1.1	0.830787309048179	.	47960001	48160000	#FF0000	1	1
chr2	48160001	48520000	A.1.2.2.2.2.2.1.2.1.2	0.667450058754407	.	48160001	48520000	#FF4848	1	0.875
chr2	48520001	48800000	A.1.1.2.2.2.2.2.1.2.2	0.813160987074031	.	48520001	48800000	#FF0000	1	1
chr2	48800001	48960000	B.1.1.2.2.2.2.1.2.1	0.379553466509988	.	48800001	48960000	#DADAFF	1	0.5
chr2	48960001	49280000	B.2.1.2.2.2.1.1.1.2.2	0.189189189189189	.	48960001	49280000	#4848FF	1	0.25
chr2	49280001	49600000	B.2.2.1.1.1.2.1.2.1.2	0.149236192714454	.	49280001	49600000	#0000FF	1	0.125
chr2	49600001	49880000	B.2.2.2.1.2.1.2.2.1.2	0.0481786133960047	.	49600001	49880000	#0000FF	1	0.125
chr2	49880001	50120000	B.2.2.2.1.1.2.2.1.1.2	0.0587544065804935	.	49880001	50120000	#0000FF	1	0.125
chr2	50120001	50640000	B.2.2.2.2.2.1.1.2.1.2	0.0117508813160987	.	50120001	50640000	#0000FF	1	0.125
chr2	50640001	50800000	B.2.1.2.2.1.1.2.2	0.202115158636898	.	50640001	50800000	#4848FF	1	0.25
chr2	50800001	51280000	B.2.2.2.1.1.1.2.2.2.2	0.0622796709753232	.	50800001	51280000	#0000FF	1	0.125
chr2	51280001	51720000	B.2.2.2.1.2.2.1.2.1.2.2	0.0423031727379553	.	51280001	51720000	#0000FF	1	0.125
chr2	51720001	51880000	B.2.1.2.2.2.2.2.1.1.2	0.173913043478261	.	51720001	51880000	#4848FF	1	0.25
chr2	51880001	52040000	B.2.1.2.2.1.1.1.1.1	0.206815511163337	.	51880001	52040000	#4848FF	1	0.25
chr2	52040001	52320000	B.2.2.2.1.1.1.2.1.2.2	0.0658049353701528	.	52040001	52320000	#0000FF	1	0.125
chr2	52320001	52480000	B.2.2.1.1.2.2.1.1.1	0.132784958871915	.	52320001	52480000	#0000FF	1	0.125
chr2	52480001	53000000	B.2.2.2.2.2.1.1.2.1.1	0.0129259694477086	.	52480001	53000000	#0000FF	1	0.125
chr2	53000001	53160000	B.2.1.2.2.2.2.2.1.1.1	0.175088131609871	.	53000001	53160000	#4848FF	1	0.25
chr2	53160001	53240000	B.2.1.1.2.1.2.2.1.1	0.260869565217391	.	53160001	53240000	#4848FF	1	0.25
chr2	53240001	53400000	B.2.1.2.1.2.1.2.2.1.2	0.219741480611046	.	53240001	53400000	#4848FF	1	0.25
chr2	53400001	53640000	B.1.2.2.2.2.2.1.1	0.294947121034078	.	53400001	53640000	#9191FF	1	0.375
chr2	53640001	53920000	B.1.1.1.2.1.1.1.2	0.418331374853114	.	53640001	53920000	#DADAFF	1	0.5
chr2	53920001	54080000	A.1.2.1.2.1.2.1.1.2.1.1	0.743830787309048	.	53920001	54080000	#FF4848	1	0.875
chr2	54080001	54360000	A.1.1.2.1.2.1.2.1.2.1.2.1	0.888366627497062	.	54080001	54360000	#FF0000	1	1
chr2	54360001	54720000	A.1.2.2.1.2.1.2.1.1	0.706227967097532	.	54360001	54720000	#FF4848	1	0.875
chr2	54720001	54920000	A.1.1.1.1.2.1.2.2.1.2	0.970622796709753	.	54720001	54920000	#FF0000	1	1
chr2	54920001	55160000	A.1.2.1.1.1.2.1.2.2.2	0.784958871915394	.	54920001	55160000	#FF4848	1	0.875
chr2	55160001	55520000	A.1.1.1.2.1.1.1.1.1	0.957696827262045	.	55160001	55520000	#FF0000	1	1
chr2	55520001	55760000	A.1.2.1.1.2.2.2.1.1.2	0.757931844888367	.	55520001	55760000	#FF4848	1	0.875
chr2	55760001	55960000	A.1.2.1.1.1.2.1.2.1	0.789659224441833	.	55760001	55960000	#FF4848	1	0.875
chr2	55960001	56240000	B.1.2.1.1.2.2.2.1	0.353701527614571	.	55960001	56240000	#9191FF	1	0.375
chr2	56240001	56440000	B.2.1.2.1.2.2.1.1.2	0.216216216216216	.	56240001	56440000	#4848FF	1	0.25
chr2	56440001	56720000	B.2.2.1.1.1.2.1.2.2.2	0.146886016451234	.	56440001	56720000	#0000FF	1	0.125
chr2	56720001	57080000	B.2.2.2.1.2.2.1.2.2.2	0.0399529964747356	.	56720001	57080000	#0000FF	1	0.125
chr2	57080001	57600000	B.2.2.2.2.1.2.2.2.2	0.0164512338425382	.	57080001	57600000	#0000FF	1	0.125
chr2	57600001	57920000	B.2.2.1.2.1.2.1.1.1	0.110458284371328	.	57600001	57920000	#0000FF	1	0.125
chr2	57920001	58240000	B.1.2.1.1.2.2.2.2.2	0.351351351351351	.	57920001	58240000	#9191FF	1	0.375
chr2	58240001	58480000	A.2.1.1.1.2.2.2.2.1.2.2.1	0.613396004700352	.	58240001	58480000	#FF9191	1	0.75
chr2	58480001	58960000	B.2.1.2.1.2.1.2.2.1.1	0.220916568742656	.	58480001	58960000	#4848FF	1	0.25
chr2	58960001	59160000	B.2.1.2.2.2.1.1.2.1.1	0.188014101057579	.	58960001	59160000	#4848FF	1	0.25
chr2	59160001	59440000	B.2.1.2.2.2.1.1.2.1.2	0.186839012925969	.	59160001	59440000	#4848FF	1	0.25
chr2	59440001	59840000	B.2.1.1.2.1.1.1.2	0.265569917743831	.	59440001	59840000	#4848FF	1	0.25
chr2	59840001	60240000	B.1.2.2.2.1.1.1.2.1	0.318448883666275	.	59840001	60240000	#9191FF	1	0.375
chr2	60240001	60520000	B.1.1.2.2.2.2.1.1	0.380728554641598	.	60240001	60520000	#DADAFF	1	0.5
chr2	60520001	60800000	A.2.1.1.2.1.2.1	0.600470035252644	.	60520001	60800000	#FF9191	1	0.75
chr2	60800001	60920000	A.2.2.1.2.2.1.2.2.2.1	0.484136310223267	.	60800001	60920000	#FFDADA	1	0.625
chr2	60920001	61240000	A.1.1.2.1.2.1.1.1.1.2	0.896592244418331	.	60920001	61240000	#FF0000	1	1
chr2	61240001	61400000	A.1.1.2.1.2.2.2.2.2.1.2.1	0.862514688601645	.	61240001	61400000	#FF0000	1	1
chr2	61400001	61760000	A.1.1.1.1.2.2.1.2.1.1	0.963572267920094	.	61400001	61760000	#FF0000	1	1
chr2	61760001	62000000	A.1.1.2.1.2.2.2.2.2.1.1	0.863689776733255	.	61760001	62000000	#FF0000	1	1
chr2	62000001	62160000	A.1.1.2.2.2.2.2.1.1.2	0.81551116333725	.	62000001	62160000	#FF0000	1	1
chr2	62160001	62360000	A.1.2.2.2.1.2.1.1	0.685076380728555	.	62160001	62360000	#FF4848	1	0.875
chr2	62360001	62520000	A.1.2.1.2.1.2.1.1.2.1.2	0.742655699177438	.	62360001	62520000	#FF4848	1	0.875
chr2	62520001	62760000	A.1.2.2.2.2.2.1.2.2	0.666274970622797	.	62520001	62760000	#FF4848	1	0.875
chr2	62760001	62880000	A.2.2.1.2.2.1.2.1.2	0.486486486486487	.	62760001	62880000	#FFDADA	1	0.625
chr2	62880001	63040000	A.2.1.1.1.2.1.2.1.2.1	0.627497062279671	.	62880001	63040000	#FF9191	1	0.75
chr2	63040001	63320000	A.2.2.2.1.2.2.1.2	0.460634547591069	.	63040001	63320000	#FFDADA	1	0.625
chr2	63320001	63760000	B.2.1.1.2.1.1.2.1	0.264394829612221	.	63320001	63760000	#4848FF	1	0.25
chr2	63760001	64040000	A.1.2.2.1.2.2.2.2.1	0.695652173913043	.	63760001	64040000	#FF4848	1	0.875
chr2	64040001	64240000	A.1.1.2.1.2.2.2.2.2.1.2.2	0.861339600470035	.	64040001	64240000	#FF0000	1	1
chr2	64240001	64520000	A.1.1.1.1.2.1.2.1.1	0.974148061104583	.	64240001	64520000	#FF0000	1	1
chr2	64520001	64800000	A.1.1.1.2.2.1.1.1.1.2	0.940070505287897	.	64520001	64800000	#FF0000	1	1
chr2	64800001	65080000	A.1.1.1.1.2.1.2.1.2	0.972972972972973	.	64800001	65080000	#FF0000	1	1
chr2	65080001	65240000	A.1.1.2.1.1.1.2.1.1.2.1	0.915393654524089	.	65080001	65240000	#FF0000	1	1
chr2	65240001	65480000	A.1.1.1.1.2.1.1.2.2.2.1	0.976498237367803	.	65240001	65480000	#FF0000	1	1
chr2	65480001	65680000	A.1.1.2.1.2.1.2.2.1.2.2	0.876615746180964	.	65480001	65680000	#FF0000	1	1
chr2	65680001	65840000	A.1.2.2.2.2.2.2.1.2.2.1	0.659224441833137	.	65680001	65840000	#FF4848	1	0.875
chr2	65840001	66240000	B.2.1.1.1.1.1.1.1.2.2	0.289071680376028	.	65840001	66240000	#4848FF	1	0.25
chr2	66240001	66640000	B.2.1.2.2.2.1.1.1.1	0.191539365452409	.	66240001	66640000	#4848FF	1	0.25
chr2	66640001	66800000	B.1.2.2.2.1.2.2.1	0.303172737955347	.	66640001	66800000	#9191FF	1	0.375
chr2	66800001	67240000	B.2.2.1.1.1.1.2.1.1.2	0.160987074030552	.	66800001	67240000	#0000FF	1	0.125
chr2	67240001	67520000	B.2.1.2.1.2.1.1.2.1	0.225616921269095	.	67240001	67520000	#4848FF	1	0.25
chr2	67520001	67720000	B.1.1.1.1.1.1.2.1.2	0.438307873090482	.	67520001	67720000	#DADAFF	1	0.5
chr2	67720001	68080000	B.1.2.2.2.1.1.1.1	0.319623971797885	.	67720001	68080000	#9191FF	1	0.375
chr2	68080001	68280000	B.1.1.1.1.1.1.2.1.1	0.439482961222092	.	68080001	68280000	#DADAFF	1	0.5
chr2	68280001	68520000	A.1.1.2.1.2.1.2.1.2.1.2.2.1	0.887191539365452	.	68280001	68520000	#FF0000	1	1
chr2	68520001	68760000	A.1.2.1.1.2.2.1.1.2	0.762632197414806	.	68520001	68760000	#FF4848	1	0.875
chr2	68760001	68920000	A.2.1.2.1.1.1.2.1.2.1	0.572267920094007	.	68760001	68920000	#FF9191	1	0.75
chr2	68920001	69200000	A.1.1.2.2.2.2.1.1	0.826086956521739	.	68920001	69200000	#FF0000	1	1
chr2	69200001	69520000	A.2.1.1.1.1.2.2.1.1.2	0.63807285546416	.	69200001	69520000	#FF9191	1	0.75
chr2	69520001	69920000	A.1.1.1.1.1.1.2.1.2	0.99764982373678	.	69520001	69920000	#FF0000	1	1
chr2	69920001	70280000	A.1.1.1.1.1.2.1.2.1.2	0.988249118683901	.	69920001	70280000	#FF0000	1	1
chr2	70280001	70560000	A.1.1.1.1.1.2.1.2.1.1	0.989424206815511	.	70280001	70560000	#FF0000	1	1
chr2	70560001	70880000	A.2.1.1.1.1.2.2.2.2.1.2	0.63337250293772	.	70560001	70880000	#FF9191	1	0.75
chr2	70880001	71160000	A.2.1.2.2.1.2.2.2	0.535840188014101	.	70880001	71160000	#FF9191	1	0.75
chr2	71160001	71360000	A.1.1.2.1.2.1.2.2.1.1.1.1	0.882491186839013	.	71160001	71360000	#FF0000	1	1
chr2	71360001	71520000	A.1.2.1.1.2.1.1.2.2	0.773207990599295	.	71360001	71520000	#FF4848	1	0.875
chr2	71520001	71760000	A.1.2.1.1.1.2.1.1.2	0.790834312573443	.	71520001	71760000	#FF4848	1	0.875
chr2	71760001	71960000	A.2.2.2.1.1.2.2.2.2	0.468860164512338	.	71760001	71960000	#FFDADA	1	0.625
chr2	71960001	72200000	B.1.1.2.2.2.1.2.2.1	0.383078730904818	.	71960001	72200000	#DADAFF	1	0.5
chr2	72200001	72320000	B.1.2.1.1.1.2.1.1.1	0.370152761457109	.	72200001	72320000	#9191FF	1	0.375
chr2	72320001	72520000	A.2.2.2.2.1.2.1.1	0.45358401880141	.	72320001	72520000	#FFDADA	1	0.625
chr2	72520001	72720000	B.1.1.2.2.2.2.1.2.2	0.378378378378378	.	72520001	72720000	#DADAFF	1	0.5
chr2	72720001	72960000	A.2.2.1.1.1.2.2.1.2	0.506462984723854	.	72720001	72960000	#FFDADA	1	0.625
chr2	72960001	73240000	A.1.2.1.2.1.1.2.2	0.746180963572268	.	72960001	73240000	#FF4848	1	0.875
chr2	73240001	73520000	A.1.1.2.1.2.1.2.2.2.2	0.874265569917744	.	73240001	73520000	#FF0000	1	1
chr2	73520001	73680000	A.2.1.1.1.1.1.2.2.1	0.646298472385429	.	73520001	73680000	#FF9191	1	0.75
chr2	73680001	73920000	A.2.1.2.2.1.2.1.2	0.538190364277321	.	73680001	73920000	#FF9191	1	0.75
chr2	73920001	74240000	A.1.1.1.1.2.1.1.1.1	0.981198589894242	.	73920001	74240000	#FF0000	1	1
chr2	74240001	74480000	A.1.1.1.1.2.1.2.2.2.2	0.968272620446534	.	74240001	74480000	#FF0000	1	1
chr2	74480001	74600000	A.1.2.1.1.2.1.1.2.1.2	0.774383078730905	.	74480001	74600000	#FF4848	1	0.875
chr2	74600001	74800000	A.1.1.1.1.1.2.1.2.2	0.987074030552291	.	74600001	74800000	#FF0000	1	1
chr2	74800001	75240000	A.1.1.2.1.2.1.1.2.1	0.894242068155112	.	74800001	75240000	#FF0000	1	1
chr2	75240001	75840000	B.1.2.1.1.1.2.2.2	0.36427732079906	.	75240001	75840000	#9191FF	1	0.375
chr2	75840001	75960000	A.2.1.1.2.1.1.2.2	0.601645123384254	.	75840001	75960000	#FF9191	1	0.75
chr2	75960001	76440000	B.2.2.1.2.2.1.1.1.2	0.0963572267920094	.	75960001	76440000	#0000FF	1	0.125
chr2	76440001	76800000	B.2.2.2.2.1.2.1.2.2	0.0199764982373678	.	76440001	76800000	#0000FF	1	0.125
chr2	76800001	76920000	B.2.1.2.1.1.1.2.1.1.2	0.245593419506463	.	76800001	76920000	#4848FF	1	0.25
chr2	76920001	77080000	B.2.1.2.2.2.2.2.1.2.2	0.170387779083431	.	76920001	77080000	#4848FF	1	0.25
chr2	77080001	77280000	B.2.2.1.2.1.2.2.1.2.2	0.099882491186839	.	77080001	77280000	#0000FF	1	0.125
chr2	77280001	77720000	B.2.2.2.1.2.2.1.2.1.2.1	0.0434782608695652	.	77280001	77720000	#0000FF	1	0.125
chr2	77720001	77840000	B.2.1.2.1.1.1.2.1.1.1	0.246768507638073	.	77720001	77840000	#4848FF	1	0.25
chr2	77840001	78200000	B.2.2.2.1.2.2.2.2	0.036427732079906	.	77840001	78200000	#0000FF	1	0.125
chr2	78200001	78400000	B.2.2.2.1.1.1.2.1.2.1	0.0669800235017626	.	78200001	78400000	#0000FF	1	0.125
chr2	78400001	78800000	B.2.2.2.2.1.2.1.1.2.1	0.0235017626321974	.	78400001	78800000	#0000FF	1	0.125
chr2	78800001	79000000	B.2.2.1.2.2.2.1.1.1.2	0.0869565217391304	.	78800001	79000000	#0000FF	1	0.125
chr2	79000001	79200000	B.2.2.1.2.2.2.1.1.2.2	0.0846063454759107	.	79000001	79200000	#0000FF	1	0.125
chr2	79200001	79480000	B.2.2.1.1.1.1.2.2.2.2.2.1	0.155111633372503	.	79200001	79480000	#0000FF	1	0.125
chr2	79480001	79920000	B.2.2.2.2.1.1.1.1.2	0.0340775558166862	.	79480001	79920000	#0000FF	1	0.125
chr2	79920001	80160000	B.2.1.2.2.2.1.2.2	0.18331374853114	.	79920001	80160000	#4848FF	1	0.25
chr2	80160001	80560000	B.2.1.2.2.2.1.2.1	0.18448883666275	.	80160001	80560000	#4848FF	1	0.25
chr2	80560001	80800000	B.2.2.1.2.1.1.2.1.2.1	0.115158636897767	.	80560001	80800000	#0000FF	1	0.125
chr2	80800001	81160000	B.2.2.2.1.1.1.2.2.1	0.0646298472385429	.	80800001	81160000	#0000FF	1	0.125
chr2	81160001	81680000	B.2.2.2.2.1.2.1.1.2.2	0.0223266745005875	.	81160001	81680000	#0000FF	1	0.125
chr2	81680001	82040000	B.2.2.2.2.1.2.1.1.1	0.0246768507638073	.	81680001	82040000	#0000FF	1	0.125
chr2	82040001	82160000	B.2.1.2.1.1.2.1.1	0.239717978848414	.	82040001	82160000	#4848FF	1	0.25
chr2	82160001	82280000	B.2.1.2.2.1.1.1.1.2	0.205640423031727	.	82160001	82280000	#4848FF	1	0.25
chr2	82280001	82440000	B.2.1.2.1.1.2.1.2.2	0.237367802585194	.	82280001	82440000	#4848FF	1	0.25
chr2	82440001	82800000	B.2.2.1.1.2.2.1.1.2	0.131609870740306	.	82440001	82800000	#0000FF	1	0.125
chr2	82800001	82960000	B.2.2.1.1.2.2.1.2.2	0.129259694477086	.	82800001	82960000	#0000FF	1	0.125
chr2	82960001	83200000	B.2.2.2.1.1.1.2.1.1	0.0681551116333725	.	82960001	83200000	#0000FF	1	0.125
chr2	83200001	83360000	B.2.1.2.2.1.1.2.1	0.203290246768508	.	83200001	83360000	#4848FF	1	0.25
chr2	83360001	83600000	B.2.2.1.2.1.2.2.1.2.1	0.101057579318449	.	83360001	83600000	#0000FF	1	0.125
chr2	83600001	83720000	B.2.2.1.1.2.2.1.2.1	0.130434782608696	.	83600001	83720000	#0000FF	1	0.125
chr2	83720001	83960000	B.2.2.2.1.1.2.2.1.2	0.0575793184488837	.	83720001	83960000	#0000FF	1	0.125
chr2	83960001	84200000	B.2.2.1.1.1.1.2.2.2.2.2.2	0.153936545240893	.	83960001	84200000	#0000FF	1	0.125
chr2	84200001	84440000	B.2.1.2.2.2.1.1.1.2.1	0.190364277320799	.	84200001	84440000	#4848FF	1	0.25
chr2	84440001	84640000	B.1.2.1.2.1.1.2.2.2.1	0.341950646298472	.	84440001	84640000	#9191FF	1	0.375
chr2	84640001	84920000	A.1.2.1.1.1.2.1.2.2.1.1.1	0.788484136310223	.	84640001	84920000	#FF4848	1	0.875
chr2	84920001	85120000	A.1.1.2.1.2.1.2.1.1.1	0.891891891891892	.	84920001	85120000	#FF0000	1	1
chr2	85120001	85280000	A.1.1.1.1.2.1.1.2.1	0.978848413631022	.	85120001	85280000	#FF0000	1	1
chr2	85280001	85520000	A.1.1.2.2.2.2.1.2.2.1.2	0.82021151586369	.	85280001	85520000	#FF0000	1	1
chr2	85520001	85880000	A.1.1.1.1.1.1.1	1	.	85520001	85880000	#FF0000	1	1
chr2	85880001	86280000	A.1.1.1.1.1.2.2.2.1	0.983548766157462	.	85880001	86280000	#FF0000	1	1
chr2	86280001	86440000	A.1.1.1.2.1.1.2.2.1.1.2	0.948296122209166	.	86280001	86440000	#FF0000	1	1
chr2	86440001	86600000	A.1.2.1.1.1.1.2.1.1.2	0.801410105757932	.	86440001	86600000	#FF4848	1	0.875
chr2	86600001	87040000	A.1.1.1.1.2.2.1.1.2.1	0.965922444183314	.	86600001	87040000	#FF0000	1	1
chr2	87040001	87160000	A.2.1.1.1.2.2.2.2.1.2.1	0.614571092831962	.	87040001	87160000	#FF9191	1	0.75
chr2	87280001	87400000	A.2.1.1.1.2.2.2.2.1.2.1	0.614571092831962	.	87280001	87400000	#FF9191	1	0.75
chr2	87400001	87560000	A.2.1.2.1.2.2.1.1	0.54876615746181	.	87400001	87560000	#FF9191	1	0.75
chr2	87760001	87880000	A.1.2.2.2.2.1.1.1.1.2.1	0.680376028202115	.	87760001	87880000	#FF4848	1	0.875
chr2	87960001	88000000	A.1.2.1.1.2.2.2.1.1.1	0.759106933019976	.	87960001	88000000	#FF4848	1	0.875
chr2	88200001	88240000	A.1.2.1.1.2.2.2.1.1.1	0.759106933019976	.	88200001	88240000	#FF4848	1	0.875
chr2	88280001	88520000	A.1.2.1.1.2.2.2.1.1.1	0.759106933019976	.	88280001	88520000	#FF4848	1	0.875
chr2	88520001	88840000	B.1.1.2.1.2.1.1.1.2	0.403055229142186	.	88520001	88840000	#DADAFF	1	0.5
chr2	88840001	89040000	A.1.1.2.2.2.2.2.1.2.1	0.81433607520564	.	88840001	89040000	#FF0000	1	1
chr2	89040001	89440000	B.1.1.2.2.2.2.2	0.377203290246769	.	89040001	89440000	#DADAFF	1	0.5
chr2	89440001	89600000	B.1.1.2.1.2.1.1.1.1	0.404230317273796	.	89440001	89600000	#DADAFF	1	0.5
chr2	89800001	90080000	B.2.1.2.1.2.1.1.1.1.2	0.227967097532315	.	89800001	90080000	#4848FF	1	0.25
chr2	90080001	90280000	B.2.1.2.1.2.2.2.1.1	0.211515863689777	.	90080001	90280000	#4848FF	1	0.25
chr2	90400001	90480000	B.2.1.2.1.2.2.2.1.1	0.211515863689777	.	90400001	90480000	#4848FF	1	0.25
chr2	91640001	91760000	B.2.1.2.1.2.2.2.1.1	0.211515863689777	.	91640001	91760000	#4848FF	1	0.25
chr2	91760001	92000000	B.2.1.2.1.2.1.1.1.1.1	0.229142185663925	.	91760001	92000000	#4848FF	1	0.25
chr2	92000001	92200000	B.2.2.1.2.1.1.2.1.1	0.116333725029377	.	92000001	92200000	#0000FF	1	0.125
chr2	92240001	92360000	B.2.2.1.2.1.1.2.1.1	0.116333725029377	.	92240001	92360000	#0000FF	1	0.125
chr2	95320001	95680000	B.2.1.2.1.2.2.2.2.1	0.209165687426557	.	95320001	95680000	#4848FF	1	0.25
chr2	95680001	95880000	A.1.2.2.2.1.2.1.2	0.683901292596945	.	95680001	95880000	#FF4848	1	0.875
chr2	95880001	96000000	A.2.2.1.1.1.2.2.1.1	0.507638072855464	.	95880001	96000000	#FFDADA	1	0.625
chr2	96000001	96120000	A.2.1.2.1.1.1.2.1.2.2	0.571092831962397	.	96000001	96120000	#FF9191	1	0.75
chr2	96160001	96280000	A.2.2.2.1.1.2.2.2.1	0.470035252643948	.	96160001	96280000	#FFDADA	1	0.625
chr2	96320001	96520000	A.2.2.2.1.1.2.2.2.1	0.470035252643948	.	96320001	96520000	#FFDADA	1	0.625
chr2	96520001	96680000	A.1.1.2.2.2.2.1.2.2.2.1	0.81903642773208	.	96520001	96680000	#FF0000	1	1
chr2	96720001	96840000	A.1.1.2.2.2.2.1.2.2.2.1	0.81903642773208	.	96720001	96840000	#FF0000	1	1
chr2	96840001	97000000	A.1.1.2.1.1.1.2.1.1.2.2	0.914218566392479	.	96840001	97000000	#FF0000	1	1
chr2	97000001	97160000	A.1.2.1.1.2.1.2.2.1.1	0.770857814336075	.	97000001	97160000	#FF4848	1	0.875
chr2	97160001	97360000	A.1.1.2.1.1.1.2.2.2.2.1	0.90599294947121	.	97160001	97360000	#FF0000	1	1
chr2	97360001	97640000	A.1.1.1.2.1.1.2.1.2	0.950646298472385	.	97360001	97640000	#FF0000	1	1
chr2	97640001	97840000	A.1.2.2.1.1.2.1.2	0.715628672150411	.	97640001	97840000	#FF4848	1	0.875
chr2	97840001	97880000	A.2.1.2.1.1.2.1.2	0.559341950646298	.	97840001	97880000	#FF9191	1	0.75
chr2	98000001	98040000	A.2.1.2.1.1.2.1.2	0.559341950646298	.	98000001	98040000	#FF9191	1	0.75
chr2	98120001	98160000	A.2.1.2.1.1.2.1.2	0.559341950646298	.	98120001	98160000	#FF9191	1	0.75
chr2	98160001	98320000	A.1.2.1.1.1.1.2.2.2.2.1.1	0.795534665099882	.	98160001	98320000	#FF4848	1	0.875
chr2	98320001	98520000	A.1.1.2.2.2.2.1.2.2.2.2	0.81786133960047	.	98320001	98520000	#FF0000	1	1
chr2	98520001	98680000	A.1.1.2.2.1.1.1.2.1.1.2	0.855464159811986	.	98520001	98680000	#FF0000	1	1
chr2	98680001	99000000	A.1.2.2.2.1.1.1.2.1.2	0.690951821386604	.	98680001	99000000	#FF4848	1	0.875
chr2	99000001	99520000	A.1.1.1.2.1.1.2.2.1.1.1	0.949471210340776	.	99000001	99520000	#FF0000	1	1
chr2	99520001	99680000	A.2.2.1.1.1.1.1.2.2	0.515863689776733	.	99520001	99680000	#FFDADA	1	0.625
chr2	99680001	99920000	A.1.2.1.2.1.1.2.1.2	0.747356051703878	.	99680001	99920000	#FF4848	1	0.875
chr2	99920001	100120000	A.1.1.2.2.2.1.1.2.1	0.834312573443008	.	99920001	100120000	#FF0000	1	1
chr2	100120001	100760000	B.1.2.1.1.1.2.1.1.2	0.368977673325499	.	100120001	100760000	#9191FF	1	0.375
chr2	100760001	101000000	B.1.1.2.1.2.1.1.2.2	0.400705052878966	.	100760001	101000000	#DADAFF	1	0.5
chr2	101000001	101160000	A.2.2.1.2.1.1.2	0.495887191539365	.	101000001	101160000	#FFDADA	1	0.625
chr2	101160001	101360000	A.2.1.1.2.1.1.2.1	0.602820211515864	.	101160001	101360000	#FF9191	1	0.75
chr2	101360001	101600000	A.1.2.2.2.1.2.2	0.682726204465335	.	101360001	101600000	#FF4848	1	0.875
chr2	101600001	101960000	A.1.1.1.1.2.2.1.2.2	0.961222091656874	.	101600001	101960000	#FF0000	1	1
chr2	101960001	102280000	A.1.2.2.2.2.2.2.1.2.1.2	0.660399529964747	.	101960001	102280000	#FF4848	1	0.875
chr2	102280001	102480000	A.1.2.1.1.1.1.1.1.2.1	0.809635722679201	.	102280001	102480000	#FF4848	1	0.875
chr2	102480001	102600000	A.2.1.1.1.1.2.1.1.2	0.641598119858989	.	102480001	102600000	#FF9191	1	0.75
chr2	102600001	102880000	A.1.2.1.2.2.2.2	0.72385428907168	.	102600001	102880000	#FF4848	1	0.875
chr2	102880001	103080000	A.2.1.1.1.2.2.2.1.1.2	0.620446533490012	.	102880001	103080000	#FF9191	1	0.75
chr2	103080001	103440000	A.2.1.2.1.1.2.2.1.1	0.558166862514689	.	103080001	103440000	#FF9191	1	0.75
chr2	103440001	103840000	B.2.2.1.2.2.1.2.1.2.2	0.09048178613396	.	103440001	103840000	#0000FF	1	0.125
chr2	103840001	104120000	B.2.2.2.2.1.1.1.1.1	0.0352526439482961	.	103840001	104120000	#0000FF	1	0.125
chr2	104120001	104320000	B.2.2.2.1.2.2.1.2.2.1	0.0411280846063455	.	104120001	104320000	#0000FF	1	0.125
chr2	104320001	104920000	B.2.2.2.2.2.1.2.2.2.2.2	0.00352526439482961	.	104320001	104920000	#0000FF	1	0.125
chr2	104920001	105440000	B.2.2.1.2.2.1.2.1.2.1	0.0916568742655699	.	104920001	105440000	#0000FF	1	0.125
chr2	105440001	105640000	B.1.1.2.2.2.1.1.2	0.385428907168038	.	105440001	105640000	#DADAFF	1	0.5
chr2	105640001	105880000	A.2.1.2.2.2.2.1.1	0.525264394829612	.	105640001	105880000	#FF9191	1	0.75
chr2	105880001	106040000	A.1.2.1.1.1.2.2.2.2.2	0.780258519388954	.	105880001	106040000	#FF4848	1	0.875
chr2	106040001	106320000	A.1.2.1.1.2.2.2.2.2	0.750881316098707	.	106040001	106320000	#FF4848	1	0.875
chr2	106320001	106520000	A.1.1.2.1.2.2.1.1.1	0.873090481786134	.	106320001	106520000	#FF0000	1	1
chr2	106520001	106720000	A.2.1.1.1.2.2.2.1.1.1	0.621621621621622	.	106520001	106720000	#FF9191	1	0.75
chr2	106720001	106840000	A.1.2.2.1.2.1.1.1	0.708578143360752	.	106720001	106840000	#FF4848	1	0.875
chr2	106840001	107040000	A.2.1.2.2.2.2.1.2.2.2	0.521739130434783	.	106840001	107040000	#FF9191	1	0.75
chr2	107080001	107240000	A.2.1.2.2.2.2.1.2.2.2	0.521739130434783	.	107080001	107240000	#FF9191	1	0.75
chr2	107240001	107720000	B.2.1.1.2.2.2.2	0.252643948296122	.	107240001	107720000	#4848FF	1	0.25
chr2	107720001	108040000	B.2.2.1.2.2.1.1.1.1	0.0975323149236193	.	107720001	108040000	#0000FF	1	0.125
chr2	108040001	108400000	B.2.2.2.1.2.1.2.1.1.2	0.0517038777908343	.	108040001	108400000	#0000FF	1	0.125
chr2	108400001	108440000	B.2.1.1.1.1.1.1.2.1.1	0.287896592244418	.	108400001	108440000	#4848FF	1	0.25
chr2	108480001	109040000	B.2.1.1.1.1.1.1.2.1.1	0.287896592244418	.	108480001	109040000	#4848FF	1	0.25
chr2	109040001	109440000	A.1.1.1.1.2.2.1.1.1	0.967097532314924	.	109040001	109440000	#FF0000	1	1
chr2	109440001	109680000	A.1.2.2.2.1.1.1.2.1.1	0.692126909518214	.	109440001	109680000	#FF4848	1	0.875
chr2	109680001	109920000	A.2.1.1.2.2.1.1.1.2.2	0.593419506462985	.	109680001	109920000	#FF9191	1	0.75
chr2	109920001	110120000	A.2.1.2.2.1.1.2.2	0.540540540540541	.	109920001	110120000	#FF9191	1	0.75
chr2	110240001	110280000	A.2.1.2.2.1.1.2.2	0.540540540540541	.	110240001	110280000	#FF9191	1	0.75
chr2	110280001	110520000	A.1.2.2.2.2.2.2.2.2	0.655699177438308	.	110280001	110520000	#FF4848	1	0.875
chr2	110840001	111000000	A.1.2.2.2.2.2.2.2.2	0.655699177438308	.	110840001	111000000	#FF4848	1	0.875
chr2	111360001	111800000	A.1.2.1.1.1.1.2.1.1.1	0.802585193889542	.	111360001	111800000	#FF4848	1	0.875
chr2	111800001	112040000	A.1.1.2.2.1.2.1.2.1	0.844888366627497	.	111800001	112040000	#FF0000	1	1
chr2	112040001	112160000	A.1.2.2.2.2.1.2.2.1	0.673325499412456	.	112040001	112160000	#FF4848	1	0.875
chr2	112160001	112280000	A.1.2.2.1.1.1.1.2	0.720329024676851	.	112160001	112280000	#FF4848	1	0.875
chr2	112280001	112480000	A.1.2.1.2.2.1.1.2	0.732079905992949	.	112280001	112480000	#FF4848	1	0.875
chr2	112480001	112600000	A.1.2.2.2.2.1.2.2.2	0.672150411280846	.	112480001	112600000	#FF4848	1	0.875
chr2	112600001	112880000	A.1.1.1.2.1.1.2.2.1.2	0.947121034077556	.	112600001	112880000	#FF0000	1	1
chr2	112880001	113040000	A.1.2.1.1.1.1.2.2.2.2.1.2	0.794359576968273	.	112880001	113040000	#FF4848	1	0.875
chr2	113040001	113120000	A.1.1.1.1.1.1.2.2.2.1	0.994124559341951	.	113040001	113120000	#FF0000	1	1
chr2	113160001	113560000	A.1.1.1.1.1.1.2.2.2.1	0.994124559341951	.	113160001	113560000	#FF0000	1	1
chr2	113560001	113880000	A.2.1.1.1.1.2.2.2.2.1.1	0.63454759106933	.	113560001	113880000	#FF9191	1	0.75
chr2	113880001	114200000	A.1.1.2.1.2.1.2.2.1.1.2.1	0.880141010575793	.	113880001	114200000	#FF0000	1	1
chr2	114200001	114760000	A.1.1.1.2.1.2.2	0.942420681551116	.	114200001	114760000	#FF0000	1	1
chr2	114760001	115320000	B.1.2.2.2.1.1.1.2.2.1	0.317273795534665	.	114760001	115320000	#9191FF	1	0.375
chr2	115320001	115560000	B.2.2.1.1.1.2.2.2.2.2	0.139835487661575	.	115320001	115560000	#0000FF	1	0.125
chr2	115560001	115840000	B.2.2.2.1.2.1.2.1.1.1	0.0528789659224442	.	115560001	115840000	#0000FF	1	0.125
chr2	115840001	116040000	B.2.2.1.1.1.2.1.2.2.1	0.148061104582844	.	115840001	116040000	#0000FF	1	0.125
chr2	116040001	116440000	B.2.2.2.2.1.1.2.1.1	0.0317273795534665	.	116040001	116440000	#0000FF	1	0.125
chr2	116440001	117160000	B.2.2.2.2.2.2.2	0.00117508813160987	.	116440001	117160000	#0000FF	1	0.125
chr2	117160001	117480000	B.2.2.2.2.1.2.2.2.1	0.0176263219741481	.	117160001	117480000	#0000FF	1	0.125
chr2	117480001	117680000	B.2.1.2.1.1.2.1.2.1	0.238542890716804	.	117480001	117680000	#4848FF	1	0.25
chr2	117680001	117880000	B.2.1.2.2.2.2.2.1.2.1.1	0.172737955346651	.	117680001	117880000	#4848FF	1	0.25
chr2	117880001	118160000	B.2.2.1.2.2.1.1.2	0.0951821386603995	.	117880001	118160000	#0000FF	1	0.125
chr2	118160001	118520000	B.2.2.1.1.1.2.2.1.1	0.145710928319624	.	118160001	118520000	#0000FF	1	0.125
chr2	118520001	118680000	A.2.1.2.1.1.2.2.2.1.1	0.554641598119859	.	118520001	118680000	#FF9191	1	0.75
chr2	118680001	119000000	A.1.2.1.2.1.2.2.1.2	0.735605170387779	.	118680001	119000000	#FF4848	1	0.875
chr2	119000001	119280000	B.1.2.1.2.1.1.2.2.2.2	0.340775558166863	.	119000001	119280000	#9191FF	1	0.375
chr2	119280001	119560000	B.2.1.1.1.1.2.1	0.283196239717979	.	119280001	119560000	#4848FF	1	0.25
chr2	119560001	119720000	B.1.1.1.1.1.1.1.2.2	0.440658049353702	.	119560001	119720000	#DADAFF	1	0.5
chr2	119720001	120040000	B.1.1.1.1.1.1.1.2.1	0.441833137485311	.	119720001	120040000	#DADAFF	1	0.5
chr2	120040001	120240000	A.1.2.1.1.1.2.2.2.2.1	0.781433607520564	.	120040001	120240000	#FF4848	1	0.875
chr2	120240001	120400000	A.2.1.2.2.2.2.1.2.2.1	0.522914218566393	.	120240001	120400000	#FF9191	1	0.75
chr2	120400001	120600000	A.1.1.2.2.2.2.2.1.1.1	0.81668625146886	.	120400001	120600000	#FF0000	1	1
chr2	120600001	120920000	A.1.2.1.1.1.2.1.2.2.1.1.2	0.787309048178613	.	120600001	120920000	#FF4848	1	0.875
chr2	120920001	121080000	A.1.1.2.1.2.1.2.2.1.2.1	0.877790834312573	.	120920001	121080000	#FF0000	1	1
chr2	121080001	121480000	A.2.2.1.2.1.2.1.2	0.493537015276146	.	121080001	121480000	#FFDADA	1	0.625
chr2	121480001	121720000	A.2.2.1.2.1.2.2	0.492361927144536	.	121480001	121720000	#FFDADA	1	0.625
chr2	121720001	122080000	A.2.2.1.1.1.2.1.1	0.509988249118684	.	121720001	122080000	#FFDADA	1	0.625
chr2	122080001	122560000	A.1.1.1.2.2.2.2.2.1	0.921269095182139	.	122080001	122560000	#FF0000	1	1
chr2	122560001	123000000	B.1.2.2.1.2.1.2	0.321974148061105	.	122560001	123000000	#9191FF	1	0.375
chr2	123000001	123240000	B.2.1.2.1.2.2.1.1.1	0.217391304347826	.	123000001	123240000	#4848FF	1	0.25
chr2	123240001	123560000	B.2.2.1.1.1.1.2.2.2.2.1	0.156286721504113	.	123240001	123560000	#0000FF	1	0.125
chr2	123560001	123840000	B.2.2.2.1.2.2.1.2.1.1	0.0446533490011751	.	123560001	123840000	#0000FF	1	0.125
chr2	123840001	124200000	B.2.2.2.2.2.1.1.1.1	0.0152761457109283	.	123840001	124200000	#0000FF	1	0.125
chr2	124200001	124720000	B.2.2.2.2.2.1.2.2.2.2.1	0.00470035252643948	.	124200001	124720000	#0000FF	1	0.125
chr2	124720001	125280000	B.2.2.2.2.2.1.2.1.1	0.00940070505287897	.	124720001	125280000	#0000FF	1	0.125
chr2	125280001	125600000	B.2.2.1.1.1.2.1.2.1.1.2	0.150411280846063	.	125280001	125600000	#0000FF	1	0.125
chr2	125600001	125800000	B.2.2.1.2.2.2.1.1.1.1	0.0881316098707403	.	125600001	125800000	#0000FF	1	0.125
chr2	125800001	126040000	B.2.2.1.2.2.2.2.2.2.2	0.072855464159812	.	125800001	126040000	#0000FF	1	0.125
chr2	126040001	126320000	B.2.2.1.1.1.1.2.2.1	0.158636897767333	.	126040001	126320000	#0000FF	1	0.125
chr2	126320001	126520000	B.2.1.1.1.2.2.2.2	0.27027027027027	.	126320001	126520000	#4848FF	1	0.25
chr2	126520001	127000000	B.2.2.2.1.2.1.2.1.2	0.0505287896592244	.	126520001	127000000	#0000FF	1	0.125
chr2	127000001	127360000	B.2.1.1.2.2.2.1	0.253819036427732	.	127000001	127360000	#4848FF	1	0.25
chr2	127360001	127520000	A.2.1.1.2.2.2.2.2.2.1	0.578143360752056	.	127360001	127520000	#FF9191	1	0.75
chr2	127520001	127760000	A.2.2.2.2.1.2.1.2	0.4524089306698	.	127520001	127760000	#FFDADA	1	0.625
chr2	127760001	128040000	A.1.1.2.1.2.2.2.2.1.2	0.864864864864865	.	127760001	128040000	#FF0000	1	1
chr2	128040001	128280000	A.1.1.1.1.1.1.2.2.2.2	0.992949471210341	.	128040001	128280000	#FF0000	1	1
chr2	128280001	128440000	A.1.1.2.2.1.1.1.2.2.1	0.851938895417156	.	128280001	128440000	#FF0000	1	1
chr2	128440001	128640000	A.1.1.1.1.2.1.1.2.2.2.2	0.975323149236193	.	128440001	128640000	#FF0000	1	1
chr2	128640001	129120000	A.1.1.1.2.1.2.1	0.943595769682726	.	128640001	129120000	#FF0000	1	1
chr2	129120001	129400000	A.2.2.2.1.1.2.2.1.1	0.472385428907168	.	129120001	129400000	#FFDADA	1	0.625
chr2	129400001	129560000	B.1.2.1.1.1.1.2.2.2	0.371327849588719	.	129400001	129560000	#9191FF	1	0.375
chr2	129560001	130520000	B.2.2.1.1.1.1.1.1.2	0.164512338425382	.	129560001	130520000	#0000FF	1	0.125
chr2	130520001	130720000	B.1.1.1.2.1.1.2.1.2	0.415981198589894	.	130520001	130720000	#DADAFF	1	0.5
chr2	130720001	130880000	B.1.1.2.1.2.1.1.2.1	0.401880141010576	.	130720001	130880000	#DADAFF	1	0.5
chr2	130880001	131200000	A.1.2.1.1.2.2.2.2.1	0.752056404230317	.	130880001	131200000	#FF4848	1	0.875
chr2	131360001	131400000	A.2.2.2.1.1.2.2.1.2	0.471210340775558	.	131360001	131400000	#FFDADA	1	0.625
chr2	131440001	131640000	A.2.2.2.1.1.2.2.1.2	0.471210340775558	.	131440001	131640000	#FFDADA	1	0.625
chr2	131640001	131760000	B.1.1.1.1.1.2.1	0.435957696827262	.	131640001	131760000	#DADAFF	1	0.5
chr2	131760001	131920000	A.1.2.1.2.1.2.2.1.1	0.736780258519389	.	131760001	131920000	#FF4848	1	0.875
chr2	131920001	132000000	B.1.1.1.2.1.1.2.1.1	0.417156286721504	.	131920001	132000000	#DADAFF	1	0.5
chr2	132040001	132200000	B.1.1.1.2.1.1.2.1.1	0.417156286721504	.	132040001	132200000	#DADAFF	1	0.5
chr2	132200001	132320000	A.2.1.1.2.2.2.2.2.2.2	0.576968272620447	.	132200001	132320000	#FF9191	1	0.75
chr2	132320001	132560000	B.1.1.1.1.1.2.2	0.434782608695652	.	132320001	132560000	#DADAFF	1	0.5
chr2	132560001	133040000	B.2.2.1.1.1.2.2.2.2.1	0.141010575793184	.	132560001	133040000	#0000FF	1	0.125
chr2	133040001	133200000	B.1.2.1.2.1.1.2.1.1	0.346650998824912	.	133040001	133200000	#9191FF	1	0.375
chr2	133200001	133440000	B.1.2.2.2.1.2.2.2.1	0.301997649823737	.	133200001	133440000	#9191FF	1	0.375
chr2	133440001	134000000	B.2.2.1.2.2.1.2.1.1.1	0.0940070505287897	.	133440001	134000000	#0000FF	1	0.125
chr2	134000001	134240000	B.2.1.2.1.2.1.1.1.2	0.226792009400705	.	134000001	134240000	#4848FF	1	0.25
chr2	134240001	134840000	B.2.1.1.1.1.1.1.2.1.2	0.286721504112808	.	134240001	134840000	#4848FF	1	0.25
chr2	134840001	135200000	A.1.1.2.2.2.1.2.2.2	0.827262044653349	.	134840001	135200000	#FF0000	1	1
chr2	135200001	135640000	B.1.1.2.2.2.1.1.1	0.386603995299647	.	135200001	135640000	#DADAFF	1	0.5
chr2	135640001	135800000	A.1.2.1.1.2.2.2.1.2.1.1	0.756756756756757	.	135640001	135800000	#FF4848	1	0.875
chr2	135800001	135960000	A.1.2.1.1.2.2.2.1.2.1.2	0.755581668625147	.	135800001	135960000	#FF4848	1	0.875
chr2	135960001	136240000	B.1.2.1.1.2.2.1.2.1	0.357226792009401	.	135960001	136240000	#9191FF	1	0.375
chr2	136240001	136480000	A.1.2.2.2.2.2.1.1.1	0.670975323149236	.	136240001	136480000	#FF4848	1	0.875
chr2	136480001	136800000	A.1.1.2.1.2.1.1.1.1.1	0.897767332549941	.	136480001	136800000	#FF0000	1	1
chr2	136800001	137200000	A.1.2.2.2.2.1.1.1.2	0.678025851938895	.	136800001	137200000	#FF4848	1	0.875
chr2	137200001	138000000	B.2.2.2.1.2.1.1	0.0540540540540541	.	137200001	138000000	#0000FF	1	0.125
chr2	138000001	138640000	B.2.2.2.2.1.1.1.2	0.0329024676850764	.	138000001	138640000	#0000FF	1	0.125
chr2	138640001	138800000	B.1.1.2.2.1.1.2.2	0.391304347826087	.	138640001	138800000	#DADAFF	1	0.5
chr2	138800001	139000000	B.1.2.2.2.2.1.1.2	0.297297297297297	.	138800001	139000000	#9191FF	1	0.375
chr2	139000001	139200000	B.1.2.1.1.2.2.2.2.1	0.352526439482961	.	139000001	139200000	#9191FF	1	0.375
chr2	139200001	139360000	A.2.1.1.2.1.1.1.2.2.2	0.603995299647474	.	139200001	139360000	#FF9191	1	0.75
chr2	139360001	139600000	B.2.1.1.1.1.1.1.2.2	0.285546415981199	.	139360001	139600000	#4848FF	1	0.25
chr2	139600001	140040000	B.2.2.2.2.2.1.2.1.2	0.0082256169212691	.	139600001	140040000	#0000FF	1	0.125
chr2	140040001	140520000	B.2.2.2.1.2.2.2.1.1	0.0387779083431257	.	140040001	140520000	#0000FF	1	0.125
chr2	140520001	141000000	B.2.2.2.2.2.1.1.1.2	0.0141010575793184	.	140520001	141000000	#0000FF	1	0.125
chr2	141000001	141320000	B.2.2.2.2.1.1.2.1.2.1	0.0305522914218566	.	141000001	141320000	#0000FF	1	0.125
chr2	141320001	141400000	B.2.1.2.2.2.2.2.2.1.2	0.168037602820212	.	141320001	141400000	#4848FF	1	0.25
chr2	141400001	141600000	B.2.2.1.2.2.2.2.2.1	0.0752056404230317	.	141400001	141600000	#0000FF	1	0.125
chr2	141600001	142200000	B.2.2.2.2.2.2.1	0.00235017626321974	.	141600001	142200000	#0000FF	1	0.125
chr2	142200001	142640000	B.2.2.2.2.1.1.2.1.2.2	0.0293772032902468	.	142200001	142640000	#0000FF	1	0.125
chr2	142640001	142800000	B.2.2.1.2.1.2.2.1.1.2	0.102232667450059	.	142640001	142800000	#0000FF	1	0.125
chr2	142800001	142880000	B.2.1.2.2.1.2.1.2.1	0.198589894242068	.	142800001	142880000	#4848FF	1	0.25
chr2	142880001	143120000	B.2.2.2.1.1.1.1.1.1	0.0716803760282021	.	142880001	143120000	#0000FF	1	0.125
chr2	143120001	143600000	B.2.2.2.1.2.2.2.1.2	0.0376028202115159	.	143120001	143600000	#0000FF	1	0.125
chr2	143600001	143760000	B.1.2.2.2.1.1.2.1.2	0.313748531139835	.	143600001	143760000	#9191FF	1	0.375
chr2	143760001	143840000	B.1.1.1.1.2.2.1.2.1	0.431257344300823	.	143760001	143840000	#DADAFF	1	0.5
chr2	143840001	144040000	A.2.1.2.1.2.1.2	0.54994124559342	.	143840001	144040000	#FF9191	1	0.75
chr2	144040001	144520000	B.1.1.1.1.2.2.1.2.2	0.430082256169213	.	144040001	144520000	#DADAFF	1	0.5
chr2	144520001	144720000	B.1.2.1.1.2.1.1.2	0.36192714453584	.	144520001	144720000	#9191FF	1	0.375
chr2	144720001	144920000	B.1.1.1.1.2.2.1.1	0.432432432432432	.	144720001	144920000	#DADAFF	1	0.5
chr2	144920001	145000000	A.2.1.2.2.2.1.1.1	0.534665099882491	.	144920001	145000000	#FF9191	1	0.75
chr2	145000001	145280000	A.1.2.2.1.2.2.1.2.2	0.698002350176263	.	145000001	145280000	#FF4848	1	0.875
chr2	145280001	145600000	B.1.2.1.2.1.2.2.1	0.336075205640423	.	145280001	145600000	#9191FF	1	0.375
chr2	145600001	145800000	B.1.2.1.2.1.2.2.2.1	0.334900117508813	.	145600001	145800000	#9191FF	1	0.375
chr2	145800001	146120000	B.2.1.2.1.1.2.2.2	0.230317273795535	.	145800001	146120000	#4848FF	1	0.25
chr2	146120001	146720000	B.2.2.1.2.1.2.2.2	0.0987074030552291	.	146120001	146720000	#0000FF	1	0.125
chr2	146720001	146960000	B.2.2.1.1.2.2.2.1.1.2	0.124559341950646	.	146720001	146960000	#0000FF	1	0.125
chr2	146960001	147400000	B.2.2.2.1.1.1.1.2	0.0693301997649824	.	146960001	147400000	#0000FF	1	0.125
chr2	147400001	147720000	B.2.2.1.1.2.2.2.2.2	0.119858989424207	.	147400001	147720000	#0000FF	1	0.125
chr2	147720001	148080000	B.1.2.2.1.1.2.2	0.324324324324324	.	147720001	148080000	#9191FF	1	0.375
chr2	148080001	148280000	A.2.2.2.1.1.1.1	0.479435957696827	.	148080001	148280000	#FFDADA	1	0.625
chr2	148280001	148560000	A.2.2.1.1.2.1.1	0.504112808460635	.	148280001	148560000	#FFDADA	1	0.625
chr2	148560001	148840000	A.1.2.1.2.1.2.1.2.2.2	0.737955346650999	.	148560001	148840000	#FF4848	1	0.875
chr2	148840001	149040000	A.2.2.1.1.2.2.2	0.499412455934195	.	148840001	149040000	#FFDADA	1	0.625
chr2	149040001	149360000	A.2.2.1.2.2.1.1.1.1	0.491186839012926	.	149040001	149360000	#FFDADA	1	0.625
chr2	149360001	149520000	A.1.2.1.1.2.2.2.1.2.2.2	0.753231492361927	.	149360001	149520000	#FF4848	1	0.875
chr2	149520001	149720000	A.2.1.2.1.1.1.2.2.1.2	0.568742655699177	.	149520001	149720000	#FF9191	1	0.75
chr2	149760001	149960000	A.2.1.2.1.1.1.2.2.1.2	0.568742655699177	.	149760001	149960000	#FF9191	1	0.75
chr2	149960001	150360000	B.1.2.1.1.2.2.1.1.2	0.358401880141011	.	149960001	150360000	#9191FF	1	0.375
chr2	150360001	150520000	A.2.1.2.2.2.1.1.2.1.1	0.533490011750881	.	150360001	150520000	#FF9191	1	0.75
chr2	150520001	150840000	B.2.1.1.2.1.2.2.2.1	0.258519388954172	.	150520001	150840000	#4848FF	1	0.25
chr2	150840001	151360000	B.1.1.1.2.2.1.2	0.411280846063455	.	150840001	151360000	#DADAFF	1	0.5
chr2	151360001	151800000	B.2.2.1.1.1.1.2.1.2	0.159811985898942	.	151360001	151800000	#0000FF	1	0.125
chr2	151800001	152080000	B.2.1.1.2.1.1.2.2	0.263219741480611	.	151800001	152080000	#4848FF	1	0.25
chr2	152080001	152360000	A.1.2.2.1.2.2.2.2.2	0.694477085781434	.	152080001	152360000	#FF4848	1	0.875
chr2	152360001	152600000	A.2.2.2.1.2.2.2.1.1.2	0.45828437132785	.	152360001	152600000	#FFDADA	1	0.625
chr2	152600001	152760000	A.2.1.1.1.2.1.1.1	0.631022326674501	.	152600001	152760000	#FF9191	1	0.75
chr2	152760001	152960000	A.2.1.2.2.2.1.1.2.2.1	0.531139835487662	.	152760001	152960000	#FF9191	1	0.75
chr2	152960001	153080000	A.1.2.1.2.1.2.2.2	0.734430082256169	.	152960001	153080000	#FF4848	1	0.875
chr2	153080001	153240000	A.2.1.1.2.1.1.1.1.1	0.609870740305523	.	153080001	153240000	#FF9191	1	0.75
chr2	153240001	153640000	A.1.1.2.2.2.1.1.1	0.835487661574618	.	153240001	153640000	#FF0000	1	1
chr2	153640001	154040000	B.2.1.2.1.2.2.1.2.2	0.212690951821387	.	153640001	154040000	#4848FF	1	0.25
chr2	154040001	154280000	B.2.2.1.2.2.2.1.2.1.2	0.082256169212691	.	154040001	154280000	#0000FF	1	0.125
chr2	154280001	154440000	B.2.1.2.2.1.2.2.2	0.192714453584019	.	154280001	154440000	#4848FF	1	0.25
chr2	154440001	154640000	B.2.2.2.1.1.1.1.1.2	0.0705052878965922	.	154440001	154640000	#0000FF	1	0.125
chr2	154640001	155000000	B.2.2.2.2.1.2.2.1	0.0188014101057579	.	154640001	155000000	#0000FF	1	0.125
chr2	155000001	155480000	B.2.2.1.2.2.2.2.1.1	0.0787309048178613	.	155000001	155480000	#0000FF	1	0.125
chr2	155480001	155960000	B.2.2.1.2.1.2.1.1.2	0.109283196239718	.	155480001	155960000	#0000FF	1	0.125
chr2	155960001	156320000	B.2.2.1.1.2.2.2.1.2.1	0.123384253819036	.	155960001	156320000	#0000FF	1	0.125
chr2	156320001	156480000	B.2.1.2.2.2.2.2.2.1.1	0.169212690951821	.	156320001	156480000	#4848FF	1	0.25
chr2	156480001	156840000	B.2.1.2.2.2.2.1.2.2.2	0.176263219741481	.	156480001	156840000	#4848FF	1	0.25
chr2	156840001	157000000	B.1.2.1.2.1.2.1.1	0.339600470035253	.	156840001	157000000	#9191FF	1	0.375
chr2	157000001	157160000	A.2.2.2.1.2.2.2.1.1.1	0.459459459459459	.	157000001	157160000	#FFDADA	1	0.625
chr2	157160001	157440000	A.1.2.1.1.1.2.2.1	0.783783783783784	.	157160001	157440000	#FF4848	1	0.875
chr2	157440001	157720000	B.1.2.1.1.2.2.1.1.1	0.35957696827262	.	157440001	157720000	#9191FF	1	0.375
chr2	157720001	158120000	B.1.2.2.2.2.1.1.1.2	0.298472385428907	.	157720001	158120000	#9191FF	1	0.375
chr2	158120001	158360000	A.1.2.1.1.2.2.1.2.2	0.760282021151586	.	158120001	158360000	#FF4848	1	0.875
chr2	158360001	158640000	A.2.1.1.1.2.2.2.2.1.2.2.2	0.612220916568743	.	158360001	158640000	#FF9191	1	0.75
chr2	158640001	158760000	A.1.2.1.1.2.2.1.1.1.1.1	0.766157461809636	.	158640001	158760000	#FF4848	1	0.875
chr2	158760001	158920000	A.2.1.1.2.2.2.2.1.1	0.581668625146886	.	158760001	158920000	#FF9191	1	0.75
chr2	158920001	159080000	A.2.2.1.2.2.2.1	0.481786133960047	.	158920001	159080000	#FFDADA	1	0.625
chr2	159080001	159280000	B.1.1.1.1.2.2.2.2.2	0.424206815511163	.	159080001	159280000	#DADAFF	1	0.5
chr2	159280001	159440000	A.2.1.1.2.1.1.1.1.2.1	0.608695652173913	.	159280001	159440000	#FF9191	1	0.75
chr2	159440001	159720000	A.2.2.2.1.1.1.2.1.2	0.477085781433608	.	159440001	159720000	#FFDADA	1	0.625
chr2	159720001	159920000	A.1.2.2.2.2.2.2.1.1.1	0.665099882491187	.	159720001	159920000	#FF4848	1	0.875
chr2	159920001	160080000	A.1.2.1.1.1.1.2.2.1.2	0.797884841363102	.	159920001	160080000	#FF4848	1	0.875
chr2	160080001	160680000	A.1.1.1.1.1.1.2.2.1.1	0.99647473560517	.	160080001	160680000	#FF0000	1	1
chr2	160680001	160800000	A.1.2.1.2.2.2.1.1.1.2	0.72855464159812	.	160680001	160800000	#FF4848	1	0.875
chr2	160800001	161040000	A.2.1.1.1.1.1.2.1.2	0.647473560517039	.	160800001	161040000	#FF9191	1	0.75
chr2	161040001	161360000	A.1.1.2.1.2.2.1.2	0.870740305522914	.	161040001	161360000	#FF0000	1	1
chr2	161360001	161560000	A.2.1.1.1.2.2.1.2	0.622796709753232	.	161360001	161560000	#FF9191	1	0.75
chr2	161560001	161760000	A.2.1.2.1.2.2.1.2.2	0.54641598119859	.	161560001	161760000	#FF9191	1	0.75
chr2	161760001	161920000	A.2.1.1.1.2.2.2.1.2	0.619271445358402	.	161760001	161920000	#FF9191	1	0.75
chr2	161920001	162120000	A.1.1.2.1.2.2.1.1.2	0.871915393654524	.	161920001	162120000	#FF0000	1	1
chr2	162120001	162280000	A.2.1.1.1.2.2.2.2.1.1.1.2	0.616921269095182	.	162120001	162280000	#FF9191	1	0.75
chr2	162280001	162800000	B.2.1.1.1.2.1.2.1.2	0.27732079905993	.	162280001	162800000	#4848FF	1	0.25
chr2	162800001	162960000	A.2.1.1.2.1.2.2.1	0.599294947121034	.	162800001	162960000	#FF9191	1	0.75
chr2	162960001	163240000	A.2.1.1.2.1.1.1.2.2.1	0.605170387779083	.	162960001	163240000	#FF9191	1	0.75
chr2	163240001	163680000	B.2.2.1.1.2.2.2.2.1	0.121034077555817	.	163240001	163680000	#0000FF	1	0.125
chr2	163680001	163960000	B.2.2.2.1.2.2.1.1	0.045828437132785	.	163680001	163960000	#0000FF	1	0.125
chr2	163960001	164200000	B.2.2.1.2.2.2.1.2.2.2	0.0799059929494712	.	163960001	164200000	#0000FF	1	0.125
chr2	164200001	164480000	B.2.2.1.2.2.2.1.2.2.1	0.0810810810810811	.	164200001	164480000	#0000FF	1	0.125
chr2	164480001	164600000	B.2.1.2.1.1.1.1.2.1	0.249118683901293	.	164480001	164600000	#4848FF	1	0.25
chr2	164600001	165560000	B.2.2.2.2.2.1.2.2.1	0.00705052878965922	.	164600001	165560000	#0000FF	1	0.125
chr2	165560001	165880000	A.2.1.1.2.1.2.2.2.1	0.598119858989424	.	165560001	165880000	#FF9191	1	0.75
chr2	165880001	166040000	B.1.2.1.2.1.2.1.2.2	0.337250293772033	.	165880001	166040000	#9191FF	1	0.375
chr2	166040001	166400000	B.1.2.2.1.1.2.1.1	0.326674500587544	.	166040001	166400000	#9191FF	1	0.375
chr2	166400001	166600000	B.1.1.2.2.1.2.2.2	0.387779083431257	.	166400001	166600000	#DADAFF	1	0.5
chr2	166600001	166840000	A.2.1.2.1.1.1.2.2.1.1	0.569917743830787	.	166600001	166840000	#FF9191	1	0.75
chr2	166840001	167440000	B.2.1.2.2.2.2.1.1.1	0.18213866039953	.	166840001	167440000	#4848FF	1	0.25
chr2	167440001	167800000	B.2.2.2.2.1.1.2.2.2.2	0.0258519388954172	.	167440001	167800000	#0000FF	1	0.125
chr2	167800001	168040000	B.2.2.1.2.2.2.2.2.2.1	0.0740305522914219	.	167800001	168040000	#0000FF	1	0.125
chr2	168040001	168280000	B.1.2.2.2.2.1.2	0.296122209165687	.	168040001	168280000	#9191FF	1	0.375
chr2	168280001	168560000	B.2.1.2.1.1.1.2.2.1	0.243243243243243	.	168280001	168560000	#4848FF	1	0.25
chr2	168560001	168840000	B.2.1.1.1.2.1.2.1.1	0.278495887191539	.	168560001	168840000	#4848FF	1	0.25
chr2	168840001	169000000	A.2.2.2.1.2.1.2.2	0.462984723854289	.	168840001	169000000	#FFDADA	1	0.625
chr2	169000001	169280000	A.1.2.2.2.2.2.2.1.1.2	0.663924794359577	.	169000001	169280000	#FF4848	1	0.875
chr2	169280001	169600000	A.2.1.1.1.1.2.1.1.1	0.642773207990599	.	169280001	169600000	#FF9191	1	0.75
chr2	169600001	170000000	A.2.1.1.2.2.1.1.2.2	0.591069330199765	.	169600001	170000000	#FF9191	1	0.75
chr2	170000001	170320000	B.1.2.1.1.2.2.1.2.2.2	0.354876615746181	.	170000001	170320000	#9191FF	1	0.375
chr2	170320001	170920000	A.1.1.1.1.2.2.2.1	0.960047003525264	.	170320001	170920000	#FF0000	1	1
chr2	170920001	171200000	A.2.2.2.1.2.1.1.2	0.466509988249119	.	170920001	171200000	#FFDADA	1	0.625
chr2	171200001	171400000	A.2.2.1.1.1.2.1.2	0.508813160987074	.	171200001	171400000	#FFDADA	1	0.625
chr2	171400001	171520000	B.1.1.1.1.1.1.2.2	0.437132784958872	.	171400001	171520000	#DADAFF	1	0.5
chr2	171520001	171760000	A.2.1.2.1.1.2.1.1.1.1	0.564042303172738	.	171520001	171760000	#FF9191	1	0.75
chr2	171760001	172040000	A.1.1.1.2.2.2.1.1.1	0.929494712103408	.	171760001	172040000	#FF0000	1	1
chr2	172040001	172240000	A.1.2.1.1.2.1.2.1	0.772032902467685	.	172040001	172240000	#FF4848	1	0.875
chr2	172240001	172400000	A.1.2.1.1.1.1.2.2.2.1	0.796709753231492	.	172240001	172400000	#FF4848	1	0.875
chr2	172400001	172520000	A.2.1.1.1.1.2.2.2.1	0.63572267920094	.	172400001	172520000	#FF9191	1	0.75
chr2	172520001	172720000	A.1.2.1.1.2.1.1.1.2.2	0.776733254994125	.	172520001	172720000	#FF4848	1	0.875
chr2	172720001	172880000	A.1.1.2.2.2.2.1.2.1.1	0.824911868390129	.	172720001	172880000	#FF0000	1	1
chr2	172880001	173120000	A.1.2.1.1.2.1.1.1.2.1	0.777908343125734	.	172880001	173120000	#FF4848	1	0.875
chr2	173120001	173240000	A.1.2.2.2.1.1.2.2	0.686251468860165	.	173120001	173240000	#FF4848	1	0.875
chr2	173240001	173480000	A.1.1.2.2.1.1.1.1.1	0.858989424206816	.	173240001	173480000	#FF0000	1	1
chr2	173480001	173840000	A.2.2.1.1.1.1.1.2.1	0.517038777908343	.	173480001	173840000	#FFDADA	1	0.625
chr2	173840001	174120000	A.2.1.1.2.2.1.1.1.2.1	0.594594594594595	.	173840001	174120000	#FF9191	1	0.75
chr2	174120001	174760000	A.2.1.2.2.1.2.1.1	0.539365452408931	.	174120001	174760000	#FF9191	1	0.75
chr2	174760001	174920000	A.1.1.1.2.1.1.2.2.2.2	0.944770857814336	.	174760001	174920000	#FF0000	1	1
chr2	174920001	175240000	A.1.2.1.2.1.1.1	0.749706227967098	.	174920001	175240000	#FF4848	1	0.875
chr2	175240001	175560000	A.1.1.1.2.2.2.1.2	0.925969447708578	.	175240001	175560000	#FF0000	1	1
chr2	175560001	175640000	A.1.2.2.2.2.1.1.1.1.2.2	0.679200940070505	.	175560001	175640000	#FF4848	1	0.875
chr2	175640001	175920000	A.2.1.1.2.2.2.2.1.2	0.580493537015276	.	175640001	175920000	#FF9191	1	0.75
chr2	175920001	176080000	A.1.2.1.1.2.2.2.1.2.2.1	0.754406580493537	.	175920001	176080000	#FF4848	1	0.875
chr2	176080001	176480000	B.1.2.2.1.1.1.2	0.327849588719154	.	176080001	176480000	#9191FF	1	0.375
chr2	176480001	176760000	B.1.2.2.2.1.1.1.2.2.2	0.316098707403055	.	176480001	176760000	#9191FF	1	0.375
chr2	176760001	176960000	A.2.2.1.1.1.1.2.1.2	0.512338425381904	.	176760001	176960000	#FFDADA	1	0.625
chr2	176960001	177200000	A.2.1.1.1.1.1.2.1.1	0.648648648648649	.	176960001	177200000	#FF9191	1	0.75
chr2	177200001	177520000	A.2.1.2.1.1.2.1.1.2	0.560517038777908	.	177200001	177520000	#FF9191	1	0.75
chr2	177520001	177720000	A.2.2.1.1.2.2.1.2	0.500587544065805	.	177520001	177720000	#FFDADA	1	0.625
chr2	177720001	178000000	A.2.1.2.1.1.2.1.1.1.2.2	0.561692126909518	.	177720001	178000000	#FF9191	1	0.75
chr2	178000001	178200000	A.1.1.1.2.1.1.1.1.2.1.1	0.956521739130435	.	178000001	178200000	#FF0000	1	1
chr2	178200001	178520000	A.1.1.2.1.2.2.2.2.1.1.1	0.867215041128085	.	178200001	178520000	#FF0000	1	1
chr2	178520001	178680000	A.2.1.2.1.1.1.2.2.2.2.1	0.566392479435958	.	178520001	178680000	#FF9191	1	0.75
chr2	178680001	178920000	B.1.2.2.1.1.1.1	0.329024676850764	.	178680001	178920000	#9191FF	1	0.375
chr2	178920001	179080000	A.2.1.2.2.2.1.1.2.1.2	0.532314923619271	.	178920001	179080000	#FF9191	1	0.75
chr2	179080001	179240000	A.2.2.1.2.2.1.1.2	0.488836662749706	.	179080001	179240000	#FFDADA	1	0.625
chr2	179240001	179400000	A.1.2.1.2.1.2.1.1.1	0.745005875440658	.	179240001	179400000	#FF4848	1	0.875
chr2	179400001	179960000	B.1.2.1.2.1.2.1.2.1	0.338425381903643	.	179400001	179960000	#9191FF	1	0.375
chr2	179960001	180200000	A.2.1.1.2.1.2.2.2.2	0.596944770857814	.	179960001	180200000	#FF9191	1	0.75
chr2	180200001	180360000	B.1.1.1.1.2.2.2.1.2.2	0.426556991774383	.	180200001	180360000	#DADAFF	1	0.5
chr2	180360001	180760000	B.2.1.1.2.1.1.1.1.2.2	0.266745005875441	.	180360001	180760000	#4848FF	1	0.25
chr2	180760001	180920000	A.2.1.2.1.1.2.2.2.2	0.552291421856639	.	180760001	180920000	#FF9191	1	0.75
chr2	180920001	181360000	B.1.2.2.1.1.2.1.2	0.325499412455934	.	180920001	181360000	#9191FF	1	0.375
chr2	181360001	181800000	B.1.1.2.2.1.2.2.1	0.388954171562867	.	181360001	181800000	#DADAFF	1	0.5
chr2	181800001	181960000	A.1.2.2.2.2.1.1.2	0.676850763807286	.	181800001	181960000	#FF4848	1	0.875
chr2	181960001	182160000	A.2.1.2.1.2.1.1	0.551116333725029	.	181960001	182160000	#FF9191	1	0.75
chr2	182160001	182400000	A.2.1.1.1.2.2.1.1	0.623971797884841	.	182160001	182400000	#FF9191	1	0.75
chr2	182400001	182600000	A.2.2.1.2.2.1.1.1.2	0.490011750881316	.	182400001	182600000	#FFDADA	1	0.625
chr2	182600001	182800000	A.1.2.1.2.1.2.1.2.2.1	0.739130434782609	.	182600001	182800000	#FF4848	1	0.875
chr2	182800001	182960000	A.2.2.1.1.2.2.1.1	0.501762632197415	.	182800001	182960000	#FFDADA	1	0.625
chr2	182960001	183520000	B.2.1.1.1.2.1.1.1	0.280846063454759	.	182960001	183520000	#4848FF	1	0.25
chr2	183520001	183800000	A.2.1.1.2.1.1.1.2.1	0.606345475910693	.	183520001	183800000	#FF9191	1	0.75
chr2	183800001	184040000	A.1.2.2.1.2.2.1.1.1	0.702702702702703	.	183800001	184040000	#FF4848	1	0.875
chr2	184040001	184480000	B.2.1.2.2.2.2.1.1.2	0.18096357226792	.	184040001	184480000	#4848FF	1	0.25
chr2	184480001	184800000	B.2.2.1.2.1.2.1.2.1.1.2	0.106933019976498	.	184480001	184800000	#0000FF	1	0.125
chr2	184800001	184960000	B.2.1.1.1.2.2.2.1.2	0.27144535840188	.	184800001	184960000	#4848FF	1	0.25
chr2	184960001	185280000	B.2.2.1.1.2.1.1.1.1.2	0.137485311398355	.	184960001	185280000	#0000FF	1	0.125
chr2	185280001	185520000	B.2.1.1.1.2.2.1.2	0.2737955346651	.	185280001	185520000	#4848FF	1	0.25
chr2	185520001	185840000	B.2.2.1.1.2.1.1.2	0.135135135135135	.	185520001	185840000	#0000FF	1	0.125
chr2	185840001	186040000	B.2.2.1.1.2.2.2.1.1.1.2	0.125734430082256	.	185840001	186040000	#0000FF	1	0.125
chr2	186040001	186160000	B.2.1.2.1.1.2.2.1.2.2.2	0.231492361927145	.	186040001	186160000	#4848FF	1	0.25
chr2	186160001	186320000	B.2.1.2.1.1.2.2.1.2.2.1	0.232667450058754	.	186160001	186320000	#4848FF	1	0.25
chr2	186320001	186480000	B.2.1.2.2.1.2.1.1.2	0.199764982373678	.	186320001	186480000	#4848FF	1	0.25
chr2	186480001	186800000	B.2.1.2.1.1.1.2.2.2.2	0.240893066980023	.	186480001	186800000	#4848FF	1	0.25
chr2	186800001	187320000	B.1.2.2.2.2.1.1.1.1	0.299647473560517	.	186800001	187320000	#9191FF	1	0.375
chr2	187320001	187560000	A.1.2.2.2.2.2.1.1.2	0.669800235017626	.	187320001	187560000	#FF4848	1	0.875
chr2	187560001	188320000	B.2.1.2.1.1.1.1.1.2	0.250293772032902	.	187560001	188320000	#4848FF	1	0.25
chr2	188320001	188480000	B.1.1.2.2.1.1.1.1	0.394829612220917	.	188320001	188480000	#DADAFF	1	0.5
chr2	188480001	188680000	B.2.1.2.2.1.2.1.2.2.1.2	0.196239717978848	.	188480001	188680000	#4848FF	1	0.25
chr2	188680001	188840000	B.2.1.1.1.2.1.1.2	0.279670975323149	.	188680001	188840000	#4848FF	1	0.25
chr2	188840001	189120000	B.2.1.2.1.1.2.2.1.2.1.2	0.233842538190364	.	188840001	189120000	#4848FF	1	0.25
chr2	189120001	189240000	B.1.2.1.1.2.1.2	0.36075205640423	.	189120001	189240000	#9191FF	1	0.375
chr2	189240001	189480000	B.2.1.1.1.2.2.1.1	0.27497062279671	.	189240001	189480000	#4848FF	1	0.25
chr2	189480001	189920000	B.2.1.2.1.1.1.1.2.2	0.247943595769683	.	189480001	189920000	#4848FF	1	0.25
chr2	189920001	190280000	B.1.1.1.1.2.1	0.433607520564042	.	189920001	190280000	#DADAFF	1	0.5
chr2	190280001	190480000	A.1.2.1.1.1.1.1.2.2.1.1	0.806110458284371	.	190280001	190480000	#FF4848	1	0.875
chr2	190480001	190720000	A.1.2.1.1.1.1.1.2.2.1.2	0.804935370152762	.	190480001	190720000	#FF4848	1	0.875
chr2	190720001	190920000	A.2.2.2.1.2.2.2.1.2	0.45710928319624	.	190720001	190920000	#FFDADA	1	0.625
chr2	190920001	191160000	A.1.2.2.1.2.2.1.1.2.1	0.701527614571093	.	190920001	191160000	#FF4848	1	0.875
chr2	191160001	191560000	A.1.1.1.2.1.1.1.1.2.2	0.954171562867215	.	191160001	191560000	#FF0000	1	1
chr2	191560001	191680000	A.1.2.2.1.2.2.1.1.2.2	0.700352526439483	.	191560001	191680000	#FF4848	1	0.875
chr2	191680001	191920000	A.1.1.1.2.2.2.1.1.2.1	0.928319623971798	.	191680001	191920000	#FF0000	1	1
chr2	191920001	192280000	A.1.2.1.1.1.1.1.2.2.2	0.803760282021152	.	191920001	192280000	#FF4848	1	0.875
chr2	192280001	192440000	A.2.1.1.1.2.2.2.2.1.1.2	0.615746180963572	.	192280001	192440000	#FF9191	1	0.75
chr2	192440001	192600000	A.1.2.1.1.2.2.1.1.1.1.2	0.764982373678026	.	192440001	192600000	#FF4848	1	0.875
chr2	192600001	192840000	A.2.2.2.1.1.1.2.1.1	0.478260869565217	.	192600001	192840000	#FFDADA	1	0.625
chr2	192840001	193120000	B.1.1.2.2.1.2.1	0.390129259694477	.	192840001	193120000	#DADAFF	1	0.5
chr2	193120001	193480000	B.2.1.2.2.1.2.2.1	0.193889541715629	.	193120001	193480000	#4848FF	1	0.25
chr2	193480001	193720000	B.2.2.1.1.2.2.2.1.1.1.1.1	0.128084606345476	.	193480001	193720000	#0000FF	1	0.125
chr2	193720001	193960000	B.2.2.1.1.2.1.1.1.1.1	0.138660399529965	.	193720001	193960000	#0000FF	1	0.125
chr2	193960001	194240000	B.2.1.2.2.1.2.1.1.1	0.200940070505288	.	193960001	194240000	#4848FF	1	0.25
chr2	194240001	194600000	B.2.2.1.1.2.2.2.1.2.2	0.122209165687427	.	194240001	194600000	#0000FF	1	0.125
chr2	194600001	194760000	B.2.2.1.1.2.1.1.1.2	0.136310223266745	.	194600001	194760000	#0000FF	1	0.125
chr2	194760001	194920000	B.2.1.2.2.1.2.1.2.2.2	0.195064629847239	.	194760001	194920000	#4848FF	1	0.25
chr2	194920001	195320000	B.2.2.1.2.2.2.2.1.2.1	0.0775558166862515	.	194920001	195320000	#0000FF	1	0.125
chr2	195320001	195680000	B.2.2.1.2.1.2.1.2.1.2	0.105757931844888	.	195320001	195680000	#0000FF	1	0.125
chr2	195680001	196160000	B.2.1.2.2.2.2.1.2.1.2	0.1786133960047	.	195680001	196160000	#4848FF	1	0.25
chr2	196160001	196360000	A.2.2.2.1.2.1.2.1.1	0.465334900117509	.	196160001	196360000	#FFDADA	1	0.625
chr2	196360001	196560000	A.1.2.2.2.2.1.1.1.1.1	0.681551116333725	.	196360001	196560000	#FF4848	1	0.875
chr2	196560001	196920000	B.1.1.1.2.2.2.1.1	0.410105757931845	.	196560001	196920000	#DADAFF	1	0.5
chr2	196920001	197200000	A.1.1.2.2.2.1.2.1	0.831962397179788	.	196920001	197200000	#FF0000	1	1
chr2	197200001	197480000	A.2.2.2.1.2.1.2.1.2	0.464159811985899	.	197200001	197480000	#FFDADA	1	0.625
chr2	197480001	197640000	A.2.1.2.2.2.1.2.2	0.526439482961222	.	197480001	197640000	#FF9191	1	0.75
chr2	197640001	197960000	A.1.1.2.2.2.1.2.2.1.2.1	0.829612220916569	.	197640001	197960000	#FF0000	1	1
chr2	197960001	198280000	A.1.1.1.2.1.1.1.2	0.952996474735605	.	197960001	198280000	#FF0000	1	1
chr2	198280001	198400000	A.1.1.2.1.1.1.2.2.1	0.91186839012926	.	198280001	198400000	#FF0000	1	1
chr2	198400001	198760000	A.1.2.2.1.2.2.2.1	0.696827262044653	.	198400001	198760000	#FF4848	1	0.875
chr2	198760001	198960000	A.2.2.2.1.2.1.1.1	0.467685076380729	.	198760001	198960000	#FFDADA	1	0.625
chr2	198960001	199120000	B.1.1.1.1.2.2.2.2.1	0.425381903642773	.	198960001	199120000	#DADAFF	1	0.5
chr2	199120001	199280000	A.2.2.2.2.1.1	0.45475910693302	.	199120001	199280000	#FFDADA	1	0.625
chr2	199280001	199680000	B.1.2.1.2.2.1	0.332549941245593	.	199280001	199680000	#9191FF	1	0.375
chr2	199680001	200200000	B.1.2.1.2.2.2.1	0.331374853113984	.	199680001	200200000	#9191FF	1	0.375
chr2	200200001	200360000	A.2.2.1.2.2.2.2	0.480611045828437	.	200200001	200360000	#FFDADA	1	0.625
chr2	200360001	200560000	B.1.1.1.2.2.2.2.2	0.406580493537015	.	200360001	200560000	#DADAFF	1	0.5
chr2	200560001	200720000	A.2.1.2.1.1.2.1.1.1.2.1	0.562867215041128	.	200560001	200720000	#FF9191	1	0.75
chr2	200720001	200880000	A.1.1.2.2.2.2.1.2.1.2.1	0.823736780258519	.	200720001	200880000	#FF0000	1	1
chr2	200880001	201160000	A.1.2.2.2.2.1.2.1.1	0.675675675675676	.	200880001	201160000	#FF4848	1	0.875
chr2	201160001	201400000	A.1.1.2.1.1.1.2.2.2.1.2.1	0.90951821386604	.	201160001	201400000	#FF0000	1	1
chr2	201400001	201560000	A.1.2.2.1.1.2.1.1.2	0.716803760282021	.	201400001	201560000	#FF4848	1	0.875
chr2	201560001	201640000	A.1.2.1.2.2.2.1.1.1.1	0.72972972972973	.	201560001	201640000	#FF4848	1	0.875
chr2	201640001	201920000	A.1.1.1.1.1.2.2.1.2	0.984723854289072	.	201640001	201920000	#FF0000	1	1
chr2	201920001	202120000	A.1.1.1.2.2.1.2.1.1	0.933019976498237	.	201920001	202120000	#FF0000	1	1
chr2	202120001	202360000	A.1.1.2.1.1.1.2.2.2.1.2.2.1	0.90834312573443	.	202120001	202360000	#FF0000	1	1
chr2	202360001	202480000	A.2.1.1.2.2.1.2.2	0.587544065804935	.	202360001	202480000	#FF9191	1	0.75
chr2	202480001	202680000	A.1.2.2.1.1.2.1.1.1	0.717978848413631	.	202480001	202680000	#FF4848	1	0.875
chr2	202680001	202840000	A.2.1.1.1.1.1.1.1.2	0.650998824911868	.	202680001	202840000	#FF9191	1	0.75
chr2	202840001	203080000	A.1.2.1.1.2.1.1.1.1	0.779083431257344	.	202840001	203080000	#FF4848	1	0.875
chr2	203080001	203280000	A.1.1.2.1.1.1.2.2.2.1.2.2.2	0.90716803760282	.	203080001	203280000	#FF0000	1	1
chr2	203280001	203560000	A.1.1.2.2.1.1.1.1.2	0.857814336075206	.	203280001	203560000	#FF0000	1	1
chr2	203560001	203720000	A.1.2.2.2.2.1.2.1.2	0.674500587544066	.	203560001	203720000	#FF4848	1	0.875
chr2	203720001	204080000	A.1.1.2.1.2.2.2.1.2	0.868390129259694	.	203720001	204080000	#FF0000	1	1
chr2	204080001	204200000	A.1.1.2.2.1.1.2.2.2	0.847238542890717	.	204080001	204200000	#FF0000	1	1
chr2	204200001	204360000	A.1.1.2.2.2.2.1.2.1.2.2	0.82256169212691	.	204200001	204360000	#FF0000	1	1
chr2	204360001	204760000	A.1.1.1.2.2.1.2.2	0.930669800235018	.	204360001	204760000	#FF0000	1	1
chr2	204760001	205080000	A.2.1.1.1.1.2.1.2	0.64042303172738	.	204760001	205080000	#FF9191	1	0.75
chr2	205080001	205200000	A.2.2.2.1.1.1.2.2	0.475910693301998	.	205080001	205200000	#FFDADA	1	0.625
chr2	205200001	205520000	B.1.1.1.2.2.1.1	0.412455934195065	.	205200001	205520000	#DADAFF	1	0.5
chr2	205520001	206520000	B.1.2.1.2.2.2.2	0.330199764982374	.	205520001	206520000	#9191FF	1	0.375
chr2	206520001	206760000	A.2.1.2.2.1.1.2.1	0.54171562867215	.	206520001	206760000	#FF9191	1	0.75
chr2	206760001	207040000	A.1.1.2.1.2.2.2.2.1.1.2	0.866039952996475	.	206760001	207040000	#FF0000	1	1
chr2	207040001	207160000	A.2.1.2.1.1.1.2.2.2.2.2	0.565217391304348	.	207040001	207160000	#FF9191	1	0.75
chr2	207160001	207560000	B.1.2.1.1.2.2.1.2.2.1	0.356051703877791	.	207160001	207560000	#9191FF	1	0.375
chr2	207560001	207720000	A.2.1.2.2.2.1.2.1.1	0.528789659224442	.	207560001	207720000	#FF9191	1	0.75
chr2	207720001	207920000	B.1.2.1.1.2.1.1.1	0.36310223266745	.	207720001	207920000	#9191FF	1	0.375
chr2	207920001	208360000	A.2.1.1.1.2.2.2.2.2	0.611045828437133	.	207920001	208360000	#FF9191	1	0.75
chr2	208360001	208600000	A.1.1.1.2.2.2.1.1.2.2	0.927144535840188	.	208360001	208600000	#FF0000	1	1
chr2	208600001	208920000	A.1.1.1.2.2.2.2.2.2	0.920094007050529	.	208600001	208920000	#FF0000	1	1
chr2	208920001	209080000	A.2.1.1.2.1.1.1.1.2.2	0.607520564042303	.	208920001	209080000	#FF9191	1	0.75
chr2	209080001	209240000	A.1.2.1.2.1.2.1.1.2.2	0.741480611045828	.	209080001	209240000	#FF4848	1	0.875
chr2	209240001	209440000	B.1.2.2.2.1.1.2.1.1	0.314923619271445	.	209240001	209440000	#9191FF	1	0.375
chr2	209440001	209600000	B.2.1.1.1.2.2.2.1.1	0.27262044653349	.	209440001	209600000	#4848FF	1	0.25
chr2	209600001	209920000	B.2.2.1.2.1.2.1.2.1.1.1	0.108108108108108	.	209600001	209920000	#0000FF	1	0.125
chr2	209920001	210200000	B.2.2.1.2.2.2.1.2.1.1	0.0834312573443008	.	209920001	210200000	#0000FF	1	0.125
chr2	210200001	210400000	B.2.1.1.2.1.2.2.2.2	0.257344300822562	.	210200001	210400000	#4848FF	1	0.25
chr2	210400001	210800000	B.2.1.2.2.2.2.1.2.1.1	0.17978848413631	.	210400001	210800000	#4848FF	1	0.25
chr2	210800001	211080000	A.2.1.1.1.2.1.1.2	0.629847238542891	.	210800001	211080000	#FF9191	1	0.75
chr2	211080001	211280000	B.2.1.1.1.2.1.2.2	0.27614571092832	.	211080001	211280000	#4848FF	1	0.25
chr2	211280001	211440000	B.1.1.1.1.2.2.2.1.2.1	0.427732079905993	.	211280001	211440000	#DADAFF	1	0.5
chr2	211440001	211600000	B.2.1.2.1.1.2.2.1.1	0.236192714453584	.	211440001	211600000	#4848FF	1	0.25
chr2	211600001	211880000	B.2.2.1.2.2.2.2.1.2.2	0.0763807285546416	.	211600001	211880000	#0000FF	1	0.125
chr2	211880001	212080000	B.2.2.1.1.2.1.2	0.133960047003525	.	211880001	212080000	#0000FF	1	0.125
chr2	212080001	212200000	B.2.1.2.2.2.2.2.2.2	0.166862514688602	.	212080001	212200000	#4848FF	1	0.25
chr2	212200001	212320000	B.2.1.2.1.1.2.2.1.2.1.1	0.235017626321974	.	212200001	212320000	#4848FF	1	0.25
chr2	212320001	212440000	B.2.1.2.2.1.2.1.2.2.1.1	0.197414806110458	.	212320001	212440000	#4848FF	1	0.25
chr2	212440001	212640000	B.2.1.2.1.1.1.2.2.2.1	0.242068155111633	.	212440001	212640000	#4848FF	1	0.25
chr2	212640001	212840000	B.2.2.1.1.2.2.2.1.1.1.1.2	0.126909518213866	.	212640001	212840000	#0000FF	1	0.125
chr2	212840001	213360000	B.2.2.2.2.1.1.2.2.2.1	0.027027027027027	.	212840001	213360000	#0000FF	1	0.125
chr2	213360001	213560000	B.2.1.2.2.2.2.1.2.2.1	0.17743830787309	.	213360001	213560000	#4848FF	1	0.25
chr2	213560001	213760000	B.2.1.1.2.1.2.2.1.2	0.259694477085781	.	213560001	213760000	#4848FF	1	0.25
chr2	213760001	214040000	B.1.1.1.1.2.2.2.1.1	0.428907168037603	.	213760001	214040000	#DADAFF	1	0.5
chr2	214040001	214200000	B.1.1.2.2.1.1.1.2	0.393654524089307	.	214040001	214200000	#DADAFF	1	0.5
chr2	214200001	214600000	B.2.2.1.2.1.2.1.2.2	0.104582843713279	.	214200001	214600000	#0000FF	1	0.125
chr2	214600001	215320000	B.2.2.2.2.1.1.2.2.1	0.0282021151586369	.	214600001	215320000	#0000FF	1	0.125
chr2	215320001	215560000	B.2.1.1.2.1.1.1.1.2.1	0.267920094007051	.	215320001	215560000	#4848FF	1	0.25
chr2	215560001	215720000	A.2.1.2.2.2.1.1.2.2.2	0.529964747356052	.	215560001	215720000	#FF9191	1	0.75
chr2	215720001	216120000	B.2.1.2.1.2.1.2.1.1	0.223266745005875	.	215720001	216120000	#4848FF	1	0.25
chr2	216120001	216600000	A.2.1.2.1.1.1.2.2.2.1	0.567567567567568	.	216120001	216600000	#FF9191	1	0.75
chr2	216600001	216880000	A.1.2.2.1.2.2.1.2.1	0.699177438307873	.	216600001	216880000	#FF4848	1	0.875
chr2	216880001	217080000	A.1.1.2.1.2.1.2.1.2.1.1	0.889541715628672	.	216880001	217080000	#FF0000	1	1
chr2	217080001	217240000	A.2.1.1.2.2.2.2.2.1	0.579318448883666	.	217080001	217240000	#FF9191	1	0.75
chr2	217240001	217560000	A.1.2.2.1.2.1.2.2	0.703877790834313	.	217240001	217560000	#FF4848	1	0.875
chr2	217560001	218280000	B.2.1.1.1.1.1.2	0.284371327849589	.	217560001	218280000	#4848FF	1	0.25
chr2	218280001	218600000	B.1.2.1.2.1.1.1.1	0.350176263219741	.	218280001	218600000	#9191FF	1	0.375
chr2	218600001	219040000	A.1.2.2.2.2.2.2.2.1	0.656874265569918	.	218600001	219040000	#FF4848	1	0.875
chr2	219040001	219280000	A.1.1.1.1.1.1.2.1.1	0.99882491186839	.	219040001	219280000	#FF0000	1	1
chr2	219280001	219360000	A.1.1.2.2.1.1.1.2.1.2.1	0.854289071680376	.	219280001	219360000	#FF0000	1	1
chr2	219360001	219600000	A.1.1.1.1.1.2.1.1.2	0.990599294947121	.	219360001	219600000	#FF0000	1	1
chr2	219600001	220000000	A.1.1.1.2.2.1.1.2.1	0.936545240893067	.	219600001	220000000	#FF0000	1	1
chr2	220000001	220160000	A.1.1.1.2.2.1.2.1.2	0.931844888366627	.	220000001	220160000	#FF0000	1	1
chr2	220160001	220560000	A.1.1.1.2.2.2.2.1.1	0.924794359576968	.	220160001	220560000	#FF0000	1	1
chr2	220560001	221160000	B.2.2.1.1.1.1.1.1.1	0.165687426556992	.	220560001	221160000	#0000FF	1	0.125
chr2	221160001	221480000	B.2.2.1.2.2.1.2.1.1.2	0.0928319623971798	.	221160001	221480000	#0000FF	1	0.125
chr2	221480001	221800000	B.2.1.2.2.2.1.1.2.2	0.18566392479436	.	221480001	221800000	#4848FF	1	0.25
chr2	221800001	222320000	B.1.2.1.2.1.1.2.1.2	0.345475910693302	.	221800001	222320000	#9191FF	1	0.375
chr2	222320001	222440000	A.2.2.1.1.2.1.2	0.502937720329025	.	222320001	222440000	#FFDADA	1	0.625
chr2	222440001	222600000	B.2.1.1.2.1.1.1.1.1	0.26909518213866	.	222440001	222600000	#4848FF	1	0.25
chr2	222600001	222840000	B.2.2.1.1.1.2.2.1.2	0.144535840188014	.	222600001	222840000	#0000FF	1	0.125
chr2	222840001	223160000	B.2.1.2.1.2.2.1.2.1.2	0.213866039952996	.	222840001	223160000	#4848FF	1	0.25
chr2	223160001	223280000	B.1.1.1.2.2.2.2.1	0.407755581668625	.	223160001	223280000	#DADAFF	1	0.5
chr2	223280001	223440000	A.2.1.2.2.2.2.2.2	0.519388954171563	.	223280001	223440000	#FF9191	1	0.75
chr2	223440001	223800000	A.1.2.1.1.1.2.2.2.1	0.782608695652174	.	223440001	223800000	#FF4848	1	0.875
chr2	223800001	224000000	B.1.1.1.2.1.1.2.2	0.414806110458284	.	223800001	224000000	#DADAFF	1	0.5
chr2	224000001	224600000	B.2.1.2.1.2.2.1.2.1.1	0.215041128084606	.	224000001	224600000	#4848FF	1	0.25
chr2	224600001	224880000	A.1.1.2.2.2.1.2.2.1.2.2	0.828437132784959	.	224600001	224880000	#FF0000	1	1
chr2	224880001	225320000	A.2.1.2.2.2.2.1.2.1	0.524089306698002	.	224880001	225320000	#FF9191	1	0.75
chr2	225320001	225520000	A.1.1.2.1.2.2.2.2.2.2	0.860164512338425	.	225320001	225520000	#FF0000	1	1
chr2	225520001	225720000	A.2.1.1.1.2.2.2.2.1.1.1.1	0.618096357226792	.	225520001	225720000	#FF9191	1	0.75
chr2	225720001	225920000	A.1.2.1.1.2.2.1.2.1	0.761457109283196	.	225720001	225920000	#FF4848	1	0.875
chr2	225920001	226080000	A.2.2.2.1.2.2.2.2	0.45593419506463	.	225920001	226080000	#FFDADA	1	0.625
chr2	226080001	226480000	B.2.1.2.1.2.1.2.1.2	0.222091656874266	.	226080001	226480000	#4848FF	1	0.25
chr2	226480001	226600000	B.1.2.2.2.2.2.2	0.292596944770858	.	226480001	226600000	#9191FF	1	0.375
chr2	226600001	226800000	B.2.1.2.1.1.1.1.1.1	0.251468860164512	.	226600001	226800000	#4848FF	1	0.25
chr2	226800001	227000000	B.1.2.2.2.1.1.2.2.2	0.311398354876616	.	226800001	227000000	#9191FF	1	0.375
chr2	227000001	227240000	B.1.1.1.2.2.2.1.2	0.408930669800235	.	227000001	227240000	#DADAFF	1	0.5
chr2	227240001	227480000	A.2.1.2.2.2.2.2.1	0.520564042303173	.	227240001	227480000	#FF9191	1	0.75
chr2	227480001	227720000	A.1.2.1.1.2.2.1.1.1.2	0.763807285546416	.	227480001	227720000	#FF4848	1	0.875
chr2	227720001	228160000	A.2.1.2.2.2.1.2.1.2	0.527614571092832	.	227720001	228160000	#FF9191	1	0.75
chr2	228160001	228440000	A.1.1.2.2.2.2.2.2	0.811985898942421	.	228160001	228440000	#FF0000	1	1
chr2	228440001	228760000	A.2.1.1.2.2.2.1.2	0.582843713278496	.	228440001	228760000	#FF9191	1	0.75
chr2	228760001	229240000	B.2.2.2.1.1.2.1	0.0611045828437133	.	228760001	229240000	#0000FF	1	0.125
chr2	229240001	229400000	B.2.2.1.2.1.2.2.1.1.1	0.103407755581669	.	229240001	229400000	#0000FF	1	0.125
chr2	229400001	229560000	B.2.1.2.1.1.1.2.1.2	0.244418331374853	.	229400001	229560000	#4848FF	1	0.25
chr2	229560001	229640000	B.2.1.1.2.1.2.1	0.262044653349001	.	229560001	229640000	#4848FF	1	0.25
chr2	229640001	229920000	B.2.2.1.1.1.1.2.1.1.1	0.162162162162162	.	229640001	229920000	#0000FF	1	0.125
chr2	229920001	230600000	B.2.1.1.1.1.1.1.1.1	0.291421856639248	.	229920001	230600000	#4848FF	1	0.25
chr2	230600001	230800000	A.1.1.2.1.2.1.1.1.2	0.895417156286721	.	230600001	230800000	#FF0000	1	1
chr2	230800001	231240000	A.1.1.2.1.2.2.2.1.1	0.869565217391304	.	230800001	231240000	#FF0000	1	1
chr2	231240001	231480000	A.1.2.1.1.1.1.2.2.1.1	0.799059929494712	.	231240001	231480000	#FF4848	1	0.875
chr2	231480001	231920000	A.1.1.1.1.1.2.2.1.1	0.985898942420682	.	231480001	231920000	#FF0000	1	1
chr2	231920001	232120000	A.1.1.2.1.1.1.2.2.2.2.2	0.904817861339601	.	231920001	232120000	#FF0000	1	1
chr2	232120001	232280000	A.1.1.2.2.1.2.1.2.2.2	0.842538190364277	.	232120001	232280000	#FF0000	1	1
chr2	232280001	232680000	A.1.1.1.1.1.2.1.1.1	0.991774383078731	.	232280001	232680000	#FF0000	1	1
chr2	232680001	233200000	A.1.2.2.2.1.1.1.1	0.693301997649824	.	232680001	233200000	#FF4848	1	0.875
chr2	233200001	233400000	A.2.1.1.2.2.1.2.1.2	0.588719153936545	.	233200001	233400000	#FF9191	1	0.75
chr2	233400001	233760000	A.1.1.2.1.1.1.1.1	0.918918918918919	.	233400001	233760000	#FF0000	1	1
chr2	233760001	234000000	A.1.1.2.2.1.2.1.1	0.846063454759107	.	233760001	234000000	#FF0000	1	1
chr2	234040001	234160000	A.1.1.2.2.1.2.1.1	0.846063454759107	.	234040001	234160000	#FF0000	1	1
chr2	234160001	234240000	A.1.2.2.1.1.1.1.1.1	0.722679200940071	.	234160001	234240000	#FF4848	1	0.875
chr2	234240001	234480000	A.1.1.2.1.1.1.2.2.2.1.1	0.91069330199765	.	234240001	234480000	#FF0000	1	1
chr2	234480001	234840000	A.2.1.1.1.1.2.2.2.2.2	0.63219741480611	.	234480001	234840000	#FF9191	1	0.75
chr2	234840001	235200000	A.2.2.1.1.1.1.1.1	0.518213866039953	.	234840001	235200000	#FFDADA	1	0.625
chr2	235200001	235440000	A.1.2.2.1.1.1.2	0.719153936545241	.	235200001	235440000	#FF4848	1	0.875
chr2	235440001	235840000	B.1.1.2.1.1	0.405405405405405	.	235440001	235840000	#DADAFF	1	0.5
chr2	235840001	236000000	A.2.2.2.2.2.2.1.2	0.445358401880141	.	235840001	236000000	#FFDADA	1	0.625
chr2	236000001	236400000	B.1.2.1.1.1.1.1.1	0.376028202115159	.	236000001	236400000	#9191FF	1	0.375
chr2	236400001	236680000	A.2.2.2.2.2.2.1.1	0.446533490011751	.	236400001	236680000	#FFDADA	1	0.625
chr2	236680001	237040000	B.1.1.2.2.2.1.2.2.2	0.381903642773208	.	236680001	237040000	#DADAFF	1	0.5
chr2	237040001	237200000	B.1.2.1.1.1.1.1.2	0.374853113983549	.	237040001	237200000	#9191FF	1	0.375
chr2	237200001	237400000	A.2.2.2.2.2.1.2	0.447708578143361	.	237200001	237400000	#FFDADA	1	0.625
chr2	237400001	237760000	A.2.1.2.2.1.1.1.1	0.54406580493537	.	237400001	237760000	#FF9191	1	0.75
chr2	237760001	238040000	A.2.1.1.1.1.1.1.2	0.649823736780259	.	237760001	238040000	#FF9191	1	0.75
chr2	238040001	238240000	A.2.2.2.2.2.1.1	0.448883666274971	.	238040001	238240000	#FFDADA	1	0.625
chr2	238240001	238320000	A.2.2.1.2.1.1.1.2	0.497062279670975	.	238240001	238320000	#FFDADA	1	0.625
chr2	238320001	238560000	A.1.2.2.1.1.2.2.1.2	0.712103407755582	.	238320001	238560000	#FF4848	1	0.875
chr2	238560001	238680000	A.1.1.2.2.1.1.1.2.1.1.1	0.856639247943596	.	238560001	238680000	#FF0000	1	1
chr2	238680001	238840000	A.2.1.1.1.1.2.2.1.1.1	0.63924794359577	.	238680001	238840000	#FF9191	1	0.75
chr2	238840001	239120000	A.1.1.2.2.1.1.1.2.2.2	0.850763807285546	.	238840001	239120000	#FF0000	1	1
chr2	239120001	239240000	A.1.1.2.2.1.1.2.2.1	0.848413631022327	.	239120001	239240000	#FF0000	1	1
chr2	239240001	239400000	A.1.2.2.1.1.2.2.2.2	0.709753231492362	.	239240001	239400000	#FF4848	1	0.875
chr2	239400001	239800000	A.2.2.2.2.2.2.2	0.444183313748531	.	239400001	239800000	#FFDADA	1	0.625
chr2	239840001	239960000	A.2.2.2.2.2.2.2	0.444183313748531	.	239840001	239960000	#FFDADA	1	0.625
chr2	239960001	240120000	A.2.1.1.2.2.1.1.1.1	0.595769682726204	.	239960001	240120000	#FF9191	1	0.75
chr2	240120001	240360000	A.1.1.2.2.1.2.2.2.2	0.836662749706228	.	240120001	240360000	#FF0000	1	1
chr2	240360001	240560000	A.2.1.2.1.1.1.1.2	0.574618096357227	.	240360001	240560000	#FF9191	1	0.75
chr2	240560001	240880000	A.2.2.1.2.1.1.1.1	0.498237367802585	.	240560001	240880000	#FFDADA	1	0.625
chr2	240880001	241000000	A.2.1.1.1.1.1.1.1.1.2	0.652173913043478	.	240880001	241000000	#FF9191	1	0.75
chr2	241000001	241320000	A.2.1.2.2.1.2.2.1	0.537015276145711	.	241000001	241320000	#FF9191	1	0.75
chr2	241320001	241440000	A.2.1.2.1.1.1.1.1	0.575793184488837	.	241320001	241440000	#FF9191	1	0.75
chr2	241440001	241600000	A.1.2.2.1.1.1.1.1.2	0.721504112808461	.	241440001	241600000	#FF4848	1	0.875
chr2	241640001	241880000	A.2.1.1.1.1.1.1.1.1.1.1	0.654524089306698	.	241640001	241880000	#FF9191	1	0.75
chr2	241920001	241960000	A.2.1.1.1.1.1.1.1.1.1.1	0.654524089306698	.	241920001	241960000	#FF9191	1	0.75
chr2	241960001	242120000	A.1.1.2.1.1.2.2.2.2	0.898942420681551	.	241960001	242120000	#FF0000	1	1
chr2	242160001	242360000	A.1.1.2.1.1.2.2.2.2	0.898942420681551	.	242160001	242360000	#FF0000	1	1
chr2	242360001	242840000	A.1.1.2.1.1.2.2.1	0.901292596944771	.	242360001	242840000	#FF0000	1	1
chr2	242840001	243040000	A.1.2.2.2.1.1.2.1	0.687426556991774	.	242840001	243040000	#FF4848	1	0.875
chr3	40001	120000	A.2.2.2.1.1.1.1.1	0.503628447024673	.	40001	120000	#FFDADA	1	0.625
chr3	120001	440000	B.2.1.1.2.1.1.1.1	0.272859216255443	.	120001	440000	#4848FF	1	0.25
chr3	440001	680000	B.2.2.1.1.2.2.2.1.2	0.132075471698113	.	440001	680000	#0000FF	1	0.125
chr3	680001	1280000	B.2.2.2.2.2.1.1.2.2	0.00870827285921625	.	680001	1280000	#0000FF	1	0.125
chr3	1280001	1560000	B.2.1.2.2.2.1.1.2.2	0.188679245283019	.	1280001	1560000	#4848FF	1	0.25
chr3	1560001	1800000	B.2.1.1.2.2.1.1.2.2	0.246734397677794	.	1560001	1800000	#4848FF	1	0.25
chr3	1800001	2080000	B.2.2.1.1.1.2.1.1.1	0.16255442670537	.	1800001	2080000	#0000FF	1	0.125
chr3	2080001	2240000	B.1.2.2.1.2.1.2.2	0.343976777939042	.	2080001	2240000	#9191FF	1	0.375
chr3	2240001	2560000	B.2.1.1.2.2.2.1.1	0.243831640058055	.	2240001	2560000	#4848FF	1	0.25
chr3	2560001	2880000	B.1.2.2.1.2.2.2.2	0.330914368650218	.	2560001	2880000	#9191FF	1	0.375
chr3	2880001	3120000	A.2.2.2.1.1.1.1.2	0.502177068214804	.	2880001	3120000	#FFDADA	1	0.625
chr3	3120001	3240000	A.1.2.1.2.1.1.1.1.2.2.2	0.718432510885341	.	3120001	3240000	#FF4848	1	0.875
chr3	3240001	3600000	B.2.2.1.1.1.1.1.1	0.175616835994194	.	3240001	3600000	#0000FF	1	0.125
chr3	3600001	4040000	B.2.2.1.1.2.2.2.2	0.130624092888244	.	3600001	4040000	#0000FF	1	0.125
chr3	4040001	4320000	B.2.1.1.1.1.2.1.2	0.296081277213353	.	4040001	4320000	#4848FF	1	0.25
chr3	4320001	4440000	A.1.2.2.1.2.2.1.2.2.1	0.647314949201742	.	4320001	4440000	#FF4848	1	0.875
chr3	4440001	4760000	A.1.1.2.1.2.2.1.2.1.2	0.83744557329463	.	4440001	4760000	#FF0000	1	1
chr3	4760001	5080000	A.1.1.1.1.1.2.2.1.1	0.988388969521045	.	4760001	5080000	#FF0000	1	1
chr3	5080001	5280000	A.1.1.2.1.2.2.1.2.1.1	0.838896952104499	.	5080001	5280000	#FF0000	1	1
chr3	5280001	5560000	B.1.1.1.2.2.2.2.1.1	0.433962264150943	.	5280001	5560000	#DADAFF	1	0.5
chr3	5560001	5840000	B.2.1.1.1.1.2.2.2.2	0.290275761973875	.	5560001	5840000	#4848FF	1	0.25
chr3	5840001	6320000	B.2.2.1.2.1.1.2.1.1.2.2	0.120464441219158	.	5840001	6320000	#0000FF	1	0.125
chr3	6320001	6720000	B.2.2.1.2.1.1.1.1.1	0.129172714078374	.	6320001	6720000	#0000FF	1	0.125
chr3	6720001	6880000	B.1.2.2.1.2.1.2.1	0.345428156748911	.	6720001	6880000	#9191FF	1	0.375
chr3	6880001	7160000	B.2.2.2.1.1.1.1.1.2	0.0841799709724238	.	6880001	7160000	#0000FF	1	0.125
chr3	7160001	7560000	B.2.2.2.1.1.1.1.1.1	0.0856313497822932	.	7160001	7560000	#0000FF	1	0.125
chr3	7560001	7880000	B.2.2.1.2.1.1.2.1.1.1.2	0.123367198838897	.	7560001	7880000	#0000FF	1	0.125
chr3	7880001	8160000	B.2.1.2.2.2.1.2.2.2	0.184325108853411	.	7880001	8160000	#4848FF	1	0.25
chr3	8160001	8480000	B.2.1.1.1.1.2.1.1	0.297532656023222	.	8160001	8480000	#4848FF	1	0.25
chr3	8480001	8640000	A.2.2.1.2.1.1.1.1	0.528301886792453	.	8480001	8640000	#FFDADA	1	0.625
chr3	8640001	8960000	B.1.1.1.1.2.2.1	0.458635703918723	.	8640001	8960000	#DADAFF	1	0.5
chr3	8960001	9360000	A.1.2.1.1.1.2.2.1.1.2	0.748911465892598	.	8960001	9360000	#FF4848	1	0.875
chr3	9360001	9520000	A.1.1.1.2.1.1.2.1.2.1	0.943396226415094	.	9360001	9520000	#FF0000	1	1
chr3	9520001	9680000	A.1.2.2.2.1.1.1.2	0.640058055152395	.	9520001	9680000	#FF4848	1	0.875
chr3	9680001	10080000	A.1.1.1.1.1.1.2.1.2	0.994194484760523	.	9680001	10080000	#FF0000	1	1
chr3	10080001	10400000	A.1.1.1.2.1.1.1.2.1.2	0.95355587808418	.	10080001	10400000	#FF0000	1	1
chr3	10400001	10800000	A.2.2.2.1.1.2.1	0.496371552975327	.	10400001	10800000	#FFDADA	1	0.625
chr3	10800001	10960000	B.1.1.2.2.1.2.1.1	0.409288824383164	.	10800001	10960000	#DADAFF	1	0.5
chr3	10960001	11160000	B.1.1.1.1.2.1.2	0.460087082728592	.	10960001	11160000	#DADAFF	1	0.5
chr3	11160001	11240000	A.2.1.2.1.1.2.1.1.1	0.577648766328012	.	11160001	11240000	#FF9191	1	0.75
chr3	11240001	11600000	A.1.1.2.2.1.2.1.1.2	0.796806966618287	.	11240001	11600000	#FF0000	1	1
chr3	11600001	11920000	A.1.1.1.2.1.2.2.2.1	0.920174165457184	.	11600001	11920000	#FF0000	1	1
chr3	11920001	12160000	B.1.1.1.1.2.1.1	0.461538461538462	.	11920001	12160000	#DADAFF	1	0.5
chr3	12160001	12360000	A.2.1.1.1.2.1.1	0.602322206095791	.	12160001	12360000	#FF9191	1	0.75
chr3	12360001	12520000	A.1.2.1.2.2.2.2	0.685050798258345	.	12360001	12520000	#FF4848	1	0.875
chr3	12520001	12720000	A.1.1.1.2.1.2.2.2.2.1	0.918722786647315	.	12520001	12720000	#FF0000	1	1
chr3	12720001	13120000	A.1.1.1.2.1.1.1.2.2.1.2	0.950653120464441	.	12720001	13120000	#FF0000	1	1
chr3	13120001	13360000	A.1.2.2.2.1.1.1.1	0.641509433962264	.	13120001	13360000	#FF4848	1	0.875
chr3	13360001	13560000	A.1.1.2.2.1.2.1.2.2.2	0.792452830188679	.	13360001	13560000	#FF0000	1	1
chr3	13560001	13720000	A.2.1.2.2.2.1.2.1	0.544267053701016	.	13560001	13720000	#FF9191	1	0.75
chr3	13720001	14160000	B.1.1.1.1.2.2.2.2	0.455732946298984	.	13720001	14160000	#DADAFF	1	0.5
chr3	14160001	14520000	A.1.1.1.1.2.1.2.2.2.2	0.968069666182874	.	14160001	14520000	#FF0000	1	1
chr3	14520001	14960000	A.1.2.1.1.1.2.2.1.1.1	0.750362844702467	.	14520001	14960000	#FF4848	1	0.875
chr3	14960001	15160000	A.1.1.1.2.1.1.2.1.2.2	0.941944847605225	.	14960001	15160000	#FF0000	1	1
chr3	15160001	15240000	A.1.2.2.1.1.1.1	0.683599419448476	.	15160001	15240000	#FF4848	1	0.875
chr3	15240001	15480000	A.1.1.1.1.2.1.1.1.1	0.982583454281567	.	15240001	15480000	#FF0000	1	1
chr3	15480001	15920000	A.1.1.1.1.2.1.2.2.1	0.970972423802613	.	15480001	15920000	#FF0000	1	1
chr3	15920001	16080000	A.2.1.2.1.1.1	0.579100145137881	.	15920001	16080000	#FF9191	1	0.75
chr3	16080001	16400000	A.1.2.1.1.1.2.1.1.1	0.754716981132076	.	16080001	16400000	#FF4848	1	0.875
chr3	16400001	16640000	A.1.2.2.1.2.2.1.2.2.2	0.645863570391872	.	16400001	16640000	#FF4848	1	0.875
chr3	16640001	16840000	A.2.2.1.1.1.2.1	0.532656023222061	.	16640001	16840000	#FFDADA	1	0.625
chr3	16840001	17000000	A.1.1.2.2.1.1.1.2.1.1	0.820029027576197	.	16840001	17000000	#FF0000	1	1
chr3	17000001	17320000	A.1.2.2.1.2.1.1.2.2.2	0.661828737300435	.	17000001	17320000	#FF4848	1	0.875
chr3	17320001	17680000	A.2.1.1.1.2.2.1	0.599419448476052	.	17320001	17680000	#FF9191	1	0.75
chr3	17680001	17880000	A.1.2.2.1.2.1.1.2.2.1	0.663280116110305	.	17680001	17880000	#FF4848	1	0.875
chr3	17880001	18360000	B.1.2.1.2.1.2.1.1.2	0.364296081277213	.	17880001	18360000	#9191FF	1	0.375
chr3	18360001	18520000	A.2.1.1.2.1.1	0.593613933236575	.	18360001	18520000	#FF9191	1	0.75
chr3	18520001	18880000	B.1.1.1.2.2.2.1	0.435413642960813	.	18520001	18880000	#DADAFF	1	0.5
chr3	18880001	19280000	B.2.2.1.1.2.2.2.1.1	0.133526850507983	.	18880001	19280000	#0000FF	1	0.125
chr3	19280001	19920000	B.2.2.1.2.1.1.2.1.2	0.119013062409289	.	19280001	19920000	#0000FF	1	0.125
chr3	19920001	20280000	A.1.2.1.1.2.1.1	0.74310595065312	.	19920001	20280000	#FF4848	1	0.875
chr3	20280001	20800000	B.2.2.1.2.2.1.1.1	0.105950653120464	.	20280001	20800000	#0000FF	1	0.125
chr3	20800001	21440000	B.2.2.2.2.2.1.1.2.1	0.0101596516690856	.	20800001	21440000	#0000FF	1	0.125
chr3	21440001	21560000	B.2.2.1.1.2.1.2.1.1	0.146589259796807	.	21440001	21560000	#0000FF	1	0.125
chr3	21560001	22120000	B.2.2.2.2.1.2.2.2	0.0130624092888244	.	21560001	22120000	#0000FF	1	0.125
chr3	22120001	22240000	B.2.1.2.1.1.2.1.2.1	0.229317851959361	.	22120001	22240000	#4848FF	1	0.25
chr3	22240001	22760000	B.2.2.2.1.2.1.1.1	0.058055152394775	.	22240001	22760000	#0000FF	1	0.125
chr3	22760001	22920000	B.2.1.1.1.1.2.2.1.1	0.294629898403483	.	22760001	22920000	#4848FF	1	0.25
chr3	22920001	23000000	B.1.2.1.1.2.1.1.2.2	0.386066763425254	.	22920001	23000000	#9191FF	1	0.375
chr3	23000001	23080000	B.1.1.1.2.1.1.1.1	0.454281567489115	.	23000001	23080000	#DADAFF	1	0.5
chr3	23080001	23400000	A.2.1.2.1.2.1.2	0.567489114658926	.	23080001	23400000	#FF9191	1	0.75
chr3	23400001	23640000	A.1.2.2.2.2.2.2.2	0.613933236574746	.	23400001	23640000	#FF4848	1	0.875
chr3	23640001	23840000	A.1.2.1.1.1.1.2.2.2.2.1	0.757619738751814	.	23640001	23840000	#FF4848	1	0.875
chr3	23840001	24040000	A.1.1.1.2.2.1.1.1	0.915820029027576	.	23840001	24040000	#FF0000	1	1
chr3	24040001	24560000	A.2.1.1.2.1.2.1.2.2	0.589259796806967	.	24040001	24560000	#FF9191	1	0.75
chr3	24560001	24720000	B.1.1.1.1.1.1.2.1	0.46589259796807	.	24560001	24720000	#DADAFF	1	0.5
chr3	24720001	25080000	B.2.1.1.2.2.2.1.2.1	0.242380261248186	.	24720001	25080000	#4848FF	1	0.25
chr3	25080001	25200000	B.1.2.1.2.2.2.1	0.357039187227866	.	25080001	25200000	#9191FF	1	0.375
chr3	25200001	25440000	B.2.1.1.2.2.2.1.2.2	0.240928882438316	.	25200001	25440000	#4848FF	1	0.25
chr3	25440001	25640000	B.1.1.1.1.1.1.1.2	0.467343976777939	.	25440001	25640000	#DADAFF	1	0.5
chr3	25640001	25920000	A.1.1.2.2.1.1.1.2.2.1.1	0.817126269956459	.	25640001	25920000	#FF0000	1	1
chr3	25920001	26160000	B.1.2.1.2.1.1.2.2.1	0.370101596516691	.	25920001	26160000	#9191FF	1	0.375
chr3	26160001	26800000	B.2.2.2.1.2.1.1.2.2	0.0551523947750363	.	26160001	26800000	#0000FF	1	0.125
chr3	26800001	27080000	B.2.2.1.2.1.1.2.1.1.2.1	0.121915820029028	.	26800001	27080000	#0000FF	1	0.125
chr3	27080001	27360000	B.1.1.2.2.1.1.2	0.410740203193033	.	27080001	27360000	#DADAFF	1	0.5
chr3	27360001	27760000	A.1.1.2.2.1.1.1.2.2.2	0.81422351233672	.	27360001	27760000	#FF0000	1	1
chr3	27760001	28080000	B.1.2.1.1.2.1.1.2.1	0.387518142235123	.	27760001	28080000	#9191FF	1	0.375
chr3	28080001	28280000	A.2.2.1.2.2.1.1.2	0.513788098693759	.	28080001	28280000	#FFDADA	1	0.625
chr3	28280001	28400000	A.1.2.2.1.2.2.1.1.2	0.65021770682148	.	28280001	28400000	#FF4848	1	0.875
chr3	28400001	29160000	B.2.2.1.1.1.1.2.2	0.164005805515239	.	28400001	29160000	#0000FF	1	0.125
chr3	29160001	29240000	B.1.2.1.2.2.1.2	0.358490566037736	.	29160001	29240000	#9191FF	1	0.375
chr3	29240001	29320000	B.1.2.1.2.2.2.2	0.355587808417997	.	29240001	29320000	#9191FF	1	0.375
chr3	29320001	29760000	B.1.2.1.2.2.1.1	0.359941944847605	.	29320001	29760000	#9191FF	1	0.375
chr3	29760001	30040000	B.1.2.2.2.2.2.2.1.2	0.304789550072569	.	29760001	30040000	#9191FF	1	0.375
chr3	30040001	30280000	A.2.1.1.1.2.1.2	0.600870827285922	.	30040001	30280000	#FF9191	1	0.75
chr3	30280001	30600000	A.1.1.2.1.2.2.1.1.1.1.2	0.844702467343977	.	30280001	30600000	#FF0000	1	1
chr3	30600001	30760000	A.1.1.1.2.2.2.1.2.1.1.1	0.901306240928882	.	30600001	30760000	#FF0000	1	1
chr3	30760001	31160000	A.2.2.1.2.2.1.1.1	0.515239477503628	.	30760001	31160000	#FFDADA	1	0.625
chr3	31160001	31520000	A.1.2.2.1.2.2.2.1	0.644412191582003	.	31160001	31520000	#FF4848	1	0.875
chr3	31520001	31680000	A.1.1.2.1.2.2.1.2.2.2	0.834542815674891	.	31520001	31680000	#FF0000	1	1
chr3	31680001	32000000	A.1.1.2.2.2.2.1.1.2	0.776487663280116	.	31680001	32000000	#FF0000	1	1
chr3	32000001	32200000	A.1.1.2.1.1.1.1.1.2	0.882438316400581	.	32000001	32200000	#FF0000	1	1
chr3	32200001	32400000	A.1.1.2.2.1.1.2.2.2.1	0.801161103047895	.	32200001	32400000	#FF0000	1	1
chr3	32400001	32600000	A.1.1.1.2.2.1.2.1	0.910014513788099	.	32400001	32600000	#FF0000	1	1
chr3	32600001	32800000	A.1.1.2.2.2.2.1.1.1	0.777939042089985	.	32600001	32800000	#FF0000	1	1
chr3	32800001	33040000	A.1.2.2.2.2.1.2.1.2	0.622641509433962	.	32800001	33040000	#FF4848	1	0.875
chr3	33040001	33200000	A.1.1.2.2.1.1.1.2.2.1.2	0.815674891146589	.	33040001	33200000	#FF0000	1	1
chr3	33200001	33400000	A.2.2.2.2.2.1.2.1	0.474600870827286	.	33200001	33400000	#FFDADA	1	0.625
chr3	33400001	33560000	A.1.2.1.1.2.2.2.2	0.725689404934688	.	33400001	33560000	#FF4848	1	0.875
chr3	33560001	33640000	A.1.2.2.2.2.1.2.1.1	0.624092888243832	.	33560001	33640000	#FF4848	1	0.875
chr3	33640001	33920000	A.1.1.2.1.2.1.1.1	0.865021770682148	.	33640001	33920000	#FF0000	1	1
chr3	33920001	34440000	B.2.1.1.1.1.2.2.2.1	0.291727140783745	.	33920001	34440000	#4848FF	1	0.25
chr3	34440001	34760000	B.2.2.1.2.2.1.1.2	0.104499274310595	.	34440001	34760000	#0000FF	1	0.125
chr3	34760001	35200000	B.2.2.2.1.2.1.2.2.1.1.2	0.0507982583454282	.	34760001	35200000	#0000FF	1	0.125
chr3	35200001	35600000	B.2.2.2.2.1.1.2.2.2	0.0203193033381713	.	35200001	35600000	#0000FF	1	0.125
chr3	35600001	35680000	B.2.1.2.2.2.1.1.1.1	0.193033381712627	.	35600001	35680000	#4848FF	1	0.25
chr3	35680001	35920000	B.2.2.2.1.1.1.1.2	0.0827285921625544	.	35680001	35920000	#0000FF	1	0.125
chr3	35920001	36040000	B.2.1.2.2.1.2.1.1.1.2	0.200290275761974	.	35920001	36040000	#4848FF	1	0.25
chr3	36040001	36440000	B.2.2.2.1.2.1.1.2.1	0.0566037735849057	.	36040001	36440000	#0000FF	1	0.125
chr3	36440001	36760000	B.2.1.1.2.1.1.2.2	0.267053701015965	.	36440001	36760000	#4848FF	1	0.25
chr3	36760001	37440000	A.1.1.1.1.1.1.1.2	0.997097242380261	.	36760001	37440000	#FF0000	1	1
chr3	37440001	37880000	A.2.1.1.2.1.2.2	0.587808417997097	.	37440001	37880000	#FF9191	1	0.75
chr3	37880001	38080000	A.1.1.1.2.1.2.2.1.1	0.923076923076923	.	37880001	38080000	#FF0000	1	1
chr3	38080001	38280000	A.1.1.1.2.1.2.2.1.2	0.921625544267054	.	38080001	38280000	#FF0000	1	1
chr3	38280001	38600000	A.1.2.1.1.1.1.1.2.1	0.764876632801161	.	38280001	38600000	#FF4848	1	0.875
chr3	38600001	38720000	A.2.2.2.2.2.1.2.2	0.473149492017417	.	38600001	38720000	#FFDADA	1	0.625
chr3	38720001	39080000	B.1.1.2.2.1.2.2.1	0.406386066763425	.	38720001	39080000	#DADAFF	1	0.5
chr3	39080001	39280000	A.1.1.1.2.1.1.2.1.1.1.1	0.947750362844702	.	39080001	39280000	#FF0000	1	1
chr3	39280001	39520000	A.1.1.2.2.1.1.1.1.1.2	0.822931785195936	.	39280001	39520000	#FF0000	1	1
chr3	39520001	40240000	B.1.2.2.1.2.2.1.2.2	0.335268505079826	.	39520001	40240000	#9191FF	1	0.375
chr3	40240001	40480000	A.2.1.1.1.2.2.2.2	0.595065312046444	.	40240001	40480000	#FF9191	1	0.75
chr3	40480001	40600000	A.1.2.1.1.1.2.2.2.1	0.746008708272859	.	40480001	40600000	#FF4848	1	0.875
chr3	40600001	40800000	A.2.1.2.1.1.2.2	0.573294629898404	.	40600001	40800000	#FF9191	1	0.75
chr3	40800001	41160000	A.2.2.1.1.1.2.2	0.531204644412192	.	40800001	41160000	#FFDADA	1	0.625
chr3	41160001	41320000	A.1.2.1.2.1.2.2.1.1	0.69811320754717	.	41160001	41320000	#FF4848	1	0.875
chr3	41320001	41640000	B.1.1.1.2.1.1.1.2.2	0.451378809869376	.	41320001	41640000	#DADAFF	1	0.5
chr3	41640001	41920000	B.1.1.1.2.1.1.1.2.1	0.452830188679245	.	41640001	41920000	#DADAFF	1	0.5
chr3	41920001	42280000	A.1.1.1.2.2.2.1.1	0.902757619738752	.	41920001	42280000	#FF0000	1	1
chr3	42280001	42520000	A.2.2.1.2.1.2.1.2.2	0.518142235123367	.	42280001	42520000	#FFDADA	1	0.625
chr3	42520001	42920000	A.1.1.1.1.1.2.1.2	0.989840348330914	.	42520001	42920000	#FF0000	1	1
chr3	42920001	43120000	A.2.1.1.1.2.2.2.1.2	0.596516690856314	.	42920001	43120000	#FF9191	1	0.75
chr3	43120001	43280000	A.1.2.2.1.1.1.2.1.2	0.680696661828737	.	43120001	43280000	#FF4848	1	0.875
chr3	43280001	43440000	A.1.2.1.1.1.1.2.2.1	0.760522496371553	.	43280001	43440000	#FF4848	1	0.875
chr3	43440001	43640000	A.1.2.2.1.1.1.2.2	0.679245283018868	.	43440001	43640000	#FF4848	1	0.875
chr3	43640001	43800000	A.1.1.2.2.1.1.2.2.2.2	0.799709724238026	.	43640001	43800000	#FF0000	1	1
chr3	43800001	44360000	A.2.2.1.2.1.2.1.2.1	0.519593613933237	.	43800001	44360000	#FFDADA	1	0.625
chr3	44360001	44600000	A.1.2.2.1.1.1.2.1.1	0.682148040638607	.	44360001	44600000	#FF4848	1	0.875
chr3	44600001	45000000	A.1.2.2.2.1.1.2.1	0.638606676342525	.	44600001	45000000	#FF4848	1	0.875
chr3	45000001	45240000	A.1.1.2.2.1.2.1.1.1	0.798258345428157	.	45000001	45240000	#FF0000	1	1
chr3	45240001	45400000	A.1.2.2.2.1.2.1.2.1	0.634252539912917	.	45240001	45400000	#FF4848	1	0.875
chr3	45400001	45560000	A.1.1.2.2.2.2.2.2	0.769230769230769	.	45400001	45560000	#FF0000	1	1
chr3	45560001	45760000	A.1.1.1.2.1.2.1.1.1.2.2	0.931785195936139	.	45560001	45760000	#FF0000	1	1
chr3	45760001	46120000	A.1.1.2.1.1.2.1.1	0.875181422351234	.	45760001	46120000	#FF0000	1	1
chr3	46120001	46400000	A.1.2.1.2.2.1.1.2	0.692307692307692	.	46120001	46400000	#FF4848	1	0.875
chr3	46400001	46720000	A.1.1.2.2.1.2.2.2	0.788098693759071	.	46400001	46720000	#FF0000	1	1
chr3	46720001	46880000	A.1.2.2.2.1.2.2	0.629898403483309	.	46720001	46880000	#FF4848	1	0.875
chr3	46880001	47080000	A.1.1.2.2.1.2.2.1.2	0.78955007256894	.	46880001	47080000	#FF0000	1	1
chr3	47080001	47400000	A.1.1.2.2.1.2.2.1.1	0.79100145137881	.	47080001	47400000	#FF0000	1	1
chr3	47400001	47440000	A.1.1.1.2.1.2.1.1.1.1.2.2	0.934687953555878	.	47400001	47440000	#FF0000	1	1
chr3	47480001	48040000	A.1.1.1.2.1.2.1.1.1.1.2.2	0.934687953555878	.	47480001	48040000	#FF0000	1	1
chr3	48040001	48160000	A.1.2.1.2.2.1.2.1	0.690856313497823	.	48040001	48160000	#FF4848	1	0.875
chr3	48160001	48400000	A.1.2.1.2.2.1.1.1	0.693759071117562	.	48160001	48400000	#FF4848	1	0.875
chr3	49280001	49360000	A.1.2.1.2.2.1.2.2	0.689404934687954	.	49280001	49360000	#FF4848	1	0.875
chr3	49400001	49440000	A.1.2.1.2.2.1.2.2	0.689404934687954	.	49400001	49440000	#FF4848	1	0.875
chr3	49520001	49560000	A.1.1.1.2.1.2.1.2.1.2	0.925979680696662	.	49520001	49560000	#FF0000	1	1
chr3	49600001	49680000	A.1.1.1.2.1.2.1.2.1.2	0.925979680696662	.	49600001	49680000	#FF0000	1	1
chr3	49800001	49840000	A.1.1.1.2.1.2.1.2.1.2	0.925979680696662	.	49800001	49840000	#FF0000	1	1
chr3	49960001	50160000	A.1.1.1.2.1.2.1.2.1.2	0.925979680696662	.	49960001	50160000	#FF0000	1	1
chr3	50240001	50400000	A.1.1.1.2.1.2.1.2.1.2	0.925979680696662	.	50240001	50400000	#FF0000	1	1
chr3	50400001	50720000	A.1.1.2.2.1.2.1.2.2.1	0.793904208998549	.	50400001	50720000	#FF0000	1	1
chr3	50720001	50960000	B.1.1.2.2.1.2.1.2	0.407837445573295	.	50720001	50960000	#DADAFF	1	0.5
chr3	50960001	51120000	B.1.1.1.2.2.2.2.1.2	0.432510885341074	.	50960001	51120000	#DADAFF	1	0.5
chr3	51120001	51400000	B.1.1.2.1.2.2.1.2	0.422351233671988	.	51120001	51400000	#DADAFF	1	0.5
chr3	51400001	51720000	A.1.1.2.2.1.2.1.2.1	0.795355587808418	.	51400001	51720000	#FF0000	1	1
chr3	51720001	51960000	A.2.1.1.2.2.1.1	0.586357039187228	.	51720001	51960000	#FF9191	1	0.75
chr3	51960001	52200000	A.1.1.2.1.1.2.1.2.2	0.869375907111756	.	51960001	52200000	#FF0000	1	1
chr3	52200001	52760000	A.1.1.1.1.2.1.1.2.1	0.978229317851959	.	52200001	52760000	#FF0000	1	1
chr3	52760001	53080000	A.1.1.1.2.1.2.1.2.1.1	0.927431059506531	.	52760001	53080000	#FF0000	1	1
chr3	53080001	53400000	A.1.1.1.2.1.1.1.1.2.1	0.957910014513788	.	53080001	53400000	#FF0000	1	1
chr3	53400001	53720000	A.2.1.2.2.2.1.1	0.545718432510885	.	53400001	53720000	#FF9191	1	0.75
chr3	53720001	53960000	A.1.2.2.1.1.2.2.2.2	0.667634252539913	.	53720001	53960000	#FF4848	1	0.875
chr3	53960001	54400000	B.1.2.2.1.2.2.1.1.1	0.342525399129173	.	53960001	54400000	#9191FF	1	0.375
chr3	54400001	54640000	B.2.1.2.1.1.1.2	0.236574746008708	.	54400001	54640000	#4848FF	1	0.25
chr3	54640001	55040000	B.1.2.2.2.2.1.1	0.314949201741655	.	54640001	55040000	#9191FF	1	0.375
chr3	55040001	55480000	B.2.1.1.2.2.2.2	0.239477503628447	.	55040001	55480000	#4848FF	1	0.25
chr3	55480001	55760000	B.1.1.1.2.1.2.1.2	0.44267053701016	.	55480001	55760000	#DADAFF	1	0.5
chr3	55760001	55920000	B.1.2.2.1.2.2.1.1.2.2	0.338171262699565	.	55760001	55920000	#9191FF	1	0.375
chr3	55920001	56240000	B.2.1.2.1.1.1.1	0.238026124818578	.	55920001	56240000	#4848FF	1	0.25
chr3	56240001	56560000	B.1.2.1.2.1.1.1	0.37300435413643	.	56240001	56560000	#9191FF	1	0.375
chr3	56560001	56840000	A.1.1.1.2.1.1.2.1.1.1.2	0.946298984034833	.	56560001	56840000	#FF0000	1	1
chr3	56840001	57320000	A.1.1.1.2.1.1.1.1.1	0.959361393323657	.	56840001	57320000	#FF0000	1	1
chr3	57320001	57520000	A.2.1.1.1.2.2.2.1.1	0.597968069666183	.	57320001	57520000	#FF9191	1	0.75
chr3	57520001	57800000	A.1.1.1.1.1.1.2.1.1	0.995645863570392	.	57520001	57800000	#FF0000	1	1
chr3	57800001	58560000	A.1.1.1.1.1.1.1.1.1	1	.	57800001	58560000	#FF0000	1	1
chr3	58560001	58640000	A.2.1.2.1.1.2.1.1.2	0.576197387518142	.	58560001	58640000	#FF9191	1	0.75
chr3	58640001	58720000	A.2.2.2.1.1.2.2.1	0.494920174165457	.	58640001	58720000	#FFDADA	1	0.625
chr3	58720001	59120000	B.1.2.2.1.2.2.1.2.1	0.336719883889695	.	58720001	59120000	#9191FF	1	0.375
chr3	59120001	59320000	B.1.1.2.2.1.2.2.2.1	0.404934687953556	.	59120001	59320000	#DADAFF	1	0.5
chr3	59320001	59520000	A.2.1.2.1.2.1.1.2.2	0.568940493468795	.	59320001	59520000	#FF9191	1	0.75
chr3	59520001	59640000	A.2.2.2.2.2.1.1.2	0.476052249637155	.	59520001	59640000	#FFDADA	1	0.625
chr3	59640001	59840000	A.2.2.2.2.2.1.1.1	0.477503628447025	.	59640001	59840000	#FFDADA	1	0.625
chr3	59840001	60080000	B.1.1.2.2.1.2.2.2.2	0.403483309143687	.	59840001	60080000	#DADAFF	1	0.5
chr3	60080001	60400000	B.1.2.2.1.2.2.1.1.2.1.2	0.339622641509434	.	60080001	60400000	#9191FF	1	0.375
chr3	60400001	60600000	B.1.2.2.1.2.2.2.1.1	0.333817126269956	.	60400001	60600000	#9191FF	1	0.375
chr3	60600001	61160000	B.2.1.1.2.1.1.1.2.2	0.269956458635704	.	60600001	61160000	#4848FF	1	0.25
chr3	61160001	61320000	A.2.2.1.2.1.2.2	0.516690856313498	.	61160001	61320000	#FFDADA	1	0.625
chr3	61320001	61560000	B.1.1.1.2.1.1.2.1	0.449927431059507	.	61320001	61560000	#DADAFF	1	0.5
chr3	61560001	61920000	A.2.1.1.2.1.2.1.1	0.592162554426705	.	61560001	61920000	#FF9191	1	0.75
chr3	61920001	62320000	B.1.1.1.2.1.1.2.2.2	0.447024673439768	.	61920001	62320000	#DADAFF	1	0.5
chr3	62320001	62760000	B.2.1.2.2.1.2.1.2	0.197387518142235	.	62320001	62760000	#4848FF	1	0.25
chr3	62760001	63000000	B.2.1.1.1.1.1.2	0.298984034833091	.	62760001	63000000	#4848FF	1	0.25
chr3	63000001	63280000	B.2.1.2.2.2.1.1.2.1	0.190130624092888	.	63000001	63280000	#4848FF	1	0.25
chr3	63280001	63800000	B.1.2.1.2.1.2.1.2	0.362844702467344	.	63280001	63800000	#9191FF	1	0.375
chr3	63800001	64040000	A.1.1.1.2.2.1.2.2.2.1	0.905660377358491	.	63800001	64040000	#FF0000	1	1
chr3	64040001	64480000	A.2.2.2.2.2.2.1	0.471698113207547	.	64040001	64480000	#FFDADA	1	0.625
chr3	64480001	64680000	B.1.1.2.2.2.1.2	0.400580551523948	.	64480001	64680000	#DADAFF	1	0.5
chr3	64680001	64960000	B.1.2.1.1.1.2	0.39477503628447	.	64680001	64960000	#9191FF	1	0.375
chr3	64960001	65320000	B.2.1.1.1.1.1.1	0.300435413642961	.	64960001	65320000	#4848FF	1	0.25
chr3	65320001	65720000	B.1.2.2.1.2.1.1	0.346879535558781	.	65320001	65720000	#9191FF	1	0.375
chr3	65720001	65920000	B.1.1.2.2.2.1.1	0.402031930333817	.	65720001	65920000	#DADAFF	1	0.5
chr3	65920001	66160000	B.1.1.1.1.1.1.2.2	0.4644412191582	.	65920001	66160000	#DADAFF	1	0.5
chr3	66280001	66440000	A.1.2.1.2.1.2.2.1.2	0.6966618287373	.	66280001	66440000	#FF4848	1	0.875
chr3	66440001	66600000	A.1.1.2.1.2.2.1.1.1.2.1	0.843251088534107	.	66440001	66600000	#FF0000	1	1
chr3	66600001	66880000	A.2.1.1.2.1.2.1.2.1	0.590711175616836	.	66600001	66880000	#FF9191	1	0.75
chr3	66880001	67120000	A.2.1.2.1.2.1.1.2.1	0.570391872278665	.	66880001	67120000	#FF9191	1	0.75
chr3	67120001	67400000	B.1.2.1.2.1.1.2.2.2.2	0.367198838896952	.	67120001	67400000	#9191FF	1	0.375
chr3	67400001	67600000	A.2.1.2.1.2.2.2.1	0.55732946298984	.	67400001	67600000	#FF9191	1	0.75
chr3	67600001	67800000	A.1.2.1.2.1.1.1.1.2.1	0.72133526850508	.	67600001	67800000	#FF4848	1	0.875
chr3	67800001	68160000	B.1.2.1.2.1.1.2.2.2.1	0.368650217706821	.	67800001	68160000	#9191FF	1	0.375
chr3	68160001	68440000	B.2.2.1.2.1.1.2.1.1.1.1	0.124818577648766	.	68160001	68440000	#0000FF	1	0.125
chr3	68440001	68680000	B.2.2.1.2.1.1.2.2.2	0.11611030478955	.	68440001	68680000	#0000FF	1	0.125
chr3	68680001	69040000	B.2.1.1.2.1.1.1.2.1	0.271407837445573	.	68680001	69040000	#4848FF	1	0.25
chr3	69040001	69200000	A.1.1.1.2.2.1.2.2.2.2	0.904208998548621	.	69040001	69200000	#FF0000	1	1
chr3	69200001	69480000	A.1.2.2.1.2.1.1.1	0.666182873730044	.	69200001	69480000	#FF4848	1	0.875
chr3	69480001	69680000	B.1.1.2.2.1.1.1.1	0.413642960812772	.	69480001	69680000	#DADAFF	1	0.5
chr3	69680001	69920000	B.1.1.2.1.1	0.428156748911466	.	69680001	69920000	#DADAFF	1	0.5
chr3	69920001	70120000	B.1.2.2.1.2.2.2.1.2	0.332365747460087	.	69920001	70120000	#9191FF	1	0.375
chr3	70120001	70560000	B.2.1.2.2.2.1.2.2.1	0.18577648766328	.	70120001	70560000	#4848FF	1	0.25
chr3	70560001	71000000	B.1.1.2.2.1.1.1.2	0.412191582002903	.	70560001	71000000	#DADAFF	1	0.5
chr3	71000001	71240000	A.1.1.1.2.2.2.1.2.1.2.1	0.898403483309144	.	71000001	71240000	#FF0000	1	1
chr3	71240001	71400000	A.1.1.2.2.1.1.2.1.2.1.1.1	0.808417997097242	.	71240001	71400000	#FF0000	1	1
chr3	71400001	71640000	A.1.1.1.2.2.2.1.2.1.2.2	0.896952104499274	.	71400001	71640000	#FF0000	1	1
chr3	71640001	71800000	A.1.1.2.2.1.1.2.1.1.1	0.812772133526851	.	71640001	71800000	#FF0000	1	1
chr3	71800001	72120000	A.1.2.1.2.1.2.1.1.2	0.703918722786647	.	71800001	72120000	#FF4848	1	0.875
chr3	72120001	72360000	A.1.1.2.1.2.2.1.1.1.2.2	0.841799709724238	.	72120001	72360000	#FF0000	1	1
chr3	72360001	72600000	A.1.1.1.2.1.1.2.1.1.2	0.944847605224964	.	72360001	72600000	#FF0000	1	1
chr3	72600001	72800000	A.1.2.1.2.1.2.1.1.1	0.705370101596517	.	72600001	72800000	#FF4848	1	0.875
chr3	72800001	72960000	A.1.1.2.2.1.1.2.1.1.2.1	0.811320754716981	.	72800001	72960000	#FF0000	1	1
[truncated: 7,775 more rows]
