# Supplementary material for: Systematic inference and comparison of multi-scale chromatin sub-compartments connects spatial organization to cell phenotypes
Source: Nat Commun. 2021 May 10;12:2439. doi: 10.1038/s41467-021-22666-3 (PMC8110550; doi:10.1038/s41467-021-22666-3)
Supplement: Supplementary file 5 — Supplementary Dataset 2 [file 41467_2021_22666_MOESM5_ESM.zip › Supplementary_Data_1_domain_hierarchies_127HiCmaps/MCF_7_breast_cancer_binsize=40kb.bed]

#fields: chr, pos_start, pos_end, the full compartment label describing the position in the hierachy, normalized compartment domain rank, ., pos_start, pos_end, color based on eight compartment model (A.1.1 - B.2.2), 1, eight compartment score (A.1.1 to B.2.2: 8 to 1 devided by 8)
chr1	240001	280000	A.1.2.1.1.2.2.2.1.2	0.946445060018467	.	240001	280000	#FF4848	1	0.875
chr1	520001	560000	A.1.2.1.1.2.2.2.1.2	0.946445060018467	.	520001	560000	#FF4848	1	0.875
chr1	720001	1000000	A.1.2.1.1.2.2.2.1.2	0.946445060018467	.	720001	1000000	#FF4848	1	0.875
chr1	1000001	1080000	A.1.1.1.2.2.2	0.987072945521699	.	1000001	1080000	#FF0000	1	1
chr1	1080001	1160000	A.1.1.1.2.2.1.2	0.987996306555863	.	1080001	1160000	#FF0000	1	1
chr1	1160001	1360000	A.1.1.1.1.1.1	1	.	1160001	1360000	#FF0000	1	1
chr1	1360001	1440000	A.1.1.1.1.2.1	0.998153277931671	.	1360001	1440000	#FF0000	1	1
chr1	1440001	1560000	A.1.1.1.1.1.2	0.999076638965836	.	1440001	1560000	#FF0000	1	1
chr1	1560001	1680000	A.1.1.1.2.1.2.2.1.2.2	0.990766389658356	.	1560001	1680000	#FF0000	1	1
chr1	1680001	1840000	A.1.1.2.2.2.2.1.1	0.965835641735919	.	1680001	1840000	#FF0000	1	1
chr1	1840001	2000000	A.1.1.2.2.2.2.2.1	0.96398891966759	.	1840001	2000000	#FF0000	1	1
chr1	2000001	2120000	A.1.1.1.2.1.1.2	0.994459833795014	.	2000001	2120000	#FF0000	1	1
chr1	2120001	2280000	A.1.1.1.2.1.2.2.1.2.1	0.991689750692521	.	2120001	2280000	#FF0000	1	1
chr1	2280001	2480000	A.1.1.2.2.2.2.2.2	0.963065558633426	.	2280001	2480000	#FF0000	1	1
chr1	2480001	2600000	A.1.1.2.1.1.2.2	0.981532779316713	.	2480001	2600000	#FF0000	1	1
chr1	2680001	2720000	A.1.1.2.1.1.2.2	0.981532779316713	.	2680001	2720000	#FF0000	1	1
chr1	2720001	3040000	A.1.2.2.2.1.1.1.1.1	0.894736842105263	.	2720001	3040000	#FF4848	1	0.875
chr1	3040001	3160000	A.1.2.1.1.2.2.1.2.1.1	0.950138504155125	.	3040001	3160000	#FF4848	1	0.875
chr1	3160001	3320000	A.1.2.1.1.2.2.1.2.1.2	0.94921514312096	.	3160001	3320000	#FF4848	1	0.875
chr1	3320001	3440000	A.1.1.1.2.1.2.1	0.993536472760849	.	3320001	3440000	#FF0000	1	1
chr1	3440001	3520000	A.1.1.1.1.2.2.1	0.997229916897507	.	3440001	3520000	#FF0000	1	1
chr1	3520001	3600000	A.1.1.1.1.2.2.2	0.996306555863343	.	3520001	3600000	#FF0000	1	1
chr1	3600001	3840000	A.1.2.2.2.2.1.2.2.2	0.87719298245614	.	3600001	3840000	#FF4848	1	0.875
chr1	3960001	4000000	A.1.2.2.2.2.1.2.2.2	0.87719298245614	.	3960001	4000000	#FF4848	1	0.875
chr1	4000001	4200000	A.2.1.2.1.2.1.2.1.1	0.820867959372115	.	4000001	4200000	#FF9191	1	0.75
chr1	4200001	4400000	A.2.2.2.1.2.2.1.2.1.1.1.1	0.7331486611265	.	4200001	4400000	#FFDADA	1	0.625
chr1	4400001	4520000	A.2.2.2.1.2.2.1.2.1.1.2.2	0.730378578024007	.	4400001	4520000	#FFDADA	1	0.625
chr1	4520001	4600000	A.2.2.2.1.2.1.2	0.734995383194829	.	4520001	4600000	#FFDADA	1	0.625
chr1	4600001	4840000	A.2.2.2.1.2.1.1.2.2	0.735918744228994	.	4600001	4840000	#FFDADA	1	0.625
chr1	4840001	5160000	B.1.1.2.2.1.2.1.1.1.1	0.59741458910434	.	4840001	5160000	#DADAFF	1	0.5
chr1	5160001	5320000	B.1.2.2.1.1.2.1.1.1	0.505078485687904	.	5160001	5320000	#9191FF	1	0.375
chr1	5320001	5400000	A.2.2.2.1.2.1.1.1.2	0.737765466297322	.	5320001	5400000	#FFDADA	1	0.625
chr1	5400001	5520000	A.2.2.2.1.2.1.1.2.1	0.736842105263158	.	5400001	5520000	#FFDADA	1	0.625
chr1	5520001	5720000	B.1.1.2.1.2.2.2.1	0.602954755309326	.	5520001	5720000	#DADAFF	1	0.5
chr1	5720001	5920000	A.2.1.2.1.2.2.2	0.811634349030471	.	5720001	5920000	#FF9191	1	0.75
chr1	5920001	6040000	A.1.2.2.1.2.2.1.1	0.898430286241921	.	5920001	6040000	#FF4848	1	0.875
chr1	6040001	6200000	A.1.2.2.1.1.2.1.1.1	0.911357340720222	.	6040001	6200000	#FF4848	1	0.875
chr1	6200001	6320000	A.1.1.1.2.1.1.1	0.995383194829178	.	6200001	6320000	#FF0000	1	1
chr1	6320001	6560000	A.1.1.2.1.2.1.1.2	0.979686057248384	.	6320001	6560000	#FF0000	1	1
chr1	6560001	6800000	A.1.2.2.1.1.1.2.1.2.2	0.914127423822715	.	6560001	6800000	#FF4848	1	0.875
chr1	6800001	7040000	A.2.1.2.2.2.1.2.2	0.794090489381348	.	6800001	7040000	#FF9191	1	0.75
chr1	7040001	7320000	A.1.2.2.2.1.2.2.1.2.1	0.88550323176362	.	7040001	7320000	#FF4848	1	0.875
chr1	7320001	7440000	A.1.2.1.2.2.1.2.1.2.2	0.924284395198523	.	7320001	7440000	#FF4848	1	0.875
chr1	7440001	7760000	A.1.2.2.1.1.1.2.1.1	0.915974145891043	.	7440001	7760000	#FF4848	1	0.875
chr1	7760001	8040000	A.2.1.1.1.1.2.1.1	0.864265927977839	.	7760001	8040000	#FF9191	1	0.75
chr1	8040001	8280000	A.1.2.2.2.2.2.1.2.2	0.872576177285319	.	8040001	8280000	#FF4848	1	0.875
chr1	8280001	8400000	A.1.1.2.1.2.1.2.1	0.97876269621422	.	8280001	8400000	#FF0000	1	1
chr1	8400001	8600000	A.2.1.1.1.2.1.2.2	0.859649122807018	.	8400001	8600000	#FF9191	1	0.75
chr1	8600001	8760000	A.2.1.2.1.1.1.1	0.830101569713758	.	8600001	8760000	#FF9191	1	0.75
chr1	8760001	8840000	A.1.2.2.2.1.1.2.2	0.889196675900277	.	8760001	8840000	#FF4848	1	0.875
chr1	8840001	8920000	A.1.1.2.2.1.1.1.2.2.1	0.973222530009234	.	8840001	8920000	#FF0000	1	1
chr1	8920001	9040000	A.1.1.1.2.1.2.2.2	0.989843028624192	.	8920001	9040000	#FF0000	1	1
chr1	9040001	9320000	A.1.2.1.2.1.2.1.1.1	0.939058171745152	.	9040001	9320000	#FF4848	1	0.875
chr1	9320001	9560000	A.1.2.1.2.1.2.1.1.2	0.938134810710988	.	9320001	9560000	#FF4848	1	0.875
chr1	9560001	9720000	A.1.2.1.1.2.2.1.2.2	0.948291782086796	.	9560001	9720000	#FF4848	1	0.875
chr1	9720001	9840000	A.1.1.1.2.1.2.2.1.1	0.992613111726685	.	9720001	9840000	#FF0000	1	1
chr1	9840001	10040000	A.1.1.2.2.2.2.1.2	0.964912280701754	.	9840001	10040000	#FF0000	1	1
chr1	10040001	10360000	A.1.2.2.2.2.1.2.1.1	0.879963065558633	.	10040001	10360000	#FF4848	1	0.875
chr1	10360001	10560000	A.1.2.2.1.2.1.2.1	0.901200369344414	.	10360001	10560000	#FF4848	1	0.875
chr1	10560001	10680000	A.1.2.2.2.1.2.2.2.2	0.882733148661127	.	10560001	10680000	#FF4848	1	0.875
chr1	10680001	11000000	A.1.1.2.2.1.1.2.1	0.971375807940905	.	10680001	11000000	#FF0000	1	1
chr1	11000001	11280000	A.1.2.2.1.1.2.2.2	0.905817174515235	.	11000001	11280000	#FF4848	1	0.875
chr1	11280001	11400000	A.1.2.1.1.1.1.2.1.1	0.960295475530933	.	11280001	11400000	#FF4848	1	0.875
chr1	11400001	11480000	A.1.1.2.2.1.1.1.2.2.2	0.972299168975069	.	11400001	11480000	#FF0000	1	1
chr1	11480001	11560000	A.1.1.2.1.1.1.2.1.1	0.98522622345337	.	11480001	11560000	#FF0000	1	1
chr1	11560001	11720000	A.1.2.1.2.1.1.2.1.1	0.94275161588181	.	11560001	11720000	#FF4848	1	0.875
chr1	11720001	11920000	A.1.1.2.2.1.1.1.2.1	0.974145891043398	.	11720001	11920000	#FF0000	1	1
chr1	11920001	12320000	A.1.2.1.2.2.1.2.1.2.1	0.925207756232687	.	11920001	12320000	#FF4848	1	0.875
chr1	12320001	12520000	A.2.2.2.1.2.2.1.1	0.734072022160665	.	12320001	12520000	#FFDADA	1	0.625
chr1	12520001	12720000	A.1.2.1.2.1.2.2.2.2.2	0.930747922437673	.	12520001	12720000	#FF4848	1	0.875
chr1	12720001	12880000	A.2.1.1.1.1.2.2	0.862419205909511	.	12720001	12880000	#FF9191	1	0.75
chr1	12880001	13040000	A.2.1.1.1.1.1.2.2	0.865189289012004	.	12880001	13040000	#FF9191	1	0.75
chr1	13160001	13200000	A.2.1.1.1.1.1.2.2	0.865189289012004	.	13160001	13200000	#FF9191	1	0.75
chr1	13760001	14000000	A.2.1.2.1.2.2.1.1.1.1	0.816251154201293	.	13760001	14000000	#FF9191	1	0.75
chr1	14000001	14120000	A.2.1.2.1.2.2.1.2.1	0.8134810710988	.	14000001	14120000	#FF9191	1	0.75
chr1	14120001	14480000	A.2.2.2.1.2.2.1.2.1.2.2	0.728531855955679	.	14120001	14480000	#FFDADA	1	0.625
chr1	14480001	14720000	A.2.2.2.2.1.2.1.2.1.1	0.717451523545706	.	14480001	14720000	#FFDADA	1	0.625
chr1	14720001	14880000	A.2.2.2.1.1.2.2	0.740535549399815	.	14720001	14880000	#FFDADA	1	0.625
chr1	14880001	15160000	A.2.2.2.1.2.2.1.2.2.2	0.72668513388735	.	14880001	15160000	#FFDADA	1	0.625
chr1	15160001	15360000	A.1.2.1.1.1.2.2	0.955678670360111	.	15160001	15360000	#FF4848	1	0.875
chr1	15360001	15440000	A.1.2.2.1.1.2.1.1.2	0.910433979686057	.	15360001	15440000	#FF4848	1	0.875
chr1	15440001	15600000	A.1.2.1.2.1.1.2.1.2.2	0.940904893813481	.	15440001	15600000	#FF4848	1	0.875
chr1	15600001	15760000	A.1.2.1.1.2.2.2.1.1	0.947368421052632	.	15600001	15760000	#FF4848	1	0.875
chr1	15760001	15840000	A.1.2.2.2.1.1.2.1.2	0.890120036934441	.	15760001	15840000	#FF4848	1	0.875
chr1	15840001	16080000	A.1.2.2.1.2.1.1.1.1.2	0.903970452446907	.	15840001	16080000	#FF4848	1	0.875
chr1	16080001	16320000	A.1.2.2.1.1.1.1.2	0.916897506925208	.	16080001	16320000	#FF4848	1	0.875
chr1	16320001	16640000	A.1.2.1.1.1.1.1.2	0.961218836565097	.	16320001	16640000	#FF4848	1	0.875
chr1	16640001	16880000	A.1.2.1.2.2.1.1.2	0.927054478301016	.	16640001	16880000	#FF4848	1	0.875
chr1	16880001	17080000	A.1.2.2.1.1.2.1.2.2	0.908587257617729	.	16880001	17080000	#FF4848	1	0.875
chr1	17080001	17200000	A.1.2.1.1.2.1.2.2	0.951985226223453	.	17080001	17200000	#FF4848	1	0.875
chr1	17200001	17440000	A.1.2.2.1.2.1.1.1.1.1	0.904893813481071	.	17200001	17440000	#FF4848	1	0.875
chr1	17440001	17760000	A.1.2.1.2.1.1.2.1.2.1	0.941828254847645	.	17440001	17760000	#FF4848	1	0.875
chr1	17760001	18000000	A.1.1.2.1.1.1.2.2	0.983379501385042	.	17760001	18000000	#FF0000	1	1
chr1	18000001	18080000	A.1.2.2.2.1.1.2.1.1.1	0.89196675900277	.	18000001	18080000	#FF4848	1	0.875
chr1	18080001	18240000	A.2.1.1.1.1.1.1	0.867959372114497	.	18080001	18240000	#FF9191	1	0.75
chr1	18240001	18440000	A.2.1.2.1.2.2.1.1.1.2	0.815327793167128	.	18240001	18440000	#FF9191	1	0.75
chr1	18440001	18520000	A.1.2.1.2.2.1.1.1.2	0.92797783933518	.	18440001	18520000	#FF4848	1	0.875
chr1	18520001	18600000	A.1.2.1.2.2.2.2.1	0.920590951061865	.	18520001	18600000	#FF4848	1	0.875
chr1	18600001	18720000	A.1.2.2.1.2.1.1.2	0.902123730378578	.	18600001	18720000	#FF4848	1	0.875
chr1	18720001	19240000	A.2.1.2.1.2.1.1.2.2	0.821791320406279	.	18720001	19240000	#FF9191	1	0.75
chr1	19240001	19360000	A.1.1.2.2.1.1.2.2.2	0.969529085872576	.	19240001	19360000	#FF0000	1	1
chr1	19360001	19600000	A.1.2.2.2.2.2.1.1.2	0.874422899353647	.	19360001	19600000	#FF4848	1	0.875
chr1	19600001	19680000	A.1.1.2.1.1.2.1	0.982456140350877	.	19600001	19680000	#FF0000	1	1
chr1	19680001	20000000	A.1.2.2.2.2.2.1.2.1	0.873499538319483	.	19680001	20000000	#FF4848	1	0.875
chr1	20000001	20120000	A.1.2.1.1.1.1.2.2	0.958448753462604	.	20000001	20120000	#FF4848	1	0.875
chr1	20120001	20200000	A.1.2.1.1.1.1.1.1	0.962142197599261	.	20120001	20200000	#FF4848	1	0.875
chr1	20200001	20720000	A.2.2.2.1.2.1.1.1.1.1	0.739612188365651	.	20200001	20720000	#FFDADA	1	0.625
chr1	20720001	20800000	A.1.2.1.1.2.2.2.2	0.945521698984303	.	20720001	20800000	#FF4848	1	0.875
chr1	20800001	21040000	A.1.2.1.2.2.2.2.2	0.919667590027701	.	20800001	21040000	#FF4848	1	0.875
chr1	21040001	21520000	A.2.2.2.1.2.2.2.1	0.725761772853186	.	21040001	21520000	#FFDADA	1	0.625
chr1	21520001	21680000	A.1.1.2.1.1.1.1	0.986149584487535	.	21520001	21680000	#FF0000	1	1
chr1	21680001	21800000	A.1.2.1.2.2.1.1.1.1.1	0.929824561403509	.	21680001	21800000	#FF4848	1	0.875
chr1	21800001	22040000	A.1.2.2.2.1.1.2.1.1.2	0.891043397968606	.	21800001	22040000	#FF4848	1	0.875
chr1	22040001	22120000	A.1.2.2.2.1.2.2.1.1	0.886426592797784	.	22040001	22120000	#FF4848	1	0.875
chr1	22120001	22560000	A.1.2.2.1.2.1.2.2.1	0.900277008310249	.	22120001	22560000	#FF4848	1	0.875
chr1	22560001	22640000	A.1.1.2.1.2.1.2.2	0.977839335180055	.	22560001	22640000	#FF0000	1	1
chr1	22640001	22760000	A.1.1.2.2.1.1.2.2.1	0.97045244690674	.	22640001	22760000	#FF0000	1	1
chr1	22760001	23120000	A.2.1.1.1.2.2.2.2.2	0.854108956602031	.	22760001	23120000	#FF9191	1	0.75
chr1	23120001	23280000	A.1.2.1.2.1.1.2.2	0.939981532779317	.	23120001	23280000	#FF4848	1	0.875
chr1	23280001	23360000	A.1.2.2.2.1.2.2.2.1	0.883656509695291	.	23280001	23360000	#FF4848	1	0.875
chr1	23360001	23560000	A.1.2.2.2.1.2.2.1.2.2	0.884579870729455	.	23360001	23560000	#FF4848	1	0.875
chr1	23560001	23680000	A.2.1.1.1.2.1.2.1	0.860572483841182	.	23560001	23680000	#FF9191	1	0.75
chr1	23680001	23800000	A.1.1.1.2.2.1.1	0.988919667590028	.	23680001	23800000	#FF0000	1	1
chr1	23800001	24280000	A.2.1.1.2.1.1.1.1	0.853185595567867	.	23800001	24280000	#FF9191	1	0.75
chr1	24360001	24400000	A.2.1.1.2.1.1.1.1	0.853185595567867	.	24360001	24400000	#FF9191	1	0.75
chr1	24400001	24600000	A.1.2.2.2.1.1.1.2	0.892890120036934	.	24400001	24600000	#FF4848	1	0.875
chr1	24600001	24720000	A.1.2.1.2.2.1.1.1.1.2	0.928901200369344	.	24600001	24720000	#FF4848	1	0.875
chr1	24720001	25160000	A.2.1.1.2.2.2.1.1.2	0.83471837488458	.	24720001	25160000	#FF9191	1	0.75
chr1	25160001	25280000	A.1.2.2.2.2.2.1.1.1.2	0.875346260387812	.	25160001	25280000	#FF4848	1	0.875
chr1	25280001	25560000	A.1.2.2.2.2.2.1.1.1.1	0.876269621421976	.	25280001	25560000	#FF4848	1	0.875
chr1	25560001	25720000	A.1.2.2.1.1.1.2.2.1	0.91320406278855	.	25560001	25720000	#FF4848	1	0.875
chr1	25720001	25840000	A.1.2.2.1.1.1.1.1.2	0.917820867959372	.	25720001	25840000	#FF4848	1	0.875
chr1	25840001	26120000	A.1.2.2.1.1.1.2.2.2	0.912280701754386	.	25840001	26120000	#FF4848	1	0.875
chr1	26120001	26240000	A.1.2.1.1.2.1.1.1	0.954755309325946	.	26120001	26240000	#FF4848	1	0.875
chr1	26240001	26400000	A.1.2.1.2.1.2.1.2.1	0.937211449676824	.	26240001	26400000	#FF4848	1	0.875
chr1	26400001	26520000	A.1.1.2.2.1.1.1.1	0.975069252077562	.	26400001	26520000	#FF0000	1	1
chr1	26520001	26600000	A.1.2.1.1.1.2.1.1	0.957525392428439	.	26520001	26600000	#FF4848	1	0.875
chr1	26600001	26800000	A.1.2.1.2.2.1.2.1.1	0.926131117266851	.	26600001	26800000	#FF4848	1	0.875
chr1	26800001	27280000	A.1.2.2.1.1.2.1.2.1	0.909510618651893	.	26800001	27280000	#FF4848	1	0.875
chr1	27280001	27440000	A.1.2.1.1.2.1.2.1	0.952908587257618	.	27280001	27440000	#FF4848	1	0.875
chr1	27440001	27600000	A.1.1.2.1.2.2.1	0.976915974145891	.	27440001	27600000	#FF0000	1	1
chr1	27600001	27720000	A.1.2.1.1.1.1.2.1.2	0.959372114496768	.	27600001	27720000	#FF4848	1	0.875
chr1	27720001	28200000	A.2.1.1.2.1.2.2.2.2	0.845798707294552	.	27720001	28200000	#FF9191	1	0.75
chr1	28200001	28320000	A.1.1.2.2.2.1.1	0.967682363804247	.	28200001	28320000	#FF0000	1	1
chr1	28320001	28440000	A.2.1.1.2.2.2.1.1.1.1	0.836565096952909	.	28320001	28440000	#FF9191	1	0.75
chr1	28440001	28560000	A.1.1.2.2.2.1.2	0.966759002770083	.	28440001	28560000	#FF0000	1	1
chr1	28560001	28840000	A.1.2.1.2.1.2.2.2.1.2	0.933518005540166	.	28560001	28840000	#FF4848	1	0.875
chr1	28840001	28960000	A.1.1.2.1.1.1.2.1.2	0.984302862419206	.	28840001	28960000	#FF0000	1	1
chr1	28960001	29200000	A.1.2.1.2.1.2.1.2.2	0.936288088642659	.	28960001	29200000	#FF4848	1	0.875
chr1	29200001	29440000	A.2.2.2.1.1.1.1.1	0.74792243767313	.	29200001	29440000	#FFDADA	1	0.625
chr1	29440001	29600000	A.1.2.1.2.1.2.2.2.2.1.1	0.932594644506002	.	29440001	29600000	#FF4848	1	0.875
chr1	29640001	29840000	A.1.2.2.2.1.1.1.1.2	0.893813481071099	.	29640001	29840000	#FF4848	1	0.875
chr1	29840001	29880000	A.2.1.2.1.2.1.1.2.1.1	0.823638042474608	.	29840001	29880000	#FF9191	1	0.75
chr1	30000001	30360000	A.2.1.2.1.2.1.1.2.1.1	0.823638042474608	.	30000001	30360000	#FF9191	1	0.75
chr1	30360001	30640000	A.2.1.1.2.1.1.1.2	0.852262234533703	.	30360001	30640000	#FF9191	1	0.75
chr1	30640001	30800000	A.2.1.2.1.2.2.1.1.2	0.814404432132964	.	30640001	30800000	#FF9191	1	0.75
chr1	30800001	30960000	A.1.2.1.2.2.2.1	0.92151431209603	.	30800001	30960000	#FF4848	1	0.875
chr1	30960001	31240000	A.1.2.2.2.2.2.2.1.2.1	0.87072945521699	.	30960001	31240000	#FF4848	1	0.875
chr1	31240001	31440000	A.2.1.1.2.2.1.1.2.2.1	0.842105263157895	.	31240001	31440000	#FF9191	1	0.75
chr1	31440001	31640000	A.1.2.1.2.1.1.1.1	0.944598337950138	.	31440001	31640000	#FF4848	1	0.875
chr1	31640001	31840000	A.2.1.1.1.1.1.2.1.1	0.867036011080332	.	31640001	31840000	#FF9191	1	0.75
chr1	31840001	32040000	A.1.2.2.1.1.2.2.1.2	0.9067405355494	.	31840001	32040000	#FF4848	1	0.875
chr1	32040001	32240000	A.1.2.1.1.1.2.1.2	0.956602031394275	.	32040001	32240000	#FF4848	1	0.875
chr1	32240001	32440000	A.1.2.2.2.2.1.2.2.1	0.878116343490305	.	32240001	32440000	#FF4848	1	0.875
chr1	32440001	32720000	A.2.1.1.1.2.2.1.2.1	0.857802400738689	.	32440001	32720000	#FF9191	1	0.75
chr1	32720001	32840000	A.1.1.2.1.2.2.2	0.975992613111727	.	32720001	32840000	#FF0000	1	1
chr1	32840001	32920000	A.1.2.1.1.2.1.1.2	0.953831948291782	.	32840001	32920000	#FF4848	1	0.875
chr1	32920001	33120000	A.1.2.2.1.1.2.2.1.1	0.907663896583564	.	32920001	33120000	#FF4848	1	0.875
chr1	33120001	33280000	A.1.1.2.1.2.1.1.1	0.980609418282548	.	33120001	33280000	#FF0000	1	1
chr1	33280001	33600000	A.2.1.1.1.2.1.1	0.861495844875346	.	33280001	33600000	#FF9191	1	0.75
chr1	33600001	33800000	A.2.1.1.2.2.1.1.1.2	0.843951985226224	.	33600001	33800000	#FF9191	1	0.75
chr1	33800001	34160000	A.2.2.2.2.1.2.2.1	0.714681440443213	.	33800001	34160000	#FFDADA	1	0.625
chr1	34160001	34560000	B.1.1.2.2.1.2.1.1.1.2	0.596491228070175	.	34160001	34560000	#DADAFF	1	0.5
chr1	34560001	34760000	B.1.2.2.2.1.1.1.2	0.454293628808864	.	34560001	34760000	#9191FF	1	0.375
chr1	34760001	34840000	B.1.2.2.2.1.1.1.1	0.455216989843029	.	34760001	34840000	#9191FF	1	0.375
chr1	34840001	34920000	B.1.1.2.1.2.2.2.2	0.602031394275162	.	34840001	34920000	#DADAFF	1	0.5
chr1	34920001	35120000	B.1.1.2.1.1.2.1	0.623268698060942	.	34920001	35120000	#DADAFF	1	0.5
chr1	35120001	35200000	B.1.1.2.1.2.1.1.1.1.2	0.61865189289012	.	35120001	35200000	#DADAFF	1	0.5
chr1	35200001	35400000	A.2.2.2.1.2.2.1.2.1.2.1	0.729455216989843	.	35200001	35400000	#FFDADA	1	0.625
chr1	35400001	35600000	A.2.1.2.1.2.1.2.2.2	0.817174515235457	.	35400001	35600000	#FF9191	1	0.75
chr1	35600001	35760000	A.2.1.2.1.2.1.1.1	0.824561403508772	.	35600001	35760000	#FF9191	1	0.75
chr1	35760001	36040000	A.2.1.2.2.2.1.2.1	0.795013850415512	.	35760001	36040000	#FF9191	1	0.75
chr1	36040001	36200000	A.2.1.1.2.2.2.2.2.1	0.831948291782087	.	36040001	36200000	#FF9191	1	0.75
chr1	36200001	36440000	A.2.1.1.2.2.1.2.1.2	0.839335180055402	.	36200001	36440000	#FF9191	1	0.75
chr1	36440001	36680000	A.2.1.1.1.2.2.2.2.1	0.855032317636196	.	36440001	36680000	#FF9191	1	0.75
chr1	36680001	36800000	A.1.2.2.2.1.2.1.2	0.887349953831948	.	36680001	36800000	#FF4848	1	0.875
chr1	36800001	37000000	A.1.2.2.1.2.1.1.1.2	0.903047091412742	.	36800001	37000000	#FF4848	1	0.875
chr1	37000001	37080000	A.1.2.2.2.2.2.2.2	0.868882733148661	.	37000001	37080000	#FF4848	1	0.875
chr1	37080001	37240000	A.2.2.2.1.2.2.1.2.2.1	0.727608494921514	.	37080001	37240000	#FFDADA	1	0.625
chr1	37240001	37400000	A.2.1.1.1.1.1.2.1.2	0.866112650046168	.	37240001	37400000	#FF9191	1	0.75
chr1	37400001	37560000	A.2.1.1.2.1.2.2.1.1.1	0.84949215143121	.	37400001	37560000	#FF9191	1	0.75
chr1	37560001	37760000	A.2.1.2.1.2.2.1.2.2	0.812557710064635	.	37560001	37760000	#FF9191	1	0.75
chr1	37760001	37880000	A.2.1.2.1.2.1.2.2.1.2	0.818097876269621	.	37760001	37880000	#FF9191	1	0.75
chr1	37880001	38040000	A.2.1.1.2.2.1.1.1.1	0.844875346260388	.	37880001	38040000	#FF9191	1	0.75
chr1	38040001	38200000	A.1.2.2.1.1.1.2.1.2.1	0.915050784856879	.	38040001	38200000	#FF4848	1	0.875
chr1	38200001	38320000	A.1.2.1.2.2.1.2.2.1	0.923361034164358	.	38200001	38320000	#FF4848	1	0.875
chr1	38320001	38480000	A.1.2.2.1.2.2.2.1	0.896583564173592	.	38320001	38480000	#FF4848	1	0.875
chr1	38480001	38800000	A.2.1.2.2.1.1.2.1.2.1	0.807017543859649	.	38480001	38800000	#FF9191	1	0.75
chr1	38800001	38880000	A.2.2.2.1.2.2.1.2.1.1.1.2	0.732225300092336	.	38800001	38880000	#FFDADA	1	0.625
chr1	38880001	38960000	A.2.2.2.1.2.2.1.2.1.1.2.1	0.731301939058172	.	38880001	38960000	#FFDADA	1	0.625
chr1	38960001	39080000	A.2.2.2.1.1.2.1.1.2.1	0.743305632502308	.	38960001	39080000	#FFDADA	1	0.625
chr1	39080001	39320000	A.2.2.2.2.1.2.1.2.1.2	0.716528162511542	.	39080001	39320000	#FFDADA	1	0.625
chr1	39320001	39480000	A.2.1.1.2.1.2.2.1.1.2	0.848568790397045	.	39320001	39480000	#FF9191	1	0.75
chr1	39480001	39760000	A.2.1.1.2.2.1.2.2.2	0.837488457987073	.	39480001	39760000	#FF9191	1	0.75
chr1	39760001	39960000	A.2.1.1.2.2.1.2.2.1	0.838411819021237	.	39760001	39960000	#FF9191	1	0.75
chr1	39960001	40280000	A.1.2.2.2.2.1.1.2	0.880886426592798	.	39960001	40280000	#FF4848	1	0.875
chr1	40280001	40520000	A.1.2.1.2.2.1.2.2.2	0.922437673130194	.	40280001	40520000	#FF4848	1	0.875
chr1	40520001	40680000	A.2.1.2.2.2.2.1.1	0.793167128347184	.	40520001	40680000	#FF9191	1	0.75
chr1	40680001	40920000	A.2.1.2.2.2.1.1	0.795937211449677	.	40680001	40920000	#FF9191	1	0.75
chr1	40920001	41120000	A.2.1.1.2.2.1.2.1.1	0.840258541089566	.	40920001	41120000	#FF9191	1	0.75
chr1	41120001	41240000	A.2.1.1.1.1.2.1.2	0.863342566943675	.	41120001	41240000	#FF9191	1	0.75
chr1	41240001	41480000	A.1.2.2.2.2.1.2.1.2	0.879039704524469	.	41240001	41480000	#FF4848	1	0.875
chr1	41480001	41600000	A.2.2.2.1.1.1.2.1	0.746075715604801	.	41480001	41600000	#FFDADA	1	0.625
chr1	41600001	42080000	A.2.1.2.2.1.1.2.1.1	0.807940904893813	.	41600001	42080000	#FF9191	1	0.75
chr1	42080001	42200000	A.1.2.2.2.2.2.2.1.1	0.871652816251154	.	42080001	42200000	#FF4848	1	0.875
chr1	42200001	42280000	A.2.1.2.1.2.1.2.2.1.1	0.819021237303786	.	42200001	42280000	#FF9191	1	0.75
chr1	42280001	42440000	A.2.1.2.1.2.1.1.2.1.2	0.822714681440443	.	42280001	42440000	#FF9191	1	0.75
chr1	42440001	42640000	A.2.1.2.2.1.2.1.2.2.2	0.79870729455217	.	42440001	42640000	#FF9191	1	0.75
chr1	42640001	42800000	A.2.2.2.1.1.1.1.2	0.746999076638966	.	42640001	42800000	#FFDADA	1	0.625
chr1	42800001	42960000	A.2.2.2.2.1.2.2.2.2	0.71191135734072	.	42800001	42960000	#FFDADA	1	0.625
chr1	42960001	43240000	A.2.1.2.2.1.2.1.2.2.1	0.799630655586334	.	42960001	43240000	#FF9191	1	0.75
chr1	43240001	43360000	A.2.1.1.2.2.1.1.2.1	0.843028624192059	.	43240001	43360000	#FF9191	1	0.75
chr1	43360001	43520000	A.1.2.1.1.2.2.1.1	0.951061865189289	.	43360001	43520000	#FF4848	1	0.875
chr1	43520001	43640000	A.2.1.1.2.2.2.2.1	0.832871652816251	.	43520001	43640000	#FF9191	1	0.75
chr1	43640001	43720000	A.2.1.2.1.2.1.2.1.2	0.81994459833795	.	43640001	43720000	#FF9191	1	0.75
chr1	43720001	43880000	A.1.2.1.2.1.2.2.2.2.1.2	0.931671283471837	.	43720001	43880000	#FF4848	1	0.875
chr1	43880001	44160000	A.1.2.1.2.1.2.2.2.1.1	0.934441366574331	.	43880001	44160000	#FF4848	1	0.875
chr1	44160001	44360000	A.2.1.1.2.2.2.1.2	0.833795013850416	.	44160001	44360000	#FF9191	1	0.75
chr1	44360001	44480000	A.1.2.1.2.1.2.2.1	0.935364727608495	.	44360001	44480000	#FF4848	1	0.875
chr1	44480001	44600000	A.2.1.1.2.2.2.2.2.2	0.831024930747922	.	44480001	44600000	#FF9191	1	0.75
chr1	44600001	44760000	A.2.1.1.1.2.2.2.1	0.85595567867036	.	44600001	44760000	#FF9191	1	0.75
chr1	44760001	45000000	A.2.2.2.1.2.1.1.1.1.2	0.738688827331487	.	44760001	45000000	#FFDADA	1	0.625
chr1	45000001	45120000	A.1.2.2.1.2.2.1.2	0.897506925207756	.	45000001	45120000	#FF4848	1	0.875
chr1	45120001	45320000	A.1.2.2.1.2.1.2.2.2	0.899353647276085	.	45120001	45320000	#FF4848	1	0.875
chr1	45320001	45480000	A.1.2.2.2.1.2.1.1	0.888273314866113	.	45320001	45480000	#FF4848	1	0.875
chr1	45480001	45600000	A.2.1.1.2.2.1.1.2.2.2	0.84118190212373	.	45480001	45600000	#FF9191	1	0.75
chr1	45600001	45800000	A.2.1.2.2.1.2.1.2.1.2	0.800554016620499	.	45600001	45800000	#FF9191	1	0.75
chr1	45800001	46000000	A.1.2.2.1.2.2.2.2	0.895660203139428	.	45800001	46000000	#FF4848	1	0.875
chr1	46000001	46120000	A.1.2.2.1.1.1.1.1.1	0.918744228993536	.	46000001	46120000	#FF4848	1	0.875
chr1	46120001	46440000	A.2.1.1.2.2.2.1.1.1.2	0.835641735918744	.	46120001	46440000	#FF9191	1	0.75
chr1	46440001	46680000	A.2.1.1.2.1.2.2.1.2	0.847645429362881	.	46440001	46680000	#FF9191	1	0.75
chr1	46680001	46760000	A.1.1.2.2.1.2	0.968605724838412	.	46680001	46760000	#FF0000	1	1
chr1	46760001	46840000	A.1.2.1.2.1.1.1.2	0.943674976915974	.	46760001	46840000	#FF4848	1	0.875
chr1	46840001	47120000	A.1.2.2.2.2.1.1.1	0.881809787626962	.	46840001	47120000	#FF4848	1	0.875
chr1	47120001	47240000	A.2.2.2.1.1.1.2.2	0.745152354570637	.	47120001	47240000	#FFDADA	1	0.625
chr1	47240001	47400000	A.2.2.2.1.1.2.1.1.2.2	0.742382271468144	.	47240001	47400000	#FFDADA	1	0.625
chr1	47400001	47640000	A.2.2.2.1.1.2.1.2	0.74145891043398	.	47400001	47640000	#FFDADA	1	0.625
chr1	47640001	47800000	A.2.1.2.2.2.2.1.2	0.792243767313019	.	47640001	47800000	#FF9191	1	0.75
chr1	47800001	48280000	A.2.2.2.2.1.1.1.2	0.722991689750693	.	47800001	48280000	#FFDADA	1	0.625
chr1	48280001	48400000	B.1.1.2.1.2.1.2.1.2.1.1	0.614035087719298	.	48280001	48400000	#DADAFF	1	0.5
chr1	48400001	48600000	B.1.1.2.1.2.1.2.2.1.2	0.607571560480148	.	48400001	48600000	#DADAFF	1	0.5
chr1	48600001	48760000	B.2.1.2.1.1.1.2.2.2.1.1	0.312096029547553	.	48600001	48760000	#4848FF	1	0.25
chr1	48760001	48840000	B.2.2.1.1.1.1.2.2.2.1.1.2	0.179132040627886	.	48760001	48840000	#0000FF	1	0.125
chr1	48840001	49000000	B.2.2.1.1.1.1.1.1.2.2.1.2	0.192059095106187	.	48840001	49000000	#0000FF	1	0.125
chr1	49000001	49200000	B.1.2.2.2.2.1.1.2.1.2.2	0.430286241920591	.	49000001	49200000	#9191FF	1	0.375
chr1	49200001	49400000	B.2.1.2.1.2.1.1.2.1.2	0.285318559556787	.	49200001	49400000	#4848FF	1	0.25
chr1	49400001	49680000	B.2.1.1.2.1.1.2.2.2	0.364727608494922	.	49400001	49680000	#4848FF	1	0.25
chr1	49680001	49800000	B.2.2.1.1.1.1.2.1.1.2.2	0.185595567867036	.	49680001	49800000	#0000FF	1	0.125
chr1	49800001	50200000	B.2.1.1.1.1.2.1.2.1.2.2.2	0.401662049861496	.	49800001	50200000	#4848FF	1	0.25
chr1	50200001	50280000	B.2.2.1.1.1.1.1.1.2.1	0.19482917820868	.	50200001	50280000	#0000FF	1	0.125
chr1	50280001	50360000	B.2.1.2.1.1.1.2.1.1.1	0.319482917820868	.	50280001	50360000	#4848FF	1	0.25
chr1	50360001	50600000	B.2.1.1.2.2.1.2.1.2	0.350877192982456	.	50360001	50600000	#4848FF	1	0.25
chr1	50600001	50800000	B.2.1.1.2.2.1.2.2.2	0.348107109879963	.	50600001	50800000	#4848FF	1	0.25
chr1	50800001	51040000	B.1.1.2.2.2.1.2.1.2	0.58264081255771	.	50800001	51040000	#DADAFF	1	0.5
chr1	51040001	51200000	B.1.2.2.2.1.2.1.1.2.1	0.447830101569714	.	51040001	51200000	#9191FF	1	0.375
chr1	51200001	51280000	B.1.2.2.2.2.1.2	0.426592797783933	.	51200001	51280000	#9191FF	1	0.375
chr1	51280001	51520000	B.1.1.2.1.2.1.2.1.1	0.614958448753463	.	51280001	51520000	#DADAFF	1	0.5
chr1	51520001	51720000	B.1.1.2.1.2.1.2.2.1.1	0.608494921514312	.	51520001	51720000	#DADAFF	1	0.5
chr1	51720001	51880000	A.2.2.2.2.2.1.1	0.710987996306556	.	51720001	51880000	#FFDADA	1	0.625
chr1	51880001	52040000	A.2.2.2.2.1.2.1.1	0.718374884579871	.	51880001	52040000	#FFDADA	1	0.625
chr1	52040001	52440000	A.2.1.2.2.1.1.1.1.2	0.809787626962142	.	52040001	52440000	#FF9191	1	0.75
chr1	52440001	52600000	A.2.2.2.1.1.2.1.1.1	0.744228993536473	.	52440001	52600000	#FFDADA	1	0.625
chr1	52600001	52920000	A.2.1.2.2.1.1.2.1.2.2	0.806094182825485	.	52600001	52920000	#FF9191	1	0.75
chr1	52920001	53080000	A.2.2.2.2.2.2	0.706371191135734	.	52920001	53080000	#FFDADA	1	0.625
chr1	53080001	53320000	A.2.1.2.2.1.2.2.2	0.796860572483841	.	53080001	53320000	#FF9191	1	0.75
chr1	53320001	53400000	A.2.1.1.2.1.2.1	0.850415512465374	.	53320001	53400000	#FF9191	1	0.75
chr1	53400001	53720000	A.2.1.1.2.1.2.2.2.1	0.846722068328717	.	53400001	53720000	#FF9191	1	0.75
chr1	53720001	53920000	A.1.2.2.2.2.2.2.1.2.2	0.869806094182826	.	53720001	53920000	#FF4848	1	0.875
chr1	53920001	54000000	A.2.1.1.1.2.2.1.1	0.858725761772853	.	53920001	54000000	#FF9191	1	0.75
chr1	54000001	54200000	A.2.1.2.2.1.2.1.2.1.1	0.801477377654663	.	54000001	54200000	#FF9191	1	0.75
chr1	54200001	54360000	A.2.1.2.2.1.1.2.2	0.80517082179132	.	54200001	54360000	#FF9191	1	0.75
chr1	54360001	54480000	A.2.1.2.2.1.2.1.1.1	0.804247460757156	.	54360001	54480000	#FF9191	1	0.75
chr1	54480001	54640000	A.2.1.2.2.2.2.2	0.791320406278855	.	54480001	54640000	#FF9191	1	0.75
chr1	54640001	54800000	A.2.1.1.1.2.2.1.2.2	0.856879039704525	.	54640001	54800000	#FF9191	1	0.75
chr1	54800001	54960000	A.2.1.2.2.1.1.1.1.1	0.810710987996307	.	54800001	54960000	#FF9191	1	0.75
chr1	54960001	55160000	A.2.1.2.2.1.2.1.1.2.1	0.803324099722992	.	54960001	55160000	#FF9191	1	0.75
chr1	55160001	55280000	A.2.1.2.2.1.2.2.1	0.797783933518006	.	55160001	55280000	#FF9191	1	0.75
chr1	55280001	55360000	A.2.1.2.2.1.1.1.2	0.808864265927978	.	55280001	55360000	#FF9191	1	0.75
chr1	55360001	55520000	A.2.1.2.2.1.2.1.1.2.2	0.802400738688827	.	55360001	55520000	#FF9191	1	0.75
chr1	55520001	55680000	B.1.2.2.2.1.2.1.2.2.2	0.442289935364728	.	55520001	55680000	#9191FF	1	0.375
chr1	55680001	56040000	B.1.1.2.2.1.2.1.2	0.592797783933518	.	55680001	56040000	#DADAFF	1	0.5
chr1	56040001	56360000	B.2.1.1.2.1.1.2.2.1.2	0.365650969529086	.	56040001	56360000	#4848FF	1	0.25
chr1	56360001	56520000	B.2.2.2.2.2.2.1.1.1.1.2	0.0120036934441367	.	56360001	56520000	#0000FF	1	0.125
chr1	56520001	56760000	B.2.1.1.2.1.1.2.1.1.1	0.369344413665743	.	56520001	56760000	#4848FF	1	0.25
chr1	56760001	57080000	B.1.2.2.2.1.2.1.1.1.1	0.449676823638042	.	56760001	57080000	#9191FF	1	0.375
chr1	57080001	57240000	B.2.1.2.1.1.2.1.1.2.2.2.1	0.303785780240074	.	57080001	57240000	#4848FF	1	0.25
chr1	57240001	57720000	B.1.2.2.1.2.2.1.1.1.2	0.472760849492151	.	57240001	57720000	#9191FF	1	0.375
chr1	57720001	57960000	B.2.2.1.1.2.1.1.1.2.1.1.2	0.152354570637119	.	57720001	57960000	#0000FF	1	0.125
chr1	57960001	58120000	B.2.2.1.1.1.2.2.2.2.1.2.2	0.15881809787627	.	57960001	58120000	#0000FF	1	0.125
chr1	58120001	58240000	B.2.1.2.1.2.1.2.1.2.2	0.274238227146814	.	58120001	58240000	#4848FF	1	0.25
chr1	58240001	58320000	B.2.2.1.1.1.1.2.1.1.1.1	0.189289012003693	.	58240001	58320000	#0000FF	1	0.125
chr1	58320001	58520000	B.2.1.2.1.2.1.2.1.1.1	0.278855032317636	.	58320001	58520000	#4848FF	1	0.25
chr1	58520001	58640000	B.2.1.2.1.2.1.2.1.1.2.1	0.277931671283472	.	58520001	58640000	#4848FF	1	0.25
chr1	58640001	58920000	B.1.2.2.2.2.1.1.2.1.2.1	0.431209602954755	.	58640001	58920000	#9191FF	1	0.375
chr1	58920001	59200000	B.1.1.2.2.2.2.1	0.579870729455217	.	58920001	59200000	#DADAFF	1	0.5
chr1	59200001	59320000	B.1.2.2.2.1.1.2.1.1	0.4533702677747	.	59200001	59320000	#9191FF	1	0.375
chr1	59320001	59520000	B.1.1.2.1.2.1.2.1.2.2.2.2	0.609418282548476	.	59320001	59520000	#DADAFF	1	0.5
chr1	59520001	59960000	B.1.1.2.1.1.1.2.1	0.625115420129271	.	59520001	59960000	#DADAFF	1	0.5
chr1	59960001	60320000	B.1.1.2.2.1.2.2.2.1.2	0.588180978762696	.	59960001	60320000	#DADAFF	1	0.5
chr1	60320001	60800000	B.1.2.2.1.1.1.2.2.1.2	0.506925207756233	.	60320001	60800000	#9191FF	1	0.375
chr1	60800001	61000000	B.2.1.2.1.1.1.2.1.1.2.1.2	0.317636195752539	.	60800001	61000000	#4848FF	1	0.25
chr1	61000001	61280000	B.2.1.1.2.2.1.2.2.1.1	0.349953831948292	.	61000001	61280000	#4848FF	1	0.25
chr1	61280001	61360000	B.2.2.1.1.1.1.1.1.2.2.2	0.191135734072022	.	61280001	61360000	#0000FF	1	0.125
chr1	61360001	61640000	B.1.2.2.1.1.2.2.2.1.2	0.49584487534626	.	61360001	61640000	#9191FF	1	0.375
chr1	61640001	61920000	B.1.2.2.2.1.2.2.2.2	0.436749769159741	.	61640001	61920000	#9191FF	1	0.375
chr1	61920001	62120000	B.1.2.2.2.1.2.1.2.1.2.2	0.444136657433056	.	61920001	62120000	#9191FF	1	0.375
chr1	62120001	62400000	B.1.1.2.1.1.1.1.2	0.626038781163435	.	62120001	62400000	#DADAFF	1	0.5
chr1	62400001	62560000	B.1.2.2.2.1.2.2.1.1	0.441366574330563	.	62400001	62560000	#9191FF	1	0.375
chr1	62560001	62680000	A.2.2.2.2.2.1.2.1.2.1	0.709141274238227	.	62560001	62680000	#FFDADA	1	0.625
chr1	62680001	62880000	A.2.2.2.2.2.1.2.2	0.707294552169898	.	62680001	62880000	#FFDADA	1	0.625
chr1	62880001	63240000	B.1.1.2.1.1.1.1.1	0.626962142197599	.	62880001	63240000	#DADAFF	1	0.5
chr1	63240001	63600000	B.1.2.2.1.1.1.1.2.2.1	0.515235457063712	.	63240001	63600000	#9191FF	1	0.375
chr1	63600001	63800000	B.2.1.2.1.1.1.2.2.1.1	0.313942751615882	.	63600001	63800000	#4848FF	1	0.25
chr1	63800001	64000000	B.2.1.2.1.1.1.1.1.2.1.1	0.327793167128347	.	63800001	64000000	#4848FF	1	0.25
chr1	64000001	64440000	B.1.2.2.1.2.2.2.2.2.2.1	0.457063711911357	.	64000001	64440000	#9191FF	1	0.375
chr1	64440001	64720000	B.2.1.2.1.1.1.1.1.1	0.328716528162512	.	64440001	64720000	#4848FF	1	0.25
chr1	64720001	64960000	B.1.1.2.2.2.1.2.1.1	0.583564173591874	.	64720001	64960000	#DADAFF	1	0.5
chr1	64960001	65080000	B.2.1.2.1.1.2.2.2.1.2	0.292705447830102	.	64960001	65080000	#4848FF	1	0.25
chr1	65080001	65320000	B.1.1.2.2.1.2.2.2.1.1.1	0.590027700831025	.	65080001	65320000	#DADAFF	1	0.5
chr1	65320001	65440000	B.1.1.2.1.2.2.1.2.2	0.60387811634349	.	65320001	65440000	#DADAFF	1	0.5
chr1	65440001	65520000	B.1.1.2.1.2.2.1.2.1	0.604801477377655	.	65440001	65520000	#DADAFF	1	0.5
chr1	65520001	65640000	B.1.1.2.1.2.1.2.1.2.1.2	0.613111726685134	.	65520001	65640000	#DADAFF	1	0.5
chr1	65640001	65920000	B.1.1.2.2.1.2.2.2.1.1.2	0.589104339796861	.	65640001	65920000	#DADAFF	1	0.5
chr1	65920001	66000000	B.2.1.2.1.1.2.1.1.1.2.1	0.307479224376731	.	65920001	66000000	#4848FF	1	0.25
chr1	66000001	66160000	B.2.1.2.1.1.1.2.1.1.2.2.2	0.315789473684211	.	66000001	66160000	#4848FF	1	0.25
chr1	66160001	66400000	B.2.2.1.1.2.2.1.1.1.1	0.134810710987996	.	66160001	66400000	#0000FF	1	0.125
chr1	66400001	66600000	B.2.1.2.1.1.1.2.2.1.2	0.313019390581717	.	66400001	66600000	#4848FF	1	0.25
chr1	66600001	66720000	B.2.1.2.1.2.1.2.2.2.1	0.270544783010157	.	66600001	66720000	#4848FF	1	0.25
chr1	66720001	66880000	B.2.1.2.1.2.1.2.2.2.2	0.269621421975993	.	66720001	66880000	#4848FF	1	0.25
chr1	66880001	67000000	B.2.1.2.1.2.1.1.2.2.1.2	0.283471837488458	.	66880001	67000000	#4848FF	1	0.25
chr1	67000001	67240000	B.2.2.2.1.2.1.2.1.1	0.0461680517082179	.	67000001	67240000	#0000FF	1	0.125
chr1	67240001	67400000	B.2.1.2.1.2.1.1.2.2.2.1.2	0.281625115420129	.	67240001	67400000	#4848FF	1	0.25
chr1	67400001	67640000	B.1.2.2.2.2.1.1.1.1.2	0.434903047091413	.	67400001	67640000	#9191FF	1	0.375
chr1	67640001	67720000	B.1.2.2.2.2.1.1.2.2.2	0.427516158818098	.	67640001	67720000	#9191FF	1	0.375
chr1	67720001	67840000	B.1.2.2.2.2.1.1.1.1.1	0.435826408125577	.	67720001	67840000	#9191FF	1	0.375
chr1	67840001	68000000	B.1.1.2.1.1.2.2.2	0.620498614958449	.	67840001	68000000	#DADAFF	1	0.5
chr1	68000001	68320000	B.1.1.2.2.1.1.2.1	0.599261311172669	.	68000001	68320000	#DADAFF	1	0.5
chr1	68320001	68560000	B.2.1.2.1.2.1.1.1.1.2	0.289012003693444	.	68320001	68560000	#4848FF	1	0.25
chr1	68560001	68840000	B.2.1.2.1.1.1.1.2.2.2.1	0.321329639889197	.	68560001	68840000	#4848FF	1	0.25
chr1	68840001	69280000	B.2.1.1.1.2.2.2.1.2.2.1.1	0.38134810710988	.	68840001	69280000	#4848FF	1	0.25
chr1	69280001	69440000	B.2.2.1.1.1.2.2.2.2.1.1	0.161588180978763	.	69280001	69440000	#0000FF	1	0.125
chr1	69440001	69600000	B.2.2.2.1.2.1.1.1.2	0.0480147737765466	.	69440001	69600000	#0000FF	1	0.125
chr1	69600001	69920000	B.2.1.1.2.2.1.1.1.1	0.356417359187442	.	69600001	69920000	#4848FF	1	0.25
chr1	69920001	70200000	B.2.1.1.2.2.1.2.1.1	0.351800554016621	.	69920001	70200000	#4848FF	1	0.25
chr1	70200001	70440000	B.2.1.1.2.2.2.1.1.2.1.2	0.344413665743306	.	70200001	70440000	#4848FF	1	0.25
chr1	70440001	70600000	B.2.1.1.2.2.1.2.2.1.2	0.349030470914127	.	70440001	70600000	#4848FF	1	0.25
chr1	70600001	70960000	B.1.1.2.2.1.1.1.2	0.600184672206833	.	70600001	70960000	#DADAFF	1	0.5
chr1	70960001	71320000	B.1.2.2.1.2.2.2.1.1.2.2	0.462603878116344	.	70960001	71320000	#9191FF	1	0.375
chr1	71320001	71520000	B.2.1.2.1.2.1.1.1.2.2	0.287165281625115	.	71320001	71520000	#4848FF	1	0.25
chr1	71520001	71680000	B.2.1.1.2.1.1.2.1.2	0.367497691597415	.	71520001	71680000	#4848FF	1	0.25
chr1	71680001	71800000	B.2.2.1.1.1.2.1.2.2.2.1	0.166204986149584	.	71680001	71800000	#0000FF	1	0.125
chr1	71800001	72000000	B.2.2.1.1.1.2.1.2.2.1	0.167128347183749	.	71800001	72000000	#0000FF	1	0.125
chr1	72000001	72320000	B.1.2.2.1.1.2.2.2.2	0.494921514312096	.	72000001	72320000	#9191FF	1	0.375
chr1	72320001	72480000	B.2.1.2.1.2.2.1.2.2	0.261311172668513	.	72320001	72480000	#4848FF	1	0.25
chr1	72480001	72760000	B.2.2.1.1.2.2.1.1.2.1.1	0.132963988919668	.	72480001	72760000	#0000FF	1	0.125
chr1	72760001	72880000	B.2.1.2.1.2.1.2.1.2.1	0.275161588180979	.	72760001	72880000	#4848FF	1	0.25
chr1	72880001	73080000	B.2.1.1.1.1.1.1.1	0.41735918744229	.	72880001	73080000	#4848FF	1	0.25
chr1	73080001	73200000	B.2.1.2.1.2.1.2.2.1.2.1	0.272391505078486	.	73080001	73200000	#4848FF	1	0.25
chr1	73200001	73360000	B.2.2.1.1.2.2.2.1.2.1.2	0.125577100646353	.	73200001	73360000	#0000FF	1	0.125
chr1	73360001	73480000	B.2.2.1.1.1.2.1.2.1.2.2	0.168051708217913	.	73360001	73480000	#0000FF	1	0.125
chr1	73480001	73760000	B.2.2.1.1.2.2.2.1.2.2	0.124653739612188	.	73480001	73760000	#0000FF	1	0.125
chr1	73760001	74160000	B.2.1.1.2.2.2.2.2.2.2	0.329639889196676	.	73760001	74160000	#4848FF	1	0.25
chr1	74160001	74240000	B.2.2.2.1.2.1.1.2	0.0470914127423823	.	74160001	74240000	#0000FF	1	0.125
chr1	74240001	74640000	B.2.1.1.1.1.2.1.2.2.1.2	0.397968605724838	.	74240001	74640000	#4848FF	1	0.25
chr1	74640001	74800000	B.2.2.2.1.1.1.1.2.2.1	0.061865189289012	.	74640001	74800000	#0000FF	1	0.125
chr1	74800001	75160000	B.2.1.1.1.1.2.1.2.2.1.1.1.1	0.400738688827331	.	74800001	75160000	#4848FF	1	0.25
chr1	75160001	75240000	B.2.1.2.1.1.1.2.1.2	0.314866112650046	.	75160001	75240000	#4848FF	1	0.25
chr1	75240001	75480000	B.2.1.2.1.1.1.1.1.2.2.1.2	0.325023084025854	.	75240001	75480000	#4848FF	1	0.25
chr1	75480001	75640000	B.2.2.1.1.1.2.1.1.1.2.1	0.173591874422899	.	75480001	75640000	#0000FF	1	0.125
chr1	75640001	75880000	B.2.1.2.1.2.1.2.1.1.2.2.2	0.276084949215143	.	75640001	75880000	#4848FF	1	0.25
chr1	75880001	75960000	B.2.2.2.1.1.1.1.2.2.2.1	0.0609418282548476	.	75880001	75960000	#0000FF	1	0.125
chr1	75960001	76120000	B.2.2.1.1.1.2.2.2.1	0.162511542012927	.	75960001	76120000	#0000FF	1	0.125
chr1	76120001	76280000	B.2.1.2.1.2.2.1.1.2.1.1	0.2668513388735	.	76120001	76280000	#4848FF	1	0.25
chr1	76280001	76600000	B.2.1.2.1.2.1.1.2.1.1	0.286241920590951	.	76280001	76600000	#4848FF	1	0.25
chr1	76600001	76840000	B.2.1.1.1.2.2.2.1.2.2.1.2	0.380424746075716	.	76600001	76840000	#4848FF	1	0.25
chr1	76840001	77200000	B.2.1.1.1.1.2.1.2.2.1.1.1.2	0.399815327793167	.	76840001	77200000	#4848FF	1	0.25
chr1	77200001	77320000	B.2.2.2.1.2.1.2.2.2.1	0.0424746075715605	.	77200001	77320000	#0000FF	1	0.125
chr1	77320001	77560000	B.1.2.2.2.2.2.2.2.1	0.420129270544783	.	77320001	77560000	#9191FF	1	0.375
chr1	77560001	77800000	B.2.1.1.1.2.1.1.1.2	0.393351800554017	.	77560001	77800000	#4848FF	1	0.25
chr1	77800001	78080000	B.1.2.2.2.1.2.1.1.2.2	0.446906740535549	.	77800001	78080000	#9191FF	1	0.375
chr1	78080001	78280000	B.1.1.2.2.2.1.2.2.2	0.580794090489381	.	78080001	78280000	#DADAFF	1	0.5
chr1	78280001	78520000	B.1.2.2.2.1.2.1.2.1.2.1	0.445060018467221	.	78280001	78520000	#9191FF	1	0.375
chr1	78520001	78600000	B.2.1.2.1.2.2.2.1.1.2.1	0.259464450600185	.	78520001	78600000	#4848FF	1	0.25
chr1	78600001	78760000	B.2.2.1.1.1.2.2.2.2.2	0.157894736842105	.	78600001	78760000	#0000FF	1	0.125
chr1	78760001	78920000	B.2.2.2.1.2.1.1.1.1	0.048938134810711	.	78760001	78920000	#0000FF	1	0.125
chr1	78920001	79080000	B.2.2.1.1.1.2.1.1.1.2.2.1	0.172668513388735	.	78920001	79080000	#0000FF	1	0.125
chr1	79080001	79280000	B.2.2.1.1.1.1.2.1.1.2.1.2	0.1865189289012	.	79080001	79280000	#0000FF	1	0.125
chr1	79280001	79520000	B.2.1.1.2.2.1.1.2.1.2	0.353647276084949	.	79280001	79520000	#4848FF	1	0.25
chr1	79520001	79680000	B.2.2.1.1.1.1.1.1.1	0.195752539242844	.	79520001	79680000	#0000FF	1	0.125
chr1	79680001	79920000	B.2.1.2.1.1.1.1.1.2.1.2	0.326869806094183	.	79680001	79920000	#4848FF	1	0.25
chr1	79920001	80200000	B.1.2.2.1.2.2.2.1.1.2.1.2	0.463527239150508	.	79920001	80200000	#9191FF	1	0.375
chr1	80200001	80320000	B.2.1.2.1.2.2.2.2.2.1.2.2	0.251154201292705	.	80200001	80320000	#4848FF	1	0.25
chr1	80320001	80680000	B.2.1.1.1.1.2.1.2.2.1.1.2	0.398891966759003	.	80320001	80680000	#4848FF	1	0.25
chr1	80680001	80880000	B.2.1.2.1.2.2.1.2.1.2.1	0.263157894736842	.	80680001	80880000	#4848FF	1	0.25
chr1	80880001	81040000	B.2.1.2.1.2.2.1.1.1.2	0.267774699907664	.	80880001	81040000	#4848FF	1	0.25
chr1	81040001	81160000	B.2.1.2.1.2.2.1.1.2.2	0.265004616805171	.	81040001	81160000	#4848FF	1	0.25
chr1	81160001	81320000	B.2.1.1.1.2.1.1.2.2	0.389658356417359	.	81160001	81320000	#4848FF	1	0.25
chr1	81320001	81440000	B.2.1.2.1.1.2.1.1.2.1	0.305632502308403	.	81320001	81440000	#4848FF	1	0.25
chr1	81440001	81640000	B.1.2.2.1.1.1.2.1.2.1.2	0.51061865189289	.	81440001	81640000	#9191FF	1	0.375
chr1	81640001	81760000	B.2.2.1.1.1.1.2.2.2.1.2	0.178208679593721	.	81640001	81760000	#0000FF	1	0.125
chr1	81760001	81920000	B.2.1.2.1.1.1.2.2.2.2.1	0.310249307479224	.	81760001	81920000	#4848FF	1	0.25
chr1	81920001	82040000	B.2.2.1.1.1.1.2.2.2.1.1.1	0.18005540166205	.	81920001	82040000	#0000FF	1	0.125
chr1	82040001	82240000	B.2.1.2.1.1.2.2.1.1.1.1	0.300092336103416	.	82040001	82240000	#4848FF	1	0.25
chr1	82240001	82480000	B.1.1.2.2.1.1.2.2	0.598337950138504	.	82240001	82480000	#DADAFF	1	0.5
chr1	82480001	82720000	B.2.1.1.1.2.1.1.1.1	0.394275161588181	.	82480001	82720000	#4848FF	1	0.25
chr1	82720001	83240000	B.1.2.2.1.2.2.1.2.1.1	0.469067405355494	.	82720001	83240000	#9191FF	1	0.375
chr1	83240001	83400000	B.2.1.2.1.2.1.1.1.2.1	0.28808864265928	.	83240001	83400000	#4848FF	1	0.25
chr1	83400001	83560000	B.2.1.2.1.1.2.2.2.1.1.2	0.293628808864266	.	83400001	83560000	#4848FF	1	0.25
chr1	83560001	83680000	B.2.1.2.1.1.2.2.1.2.2.1	0.296398891966759	.	83560001	83680000	#4848FF	1	0.25
chr1	83680001	83840000	B.2.2.1.1.1.1.2.1.1.1.2	0.188365650969529	.	83680001	83840000	#0000FF	1	0.125
chr1	83840001	83960000	B.2.1.2.1.1.1.2.2.2.2.2	0.30932594644506	.	83840001	83960000	#4848FF	1	0.25
chr1	83960001	84080000	B.2.1.2.1.1.1.2.1.1.2.1.1	0.318559556786704	.	83960001	84080000	#4848FF	1	0.25
chr1	84080001	84160000	B.2.1.2.1.2.2.2.1.2.1	0.257617728531856	.	84080001	84160000	#4848FF	1	0.25
chr1	84160001	84320000	B.2.1.2.1.2.2.1.1.2.1.2	0.265927977839335	.	84160001	84320000	#4848FF	1	0.25
chr1	84320001	84600000	B.1.2.2.2.1.2.1.1.1.2	0.448753462603878	.	84320001	84600000	#9191FF	1	0.375
chr1	84600001	84880000	B.1.1.2.2.1.1.1.1	0.601108033240997	.	84600001	84880000	#DADAFF	1	0.5
chr1	84880001	85240000	B.1.1.2.2.1.2.1.1.2.2	0.593721144967682	.	84880001	85240000	#DADAFF	1	0.5
chr1	85240001	85400000	B.1.2.2.2.2.2.2.1.1.1.1	0.424746075715605	.	85240001	85400000	#9191FF	1	0.375
chr1	85400001	85560000	B.1.1.2.1.1.2.2.1.1	0.622345337026778	.	85400001	85560000	#DADAFF	1	0.5
chr1	85560001	85760000	B.1.1.2.1.2.1.2.1.2.2.1.1	0.61218836565097	.	85560001	85760000	#DADAFF	1	0.5
chr1	85760001	85920000	B.1.2.2.2.1.2.2.1.2.2	0.439519852262235	.	85760001	85920000	#9191FF	1	0.375
chr1	85920001	86080000	B.1.2.2.2.1.2.1.2.1.1	0.445983379501385	.	85920001	86080000	#9191FF	1	0.375
chr1	86080001	86200000	B.2.1.2.1.1.2.2.1.2.2.2	0.295475530932595	.	86080001	86200000	#4848FF	1	0.25
chr1	86200001	86320000	B.2.1.2.1.2.2.2.2.2.2	0.250230840258541	.	86200001	86320000	#4848FF	1	0.25
chr1	86320001	86640000	B.2.1.1.2.2.1.1.1.2	0.355493998153278	.	86320001	86640000	#4848FF	1	0.25
chr1	86640001	87000000	B.2.1.1.2.1.1.2.2.1.1	0.36657433056325	.	86640001	87000000	#4848FF	1	0.25
chr1	87000001	87120000	B.2.2.1.1.1.1.1.1.2.2.1.1.1	0.193905817174515	.	87000001	87120000	#0000FF	1	0.125
chr1	87120001	87240000	B.2.1.2.1.2.2.2.1.2.2.1	0.256694367497692	.	87120001	87240000	#4848FF	1	0.25
chr1	87240001	87320000	B.2.1.2.1.1.2.1.1.1.1	0.308402585410896	.	87240001	87320000	#4848FF	1	0.25
chr1	87320001	87400000	B.2.1.2.1.1.2.1.2.1	0.301939058171745	.	87320001	87400000	#4848FF	1	0.25
chr1	87400001	87560000	B.2.2.1.1.1.1.2.2.1.1.2	0.181902123730379	.	87400001	87560000	#0000FF	1	0.125
chr1	87560001	87760000	B.2.1.2.1.2.1.1.1.1.1	0.289935364727609	.	87560001	87760000	#4848FF	1	0.25
chr1	87760001	88000000	B.2.1.2.1.1.2.1.1.1.2.2	0.306555863342567	.	87760001	88000000	#4848FF	1	0.25
chr1	88000001	88200000	B.2.1.2.1.2.1.1.2.2.2.2.2	0.279778393351801	.	88000001	88200000	#4848FF	1	0.25
chr1	88200001	88280000	B.2.2.1.1.1.2.2.1.2	0.163434903047091	.	88200001	88280000	#0000FF	1	0.125
chr1	88280001	88360000	B.2.2.2.1.1.2.2.2.1	0.0517082179132041	.	88280001	88360000	#0000FF	1	0.125
chr1	88360001	88840000	B.2.1.1.2.2.2.1.1.2.1.1	0.34533702677747	.	88360001	88840000	#4848FF	1	0.25
chr1	88840001	89000000	B.2.2.1.1.1.1.1.2	0.190212373037858	.	88840001	89000000	#0000FF	1	0.125
chr1	89000001	89080000	B.2.1.2.1.2.2.2.2.1.2	0.253924284395199	.	89000001	89080000	#4848FF	1	0.25
chr1	89080001	89400000	B.1.2.2.2.1.1.2.2.1	0.451523545706371	.	89080001	89400000	#9191FF	1	0.375
chr1	89400001	89600000	B.1.2.2.2.2.2.2.1.1.2.2	0.421975992613112	.	89400001	89600000	#9191FF	1	0.375
chr1	89600001	89880000	B.2.1.2.1.1.2.2.2.2.2	0.290858725761773	.	89600001	89880000	#4848FF	1	0.25
chr1	89880001	90120000	B.1.2.2.2.2.1.1.2.2.1.2	0.428439519852262	.	89880001	90120000	#9191FF	1	0.375
chr1	90120001	90240000	B.2.2.1.1.1.1.2.2.1.1.1	0.182825484764543	.	90120001	90240000	#0000FF	1	0.125
chr1	90240001	90320000	B.2.1.2.1.2.2.2.2.2.1.1	0.253000923361034	.	90240001	90320000	#4848FF	1	0.25
chr1	90320001	90480000	B.2.1.2.1.2.2.2.1.2.2.2	0.255771006463527	.	90320001	90480000	#4848FF	1	0.25
chr1	90480001	90840000	B.2.1.1.1.1.2.1.2.2.2	0.397045244690674	.	90480001	90840000	#4848FF	1	0.25
chr1	90840001	90960000	B.2.1.2.1.2.1.2.2.1.2.2	0.271468144044321	.	90840001	90960000	#4848FF	1	0.25
chr1	90960001	91360000	B.2.1.1.2.1.1.1.2.2.2	0.370267774699908	.	90960001	91360000	#4848FF	1	0.25
chr1	91360001	91480000	B.2.2.1.1.1.1.2.2.1.2	0.180978762696214	.	91360001	91480000	#0000FF	1	0.125
chr1	91480001	91600000	B.2.1.2.1.1.1.2.1.1.2.2.1	0.316712834718375	.	91480001	91600000	#4848FF	1	0.25
chr1	91600001	91680000	B.2.1.2.1.2.1.1.2.2.1.1	0.284395198522622	.	91600001	91680000	#4848FF	1	0.25
chr1	91680001	91840000	B.2.2.1.1.1.1.1.1.2.2.1.1.2	0.192982456140351	.	91680001	91840000	#0000FF	1	0.125
chr1	91840001	91960000	B.2.1.2.1.2.2.2.2.2.1.2.1	0.25207756232687	.	91840001	91960000	#4848FF	1	0.25
chr1	91960001	92240000	B.1.2.2.2.1.2.1.2.2.1	0.443213296398892	.	91960001	92240000	#9191FF	1	0.375
chr1	92240001	92400000	B.2.1.2.1.1.1.1.2.1	0.323176361957525	.	92240001	92400000	#4848FF	1	0.25
chr1	92400001	92680000	B.1.2.2.2.2.1.1.1.2	0.433979686057248	.	92400001	92680000	#9191FF	1	0.375
chr1	92680001	92760000	B.1.2.2.2.1.1.2.1.2	0.452446906740536	.	92680001	92760000	#9191FF	1	0.375
chr1	92760001	93080000	B.1.1.2.2.2.1.1.1.2	0.585410895660203	.	92760001	93080000	#DADAFF	1	0.5
chr1	93080001	93280000	B.1.1.2.1.1.1.2.2	0.624192059095106	.	93080001	93280000	#DADAFF	1	0.5
chr1	93280001	93480000	B.1.1.2.1.2.1.2.1.2.2.1.2	0.611265004616805	.	93280001	93480000	#DADAFF	1	0.5
chr1	93480001	93640000	B.1.1.2.2.2.2.2.1	0.578947368421053	.	93480001	93640000	#DADAFF	1	0.5
chr1	93640001	93760000	B.1.1.2.2.2.1.1.2	0.584487534626039	.	93640001	93760000	#DADAFF	1	0.5
chr1	93760001	93960000	B.1.1.2.1.2.1.1.2.2	0.615881809787627	.	93760001	93960000	#DADAFF	1	0.5
chr1	93960001	94120000	B.1.2.2.2.1.2.2.1.2.1	0.440443213296399	.	93960001	94120000	#9191FF	1	0.375
chr1	94120001	94320000	A.2.2.2.2.2.1.2.1.2.2	0.708217913204063	.	94120001	94320000	#FFDADA	1	0.625
chr1	94320001	94520000	B.1.1.2.1.2.1.2.1.2.2.2.1	0.610341643582641	.	94320001	94520000	#DADAFF	1	0.5
chr1	94520001	94680000	B.1.1.2.1.2.1.1.1.1.1	0.619575253924284	.	94520001	94680000	#DADAFF	1	0.5
chr1	94680001	94800000	B.1.1.2.1.2.1.1.2.1	0.616805170821791	.	94680001	94800000	#DADAFF	1	0.5
chr1	94800001	94960000	B.1.1.2.1.1.2.2.1.2	0.621421975992613	.	94800001	94960000	#DADAFF	1	0.5
chr1	94960001	95120000	B.1.2.2.2.2.2.2.1.1.2.1	0.422899353647276	.	94960001	95120000	#9191FF	1	0.375
chr1	95120001	95280000	B.1.1.2.1.2.1.2.2.2	0.606648199445983	.	95120001	95280000	#DADAFF	1	0.5
chr1	95280001	95480000	B.1.1.2.2.2.1.2.2.1	0.581717451523546	.	95280001	95480000	#DADAFF	1	0.5
chr1	95480001	95640000	B.1.2.2.2.2.1.1.2.2.1.1	0.429362880886427	.	95480001	95640000	#9191FF	1	0.375
chr1	95640001	95800000	B.2.1.2.1.1.1.1.1.2.2.2	0.32409972299169	.	95640001	95800000	#4848FF	1	0.25
chr1	95800001	95960000	B.2.2.2.1.1.1.1.2.2.2.2	0.0600184672206833	.	95800001	95960000	#0000FF	1	0.125
chr1	95960001	96280000	B.2.1.2.1.1.1.1.1.2.2.1.1	0.325946445060018	.	95960001	96280000	#4848FF	1	0.25
chr1	96280001	96360000	B.2.2.2.1.1.1.1.1.1	0.0646352723915051	.	96280001	96360000	#0000FF	1	0.125
chr1	96360001	96560000	B.2.1.2.1.1.1.1.2.2.2.2	0.320406278855032	.	96360001	96560000	#4848FF	1	0.25
chr1	96560001	96680000	B.1.2.2.2.2.2.2.1.1.1.2	0.42382271468144	.	96560001	96680000	#9191FF	1	0.375
chr1	96680001	96800000	B.2.1.2.1.1.2.2.1.2.1	0.297322253000923	.	96680001	96800000	#4848FF	1	0.25
chr1	96800001	97040000	B.1.2.2.2.1.2.2.2.1.2	0.437673130193906	.	96800001	97040000	#9191FF	1	0.375
chr1	97040001	97240000	B.2.1.2.1.1.2.2.1.1.1.2	0.299168975069252	.	97040001	97240000	#4848FF	1	0.25
chr1	97240001	97320000	B.1.2.2.2.2.2.2.2.2.2	0.418282548476454	.	97240001	97320000	#9191FF	1	0.375
chr1	97320001	97800000	B.1.2.2.1.1.1.2.1.2.1.1	0.511542012927054	.	97320001	97800000	#9191FF	1	0.375
chr1	97800001	98040000	B.2.1.2.1.2.2.1.2.1.2.2	0.262234533702678	.	97800001	98040000	#4848FF	1	0.25
chr1	98040001	98320000	B.2.2.1.1.2.1.1.1.1.1.1	0.156971375807941	.	98040001	98320000	#0000FF	1	0.125
chr1	98320001	98520000	B.2.1.1.1.1.2.2.2	0.395198522622345	.	98320001	98520000	#4848FF	1	0.25
chr1	98520001	98600000	B.2.2.1.1.1.1.2.2.2.2.2.1	0.176361957525392	.	98520001	98600000	#0000FF	1	0.125
chr1	98600001	99000000	B.1.2.2.1.2.2.2.1.2.2	0.45983379501385	.	98600001	99000000	#9191FF	1	0.375
chr1	99000001	99240000	B.2.1.2.1.1.1.2.2.2.1.2	0.311172668513389	.	99000001	99240000	#4848FF	1	0.25
chr1	99240001	99480000	B.2.1.2.1.2.2.1.2.1.1	0.264081255771006	.	99240001	99480000	#4848FF	1	0.25
chr1	99480001	99560000	B.2.2.2.1.1.1.1.1.2	0.0637119113573407	.	99480001	99560000	#0000FF	1	0.125
chr1	99560001	99680000	B.2.1.2.1.2.1.1.2.2.2.1.1	0.282548476454294	.	99560001	99680000	#4848FF	1	0.25
chr1	99680001	100240000	B.2.1.1.2.2.1.1.2.1.1	0.354570637119114	.	99680001	100240000	#4848FF	1	0.25
chr1	100240001	100480000	B.1.2.2.2.2.1.1.2.1.1.2	0.43213296398892	.	100240001	100480000	#9191FF	1	0.375
chr1	100480001	100600000	B.2.1.2.1.1.2.1.2.2	0.301015697137581	.	100480001	100600000	#4848FF	1	0.25
chr1	100600001	100720000	B.2.1.2.1.2.2.2.1.1.2.2	0.25854108956602	.	100600001	100720000	#4848FF	1	0.25
chr1	100720001	101040000	B.2.1.2.1.1.1.1.2.2.1	0.322253000923361	.	100720001	101040000	#4848FF	1	0.25
chr1	101040001	101440000	B.2.1.1.1.2.2.1.2	0.385964912280702	.	101040001	101440000	#4848FF	1	0.25
chr1	101440001	101640000	B.2.2.2.1.2.2.1	0.0406278855032318	.	101440001	101640000	#0000FF	1	0.125
chr1	101640001	101760000	B.2.2.1.1.1.1.2.2.2.2.1	0.177285318559557	.	101640001	101760000	#0000FF	1	0.125
chr1	101760001	101880000	B.2.2.2.1.1.1.1.2.1	0.0627885503231764	.	101760001	101880000	#0000FF	1	0.125
chr1	101880001	102120000	B.2.2.2.1.1.2.1.1.2.1	0.0563250230840259	.	101880001	102120000	#0000FF	1	0.125
chr1	102120001	102240000	B.2.2.2.1.2.2.2	0.0397045244690674	.	102120001	102240000	#0000FF	1	0.125
chr1	102240001	102440000	B.2.1.2.1.2.1.1.2.2.2.2.1	0.280701754385965	.	102240001	102440000	#4848FF	1	0.25
chr1	102440001	102600000	B.2.2.2.1.1.1.2.1	0.0590951061865189	.	102440001	102600000	#0000FF	1	0.125
chr1	102600001	102920000	B.2.2.2.1.2.1.2.1.2.2	0.0443213296398892	.	102600001	102920000	#0000FF	1	0.125
chr1	102920001	103200000	B.2.2.1.1.2.2.1.2	0.12927054478301	.	102920001	103200000	#0000FF	1	0.125
chr1	103200001	103400000	B.2.1.2.1.2.2.2.2.1.1	0.254847645429363	.	103200001	103400000	#4848FF	1	0.25
chr1	103400001	103600000	B.2.2.1.1.1.2.1.2.2.2.2	0.16528162511542	.	103400001	103600000	#0000FF	1	0.125
chr1	103600001	103720000	B.2.2.2.1.1.1.2.2	0.0581717451523546	.	103600001	103720000	#0000FF	1	0.125
chr1	103720001	103800000	B.2.2.1.1.1.1.2.2.2.2.2.2	0.175438596491228	.	103720001	103800000	#0000FF	1	0.125
chr1	103880001	103920000	B.2.2.1.1.1.1.2.2.2.2.2.2	0.175438596491228	.	103880001	103920000	#0000FF	1	0.125
chr1	104000001	104120000	B.2.2.1.1.1.1.2.2.2.2.2.2	0.175438596491228	.	104000001	104120000	#0000FF	1	0.125
chr1	104120001	104160000	B.2.2.1.1.1.2.2.1.1	0.164358264081256	.	104120001	104160000	#0000FF	1	0.125
chr1	104280001	104560000	B.2.2.1.1.1.2.2.1.1	0.164358264081256	.	104280001	104560000	#0000FF	1	0.125
chr1	104560001	104760000	B.2.2.2.1.1.2.2.2.2.1	0.0507848568790397	.	104560001	104760000	#0000FF	1	0.125
chr1	104760001	104880000	B.2.2.2.1.1.2.1.1.1	0.0572483841181902	.	104760001	104880000	#0000FF	1	0.125
chr1	104880001	105160000	B.2.2.2.1.2.1.2.1.2.1	0.0452446906740536	.	104880001	105160000	#0000FF	1	0.125
chr1	105160001	105320000	B.2.2.2.1.2.1.2.2.1	0.0433979686057248	.	105160001	105320000	#0000FF	1	0.125
chr1	105320001	105600000	B.2.2.2.1.1.2.1.1.2.2.1	0.0554016620498615	.	105320001	105600000	#0000FF	1	0.125
chr1	105600001	105720000	B.2.2.2.1.1.2.1.1.2.2.2	0.0544783010156971	.	105600001	105720000	#0000FF	1	0.125
chr1	105720001	105880000	B.2.2.2.1.1.2.2.2.2.2	0.0498614958448753	.	105720001	105880000	#0000FF	1	0.125
chr1	105880001	106120000	B.2.1.1.2.2.1.1.2.2	0.352723915050785	.	105880001	106120000	#4848FF	1	0.25
chr1	106120001	106240000	B.2.2.1.1.1.2.2.2.2.1.2.1.2	0.159741458910434	.	106120001	106240000	#0000FF	1	0.125
chr1	106240001	106360000	B.2.2.1.1.1.2.2.2.2.1.2.1.1	0.160664819944598	.	106240001	106360000	#0000FF	1	0.125
chr1	106360001	106480000	B.2.2.1.1.1.2.1.1.2	0.170821791320406	.	106360001	106480000	#0000FF	1	0.125
chr1	106480001	106720000	B.2.2.2.1.2.1.2.2.2.2	0.0415512465373961	.	106480001	106720000	#0000FF	1	0.125
chr1	106720001	106960000	B.2.1.1.1.1.2.1.2.1.2.1.1	0.405355493998153	.	106720001	106960000	#4848FF	1	0.25
chr1	106960001	107200000	B.2.1.1.1.2.2.2.1.1.2.1	0.384118190212373	.	106960001	107200000	#4848FF	1	0.25
chr1	107200001	107520000	B.1.2.2.1.2.2.1.2.1.2	0.46814404432133	.	107200001	107520000	#9191FF	1	0.375
chr1	107520001	107680000	B.1.2.2.1.1.1.2.2.2	0.506001846722068	.	107520001	107680000	#9191FF	1	0.375
chr1	107680001	107960000	B.2.1.1.1.1.2.1.1.2.2	0.409048938134811	.	107680001	107960000	#4848FF	1	0.25
chr1	107960001	108280000	B.1.1.1.2.1.1.1.1.2.1	0.663896583564174	.	107960001	108280000	#DADAFF	1	0.5
chr1	108280001	108480000	B.1.2.2.2.2.2.2.2.2.1	0.419205909510619	.	108280001	108480000	#9191FF	1	0.375
chr1	108480001	108800000	B.1.1.1.2.2.2.1.1.1	0.636195752539243	.	108480001	108800000	#DADAFF	1	0.5
chr1	108800001	108920000	B.2.2.1.1.1.1.2.1.2.2	0.183748845798707	.	108800001	108920000	#0000FF	1	0.125
chr1	108960001	109000000	B.2.2.1.1.1.1.2.1.2.2	0.183748845798707	.	108960001	109000000	#0000FF	1	0.125
chr1	109000001	109200000	B.1.1.2.2.2.1.1.1.1	0.586334256694367	.	109000001	109200000	#DADAFF	1	0.5
chr1	109200001	109320000	B.1.2.2.2.1.2.2.2.1.1	0.43859649122807	.	109200001	109320000	#9191FF	1	0.375
chr1	109320001	109800000	A.2.2.2.2.1.1.1.1	0.723915050784857	.	109320001	109800000	#FFDADA	1	0.625
chr1	109800001	109960000	B.1.1.1.1.1.1.1.2.1.2.2	0.699907663896584	.	109800001	109960000	#DADAFF	1	0.5
chr1	109960001	110080000	B.1.1.1.1.1.2.2.2.1	0.686057248384118	.	109960001	110080000	#DADAFF	1	0.5
chr1	110080001	110320000	A.2.2.2.2.1.2.2.2.1.1	0.713758079409049	.	110080001	110320000	#FFDADA	1	0.625
chr1	110320001	110480000	B.1.1.2.1.2.1.1.1.2	0.617728531855956	.	110320001	110480000	#DADAFF	1	0.5
chr1	110480001	110800000	A.2.2.1.1.1.2.2	0.783010156971376	.	110480001	110800000	#FFDADA	1	0.625
chr1	110800001	110880000	B.1.2.1.1.2.2.1	0.56786703601108	.	110800001	110880000	#9191FF	1	0.375
chr1	110880001	111000000	A.2.2.2.1.2.2.2.2	0.724838411819021	.	110880001	111000000	#FFDADA	1	0.625
chr1	111000001	111200000	B.1.1.1.2.2.2.2.1	0.630655586334257	.	111000001	111200000	#DADAFF	1	0.5
chr1	111200001	111320000	B.1.2.2.2.2.1.1.2.1.1.1	0.433056325023084	.	111200001	111320000	#9191FF	1	0.375
chr1	111320001	111560000	B.1.1.2.2.2.2.2.2	0.578024007386888	.	111320001	111560000	#DADAFF	1	0.5
chr1	111560001	112320000	A.2.2.2.2.1.1.2.1.2.1	0.721144967682364	.	111560001	112320000	#FFDADA	1	0.625
chr1	112320001	112560000	B.1.1.1.2.2.1.2.1.1.1.2	0.646352723915051	.	112320001	112560000	#DADAFF	1	0.5
chr1	112560001	112760000	B.1.2.2.1.1.2.2.2.1.1	0.496768236380425	.	112560001	112760000	#9191FF	1	0.375
chr1	112760001	112840000	B.2.1.2.1.1.2.1.1.2.2.2.2	0.30286241920591	.	112760001	112840000	#4848FF	1	0.25
chr1	112840001	113240000	A.2.2.2.2.1.1.2.1.2.2	0.720221606648199	.	112840001	113240000	#FFDADA	1	0.625
chr1	113240001	113560000	A.2.2.2.2.2.1.2.1.1	0.710064635272391	.	113240001	113560000	#FFDADA	1	0.625
chr1	113560001	113680000	B.1.1.2.1.2.2.1.1	0.605724838411819	.	113560001	113680000	#DADAFF	1	0.5
chr1	113680001	113960000	B.1.1.2.2.1.2.1.1.2.1.2	0.594644506001847	.	113680001	113960000	#DADAFF	1	0.5
chr1	113960001	114080000	B.2.1.2.1.1.2.2.1.1.2	0.298245614035088	.	113960001	114080000	#4848FF	1	0.25
chr1	114080001	114200000	B.1.2.2.1.2.2.1.1.2.1.2	0.470914127423823	.	114080001	114200000	#9191FF	1	0.375
chr1	114200001	114280000	B.2.1.2.1.2.2.1.1.1.1	0.268698060941828	.	114200001	114280000	#4848FF	1	0.25
chr1	114280001	114720000	B.1.1.1.2.1.1.2.2.2	0.658356417359187	.	114280001	114720000	#DADAFF	1	0.5
chr1	114720001	114880000	B.1.1.1.2.1.2.2.2	0.649122807017544	.	114720001	114880000	#DADAFF	1	0.5
chr1	114880001	115080000	B.1.2.2.1.2.2.1.1.1.1	0.473684210526316	.	114880001	115080000	#9191FF	1	0.375
chr1	115080001	115280000	B.1.1.2.2.1.2.2.1.2	0.590951061865189	.	115080001	115280000	#DADAFF	1	0.5
chr1	115280001	115480000	B.1.2.2.1.1.2.2.1.1	0.498614958448753	.	115280001	115480000	#9191FF	1	0.375
chr1	115480001	115640000	B.1.2.2.1.2.2.2.2.2.2.2	0.456140350877193	.	115480001	115640000	#9191FF	1	0.375
chr1	115640001	116000000	B.1.1.1.2.2.1.2.1.1.1.1	0.647276084949215	.	115640001	116000000	#DADAFF	1	0.5
chr1	116000001	116080000	B.2.2.1.2.2.2.1.2.2	0.0775623268698061	.	116000001	116080000	#0000FF	1	0.125
chr1	116080001	116360000	B.1.1.2.2.1.2.1.1.2.1.1	0.595567867036011	.	116080001	116360000	#DADAFF	1	0.5
chr1	116360001	116520000	B.1.2.2.2.2.2.2.1.2	0.421052631578947	.	116360001	116520000	#9191FF	1	0.375
chr1	116520001	116640000	B.1.2.2.1.2.1.2.1.2	0.479224376731302	.	116520001	116640000	#9191FF	1	0.375
chr1	116640001	116720000	B.2.1.2.1.1.2.2.2.1.1.1	0.29455216989843	.	116640001	116720000	#4848FF	1	0.25
chr1	116720001	116880000	B.1.2.2.1.1.2.1.2.1.1.2	0.502308402585411	.	116720001	116880000	#9191FF	1	0.375
chr1	116880001	117040000	B.1.1.2.2.1.2.2.2.2	0.587257617728532	.	116880001	117040000	#DADAFF	1	0.5
chr1	117040001	117480000	A.2.2.2.2.1.1.2.1.1	0.722068328716528	.	117040001	117480000	#FFDADA	1	0.625
chr1	117480001	117600000	B.1.1.1.1.1.1.1.2.1.1.2	0.701754385964912	.	117480001	117600000	#DADAFF	1	0.5
chr1	117600001	117880000	B.1.1.1.2.1.1.2.2.1	0.659279778393352	.	117600001	117880000	#DADAFF	1	0.5
chr1	117880001	118480000	B.1.1.1.2.1.1.1.1.2.2	0.662973222530009	.	117880001	118480000	#DADAFF	1	0.5
chr1	118480001	118640000	B.2.1.2.1.1.2.2.2.2.1	0.291782086795937	.	118480001	118640000	#4848FF	1	0.25
chr1	118640001	118800000	B.2.1.1.1.1.1.1.2	0.416435826408126	.	118640001	118800000	#4848FF	1	0.25
chr1	118800001	119040000	B.2.2.1.1.1.2.1.1.1.1	0.174515235457064	.	118800001	119040000	#0000FF	1	0.125
chr1	119040001	119280000	B.2.2.1.1.1.1.2.1.1.2.1.1	0.187442289935365	.	119040001	119280000	#0000FF	1	0.125
chr1	119280001	119400000	B.2.2.1.1.1.2.1.1.1.2.2.2	0.171745152354571	.	119280001	119400000	#0000FF	1	0.125
chr1	119400001	119560000	B.2.1.2.1.2.1.2.1.1.2.2.1	0.277008310249307	.	119400001	119560000	#4848FF	1	0.25
chr1	119560001	119640000	B.2.1.2.1.2.1.2.2.1.1	0.27331486611265	.	119560001	119640000	#4848FF	1	0.25
chr1	119640001	119960000	B.1.2.2.1.1.2.1.2.2.2	0.499538319482918	.	119640001	119960000	#9191FF	1	0.375
chr1	119960001	120200000	B.1.2.2.2.1.1.2.2.2	0.450600184672207	.	119960001	120200000	#9191FF	1	0.375
chr1	120200001	120520000	B.1.1.1.2.1.1.1.1.1.2	0.664819944598338	.	120200001	120520000	#DADAFF	1	0.5
chr1	120520001	120720000	B.1.2.2.2.2.2.1	0.425669436749769	.	120520001	120720000	#9191FF	1	0.375
chr1	120760001	120960000	B.1.1.1.1.1.2.2.1.2	0.686980609418283	.	120760001	120960000	#DADAFF	1	0.5
chr1	121080001	121160000	B.1.2.1.2.1.2.1.2	0.547553093259464	.	121080001	121160000	#9191FF	1	0.375
chr1	121160001	121520000	B.1.1.1.2.1.1.2.1	0.660203139427516	.	121160001	121520000	#DADAFF	1	0.5
chr1	142520001	142720000	B.2.1.1.1.1.1.2.2	0.413665743305632	.	142520001	142720000	#4848FF	1	0.25
chr1	142760001	142920000	B.2.1.1.1.1.1.2.2	0.413665743305632	.	142760001	142920000	#4848FF	1	0.25
chr1	143120001	143280000	B.2.1.2.1.2.2.2.1.1.1	0.260387811634349	.	143120001	143280000	#4848FF	1	0.25
chr1	143360001	143440000	B.2.1.2.1.2.2.2.1.1.1	0.260387811634349	.	143360001	143440000	#4848FF	1	0.25
chr1	143480001	143560000	B.2.1.2.1.1.2.1.1.2.2.1	0.304709141274238	.	143480001	143560000	#4848FF	1	0.25
chr1	143720001	143800000	B.1.2.1.1.2.1.2.1	0.569713758079409	.	143720001	143800000	#9191FF	1	0.375
chr1	143920001	144080000	B.1.2.1.2.2.1.2.1.2.2	0.537396121883656	.	143920001	144080000	#9191FF	1	0.375
chr1	144480001	144560000	B.1.2.1.2.2.1.2.1.2.2	0.537396121883656	.	144480001	144560000	#9191FF	1	0.375
chr1	144600001	144720000	B.1.1.1.2.1.2.1.2.1	0.655586334256694	.	144600001	144720000	#DADAFF	1	0.5
chr1	144800001	144920000	B.1.1.1.2.1.2.1.2.1	0.655586334256694	.	144800001	144920000	#DADAFF	1	0.5
chr1	144920001	145120000	B.1.1.1.2.1.1.1.1.1.1	0.665743305632502	.	144920001	145120000	#DADAFF	1	0.5
chr1	145120001	145240000	B.1.1.1.1.1.1.2.2.2.1	0.692520775623269	.	145120001	145240000	#DADAFF	1	0.5
chr1	145240001	145320000	A.2.2.1.1.1.2.1.1.2.2	0.784856879039704	.	145240001	145320000	#FFDADA	1	0.625
chr1	145360001	145600000	A.2.2.1.1.1.2.1.1.2.2	0.784856879039704	.	145360001	145600000	#FFDADA	1	0.625
chr1	145600001	145840000	B.1.1.1.1.2.1.2.2.1.1	0.67590027700831	.	145600001	145840000	#DADAFF	1	0.5
chr1	145960001	146000000	B.1.1.1.2.1.2.1.2.2	0.65466297322253	.	145960001	146000000	#DADAFF	1	0.5
chr1	146360001	146400000	B.1.1.1.2.1.2.1.2.2	0.65466297322253	.	146360001	146400000	#DADAFF	1	0.5
chr1	146440001	146720000	B.1.1.1.2.1.2.1.2.2	0.65466297322253	.	146440001	146720000	#DADAFF	1	0.5
chr1	146720001	146880000	B.1.2.2.1.1.2.1.2.2.1	0.500461680517082	.	146720001	146880000	#9191FF	1	0.375
chr1	146880001	146960000	B.1.2.1.1.2.2.2.1.2	0.566020313942752	.	146880001	146960000	#9191FF	1	0.375
chr1	146960001	147200000	B.1.1.1.2.1.1.1.2.2	0.661126500461681	.	146960001	147200000	#DADAFF	1	0.5
chr1	147200001	147440000	B.1.1.1.1.2.1.2.2.1.2	0.674976915974146	.	147200001	147440000	#DADAFF	1	0.5
chr1	147680001	147720000	B.1.1.1.1.2.1.2.2.1.2	0.674976915974146	.	147680001	147720000	#DADAFF	1	0.5
chr1	147720001	147840000	B.1.2.1.1.1.1.1.1.1	0.577100646352724	.	147720001	147840000	#9191FF	1	0.375
chr1	147880001	147920000	B.1.2.1.1.1.1.1.1.1	0.577100646352724	.	147880001	147920000	#9191FF	1	0.375
chr1	147920001	148040000	B.1.2.1.1.2.1.2.2	0.568790397045245	.	147920001	148040000	#9191FF	1	0.375
chr1	148160001	148280000	B.1.2.1.1.2.1.2.2	0.568790397045245	.	148160001	148280000	#9191FF	1	0.375
chr1	148320001	148360000	B.2.1.2.2.1.1.1.1.2.1	0.244690674053555	.	148320001	148360000	#4848FF	1	0.25
chr1	148520001	148600000	B.2.1.2.2.1.1.1.1.2.1	0.244690674053555	.	148520001	148600000	#4848FF	1	0.25
chr1	148640001	148680000	B.2.1.2.2.1.1.1.1.2.1	0.244690674053555	.	148640001	148680000	#4848FF	1	0.25
chr1	148840001	148960000	B.2.1.2.2.1.1.1.1.2.1	0.244690674053555	.	148840001	148960000	#4848FF	1	0.25
chr1	149000001	149080000	B.1.1.1.1.1.2.2.1.1	0.687903970452447	.	149000001	149080000	#DADAFF	1	0.5
chr1	149080001	149200000	B.1.1.1.2.2.1.1	0.64819944598338	.	149080001	149200000	#DADAFF	1	0.5
chr1	149200001	149320000	B.1.1.1.1.2.2.2.1.1	0.670360110803324	.	149200001	149320000	#DADAFF	1	0.5
chr1	149320001	149440000	B.1.2.1.1.2.2.2.1.1	0.566943674976916	.	149320001	149440000	#9191FF	1	0.375
chr1	149640001	149720000	B.1.2.1.1.2.2.2.1.1	0.566943674976916	.	149640001	149720000	#9191FF	1	0.375
chr1	149720001	149800000	B.1.1.1.1.1.1.2.1.2.2	0.694367497691597	.	149720001	149800000	#DADAFF	1	0.5
chr1	149800001	150120000	A.2.2.1.1.1.2.1.2	0.78393351800554	.	149800001	150120000	#FFDADA	1	0.625
chr1	150120001	150280000	A.2.2.1.1.2.1.2.1	0.77746999076639	.	150120001	150280000	#FFDADA	1	0.625
chr1	150280001	150520000	A.2.2.1.1.1.1.2.1.2	0.788550323176362	.	150280001	150520000	#FFDADA	1	0.625
chr1	150520001	150640000	B.1.1.1.1.1.1.1.2.1.1.1	0.702677746999077	.	150520001	150640000	#DADAFF	1	0.5
chr1	150640001	150800000	B.1.1.1.1.2.1.2.1.2.1	0.677746999076639	.	150640001	150800000	#DADAFF	1	0.5
chr1	150800001	151120000	A.2.1.2.1.1.1.2.2	0.827331486611265	.	150800001	151120000	#FF9191	1	0.75
chr1	151120001	151280000	A.2.1.2.1.1.2.2	0.825484764542936	.	151120001	151280000	#FF9191	1	0.75
chr1	151280001	151400000	A.2.2.1.2.2.2.1.1.2	0.752539242843952	.	151280001	151400000	#FFDADA	1	0.625
chr1	151400001	151560000	A.2.2.1.1.2.2.2.1	0.773776546629732	.	151400001	151560000	#FFDADA	1	0.625
chr1	151560001	151640000	B.1.1.1.1.1.1.1.2.2.2	0.698060941828255	.	151560001	151640000	#DADAFF	1	0.5
chr1	151640001	151840000	A.2.2.1.2.2.1.1.1.2.1	0.761772853185596	.	151640001	151840000	#FFDADA	1	0.625
chr1	151840001	152160000	A.2.2.2.2.1.1.2.2	0.719298245614035	.	151840001	152160000	#FFDADA	1	0.625
chr1	152160001	152480000	B.1.1.1.2.2.2.2.2.1.1	0.629732225300092	.	152160001	152480000	#DADAFF	1	0.5
chr1	152480001	152680000	B.2.2.1.2.2.2.2.1.2.1.1	0.0738688827331487	.	152480001	152680000	#0000FF	1	0.125
chr1	152680001	152880000	B.1.2.1.2.2.2.1.2.1.1.2	0.53185595567867	.	152680001	152880000	#9191FF	1	0.375
chr1	152880001	153040000	B.2.1.2.2.1.1.2.1	0.238227146814404	.	152880001	153040000	#4848FF	1	0.25
chr1	153040001	153160000	B.2.2.1.1.1.2.1.2.1.1	0.169898430286242	.	153040001	153160000	#0000FF	1	0.125
chr1	153160001	153520000	B.1.1.1.2.1.1.1.2.1	0.662049861495845	.	153160001	153520000	#DADAFF	1	0.5
chr1	153520001	153720000	A.2.2.1.1.2.1.1.2.2	0.778393351800554	.	153520001	153720000	#FFDADA	1	0.625
chr1	153720001	153960000	A.2.2.1.1.2.1.1.2.1.1	0.780240073868883	.	153720001	153960000	#FFDADA	1	0.625
chr1	153960001	154120000	B.1.1.1.1.1.2.2.2.2	0.685133887349954	.	153960001	154120000	#DADAFF	1	0.5
chr1	154120001	154400000	A.2.1.2.1.1.1.2.1.1	0.829178208679594	.	154120001	154400000	#FF9191	1	0.75
chr1	154400001	154720000	A.2.2.1.1.1.2.1.1.1	0.786703601108033	.	154400001	154720000	#FFDADA	1	0.625
chr1	154720001	154880000	A.2.2.1.2.2.2.2.2	0.748845798707295	.	154720001	154880000	#FFDADA	1	0.625
chr1	154880001	155240000	A.2.1.1.2.1.1.2	0.851338873499538	.	154880001	155240000	#FF9191	1	0.75
chr1	155240001	155440000	A.2.2.1.2.2.2.2.1.1	0.750692520775623	.	155240001	155440000	#FFDADA	1	0.625
chr1	155440001	155520000	B.1.1.1.1.1.1.2.2.2.2.2	0.69067405355494	.	155440001	155520000	#DADAFF	1	0.5
chr1	155520001	155720000	A.2.2.1.2.2.1.1.1.1	0.76269621421976	.	155520001	155720000	#FFDADA	1	0.625
chr1	155720001	155880000	A.2.2.1.1.2.2.2.2	0.772853185595568	.	155720001	155880000	#FFDADA	1	0.625
chr1	155880001	156080000	A.2.1.2.1.1.2.1	0.826408125577101	.	155880001	156080000	#FF9191	1	0.75
chr1	156080001	156240000	A.2.2.1.1.2.1.1.1.2	0.781163434903047	.	156080001	156240000	#FFDADA	1	0.625
chr1	156240001	156400000	A.2.2.1.1.2.1.1.2.1.2	0.779316712834718	.	156240001	156400000	#FFDADA	1	0.625
chr1	156400001	156600000	A.2.2.1.2.2.1.2.1.2.2	0.755309325946445	.	156400001	156600000	#FFDADA	1	0.625
chr1	156600001	156720000	A.2.2.1.1.2.1.2.2	0.776546629732225	.	156600001	156720000	#FFDADA	1	0.625
chr1	156720001	157000000	B.1.1.1.2.2.2.1.2.1.1	0.63342566943675	.	156720001	157000000	#DADAFF	1	0.5
chr1	157000001	157160000	B.1.2.1.1.1.2.2.2	0.571560480147738	.	157000001	157160000	#9191FF	1	0.375
chr1	157160001	157320000	B.2.1.2.2.1.1.1.2.2.1	0.240073868882733	.	157160001	157320000	#4848FF	1	0.25
chr1	157320001	157480000	B.2.1.2.2.2.2.2.1.2.1.1	0.209602954755309	.	157320001	157480000	#4848FF	1	0.25
chr1	157480001	157640000	B.2.2.1.2.1.2.1.1.1	0.113573407202216	.	157480001	157640000	#0000FF	1	0.125
chr1	157640001	157800000	B.2.2.1.1.2.1.1.2.2.2.1	0.143120960295476	.	157640001	157800000	#0000FF	1	0.125
chr1	157800001	157920000	B.2.2.2.2.2.1.2.1.2.2	0.0212373037857802	.	157800001	157920000	#0000FF	1	0.125
chr1	157920001	158160000	B.2.2.1.2.2.1.1.1.2.1.1	0.0951061865189289	.	157920001	158160000	#0000FF	1	0.125
chr1	158160001	158320000	B.2.2.2.2.1.2.2.1	0.0332409972299169	.	158160001	158320000	#0000FF	1	0.125
chr1	158320001	158600000	B.2.2.1.1.2.1.2.2.1	0.138504155124654	.	158320001	158600000	#0000FF	1	0.125
chr1	158600001	158840000	B.2.2.2.2.2.2.1.1.1.1.1	0.012927054478301	.	158600001	158840000	#0000FF	1	0.125
chr1	158840001	159080000	B.2.2.1.2.2.1.1.2.2.1.2	0.0886426592797784	.	158840001	159080000	#0000FF	1	0.125
chr1	159080001	159360000	B.2.2.2.2.2.1.1.1.2.1.1	0.0304709141274238	.	159080001	159360000	#0000FF	1	0.125
chr1	159360001	159640000	B.2.2.1.1.2.2.2.1.2.1.1	0.126500461680517	.	159360001	159640000	#0000FF	1	0.125
chr1	159640001	159760000	B.2.2.2.2.2.1.2.2.2.2.1	0.0147737765466297	.	159640001	159760000	#0000FF	1	0.125
chr1	159760001	159840000	B.2.1.2.2.2.2.2.2.2.1.1	0.198522622345337	.	159760001	159840000	#4848FF	1	0.25
chr1	159840001	160040000	B.2.2.1.2.1.2.1.2.2.1.2	0.10803324099723	.	159840001	160040000	#0000FF	1	0.125
chr1	160040001	160320000	B.1.1.1.1.2.2.2.2.1.2	0.667590027700831	.	160040001	160320000	#DADAFF	1	0.5
chr1	160320001	160640000	B.1.2.2.1.2.1.1.1.2.1.1	0.488457987072946	.	160320001	160640000	#9191FF	1	0.375
chr1	160640001	160840000	B.1.2.1.2.2.1.1.2	0.542936288088643	.	160640001	160840000	#9191FF	1	0.375
chr1	160840001	160920000	B.1.2.1.2.2.2.2.1.1.1	0.52539242843952	.	160840001	160920000	#9191FF	1	0.375
chr1	160920001	161040000	B.1.2.1.1.1.1.1.2	0.575253924284395	.	160920001	161040000	#9191FF	1	0.375
chr1	161040001	161200000	B.1.1.1.1.1.1.2.1.2.1	0.695290858725762	.	161040001	161200000	#DADAFF	1	0.5
chr1	161200001	161320000	B.1.1.1.1.1.1.2.2.1	0.693444136657433	.	161200001	161320000	#DADAFF	1	0.5
chr1	161320001	161800000	A.2.2.1.2.1.2.2.1.2	0.765466297322253	.	161320001	161800000	#FFDADA	1	0.625
chr1	161800001	162000000	B.1.2.1.2.2.2.1.2.1.2.1.2.2	0.529085872576177	.	161800001	162000000	#9191FF	1	0.375
chr1	162000001	162160000	B.1.2.1.2.2.2.1.2.1.2.1.1	0.530932594644506	.	162000001	162160000	#9191FF	1	0.375
chr1	162160001	162480000	B.1.2.1.2.1.1.1.1.2.1	0.562326869806094	.	162160001	162480000	#9191FF	1	0.375
chr1	162480001	162680000	B.2.2.1.2.1.1.2.1.1	0.116343490304709	.	162480001	162680000	#0000FF	1	0.125
chr1	162680001	162840000	B.2.2.1.2.1.2.1.2.2.2	0.107109879963066	.	162680001	162840000	#0000FF	1	0.125
chr1	162840001	163160000	B.2.1.1.1.2.1.1.2.1.1.1	0.392428439519852	.	162840001	163160000	#4848FF	1	0.25
chr1	163160001	163240000	B.2.2.1.2.1.1.1.2.2.1	0.119113573407202	.	163160001	163240000	#0000FF	1	0.125
chr1	163240001	163320000	B.2.2.2.2.2.1.2.2.2.1.2	0.0156971375807941	.	163240001	163320000	#0000FF	1	0.125
chr1	163320001	163520000	B.2.2.2.1.1.2.1.2	0.0535549399815328	.	163320001	163520000	#0000FF	1	0.125
chr1	163520001	163640000	B.2.2.2.2.2.1.2.2.1.2	0.0175438596491228	.	163520001	163640000	#0000FF	1	0.125
chr1	163640001	163800000	B.2.2.2.2.2.1.2.2.2.1.1	0.0166204986149584	.	163640001	163800000	#0000FF	1	0.125
chr1	163800001	164000000	B.2.1.1.2.2.2.2.1.1.1	0.334256694367498	.	163800001	164000000	#4848FF	1	0.25
chr1	164000001	164080000	B.2.2.2.2.2.1.2.2.1.1.2	0.0184672206832872	.	164000001	164080000	#0000FF	1	0.125
chr1	164080001	164440000	B.2.1.1.1.1.2.2.1	0.39612188365651	.	164080001	164440000	#4848FF	1	0.25
chr1	164440001	164600000	B.2.2.1.2.2.1.2.1.1.1	0.0867959372114497	.	164440001	164600000	#0000FF	1	0.125
chr1	164600001	164760000	B.2.1.2.2.2.2.2.1.1.1.1	0.212373037857802	.	164600001	164760000	#4848FF	1	0.25
chr1	164760001	164880000	B.2.2.2.2.2.1.1.1.2.1.2	0.0295475530932595	.	164760001	164880000	#0000FF	1	0.125
chr1	164880001	165080000	B.2.2.2.2.2.2.1.1.1.2.1.1	0.0110803324099723	.	164880001	165080000	#0000FF	1	0.125
chr1	165080001	165360000	B.2.1.2.2.1.2.1.2.2	0.231763619575254	.	165080001	165360000	#4848FF	1	0.25
chr1	165360001	165560000	B.2.2.1.2.2.2.2.1.1.1.1	0.0766389658356417	.	165360001	165560000	#0000FF	1	0.125
chr1	165560001	165720000	B.2.1.2.2.1.1.1.2.2.2	0.239150507848569	.	165560001	165720000	#4848FF	1	0.25
chr1	165720001	165880000	B.2.1.2.2.2.2.2.1.2.2.1.1.1	0.206832871652816	.	165720001	165880000	#4848FF	1	0.25
chr1	165880001	166120000	B.2.2.2.2.2.1.2.2.2.2.2	0.0138504155124654	.	165880001	166120000	#0000FF	1	0.125
chr1	166120001	166240000	B.2.2.2.2.2.2.1.1.1.2.2.1.1.1	0.00923361034164358	.	166120001	166240000	#0000FF	1	0.125
chr1	166240001	166440000	B.2.2.1.2.2.1.1.2.2.1.1	0.0895660203139428	.	166240001	166440000	#0000FF	1	0.125
chr1	166440001	166800000	B.2.1.1.1.1.2.1.1.1.1.2	0.411819021237304	.	166440001	166800000	#4848FF	1	0.25
chr1	166800001	167040000	B.2.1.1.2.2.2.1.1.2.2.1.2	0.341643582640813	.	166800001	167040000	#4848FF	1	0.25
chr1	167040001	167240000	B.2.1.2.2.1.1.1.1.2.2.2	0.242843951985226	.	167040001	167240000	#4848FF	1	0.25
chr1	167240001	167360000	B.2.1.2.2.1.1.1.1.1.1.2.2	0.247460757156048	.	167240001	167360000	#4848FF	1	0.25
chr1	167360001	167440000	B.2.2.1.2.1.1.2.1.2	0.115420129270545	.	167360001	167440000	#0000FF	1	0.125
chr1	167440001	167720000	B.1.1.1.1.2.2.2.2.1.1	0.668513388734995	.	167440001	167720000	#DADAFF	1	0.5
chr1	167720001	167840000	B.1.2.1.2.2.2.2.1.1.2	0.524469067405355	.	167720001	167840000	#9191FF	1	0.375
chr1	167840001	167920000	B.2.1.2.2.1.1.1.1.1.2.1	0.246537396121884	.	167840001	167920000	#4848FF	1	0.25
chr1	167920001	168120000	B.1.2.1.2.2.2.1.2.1.2.1.2.1	0.530009233610342	.	167920001	168120000	#9191FF	1	0.375
chr1	168120001	168280000	B.1.2.1.2.2.2.2.1.2.2	0.521698984302862	.	168120001	168280000	#9191FF	1	0.375
chr1	168280001	168400000	B.2.2.1.2.2.1.2.1.1.2	0.0858725761772853	.	168280001	168400000	#0000FF	1	0.125
chr1	168400001	168560000	B.2.2.1.2.2.2.1.1	0.0794090489381348	.	168400001	168560000	#0000FF	1	0.125
chr1	168560001	168840000	B.1.2.2.1.2.1.1.1.1.2.1	0.493074792243767	.	168560001	168840000	#9191FF	1	0.375
chr1	168840001	169120000	B.1.2.2.1.2.1.1.1.1.1	0.493998153277932	.	168840001	169120000	#9191FF	1	0.375
chr1	169120001	169320000	B.1.2.2.1.2.1.1.2.2.1	0.483841181902124	.	169120001	169320000	#9191FF	1	0.375
chr1	169320001	169520000	B.2.1.1.1.2.1.2.1	0.388734995383195	.	169320001	169520000	#4848FF	1	0.25
chr1	169520001	169680000	B.2.1.1.2.2.2.1.1.1.2	0.346260387811634	.	169520001	169680000	#4848FF	1	0.25
chr1	169680001	169880000	B.2.1.1.1.2.1.2.2	0.38781163434903	.	169680001	169880000	#4848FF	1	0.25
chr1	169880001	170080000	B.2.1.1.2.2.2.1.2.2.2.2	0.335180055401662	.	169880001	170080000	#4848FF	1	0.25
chr1	170080001	170480000	B.2.1.1.1.1.2.1.1.1.1.1	0.412742382271468	.	170080001	170480000	#4848FF	1	0.25
chr1	170480001	170760000	B.2.1.1.2.1.2.2.1.2	0.358264081255771	.	170480001	170760000	#4848FF	1	0.25
chr1	170760001	170920000	B.2.2.1.1.2.2.2.1.1.2	0.127423822714681	.	170760001	170920000	#0000FF	1	0.125
chr1	170920001	171120000	B.2.2.1.1.2.2.1.1.2.1.2.1	0.132040627885503	.	170920001	171120000	#0000FF	1	0.125
chr1	171120001	171240000	B.2.2.2.2.1.2.1.1	0.0350877192982456	.	171120001	171240000	#0000FF	1	0.125
chr1	171240001	171560000	B.1.1.1.2.2.1.2.1.2.2.2	0.6398891966759	.	171240001	171560000	#DADAFF	1	0.5
chr1	171560001	171800000	B.1.2.2.1.2.1.1.2.2.2.1.1	0.482917820867959	.	171560001	171800000	#9191FF	1	0.375
chr1	171800001	172080000	B.1.2.2.1.1.1.2.1.1.2	0.512465373961219	.	171800001	172080000	#9191FF	1	0.375
chr1	172080001	172240000	B.2.1.2.2.1.1.1.1.1.1.2.1	0.248384118190212	.	172080001	172240000	#4848FF	1	0.25
chr1	172240001	172560000	B.1.1.1.2.2.1.2.1.1.2.2	0.643582640812558	.	172240001	172560000	#DADAFF	1	0.5
chr1	172560001	172720000	B.2.1.2.2.1.2.2.2.2.1	0.227146814404432	.	172560001	172720000	#4848FF	1	0.25
chr1	172720001	172880000	B.2.1.2.2.1.1.1.2.1.1	0.241920590951062	.	172720001	172880000	#4848FF	1	0.25
chr1	172880001	173240000	B.2.1.1.2.1.2.1.2.1.2	0.361034164358264	.	172880001	173240000	#4848FF	1	0.25
chr1	173240001	173360000	B.2.2.1.2.2.1.1.2.1.2.1	0.0914127423822715	.	173240001	173360000	#0000FF	1	0.125
chr1	173360001	173680000	B.1.2.2.1.2.1.1.1.1.2.2.2.1	0.490304709141274	.	173360001	173680000	#9191FF	1	0.375
chr1	173680001	173800000	B.2.1.2.2.1.1.1.1.2.2.1	0.243767313019391	.	173680001	173800000	#4848FF	1	0.25
chr1	173800001	174200000	B.1.1.1.2.2.1.2.1.1.2.1.2	0.644506001846722	.	173800001	174200000	#DADAFF	1	0.5
chr1	174200001	174600000	B.1.2.2.1.1.1.1.2.1.1	0.517082179132041	.	174200001	174600000	#9191FF	1	0.375
chr1	174600001	174720000	B.2.1.2.2.1.1.1.2.1.2	0.240997229916898	.	174600001	174720000	#4848FF	1	0.25
chr1	174720001	174880000	B.2.1.2.2.1.2.1.2.1.1	0.235457063711911	.	174720001	174880000	#4848FF	1	0.25
chr1	174880001	175000000	B.2.2.1.2.2.1.2.2.2.2	0.0803324099722992	.	174880001	175000000	#0000FF	1	0.125
chr1	175000001	175120000	B.2.2.1.2.2.1.1.2.1.1	0.0923361034164358	.	175000001	175120000	#0000FF	1	0.125
chr1	175120001	175320000	B.2.1.2.2.1.2.2.1.1	0.23084025854109	.	175120001	175320000	#4848FF	1	0.25
chr1	175320001	175480000	B.2.2.1.2.2.2.2.1.1.1.2	0.0757156048014774	.	175320001	175480000	#0000FF	1	0.125
chr1	175480001	175640000	B.2.2.1.2.2.2.2.1.1.2	0.074792243767313	.	175480001	175640000	#0000FF	1	0.125
chr1	175640001	175840000	B.2.2.2.2.1.1.1.2.2	0.0369344413665743	.	175640001	175840000	#0000FF	1	0.125
chr1	175840001	175960000	B.2.1.2.2.1.2.1.2.1.2.2.2	0.232686980609418	.	175840001	175960000	#4848FF	1	0.25
chr1	175960001	176200000	B.2.1.1.2.1.1.1.1.2.1	0.374884579870729	.	175960001	176200000	#4848FF	1	0.25
chr1	176200001	176520000	B.2.1.1.1.2.2.2.1.1.1	0.385041551246537	.	176200001	176520000	#4848FF	1	0.25
chr1	176520001	176720000	B.2.1.1.2.2.2.1.2.1.1	0.338873499538319	.	176520001	176720000	#4848FF	1	0.25
chr1	176720001	176840000	B.2.2.1.2.2.2.1.2.1	0.0784856879039705	.	176720001	176840000	#0000FF	1	0.125
chr1	176840001	177160000	B.1.2.2.1.2.2.2.1.2.1.1	0.461680517082179	.	176840001	177160000	#9191FF	1	0.375
chr1	177160001	177400000	B.1.2.2.1.2.1.1.2.2.2.2	0.481071098799631	.	177160001	177400000	#9191FF	1	0.375
chr1	177400001	177560000	B.2.1.2.2.1.1.1.1.1.1.1	0.249307479224377	.	177400001	177560000	#4848FF	1	0.25
chr1	177560001	177920000	B.1.1.1.2.2.2.2.2.1.2	0.628808864265928	.	177560001	177920000	#DADAFF	1	0.5
chr1	177920001	178040000	B.2.2.1.2.2.1.2.1.2.1	0.084949215143121	.	177920001	178040000	#0000FF	1	0.125
chr1	178040001	178280000	B.1.2.2.1.2.2.2.1.1.1.1	0.466297322253001	.	178040001	178280000	#9191FF	1	0.375
chr1	178280001	178760000	B.1.1.1.2.2.1.2.2.2	0.637119113573407	.	178280001	178760000	#DADAFF	1	0.5
chr1	178760001	178840000	B.2.1.2.2.2.2.2.2.1.2.1	0.200369344413666	.	178760001	178840000	#4848FF	1	0.25
chr1	178840001	179240000	B.1.1.1.2.1.2.2.1.1.2.2	0.651892890120037	.	178840001	179240000	#DADAFF	1	0.5
chr1	179240001	179480000	B.1.1.1.2.2.1.2.1.2.1	0.642659279778393	.	179240001	179480000	#DADAFF	1	0.5
chr1	179480001	179640000	B.2.2.1.2.2.1.2.1.2.2	0.0840258541089566	.	179480001	179640000	#0000FF	1	0.125
chr1	179640001	179800000	B.1.2.1.2.2.1.2.2.1	0.536472760849492	.	179640001	179800000	#9191FF	1	0.375
chr1	179800001	180080000	B.1.1.1.2.2.2.1.2.2	0.631578947368421	.	179800001	180080000	#DADAFF	1	0.5
chr1	180080001	180240000	B.1.1.1.1.2.2.2.1.2	0.66943674976916	.	180080001	180240000	#DADAFF	1	0.5
chr1	180240001	180440000	B.1.2.2.1.1.1.1.1	0.518005540166205	.	180240001	180440000	#9191FF	1	0.375
chr1	180440001	180720000	B.1.2.1.2.1.1.1.1.2.2	0.56140350877193	.	180440001	180720000	#9191FF	1	0.375
chr1	180720001	180840000	B.1.2.2.1.2.2.2.1.1.1.2	0.465373961218837	.	180720001	180840000	#9191FF	1	0.375
chr1	180840001	181200000	B.1.1.1.2.1.2.2.1.1.1	0.653739612188366	.	180840001	181200000	#DADAFF	1	0.5
chr1	181200001	181320000	B.2.2.2.2.1.2.2.2	0.0323176361957525	.	181200001	181320000	#0000FF	1	0.125
chr1	181320001	181440000	B.1.2.1.2.2.2.2.2.1	0.520775623268698	.	181320001	181440000	#9191FF	1	0.375
chr1	181440001	181720000	B.1.2.2.1.2.2.2.1.1.2.1.1	0.464450600184672	.	181440001	181720000	#9191FF	1	0.375
chr1	181720001	181920000	B.2.2.1.1.2.2.2.1.1.1	0.128347183748846	.	181720001	181920000	#0000FF	1	0.125
chr1	181920001	182040000	B.2.2.1.2.1.1.2.2	0.11449676823638	.	181920001	182040000	#0000FF	1	0.125
chr1	182040001	182200000	B.1.2.1.1.1.1.1.1.2	0.57617728531856	.	182040001	182200000	#9191FF	1	0.375
chr1	182200001	182440000	B.1.2.1.2.1.1.1.2.1	0.560480147737765	.	182200001	182440000	#9191FF	1	0.375
chr1	182440001	182520000	B.2.1.2.2.2.1.2.1.2.1	0.219759926131117	.	182440001	182520000	#4848FF	1	0.25
chr1	182520001	182840000	B.1.1.1.2.2.1.2.1.2.2.1.1	0.641735918744229	.	182520001	182840000	#DADAFF	1	0.5
chr1	182840001	183000000	B.1.1.1.1.2.2.1.1	0.673130193905817	.	182840001	183000000	#DADAFF	1	0.5
chr1	183000001	183640000	B.1.1.1.2.2.1.2.1.1.2.1.1	0.645429362880886	.	183000001	183640000	#DADAFF	1	0.5
chr1	183640001	183880000	B.1.2.2.1.2.1.2.1.1	0.480147737765466	.	183640001	183880000	#9191FF	1	0.375
chr1	183880001	184040000	B.1.2.2.1.2.1.2.2.2.1	0.475530932594645	.	183880001	184040000	#9191FF	1	0.375
chr1	184040001	184200000	B.1.2.1.1.1.2.2.1	0.572483841181902	.	184040001	184200000	#9191FF	1	0.375
chr1	184200001	184680000	B.1.1.1.2.1.2.2.1.1.2.1	0.652816251154201	.	184200001	184680000	#DADAFF	1	0.5
chr1	184680001	184960000	B.1.1.1.2.2.2.1.1.2.2	0.634349030470914	.	184680001	184960000	#DADAFF	1	0.5
chr1	184960001	185200000	B.1.2.1.1.1.2.1	0.573407202216066	.	184960001	185200000	#9191FF	1	0.375
chr1	185200001	185280000	B.2.2.1.2.1.1.1.2.1	0.120036934441367	.	185200001	185280000	#0000FF	1	0.125
chr1	185280001	185560000	B.1.2.2.1.1.1.2.1.1.1	0.513388734995383	.	185280001	185560000	#9191FF	1	0.375
chr1	185560001	185800000	B.1.2.2.1.1.2.1.2.1.1.1	0.503231763619575	.	185560001	185800000	#9191FF	1	0.375
chr1	185800001	185960000	B.1.2.2.1.2.1.1.1.1.2.2.2.2	0.48938134810711	.	185800001	185960000	#9191FF	1	0.375
chr1	185960001	186080000	B.2.1.2.2.1.1.2.2	0.23730378578024	.	185960001	186080000	#4848FF	1	0.25
chr1	186080001	186360000	B.1.1.1.2.2.2.1.2.1.2	0.632502308402585	.	186080001	186360000	#DADAFF	1	0.5
chr1	186360001	186800000	B.1.2.2.1.2.2.2.2.2.1	0.457987072945522	.	186360001	186800000	#9191FF	1	0.375
chr1	186800001	186960000	B.2.2.2.2.1.2.1.2	0.0341643582640813	.	186800001	186960000	#0000FF	1	0.125
chr1	186960001	187280000	B.2.1.1.1.1.2.1.1.2.1	0.409972299168975	.	186960001	187280000	#4848FF	1	0.25
chr1	187280001	187600000	B.2.1.1.1.2.2.2.1.2.1	0.382271468144044	.	187280001	187600000	#4848FF	1	0.25
chr1	187600001	187840000	B.1.1.1.2.2.2.2.2.2	0.627885503231764	.	187600001	187840000	#DADAFF	1	0.5
chr1	187840001	187920000	B.2.2.1.1.1.2.1.2.1.2.1	0.168975069252078	.	187840001	187920000	#0000FF	1	0.125
chr1	187920001	188040000	B.2.2.2.2.2.2.1.1.1.2.2.1.2	0.00738688827331487	.	187920001	188040000	#0000FF	1	0.125
chr1	188040001	188200000	B.2.1.1.2.1.1.2.1.1.2	0.368421052631579	.	188040001	188200000	#4848FF	1	0.25
chr1	188200001	188640000	B.1.2.2.1.1.1.2.2.1.1.1	0.508771929824561	.	188200001	188640000	#9191FF	1	0.375
chr1	188640001	188880000	B.2.1.1.1.1.2.1.2.1.1.1	0.408125577100646	.	188640001	188880000	#4848FF	1	0.25
chr1	188880001	189080000	B.2.1.2.2.1.2.2.2.2.2	0.226223453370268	.	188880001	189080000	#4848FF	1	0.25
chr1	189080001	189240000	B.2.2.1.1.2.1.2.1.2.1	0.140350877192982	.	189080001	189240000	#0000FF	1	0.125
chr1	189240001	189400000	B.2.2.1.1.2.1.1.1.1.1.2	0.156048014773777	.	189240001	189400000	#0000FF	1	0.125
chr1	189400001	189600000	B.2.2.1.1.2.1.2.2.2.2.1	0.136657433056325	.	189400001	189600000	#0000FF	1	0.125
chr1	189600001	189720000	B.2.1.2.2.1.2.1.2.1.2.1	0.234533702677747	.	189600001	189720000	#4848FF	1	0.25
chr1	189720001	189880000	B.2.1.1.2.2.2.1.2.2.2.1	0.336103416435826	.	189720001	189880000	#4848FF	1	0.25
chr1	189880001	190120000	B.2.1.1.2.1.1.1.1.1.1	0.376731301939058	.	189880001	190120000	#4848FF	1	0.25
chr1	190120001	190600000	B.1.2.2.1.1.1.1.2.2.2	0.514312096029548	.	190120001	190600000	#9191FF	1	0.375
chr1	190600001	190760000	B.2.2.1.2.1.1.1.2.2.2.1	0.118190212373038	.	190600001	190760000	#0000FF	1	0.125
chr1	190760001	190880000	B.2.2.1.1.2.1.2.1.1	0.141274238227147	.	190760001	190880000	#0000FF	1	0.125
chr1	190880001	190960000	B.2.2.1.1.1.1.2.1.2.1	0.184672206832872	.	190880001	190960000	#0000FF	1	0.125
chr1	190960001	191160000	B.2.1.2.2.1.2.2.1.2	0.229916897506925	.	190960001	191160000	#4848FF	1	0.25
chr1	191160001	191320000	B.2.1.2.2.1.2.2.2.1.2	0.228070175438596	.	191160001	191320000	#4848FF	1	0.25
chr1	191320001	191840000	B.1.2.2.1.1.1.1.2.1.2	0.516158818097876	.	191320001	191840000	#9191FF	1	0.375
chr1	191840001	192280000	B.1.2.2.1.1.2.1.1.2	0.50415512465374	.	191840001	192280000	#9191FF	1	0.375
chr1	192280001	192440000	B.2.2.1.1.2.1.2.2.2.1	0.137580794090489	.	192280001	192440000	#0000FF	1	0.125
chr1	192440001	192720000	B.2.2.1.1.2.2.1.1.1.2	0.133887349953832	.	192440001	192720000	#0000FF	1	0.125
chr1	192720001	193000000	B.2.1.1.2.1.1.1.2.2.1	0.371191135734072	.	192720001	193000000	#4848FF	1	0.25
chr1	193000001	193320000	B.1.2.2.1.2.1.1.1.2.2.2	0.485687903970452	.	193000001	193320000	#9191FF	1	0.375
chr1	193320001	193440000	B.2.2.2.2.2.1.1.1.2.2.1	0.0286241920590951	.	193320001	193440000	#0000FF	1	0.125
chr1	193440001	193720000	B.2.1.1.1.2.2.2.2.1	0.378578024007387	.	193440001	193720000	#4848FF	1	0.25
chr1	193720001	193880000	B.2.1.1.1.1.2.1.2.1.2.2.1	0.40258541089566	.	193720001	193880000	#4848FF	1	0.25
chr1	193880001	193960000	B.2.2.2.2.2.1.2.1.1	0.023084025854109	.	193880001	193960000	#0000FF	1	0.125
chr1	193960001	194120000	B.2.2.1.2.2.1.1.1.2.2	0.0932594644506002	.	193960001	194120000	#0000FF	1	0.125
chr1	194120001	194320000	B.2.2.1.1.2.1.1.2.1.1.1	0.147737765466297	.	194120001	194320000	#0000FF	1	0.125
chr1	194320001	194560000	B.2.2.1.1.2.1.1.1.1.2	0.155124653739612	.	194320001	194560000	#0000FF	1	0.125
chr1	194560001	194920000	B.2.1.1.1.2.2.2.1.1.2.2	0.383194829178209	.	194560001	194920000	#4848FF	1	0.25
chr1	194920001	195080000	B.2.2.2.2.2.2.1.1.2	0.00554016620498615	.	194920001	195080000	#0000FF	1	0.125
chr1	195080001	195280000	B.2.2.1.1.2.1.1.1.2.2.1.1	0.15050784856879	.	195080001	195280000	#0000FF	1	0.125
chr1	195280001	195400000	B.2.2.1.1.2.1.1.1.2.2.2	0.148661126500462	.	195280001	195400000	#0000FF	1	0.125
chr1	195400001	195720000	B.2.1.1.2.1.2.2.1.1	0.359187442289935	.	195400001	195720000	#4848FF	1	0.25
chr1	195720001	195840000	B.2.2.2.2.1.1.1.2.1	0.0378578024007387	.	195720001	195840000	#0000FF	1	0.125
chr1	195840001	196080000	B.2.1.1.1.2.2.2.1.2.2.2	0.379501385041551	.	195840001	196080000	#4848FF	1	0.25
chr1	196080001	196200000	B.2.2.1.1.2.1.2.1.2.2	0.139427516158818	.	196080001	196200000	#0000FF	1	0.125
chr1	196200001	196280000	B.2.2.1.1.2.1.1.1.2.1.2	0.151431209602955	.	196200001	196280000	#0000FF	1	0.125
chr1	196280001	196640000	B.2.1.1.2.2.2.2.2.1	0.331486611265005	.	196280001	196640000	#4848FF	1	0.25
chr1	196640001	196920000	B.2.1.1.2.2.2.1.1.1.1	0.347183748845799	.	196640001	196920000	#4848FF	1	0.25
chr1	196920001	197120000	B.2.2.1.1.2.1.1.2.1.1.2	0.146814404432133	.	196920001	197120000	#0000FF	1	0.125
chr1	197120001	197360000	B.2.1.1.2.2.2.2.1.2	0.332409972299169	.	197120001	197360000	#4848FF	1	0.25
chr1	197360001	197640000	B.2.1.1.2.2.2.1.1.2.2.1.1.2	0.342566943674977	.	197360001	197640000	#4848FF	1	0.25
chr1	197640001	197920000	B.1.2.2.1.2.1.1.1.2.1.2	0.487534626038781	.	197640001	197920000	#9191FF	1	0.375
chr1	197920001	198280000	B.1.2.2.1.1.1.2.2.1.1.2	0.507848568790397	.	197920001	198280000	#9191FF	1	0.375
chr1	198280001	198480000	B.2.2.1.1.2.1.1.1.2.1.1.1.2	0.153277931671283	.	198280001	198480000	#0000FF	1	0.125
chr1	198480001	198720000	B.2.2.1.1.2.2.1.1.2.1.2.2	0.131117266851339	.	198480001	198720000	#0000FF	1	0.125
chr1	198720001	198880000	B.2.2.1.1.2.1.1.1.2.2.1.2	0.149584487534626	.	198720001	198880000	#0000FF	1	0.125
chr1	198880001	199200000	B.2.1.1.2.2.2.2.2.2.1	0.33056325023084	.	198880001	199200000	#4848FF	1	0.25
chr1	199200001	199480000	B.2.1.1.2.1.2.2.2	0.357340720221607	.	199200001	199480000	#4848FF	1	0.25
chr1	199480001	199560000	B.2.2.2.2.2.2.2.2	0.000923361034164358	.	199480001	199560000	#0000FF	1	0.125
chr1	199560001	200120000	B.1.1.2.2.1.2.2.1.1	0.591874422899354	.	199560001	200120000	#DADAFF	1	0.5
chr1	200120001	200240000	B.2.1.2.2.2.2.2.1.1.2	0.210526315789474	.	200120001	200240000	#4848FF	1	0.25
chr1	200240001	200320000	B.2.2.1.2.1.2.2.2.1.1.2.2.1	0.100646352723915	.	200240001	200320000	#0000FF	1	0.125
chr1	200320001	200520000	B.1.2.1.2.2.2.2.1.2.1.1	0.523545706371191	.	200320001	200520000	#9191FF	1	0.375
chr1	200520001	200760000	B.1.2.1.2.2.1.1.1.1	0.544783010156971	.	200520001	200760000	#9191FF	1	0.375
chr1	200760001	201200000	A.2.2.1.2.1.2.1.2.1	0.76915974145891	.	200760001	201200000	#FFDADA	1	0.625
chr1	201200001	201320000	B.1.2.1.2.1.1.2.1.2.1	0.556786703601108	.	201200001	201320000	#9191FF	1	0.375
chr1	201320001	201480000	A.2.2.1.2.2.1.2.1.1.2	0.757156048014774	.	201320001	201480000	#FFDADA	1	0.625
chr1	201480001	201840000	A.2.2.1.2.1.2.1.2.2	0.768236380424746	.	201480001	201840000	#FFDADA	1	0.625
chr1	201840001	202040000	A.2.2.1.1.2.2.1.2	0.774699907663897	.	201840001	202040000	#FFDADA	1	0.625
chr1	202040001	202120000	A.2.2.1.1.2.1.1.1.1	0.782086795937211	.	202040001	202120000	#FFDADA	1	0.625
chr1	202120001	202280000	A.2.2.1.2.2.1.2.1.1.1	0.758079409048938	.	202120001	202280000	#FFDADA	1	0.625
chr1	202280001	202440000	B.1.1.1.1.2.1.2.2.2	0.674053554939982	.	202280001	202440000	#DADAFF	1	0.5
chr1	202440001	202560000	B.1.2.1.2.2.2.1.2.1.2.2.1	0.528162511542013	.	202440001	202560000	#9191FF	1	0.375
chr1	202560001	202840000	A.2.2.1.2.1.2.1.1	0.770083102493075	.	202560001	202840000	#FFDADA	1	0.625
chr1	202840001	203000000	B.1.2.1.2.2.1.2.1.2.1.1.1	0.54016620498615	.	202840001	203000000	#9191FF	1	0.375
chr1	203000001	203240000	A.2.2.1.2.2.2.1.1.1	0.753462603878116	.	203000001	203240000	#FFDADA	1	0.625
chr1	203240001	203440000	A.2.2.1.2.1.2.2.1.1.1	0.767313019390582	.	203240001	203440000	#FFDADA	1	0.625
chr1	203440001	203640000	A.2.2.1.2.2.2.1.2	0.751615881809788	.	203440001	203640000	#FFDADA	1	0.625
chr1	203640001	203800000	B.1.1.1.1.1.1.1.1.2	0.703601108033241	.	203640001	203800000	#DADAFF	1	0.5
chr1	203800001	204000000	A.2.2.1.2.1.1.2	0.771006463527239	.	203800001	204000000	#FFDADA	1	0.625
chr1	204000001	204200000	A.2.2.1.2.2.1.2.2	0.754385964912281	.	204000001	204200000	#FFDADA	1	0.625
chr1	204200001	204360000	A.2.2.1.2.2.1.1.2.2	0.759002770083102	.	204200001	204360000	#FFDADA	1	0.625
chr1	204360001	204520000	B.1.1.1.1.1.1.1.1.1.2	0.704524469067405	.	204360001	204520000	#DADAFF	1	0.5
chr1	204520001	204640000	A.2.2.1.2.2.1.1.1.2.2	0.760849492151431	.	204520001	204640000	#FFDADA	1	0.625
chr1	204640001	204960000	A.2.2.1.2.1.2.2.2.2	0.763619575253924	.	204640001	204960000	#FFDADA	1	0.625
chr1	204960001	205040000	B.1.1.1.1.1.1.1.1.1.1	0.70544783010157	.	204960001	205040000	#DADAFF	1	0.5
chr1	205040001	205200000	B.1.1.1.1.2.2.1.2.1	0.672206832871653	.	205040001	205200000	#DADAFF	1	0.5
chr1	205200001	205280000	B.1.1.1.1.1.1.2.1.1.2	0.696214219759926	.	205200001	205280000	#DADAFF	1	0.5
chr1	205280001	205480000	A.2.2.1.2.1.1.1	0.771929824561403	.	205280001	205480000	#FFDADA	1	0.625
chr1	205480001	205760000	A.2.2.1.1.1.1.1	0.790397045244691	.	205480001	205760000	#FFDADA	1	0.625
chr1	205760001	205960000	B.1.1.1.1.2.2.1.2.2	0.671283471837488	.	205760001	205960000	#DADAFF	1	0.5
chr1	206080001	206160000	B.1.2.1.1.2.1.1	0.570637119113573	.	206080001	206160000	#9191FF	1	0.375
chr1	206160001	206360000	B.1.1.1.1.1.2.1.2	0.688827331486611	.	206160001	206360000	#DADAFF	1	0.5
chr1	206480001	206920000	A.2.2.1.2.1.2.2.2.1	0.764542936288089	.	206480001	206920000	#FFDADA	1	0.625
chr1	206920001	207440000	B.1.1.1.2.1.2.2.1.2.2	0.650046168051708	.	206920001	207440000	#DADAFF	1	0.5
chr1	207440001	207680000	B.1.2.1.2.2.1.1.1.2	0.543859649122807	.	207440001	207680000	#9191FF	1	0.375
chr1	207680001	207920000	B.1.2.1.2.2.2.1.2.1.1.1	0.532779316712835	.	207680001	207920000	#9191FF	1	0.375
chr1	207920001	208000000	B.1.2.1.2.1.1.2.1.1	0.557710064635272	.	207920001	208000000	#9191FF	1	0.375
chr1	208000001	208200000	B.1.2.1.2.2.2.2.1.2.1.2	0.522622345337027	.	208000001	208200000	#9191FF	1	0.375
chr1	208200001	208360000	B.2.2.1.2.1.2.1.2.1	0.110803324099723	.	208200001	208360000	#0000FF	1	0.125
chr1	208360001	208520000	B.2.2.1.2.1.2.2.2.1.1.2.2.2	0.0997229916897507	.	208360001	208520000	#0000FF	1	0.125
chr1	208520001	208600000	B.2.2.1.2.1.2.2.2.1.2.1	0.0987996306555863	.	208520001	208600000	#0000FF	1	0.125
chr1	208600001	208680000	B.2.2.2.2.2.1.2.2.1.1.1.2	0.0193905817174515	.	208600001	208680000	#0000FF	1	0.125
chr1	208680001	208920000	B.2.2.2.2.2.1.1.1.1	0.0313942751615882	.	208680001	208920000	#0000FF	1	0.125
chr1	208920001	209200000	B.2.2.2.2.2.1.1.1.2.2.2	0.0277008310249307	.	208920001	209200000	#0000FF	1	0.125
chr1	209200001	209360000	B.2.2.2.2.2.1.1.2.2.2.1	0.0249307479224377	.	209200001	209360000	#0000FF	1	0.125
chr1	209360001	209680000	B.2.1.2.2.2.2.2.1.1.1.2	0.211449676823638	.	209360001	209680000	#4848FF	1	0.25
chr1	209680001	210000000	B.2.1.2.2.2.2.2.1.2.1.2.2	0.207756232686981	.	209680001	210000000	#4848FF	1	0.25
chr1	210000001	210200000	B.2.1.2.2.2.2.2.1.2.2.1.2	0.204986149584488	.	210000001	210200000	#4848FF	1	0.25
chr1	210200001	210280000	B.2.2.2.2.2.1.2.2.1.1.1.1	0.0203139427516159	.	210200001	210280000	#0000FF	1	0.125
chr1	210280001	210680000	B.2.2.1.2.2.1.2.2.2.1.2	0.0812557710064635	.	210280001	210680000	#0000FF	1	0.125
chr1	210680001	210800000	B.2.2.1.2.1.2.2.2.1.1.1	0.102493074792244	.	210680001	210800000	#0000FF	1	0.125
chr1	210800001	211000000	B.2.2.1.2.1.2.2.2.1.1.2.1	0.101569713758079	.	210800001	211000000	#0000FF	1	0.125
chr1	211000001	211400000	B.2.1.1.1.2.2.1.1	0.386888273314866	.	211000001	211400000	#4848FF	1	0.25
chr1	211400001	211520000	B.1.2.1.2.1.2.1.1.2.2.1	0.549399815327793	.	211400001	211520000	#9191FF	1	0.375
chr1	211520001	211840000	B.1.2.1.2.1.2.1.1.1.1	0.552169898430286	.	211520001	211840000	#9191FF	1	0.375
chr1	211840001	212040000	B.1.2.1.2.1.2.1.1.1.2	0.551246537396122	.	211840001	212040000	#9191FF	1	0.375
chr1	212040001	212160000	B.1.1.1.1.2.1.1.2.1	0.680517082179132	.	212040001	212160000	#DADAFF	1	0.5
chr1	212160001	212480000	B.1.2.1.2.1.1.2.1.2.2.2	0.554939981532779	.	212160001	212480000	#9191FF	1	0.375
chr1	212480001	212640000	B.1.1.1.1.2.1.1.2.2	0.679593721144968	.	212480001	212640000	#DADAFF	1	0.5
chr1	212640001	212800000	B.1.2.1.2.1.1.2.1.2.2.1	0.555863342566944	.	212640001	212800000	#9191FF	1	0.375
chr1	212800001	213040000	B.1.2.1.2.1.1.1.2.2.2	0.558633425669437	.	212800001	213040000	#9191FF	1	0.375
chr1	213040001	213320000	B.1.2.1.2.1.2.2.2	0.545706371191136	.	213040001	213320000	#9191FF	1	0.375
chr1	213320001	213600000	B.2.1.2.2.2.2.2.1.2.2.1.1.2	0.205909510618652	.	213320001	213600000	#4848FF	1	0.25
chr1	213600001	213800000	B.2.2.2.2.2.1.1.2.2.2.2	0.0240073868882733	.	213600001	213800000	#0000FF	1	0.125
chr1	213800001	214040000	B.2.2.1.2.1.2.1.1.2.1	0.112650046168052	.	213800001	214040000	#0000FF	1	0.125
chr1	214040001	214360000	B.2.1.1.1.1.1.2.1.2	0.414589104339797	.	214040001	214360000	#4848FF	1	0.25
chr1	214360001	214600000	B.2.2.1.2.1.2.2.1.1	0.106186518928901	.	214360001	214600000	#0000FF	1	0.125
chr1	214600001	214800000	B.2.1.2.2.2.2.1.1.2	0.21606648199446	.	214600001	214800000	#4848FF	1	0.25
chr1	214800001	215000000	B.1.2.2.1.2.1.1.1.2.2.1	0.486611265004617	.	214800001	215000000	#9191FF	1	0.375
chr1	215000001	215360000	B.1.2.2.1.1.2.2.1.2	0.497691597414589	.	215000001	215360000	#9191FF	1	0.375
chr1	215360001	215720000	B.2.1.1.1.1.2.1.2.1.1.2.1	0.407202216066482	.	215360001	215720000	#4848FF	1	0.25
chr1	215720001	215840000	B.2.2.1.2.2.2.2.2.1.2.2	0.0692520775623269	.	215720001	215840000	#0000FF	1	0.125
chr1	215840001	216240000	B.2.1.1.1.1.2.1.2.1.2.1.2.1	0.404432132963989	.	215840001	216240000	#4848FF	1	0.25
chr1	216240001	216400000	B.2.1.1.2.1.1.1.2.1.2	0.372114496768236	.	216240001	216400000	#4848FF	1	0.25
chr1	216400001	216600000	B.2.1.1.1.1.2.1.1.1.2	0.410895660203139	.	216400001	216600000	#4848FF	1	0.25
chr1	216600001	216760000	B.2.2.1.1.2.1.1.2.2.2.2	0.142197599261311	.	216600001	216760000	#0000FF	1	0.125
chr1	216760001	217080000	B.1.2.2.1.2.2.1.1.2.2	0.469990766389658	.	216760001	217080000	#9191FF	1	0.375
chr1	217080001	217280000	B.2.1.1.2.1.1.1.1.2.2	0.373961218836565	.	217080001	217280000	#4848FF	1	0.25
chr1	217280001	217440000	B.2.1.1.2.2.2.1.1.2.2.2.1	0.340720221606648	.	217280001	217440000	#4848FF	1	0.25
chr1	217440001	217600000	B.2.1.1.2.2.2.1.2.2.1	0.337026777469991	.	217440001	217600000	#4848FF	1	0.25
chr1	217600001	217760000	B.2.1.1.1.1.1.2.1.1	0.415512465373961	.	217600001	217760000	#4848FF	1	0.25
chr1	217760001	217880000	B.2.2.1.2.2.1.2.2.1	0.0831024930747922	.	217760001	217880000	#0000FF	1	0.125
chr1	217880001	218120000	B.2.1.1.1.1.2.1.2.1.1.2.2	0.406278855032318	.	217880001	218120000	#4848FF	1	0.25
chr1	218120001	218480000	B.1.2.2.1.1.1.2.1.2.2	0.509695290858726	.	218120001	218480000	#9191FF	1	0.375
chr1	218480001	218720000	B.2.1.1.1.2.1.1.2.1.2	0.390581717451524	.	218480001	218720000	#4848FF	1	0.25
chr1	218720001	218880000	B.2.1.1.2.1.2.1.1.1	0.363804247460757	.	218720001	218880000	#4848FF	1	0.25
chr1	218880001	219000000	B.2.2.1.2.2.2.2.1.2.1.2	0.0729455216989843	.	218880001	219000000	#0000FF	1	0.125
chr1	219000001	219080000	B.2.2.2.2.1.1.1.1	0.038781163434903	.	219000001	219080000	#0000FF	1	0.125
chr1	219080001	219200000	B.2.2.1.1.2.2.2.2	0.123730378578024	.	219080001	219200000	#0000FF	1	0.125
chr1	219200001	219400000	B.2.1.1.2.1.2.1.2.1.1	0.361957525392428	.	219200001	219400000	#4848FF	1	0.25
chr1	219400001	219520000	B.2.2.1.1.2.1.1.2.1.2	0.145891043397969	.	219400001	219520000	#0000FF	1	0.125
chr1	219520001	219600000	B.2.2.2.2.2.2.1.2.2.1	0.00369344413665743	.	219520001	219600000	#0000FF	1	0.125
chr1	219600001	219800000	B.2.1.1.2.1.1.1.1.1.2	0.375807940904894	.	219600001	219800000	#4848FF	1	0.25
chr1	219800001	220200000	B.1.2.2.1.2.2.2.1.2.1.2	0.460757156048015	.	219800001	220200000	#9191FF	1	0.375
chr1	220200001	220280000	B.2.1.2.2.2.2.1.2.2.1	0.214219759926131	.	220200001	220280000	#4848FF	1	0.25
chr1	220280001	220520000	B.1.2.2.1.2.1.1.1.1.2.2.1.1	0.492151431209603	.	220280001	220520000	#9191FF	1	0.375
chr1	220520001	220680000	B.2.1.2.2.2.1.1.1	0.225300092336103	.	220520001	220680000	#4848FF	1	0.25
chr1	220680001	221000000	B.1.2.2.1.2.1.2.2.1.2.1	0.477377654662973	.	220680001	221000000	#9191FF	1	0.375
chr1	221000001	221280000	B.2.1.1.1.1.2.1.2.1.2.1.2.2	0.403508771929825	.	221000001	221280000	#4848FF	1	0.25
chr1	221280001	221440000	B.2.2.2.2.2.2.1.1.1.2.2.2	0.00646352723915051	.	221280001	221440000	#0000FF	1	0.125
chr1	221440001	221640000	B.2.1.1.2.1.2.1.1.2	0.362880886426593	.	221440001	221640000	#4848FF	1	0.25
chr1	221640001	221800000	B.2.1.2.2.2.1.2.2	0.217913204062789	.	221640001	221800000	#4848FF	1	0.25
chr1	221800001	221920000	B.2.2.1.2.2.1.2.2.2.1.1	0.0821791320406279	.	221800001	221920000	#0000FF	1	0.125
chr1	221920001	222160000	B.2.1.2.2.1.2.2.2.1.1	0.228993536472761	.	221920001	222160000	#4848FF	1	0.25
chr1	222160001	222360000	B.2.2.1.2.2.2.2.2.2.2.2.2	0.0655586334256694	.	222160001	222360000	#0000FF	1	0.125
chr1	222360001	222640000	B.2.1.1.1.2.2.2.2.2	0.377654662973223	.	222360001	222640000	#4848FF	1	0.25
chr1	222640001	222760000	B.2.2.1.2.1.2.2.2.1.2.2	0.097876269621422	.	222640001	222760000	#0000FF	1	0.125
chr1	222760001	223040000	B.2.1.2.2.1.2.1.1	0.236380424746076	.	222760001	223040000	#4848FF	1	0.25
chr1	223040001	223120000	B.2.1.2.2.2.2.2.2.2.2	0.196675900277008	.	223040001	223120000	#4848FF	1	0.25
chr1	223120001	223240000	B.2.1.2.2.2.2.2.2.1.1.1.1	0.203139427516159	.	223120001	223240000	#4848FF	1	0.25
chr1	223240001	223520000	B.1.2.1.2.1.1.1.1.1.1	0.564173591874423	.	223240001	223520000	#9191FF	1	0.375
chr1	223520001	223680000	B.1.2.1.2.1.2.1.1.2.2.2	0.548476454293629	.	223520001	223680000	#9191FF	1	0.375
chr1	223680001	223840000	B.1.2.1.2.1.2.1.1.2.1	0.550323176361957	.	223680001	223840000	#9191FF	1	0.375
chr1	223840001	224200000	B.1.1.1.2.2.1.2.2.1.1	0.638965835641736	.	223840001	224200000	#DADAFF	1	0.5
chr1	224200001	224400000	B.1.1.1.1.1.1.1.2.1.2.1	0.700831024930748	.	224200001	224400000	#DADAFF	1	0.5
chr1	224400001	224520000	B.1.2.1.2.2.1.2.1.1.2	0.541089566020314	.	224400001	224520000	#9191FF	1	0.375
chr1	224520001	224880000	A.2.2.1.2.1.2.2.1.1.2	0.766389658356417	.	224520001	224880000	#FFDADA	1	0.625
chr1	224880001	225160000	B.1.2.2.1.2.1.2.2.1.1	0.478301015697138	.	224880001	225160000	#9191FF	1	0.375
chr1	225160001	225480000	B.1.2.2.1.2.2.2.2.1	0.458910433979686	.	225160001	225480000	#9191FF	1	0.375
chr1	225480001	225760000	B.1.1.1.2.2.1.2.1.2.2.1.2	0.640812557710065	.	225480001	225760000	#DADAFF	1	0.5
chr1	225760001	226120000	A.2.2.1.2.2.2.2.1.2	0.749769159741459	.	225760001	226120000	#FFDADA	1	0.625
chr1	226120001	226200000	B.1.2.1.1.1.1.2	0.574330563250231	.	226120001	226200000	#9191FF	1	0.375
chr1	226200001	226400000	A.2.2.1.2.2.1.2.1.2.1	0.756232686980609	.	226200001	226400000	#FFDADA	1	0.625
chr1	226400001	226560000	B.1.1.1.1.2.1.1.1.2	0.681440443213296	.	226400001	226560000	#DADAFF	1	0.5
chr1	226560001	226760000	B.1.1.1.1.2.1.1.1.1.2.1	0.683287165281625	.	226560001	226760000	#DADAFF	1	0.5
chr1	226760001	227040000	A.2.2.1.2.2.1.1.2.1	0.759926131117267	.	226760001	227040000	#FFDADA	1	0.625
chr1	227040001	227480000	B.1.1.1.2.1.2.2.1.2.1	0.650969529085873	.	227040001	227480000	#DADAFF	1	0.5
chr1	227480001	227680000	B.1.2.1.2.2.2.1.1.1	0.534626038781163	.	227480001	227680000	#9191FF	1	0.375
chr1	227680001	227960000	B.1.1.1.1.1.2.1.1	0.689750692520776	.	227680001	227960000	#DADAFF	1	0.5
chr1	227960001	228120000	B.1.1.1.1.1.1.2.1.1.1	0.69713758079409	.	227960001	228120000	#DADAFF	1	0.5
chr1	228120001	228280000	A.2.1.2.1.1.1.2.1.2	0.828254847645429	.	228120001	228280000	#FF9191	1	0.75
chr1	228280001	228400000	A.2.2.1.1.2.2.1.1	0.775623268698061	.	228280001	228400000	#FFDADA	1	0.625
chr1	228400001	228760000	A.2.2.1.1.1.1.2.1.1	0.789473684210526	.	228400001	228760000	#FFDADA	1	0.625
chr1	228760001	229000000	B.1.1.1.1.1.1.1.2.2.1	0.698984302862419	.	228760001	229000000	#DADAFF	1	0.5
chr1	229000001	229160000	B.1.1.1.1.2.1.2.1.1	0.678670360110803	.	229000001	229160000	#DADAFF	1	0.5
chr1	229160001	229440000	A.2.2.1.1.1.2.1.1.2.1	0.785780240073869	.	229160001	229440000	#FFDADA	1	0.625
chr1	229440001	229640000	B.1.1.1.1.2.1.2.1.2.2	0.676823638042475	.	229440001	229640000	#DADAFF	1	0.5
chr1	229640001	229840000	B.1.1.1.1.2.1.1.1.1.2.2	0.682363804247461	.	229640001	229840000	#DADAFF	1	0.5
chr1	229840001	230200000	A.2.2.2.2.1.2.1.2.2	0.715604801477378	.	229840001	230200000	#FFDADA	1	0.625
chr1	230200001	230600000	B.1.1.1.2.2.1.2.2.1.2	0.638042474607572	.	230200001	230600000	#DADAFF	1	0.5
chr1	230600001	230720000	B.1.2.1.2.2.2.2.2.2.1	0.519852262234534	.	230600001	230720000	#9191FF	1	0.375
chr1	230720001	231080000	B.1.1.1.2.1.2.1.1.1	0.657433056325023	.	230720001	231080000	#DADAFF	1	0.5
chr1	231080001	231200000	B.1.1.1.1.1.1.2.2.2.2.1	0.691597414589104	.	231080001	231200000	#DADAFF	1	0.5
chr1	231200001	231560000	A.2.2.2.2.1.2.2.2.1.2	0.712834718374885	.	231200001	231560000	#FFDADA	1	0.625
chr1	231560001	231680000	B.1.2.1.2.2.1.2.1.1.1	0.542012927054478	.	231560001	231680000	#9191FF	1	0.375
chr1	231680001	231960000	B.1.2.1.2.2.2.1.1.2	0.533702677746999	.	231680001	231960000	#9191FF	1	0.375
chr1	231960001	232160000	B.1.2.1.1.2.2.2.2	0.565096952908587	.	231960001	232160000	#9191FF	1	0.375
chr1	232160001	232320000	B.2.1.2.2.2.1.1.2.2.2	0.22253000923361	.	232160001	232320000	#4848FF	1	0.25
chr1	232320001	232800000	B.1.1.1.2.2.2.1.1.2.1	0.635272391505079	.	232320001	232800000	#DADAFF	1	0.5
chr1	232800001	232920000	B.2.1.2.2.2.2.2.2.1.1.2	0.20129270544783	.	232800001	232920000	#4848FF	1	0.25
chr1	232920001	233000000	B.2.2.1.2.1.1.1.1.2.1	0.121883656509695	.	232920001	233000000	#0000FF	1	0.125
chr1	233000001	233160000	B.1.2.1.2.2.1.2.1.2.1.2	0.538319482917821	.	233000001	233160000	#9191FF	1	0.375
chr1	233160001	233400000	B.1.2.2.1.2.2.1.1.2.1.1	0.471837488457987	.	233160001	233400000	#9191FF	1	0.375
chr1	233400001	233760000	B.1.2.2.1.1.2.1.2.1.2	0.501385041551247	.	233400001	233760000	#9191FF	1	0.375
chr1	233760001	233920000	B.1.2.1.2.2.1.2.2.2	0.535549399815328	.	233760001	233920000	#9191FF	1	0.375
chr1	233920001	234080000	B.2.1.2.2.2.1.1.2.2.1	0.223453370267775	.	233920001	234080000	#4848FF	1	0.25
chr1	234080001	234240000	B.2.1.2.2.2.2.2.2.1.1.1.2	0.202216066481994	.	234080001	234240000	#4848FF	1	0.25
chr1	234240001	234480000	B.1.2.2.1.2.1.2.2.2.2	0.47460757156048	.	234240001	234480000	#9191FF	1	0.375
chr1	234480001	234880000	B.1.1.1.2.1.2.1.1.2	0.656509695290859	.	234480001	234880000	#DADAFF	1	0.5
chr1	234880001	235000000	A.2.2.1.1.1.1.2.2	0.787626962142198	.	234880001	235000000	#FFDADA	1	0.625
chr1	235000001	235200000	B.1.1.1.1.2.1.1.1.1.1	0.684210526315789	.	235000001	235200000	#DADAFF	1	0.5
chr1	235240001	235360000	B.1.1.1.1.2.1.1.1.1.1	0.684210526315789	.	235240001	235360000	#DADAFF	1	0.5
chr1	235360001	235640000	B.1.2.1.2.1.1.1.1.1.2	0.563250230840258	.	235360001	235640000	#9191FF	1	0.375
chr1	235640001	235800000	B.1.2.1.2.2.2.1.2.1.2.2.2	0.527239150507849	.	235640001	235800000	#9191FF	1	0.375
chr1	235800001	235920000	B.2.1.2.2.2.2.1.2.1	0.215143120960295	.	235800001	235920000	#4848FF	1	0.25
chr1	235920001	236160000	B.1.2.1.2.1.1.2.2.1	0.554016620498615	.	235920001	236160000	#9191FF	1	0.375
chr1	236160001	236240000	B.1.2.1.2.1.2.2.1	0.5466297322253	.	236160001	236240000	#9191FF	1	0.375
chr1	236240001	236440000	B.1.2.1.2.2.2.2.2.2.2	0.518928901200369	.	236240001	236440000	#9191FF	1	0.375
chr1	236440001	236760000	B.1.2.1.2.2.1.2.1.2.1.1.2	0.539242843951985	.	236440001	236760000	#9191FF	1	0.375
chr1	236760001	237040000	B.2.1.2.2.2.2.2.1.2.2.2	0.204062788550323	.	236760001	237040000	#4848FF	1	0.25
chr1	237040001	237160000	B.2.2.2.2.2.1.1.2.2.1	0.025854108956602	.	237040001	237160000	#0000FF	1	0.125
chr1	237160001	237240000	B.2.2.1.2.2.1.1.2.2.2	0.087719298245614	.	237160001	237240000	#0000FF	1	0.125
chr1	237240001	237440000	B.2.2.2.2.2.2.1.1.1.2.2.1.1.2	0.00831024930747922	.	237240001	237440000	#0000FF	1	0.125
chr1	237440001	237560000	B.2.2.2.2.2.1.1.2.1	0.0267774699907664	.	237440001	237560000	#0000FF	1	0.125
chr1	237560001	237680000	B.2.2.2.2.2.2.2.1	0.00184672206832872	.	237560001	237680000	#0000FF	1	0.125
chr1	237680001	237760000	B.2.2.1.2.2.2.2.2.2.2.1	0.0674053554939981	.	237680001	237760000	#0000FF	1	0.125
chr1	237760001	237960000	B.2.2.2.1.1.2.2.1	0.0526315789473684	.	237760001	237960000	#0000FF	1	0.125
chr1	237960001	238280000	B.2.2.1.1.2.2.1.1.2.2	0.130193905817175	.	237960001	238280000	#0000FF	1	0.125
chr1	238280001	238440000	B.2.2.2.2.2.2.1.1.1.2.1.2	0.0101569713758079	.	238280001	238440000	#0000FF	1	0.125
chr1	238440001	238560000	B.2.2.1.2.2.2.2.2.2.2.2.1	0.0664819944598338	.	238440001	238560000	#0000FF	1	0.125
chr1	238560001	238760000	B.2.2.1.2.2.2.2.2.1.2.1	0.0701754385964912	.	238560001	238760000	#0000FF	1	0.125
chr1	238760001	239280000	B.1.2.2.1.2.2.1.2.2	0.467220683287165	.	238760001	239280000	#9191FF	1	0.375
chr1	239280001	239440000	B.2.1.1.2.2.2.1.2.1.2	0.337950138504155	.	239280001	239440000	#4848FF	1	0.25
chr1	239440001	239560000	B.2.2.1.1.2.1.1.2.2.1.2	0.14404432132964	.	239440001	239560000	#0000FF	1	0.125
chr1	239560001	239640000	B.2.2.2.2.2.2.1.2.2.2	0.00277008310249307	.	239560001	239640000	#0000FF	1	0.125
chr1	239640001	239880000	B.2.1.1.2.2.2.2.1.1.2	0.333333333333333	.	239640001	239880000	#4848FF	1	0.25
chr1	239880001	240160000	B.2.2.1.1.2.1.1.1.2.1.1.1.1	0.154201292705448	.	239880001	240160000	#0000FF	1	0.125
chr1	240160001	240360000	B.2.2.1.2.2.2.2.1.2.2	0.07202216066482	.	240160001	240360000	#0000FF	1	0.125
chr1	240360001	240640000	B.2.1.1.1.2.1.1.2.1.1.2	0.391505078485688	.	240360001	240640000	#4848FF	1	0.25
chr1	240640001	240880000	B.2.1.2.2.1.2.1.2.1.2.2.1	0.233610341643583	.	240640001	240880000	#4848FF	1	0.25
chr1	240880001	241120000	B.1.2.2.1.2.1.1.2.2.2.1.2	0.481994459833795	.	240880001	241120000	#9191FF	1	0.375
chr1	241120001	241200000	B.2.2.2.2.1.1.2	0.03601108033241	.	241120001	241200000	#0000FF	1	0.125
chr1	241200001	241400000	B.2.1.2.2.2.2.2.2.1.2.2	0.199445983379501	.	241200001	241400000	#4848FF	1	0.25
chr1	241400001	241720000	B.2.1.1.2.2.2.1.1.2.2.2.2	0.339796860572484	.	241400001	241720000	#4848FF	1	0.25
chr1	241720001	241840000	B.2.2.1.2.1.1.1.2.2.2.2	0.117266851338874	.	241720001	241840000	#0000FF	1	0.125
chr1	241840001	242000000	B.2.1.2.2.2.1.2.1.2.2	0.218836565096953	.	241840001	242000000	#4848FF	1	0.25
chr1	242000001	242200000	B.2.2.1.2.1.2.2.1.2.2.2	0.103416435826408	.	242000001	242200000	#0000FF	1	0.125
chr1	242200001	242440000	B.2.2.1.2.2.1.1.1.1	0.0960295475530933	.	242200001	242440000	#0000FF	1	0.125
chr1	242440001	242560000	B.2.2.1.2.1.2.1.2.2.1.1.1	0.109879963065559	.	242440001	242560000	#0000FF	1	0.125
chr1	242560001	242800000	B.2.1.1.2.2.2.1.1.2.2.1.1.1	0.343490304709141	.	242560001	242800000	#4848FF	1	0.25
chr1	242800001	243160000	B.2.2.1.1.2.1.1.2.2.1.1	0.144967682363804	.	242800001	243160000	#0000FF	1	0.125
chr1	243160001	243320000	B.2.2.1.2.1.2.1.1.2.2	0.111726685133887	.	243160001	243320000	#0000FF	1	0.125
chr1	243320001	243480000	B.2.2.1.2.1.2.2.1.2.1	0.105263157894737	.	243320001	243480000	#0000FF	1	0.125
chr1	243480001	243720000	B.2.2.1.2.2.2.2.2.1.1	0.0710987996306556	.	243480001	243720000	#0000FF	1	0.125
chr1	243720001	243800000	B.2.2.1.2.2.2.2.2.2.1	0.0683287165281625	.	243720001	243800000	#0000FF	1	0.125
chr1	243800001	243960000	B.2.2.1.2.2.1.1.2.1.2.2	0.0904893813481071	.	243800001	243960000	#0000FF	1	0.125
chr1	243960001	244480000	B.2.1.1.2.1.1.1.2.1.1	0.373037857802401	.	243960001	244480000	#4848FF	1	0.25
chr1	244480001	244640000	B.2.1.2.2.2.1.2.1.1.2	0.220683287165282	.	244480001	244640000	#4848FF	1	0.25
chr1	244640001	244760000	B.2.2.1.2.1.2.1.2.2.1.1.2	0.108956602031394	.	244640001	244760000	#0000FF	1	0.125
chr1	244760001	245000000	B.1.2.1.2.1.1.1.2.2.1	0.559556786703601	.	244760001	245000000	#9191FF	1	0.375
chr1	245000001	245200000	B.1.1.1.1.2.2.2.2.2	0.666666666666667	.	245000001	245200000	#DADAFF	1	0.5
chr1	245200001	245280000	B.2.1.2.2.2.2.1.1.1	0.216989843028624	.	245200001	245280000	#4848FF	1	0.25
chr1	245280001	245440000	B.2.1.2.2.2.1.2.1.1.1	0.221606648199446	.	245280001	245440000	#4848FF	1	0.25
chr1	245440001	245680000	B.1.2.1.2.2.2.1.2.2	0.526315789473684	.	245440001	245680000	#9191FF	1	0.375
chr1	245680001	245800000	B.1.2.1.2.1.1.2.2.2	0.553093259464451	.	245680001	245800000	#9191FF	1	0.375
chr1	245800001	246040000	B.1.2.2.1.2.1.1.1.1.2.2.1.2	0.491228070175439	.	245800001	246040000	#9191FF	1	0.375
chr1	246040001	246160000	B.2.2.1.2.1.1.1.1.2.2	0.120960295475531	.	246040001	246160000	#0000FF	1	0.125
chr1	246160001	246440000	B.1.2.2.1.2.1.1.2.1	0.484764542936288	.	246160001	246440000	#9191FF	1	0.375
chr1	246440001	246720000	B.1.2.2.1.2.1.2.2.1.2.2	0.476454293628809	.	246440001	246720000	#9191FF	1	0.375
chr1	246720001	246920000	B.2.1.2.2.2.1.1.2.1	0.224376731301939	.	246720001	246920000	#4848FF	1	0.25
chr1	246920001	247120000	B.2.1.2.2.1.1.1.1.1.2.2	0.245614035087719	.	246920001	247120000	#4848FF	1	0.25
chr1	247120001	247280000	B.2.1.2.2.2.2.2.1.2.1.2.1	0.208679593721145	.	247120001	247280000	#4848FF	1	0.25
chr1	247280001	247400000	B.2.2.1.2.1.1.1.1.1	0.12280701754386	.	247280001	247400000	#0000FF	1	0.125
chr1	247400001	247520000	B.2.2.1.2.1.2.2.2.2	0.0969529085872576	.	247400001	247520000	#0000FF	1	0.125
chr1	247520001	247680000	B.2.2.1.2.1.2.2.1.2.2.1	0.104339796860572	.	247520001	247680000	#0000FF	1	0.125
chr1	247680001	247760000	B.2.1.2.2.2.2.2.2.2.1.2	0.197599261311173	.	247680001	247760000	#4848FF	1	0.25
chr1	247760001	248240000	B.2.1.1.2.1.2.1.2.2	0.3601108033241	.	247760001	248240000	#4848FF	1	0.25
chr1	248240001	248360000	B.2.2.2.2.2.1.2.1.2.1	0.0221606648199446	.	248240001	248360000	#0000FF	1	0.125
chr1	248360001	248640000	B.2.2.1.1.2.1.2.2.2.2.2	0.135734072022161	.	248360001	248640000	#0000FF	1	0.125
chr1	248640001	248760000	B.2.2.2.2.2.2.1.2.1	0.00461680517082179	.	248640001	248760000	#0000FF	1	0.125
chr1	248760001	248920000	B.2.2.1.2.2.1.1.1.2.1.2	0.0941828254847645	.	248760001	248920000	#0000FF	1	0.125
chr1	249040001	249120000	B.2.2.1.2.2.1.1.1.2.1.2	0.0941828254847645	.	249040001	249120000	#0000FF	1	0.125
chr1	249120001	249240000	B.2.1.2.2.2.2.1.2.2.2	0.213296398891967	.	249120001	249240000	#4848FF	1	0.25
chr2	1	320000	A.1.2.1.1.2.1.2.1.1.2.2	0.914634146341463	.	1	320000	#FF4848	1	0.875
chr2	320001	400000	A.2.1.1.2.1.2.1.2.1.2	0.791811846689895	.	320001	400000	#FF9191	1	0.75
chr2	400001	480000	A.2.1.1.2.1.2.2.2.1.1.1	0.78397212543554	.	400001	480000	#FF9191	1	0.75
chr2	480001	680000	A.2.1.1.2.2.1.1.1.1.1.1	0.780487804878049	.	480001	680000	#FF9191	1	0.75
chr2	680001	1160000	A.2.2.2.1.2.2.1.1.2	0.54616724738676	.	680001	1160000	#FFDADA	1	0.625
chr2	1160001	1560000	A.2.2.2.1.1.2.1.2.2.1	0.554878048780488	.	1160001	1560000	#FFDADA	1	0.625
chr2	1560001	1880000	A.1.2.1.1.2.2.2.1	0.899825783972125	.	1560001	1880000	#FF4848	1	0.875
chr2	1880001	2160000	B.1.2.1.1.2.2.1.1.1.2	0.372822299651568	.	1880001	2160000	#9191FF	1	0.375
chr2	2160001	2520000	B.2.1.2.1.2.1.2.1	0.158536585365854	.	2160001	2520000	#4848FF	1	0.25
chr2	2520001	2720000	B.1.2.2.1.1.2.1.2	0.315331010452962	.	2520001	2720000	#9191FF	1	0.375
chr2	2720001	2840000	B.1.1.2.2.1.2.2.2.1.1.1	0.408536585365854	.	2720001	2840000	#DADAFF	1	0.5
chr2	2840001	3080000	B.1.2.1.1.1.2.1.2.1	0.388501742160279	.	2840001	3080000	#9191FF	1	0.375
chr2	3080001	3160000	A.2.2.2.2.1.2.2.2.2	0.520905923344948	.	3080001	3160000	#FFDADA	1	0.625
chr2	3160001	3320000	A.2.1.1.2.2.2.1.2.2.2	0.763937282229965	.	3160001	3320000	#FF9191	1	0.75
chr2	3320001	3400000	A.2.2.2.1.1.2.1.1	0.556620209059233	.	3320001	3400000	#FFDADA	1	0.625
chr2	3400001	3520000	A.2.2.2.2.2.2.2.1.2.1	0.511324041811847	.	3400001	3520000	#FFDADA	1	0.625
chr2	3520001	3720000	A.2.1.1.2.1.2.2.2.1.1.2	0.783101045296167	.	3520001	3720000	#FF9191	1	0.75
chr2	3720001	3840000	B.1.2.2.1.1.2.2.2.2.1.1	0.310975609756098	.	3720001	3840000	#9191FF	1	0.375
chr2	3840001	4120000	B.2.2.1.1.2.2.1.2.2	0.0696864111498258	.	3840001	4120000	#0000FF	1	0.125
chr2	4120001	4200000	B.2.1.1.1.2.2.1.1.1	0.230836236933798	.	4120001	4200000	#4848FF	1	0.25
chr2	4200001	4400000	B.2.2.2.1.2.2.2.1.1	0.0174216027874564	.	4200001	4400000	#0000FF	1	0.125
chr2	4400001	4480000	B.2.1.2.1.1.1.2.2.1.1	0.181184668989547	.	4400001	4480000	#4848FF	1	0.25
chr2	4480001	4680000	B.2.1.2.2.2.2.2.2.1.2	0.101045296167247	.	4480001	4680000	#4848FF	1	0.25
chr2	4680001	4960000	B.2.2.2.1.1.1.2.2.2.2	0.0252613240418118	.	4680001	4960000	#0000FF	1	0.125
chr2	4960001	5040000	B.2.1.2.1.1.1.2.1.2.2.2.2	0.18205574912892	.	4960001	5040000	#4848FF	1	0.25
chr2	5120001	5360000	B.2.1.2.1.1.1.2.1.2.2.2.2	0.18205574912892	.	5120001	5360000	#4848FF	1	0.25
chr2	5360001	5520000	B.2.1.1.1.1.2.2.1.1.1.1	0.255226480836237	.	5360001	5520000	#4848FF	1	0.25
chr2	5520001	5680000	B.1.2.1.1.2.1.1.1.2	0.377177700348432	.	5520001	5680000	#9191FF	1	0.375
chr2	5680001	5800000	B.2.1.2.2.2.1.1.2.2.2	0.114982578397213	.	5680001	5800000	#4848FF	1	0.25
chr2	5800001	5880000	B.2.1.1.1.2.1.1.1.1.1.2	0.247386759581882	.	5800001	5880000	#4848FF	1	0.25
chr2	5880001	6080000	B.2.1.2.2.2.1.1.2.2.1	0.115853658536585	.	5880001	6080000	#4848FF	1	0.25
chr2	6080001	6280000	B.1.2.1.2.2.1.1.2.2.2	0.341463414634146	.	6080001	6280000	#9191FF	1	0.375
chr2	6280001	6680000	B.2.1.2.1.1.1.1.1.1.1	0.195993031358885	.	6280001	6680000	#4848FF	1	0.25
chr2	6680001	6960000	B.2.1.2.1.1.1.2.2.2.1	0.179442508710801	.	6680001	6960000	#4848FF	1	0.25
chr2	6960001	7200000	B.1.1.2.2.1.2.1.1.1.2.2	0.412020905923345	.	6960001	7200000	#DADAFF	1	0.5
chr2	7200001	7520000	B.2.1.2.1.1.2.1.2.1.2.2.2	0.170731707317073	.	7200001	7520000	#4848FF	1	0.25
chr2	7520001	7680000	B.2.1.1.1.2.1.1.2.2.2.1	0.240418118466899	.	7520001	7680000	#4848FF	1	0.25
chr2	7680001	7880000	B.2.2.1.1.1.2.2.1.2.1	0.0862369337979094	.	7680001	7880000	#0000FF	1	0.125
chr2	7880001	7960000	B.2.1.1.2.2.2.1.2.2.2	0.198606271777003	.	7880001	7960000	#4848FF	1	0.25
chr2	7960001	8080000	B.2.1.1.2.1.1.2.1.1	0.223867595818815	.	7960001	8080000	#4848FF	1	0.25
chr2	8080001	8160000	B.2.1.1.2.1.1.2.1.2	0.222996515679443	.	8080001	8160000	#4848FF	1	0.25
chr2	8160001	8240000	A.2.2.2.2.2.1.2.1.2	0.517421602787456	.	8160001	8240000	#FFDADA	1	0.625
chr2	8240001	8360000	A.2.2.2.2.2.2.2.1.1.2	0.51219512195122	.	8240001	8360000	#FFDADA	1	0.625
chr2	8360001	8440000	A.2.2.2.2.1.1.2.2.1	0.527003484320557	.	8360001	8440000	#FFDADA	1	0.625
chr2	8440001	8640000	B.1.1.1.1.2.2.2.1.2	0.48780487804878	.	8440001	8640000	#DADAFF	1	0.5
chr2	8640001	8840000	A.2.2.2.2.1.2.1.2	0.523519163763066	.	8640001	8840000	#FFDADA	1	0.625
chr2	8840001	8960000	A.2.2.2.2.2.2.2.1.1.1	0.513066202090592	.	8840001	8960000	#FFDADA	1	0.625
chr2	8960001	9280000	A.2.1.1.2.2.2.2.1.1	0.763066202090592	.	8960001	9280000	#FF9191	1	0.75
chr2	9280001	9560000	A.1.2.1.2.2.1.2.1.1	0.875435540069686	.	9280001	9560000	#FF4848	1	0.875
chr2	9560001	9640000	A.2.1.1.2.1.2.1.1	0.793554006968641	.	9560001	9640000	#FF9191	1	0.75
chr2	9640001	9760000	A.2.1.1.2.1.2.2.1.1.2	0.789198606271777	.	9640001	9760000	#FF9191	1	0.75
chr2	9760001	9920000	A.1.1.2.2.1.1.1.1.2	0.955574912891986	.	9760001	9920000	#FF0000	1	1
chr2	9920001	10120000	A.1.1.2.1.1.1.1.2	0.974738675958188	.	9920001	10120000	#FF0000	1	1
chr2	10120001	10240000	A.1.1.2.2.1.1.1.2.1	0.954703832752613	.	10120001	10240000	#FF0000	1	1
chr2	10240001	10440000	A.1.1.1.1.2.2.2	0.991289198606272	.	10240001	10440000	#FF0000	1	1
chr2	10440001	10600000	A.1.2.1.1.1.1.2.2.1	0.92595818815331	.	10440001	10600000	#FF4848	1	0.875
chr2	10600001	10800000	A.1.1.2.2.1.2.2.2	0.946864111498258	.	10600001	10800000	#FF0000	1	1
chr2	10800001	11120000	A.1.1.2.2.2.2.2.1	0.939895470383275	.	10800001	11120000	#FF0000	1	1
chr2	11120001	11280000	A.1.1.2.2.1.2.2.1	0.947735191637631	.	11120001	11280000	#FF0000	1	1
chr2	11280001	11440000	A.1.2.1.2.2.1.2.2.2	0.871951219512195	.	11280001	11440000	#FF4848	1	0.875
chr2	11440001	11920000	A.1.1.1.2.2.2.2	0.976480836236934	.	11440001	11920000	#FF0000	1	1
chr2	11920001	12000000	B.1.1.2.2.1.2.1.2	0.410278745644599	.	11920001	12000000	#DADAFF	1	0.5
chr2	12000001	12160000	B.1.2.2.1.1.1.2.2.2	0.31794425087108	.	12000001	12160000	#9191FF	1	0.375
chr2	12160001	12240000	B.2.1.1.1.2.1.1.2.1.1	0.244773519163763	.	12160001	12240000	#4848FF	1	0.25
chr2	12240001	12480000	B.2.2.1.1.2.2.2.2.1.1	0.0653310104529617	.	12240001	12480000	#0000FF	1	0.125
chr2	12480001	12680000	B.2.1.2.1.1.2.1.1.1	0.177700348432056	.	12480001	12680000	#4848FF	1	0.25
chr2	12680001	12840000	B.1.1.1.1.1.2.2.1	0.503484320557491	.	12680001	12840000	#DADAFF	1	0.5
chr2	12840001	13040000	B.2.1.2.1.1.1.2.2.2.2	0.178571428571429	.	12840001	13040000	#4848FF	1	0.25
chr2	13040001	13160000	B.2.2.1.1.1.2.1.1.2.1.1	0.093205574912892	.	13040001	13160000	#0000FF	1	0.125
chr2	13160001	13320000	B.2.1.2.2.2.2.1.2.2	0.104529616724739	.	13160001	13320000	#4848FF	1	0.25
chr2	13320001	13440000	B.2.2.2.1.2.1.2.1	0.0200348432055749	.	13320001	13440000	#0000FF	1	0.125
chr2	13440001	13640000	B.2.2.1.1.2.1.2.2.2.2	0.0766550522648084	.	13440001	13640000	#0000FF	1	0.125
chr2	13640001	13800000	B.2.1.2.1.2.2.1.2.1.2.1	0.15418118466899	.	13640001	13800000	#4848FF	1	0.25
chr2	13800001	14040000	B.2.1.2.1.1.2.2.2.2.1	0.165505226480836	.	13800001	14040000	#4848FF	1	0.25
chr2	14040001	14240000	B.2.2.2.1.2.2.2.1.2	0.0165505226480836	.	14040001	14240000	#0000FF	1	0.125
chr2	14240001	14320000	B.2.1.1.2.1.2.1.2.2	0.216898954703833	.	14240001	14320000	#4848FF	1	0.25
chr2	14320001	14640000	B.2.2.2.1.1.1.2.2.1.1.1	0.0313588850174216	.	14320001	14640000	#0000FF	1	0.125
chr2	14640001	15160000	B.1.2.1.2.1.2.2.2.2.1.1	0.349303135888502	.	14640001	15160000	#9191FF	1	0.375
chr2	15160001	15320000	B.2.1.1.1.1.2.1.2	0.25609756097561	.	15160001	15320000	#4848FF	1	0.25
chr2	15320001	15400000	B.1.2.2.1.1.2.2.2.2.1.2	0.310104529616725	.	15320001	15400000	#9191FF	1	0.375
chr2	15400001	15520000	B.1.2.2.1.1.1.1.1.1	0.328397212543554	.	15400001	15520000	#9191FF	1	0.375
chr2	15520001	15680000	B.1.2.2.1.1.2.1.1.1	0.317073170731707	.	15520001	15680000	#9191FF	1	0.375
chr2	15680001	15920000	A.2.2.2.1.2.2.1.2.1.2.2	0.540940766550523	.	15680001	15920000	#FFDADA	1	0.625
chr2	15920001	16280000	A.2.1.1.2.1.1.2.1.1.2	0.798780487804878	.	15920001	16280000	#FF9191	1	0.75
chr2	16320001	16400000	A.2.1.1.2.1.1.2.1.1.2	0.798780487804878	.	16320001	16400000	#FF9191	1	0.75
chr2	16400001	16480000	B.1.1.2.2.1.1.2.2.1	0.415505226480836	.	16400001	16480000	#DADAFF	1	0.5
chr2	16480001	16680000	A.2.2.2.1.1.2.1.2.2.2	0.554006968641115	.	16480001	16680000	#FFDADA	1	0.625
chr2	16680001	16800000	B.1.2.2.1.1.2.1.1.2	0.316202090592335	.	16680001	16800000	#9191FF	1	0.375
chr2	16800001	16960000	A.2.2.2.1.2.2.2.1.2	0.535714285714286	.	16800001	16960000	#FFDADA	1	0.625
chr2	16960001	17080000	B.1.1.2.2.1.2.2.2.1.1.2	0.407665505226481	.	16960001	17080000	#DADAFF	1	0.5
chr2	17080001	17160000	B.2.1.1.2.2.1.2.1.1	0.205574912891986	.	17080001	17160000	#4848FF	1	0.25
chr2	17160001	17280000	B.1.2.2.1.1.1.2.2.1	0.318815331010453	.	17160001	17280000	#9191FF	1	0.375
chr2	17280001	17440000	B.2.2.1.2.1.1.1.1.2	0.0592334494773519	.	17280001	17440000	#0000FF	1	0.125
chr2	17440001	17640000	B.2.1.1.2.1.1.2.2.2.1.1	0.221254355400697	.	17440001	17640000	#4848FF	1	0.25
chr2	17640001	17880000	B.2.2.1.1.2.2.1.1.2.1.1	0.0731707317073171	.	17640001	17880000	#0000FF	1	0.125
chr2	17880001	18240000	B.1.2.1.1.1.2.2.1.2.2	0.385017421602787	.	17880001	18240000	#9191FF	1	0.375
chr2	18240001	18320000	A.2.2.2.2.2.1.2.2.2	0.515679442508711	.	18240001	18320000	#FFDADA	1	0.625
chr2	18320001	18560000	B.1.1.2.2.1.2.2.2.1.2	0.406794425087108	.	18320001	18560000	#DADAFF	1	0.5
chr2	18560001	18640000	B.1.2.2.1.1.1.1.2.1.1	0.326655052264808	.	18560001	18640000	#9191FF	1	0.375
chr2	18640001	18720000	B.1.1.2.2.1.2.1.1.1.2.1	0.412891986062718	.	18640001	18720000	#DADAFF	1	0.5
chr2	18720001	18920000	B.1.2.1.2.2.1.2.1.1	0.340592334494773	.	18720001	18920000	#9191FF	1	0.375
chr2	18920001	19200000	B.1.1.1.1.1.2.2.2	0.502613240418119	.	18920001	19200000	#DADAFF	1	0.5
chr2	19200001	19320000	A.2.1.1.2.1.2.2.2.2	0.781358885017422	.	19200001	19320000	#FF9191	1	0.75
chr2	19320001	19600000	A.2.2.2.1.2.2.1.2.1.1.1.2	0.544425087108014	.	19320001	19600000	#FFDADA	1	0.625
chr2	19600001	19880000	B.1.2.1.1.1.2.2.1.2.1	0.38588850174216	.	19600001	19880000	#9191FF	1	0.375
chr2	19880001	20040000	A.2.2.2.2.2.1.1.2	0.519163763066202	.	19880001	20040000	#FFDADA	1	0.625
chr2	20040001	20120000	A.2.2.2.2.1.2.2.1	0.522648083623693	.	20040001	20120000	#FFDADA	1	0.625
chr2	20120001	20240000	A.2.2.2.1.1.1.2	0.557491289198606	.	20120001	20240000	#FFDADA	1	0.625
chr2	20240001	20440000	A.1.1.2.2.1.2.1.1	0.949477351916376	.	20240001	20440000	#FF0000	1	1
chr2	20440001	20600000	A.2.1.1.2.1.2.2.2.1.2	0.782229965156794	.	20440001	20600000	#FF9191	1	0.75
chr2	20600001	20880000	A.1.2.1.1.1.2.2.2.1.1	0.920731707317073	.	20600001	20880000	#FF4848	1	0.875
chr2	20880001	20960000	B.2.1.1.1.2.1.1.2.2.2.2	0.239547038327526	.	20880001	20960000	#4848FF	1	0.25
chr2	20960001	21400000	B.1.2.1.1.2.2.2.1.2	0.365853658536585	.	20960001	21400000	#9191FF	1	0.375
chr2	21400001	21600000	B.2.1.2.2.2.2.2.2.2.1	0.100174216027875	.	21400001	21600000	#4848FF	1	0.25
chr2	21600001	21880000	B.2.1.2.2.2.2.1.1.2.2.2	0.10801393728223	.	21600001	21880000	#4848FF	1	0.25
chr2	21880001	22120000	B.2.2.1.2.2.2.2.1.2	0.0418118466898955	.	21880001	22120000	#0000FF	1	0.125
chr2	22120001	22280000	B.2.1.2.2.2.2.2.2.2.2	0.0993031358885017	.	22120001	22280000	#4848FF	1	0.25
chr2	22280001	22400000	B.2.2.1.1.2.2.1.1.2.2	0.0714285714285714	.	22280001	22400000	#0000FF	1	0.125
chr2	22400001	22600000	B.2.2.2.1.1.1.1.2.1	0.0374564459930314	.	22400001	22600000	#0000FF	1	0.125
chr2	22600001	22960000	B.2.2.2.1.1.2.2.1	0.0235191637630662	.	22600001	22960000	#0000FF	1	0.125
chr2	22960001	23200000	B.2.2.1.1.2.2.2.2.1.2.1.1	0.0644599303135888	.	22960001	23200000	#0000FF	1	0.125
chr2	23200001	23560000	B.2.1.2.1.1.2.1.2.1.2.2.1	0.171602787456446	.	23200001	23560000	#4848FF	1	0.25
chr2	23560001	23640000	A.2.2.2.2.2.2.2.2.1	0.509581881533101	.	23560001	23640000	#FFDADA	1	0.625
chr2	23640001	23760000	A.2.2.2.2.1.2.2.2.1	0.521777003484321	.	23640001	23760000	#FFDADA	1	0.625
chr2	23760001	24040000	A.2.1.1.2.2.2.1.2.1.2	0.765679442508711	.	23760001	24040000	#FF9191	1	0.75
chr2	24040001	24160000	A.2.2.2.1.1.2.1.2.1	0.555749128919861	.	24040001	24160000	#FFDADA	1	0.625
chr2	24160001	24440000	A.2.1.1.1.2.1.2.2.1.1	0.807491289198606	.	24160001	24440000	#FF9191	1	0.75
chr2	24440001	24600000	A.2.1.1.2.2.2.1.1.2	0.767421602787456	.	24440001	24600000	#FF9191	1	0.75
chr2	24600001	24760000	A.1.2.1.1.1.2.2.1.1	0.922473867595819	.	24600001	24760000	#FF4848	1	0.875
chr2	24760001	24880000	A.2.1.1.2.1.2.2.1.2.1.2	0.786585365853659	.	24760001	24880000	#FF9191	1	0.75
chr2	24880001	25160000	A.1.2.1.1.2.2.1.1.2.2.2	0.905923344947735	.	24880001	25160000	#FF4848	1	0.875
chr2	25160001	25440000	A.1.1.1.2.2.2.1	0.977351916376307	.	25160001	25440000	#FF0000	1	1
chr2	25440001	25560000	A.1.1.2.2.1.1.1.2.2	0.95383275261324	.	25440001	25560000	#FF0000	1	1
chr2	25560001	25760000	A.1.2.1.1.2.2.1.2.1.2.2.1	0.903310104529617	.	25560001	25760000	#FF4848	1	0.875
chr2	25760001	26000000	A.1.2.1.1.1.2.2.2.1.2	0.9198606271777	.	25760001	26000000	#FF4848	1	0.875
chr2	26000001	26480000	A.1.1.2.1.1.2.2.2.1	0.96602787456446	.	26000001	26480000	#FF0000	1	1
chr2	26480001	26600000	A.1.2.1.1.1.1.1.2.2.1	0.932926829268293	.	26480001	26600000	#FF4848	1	0.875
chr2	26600001	27040000	A.1.1.1.2.1.1.2.1.2.2	0.986062717770035	.	26600001	27040000	#FF0000	1	1
chr2	27040001	27240000	A.1.1.2.1.1.2.2.2.2	0.965156794425087	.	27040001	27240000	#FF0000	1	1
chr2	27240001	27440000	A.1.1.1.1.1.1.1.1	1	.	27240001	27440000	#FF0000	1	1
chr2	27440001	27560000	A.1.1.1.1.1.1.1.2	0.999128919860627	.	27440001	27560000	#FF0000	1	1
chr2	27560001	27920000	A.1.1.2.1.1.1.2.2.1.1	0.97212543554007	.	27560001	27920000	#FF0000	1	1
chr2	27920001	28200000	A.1.2.1.1.1.1.2.1.1.1	0.930313588850174	.	27920001	28200000	#FF4848	1	0.875
chr2	28200001	28320000	A.2.2.1.2.1.2.2.1.2	0.606271777003484	.	28200001	28320000	#FFDADA	1	0.625
chr2	28320001	28400000	A.2.2.2.1.2.1.1.2	0.549651567944251	.	28320001	28400000	#FFDADA	1	0.625
chr2	28400001	28680000	A.1.1.2.2.1.1.2.1.2	0.952090592334495	.	28400001	28680000	#FF0000	1	1
chr2	28680001	28760000	A.1.2.1.1.1.1.1.2.2.2.2	0.931184668989547	.	28680001	28760000	#FF4848	1	0.875
chr2	28760001	28840000	A.1.1.2.1.1.2.1.1	0.968641114982578	.	28760001	28840000	#FF0000	1	1
chr2	28840001	29160000	A.1.1.2.2.2.2.1.1	0.941637630662021	.	28840001	29160000	#FF0000	1	1
chr2	29160001	29400000	A.1.2.1.1.2.2.1.2.1.2.2.2.1	0.902439024390244	.	29160001	29400000	#FF4848	1	0.875
chr2	29400001	29680000	A.2.1.1.2.1.1.2.1.1.1	0.799651567944251	.	29400001	29680000	#FF9191	1	0.75
chr2	29680001	29800000	A.2.2.2.2.2.2.2.1.2.2	0.510452961672474	.	29680001	29800000	#FFDADA	1	0.625
chr2	29800001	30000000	A.2.2.2.1.1.1.1.1	0.559233449477352	.	29800001	30000000	#FFDADA	1	0.625
chr2	30000001	30160000	B.1.1.1.2.2.2.2.2.1.2.1	0.448606271777003	.	30000001	30160000	#DADAFF	1	0.5
chr2	30160001	30400000	A.2.2.2.2.2.2.1.1	0.514808362369338	.	30160001	30400000	#FFDADA	1	0.625
chr2	30400001	30480000	A.2.1.1.2.1.2.1.2.2	0.790940766550523	.	30400001	30480000	#FF9191	1	0.75
chr2	30480001	30680000	A.2.2.1.1.2.1.1.2.1	0.640243902439024	.	30480001	30680000	#FFDADA	1	0.625
chr2	30680001	30800000	B.1.1.2.2.1.1.2.1.1	0.417247386759582	.	30680001	30800000	#DADAFF	1	0.5
chr2	30800001	30960000	A.2.2.2.2.2.2.1.2	0.513937282229965	.	30800001	30960000	#FFDADA	1	0.625
chr2	30960001	31080000	A.2.2.2.2.1.1.2.2.2	0.526132404181185	.	30960001	31080000	#FFDADA	1	0.625
chr2	31080001	31560000	A.2.1.1.2.2.2.1.1.1.1	0.769163763066202	.	31080001	31560000	#FF9191	1	0.75
chr2	31560001	31720000	B.1.1.1.2.2.1.2.1.1	0.460801393728223	.	31560001	31720000	#DADAFF	1	0.5
chr2	31720001	31840000	B.1.2.2.1.2.2.2.2.1.1	0.297038327526132	.	31720001	31840000	#9191FF	1	0.375
chr2	31840001	31920000	B.1.2.2.2.1.1.1.2.1.1	0.292682926829268	.	31840001	31920000	#9191FF	1	0.375
chr2	31920001	32080000	A.2.2.2.1.2.2.1.2.1.1.2.1	0.543554006968641	.	31920001	32080000	#FFDADA	1	0.625
chr2	32080001	32240000	A.2.1.1.2.1.1.2.2.1	0.79616724738676	.	32080001	32240000	#FF9191	1	0.75
chr2	32240001	32440000	A.1.2.1.1.2.1.2.1.2.1.1	0.913763066202091	.	32240001	32440000	#FF4848	1	0.875
chr2	32440001	32640000	A.1.2.1.1.1.1.2.1.2.2	0.926829268292683	.	32440001	32640000	#FF4848	1	0.875
chr2	32640001	32800000	A.2.1.1.2.1.1.1.2	0.800522648083624	.	32640001	32800000	#FF9191	1	0.75
chr2	32800001	33000000	A.2.1.1.2.1.2.2.1.1.1	0.79006968641115	.	32800001	33000000	#FF9191	1	0.75
chr2	33000001	33200000	A.2.2.2.1.2.2.1.2.1.1.1.1	0.545296167247387	.	33000001	33200000	#FFDADA	1	0.625
chr2	33200001	33360000	A.2.2.1.2.2.2.2.2.2.2.1.2	0.560975609756098	.	33200001	33360000	#FFDADA	1	0.625
chr2	33360001	33520000	A.2.2.2.1.2.2.2.2.1	0.534843205574913	.	33360001	33520000	#FFDADA	1	0.625
chr2	33520001	33640000	B.1.1.2.2.1.2.1.1.2	0.411149825783972	.	33520001	33640000	#DADAFF	1	0.5
chr2	33640001	33880000	B.1.1.1.2.2.1.1	0.461672473867596	.	33640001	33880000	#DADAFF	1	0.5
chr2	33880001	34120000	B.1.2.2.1.1.2.2.1	0.314459930313589	.	33880001	34120000	#9191FF	1	0.375
chr2	34120001	34240000	B.2.1.2.2.1.1.1.2.1.2	0.137630662020906	.	34120001	34240000	#4848FF	1	0.25
chr2	34240001	34640000	B.2.2.2.1.1.2.1	0.024390243902439	.	34240001	34640000	#0000FF	1	0.125
chr2	34640001	34960000	B.2.2.1.1.1.1.2.2	0.0958188153310105	.	34640001	34960000	#0000FF	1	0.125
chr2	34960001	35240000	B.2.2.2.1.1.1.2.2.1.2.1.2	0.0287456445993031	.	34960001	35240000	#0000FF	1	0.125
chr2	35240001	35400000	B.2.1.1.2.2.2.1.2.1.1	0.201219512195122	.	35240001	35400000	#4848FF	1	0.25
chr2	35400001	35680000	B.2.2.1.2.2.1.1.2.1	0.0505226480836237	.	35400001	35680000	#0000FF	1	0.125
chr2	35680001	35960000	B.2.2.1.1.2.2.1.1.1.2.2	0.0740418118466899	.	35680001	35960000	#0000FF	1	0.125
chr2	35960001	36160000	B.2.1.2.1.2.1.1.2	0.159407665505226	.	35960001	36160000	#4848FF	1	0.25
chr2	36160001	36360000	B.2.2.1.1.1.2.1.2.1.2.1	0.0897212543554007	.	36160001	36360000	#0000FF	1	0.125
chr2	36360001	36440000	B.1.2.2.1.1.2.2.2.1.2	0.31184668989547	.	36360001	36440000	#9191FF	1	0.375
chr2	36440001	36560000	B.2.1.1.1.2.2.1.1.2.1	0.229965156794425	.	36440001	36560000	#4848FF	1	0.25
chr2	36560001	36720000	B.1.2.1.1.1.2.2.2.1.2	0.382404181184669	.	36560001	36720000	#9191FF	1	0.375
chr2	36720001	36920000	B.1.1.1.1.1.1.1.2	0.506968641114983	.	36720001	36920000	#DADAFF	1	0.5
chr2	36920001	37200000	A.2.1.1.2.1.1.2.1.2.1	0.797909407665505	.	36920001	37200000	#FF9191	1	0.75
chr2	37200001	37480000	A.2.1.1.1.2.1.2.2.2.1	0.805749128919861	.	37200001	37480000	#FF9191	1	0.75
chr2	37480001	37800000	A.2.1.1.2.2.2.2.2.1.2	0.760452961672474	.	37480001	37800000	#FF9191	1	0.75
chr2	37800001	38040000	A.2.1.1.2.1.2.1.2.1.1	0.792682926829268	.	37800001	38040000	#FF9191	1	0.75
chr2	38040001	38160000	A.2.2.2.2.1.2.1.1.1	0.525261324041812	.	38040001	38160000	#FFDADA	1	0.625
chr2	38160001	38440000	A.2.1.1.1.2.2.1	0.804006968641115	.	38160001	38440000	#FF9191	1	0.75
chr2	38440001	38520000	A.2.1.1.2.1.2.2.1.2.2.2	0.784843205574913	.	38440001	38520000	#FF9191	1	0.75
chr2	38520001	38800000	A.1.2.1.1.2.1.2.1.1.1	0.916376306620209	.	38520001	38800000	#FF4848	1	0.875
chr2	38800001	39080000	A.1.2.1.1.1.1.2.1.1.2.2	0.928571428571429	.	38800001	39080000	#FF4848	1	0.875
chr2	39080001	39160000	A.1.2.1.1.1.1.2.2.2	0.925087108013937	.	39080001	39160000	#FF4848	1	0.875
chr2	39160001	39240000	A.2.1.1.2.1.1.1.1	0.801393728222996	.	39160001	39240000	#FF9191	1	0.75
chr2	39240001	39320000	A.1.2.1.2.2.1.2.2.1.2	0.872822299651568	.	39240001	39320000	#FF4848	1	0.875
chr2	39320001	39560000	A.2.1.1.2.1.1.2.2.2.1	0.795296167247387	.	39320001	39560000	#FF9191	1	0.75
chr2	39560001	39760000	A.1.2.1.1.2.2.2.2	0.898954703832753	.	39560001	39760000	#FF4848	1	0.875
chr2	39760001	40000000	A.2.1.1.1.2.1.1.2.2	0.81184668989547	.	39760001	40000000	#FF9191	1	0.75
chr2	40000001	40200000	B.1.1.1.2.2.1.2.2	0.459059233449477	.	40000001	40200000	#DADAFF	1	0.5
chr2	40200001	40480000	B.1.2.1.1.1.2.1.1.2	0.389372822299652	.	40200001	40480000	#9191FF	1	0.375
chr2	40480001	40640000	B.2.1.1.1.2.1.1.2.2.1	0.241289198606272	.	40480001	40640000	#4848FF	1	0.25
chr2	40640001	41120000	B.2.1.2.2.1.1.2.1.2	0.133275261324042	.	40640001	41120000	#4848FF	1	0.25
chr2	41120001	41440000	B.1.2.1.2.2.1.1.1.2	0.344947735191638	.	41120001	41440000	#9191FF	1	0.375
chr2	41440001	41560000	B.1.2.2.1.1.1.2.1.1.2	0.321428571428571	.	41440001	41560000	#9191FF	1	0.375
chr2	41560001	41920000	B.1.2.1.2.2.2.1.1.2.1	0.332752613240418	.	41560001	41920000	#9191FF	1	0.375
chr2	41920001	42080000	A.2.2.2.1.2.2.2.2.2.2	0.533101045296167	.	41920001	42080000	#FFDADA	1	0.625
chr2	42080001	42320000	A.2.1.1.2.2.1.2.2.2.2	0.770034843205575	.	42080001	42320000	#FF9191	1	0.75
chr2	42320001	42520000	A.2.1.1.2.2.2.2.1.2	0.76219512195122	.	42320001	42520000	#FF9191	1	0.75
chr2	42520001	42720000	A.1.2.1.2.2.1.2.1.2	0.874564459930314	.	42520001	42720000	#FF4848	1	0.875
chr2	42720001	42880000	A.1.1.2.2.1.1.2.1.1	0.952961672473868	.	42720001	42880000	#FF0000	1	1
chr2	42880001	43200000	A.1.1.2.1.1.1.1.1	0.975609756097561	.	42880001	43200000	#FF0000	1	1
chr2	43200001	43320000	A.1.1.1.1.1.1.2	0.998257839721254	.	43200001	43320000	#FF0000	1	1
chr2	43320001	43480000	A.1.1.1.1.2.2.1.1	0.993031358885017	.	43320001	43480000	#FF0000	1	1
chr2	43480001	43840000	A.1.2.1.1.1.2.1.1	0.924216027874564	.	43480001	43840000	#FF4848	1	0.875
chr2	43840001	44120000	A.2.1.1.1.2.1.1.2.1.2.1	0.813588850174216	.	43840001	44120000	#FF9191	1	0.75
chr2	44120001	44200000	A.2.2.2.2.1.2.1.1.2	0.524390243902439	.	44120001	44200000	#FFDADA	1	0.625
chr2	44200001	44400000	A.1.2.1.2.2.2.2.2.1	0.866724738675958	.	44200001	44400000	#FF4848	1	0.875
chr2	44400001	44520000	A.1.2.1.1.1.1.1.2.2.2.1	0.93205574912892	.	44400001	44520000	#FF4848	1	0.875
chr2	44520001	44600000	A.2.1.1.2.1.2.2.1.2.1.1.1	0.788327526132404	.	44520001	44600000	#FF9191	1	0.75
chr2	44600001	44720000	B.1.1.2.2.1.2.2.1	0.409407665505227	.	44600001	44720000	#DADAFF	1	0.5
chr2	44720001	44920000	A.2.2.1.2.1.1.1.2.1.2	0.620209059233449	.	44720001	44920000	#FFDADA	1	0.625
chr2	44920001	45200000	A.2.1.1.2.2.2.1.1.1.2	0.768292682926829	.	44920001	45200000	#FF9191	1	0.75
chr2	45200001	45360000	A.1.2.1.1.1.2.1.2	0.923344947735192	.	45200001	45360000	#FF4848	1	0.875
chr2	45360001	45760000	A.1.2.1.1.2.2.1.2.2	0.900696864111498	.	45360001	45760000	#FF4848	1	0.875
chr2	45760001	46160000	A.1.2.1.1.1.1.2.1.2.1	0.927700348432056	.	45760001	46160000	#FF4848	1	0.875
chr2	46160001	46320000	A.2.1.1.2.1.2.2.1.2.2.1	0.785714285714286	.	46160001	46320000	#FF9191	1	0.75
chr2	46320001	46680000	A.1.2.1.1.2.2.1.1.2.1	0.907665505226481	.	46320001	46680000	#FF4848	1	0.875
chr2	46680001	46920000	A.1.1.2.1.1.2.2.1	0.966898954703833	.	46680001	46920000	#FF0000	1	1
chr2	46920001	47120000	A.1.2.1.1.1.2.2.1.2	0.921602787456446	.	46920001	47120000	#FF4848	1	0.875
chr2	47120001	47240000	A.1.2.1.1.1.1.1.1.1.1	0.937282229965157	.	47120001	47240000	#FF4848	1	0.875
chr2	47240001	47440000	A.1.1.1.2.2.1.1.1.1	0.982578397212544	.	47240001	47440000	#FF0000	1	1
chr2	47440001	47560000	A.1.2.1.2.2.1.2.2.1.1	0.873693379790941	.	47440001	47560000	#FF4848	1	0.875
chr2	47560001	48000000	A.1.1.1.2.1.1.1.1	0.990418118466899	.	47560001	48000000	#FF0000	1	1
chr2	48000001	48360000	A.1.2.1.1.2.1.2.2.2	0.909407665505226	.	48000001	48360000	#FF4848	1	0.875
chr2	48360001	48480000	B.1.1.2.2.1.2.1.1.1.1	0.413763066202091	.	48360001	48480000	#DADAFF	1	0.5
chr2	48480001	48720000	A.2.2.2.1.2.2.1.1.1	0.547038327526132	.	48480001	48720000	#FFDADA	1	0.625
chr2	48720001	49520000	B.1.2.1.2.1.2.2.2.2.1.2	0.348432055749129	.	48720001	49520000	#9191FF	1	0.375
chr2	49520001	49760000	B.2.2.1.2.2.2.2.2	0.0409407665505226	.	49520001	49760000	#0000FF	1	0.125
chr2	49760001	50000000	B.2.2.1.1.2.2.1.1.1.1	0.0757839721254355	.	49760001	50000000	#0000FF	1	0.125
chr2	50000001	50080000	B.2.1.1.2.1.2.1.1	0.218641114982578	.	50000001	50080000	#4848FF	1	0.25
chr2	50080001	50480000	B.2.2.2.1.1.2.2.2	0.0226480836236934	.	50080001	50480000	#0000FF	1	0.125
chr2	50480001	50560000	B.2.2.1.1.2.1.2.1.2	0.0792682926829268	.	50480001	50560000	#0000FF	1	0.125
chr2	50560001	50760000	B.2.1.2.1.2.2.2.2.2.1	0.143728222996516	.	50560001	50760000	#4848FF	1	0.25
chr2	50760001	50960000	B.2.1.2.2.1.1.1.2.2.1	0.136759581881533	.	50760001	50960000	#4848FF	1	0.25
chr2	50960001	51040000	B.2.2.1.2.1.1.1.1.1	0.0601045296167247	.	50960001	51040000	#0000FF	1	0.125
chr2	51040001	51640000	B.2.2.2.1.2.2.1	0.0182926829268293	.	51040001	51640000	#0000FF	1	0.125
chr2	51640001	51760000	B.2.2.1.1.1.1.1.2	0.0975609756097561	.	51640001	51760000	#0000FF	1	0.125
chr2	51760001	52040000	B.2.2.2.2.1.1.2.2	0.0121951219512195	.	51760001	52040000	#0000FF	1	0.125
chr2	52040001	52160000	B.2.1.2.2.2.1.1.1.1.2	0.118466898954704	.	52040001	52160000	#4848FF	1	0.25
chr2	52160001	52320000	B.2.2.1.2.2.1.1.1.2.2.1	0.0522648083623693	.	52160001	52320000	#0000FF	1	0.125
chr2	52320001	52480000	B.2.2.1.1.1.2.1.1.2.1.2	0.0923344947735192	.	52320001	52480000	#0000FF	1	0.125
chr2	52480001	52680000	B.2.2.1.1.1.2.2.1.1	0.0871080139372822	.	52480001	52680000	#0000FF	1	0.125
chr2	52680001	52840000	B.2.2.1.1.2.2.2.2.1.2.2	0.0627177700348432	.	52680001	52840000	#0000FF	1	0.125
chr2	52840001	53080000	B.2.2.1.1.2.2.2.2.2.1	0.0618466898954704	.	52840001	53080000	#0000FF	1	0.125
chr2	53080001	53200000	A.2.2.2.2.2.2.2.2.2	0.508710801393728	.	53080001	53200000	#FFDADA	1	0.625
chr2	53200001	53680000	B.2.2.2.2.2.2.2	0.000871080139372822	.	53200001	53680000	#0000FF	1	0.125
chr2	53680001	54000000	B.1.2.1.2.1.1.2.2.2	0.358885017421603	.	53680001	54000000	#9191FF	1	0.375
chr2	54000001	54400000	A.2.2.2.1.2.2.1.2.1.2.1	0.541811846689895	.	54000001	54400000	#FFDADA	1	0.625
chr2	54400001	54560000	A.2.2.2.2.1.1.1.2.1.1	0.531358885017422	.	54400001	54560000	#FFDADA	1	0.625
chr2	54560001	54920000	A.2.2.2.1.2.2.1.2.2.1.2.2	0.538327526132404	.	54560001	54920000	#FFDADA	1	0.625
chr2	54920001	55120000	A.2.2.1.2.1.2.2.1.1	0.607142857142857	.	54920001	55120000	#FFDADA	1	0.625
chr2	55120001	55280000	A.2.1.1.2.1.1.2.2.2.2	0.794425087108014	.	55120001	55280000	#FF9191	1	0.75
chr2	55280001	55440000	A.2.2.2.2.1.1.1.2.1.2	0.530487804878049	.	55280001	55440000	#FFDADA	1	0.625
chr2	55440001	55680000	A.2.1.1.2.1.1.2.1.2.2	0.797038327526132	.	55440001	55680000	#FF9191	1	0.75
chr2	55680001	55800000	A.2.1.1.2.1.2.2.1.2.1.1.2	0.787456445993031	.	55680001	55800000	#FF9191	1	0.75
chr2	55800001	55920000	A.2.2.2.2.1.1.1.2.2.2	0.528745644599303	.	55800001	55920000	#FFDADA	1	0.625
chr2	55920001	56240000	B.1.1.1.1.1.1.2.1	0.50609756097561	.	55920001	56240000	#DADAFF	1	0.5
chr2	56240001	56400000	B.1.2.1.2.2.2.2.2	0.329268292682927	.	56240001	56400000	#9191FF	1	0.375
chr2	56400001	56480000	B.1.2.2.1.1.1.1.1.2	0.327526132404181	.	56400001	56480000	#9191FF	1	0.375
chr2	56480001	57000000	B.2.1.2.2.2.1.2.1.2	0.113240418118467	.	56480001	57000000	#4848FF	1	0.25
chr2	57000001	57080000	B.1.1.2.1.2.1.1.2.2.2	0.431184668989547	.	57000001	57080000	#DADAFF	1	0.5
chr2	57080001	57160000	B.1.2.2.1.1.1.2.1.1.1	0.322299651567944	.	57080001	57160000	#9191FF	1	0.375
chr2	57160001	57560000	B.1.1.1.2.2.2.1.1	0.458188153310105	.	57160001	57560000	#DADAFF	1	0.5
chr2	57560001	57800000	B.1.2.1.1.1.2.1.1.1	0.390243902439024	.	57560001	57800000	#9191FF	1	0.375
chr2	57800001	58000000	B.2.1.2.1.1.1.2.1.1.2	0.18815331010453	.	57800001	58000000	#4848FF	1	0.25
chr2	58000001	58280000	B.2.2.1.1.1.2.2.1.2.2.2.1	0.0844947735191638	.	58000001	58280000	#0000FF	1	0.125
chr2	58280001	58600000	B.2.2.1.1.1.2.2.1.2.2.1	0.0853658536585366	.	58280001	58600000	#0000FF	1	0.125
chr2	58600001	58920000	B.2.2.2.1.1.1.2.2.1.2.2.2	0.0270034843205575	.	58600001	58920000	#0000FF	1	0.125
chr2	58920001	59040000	B.2.1.1.1.2.2.2	0.227351916376307	.	58920001	59040000	#4848FF	1	0.25
chr2	59040001	59280000	B.2.1.2.2.1.1.2.1.1	0.134146341463415	.	59040001	59280000	#4848FF	1	0.25
chr2	59280001	59520000	B.2.1.2.1.1.2.1.1.2.1.1	0.176829268292683	.	59280001	59520000	#4848FF	1	0.25
chr2	59520001	59840000	B.2.2.2.2.2.1.1.2.1.1	0.00696864111498258	.	59520001	59840000	#0000FF	1	0.125
chr2	59840001	60040000	B.1.2.1.1.2.2.2.2.2.1	0.36411149825784	.	59840001	60040000	#9191FF	1	0.375
chr2	60040001	60360000	B.2.2.1.1.2.2.2.2.1.2.1.2	0.063588850174216	.	60040001	60360000	#0000FF	1	0.125
chr2	60360001	60480000	B.2.1.1.1.2.2.1.1.2.2	0.229094076655052	.	60360001	60480000	#4848FF	1	0.25
chr2	60480001	60760000	B.2.1.2.1.1.1.2.1.1.1	0.189024390243902	.	60480001	60760000	#4848FF	1	0.25
chr2	60760001	60960000	A.2.2.2.1.2.2.1.2.1.1.2.2	0.542682926829268	.	60760001	60960000	#FFDADA	1	0.625
chr2	60960001	61160000	A.2.1.1.2.2.1.2.2.1	0.771777003484321	.	60960001	61160000	#FF9191	1	0.75
chr2	61160001	61280000	A.2.2.2.1.2.2.1.2.2.1.1	0.54006968641115	.	61160001	61280000	#FFDADA	1	0.625
chr2	61280001	61520000	A.1.2.1.1.2.1.2.1.1.2.1	0.915505226480836	.	61280001	61520000	#FF4848	1	0.875
chr2	61520001	61720000	A.1.2.1.1.1.2.2.2.2	0.918989547038328	.	61520001	61720000	#FF4848	1	0.875
chr2	61720001	61880000	A.1.1.2.2.2.2.2.2.2	0.93815331010453	.	61720001	61880000	#FF0000	1	1
chr2	61880001	62000000	A.1.2.1.2.2.2.1.1.2	0.869337979094077	.	61880001	62000000	#FF4848	1	0.875
chr2	62000001	62200000	A.1.1.2.2.2.2.2.2.1	0.939024390243902	.	62000001	62200000	#FF0000	1	1
chr2	62200001	62440000	A.1.2.1.2.2.2.1.1.1.2	0.870209059233449	.	62200001	62440000	#FF4848	1	0.875
chr2	62440001	62640000	A.1.2.1.2.1.2.2.2.2	0.880662020905923	.	62440001	62640000	#FF4848	1	0.875
chr2	62640001	63040000	A.2.1.1.2.2.1.1.1.1.1.2	0.779616724738676	.	62640001	63040000	#FF9191	1	0.75
chr2	63040001	63160000	B.1.1.2.2.1.1.1.2	0.418118466898955	.	63040001	63160000	#DADAFF	1	0.5
chr2	63160001	63280000	B.1.2.1.1.2.1.1.2.1	0.376306620209059	.	63160001	63280000	#9191FF	1	0.375
chr2	63280001	63400000	B.1.1.2.1.2.1.2.2.2.1	0.427700348432056	.	63280001	63400000	#DADAFF	1	0.5
chr2	63400001	63600000	A.2.2.2.1.2.2.1.2.2.1.2.1	0.539198606271777	.	63400001	63600000	#FFDADA	1	0.625
chr2	63600001	63720000	B.1.2.2.2.1.2.2	0.287456445993031	.	63600001	63720000	#9191FF	1	0.375
chr2	63720001	63880000	A.2.1.1.2.2.1.2.1.2.2	0.772648083623693	.	63720001	63880000	#FF9191	1	0.75
chr2	63880001	64120000	A.2.1.1.2.2.2.2.2.2.1	0.759581881533101	.	63880001	64120000	#FF9191	1	0.75
chr2	64120001	64200000	A.2.2.2.1.1.2.2.2.2	0.551393728222996	.	64120001	64200000	#FFDADA	1	0.625
chr2	64200001	64360000	A.2.1.2.2.2.2.2.2.2.2	0.660278745644599	.	64200001	64360000	#FF9191	1	0.75
chr2	64360001	64520000	A.2.1.1.2.2.1.2.1.2.1	0.773519163763066	.	64360001	64520000	#FF9191	1	0.75
chr2	64520001	64720000	A.1.2.1.1.2.1.2.1.2.2.1	0.912020905923345	.	64520001	64720000	#FF4848	1	0.875
chr2	64720001	64800000	A.2.2.2.2.1.1.1.2.2.1	0.529616724738676	.	64720001	64800000	#FFDADA	1	0.625
chr2	64800001	65080000	A.1.2.1.2.2.2.1.1.1.1	0.871080139372822	.	64800001	65080000	#FF4848	1	0.875
chr2	65080001	65280000	A.1.1.2.2.1.2.1.2	0.948606271777004	.	65080001	65280000	#FF0000	1	1
chr2	65280001	65480000	A.1.2.1.2.2.1.1.2.1	0.877177700348432	.	65280001	65480000	#FF4848	1	0.875
chr2	65480001	65640000	A.1.2.1.2.2.1.1.1.1.1	0.879790940766551	.	65480001	65640000	#FF4848	1	0.875
chr2	65640001	65800000	A.2.1.1.1.1.1.1.2.1.1.2	0.8301393728223	.	65640001	65800000	#FF9191	1	0.75
chr2	65800001	65960000	A.2.2.2.2.2.1.2.2.1	0.516550522648084	.	65800001	65960000	#FFDADA	1	0.625
chr2	65960001	66120000	B.1.1.2.1.2.2.1.1.2.2	0.424216027874564	.	65960001	66120000	#DADAFF	1	0.5
chr2	66120001	66440000	B.1.1.1.1.1.2.1	0.504355400696864	.	66120001	66440000	#DADAFF	1	0.5
chr2	66440001	66640000	B.1.1.1.2.2.1.2.1.2	0.45993031358885	.	66440001	66640000	#DADAFF	1	0.5
chr2	66640001	66840000	B.1.2.1.1.1.1.1.2.2.1	0.394599303135888	.	66640001	66840000	#9191FF	1	0.375
chr2	66840001	67120000	B.2.2.2.1.1.1.2.2.2.1	0.0261324041811847	.	66840001	67120000	#0000FF	1	0.125
chr2	67120001	67200000	B.2.1.1.2.1.1.2.2.2.2	0.219512195121951	.	67120001	67200000	#4848FF	1	0.25
chr2	67200001	67480000	B.2.2.1.2.2.1.1.1.2.1	0.0531358885017422	.	67200001	67480000	#0000FF	1	0.125
chr2	67480001	67680000	B.2.1.2.1.2.2.2.2.1.2	0.144599303135889	.	67480001	67680000	#4848FF	1	0.25
chr2	67680001	68320000	B.1.2.1.2.1.2.1.2.1.1	0.355400696864112	.	67680001	68320000	#9191FF	1	0.375
chr2	68320001	68480000	A.2.2.1.2.2.1.1.1.2.2	0.599303135888502	.	68320001	68480000	#FFDADA	1	0.625
chr2	68480001	68640000	B.1.1.2.2.1.2.2.2.2.1	0.405923344947735	.	68480001	68640000	#DADAFF	1	0.5
chr2	68640001	68720000	B.1.1.2.2.1.2.2.2.2.2	0.405052264808362	.	68640001	68720000	#DADAFF	1	0.5
chr2	68720001	68840000	B.1.2.2.2.1.1.1.2.1.2	0.291811846689895	.	68720001	68840000	#9191FF	1	0.375
chr2	68840001	69240000	B.1.2.1.1.1.2.2.2.1.1.1	0.384146341463415	.	68840001	69240000	#9191FF	1	0.375
chr2	69240001	69640000	A.2.1.1.2.2.2.2.2.1.1	0.761324041811847	.	69240001	69640000	#FF9191	1	0.75
chr2	69640001	70160000	A.1.1.1.2.2.1.1.1.2	0.981707317073171	.	69640001	70160000	#FF0000	1	1
chr2	70160001	70360000	A.1.1.2.2.1.1.1.1.1	0.956445993031359	.	70160001	70360000	#FF0000	1	1
chr2	70360001	70480000	A.1.1.2.1.1.1.2.1.2	0.972996515679443	.	70360001	70480000	#FF0000	1	1
chr2	70480001	70560000	A.1.1.2.2.1.1.2.2.1	0.951219512195122	.	70480001	70560000	#FF0000	1	1
chr2	70560001	70760000	A.1.2.1.1.2.2.1.1.1	0.908536585365854	.	70560001	70760000	#FF4848	1	0.875
chr2	70760001	71080000	A.1.1.2.1.1.1.2.2.1.2	0.971254355400697	.	70760001	71080000	#FF0000	1	1
chr2	71080001	71320000	A.1.1.2.1.1.2.1.2	0.967770034843206	.	71080001	71320000	#FF0000	1	1
chr2	71320001	71400000	A.1.2.1.1.1.1.1.1.2.1	0.935540069686411	.	71320001	71400000	#FF4848	1	0.875
chr2	71400001	71520000	A.1.2.1.2.2.2.2.2.2	0.865853658536585	.	71400001	71520000	#FF4848	1	0.875
chr2	71520001	71680000	A.2.1.1.2.2.2.1.2.1.1	0.766550522648084	.	71520001	71680000	#FF9191	1	0.75
chr2	71680001	71840000	A.1.2.1.1.1.1.1.1.1.2	0.936411149825784	.	71680001	71840000	#FF4848	1	0.875
chr2	71840001	71920000	A.2.2.2.2.2.1.1.1	0.520034843205575	.	71840001	71920000	#FFDADA	1	0.625
chr2	71920001	72200000	A.2.1.1.1.1.1.2.2.1.2.1	0.82404181184669	.	71920001	72200000	#FF9191	1	0.75
chr2	72200001	72400000	A.1.2.1.2.2.2.1.2	0.868466898954704	.	72200001	72400000	#FF4848	1	0.875
chr2	72400001	72600000	A.2.2.2.1.1.2.2.2.1	0.552264808362369	.	72400001	72600000	#FFDADA	1	0.625
chr2	72600001	72680000	A.2.2.2.1.2.1.1.1	0.550522648083624	.	72600001	72680000	#FFDADA	1	0.625
chr2	72680001	72800000	A.2.2.1.1.2.2.1.2.2	0.630662020905923	.	72680001	72800000	#FFDADA	1	0.625
chr2	72800001	73120000	A.2.1.1.2.2.2.1.2.2.1	0.764808362369338	.	72800001	73120000	#FF9191	1	0.75
chr2	73120001	73600000	A.1.1.1.1.1.2.1	0.997386759581881	.	73120001	73600000	#FF0000	1	1
chr2	73600001	73840000	A.2.1.1.2.2.2.2.2.2.2	0.758710801393728	.	73600001	73840000	#FF9191	1	0.75
chr2	73840001	73960000	A.1.2.1.1.2.2.1.2.1.1	0.905052264808362	.	73840001	73960000	#FF4848	1	0.875
chr2	73960001	74080000	A.1.1.2.2.1.1.2.2.2	0.950348432055749	.	73960001	74080000	#FF0000	1	1
chr2	74080001	74200000	A.1.2.1.1.1.1.1.1.2.2	0.934668989547038	.	74080001	74200000	#FF4848	1	0.875
chr2	74200001	74360000	A.1.1.1.1.1.2.2	0.996515679442509	.	74200001	74360000	#FF0000	1	1
chr2	74360001	74680000	A.1.1.1.2.1.1.1.2.2	0.988675958188153	.	74360001	74680000	#FF0000	1	1
chr2	74680001	74960000	A.1.1.1.2.1.1.2.1.1	0.98780487804878	.	74680001	74960000	#FF0000	1	1
chr2	74960001	75080000	A.1.2.1.2.2.1.1.2.2	0.876306620209059	.	74960001	75080000	#FF4848	1	0.875
chr2	75080001	75280000	A.1.2.1.2.1.2.2.1.1	0.884146341463415	.	75080001	75280000	#FF4848	1	0.875
chr2	75280001	75560000	A.2.2.1.2.2.1.1.1.2.1.2	0.600174216027875	.	75280001	75560000	#FFDADA	1	0.625
chr2	75560001	75720000	B.1.2.1.1.1.2.2.1.1	0.386759581881533	.	75560001	75720000	#9191FF	1	0.375
chr2	75720001	75960000	B.1.1.1.1.1.1.2.2	0.505226480836237	.	75720001	75960000	#DADAFF	1	0.5
chr2	75960001	76160000	B.2.1.2.2.2.1.2.1.1	0.11411149825784	.	75960001	76160000	#4848FF	1	0.25
chr2	76160001	76480000	B.2.1.2.1.1.1.2.1.2.1.2	0.185540069686411	.	76160001	76480000	#4848FF	1	0.25
chr2	76480001	76560000	B.1.1.2.2.1.1.2.2.2	0.414634146341463	.	76480001	76560000	#DADAFF	1	0.5
chr2	76560001	76680000	B.1.2.2.1.1.1.1.2.2.1	0.32404181184669	.	76560001	76680000	#9191FF	1	0.375
chr2	76680001	76840000	B.2.1.2.2.1.1.1.1.1.1	0.14198606271777	.	76680001	76840000	#4848FF	1	0.25
chr2	76840001	77000000	B.1.1.2.1.2.2.1.2.1	0.423344947735192	.	76840001	77000000	#DADAFF	1	0.5
chr2	77000001	77120000	B.2.1.1.1.1.2.2.1.1.1.2	0.254355400696864	.	77000001	77120000	#4848FF	1	0.25
chr2	77120001	77200000	B.2.1.1.1.1.2.1.1.1	0.259581881533101	.	77120001	77200000	#4848FF	1	0.25
chr2	77200001	77360000	B.2.1.2.2.1.1.2.2.1.1.1	0.132404181184669	.	77200001	77360000	#4848FF	1	0.25
chr2	77360001	77520000	B.2.1.2.2.1.2.2.2.2.2	0.120209059233449	.	77360001	77520000	#4848FF	1	0.25
chr2	77520001	77880000	B.2.2.1.1.1.2.1.2.2	0.0879790940766551	.	77520001	77880000	#0000FF	1	0.125
chr2	77880001	78000000	B.2.1.1.1.2.2.1.2	0.228222996515679	.	77880001	78000000	#4848FF	1	0.25
chr2	78000001	78160000	B.2.2.2.1.2.1.2.2	0.0191637630662021	.	78000001	78160000	#0000FF	1	0.125
chr2	78160001	78280000	B.1.2.2.2.2.1.2.2.1	0.27787456445993	.	78160001	78280000	#9191FF	1	0.375
chr2	78280001	78520000	B.2.2.1.1.1.2.2.1.2.2.2.2	0.0836236933797909	.	78280001	78520000	#0000FF	1	0.125
chr2	78520001	78600000	B.2.2.2.1.2.1.1.2	0.0209059233449477	.	78520001	78600000	#0000FF	1	0.125
chr2	78600001	78800000	B.2.2.1.1.2.2.2.1.1.2.1	0.0679442508710801	.	78600001	78800000	#0000FF	1	0.125
chr2	78800001	78880000	B.2.2.1.2.1.2.1	0.0566202090592334	.	78800001	78880000	#0000FF	1	0.125
chr2	78880001	79040000	B.2.1.2.2.1.1.1.2.1.1	0.138501742160279	.	78880001	79040000	#4848FF	1	0.25
chr2	79040001	79240000	B.2.2.1.1.1.2.1.2.1.1	0.0905923344947735	.	79040001	79240000	#0000FF	1	0.125
chr2	79240001	79440000	B.2.2.2.1.1.1.1.1.1.1	0.0400696864111498	.	79240001	79440000	#0000FF	1	0.125
chr2	79440001	80160000	B.2.2.2.2.2.1.2.2	0.00261324041811847	.	79440001	80160000	#0000FF	1	0.125
chr2	80160001	80280000	B.2.2.1.1.2.1.2.2.1	0.078397212543554	.	80160001	80280000	#0000FF	1	0.125
chr2	80280001	80680000	B.2.2.1.1.1.1.1.1	0.0984320557491289	.	80280001	80680000	#0000FF	1	0.125
chr2	80680001	80800000	B.2.1.1.1.2.1.1.1.2	0.245644599303136	.	80680001	80800000	#4848FF	1	0.25
chr2	80800001	81000000	B.2.2.1.2.2.2.2.1.1	0.0426829268292683	.	80800001	81000000	#0000FF	1	0.125
chr2	81000001	81120000	B.2.2.1.2.2.1.1.1.2.2.2	0.0513937282229965	.	81000001	81120000	#0000FF	1	0.125
chr2	81120001	81200000	B.2.1.1.2.1.1.2.2.2.1.2	0.220383275261324	.	81120001	81200000	#4848FF	1	0.25
chr2	81200001	81320000	B.2.1.1.2.2.2.2.2	0.196864111498258	.	81200001	81320000	#4848FF	1	0.25
chr2	81320001	81480000	B.2.1.1.2.1.2.2.2.1.1	0.214285714285714	.	81320001	81480000	#4848FF	1	0.25
chr2	81480001	81560000	B.1.2.2.1.1.2.2.2.2.2	0.309233449477352	.	81480001	81560000	#9191FF	1	0.375
chr2	81560001	81760000	B.1.2.2.1.1.2.2.2.1.1.1	0.313588850174216	.	81560001	81760000	#9191FF	1	0.375
chr2	81760001	81880000	B.2.2.1.1.1.2.2.2	0.0827526132404181	.	81760001	81880000	#0000FF	1	0.125
chr2	81880001	82040000	B.2.1.2.1.1.2.1.2.2.1	0.1698606271777	.	81880001	82040000	#4848FF	1	0.25
chr2	82040001	82160000	B.2.1.2.1.2.1.1.1.1.2	0.162891986062718	.	82040001	82160000	#4848FF	1	0.25
chr2	82160001	82240000	B.1.2.2.2.2.2.1.2.1	0.272648083623693	.	82160001	82240000	#9191FF	1	0.375
chr2	82240001	82320000	B.1.2.2.1.2.2.1.2.2.2	0.300522648083624	.	82240001	82320000	#9191FF	1	0.375
chr2	82320001	82560000	B.2.2.2.2.1.2.2.2.2	0.00871080139372822	.	82320001	82560000	#0000FF	1	0.125
chr2	82560001	82680000	B.2.2.1.1.2.1.2.2.2.1	0.0775261324041812	.	82560001	82680000	#0000FF	1	0.125
chr2	82680001	82840000	B.2.2.1.1.2.2.1.2.1	0.0705574912891986	.	82680001	82840000	#0000FF	1	0.125
chr2	82840001	83120000	B.2.2.2.2.1.2.2.1	0.0104529616724739	.	82840001	83120000	#0000FF	1	0.125
chr2	83120001	83320000	B.2.1.2.1.2.1.1.1.2.2.1	0.161149825783972	.	83120001	83320000	#4848FF	1	0.25
chr2	83320001	83480000	B.2.1.2.2.2.2.2.2.1.1	0.10191637630662	.	83320001	83480000	#4848FF	1	0.25
chr2	83480001	83640000	B.2.2.1.1.2.1.2.1.1	0.0801393728222996	.	83480001	83640000	#0000FF	1	0.125
chr2	83640001	83960000	B.2.2.2.2.1.1.1.2	0.0139372822299652	.	83640001	83960000	#0000FF	1	0.125
chr2	83960001	84040000	B.2.1.1.2.2.2.1.2.1.2	0.200348432055749	.	83960001	84040000	#4848FF	1	0.25
chr2	84040001	84240000	B.2.2.2.1.1.1.2.2.1.2.2.1	0.0278745644599303	.	84040001	84240000	#0000FF	1	0.125
chr2	84240001	84320000	B.2.1.2.2.2.1.1.1.2	0.117595818815331	.	84240001	84320000	#4848FF	1	0.25
chr2	84320001	84520000	B.2.1.2.2.1.1.1.2.2.2.2	0.135017421602787	.	84320001	84520000	#4848FF	1	0.25
chr2	84520001	84680000	B.2.1.2.2.2.1.1.2.1	0.116724738675958	.	84520001	84680000	#4848FF	1	0.25
chr2	84680001	85000000	B.1.2.1.1.1.2.2.2.2.2.2	0.379790940766551	.	84680001	85000000	#9191FF	1	0.375
chr2	85000001	85120000	B.1.1.2.1.2.2.1.1.2.1	0.425087108013937	.	85000001	85120000	#DADAFF	1	0.5
chr2	85120001	85240000	A.1.2.1.2.1.1.1.2.2	0.896341463414634	.	85120001	85240000	#FF4848	1	0.875
chr2	85240001	85520000	A.1.2.1.2.2.1.1.1.2	0.878048780487805	.	85240001	85520000	#FF4848	1	0.875
chr2	85520001	85600000	A.2.1.1.1.1.2.1.2	0.820557491289199	.	85520001	85600000	#FF9191	1	0.75
chr2	85600001	85960000	A.1.1.1.2.1.1.2.2	0.985191637630662	.	85600001	85960000	#FF0000	1	1
chr2	85960001	86120000	A.1.1.1.1.2.2.1.2	0.992160278745645	.	85960001	86120000	#FF0000	1	1
chr2	86120001	86240000	A.1.2.1.2.2.1.1.1.1.2	0.878919860627178	.	86120001	86240000	#FF4848	1	0.875
chr2	86240001	86600000	A.1.1.1.2.1.1.1.2.1	0.989547038327526	.	86240001	86600000	#FF0000	1	1
chr2	86600001	86680000	A.1.2.1.1.2.1.2.2.1	0.910278745644599	.	86600001	86680000	#FF4848	1	0.875
chr2	86680001	86880000	A.2.1.1.1.1.1.1.1	0.831881533101045	.	86680001	86880000	#FF9191	1	0.75
chr2	86880001	87000000	A.2.1.1.2.2.1.2.1.1.2.2	0.774390243902439	.	86880001	87000000	#FF9191	1	0.75
chr2	87000001	87120000	A.2.1.1.2.2.1.2.1.1.1	0.776132404181185	.	87000001	87120000	#FF9191	1	0.75
chr2	87280001	87320000	A.2.1.1.2.2.1.2.1.1.1	0.776132404181185	.	87280001	87320000	#FF9191	1	0.75
chr2	87320001	87360000	A.2.2.2.2.1.1.1.1	0.532229965156794	.	87320001	87360000	#FFDADA	1	0.625
chr2	87440001	87600000	A.2.2.2.2.1.1.1.1	0.532229965156794	.	87440001	87600000	#FFDADA	1	0.625
chr2	87800001	87840000	A.2.1.1.1.1.2.1.1	0.821428571428571	.	87800001	87840000	#FF9191	1	0.75
chr2	87880001	87960000	A.2.1.1.1.1.2.1.1	0.821428571428571	.	87880001	87960000	#FF9191	1	0.75
chr2	88160001	88240000	A.2.1.1.1.2.1.1.2.1.2.2	0.812717770034843	.	88160001	88240000	#FF9191	1	0.75
chr2	88280001	88520000	A.2.1.1.1.2.1.1.2.1.2.2	0.812717770034843	.	88280001	88520000	#FF9191	1	0.75
chr2	88520001	89040000	A.2.1.1.1.2.1.2.2.2.2	0.804878048780488	.	88520001	89040000	#FF9191	1	0.75
chr2	89040001	89120000	B.1.2.2.2.1.1.1.1.2	0.293554006968641	.	89040001	89120000	#9191FF	1	0.375
chr2	89120001	89320000	B.2.1.2.2.2.1.1.1.1.1	0.119337979094077	.	89120001	89320000	#4848FF	1	0.25
chr2	89320001	89400000	B.1.1.2.2.1.1.2.1.2	0.416376306620209	.	89320001	89400000	#DADAFF	1	0.5
chr2	89400001	89560000	B.1.2.2.1.1.1.1.2.1.2.1	0.325783972125436	.	89400001	89560000	#9191FF	1	0.375
chr2	89560001	89600000	B.2.1.2.1.1.2.1.2.2.2	0.168989547038328	.	89560001	89600000	#4848FF	1	0.25
chr2	89880001	90120000	B.2.1.2.1.1.2.1.2.2.2	0.168989547038328	.	89880001	90120000	#4848FF	1	0.25
chr2	90120001	90160000	B.1.2.2.1.2.2.1.1.2	0.303135888501742	.	90120001	90160000	#9191FF	1	0.375
chr2	90200001	90280000	B.1.2.2.1.2.2.1.1.2	0.303135888501742	.	90200001	90280000	#9191FF	1	0.375
chr2	90400001	90480000	B.2.1.2.2.2.2.1.1.2.1	0.109756097560976	.	90400001	90480000	#4848FF	1	0.25
chr2	91640001	91720000	B.2.1.2.2.2.2.1.1.2.1	0.109756097560976	.	91640001	91720000	#4848FF	1	0.25
chr2	91760001	92000000	B.2.1.2.2.2.2.1.1.2.1	0.109756097560976	.	91760001	92000000	#4848FF	1	0.25
chr2	92040001	92200000	B.1.2.2.1.1.2.2.2.1.1.2	0.312717770034843	.	92040001	92200000	#9191FF	1	0.375
chr2	92240001	92360000	B.1.1.1.2.1.2.1.1.2.2	0.468641114982578	.	92240001	92360000	#DADAFF	1	0.5
chr2	95320001	95440000	B.1.2.2.1.1.1.2.1.2.2	0.319686411149826	.	95320001	95440000	#9191FF	1	0.375
chr2	95440001	95800000	A.2.1.1.2.2.1.1.1.2	0.77787456445993	.	95440001	95800000	#FF9191	1	0.75
chr2	95800001	96080000	A.1.1.2.2.2.1.2.2.2	0.942508710801394	.	95800001	96080000	#FF0000	1	1
chr2	96120001	96280000	A.2.1.1.1.2.1.1.1.2.2	0.815331010452962	.	96120001	96280000	#FF9191	1	0.75
chr2	96320001	96480000	A.2.1.1.1.2.1.1.1.2.2	0.815331010452962	.	96320001	96480000	#FF9191	1	0.75
chr2	96480001	96640000	A.2.2.2.1.1.2.2.1	0.553135888501742	.	96480001	96640000	#FFDADA	1	0.625
chr2	96640001	96680000	A.1.1.1.2.1.1.2.1.2.1	0.986933797909408	.	96640001	96680000	#FF0000	1	1
chr2	96720001	96960000	A.1.1.1.2.1.1.2.1.2.1	0.986933797909408	.	96720001	96960000	#FF0000	1	1
chr2	96960001	97040000	A.1.1.2.1.1.1.2.1.1	0.973867595818815	.	96960001	97040000	#FF0000	1	1
chr2	97040001	97240000	A.1.1.1.1.2.1.1	0.995644599303136	.	97040001	97240000	#FF0000	1	1
chr2	97240001	97520000	A.1.1.2.1.1.1.2.2.2.1	0.970383275261324	.	97240001	97520000	#FF0000	1	1
chr2	97520001	97840000	A.1.1.2.1.1.1.2.2.2.2	0.969512195121951	.	97520001	97840000	#FF0000	1	1
chr2	97840001	97920000	A.2.1.2.2.1.2.2.2	0.693379790940767	.	97840001	97920000	#FF9191	1	0.75
chr2	98000001	98040000	A.2.1.1.1.2.1.2.1.2.2	0.808362369337979	.	98000001	98040000	#FF9191	1	0.75
chr2	98160001	98240000	A.2.1.1.1.2.1.2.1.2.2	0.808362369337979	.	98160001	98240000	#FF9191	1	0.75
chr2	98240001	98360000	A.1.2.1.1.1.1.1.2.1	0.933797909407665	.	98240001	98360000	#FF4848	1	0.875
chr2	98360001	98640000	A.2.1.1.1.1.1.2.2.1.2.2	0.823170731707317	.	98360001	98640000	#FF9191	1	0.75
chr2	98640001	98840000	A.2.1.1.1.1.1.1.2.2.2	0.827526132404181	.	98640001	98840000	#FF9191	1	0.75
chr2	98840001	99000000	A.2.1.2.2.1.1.2.1.2	0.705574912891986	.	98840001	99000000	#FF9191	1	0.75
chr2	99000001	99240000	A.1.2.1.1.2.2.1.2.1.2.1	0.90418118466899	.	99000001	99240000	#FF4848	1	0.875
chr2	99240001	99480000	A.1.2.1.1.2.2.1.1.2.2.1	0.906794425087108	.	99240001	99480000	#FF4848	1	0.875
chr2	99480001	99680000	A.2.2.1.1.1.1.1.2.1	0.655052264808362	.	99480001	99680000	#FFDADA	1	0.625
chr2	99680001	99920000	A.1.2.1.1.2.2.1.2.1.2.2.2.2	0.901567944250871	.	99680001	99920000	#FF4848	1	0.875
chr2	99920001	100120000	A.2.2.1.2.1.2.1.2.1	0.608885017421603	.	99920001	100120000	#FFDADA	1	0.625
chr2	100120001	100480000	A.2.1.1.2.2.1.1.1.1.2	0.778745644599303	.	100120001	100480000	#FF9191	1	0.75
chr2	100480001	100600000	A.2.1.2.2.1.2.2.1	0.694250871080139	.	100480001	100600000	#FF9191	1	0.75
chr2	100600001	100880000	A.2.1.1.1.2.2.2.1	0.803135888501742	.	100600001	100880000	#FF9191	1	0.75
chr2	100880001	100960000	A.2.1.2.1.1.2.1.1.1	0.75	.	100880001	100960000	#FF9191	1	0.75
chr2	100960001	101200000	A.2.1.1.1.1.1.2.2.1.1.2	0.824912891986063	.	100960001	101200000	#FF9191	1	0.75
chr2	101200001	101360000	A.2.1.2.2.1.1.2.1.1	0.706445993031359	.	101200001	101360000	#FF9191	1	0.75
chr2	101360001	101520000	A.1.2.1.2.1.1.2.2.2	0.891114982578397	.	101360001	101520000	#FF4848	1	0.875
chr2	101520001	101640000	A.1.2.1.2.1.2.1.2.1.1	0.888501742160279	.	101520001	101640000	#FF4848	1	0.875
chr2	101640001	101840000	A.1.1.2.2.2.2.1.2	0.940766550522648	.	101640001	101840000	#FF0000	1	1
chr2	101840001	102320000	A.1.2.1.1.2.1.1.1	0.918118466898955	.	101840001	102320000	#FF4848	1	0.875
chr2	102320001	102440000	A.2.1.1.1.1.1.2.2.1.1.1	0.825783972125436	.	102320001	102440000	#FF9191	1	0.75
chr2	102440001	102640000	A.2.1.2.2.1.1.1.1.1.2	0.710801393728223	.	102440001	102640000	#FF9191	1	0.75
chr2	102640001	102880000	A.1.2.1.2.1.2.1.2.2	0.885017421602787	.	102640001	102880000	#FF4848	1	0.875
chr2	102880001	103080000	A.2.2.1.2.2.2.2.2.2.2.2	0.560104529616725	.	102880001	103080000	#FFDADA	1	0.625
chr2	103080001	103360000	A.2.2.1.2.1.1.2.2.2.1.1	0.61411149825784	.	103080001	103360000	#FFDADA	1	0.625
chr2	103360001	103480000	B.1.2.2.1.2.2.2.1.2	0.297909407665505	.	103360001	103480000	#9191FF	1	0.375
chr2	103480001	103760000	B.2.1.2.1.1.2.2.2.1	0.166376306620209	.	103480001	103760000	#4848FF	1	0.25
chr2	103760001	103920000	B.2.1.2.1.1.2.1.2.1.1.2	0.173344947735192	.	103760001	103920000	#4848FF	1	0.25
chr2	103920001	104160000	B.2.1.2.1.2.2.1.2.2.2.2	0.148954703832753	.	103920001	104160000	#4848FF	1	0.25
chr2	104160001	104560000	B.2.2.2.2.1.1.2.1	0.0130662020905923	.	104160001	104560000	#0000FF	1	0.125
chr2	104560001	104640000	B.2.1.1.1.2.1.2.2.1.1.1	0.234320557491289	.	104560001	104640000	#4848FF	1	0.25
chr2	104640001	104880000	B.2.1.1.2.1.1.1.1.1	0.226480836236934	.	104640001	104880000	#4848FF	1	0.25
chr2	104880001	105000000	B.1.2.2.2.2.2.1.1.1.1.1	0.276132404181185	.	104880001	105000000	#9191FF	1	0.375
chr2	105000001	105240000	B.1.2.2.1.2.1.2.2.2	0.304878048780488	.	105000001	105240000	#9191FF	1	0.375
chr2	105240001	105320000	B.1.2.2.1.2.2.1.1.1	0.304006968641115	.	105240001	105320000	#9191FF	1	0.375
chr2	105320001	105680000	B.2.1.2.1.2.1.2.2.1	0.157665505226481	.	105320001	105680000	#4848FF	1	0.25
chr2	105680001	105920000	A.2.2.1.2.2.1.1.1.2.1.1	0.601045296167247	.	105680001	105920000	#FFDADA	1	0.625
chr2	105920001	106120000	A.2.2.1.2.1.2.1.1.1.1	0.611498257839721	.	105920001	106120000	#FFDADA	1	0.625
chr2	106120001	106360000	B.1.1.2.1.2.1.1.2.2.1	0.43205574912892	.	106120001	106360000	#DADAFF	1	0.5
chr2	106360001	106440000	A.2.1.1.1.1.2.2.1	0.819686411149826	.	106360001	106440000	#FF9191	1	0.75
chr2	106440001	106520000	A.2.2.1.1.1.1.1.2.2	0.65418118466899	.	106440001	106520000	#FFDADA	1	0.625
chr2	106520001	106720000	A.2.2.1.2.1.1.2.2.2.2	0.612369337979094	.	106520001	106720000	#FFDADA	1	0.625
chr2	106720001	106920000	A.2.1.2.2.1.2.1.1.2.1	0.699477351916376	.	106720001	106920000	#FF9191	1	0.75
chr2	106920001	107000000	A.2.2.1.2.1.1.2.1.2	0.616724738675958	.	106920001	107000000	#FFDADA	1	0.625
chr2	107080001	107200000	A.2.2.1.2.1.1.2.1.2	0.616724738675958	.	107080001	107200000	#FFDADA	1	0.625
chr2	107200001	107280000	B.1.1.2.2.2.2.1.2.1	0.399825783972125	.	107200001	107280000	#DADAFF	1	0.5
chr2	107280001	107480000	B.2.1.2.2.2.1.2.2.1	0.112369337979094	.	107280001	107480000	#4848FF	1	0.25
chr2	107480001	107640000	B.1.2.2.2.2.2.1.2.2.2	0.270034843205575	.	107480001	107640000	#9191FF	1	0.375
chr2	107640001	108000000	B.2.2.1.1.1.1.2.1	0.0966898954703833	.	107640001	108000000	#0000FF	1	0.125
chr2	108000001	108160000	B.2.2.1.1.2.2.1.1.1.2.1	0.0749128919860627	.	108000001	108160000	#0000FF	1	0.125
chr2	108160001	108280000	B.1.2.2.1.1.1.1.2.2.2	0.323170731707317	.	108160001	108280000	#9191FF	1	0.375
chr2	108280001	108440000	B.2.1.2.1.1.1.2.1.2.2.1	0.184668989547038	.	108280001	108440000	#4848FF	1	0.25
chr2	108520001	108560000	B.2.1.2.1.1.1.2.1.2.2.1	0.184668989547038	.	108520001	108560000	#4848FF	1	0.25
chr2	108560001	108680000	B.2.1.1.2.1.2.1.2.1	0.217770034843206	.	108560001	108680000	#4848FF	1	0.25
chr2	108680001	108800000	B.2.1.1.2.2.1.2.1.2.1	0.204703832752613	.	108680001	108800000	#4848FF	1	0.25
chr2	108800001	108960000	B.1.1.2.1.2.1.2.2.2.2	0.426829268292683	.	108800001	108960000	#DADAFF	1	0.5
chr2	108960001	109240000	A.2.1.2.2.2.2.1.2.1.1.2.2.1	0.675087108013937	.	108960001	109240000	#FF9191	1	0.75
chr2	109240001	109320000	B.1.1.2.1.2.1.2.1.2	0.429442508710801	.	109240001	109320000	#DADAFF	1	0.5
chr2	109320001	109600000	A.1.2.1.2.1.1.1.1	0.89808362369338	.	109320001	109600000	#FF4848	1	0.875
chr2	109600001	109760000	A.1.2.1.2.1.2.2.2.1.1	0.882404181184669	.	109600001	109760000	#FF4848	1	0.875
chr2	109760001	110120000	A.1.1.2.2.2.1.2.1	0.944250871080139	.	109760001	110120000	#FF0000	1	1
chr2	110240001	110280000	A.1.1.2.2.2.1.2.1	0.944250871080139	.	110240001	110280000	#FF0000	1	1
chr2	110280001	110520000	A.1.2.1.2.1.1.2.2.1	0.89198606271777	.	110280001	110520000	#FF4848	1	0.875
chr2	110840001	111000000	A.2.1.1.1.1.1.1.2.1.1.1	0.831010452961672	.	110840001	111000000	#FF9191	1	0.75
chr2	111360001	111560000	A.2.1.2.2.1.1.1.2.2	0.707317073170732	.	111360001	111560000	#FF9191	1	0.75
chr2	111560001	111760000	A.1.2.1.2.1.2.2.2.1.2	0.881533101045296	.	111560001	111760000	#FF4848	1	0.875
chr2	111760001	111880000	A.1.2.1.2.1.2.2.1.2	0.883275261324042	.	111760001	111880000	#FF4848	1	0.875
chr2	111880001	112080000	A.1.2.1.1.2.1.2.1.2.1.2	0.912891986062718	.	111880001	112080000	#FF4848	1	0.875
chr2	112080001	112160000	A.2.1.1.2.2.1.2.1.1.2.1	0.775261324041812	.	112080001	112160000	#FF9191	1	0.75
chr2	112160001	112600000	A.1.2.1.2.1.2.1.2.1.2.1.2	0.886759581881533	.	112160001	112600000	#FF4848	1	0.875
chr2	112600001	112840000	A.1.1.1.2.1.2.1	0.984320557491289	.	112600001	112840000	#FF0000	1	1
chr2	112840001	112960000	A.2.1.2.2.1.1.1.2.1	0.708188153310105	.	112840001	112960000	#FF9191	1	0.75
chr2	112960001	113040000	A.2.1.1.1.1.1.1.2.2.1	0.828397212543554	.	112960001	113040000	#FF9191	1	0.75
chr2	113040001	113120000	A.2.2.1.1.1.2.1.1.2.1.1	0.648954703832753	.	113040001	113120000	#FFDADA	1	0.625
chr2	113160001	113480000	A.1.1.2.2.2.1.2.2.1	0.943379790940767	.	113160001	113480000	#FF0000	1	1
chr2	113480001	113800000	A.2.1.1.1.2.1.1.2.1.1	0.814459930313589	.	113480001	113800000	#FF9191	1	0.75
chr2	113800001	114200000	A.1.1.1.2.2.1.2.2	0.978222996515679	.	113800001	114200000	#FF0000	1	1
chr2	114200001	114360000	A.2.2.2.2.2.1.2.1.1	0.518292682926829	.	114200001	114360000	#FFDADA	1	0.625
chr2	114360001	114720000	A.2.1.2.2.2.2.2.1.2.1.2	0.665505226480836	.	114360001	114720000	#FF9191	1	0.75
chr2	114720001	114960000	B.2.1.2.1.2.2.2.1.1	0.14808362369338	.	114720001	114960000	#4848FF	1	0.25
chr2	114960001	115080000	B.2.2.1.2.1.2.2.2	0.0548780487804878	.	114960001	115080000	#0000FF	1	0.125
chr2	115080001	115280000	B.2.1.2.1.2.2.2.1.2.1	0.147212543554007	.	115080001	115280000	#4848FF	1	0.25
chr2	115280001	115440000	B.2.1.2.2.1.2.1.1.2.2	0.126306620209059	.	115280001	115440000	#4848FF	1	0.25
chr2	115440001	115800000	B.2.2.2.1.1.1.2.1.2.2	0.0322299651567944	.	115440001	115800000	#0000FF	1	0.125
chr2	115800001	115960000	B.2.2.2.2.1.2.2.2.1	0.00958188153310104	.	115800001	115960000	#0000FF	1	0.125
chr2	115960001	116240000	B.2.1.2.1.1.2.1.2.1.2.1	0.172473867595819	.	115960001	116240000	#4848FF	1	0.25
chr2	116240001	116640000	B.2.2.2.2.2.1.2.1.1	0.00435540069686411	.	116240001	116640000	#0000FF	1	0.125
chr2	116640001	116840000	B.1.2.1.1.2.2.2.2.2.2	0.363240418118467	.	116640001	116840000	#9191FF	1	0.375
chr2	116840001	116920000	B.2.2.1.1.2.1.1.2	0.0810104529616725	.	116840001	116920000	#0000FF	1	0.125
chr2	116920001	117200000	B.2.2.1.2.2.2.1.2	0.0435540069686411	.	116920001	117200000	#0000FF	1	0.125
chr2	117200001	117520000	B.2.2.1.2.2.1.1.1.1	0.054006968641115	.	117200001	117520000	#0000FF	1	0.125
chr2	117520001	117680000	B.2.2.1.2.1.2.2.1	0.0557491289198606	.	117520001	117680000	#0000FF	1	0.125
chr2	117680001	117800000	B.2.1.1.2.1.2.2.2.1.2	0.213414634146341	.	117680001	117800000	#4848FF	1	0.25
chr2	117800001	117960000	B.2.2.1.2.1.1.2	0.0574912891986063	.	117800001	117960000	#0000FF	1	0.125
chr2	117960001	118160000	B.2.1.2.1.2.2.1.2.2.2.1	0.149825783972125	.	117960001	118160000	#4848FF	1	0.25
chr2	118160001	118240000	B.2.1.1.1.1.1.2.1	0.263937282229965	.	118160001	118240000	#4848FF	1	0.25
chr2	118240001	118560000	B.2.1.2.1.1.2.2.2.2.2	0.164634146341463	.	118240001	118560000	#4848FF	1	0.25
chr2	118560001	118800000	A.2.2.1.2.2.2.2.2.1.2.2.2	0.563588850174216	.	118560001	118800000	#FFDADA	1	0.625
chr2	118800001	118960000	B.1.2.2.1.1.1.2.1.2.1	0.320557491289199	.	118800001	118960000	#9191FF	1	0.375
chr2	118960001	119320000	B.2.1.2.1.1.2.2.1.2	0.167247386759582	.	118960001	119320000	#4848FF	1	0.25
chr2	119320001	119480000	B.2.1.1.1.2.1.1.1.1.1.1	0.248257839721254	.	119320001	119480000	#4848FF	1	0.25
chr2	119480001	119640000	B.1.1.2.1.1.2.1.1.2	0.439024390243902	.	119480001	119640000	#DADAFF	1	0.5
chr2	119640001	119760000	A.2.2.1.1.1.2.1.2.1.1.1	0.646341463414634	.	119640001	119760000	#FFDADA	1	0.625
chr2	119760001	119920000	A.2.2.1.1.1.1.1.1.2.2	0.655923344947735	.	119760001	119920000	#FFDADA	1	0.625
chr2	119920001	120080000	B.1.1.2.1.2.1.1.1.2	0.433797909407665	.	119920001	120080000	#DADAFF	1	0.5
chr2	120080001	120280000	A.2.1.1.1.1.2.2.2.2	0.81794425087108	.	120080001	120280000	#FF9191	1	0.75
chr2	120280001	120440000	A.2.1.1.1.1.1.1.2.1.2	0.829268292682927	.	120280001	120440000	#FF9191	1	0.75
chr2	120440001	120640000	A.2.1.1.1.2.1.1.1.2.1	0.816202090592335	.	120440001	120640000	#FF9191	1	0.75
chr2	120640001	120760000	B.1.1.1.2.1.1.2.1.2.2	0.476480836236934	.	120640001	120760000	#DADAFF	1	0.5
chr2	120760001	120920000	A.2.1.1.1.1.2.2.2.1	0.818815331010453	.	120760001	120920000	#FF9191	1	0.75
chr2	120920001	121240000	A.1.1.1.2.2.1.2.1.1	0.979965156794425	.	120920001	121240000	#FF0000	1	1
chr2	121240001	121440000	A.1.1.1.2.2.1.1.2	0.980836236933798	.	121240001	121440000	#FF0000	1	1
chr2	121440001	121800000	A.1.1.2.2.2.1.1.2	0.945121951219512	.	121440001	121800000	#FF0000	1	1
chr2	121800001	121880000	A.2.1.2.2.1.2.1.1.1.2	0.700348432055749	.	121800001	121880000	#FF9191	1	0.75
chr2	121880001	122160000	A.1.2.1.1.2.1.1.2	0.917247386759582	.	121880001	122160000	#FF4848	1	0.875
chr2	122160001	122360000	A.2.1.2.2.2.2.1.2.1.1.1	0.677700348432056	.	122160001	122360000	#FF9191	1	0.75
chr2	122360001	122520000	A.1.2.1.2.1.1.1.2.1	0.897212543554007	.	122360001	122520000	#FF4848	1	0.875
chr2	122520001	122720000	B.1.2.1.2.1.1.2.2.1	0.359756097560976	.	122520001	122720000	#9191FF	1	0.375
chr2	122720001	122920000	B.1.2.1.2.1.2.1.2.2.2	0.352787456445993	.	122720001	122920000	#9191FF	1	0.375
chr2	122920001	123560000	B.2.2.2.2.2.2.1	0.00174216027874564	.	122920001	123560000	#0000FF	1	0.125
chr2	123560001	123680000	B.2.1.1.2.2.2.1.2.2.1	0.199477351916376	.	123560001	123680000	#4848FF	1	0.25
chr2	123680001	124040000	B.2.2.2.1.1.1.1.1.2	0.0383275261324042	.	123680001	124040000	#0000FF	1	0.125
chr2	124040001	124360000	B.2.2.2.2.2.1.2.1.2	0.00348432055749129	.	124040001	124360000	#0000FF	1	0.125
chr2	124360001	124560000	B.2.2.2.1.1.1.2.2.1.2.1.1	0.029616724738676	.	124360001	124560000	#0000FF	1	0.125
chr2	124560001	124800000	B.2.1.2.1.2.2.1.2.2.1.2.2	0.150696864111498	.	124560001	124800000	#4848FF	1	0.25
chr2	124800001	125040000	B.2.2.2.1.2.2.2.2	0.0156794425087108	.	124800001	125040000	#0000FF	1	0.125
chr2	125040001	125400000	B.2.2.2.1.1.1.1.1.1.2	0.039198606271777	.	125040001	125400000	#0000FF	1	0.125
chr2	125400001	125560000	B.2.1.1.1.2.1.2.2.1.1.2	0.233449477351916	.	125400001	125560000	#4848FF	1	0.25
chr2	125560001	125720000	B.1.2.2.1.2.2.1.2.2.1	0.301393728222997	.	125560001	125720000	#9191FF	1	0.375
chr2	125720001	125800000	B.2.2.1.1.2.1.1.1	0.0818815331010453	.	125720001	125800000	#0000FF	1	0.125
chr2	125800001	126040000	B.2.2.1.2.2.1.2.2.1.1	0.0479094076655052	.	125800001	126040000	#0000FF	1	0.125
chr2	126040001	126200000	B.2.1.1.1.2.1.2.1.2.1.2.2	0.236062717770035	.	126040001	126200000	#4848FF	1	0.25
chr2	126200001	126320000	B.2.2.2.2.2.1.1.1	0.0078397212543554	.	126200001	126320000	#0000FF	1	0.125
chr2	126320001	126520000	B.2.2.1.1.2.2.2.2.2.2	0.0609756097560976	.	126320001	126520000	#0000FF	1	0.125
chr2	126520001	126840000	B.2.2.1.1.1.2.1.1.2.2	0.0914634146341463	.	126520001	126840000	#0000FF	1	0.125
chr2	126840001	127280000	B.2.2.2.1.1.1.2.1.2.1.2	0.0331010452961672	.	126840001	127280000	#0000FF	1	0.125
chr2	127280001	127480000	B.2.1.1.2.2.2.1.1	0.202090592334495	.	127280001	127480000	#4848FF	1	0.25
chr2	127480001	127720000	B.1.2.1.1.2.2.2.1.1.1	0.368466898954704	.	127480001	127720000	#9191FF	1	0.375
chr2	127720001	127880000	A.2.2.1.2.2.2.2.2.2.1	0.562717770034843	.	127720001	127880000	#FFDADA	1	0.625
chr2	127880001	128080000	A.2.1.1.2.2.1.1.2	0.777003484320557	.	127880001	128080000	#FF9191	1	0.75
chr2	128080001	128240000	A.1.2.1.2.1.1.2.1.1.2.1	0.894599303135889	.	128080001	128240000	#FF4848	1	0.875
chr2	128240001	128440000	A.1.2.1.2.1.2.1.2.1.2.1.1	0.887630662020906	.	128240001	128440000	#FF4848	1	0.875
chr2	128440001	128720000	A.1.1.1.2.2.1.2.1.2	0.979094076655052	.	128440001	128720000	#FF0000	1	1
chr2	128720001	129120000	A.1.1.2.2.2.1.1.1	0.945993031358885	.	128720001	129120000	#FF0000	1	1
chr2	129120001	129280000	A.1.2.1.2.1.1.2.1.1.1	0.895470383275261	.	129120001	129280000	#FF4848	1	0.875
chr2	129280001	129560000	A.2.1.1.1.2.1.2.2.1.2	0.806620209059233	.	129280001	129560000	#FF9191	1	0.75
chr2	129560001	129720000	A.2.2.1.1.1.2.1.2.2	0.643728222996516	.	129560001	129720000	#FFDADA	1	0.625
chr2	129720001	129840000	A.2.2.1.1.1.1.1.1.1.1	0.659407665505226	.	129720001	129840000	#FFDADA	1	0.625
chr2	129840001	129960000	A.2.2.1.1.1.2.1.2.1.2	0.644599303135889	.	129840001	129960000	#FFDADA	1	0.625
chr2	129960001	130160000	B.1.1.2.2.2.2.1.1	0.400696864111498	.	129960001	130160000	#DADAFF	1	0.5
chr2	130160001	130320000	B.1.1.2.1.1.2.1.1.1	0.439895470383275	.	130160001	130320000	#DADAFF	1	0.5
chr2	130320001	130440000	A.2.1.2.2.1.2.1.2.2.2	0.695121951219512	.	130320001	130440000	#FF9191	1	0.75
chr2	130440001	130520000	A.2.2.1.1.1.2.1.1.2.2	0.647212543554007	.	130440001	130520000	#FFDADA	1	0.625
chr2	130520001	130800000	A.2.1.1.1.1.1.2.1	0.826655052264808	.	130520001	130800000	#FF9191	1	0.75
chr2	130840001	130920000	A.2.1.1.1.1.1.2.1	0.826655052264808	.	130840001	130920000	#FF9191	1	0.75
chr2	130920001	131120000	A.2.1.2.2.1.1.1.1.1.1.1	0.712543554006969	.	130920001	131120000	#FF9191	1	0.75
chr2	131120001	131160000	A.1.2.1.2.1.1.2.1.2	0.892857142857143	.	131120001	131160000	#FF4848	1	0.875
chr2	131360001	131400000	A.1.2.1.2.1.1.2.1.2	0.892857142857143	.	131360001	131400000	#FF4848	1	0.875
chr2	131480001	131560000	A.1.2.1.2.1.1.2.1.2	0.892857142857143	.	131480001	131560000	#FF4848	1	0.875
chr2	131560001	131920000	A.1.1.1.2.1.2.2	0.983449477351916	.	131560001	131920000	#FF0000	1	1
chr2	131920001	132000000	A.1.2.1.2.1.2.1.2.1.2.2	0.88588850174216	.	131920001	132000000	#FF4848	1	0.875
chr2	132040001	132280000	A.1.2.1.2.1.2.1.2.1.2.2	0.88588850174216	.	132040001	132280000	#FF4848	1	0.875
chr2	132280001	132480000	A.2.1.2.2.1.1.1.1.2.1	0.70993031358885	.	132280001	132480000	#FF9191	1	0.75
chr2	132480001	132640000	B.1.1.2.1.1.1.1	0.444250871080139	.	132480001	132640000	#DADAFF	1	0.5
chr2	132640001	132760000	B.2.1.1.1.1.1.1.2	0.264808362369338	.	132640001	132760000	#4848FF	1	0.25
chr2	132800001	132840000	B.2.1.1.1.1.1.1.2	0.264808362369338	.	132800001	132840000	#4848FF	1	0.25
chr2	132840001	132960000	B.1.2.2.1.2.2.2.1.1.1	0.299651567944251	.	132840001	132960000	#9191FF	1	0.375
chr2	132960001	133280000	B.1.2.1.2.1.2.2.1.1	0.35191637630662	.	132960001	133280000	#9191FF	1	0.375
chr2	133280001	133440000	A.2.2.2.1.2.2.1.2.2.2	0.537456445993031	.	133280001	133440000	#FFDADA	1	0.625
chr2	133440001	133640000	B.1.1.2.1.2.2.1.2.2	0.422473867595819	.	133440001	133640000	#DADAFF	1	0.5
chr2	133640001	133960000	B.1.1.1.2.1.2.1.2.1.2	0.466898954703833	.	133640001	133960000	#DADAFF	1	0.5
chr2	133960001	134280000	A.2.2.1.2.1.1.2.1.1	0.617595818815331	.	133960001	134280000	#FFDADA	1	0.625
chr2	134280001	134400000	A.2.2.1.1.2.2.1.1.1.2	0.634146341463415	.	134280001	134400000	#FFDADA	1	0.625
chr2	134400001	134600000	A.2.2.2.1.2.1.2.1	0.548780487804878	.	134400001	134600000	#FFDADA	1	0.625
chr2	134600001	134880000	A.2.1.2.2.2.1.2.1.1.2	0.686411149825784	.	134600001	134880000	#FF9191	1	0.75
chr2	134880001	135000000	A.1.2.1.2.1.1.2.1.1.2.2	0.893728222996516	.	134880001	135000000	#FF4848	1	0.875
chr2	135000001	135160000	A.2.1.2.2.1.2.1.1.2.2.1	0.698606271777004	.	135000001	135160000	#FF9191	1	0.75
chr2	135160001	135400000	A.2.2.1.2.1.1.2.2.1.2	0.614982578397213	.	135160001	135400000	#FFDADA	1	0.625
chr2	135400001	135520000	A.2.1.2.2.1.2.1.1.1.1	0.701219512195122	.	135400001	135520000	#FF9191	1	0.75
chr2	135520001	135720000	A.2.1.2.2.1.1.1.1.2.2	0.709059233449477	.	135520001	135720000	#FF9191	1	0.75
chr2	135720001	136000000	A.2.1.1.1.1.1.2.2.2	0.822299651567944	.	135720001	136000000	#FF9191	1	0.75
chr2	136000001	136200000	A.2.1.2.2.2.2.1.1.1.2.1	0.681184668989547	.	136000001	136200000	#FF9191	1	0.75
chr2	136200001	136280000	A.2.2.1.1.1.1.2.2.2	0.650696864111498	.	136200001	136280000	#FFDADA	1	0.625
chr2	136280001	136360000	A.2.2.1.1.1.1.2.2.1	0.651567944250871	.	136280001	136360000	#FFDADA	1	0.625
chr2	136360001	136480000	A.2.1.2.1.1.1.2.1.1	0.75609756097561	.	136360001	136480000	#FF9191	1	0.75
chr2	136480001	136840000	A.2.1.2.1.1.2.1.2	0.74390243902439	.	136480001	136840000	#FF9191	1	0.75
chr2	136840001	137200000	A.2.2.1.2.2.1.1.2.2.1.2	0.594947735191638	.	136840001	137200000	#FFDADA	1	0.625
chr2	137200001	137320000	B.1.2.2.2.2.2.1.1.1.1.2	0.275261324041812	.	137200001	137320000	#9191FF	1	0.375
chr2	137320001	137440000	B.2.1.1.1.2.1.2.1.2.1.1	0.23780487804878	.	137320001	137440000	#4848FF	1	0.25
chr2	137440001	137640000	B.1.2.1.2.1.2.1.1.1.2	0.357142857142857	.	137440001	137640000	#9191FF	1	0.375
chr2	137640001	137800000	B.1.2.1.2.2.2.1.1.1.1	0.336236933797909	.	137640001	137800000	#9191FF	1	0.375
chr2	137800001	137920000	A.2.2.1.1.2.2.1.1.2.1	0.633275261324042	.	137800001	137920000	#FFDADA	1	0.625
chr2	137920001	138120000	B.1.1.1.2.2.2.1.2.2.1.2.1	0.452961672473868	.	137920001	138120000	#DADAFF	1	0.5
chr2	138120001	138280000	B.1.2.1.2.1.1.1.1	0.362369337979094	.	138120001	138280000	#9191FF	1	0.375
chr2	138280001	138440000	B.1.1.1.2.1.1.1.1.2.2	0.482578397212544	.	138280001	138440000	#DADAFF	1	0.5
chr2	138440001	138640000	B.1.1.1.1.2.2.2.2.2	0.486062717770035	.	138440001	138640000	#DADAFF	1	0.5
chr2	138640001	138800000	A.2.2.1.2.2.1.2.2.1	0.591463414634146	.	138640001	138800000	#FFDADA	1	0.625
chr2	138800001	139000000	A.2.2.1.2.1.1.2.2.2.1.2	0.613240418118467	.	138800001	139000000	#FFDADA	1	0.625
chr2	139000001	139120000	B.1.1.2.2.1.1.1.1	0.418989547038328	.	139000001	139120000	#DADAFF	1	0.5
chr2	139120001	139200000	B.1.1.2.1.2.1.2.2.1	0.428571428571429	.	139120001	139200000	#DADAFF	1	0.5
chr2	139200001	139400000	A.2.1.2.2.2.2.1.2.1.1.2.1.1	0.676829268292683	.	139200001	139400000	#FF9191	1	0.75
chr2	139400001	139600000	B.1.1.1.2.1.1.2.1.2.1.2	0.477351916376307	.	139400001	139600000	#DADAFF	1	0.5
chr2	139600001	139840000	B.1.2.1.2.2.2.1.1.1.2.2.2	0.333623693379791	.	139600001	139840000	#9191FF	1	0.375
chr2	139840001	140120000	B.2.1.2.1.1.1.1.1.1.2	0.195121951219512	.	139840001	140120000	#4848FF	1	0.25
chr2	140120001	140280000	B.1.1.2.1.1.2.2.2.2	0.435540069686411	.	140120001	140280000	#DADAFF	1	0.5
chr2	140280001	140360000	B.1.1.2.1.2.1.2.1.1	0.430313588850174	.	140280001	140360000	#DADAFF	1	0.5
chr2	140360001	140680000	B.1.2.1.2.1.1.2.1	0.360627177700348	.	140360001	140680000	#9191FF	1	0.375
chr2	140680001	140760000	B.1.2.2.1.2.2.1.2.1	0.302264808362369	.	140680001	140760000	#9191FF	1	0.375
chr2	140760001	140960000	B.2.1.1.1.2.1.1.2.1.2.2.2	0.242160278745645	.	140760001	140960000	#4848FF	1	0.25
chr2	140960001	141040000	B.2.1.1.2.2.1.1.1.1.1.1	0.210801393728223	.	140960001	141040000	#4848FF	1	0.25
chr2	141040001	141320000	B.2.1.2.2.1.1.2.2.1.1.2	0.131533101045296	.	141040001	141320000	#4848FF	1	0.25
chr2	141320001	141440000	B.1.2.2.1.2.2.2.2.1.2	0.29616724738676	.	141320001	141440000	#9191FF	1	0.375
chr2	141440001	141640000	B.2.1.2.2.1.2.2.2.2.1	0.121080139372822	.	141440001	141640000	#4848FF	1	0.25
chr2	141640001	141880000	B.1.2.1.1.2.1.1.2.2	0.375435540069686	.	141640001	141880000	#9191FF	1	0.375
chr2	141880001	142000000	B.1.1.2.2.2.2.2.1	0.39808362369338	.	141880001	142000000	#DADAFF	1	0.5
chr2	142000001	142200000	A.2.2.1.2.2.2.2.2.1.1.2	0.566202090592335	.	142000001	142200000	#FFDADA	1	0.625
chr2	142200001	142320000	A.2.1.2.2.1.2.1.2.2.1	0.695993031358885	.	142200001	142320000	#FF9191	1	0.75
chr2	142320001	142480000	B.1.1.1.2.1.1.1.2.2.1	0.480836236933798	.	142320001	142480000	#DADAFF	1	0.5
chr2	142480001	142640000	A.2.2.1.1.2.2.2.1.2.1	0.628919860627178	.	142480001	142640000	#FFDADA	1	0.625
chr2	142640001	142920000	B.1.2.1.1.2.2.2.1.1.2.2	0.366724738675958	.	142640001	142920000	#9191FF	1	0.375
chr2	142920001	143080000	B.2.1.1.1.1.1.2.2.2.1	0.261324041811847	.	142920001	143080000	#4848FF	1	0.25
chr2	143080001	143200000	B.1.2.2.2.2.1.1.2.2.2	0.280487804878049	.	143080001	143200000	#9191FF	1	0.375
chr2	143200001	143400000	B.1.2.1.1.1.2.2.2.2.2.1	0.380662020905923	.	143200001	143400000	#9191FF	1	0.375
chr2	143400001	143800000	A.2.2.1.2.1.1.2.2.1.1	0.615853658536585	.	143400001	143800000	#FFDADA	1	0.625
chr2	143800001	144200000	B.2.1.2.2.1.1.1.2.2.2.1	0.13588850174216	.	143800001	144200000	#4848FF	1	0.25
chr2	144200001	144440000	B.2.1.2.2.2.2.1.1.2.2.1	0.108885017421603	.	144200001	144440000	#4848FF	1	0.25
chr2	144440001	144520000	B.2.1.2.2.2.2.2.1.1	0.103658536585366	.	144440001	144520000	#4848FF	1	0.25
chr2	144520001	144600000	B.2.1.1.1.2.1.1.2.1.2.1	0.24390243902439	.	144520001	144600000	#4848FF	1	0.25
chr2	144600001	144720000	B.1.2.2.1.2.2.2.1.1.2	0.298780487804878	.	144600001	144720000	#9191FF	1	0.375
chr2	144720001	144880000	B.1.2.2.1.2.2.2.2.2	0.295296167247387	.	144720001	144880000	#9191FF	1	0.375
chr2	144880001	144960000	B.1.2.2.2.2.1.2.2.2	0.277003484320557	.	144880001	144960000	#9191FF	1	0.375
chr2	144960001	145080000	B.1.2.2.1.2.1.2.2.1	0.305749128919861	.	144960001	145080000	#9191FF	1	0.375
chr2	145080001	145280000	B.2.1.1.1.1.1.2.2.1.1	0.263066202090592	.	145080001	145280000	#4848FF	1	0.25
chr2	145280001	145440000	B.2.2.1.1.2.2.1.1.2.1.2	0.0722996515679443	.	145280001	145440000	#0000FF	1	0.125
chr2	145440001	145600000	B.1.2.1.2.1.2.2.2.2.2.2	0.346689895470383	.	145440001	145600000	#9191FF	1	0.375
chr2	145600001	145720000	B.2.2.2.1.2.1.1.1	0.0217770034843206	.	145600001	145720000	#0000FF	1	0.125
chr2	145720001	145920000	B.2.1.2.1.1.1.1.2.1.2	0.191637630662021	.	145720001	145920000	#4848FF	1	0.25
chr2	145920001	146240000	B.2.1.2.2.2.2.1.2.1.1.2	0.106271777003484	.	145920001	146240000	#4848FF	1	0.25
chr2	146240001	146360000	B.2.2.1.2.2.2.1.1.1	0.0452961672473868	.	146240001	146360000	#0000FF	1	0.125
chr2	146360001	146560000	B.2.1.2.1.2.1.1.1.1.1	0.163763066202091	.	146360001	146560000	#4848FF	1	0.25
chr2	146560001	146720000	B.2.1.2.1.2.1.1.1.2.1	0.162020905923345	.	146560001	146720000	#4848FF	1	0.25
chr2	146720001	146960000	B.2.1.2.2.1.1.2.2.1.2	0.130662020905923	.	146720001	146960000	#4848FF	1	0.25
chr2	146960001	147120000	B.2.1.1.1.1.2.2.2.2	0.249128919860627	.	146960001	147120000	#4848FF	1	0.25
chr2	147120001	147440000	B.2.2.2.1.1.1.2.2.1.1.2	0.0304878048780488	.	147120001	147440000	#0000FF	1	0.125
chr2	147440001	147680000	B.2.2.2.2.2.1.1.2.2	0.00522648083623693	.	147440001	147680000	#0000FF	1	0.125
chr2	147680001	147840000	B.2.2.2.2.1.2.1	0.0113240418118467	.	147680001	147840000	#0000FF	1	0.125
chr2	147840001	148040000	B.2.1.2.2.2.2.1.2.1.2	0.105400696864111	.	147840001	148040000	#4848FF	1	0.25
chr2	148040001	148240000	B.2.1.2.2.2.2.1.2.1.1.1	0.107142857142857	.	148040001	148240000	#4848FF	1	0.25
chr2	148240001	148440000	B.2.1.2.1.1.2.2.1.1	0.168118466898955	.	148240001	148440000	#4848FF	1	0.25
chr2	148440001	148720000	B.1.2.1.2.2.2.2.1	0.3301393728223	.	148440001	148720000	#9191FF	1	0.375
chr2	148720001	148960000	B.1.1.1.2.1.1.2.2.1.2	0.472996515679443	.	148720001	148960000	#DADAFF	1	0.5
chr2	148960001	149040000	B.1.1.2.1.2.2.1.1.1	0.42595818815331	.	148960001	149040000	#DADAFF	1	0.5
chr2	149040001	149400000	A.2.2.2.1.2.2.2.2.2.1	0.53397212543554	.	149040001	149400000	#FFDADA	1	0.625
chr2	149400001	149640000	A.2.1.2.2.2.2.2.1.2.1.1	0.666376306620209	.	149400001	149640000	#FF9191	1	0.75
chr2	149640001	149720000	A.2.2.1.1.1.1.1.1.1.2	0.658536585365854	.	149640001	149720000	#FFDADA	1	0.625
chr2	149760001	150160000	A.2.1.1.1.2.1.2.1.1.2	0.810104529616725	.	149760001	150160000	#FF9191	1	0.75
chr2	150160001	150440000	A.2.2.1.2.2.1.1.1.1.2	0.60191637630662	.	150160001	150440000	#FFDADA	1	0.625
chr2	150440001	150600000	B.1.1.2.1.2.1.1.2.1	0.432926829268293	.	150440001	150600000	#DADAFF	1	0.5
chr2	150600001	151040000	B.1.1.1.2.2.2.1.2.1.1.2	0.456445993031359	.	150600001	151040000	#DADAFF	1	0.5
chr2	151040001	151160000	A.2.2.1.1.1.1.1.1.2.1.1	0.657665505226481	.	151040001	151160000	#FFDADA	1	0.625
chr2	151160001	151360000	A.2.2.1.2.1.2.1.1.1.2	0.610627177700348	.	151160001	151360000	#FFDADA	1	0.625
chr2	151360001	151640000	A.2.2.2.1.2.2.2.1.1	0.536585365853659	.	151360001	151640000	#FFDADA	1	0.625
chr2	151640001	151760000	A.2.1.1.2.2.1.2.2.2.1	0.770905923344948	.	151640001	151760000	#FF9191	1	0.75
chr2	151760001	152200000	A.2.2.1.2.2.2.2.1.1.1.2	0.572299651567944	.	151760001	152200000	#FFDADA	1	0.625
chr2	152200001	152440000	A.2.2.1.2.1.2.1.2.2	0.60801393728223	.	152200001	152440000	#FFDADA	1	0.625
chr2	152440001	152640000	B.1.1.2.1.1.1.2.2.2.1	0.441637630662021	.	152440001	152640000	#DADAFF	1	0.5
chr2	152640001	152880000	B.1.1.1.2.1.1.1.2.1	0.481707317073171	.	152640001	152880000	#DADAFF	1	0.5
chr2	152880001	153080000	A.2.2.1.2.2.1.1.2.2.1.1.2	0.59581881533101	.	152880001	153080000	#FFDADA	1	0.625
chr2	153080001	153360000	A.2.2.1.2.1.1.1.1	0.621951219512195	.	153080001	153360000	#FFDADA	1	0.625
chr2	153360001	153520000	B.1.1.1.1.2.1.2.1.2.1	0.495644599303136	.	153360001	153520000	#DADAFF	1	0.5
chr2	153520001	153960000	B.1.2.1.2.2.1.2.1.2	0.339721254355401	.	153520001	153960000	#9191FF	1	0.375
chr2	153960001	154200000	B.2.1.2.2.2.2.1.1.1	0.110627177700348	.	153960001	154200000	#4848FF	1	0.25
chr2	154200001	154360000	B.2.1.1.2.1.2.2.1.1	0.21602787456446	.	154200001	154360000	#4848FF	1	0.25
chr2	154360001	154680000	B.2.2.2.2.1.1.1.1	0.014808362369338	.	154360001	154680000	#0000FF	1	0.125
chr2	154680001	154800000	B.2.1.1.2.2.2.2.1	0.197735191637631	.	154680001	154800000	#4848FF	1	0.25
chr2	154800001	154880000	B.2.1.1.2.2.1.1.1.2	0.208188153310105	.	154800001	154880000	#4848FF	1	0.25
chr2	154880001	155000000	B.1.2.1.2.2.2.1.2	0.331010452961672	.	154880001	155000000	#9191FF	1	0.375
chr2	155000001	155320000	B.2.2.1.1.2.2.2.1.1.2.2	0.0670731707317073	.	155000001	155320000	#0000FF	1	0.125
chr2	155320001	155440000	B.2.1.1.2.1.1.1.2	0.224738675958188	.	155320001	155440000	#4848FF	1	0.25
chr2	155440001	156160000	B.1.2.1.2.2.2.1.1.1.2.1	0.335365853658537	.	155440001	156160000	#9191FF	1	0.375
chr2	156160001	156440000	B.1.2.1.2.1.2.1.2.1.2	0.354529616724739	.	156160001	156440000	#9191FF	1	0.375
chr2	156440001	156760000	B.2.1.2.1.2.2.2.1.2.2	0.146341463414634	.	156440001	156760000	#4848FF	1	0.25
chr2	156760001	156880000	B.1.2.2.2.1.1.1.2.2	0.290940766550523	.	156760001	156880000	#9191FF	1	0.375
chr2	156880001	157120000	B.1.2.1.2.1.2.2.2.2.2.1	0.347560975609756	.	156880001	157120000	#9191FF	1	0.375
chr2	157120001	157520000	B.1.1.1.1.1.1.1.1	0.507839721254355	.	157120001	157520000	#DADAFF	1	0.5
chr2	157520001	157640000	B.1.2.1.2.1.2.1.1.2	0.356271777003484	.	157520001	157640000	#9191FF	1	0.375
chr2	157640001	157880000	B.2.1.2.1.2.2.1.2.2.1.2.1	0.151567944250871	.	157640001	157880000	#4848FF	1	0.25
chr2	157880001	158080000	B.1.2.1.2.2.2.1.1.1.2.2.1	0.334494773519164	.	157880001	158080000	#9191FF	1	0.375
chr2	158080001	158280000	B.2.1.1.1.1.2.2.1.2.2	0.250871080139373	.	158080001	158280000	#4848FF	1	0.25
chr2	158280001	158440000	B.2.1.1.1.2.1.1.2.1.2.2.1	0.243031358885017	.	158280001	158440000	#4848FF	1	0.25
chr2	158440001	158600000	B.2.1.1.2.2.1.1.2.1	0.207317073170732	.	158440001	158600000	#4848FF	1	0.25
chr2	158600001	158840000	A.2.2.1.2.2.2.2.1.2.2.1	0.568815331010453	.	158600001	158840000	#FFDADA	1	0.625
chr2	158840001	158920000	B.1.1.2.2.2.2.2.2	0.397212543554007	.	158840001	158920000	#DADAFF	1	0.5
chr2	158920001	159040000	B.1.1.2.1.2.1.1.1.1	0.434668989547038	.	158920001	159040000	#DADAFF	1	0.5
chr2	159040001	159120000	A.2.2.1.1.2.2.2.2.2	0.622822299651568	.	159040001	159120000	#FFDADA	1	0.625
chr2	159120001	159360000	B.1.1.1.2.1.1.2.2.1.1.2.2	0.473867595818815	.	159120001	159360000	#DADAFF	1	0.5
chr2	159360001	159760000	A.1.2.1.2.2.2.2.1	0.867595818815331	.	159360001	159760000	#FF4848	1	0.875
chr2	159760001	159880000	A.2.1.2.2.2.2.2.1.1.2.1	0.668118466898955	.	159760001	159880000	#FF9191	1	0.75
chr2	159880001	160080000	A.1.2.1.2.1.2.1.1.1	0.890243902439024	.	159880001	160080000	#FF4848	1	0.875
chr2	160080001	160240000	A.2.1.2.2.2.2.2.2.1.2.2	0.662020905923345	.	160080001	160240000	#FF9191	1	0.75
chr2	160240001	160600000	A.2.2.1.2.2.2.2.2.1.1.1	0.567073170731707	.	160240001	160600000	#FFDADA	1	0.625
chr2	160600001	160800000	A.2.2.1.2.2.1.1.2.2.1.1.1	0.596689895470383	.	160600001	160800000	#FFDADA	1	0.625
chr2	160800001	161120000	A.1.2.1.2.1.2.1.1.2	0.889372822299652	.	160800001	161120000	#FF4848	1	0.875
chr2	161120001	161240000	A.2.1.2.1.1.2.1.1.2.2.1	0.746515679442509	.	161120001	161240000	#FF9191	1	0.75
chr2	161240001	161320000	A.2.1.2.1.2.2.1.1.1.2.1.2	0.733449477351916	.	161240001	161320000	#FF9191	1	0.75
chr2	161320001	161480000	A.2.1.2.2.2.1.2.2.2.1	0.683797909407665	.	161320001	161480000	#FF9191	1	0.75
chr2	161480001	161640000	A.2.2.1.1.1.2.1.1.2.1.2	0.64808362369338	.	161480001	161640000	#FFDADA	1	0.625
chr2	161640001	162080000	A.2.1.2.2.2.2.2.2.1.2.1	0.662891986062718	.	161640001	162080000	#FF9191	1	0.75
chr2	162080001	162240000	A.2.2.1.2.1.1.1.2.1.1	0.621080139372822	.	162080001	162240000	#FFDADA	1	0.625
chr2	162240001	162440000	A.2.2.1.2.2.1.1.1.1.1.1	0.603658536585366	.	162240001	162440000	#FFDADA	1	0.625
chr2	162440001	162800000	B.1.1.1.2.1.1.2.1.2.1.1	0.478222996515679	.	162440001	162800000	#DADAFF	1	0.5
chr2	162800001	163040000	A.2.2.1.2.2.2.2.2.1.2.2.1	0.564459930313589	.	162800001	163040000	#FFDADA	1	0.625
chr2	163040001	163200000	B.1.1.2.1.2.2.2.1.2	0.420731707317073	.	163040001	163200000	#DADAFF	1	0.5
chr2	163200001	163400000	A.2.2.1.2.2.2.2.1.1.1.1	0.573170731707317	.	163200001	163400000	#FFDADA	1	0.625
chr2	163400001	163760000	A.2.2.1.2.2.2.2.1.2.1	0.569686411149826	.	163400001	163760000	#FFDADA	1	0.625
chr2	163760001	164040000	A.2.2.1.2.2.2.2.2.2.2.1.1	0.56184668989547	.	163760001	164040000	#FFDADA	1	0.625
chr2	164040001	164160000	B.1.2.2.2.2.2.2.2.1	0.268292682926829	.	164040001	164160000	#9191FF	1	0.375
chr2	164160001	164440000	B.1.1.1.2.2.2.1.2.2.1.2.2	0.452090592334495	.	164160001	164440000	#DADAFF	1	0.5
chr2	164440001	164560000	A.2.2.1.1.2.2.1.1.2.2	0.632404181184669	.	164440001	164560000	#FFDADA	1	0.625
chr2	164560001	164720000	B.1.1.1.2.1.1.1.2.2.2	0.479965156794425	.	164560001	164720000	#DADAFF	1	0.5
chr2	164720001	164880000	A.2.1.2.2.1.2.1.1.2.2.2	0.697735191637631	.	164720001	164880000	#FF9191	1	0.75
chr2	164880001	165200000	B.1.2.1.1.2.2.1.2.1	0.370209059233449	.	164880001	165200000	#9191FF	1	0.375
chr2	165200001	165560000	B.1.2.1.2.1.1.1.2	0.361498257839721	.	165200001	165560000	#9191FF	1	0.375
chr2	165560001	165840000	B.1.2.1.1.1.1.1.2.1	0.395470383275261	.	165560001	165840000	#9191FF	1	0.375
chr2	165840001	166200000	B.2.2.2.2.2.1.1.2.1.2	0.00609756097560976	.	165840001	166200000	#0000FF	1	0.125
chr2	166200001	166600000	B.2.1.2.1.2.1.2.2.2	0.156794425087108	.	166200001	166600000	#4848FF	1	0.25
chr2	166600001	166760000	B.1.2.2.1.1.1.1.2.1.2.2	0.324912891986063	.	166600001	166760000	#9191FF	1	0.375
chr2	166760001	167040000	B.2.2.1.1.1.2.1.2.1.2.2	0.0888501742160279	.	166760001	167040000	#0000FF	1	0.125
chr2	167040001	167200000	B.2.2.1.1.1.2.1.1.1.1	0.0949477351916376	.	167040001	167200000	#0000FF	1	0.125
chr2	167200001	167360000	B.2.2.2.1.1.1.2.1.1	0.0348432055749129	.	167200001	167360000	#0000FF	1	0.125
chr2	167360001	167560000	B.2.1.2.1.2.1.1.1.2.2.2	0.160278745644599	.	167360001	167560000	#4848FF	1	0.25
chr2	167560001	167640000	B.2.1.1.2.1.2.2.1.2	0.215156794425087	.	167560001	167640000	#4848FF	1	0.25
chr2	167640001	167880000	B.2.2.1.2.2.2.1.1.2	0.0444250871080139	.	167640001	167880000	#0000FF	1	0.125
chr2	167880001	168280000	B.2.2.2.1.1.1.2.1.2.1.1	0.0339721254355401	.	167880001	168280000	#0000FF	1	0.125
chr2	168280001	168440000	B.2.1.2.1.1.1.2.1.2.1.1.2	0.186411149825784	.	168280001	168440000	#4848FF	1	0.25
chr2	168440001	168600000	B.2.2.1.2.2.1.2.2.1.2	0.0470383275261324	.	168440001	168600000	#0000FF	1	0.125
chr2	168600001	168720000	B.1.2.2.2.2.2.1.2.2.1.2	0.270905923344948	.	168600001	168720000	#9191FF	1	0.375
chr2	168720001	169000000	B.2.2.1.1.2.2.2.1.2	0.0662020905923345	.	168720001	169000000	#0000FF	1	0.125
chr2	169000001	169200000	B.1.2.2.1.2.1.2.1.1	0.307491289198606	.	169000001	169200000	#9191FF	1	0.375
chr2	169200001	169520000	A.2.2.1.2.2.2.1.2.1.2.1.1	0.5801393728223	.	169200001	169520000	#FFDADA	1	0.625
chr2	169520001	169600000	A.2.2.1.1.2.2.2.1.2.2.2.1	0.626306620209059	.	169520001	169600000	#FFDADA	1	0.625
chr2	169600001	169800000	A.2.1.2.2.2.2.2.1.1.2.2	0.667247386759582	.	169600001	169800000	#FF9191	1	0.75
chr2	169800001	170080000	A.2.2.1.2.2.2.2.1.1.2.2	0.570557491289199	.	169800001	170080000	#FFDADA	1	0.625
chr2	170080001	170280000	A.2.2.1.2.1.2.2.2.2	0.604529616724739	.	170080001	170280000	#FFDADA	1	0.625
chr2	170280001	170440000	A.2.1.2.2.2.2.2.1.1.1.1.2	0.6698606271777	.	170280001	170440000	#FF9191	1	0.75
chr2	170440001	170800000	A.2.1.1.1.2.1.1.1.1	0.817073170731707	.	170440001	170800000	#FF9191	1	0.75
chr2	170800001	170920000	A.2.1.2.2.1.1.2.2.2.2	0.702090592334495	.	170800001	170920000	#FF9191	1	0.75
chr2	170920001	171240000	A.2.1.2.2.2.2.1.1.1.2.2	0.680313588850174	.	170920001	171240000	#FF9191	1	0.75
chr2	171240001	171400000	A.2.2.1.2.1.2.2.2.1	0.605400696864111	.	171240001	171400000	#FFDADA	1	0.625
chr2	171400001	171520000	A.2.2.1.1.2.2.2.2.1.1	0.624564459930314	.	171400001	171520000	#FFDADA	1	0.625
chr2	171520001	171760000	A.2.2.1.2.2.2.1.1.2.1.1.1	0.586236933797909	.	171520001	171760000	#FFDADA	1	0.625
chr2	171760001	171960000	A.2.1.2.1.1.1.2.2.2.2	0.750871080139373	.	171760001	171960000	#FF9191	1	0.75
chr2	171960001	172280000	A.2.1.2.1.1.1.1.1	0.757839721254355	.	171960001	172280000	#FF9191	1	0.75
chr2	172280001	172680000	A.2.1.2.1.1.2.2.1.1.2	0.742160278745645	.	172280001	172680000	#FF9191	1	0.75
chr2	172680001	172800000	A.2.1.2.1.2.2.2.1.2.1.1.2	0.717770034843206	.	172680001	172800000	#FF9191	1	0.75
chr2	172800001	173000000	A.2.1.2.1.1.2.1.1.2.1.2.1	0.748257839721254	.	172800001	173000000	#FF9191	1	0.75
chr2	173000001	173160000	A.2.1.2.1.2.1.2	0.736062717770035	.	173000001	173160000	#FF9191	1	0.75
chr2	173160001	173280000	A.2.1.2.1.1.2.1.1.2.1.2.2	0.747386759581881	.	173160001	173280000	#FF9191	1	0.75
chr2	173280001	173440000	A.2.1.2.2.1.2.1.2.1	0.696864111498258	.	173280001	173440000	#FF9191	1	0.75
chr2	173440001	173640000	A.2.1.2.2.2.1.1.1.2.2	0.689895470383275	.	173440001	173640000	#FF9191	1	0.75
chr2	173640001	173840000	A.1.2.2.2.2.1.2.1	0.837108013937282	.	173640001	173840000	#FF4848	1	0.875
chr2	173840001	174000000	A.2.1.2.2.2.1.2.1.1.1	0.687282229965157	.	173840001	174000000	#FF9191	1	0.75
chr2	174000001	174080000	B.1.1.2.2.2.1.1.1	0.40418118466899	.	174000001	174080000	#DADAFF	1	0.5
chr2	174080001	174360000	A.2.1.1.1.2.2.2.2	0.802264808362369	.	174080001	174360000	#FF9191	1	0.75
chr2	174360001	174480000	A.2.1.2.1.1.1.2.1.2.2.1	0.754355400696864	.	174360001	174480000	#FF9191	1	0.75
chr2	174480001	174680000	A.2.1.2.1.2.2.2.1.1.2.1	0.721254355400697	.	174480001	174680000	#FF9191	1	0.75
chr2	174680001	174960000	A.1.2.2.2.2.2.1	0.835365853658537	.	174680001	174960000	#FF4848	1	0.875
chr2	174960001	175040000	A.2.2.1.1.1.1.2.1.1	0.653310104529617	.	174960001	175040000	#FFDADA	1	0.625
chr2	175040001	175280000	A.2.2.1.2.2.2.1.2.2.2.2	0.57404181184669	.	175040001	175280000	#FFDADA	1	0.625
chr2	175280001	175440000	A.2.1.2.2.1.1.1.1.1.1.2	0.711672473867596	.	175280001	175440000	#FF9191	1	0.75
chr2	175440001	175600000	A.1.2.2.2.2.2.2.2.2	0.832752613240418	.	175440001	175600000	#FF4848	1	0.875
chr2	175600001	175840000	A.2.2.1.2.2.1.2.2.2	0.590592334494774	.	175600001	175840000	#FFDADA	1	0.625
chr2	175840001	176040000	A.2.2.1.2.2.2.1.2.2.1.2	0.576655052264808	.	175840001	176040000	#FFDADA	1	0.625
chr2	176040001	176280000	B.1.2.1.1.1.1.2.1.2	0.39198606271777	.	176040001	176280000	#9191FF	1	0.375
chr2	176280001	176600000	B.1.2.1.2.2.1.1.1.1	0.34581881533101	.	176280001	176600000	#9191FF	1	0.375
chr2	176600001	176760000	B.1.1.2.1.2.2.2.1.1	0.421602787456446	.	176600001	176760000	#DADAFF	1	0.5
chr2	176760001	176880000	A.2.2.1.1.2.2.2.2.1.2	0.623693379790941	.	176760001	176880000	#FFDADA	1	0.625
chr2	176880001	176960000	A.2.2.1.1.2.1.2.1.2	0.637630662020906	.	176880001	176960000	#FFDADA	1	0.625
chr2	176960001	177200000	A.2.2.1.2.2.2.1.2.2.2.1.1	0.575783972125436	.	176960001	177200000	#FFDADA	1	0.625
chr2	177200001	177400000	A.2.2.1.2.2.2.2.2.1.2.1	0.565331010452962	.	177200001	177400000	#FFDADA	1	0.625
chr2	177400001	177520000	B.1.1.1.1.2.1.2.1.2.2	0.494773519163763	.	177400001	177520000	#DADAFF	1	0.5
chr2	177520001	177640000	B.1.1.1.1.2.1.2.1.1.1	0.497386759581882	.	177520001	177640000	#DADAFF	1	0.5
chr2	177640001	177880000	B.1.1.1.2.1.1.1.1.1.1	0.485191637630662	.	177640001	177880000	#DADAFF	1	0.5
chr2	177880001	178000000	A.2.2.1.1.2.2.1.2.1	0.631533101045296	.	177880001	178000000	#FFDADA	1	0.625
chr2	178000001	178240000	A.2.2.1.2.2.2.1.2.1.1	0.581010452961672	.	178000001	178240000	#FFDADA	1	0.625
chr2	178240001	178400000	B.2.1.1.2.2.1.1.2.2	0.206445993031359	.	178240001	178400000	#4848FF	1	0.25
chr2	178400001	178560000	B.1.2.1.2.1.2.1.2.2.1	0.353658536585366	.	178400001	178560000	#9191FF	1	0.375
chr2	178560001	178760000	B.1.2.1.2.2.1.1.2.2.1.1	0.343205574912892	.	178560001	178760000	#9191FF	1	0.375
chr2	178760001	179000000	B.2.1.1.1.1.1.1.1.2	0.265679442508711	.	178760001	179000000	#4848FF	1	0.25
chr2	179000001	179120000	B.1.2.2.2.1.1.1.1.1	0.294425087108014	.	179000001	179120000	#9191FF	1	0.375
chr2	179120001	179640000	B.2.1.2.1.1.2.1.1.2.2	0.175087108013937	.	179120001	179640000	#4848FF	1	0.25
chr2	179640001	179840000	B.2.1.2.2.1.2.1.2.2	0.123693379790941	.	179640001	179840000	#4848FF	1	0.25
chr2	179840001	179920000	B.2.1.1.1.2.1.1.1.1.2	0.246515679442509	.	179840001	179920000	#4848FF	1	0.25
chr2	179920001	180080000	B.1.2.2.1.2.1.1	0.308362369337979	.	179920001	180080000	#9191FF	1	0.375
chr2	180080001	180200000	A.2.2.1.1.2.2.2.1.2.2.1.2	0.627177700348432	.	180080001	180200000	#FFDADA	1	0.625
chr2	180200001	180560000	B.2.1.1.1.1.2.2.1.1.2	0.253484320557491	.	180200001	180560000	#4848FF	1	0.25
chr2	180560001	180760000	B.2.1.2.2.1.2.1.2.1.2	0.124564459930314	.	180560001	180760000	#4848FF	1	0.25
chr2	180760001	180880000	B.1.2.2.2.2.2.2.1	0.269163763066202	.	180760001	180880000	#9191FF	1	0.375
chr2	180880001	181080000	B.2.1.2.2.1.1.2.2.2.1	0.129790940766551	.	180880001	181080000	#4848FF	1	0.25
chr2	181080001	181400000	B.2.1.2.1.2.2.2.2.2.2	0.142857142857143	.	181080001	181400000	#4848FF	1	0.25
chr2	181400001	181480000	B.1.1.2.2.2.1.2.2	0.401567944250871	.	181400001	181480000	#DADAFF	1	0.5
chr2	181480001	181600000	B.2.1.1.1.2.1.2.1.2.1.2.1	0.236933797909408	.	181480001	181600000	#4848FF	1	0.25
chr2	181600001	181760000	B.2.1.1.2.2.1.2.2	0.202961672473868	.	181600001	181760000	#4848FF	1	0.25
chr2	181760001	181960000	B.2.1.2.1.2.2.2.2.1.1	0.145470383275261	.	181760001	181960000	#4848FF	1	0.25
chr2	181960001	182200000	B.2.2.1.2.2.1.2.1	0.0487804878048781	.	181960001	182200000	#0000FF	1	0.125
chr2	182200001	182360000	B.2.1.1.2.1.2.2.2.2.2	0.211672473867596	.	182200001	182360000	#4848FF	1	0.25
chr2	182360001	182600000	B.2.1.2.2.2.2.2.1.2	0.102787456445993	.	182360001	182600000	#4848FF	1	0.25
chr2	182600001	182760000	A.2.2.1.2.2.2.2.1.2.2.2	0.56794425087108	.	182600001	182760000	#FFDADA	1	0.625
chr2	182760001	183000000	B.2.1.2.2.1.1.1.1.2.1	0.140243902439024	.	182760001	183000000	#4848FF	1	0.25
chr2	183000001	183320000	B.2.2.1.2.1.1.1.2	0.0583623693379791	.	183000001	183320000	#0000FF	1	0.125
chr2	183320001	183480000	B.2.1.1.2.1.2.2.2.2.1	0.212543554006969	.	183320001	183480000	#4848FF	1	0.25
chr2	183480001	183560000	B.1.2.2.2.2.1.1.2.1.1.2	0.28397212543554	.	183480001	183560000	#9191FF	1	0.375
chr2	183560001	183640000	A.2.2.1.1.2.1.2.2.2	0.63588850174216	.	183560001	183640000	#FFDADA	1	0.625
chr2	183640001	183840000	A.2.2.1.2.2.2.1.2.1.2.2	0.578397212543554	.	183640001	183840000	#FFDADA	1	0.625
chr2	183840001	183920000	B.1.1.1.1.2.1.1.2.2.1	0.499128919860627	.	183840001	183920000	#DADAFF	1	0.5
chr2	183920001	184000000	A.2.2.1.1.2.2.2.1.1	0.629790940766551	.	183920001	184000000	#FFDADA	1	0.625
chr2	184000001	184280000	B.1.2.1.2.1.2.2.2.1	0.350174216027875	.	184000001	184280000	#9191FF	1	0.375
chr2	184280001	184440000	B.1.1.2.1.2.2.2.2	0.4198606271777	.	184280001	184440000	#DADAFF	1	0.5
chr2	184440001	184600000	B.2.1.2.2.1.2.1.2.1.1	0.125435540069686	.	184440001	184600000	#4848FF	1	0.25
chr2	184600001	184960000	B.1.1.1.2.1.2.1.2.2	0.46602787456446	.	184600001	184960000	#DADAFF	1	0.5
chr2	184960001	185320000	B.2.2.2.1.1.1.1.2.2.2	0.0357142857142857	.	184960001	185320000	#0000FF	1	0.125
chr2	185320001	185480000	B.1.2.1.1.1.2.2.2.1.1.2	0.383275261324042	.	185320001	185480000	#9191FF	1	0.375
chr2	185480001	185760000	B.2.1.2.1.2.2.1.2.1.1	0.155052264808362	.	185480001	185760000	#4848FF	1	0.25
chr2	185760001	186160000	B.2.2.2.1.1.1.1.2.2.1	0.0365853658536585	.	185760001	186160000	#0000FF	1	0.125
[truncated: 11,213 more rows]
