# Supplementary material for: Systematic inference and comparison of multi-scale chromatin sub-compartments connects spatial organization to cell phenotypes
Source: Nat Commun. 2021 May 10;12:2439. doi: 10.1038/s41467-021-22666-3 (PMC8110550; doi:10.1038/s41467-021-22666-3)
Supplement: Supplementary file 5 — Supplementary Dataset 2 [file 41467_2021_22666_MOESM5_ESM.zip › Supplementary_Data_1_domain_hierarchies_127HiCmaps/GM12878_20in100_binsize=40kb.bed]

#fields: chr, pos_start, pos_end, the full compartment label describing the position in the hierachy, normalized compartment domain rank, ., pos_start, pos_end, color based on eight compartment model (A.1.1 - B.2.2), 1, eight compartment score (A.1.1 to B.2.2: 8 to 1 devided by 8)
chr1	520001	680000	B.1.1.1.1.1.1.1	0.476658476658477	.	520001	680000	#DADAFF	1	0.5
chr1	680001	880000	A.1.2.2.1.2.2.1.2.1.2	0.735872235872236	.	680001	880000	#FF4848	1	0.875
chr1	880001	1200000	A.1.1.2.1.1.2.1.1.2.1	0.918918918918919	.	880001	1200000	#FF0000	1	1
chr1	1200001	1840000	A.1.1.1.1.1.2.2.1.2	0.991400491400491	.	1200001	1840000	#FF0000	1	1
chr1	1840001	2120000	B.1.1.1.1.1.2.2	0.471744471744472	.	1840001	2120000	#DADAFF	1	0.5
chr1	2120001	2280000	A.2.1.2.1.2.2.1.2	0.605651105651106	.	2120001	2280000	#FF9191	1	0.75
chr1	2280001	2600000	A.2.1.2.2.2.1.1.2.1	0.592137592137592	.	2280001	2600000	#FF9191	1	0.75
chr1	2600001	2640000	B.2.1.1.1.1.1.2.2.2	0.285012285012285	.	2600001	2640000	#4848FF	1	0.25
chr1	2680001	2840000	B.2.1.1.1.1.1.2.2.2	0.285012285012285	.	2680001	2840000	#4848FF	1	0.25
chr1	2840001	3320000	B.2.2.1.1.2.1.1.2.1	0.12039312039312	.	2840001	3320000	#0000FF	1	0.125
chr1	3320001	3520000	B.1.2.1.2.1.2	0.367321867321867	.	3320001	3520000	#9191FF	1	0.375
chr1	3520001	3840000	A.1.2.2.2.2.2.1.2.2	0.691646191646192	.	3520001	3840000	#FF4848	1	0.875
chr1	4000001	4560000	B.2.2.1.2.1.2.1.2.1	0.0773955773955774	.	4000001	4560000	#0000FF	1	0.125
chr1	4560001	4960000	B.2.2.1.2.1.2.1.1.1	0.0798525798525798	.	4560001	4960000	#0000FF	1	0.125
chr1	4960001	5440000	B.2.2.2.2.1.1.1	0.0171990171990172	.	4960001	5440000	#0000FF	1	0.125
chr1	5440001	5960000	B.2.2.1.2.1.2.1.2.2.1	0.0761670761670762	.	5440001	5960000	#0000FF	1	0.125
chr1	5960001	6240000	A.2.2.2.1.1.1.1.1	0.528255528255528	.	5960001	6240000	#FFDADA	1	0.625
chr1	6240001	6600000	A.1.2.1.2.1.1.2.1.2	0.807125307125307	.	6240001	6600000	#FF4848	1	0.875
chr1	6600001	6720000	A.1.2.1.2.1.1.2.1.1.2	0.808353808353808	.	6600001	6720000	#FF4848	1	0.875
chr1	6720001	6960000	A.1.2.2.2.2.2.1.2.1	0.692874692874693	.	6720001	6960000	#FF4848	1	0.875
chr1	6960001	7440000	B.2.1.2.2.1.2.1	0.168304668304668	.	6960001	7440000	#4848FF	1	0.25
chr1	7440001	7760000	B.2.1.1.1.1.1.2.2.1	0.286240786240786	.	7440001	7760000	#4848FF	1	0.25
chr1	7760001	8000000	B.1.1.1.1.2.2	0.464373464373464	.	7760001	8000000	#DADAFF	1	0.5
chr1	8000001	8440000	A.1.2.2.1.2.1.1.2.2	0.748157248157248	.	8000001	8440000	#FF4848	1	0.875
chr1	8440001	8960000	A.1.1.1.1.2.2.1.2	0.982800982800983	.	8440001	8960000	#FF0000	1	1
chr1	8960001	9080000	A.2.1.1.1.2.1.2.1.2	0.65970515970516	.	8960001	9080000	#FF9191	1	0.75
chr1	9080001	9320000	A.1.1.1.2.2.2.2.2.1.2	0.938574938574939	.	9080001	9320000	#FF0000	1	1
chr1	9320001	9520000	A.2.1.1.1.2.1.2.1.1	0.660933660933661	.	9320001	9520000	#FF9191	1	0.75
chr1	9520001	9600000	A.2.1.1.1.2.2.2.1	0.653562653562654	.	9520001	9600000	#FF9191	1	0.75
chr1	9600001	9800000	A.1.1.2.1.2.2.1.2	0.896805896805897	.	9600001	9800000	#FF0000	1	1
chr1	9800001	9960000	A.1.2.1.2.1.1.1.2.1	0.812039312039312	.	9800001	9960000	#FF4848	1	0.875
chr1	9960001	10600000	A.1.1.2.2.1.1.1.1	0.889434889434889	.	9960001	10600000	#FF0000	1	1
chr1	10600001	10760000	A.2.1.2.2.2.2.1.2	0.584766584766585	.	10600001	10760000	#FF9191	1	0.75
chr1	10760001	11000000	A.2.2.2.2.1.2.1.1.2.1	0.497542997542998	.	10760001	11000000	#FFDADA	1	0.625
chr1	11000001	11160000	A.1.2.1.2.1.1.1.2.2	0.810810810810811	.	11000001	11160000	#FF4848	1	0.875
chr1	11160001	11360000	A.1.2.2.2.2.2.2.2.1.1	0.689189189189189	.	11160001	11360000	#FF4848	1	0.875
chr1	11360001	11680000	B.1.2.1.2.1.1.1.1.1	0.372235872235872	.	11360001	11680000	#9191FF	1	0.375
chr1	11680001	12000000	A.1.2.1.2.1.2.2.1.1	0.798525798525799	.	11680001	12000000	#FF4848	1	0.875
chr1	12000001	12280000	A.1.1.1.2.2.2.1.2.1.1	0.944717444717445	.	12000001	12280000	#FF0000	1	1
chr1	12280001	12520000	A.2.1.2.1.2.2.1.1.2	0.606879606879607	.	12280001	12520000	#FF9191	1	0.75
chr1	12520001	12760000	B.1.2.1.2.2.2.1.2.1	0.361179361179361	.	12520001	12760000	#9191FF	1	0.375
chr1	12760001	13000000	B.2.2.1.1.2.1.1.2.2	0.119164619164619	.	12760001	13000000	#0000FF	1	0.125
chr1	13000001	13080000	B.2.1.2.1.1.1.2.1.2.1	0.208845208845209	.	13000001	13080000	#4848FF	1	0.25
chr1	13120001	13240000	B.2.1.2.1.1.1.2.1.2.1	0.208845208845209	.	13120001	13240000	#4848FF	1	0.25
chr1	13320001	13400000	B.2.1.2.1.1.1.2.1.2.1	0.208845208845209	.	13320001	13400000	#4848FF	1	0.25
chr1	13480001	13520000	B.2.1.2.1.1.1.2.1.2.1	0.208845208845209	.	13480001	13520000	#4848FF	1	0.25
chr1	13680001	13760000	B.2.1.2.1.1.1.2.1.2.1	0.208845208845209	.	13680001	13760000	#4848FF	1	0.25
chr1	13760001	14000000	B.2.1.2.1.1.1.2.1.1	0.21007371007371	.	13760001	14000000	#4848FF	1	0.25
chr1	14000001	14120000	A.1.2.2.2.1.1.2.1.1.2	0.721130221130221	.	14000001	14120000	#FF4848	1	0.875
chr1	14120001	14760000	B.2.2.1.2.1.2.1.2.2.2	0.0749385749385749	.	14120001	14760000	#0000FF	1	0.125
chr1	14760001	15440000	B.2.1.1.2.1.2.2.1	0.240786240786241	.	14760001	15440000	#4848FF	1	0.25
chr1	15440001	15840000	A.2.1.1.2.2.2.1	0.632678132678133	.	15440001	15840000	#FF9191	1	0.75
chr1	15840001	16160000	A.1.1.2.1.1.2.1.1.2.2	0.917690417690418	.	15840001	16160000	#FF0000	1	1
chr1	16160001	16320000	A.1.1.1.2.2.2.2.2.2	0.937346437346437	.	16160001	16320000	#FF0000	1	1
chr1	16320001	16520000	A.2.1.1.1.2.1.1.2	0.662162162162162	.	16320001	16520000	#FF9191	1	0.75
chr1	16520001	16840000	A.1.1.2.2.1.1.2.1.1	0.884520884520885	.	16520001	16840000	#FF0000	1	1
chr1	16840001	17040000	A.2.2.2.1.1.2.1.1.1	0.522113022113022	.	16840001	17040000	#FFDADA	1	0.625
chr1	17040001	17160000	A.2.2.2.2.1.2.2.1	0.493857493857494	.	17040001	17160000	#FFDADA	1	0.625
chr1	17160001	17240000	A.2.2.1.2.1.1.1.2	0.552825552825553	.	17160001	17240000	#FFDADA	1	0.625
chr1	17240001	17400000	A.2.1.2.1.2.2.1.1.1	0.608108108108108	.	17240001	17400000	#FF9191	1	0.75
chr1	17400001	17560000	A.2.2.2.1.1.2.1.1.2	0.520884520884521	.	17400001	17560000	#FFDADA	1	0.625
chr1	17560001	17720000	B.1.2.2.1.2.1.1	0.334152334152334	.	17560001	17720000	#9191FF	1	0.375
chr1	17720001	17880000	A.2.2.2.2.1.2.2.2	0.492628992628993	.	17720001	17880000	#FFDADA	1	0.625
chr1	17880001	18240000	B.2.1.2.2.1.2.2.1.1.1	0.167076167076167	.	17880001	18240000	#4848FF	1	0.25
chr1	18240001	18560000	B.2.1.2.2.1.2.2.1.2.1	0.164619164619165	.	18240001	18560000	#4848FF	1	0.25
chr1	18560001	18680000	B.1.2.2.1.2.1.2.2	0.33046683046683	.	18560001	18680000	#9191FF	1	0.375
chr1	18680001	18920000	B.2.1.2.2.1.2.2.1.2.2	0.163390663390663	.	18680001	18920000	#4848FF	1	0.25
chr1	18920001	19200000	B.2.1.1.2.1.2.2.2.2	0.238329238329238	.	18920001	19200000	#4848FF	1	0.25
chr1	19200001	19440000	A.2.2.1.1.2.1.1	0.568796068796069	.	19200001	19440000	#FFDADA	1	0.625
chr1	19440001	19600000	A.1.2.2.2.2.1.1.1.2	0.703931203931204	.	19440001	19600000	#FF4848	1	0.875
chr1	19600001	19760000	A.2.1.2.2.2.2.2.1	0.583538083538084	.	19600001	19760000	#FF9191	1	0.75
chr1	19760001	20040000	A.2.1.1.2.2.2.2.2.2	0.628992628992629	.	19760001	20040000	#FF9191	1	0.75
chr1	20040001	20240000	A.2.2.2.2.1.2.1.1.2.2	0.496314496314496	.	20040001	20240000	#FFDADA	1	0.625
chr1	20240001	20360000	B.1.2.1.2.2.2.1.1	0.362407862407862	.	20240001	20360000	#9191FF	1	0.375
chr1	20360001	20520000	B.1.1.1.1.1.2.1.1	0.474201474201474	.	20360001	20520000	#DADAFF	1	0.5
chr1	20520001	20960000	B.1.2.1.2.2.2.1.2.2.2	0.358722358722359	.	20520001	20960000	#9191FF	1	0.375
chr1	20960001	21280000	A.1.2.1.2.1.2.2.1.2.1	0.797297297297297	.	20960001	21280000	#FF4848	1	0.875
chr1	21280001	21480000	A.1.2.1.1.1.1.2.1.2	0.843980343980344	.	21280001	21480000	#FF4848	1	0.875
chr1	21480001	21720000	A.1.2.2.1.2.2.2.1.2.1	0.732186732186732	.	21480001	21720000	#FF4848	1	0.875
chr1	21720001	22000000	A.2.2.2.1.1.2.1.2.1	0.51965601965602	.	21720001	22000000	#FFDADA	1	0.625
chr1	22000001	22120000	A.1.2.1.2.1.2.2.2.2	0.78992628992629	.	22000001	22120000	#FF4848	1	0.875
chr1	22120001	22440000	A.1.2.1.2.1.2.2.1.2.2	0.796068796068796	.	22120001	22440000	#FF4848	1	0.875
chr1	22440001	22720000	B.1.2.1.2.1.1.1.1.2	0.371007371007371	.	22440001	22720000	#9191FF	1	0.375
chr1	22720001	22840000	A.2.2.2.2.1.2.1.1.1	0.498771498771499	.	22720001	22840000	#FFDADA	1	0.625
chr1	22840001	23000000	B.1.2.1.2.2.2.1.2.2.1	0.35995085995086	.	22840001	23000000	#9191FF	1	0.375
chr1	23000001	23320000	B.1.1.2.2.2.1.2	0.4004914004914	.	23000001	23320000	#DADAFF	1	0.5
chr1	23320001	23600000	A.1.2.2.1.2.2.2.2.1	0.72972972972973	.	23320001	23600000	#FF4848	1	0.875
chr1	23600001	23840000	A.1.2.2.2.2.1.1.2.2	0.701474201474201	.	23600001	23840000	#FF4848	1	0.875
chr1	23840001	24360000	A.1.1.1.2.2.2.2.2.1.1	0.93980343980344	.	23840001	24360000	#FF0000	1	1
chr1	24360001	24680000	A.2.2.2.2.1.1.1.2.2	0.501228501228501	.	24360001	24680000	#FFDADA	1	0.625
chr1	24680001	24960000	A.2.2.1.2.1.1.2.1.2.2	0.549140049140049	.	24680001	24960000	#FFDADA	1	0.625
chr1	24960001	25160000	A.1.1.2.2.1.2.1.1	0.87960687960688	.	24960001	25160000	#FF0000	1	1
chr1	25160001	25280000	A.2.1.2.1.2.1.1.1	0.617936117936118	.	25160001	25280000	#FF9191	1	0.75
chr1	25280001	25560000	A.1.2.2.1.2.2.1.1.2	0.738329238329238	.	25280001	25560000	#FF4848	1	0.875
chr1	25560001	25680000	A.1.2.1.2.1.2.2.2.1.1.1	0.794840294840295	.	25560001	25680000	#FF4848	1	0.875
chr1	25680001	25920000	A.1.2.1.2.1.2.2.2.1.1.2	0.793611793611794	.	25680001	25920000	#FF4848	1	0.875
chr1	25920001	26120000	A.2.2.1.2.1.1.1.1.2	0.554054054054054	.	25920001	26120000	#FFDADA	1	0.625
chr1	26120001	26280000	A.1.2.2.1.2.2.1.1.1.2	0.73955773955774	.	26120001	26280000	#FF4848	1	0.875
chr1	26280001	26520000	A.2.1.1.1.2.1.2.2	0.658476658476658	.	26280001	26520000	#FF9191	1	0.75
chr1	26520001	26800000	A.1.2.1.2.1.2.2.2.1.2.1	0.792383292383292	.	26520001	26800000	#FF4848	1	0.875
chr1	26800001	27240000	A.1.1.1.2.1.2.1.1.2.1	0.97051597051597	.	26800001	27240000	#FF0000	1	1
chr1	27240001	27600000	A.1.2.1.2.1.1.1.1.2	0.813267813267813	.	27240001	27600000	#FF4848	1	0.875
chr1	27600001	27720000	A.1.2.2.1.2.2.1.2.1.1	0.737100737100737	.	27600001	27720000	#FF4848	1	0.875
chr1	27720001	28160000	A.1.1.1.2.1.2.1.1.2.2	0.969287469287469	.	27720001	28160000	#FF0000	1	1
chr1	28160001	28560000	A.1.1.1.2.1.2.1.1.1	0.971744471744472	.	28160001	28560000	#FF0000	1	1
chr1	28560001	29080000	A.1.1.1.2.1.1.2.1	0.975429975429975	.	28560001	29080000	#FF0000	1	1
chr1	29080001	29320000	A.2.1.1.1.2.1.1.1	0.663390663390663	.	29080001	29320000	#FF9191	1	0.75
chr1	29320001	29560000	A.2.1.1.1.2.2.1.2.2	0.654791154791155	.	29320001	29560000	#FF9191	1	0.75
chr1	29560001	29880000	B.2.1.2.1.1.1.2.2	0.206388206388206	.	29560001	29880000	#4848FF	1	0.25
chr1	30000001	30080000	B.2.1.2.1.1.1.2.2	0.206388206388206	.	30000001	30080000	#4848FF	1	0.25
chr1	30080001	30240000	B.1.2.2.2.2.1.1	0.307125307125307	.	30080001	30240000	#9191FF	1	0.375
chr1	30240001	30360000	B.2.1.1.2.1.2.1.1	0.243243243243243	.	30240001	30360000	#4848FF	1	0.25
chr1	30360001	30440000	B.2.1.1.2.1.2.1.2	0.242014742014742	.	30360001	30440000	#4848FF	1	0.25
chr1	30440001	30800000	B.2.2.1.2.1.1.1.2.1	0.0945945945945946	.	30440001	30800000	#0000FF	1	0.125
chr1	30800001	31160000	B.2.1.2.2.1.2.2.1.1.2	0.165847665847666	.	30800001	31160000	#4848FF	1	0.25
chr1	31160001	31400000	A.2.1.1.1.2.2.1.1	0.657248157248157	.	31160001	31400000	#FF9191	1	0.75
chr1	31400001	31560000	A.1.2.1.1.1.1.2.1.1	0.845208845208845	.	31400001	31560000	#FF4848	1	0.875
chr1	31560001	31720000	A.2.2.2.1.1.2.1.2.2	0.518427518427518	.	31560001	31720000	#FFDADA	1	0.625
chr1	31720001	32040000	A.1.2.2.2.2.1.2.2.2	0.696560196560197	.	31720001	32040000	#FF4848	1	0.875
chr1	32040001	32320000	A.1.2.2.1.2.2.1.1.1.1	0.740786240786241	.	32040001	32320000	#FF4848	1	0.875
chr1	32320001	32520000	A.1.1.2.1.2.2.1.1.1	0.900491400491401	.	32320001	32520000	#FF0000	1	1
chr1	32520001	32840000	A.1.1.1.2.2.2.2.1	0.941031941031941	.	32520001	32840000	#FF0000	1	1
chr1	32840001	33040000	A.1.2.2.2.2.1.1.2.1	0.702702702702703	.	32840001	33040000	#FF4848	1	0.875
chr1	33040001	33320000	A.1.1.2.2.1.1.1.2.1	0.888206388206388	.	33040001	33320000	#FF0000	1	1
chr1	33320001	33600000	A.1.1.2.2.1.1.2.2.2	0.880835380835381	.	33320001	33600000	#FF0000	1	1
chr1	33600001	33960000	A.2.1.2.1.2.2.2	0.604422604422604	.	33600001	33960000	#FF9191	1	0.75
chr1	33960001	34760000	B.2.2.2.1.1.2.1.1	0.042997542997543	.	33960001	34760000	#0000FF	1	0.125
chr1	34760001	34960000	B.2.1.2.1.1.1.2.1.2.2	0.207616707616708	.	34760001	34960000	#4848FF	1	0.25
chr1	34960001	35240000	B.2.1.1.2.1.2.2.2.1	0.23955773955774	.	34960001	35240000	#4848FF	1	0.25
chr1	35240001	35440000	B.1.1.1.1.2.1.1.1	0.47051597051597	.	35240001	35440000	#DADAFF	1	0.5
chr1	35440001	35640000	A.1.2.2.2.2.1.1.1.1	0.705159705159705	.	35440001	35640000	#FF4848	1	0.875
chr1	35640001	35920000	A.1.1.2.2.1.1.1.2.2.2	0.885749385749386	.	35640001	35920000	#FF0000	1	1
chr1	35920001	36080000	A.1.1.2.2.1.2.1.2.2	0.877149877149877	.	35920001	36080000	#FF0000	1	1
chr1	36080001	36360000	A.1.2.1.2.1.1.1.1.1	0.814496314496315	.	36080001	36360000	#FF4848	1	0.875
chr1	36360001	36640000	A.1.1.2.2.1.1.2.2.1	0.882063882063882	.	36360001	36640000	#FF0000	1	1
chr1	36640001	36960000	A.1.1.2.2.1.1.1.2.2.1	0.886977886977887	.	36640001	36960000	#FF0000	1	1
chr1	36960001	37680000	B.2.1.2.2.1.2.2.2.1	0.162162162162162	.	36960001	37680000	#4848FF	1	0.25
chr1	37680001	37920000	B.1.2.2.1.2.1.2.1.1	0.332923832923833	.	37680001	37920000	#9191FF	1	0.375
chr1	37920001	38080000	A.1.2.2.1.2.2.2.1.2.2	0.730958230958231	.	37920001	38080000	#FF4848	1	0.875
chr1	38080001	38280000	A.2.1.1.2.2.2.2.2.1	0.63022113022113	.	38080001	38280000	#FF9191	1	0.75
chr1	38280001	38520000	A.1.1.2.1.2.2.1.1.2.1	0.899262899262899	.	38280001	38520000	#FF0000	1	1
chr1	38520001	38920000	B.1.1.2.2.2.1.1	0.401719901719902	.	38520001	38920000	#DADAFF	1	0.5
chr1	38920001	39080000	A.2.2.1.2.1.1.2.1.1	0.551597051597052	.	38920001	39080000	#FFDADA	1	0.625
chr1	39080001	39280000	B.1.2.2.1.2.1.2.1.2	0.331695331695332	.	39080001	39280000	#9191FF	1	0.375
chr1	39280001	39480000	A.2.1.1.1.2.2.1.2.1	0.656019656019656	.	39280001	39480000	#FF9191	1	0.75
chr1	39480001	40080000	A.1.1.1.2.1.2.2.1	0.964373464373464	.	39480001	40080000	#FF0000	1	1
chr1	40080001	40200000	A.1.2.2.1.2.2.1.2.2	0.734643734643735	.	40080001	40200000	#FF4848	1	0.875
chr1	40200001	40960000	A.1.1.1.1.1.1.2.2	0.996314496314496	.	40200001	40960000	#FF0000	1	1
chr1	40960001	41120000	A.1.2.2.2.2.2.2.2.2	0.686732186732187	.	40960001	41120000	#FF4848	1	0.875
chr1	41120001	41280000	A.1.1.2.2.1.2.1.2.1	0.878378378378378	.	41120001	41280000	#FF0000	1	1
chr1	41280001	41480000	A.1.2.2.2.2.2.2.2.1.2	0.687960687960688	.	41280001	41480000	#FF4848	1	0.875
chr1	41480001	41720000	A.2.1.1.1.1.1.1.1.1.1.2	0.684275184275184	.	41480001	41720000	#FF9191	1	0.75
chr1	41720001	42080000	A.2.2.2.2.1.1.1.1	0.503685503685504	.	41720001	42080000	#FFDADA	1	0.625
chr1	42080001	42240000	A.1.2.1.2.1.1.2.2.2.1	0.804668304668305	.	42080001	42240000	#FF4848	1	0.875
chr1	42240001	42520000	A.1.2.2.1.1.1.2.1.2.2	0.767813267813268	.	42240001	42520000	#FF4848	1	0.875
chr1	42520001	42640000	A.2.2.2.2.1.2.1.2	0.495085995085995	.	42520001	42640000	#FFDADA	1	0.625
chr1	42640001	42800000	A.1.2.2.2.2.1.2.2.1.2	0.697788697788698	.	42640001	42800000	#FF4848	1	0.875
chr1	42800001	43120000	A.2.2.1.2.1.1.2.1.2.1	0.55036855036855	.	42800001	43120000	#FFDADA	1	0.625
chr1	43120001	43480000	A.1.2.2.1.2.2.2.1.1	0.733415233415233	.	43120001	43480000	#FF4848	1	0.875
chr1	43480001	43600000	B.1.1.1.1.1.2.1.2	0.472972972972973	.	43480001	43600000	#DADAFF	1	0.5
chr1	43600001	43920000	A.1.2.2.1.2.1.1.1.1	0.753071253071253	.	43600001	43920000	#FF4848	1	0.875
chr1	43920001	44080000	A.2.2.1.2.1.1.2.2	0.547911547911548	.	43920001	44080000	#FFDADA	1	0.625
chr1	44080001	44240000	A.1.2.2.1.2.2.2.2.2	0.728501228501228	.	44080001	44240000	#FF4848	1	0.875
chr1	44240001	44520000	A.1.2.1.2.1.1.2.1.1.1	0.80958230958231	.	44240001	44520000	#FF4848	1	0.875
chr1	44520001	44840000	B.1.1.1.1.2.1.1.2.2.1	0.468058968058968	.	44520001	44840000	#DADAFF	1	0.5
chr1	44840001	45120000	B.1.2.1.2.1.1.1.2	0.36977886977887	.	44840001	45120000	#9191FF	1	0.375
chr1	45120001	45320000	A.1.1.1.2.2.2.1.2.1.2	0.943488943488944	.	45120001	45320000	#FF0000	1	1
chr1	45320001	45520000	A.1.2.1.2.1.2.2.2.1.2.2	0.791154791154791	.	45320001	45520000	#FF4848	1	0.875
chr1	45520001	45760000	B.1.1.1.1.2.1.2	0.465601965601966	.	45520001	45760000	#DADAFF	1	0.5
chr1	45760001	45960000	A.1.1.2.1.2.2.1.1.2.2	0.898034398034398	.	45760001	45960000	#FF0000	1	1
chr1	45960001	46160000	A.1.1.1.2.2.2.1.1	0.945945945945946	.	45960001	46160000	#FF0000	1	1
chr1	46160001	46520000	A.1.1.1.1.2.2.2.1	0.981572481572482	.	46160001	46520000	#FF0000	1	1
chr1	46520001	46840000	A.1.1.1.1.1.2.1	0.995085995085995	.	46520001	46840000	#FF0000	1	1
chr1	46840001	47040000	A.2.2.2.1.1.1.1.2.2	0.525798525798526	.	46840001	47040000	#FFDADA	1	0.625
chr1	47040001	47200000	A.1.2.2.1.1.1.2.2.1.2	0.765356265356265	.	47040001	47200000	#FF4848	1	0.875
chr1	47200001	47720000	B.2.2.1.2.1.1.1.2.2.2	0.0921375921375921	.	47200001	47720000	#0000FF	1	0.125
chr1	47720001	47880000	A.1.2.2.1.1.1.2.2.1.1	0.766584766584767	.	47720001	47880000	#FF4848	1	0.875
chr1	47880001	48280000	B.2.1.2.2.1.1.1.1	0.180589680589681	.	47880001	48280000	#4848FF	1	0.25
chr1	48280001	48480000	B.2.2.1.2.1.1.1.1.2	0.0958230958230958	.	48280001	48480000	#0000FF	1	0.125
chr1	48480001	48720000	B.2.2.1.2.1.2.1.1.2	0.0786240786240786	.	48480001	48720000	#0000FF	1	0.125
chr1	48720001	48920000	B.2.2.2.1.2.2.2.1.2	0.0196560196560197	.	48720001	48920000	#0000FF	1	0.125
chr1	48920001	49280000	B.2.2.1.2.1.1.1.1.1	0.097051597051597	.	48920001	49280000	#0000FF	1	0.125
chr1	49280001	49680000	B.2.2.2.2.2.1.2	0.00245700245700246	.	49280001	49680000	#0000FF	1	0.125
chr1	49680001	50520000	B.2.2.2.2.2.2	0.00122850122850123	.	49680001	50520000	#0000FF	1	0.125
chr1	50520001	50880000	B.2.2.1.2.2.2.1.2.2	0.0515970515970516	.	50520001	50880000	#0000FF	1	0.125
chr1	50880001	51160000	A.2.2.2.1.2.1.1.1.1	0.515970515970516	.	50880001	51160000	#FFDADA	1	0.625
chr1	51160001	51480000	A.1.2.2.1.1.1.2.1.1.2	0.77027027027027	.	51160001	51480000	#FF4848	1	0.875
chr1	51480001	51680000	A.2.2.1.2.2.1.2.2.1	0.539312039312039	.	51480001	51680000	#FFDADA	1	0.625
chr1	51680001	51880000	A.1.1.2.1.1.1.1.1.2	0.934889434889435	.	51680001	51880000	#FF0000	1	1
chr1	51880001	52040000	A.1.1.1.2.1.1.2.2.1	0.974201474201474	.	51880001	52040000	#FF0000	1	1
chr1	52040001	52360000	A.1.1.1.2.1.1.2.2.2	0.972972972972973	.	52040001	52360000	#FF0000	1	1
chr1	52360001	52600000	A.1.2.1.1.1.1.1.2.1	0.847665847665848	.	52360001	52600000	#FF4848	1	0.875
chr1	52600001	52800000	A.2.1.2.2.2.2.1.1	0.585995085995086	.	52600001	52800000	#FF9191	1	0.75
chr1	52800001	52960000	A.1.2.1.1.1.1.2.2	0.842751842751843	.	52800001	52960000	#FF4848	1	0.875
chr1	52960001	53440000	A.1.1.2.1.1.2.2	0.915233415233415	.	52960001	53440000	#FF0000	1	1
chr1	53440001	53640000	A.2.2.2.1.1.1.2.2	0.523341523341523	.	53440001	53640000	#FFDADA	1	0.625
chr1	53640001	53880000	A.1.2.1.2.1.2.1.1.2	0.800982800982801	.	53640001	53880000	#FF4848	1	0.875
chr1	53880001	54200000	B.1.2.2.1.2.2.2.2	0.326781326781327	.	53880001	54200000	#9191FF	1	0.375
chr1	54200001	54440000	A.1.2.1.1.1.1.1.2.2	0.846437346437346	.	54200001	54440000	#FF4848	1	0.875
chr1	54440001	54520000	A.2.1.1.2.2.2.2.1	0.631449631449631	.	54440001	54520000	#FF9191	1	0.75
chr1	54520001	54920000	A.1.2.2.2.2.2.1.1.1	0.695331695331695	.	54520001	54920000	#FF4848	1	0.875
chr1	54920001	55160000	A.2.2.2.1.1.1.1.2.1	0.527027027027027	.	54920001	55160000	#FFDADA	1	0.625
chr1	55160001	55360000	A.2.1.1.1.1.1.1.1.2	0.681818181818182	.	55160001	55360000	#FF9191	1	0.75
chr1	55360001	55560000	A.2.1.2.2.2.1.1.2.2.2	0.58968058968059	.	55360001	55560000	#FF9191	1	0.75
chr1	55560001	55760000	A.1.2.2.1.1.1.2.1.1.1	0.771498771498772	.	55560001	55760000	#FF4848	1	0.875
chr1	55760001	56480000	B.2.2.2.1.2.1.2.1.1.1	0.0307125307125307	.	55760001	56480000	#0000FF	1	0.125
chr1	56480001	56640000	A.2.2.2.2.2.2.2.1.2	0.48034398034398	.	56480001	56640000	#FFDADA	1	0.625
chr1	56640001	56920000	B.1.2.2.1.1.2.2.2.1.1.1	0.341523341523342	.	56640001	56920000	#9191FF	1	0.375
chr1	56920001	57080000	A.2.2.2.2.2.2.2.1.1	0.481572481572482	.	56920001	57080000	#FFDADA	1	0.625
chr1	57080001	57320000	B.2.1.2.2.1.1.1.2.2.1.2	0.176904176904177	.	57080001	57320000	#4848FF	1	0.25
chr1	57320001	57600000	B.2.2.2.1.1.2.1.2.2	0.0405405405405405	.	57320001	57600000	#0000FF	1	0.125
chr1	57600001	57680000	B.2.1.1.1.2.1.2.2.1	0.265356265356265	.	57600001	57680000	#4848FF	1	0.25
chr1	57680001	58200000	B.2.2.2.2.1.2.2.2	0.00614250614250614	.	57680001	58200000	#0000FF	1	0.125
chr1	58200001	58520000	B.2.2.2.1.1.2.1.2.1	0.0417690417690418	.	58200001	58520000	#0000FF	1	0.125
chr1	58520001	58640000	B.1.2.2.1.1.2.2.2.1.1.2	0.34029484029484	.	58520001	58640000	#9191FF	1	0.375
chr1	58640001	58960000	B.2.2.1.1.2.1.1.1.2.2.2	0.121621621621622	.	58640001	58960000	#0000FF	1	0.125
chr1	58960001	59160000	A.2.1.1.1.1.2.2.1.1	0.66953316953317	.	58960001	59160000	#FF9191	1	0.75
chr1	59160001	59560000	A.1.2.1.1.2.2.1.1	0.820638820638821	.	59160001	59560000	#FF4848	1	0.875
chr1	59560001	59880000	A.2.1.1.2.1.1.1.1	0.651105651105651	.	59560001	59880000	#FF9191	1	0.75
chr1	59880001	60320000	A.2.1.2.2.1.1.2.1	0.599508599508599	.	59880001	60320000	#FF9191	1	0.75
chr1	60320001	60840000	B.2.2.2.1.2.1.2.1.2	0.0282555282555283	.	60320001	60840000	#0000FF	1	0.125
chr1	60840001	61280000	B.2.2.2.2.1.2.2.1.2	0.00737100737100737	.	60840001	61280000	#0000FF	1	0.125
chr1	61280001	61440000	B.2.2.1.2.2.1.1.2.1	0.0687960687960688	.	61280001	61440000	#0000FF	1	0.125
chr1	61440001	61720000	B.2.1.2.2.2.1.1.1	0.15970515970516	.	61440001	61720000	#4848FF	1	0.25
chr1	61720001	61840000	B.1.2.1.1.2.1.1.1.1	0.382063882063882	.	61720001	61840000	#9191FF	1	0.375
chr1	61840001	62120000	B.2.1.2.2.1.1.1.2.2.2	0.175675675675676	.	61840001	62120000	#4848FF	1	0.25
chr1	62120001	62280000	A.2.2.1.1.1.1.1.1	0.581081081081081	.	62120001	62280000	#FFDADA	1	0.625
chr1	62280001	62680000	B.1.2.2.1.1.2.2.1.2.1	0.343980343980344	.	62280001	62680000	#9191FF	1	0.375
chr1	62680001	62880000	B.2.1.1.2.1.1.2.1.1.1	0.249385749385749	.	62680001	62880000	#4848FF	1	0.25
chr1	62880001	63320000	A.1.1.2.2.2.1.2.2.2.1.1	0.866093366093366	.	62880001	63320000	#FF0000	1	1
chr1	63320001	63520000	B.2.1.1.1.1.1.1.2.2	0.288697788697789	.	63320001	63520000	#4848FF	1	0.25
chr1	63520001	63800000	B.2.1.1.2.1.1.2.1.2	0.246928746928747	.	63520001	63800000	#4848FF	1	0.25
chr1	63800001	64120000	A.1.2.2.2.1.1.2.1.2.1.2	0.718673218673219	.	63800001	64120000	#FF4848	1	0.875
chr1	64120001	64400000	B.2.1.1.2.1.1.2.1.1.2	0.248157248157248	.	64120001	64400000	#4848FF	1	0.25
chr1	64400001	64600000	B.2.1.2.2.1.1.1.2.1	0.179361179361179	.	64400001	64600000	#4848FF	1	0.25
chr1	64600001	64720000	B.1.1.2.1.1.2.2.1	0.426289926289926	.	64600001	64720000	#DADAFF	1	0.5
chr1	64720001	65280000	B.2.2.2.1.2.1.1.2.2	0.0319410319410319	.	64720001	65280000	#0000FF	1	0.125
chr1	65280001	65440000	A.2.1.2.1.1.2.1.2	0.62039312039312	.	65280001	65440000	#FF9191	1	0.75
chr1	65440001	65600000	B.1.1.1.2.1.1.1.2.1	0.461916461916462	.	65440001	65600000	#DADAFF	1	0.5
chr1	65600001	65720000	A.2.1.2.1.1.1.1.1.1	0.627764127764128	.	65600001	65720000	#FF9191	1	0.75
chr1	65720001	65920000	B.1.2.1.1.1.2.1.2.2	0.388206388206388	.	65720001	65920000	#9191FF	1	0.375
chr1	65920001	66200000	B.2.2.1.1.2.2.1.1.1	0.114250614250614	.	65920001	66200000	#0000FF	1	0.125
chr1	66200001	66720000	B.2.2.1.1.2.2.1.2.1	0.110565110565111	.	66200001	66720000	#0000FF	1	0.125
chr1	66720001	66920000	A.1.1.2.2.2.1.1.1.1	0.874692874692875	.	66720001	66920000	#FF0000	1	1
chr1	66920001	67160000	B.2.1.1.2.2.1.2.2.1.1.2	0.226044226044226	.	66920001	67160000	#4848FF	1	0.25
chr1	67160001	67360000	B.1.2.2.1.1.2.2.1.1	0.345208845208845	.	67160001	67360000	#9191FF	1	0.375
chr1	67360001	67800000	A.1.1.2.2.2.1.2.2.1.1	0.868550368550369	.	67360001	67800000	#FF0000	1	1
chr1	67800001	67920000	A.1.2.1.1.2.2.1.2.2.2	0.816953316953317	.	67800001	67920000	#FF4848	1	0.875
chr1	67920001	68120000	A.2.2.1.2.2.2.2.1.2.1	0.531941031941032	.	67920001	68120000	#FFDADA	1	0.625
chr1	68120001	68240000	A.2.1.1.1.1.2.2.1.2.2.1	0.667076167076167	.	68120001	68240000	#FF9191	1	0.75
chr1	68240001	68560000	B.2.1.2.2.2.1.1.2.2.2	0.156019656019656	.	68240001	68560000	#4848FF	1	0.25
chr1	68560001	68680000	B.1.2.2.1.1.2.2.2.2.1	0.337837837837838	.	68560001	68680000	#9191FF	1	0.375
chr1	68680001	69000000	B.2.1.1.2.2.1.2.2.2.2.2	0.21990171990172	.	68680001	69000000	#4848FF	1	0.25
chr1	69000001	69400000	B.2.2.2.1.2.2.2.1.1	0.0208845208845209	.	69000001	69400000	#0000FF	1	0.125
chr1	69400001	69680000	B.2.2.1.2.2.2.1.1.2.1	0.0552825552825553	.	69400001	69680000	#0000FF	1	0.125
chr1	69680001	70600000	B.2.2.2.2.1.1.2.1.2	0.0147420147420147	.	69680001	70600000	#0000FF	1	0.125
chr1	70600001	70920000	A.1.1.2.2.2.1.2.1	0.86977886977887	.	70600001	70920000	#FF0000	1	1
chr1	70920001	71440000	B.2.2.1.1.2.2.2.2.1.1.2	0.103194103194103	.	70920001	71440000	#0000FF	1	0.125
chr1	71440001	71600000	B.1.2.1.1.2.1.1.1.2	0.380835380835381	.	71440001	71600000	#9191FF	1	0.375
chr1	71600001	71960000	B.2.2.1.2.2.2.1.1.2.2	0.0540540540540541	.	71600001	71960000	#0000FF	1	0.125
chr1	71960001	72360000	B.2.2.1.2.2.2.1.1.1.2	0.0565110565110565	.	71960001	72360000	#0000FF	1	0.125
chr1	72360001	72760000	B.2.2.1.1.2.2.2.2.1.1.1.2.1	0.105651105651106	.	72360001	72760000	#0000FF	1	0.125
chr1	72760001	72840000	B.1.2.2.2.1.1.1.1.1	0.325552825552826	.	72760001	72840000	#9191FF	1	0.375
chr1	72840001	73200000	B.2.2.1.2.2.1.1.1.1	0.0712530712530713	.	72840001	73200000	#0000FF	1	0.125
chr1	73200001	73680000	B.2.2.2.1.2.2.1.1.2	0.0245700245700246	.	73200001	73680000	#0000FF	1	0.125
chr1	73680001	74120000	B.2.2.2.1.1.1.1.2.2	0.0454545454545455	.	73680001	74120000	#0000FF	1	0.125
chr1	74120001	74240000	B.2.1.2.1.2.2.1	0.186732186732187	.	74120001	74240000	#4848FF	1	0.25
chr1	74240001	74600000	B.2.2.1.1.2.2.1.1.2.1	0.113022113022113	.	74240001	74600000	#0000FF	1	0.125
chr1	74600001	75120000	B.2.1.1.2.2.1.2.2.2.1	0.222358722358722	.	74600001	75120000	#4848FF	1	0.25
chr1	75120001	75280000	A.2.2.1.1.1.1.2.1.2	0.577395577395577	.	75120001	75280000	#FFDADA	1	0.625
chr1	75280001	75640000	B.2.2.1.1.2.2.2.2.1.1.1.2.2	0.104422604422604	.	75280001	75640000	#0000FF	1	0.125
chr1	75640001	75880000	B.2.1.1.2.2.1.1.2.2	0.233415233415233	.	75640001	75880000	#4848FF	1	0.25
chr1	75880001	76160000	B.2.1.2.2.2.1.2.2.2.1	0.152334152334152	.	75880001	76160000	#4848FF	1	0.25
chr1	76160001	76280000	A.1.2.2.2.1.2.1.2	0.708845208845209	.	76160001	76280000	#FF4848	1	0.875
chr1	76280001	76520000	B.1.2.1.1.1.2.1.1.1	0.391891891891892	.	76280001	76520000	#9191FF	1	0.375
chr1	76520001	76800000	B.2.1.1.1.2.1.2.1.2	0.266584766584767	.	76520001	76800000	#4848FF	1	0.25
chr1	76800001	77320000	B.2.2.1.2.2.1.1.2.2.1	0.0675675675675676	.	76800001	77320000	#0000FF	1	0.125
chr1	77320001	77560000	B.2.1.1.1.2.1.1.2.1.2	0.271498771498771	.	77320001	77560000	#4848FF	1	0.25
chr1	77560001	77720000	B.1.1.1.2.2.2.2.2	0.433660933660934	.	77560001	77720000	#DADAFF	1	0.5
chr1	77720001	78040000	B.1.2.2.2.1.1.2.2	0.316953316953317	.	77720001	78040000	#9191FF	1	0.375
chr1	78040001	78280000	A.1.1.2.1.1.1.1.1.1	0.936117936117936	.	78040001	78280000	#FF0000	1	1
chr1	78280001	78520000	A.1.1.2.2.2.2.1.2	0.857493857493858	.	78280001	78520000	#FF0000	1	1
chr1	78520001	78800000	B.1.2.1.1.2.1.1.2.2	0.378378378378378	.	78520001	78800000	#9191FF	1	0.375
chr1	78800001	79040000	B.2.1.2.1.2.2.2.2.1	0.183046683046683	.	78800001	79040000	#4848FF	1	0.25
chr1	79040001	79160000	A.2.1.1.2.1.1.2.2	0.647420147420147	.	79040001	79160000	#FF9191	1	0.75
chr1	79160001	79400000	B.2.1.1.1.2.1.2.2.2.1	0.264127764127764	.	79160001	79400000	#4848FF	1	0.25
chr1	79400001	79600000	B.2.1.1.1.2.1.1.2.2.1	0.27027027027027	.	79400001	79600000	#4848FF	1	0.25
chr1	79600001	79880000	B.2.1.1.2.2.1.2.2.1.2.2	0.223587223587224	.	79600001	79880000	#4848FF	1	0.25
chr1	79880001	80040000	B.1.2.1.1.1.2.2.1.1.1	0.386977886977887	.	79880001	80040000	#9191FF	1	0.375
chr1	80040001	80280000	B.1.2.1.1.1.2.2.1.1.2	0.385749385749386	.	80040001	80280000	#9191FF	1	0.375
chr1	80280001	80560000	B.2.1.2.2.2.1.2.2.1	0.153562653562654	.	80280001	80560000	#4848FF	1	0.25
chr1	80560001	81040000	B.2.2.1.2.2.2.1.1.1.1.1	0.058968058968059	.	80560001	81040000	#0000FF	1	0.125
chr1	81040001	81160000	B.1.2.2.2.1.1.1.1.2	0.324324324324324	.	81040001	81160000	#9191FF	1	0.375
chr1	81160001	81640000	B.2.2.1.2.2.1.1.1.2	0.07002457002457	.	81160001	81640000	#0000FF	1	0.125
chr1	81640001	81960000	B.2.1.2.2.2.1.2.1	0.154791154791155	.	81640001	81960000	#4848FF	1	0.25
chr1	81960001	82160000	A.2.2.1.2.2.2.2.1.1	0.533169533169533	.	81960001	82160000	#FFDADA	1	0.625
chr1	82160001	82560000	B.2.1.1.2.2.1.2.2.1.2.1	0.224815724815725	.	82160001	82560000	#4848FF	1	0.25
chr1	82560001	82760000	B.1.2.2.2.1.1.1.2.1.2	0.321867321867322	.	82560001	82760000	#9191FF	1	0.375
chr1	82760001	83240000	B.2.2.1.2.2.1.1.2.2.2	0.0663390663390663	.	82760001	83240000	#0000FF	1	0.125
chr1	83240001	83560000	B.2.2.1.1.2.2.1.1.2.2	0.111793611793612	.	83240001	83560000	#0000FF	1	0.125
chr1	83560001	83840000	B.2.1.1.2.2.1.2.1.2.1	0.22972972972973	.	83560001	83840000	#4848FF	1	0.25
chr1	83840001	84000000	A.2.1.2.2.1.1.1.2.2	0.600737100737101	.	83840001	84000000	#FF9191	1	0.75
chr1	84000001	84520000	B.2.1.1.2.2.1.2.2.2.2.1	0.221130221130221	.	84000001	84520000	#4848FF	1	0.25
chr1	84520001	84920000	B.1.1.2.1.2.1.1.2.2	0.417690417690418	.	84520001	84920000	#DADAFF	1	0.5
chr1	84920001	85080000	A.1.2.1.1.2.2.1.2.2.1	0.818181818181818	.	84920001	85080000	#FF4848	1	0.875
chr1	85080001	85400000	A.2.1.2.1.1.2.1.1.2	0.621621621621622	.	85080001	85400000	#FF9191	1	0.75
chr1	85400001	85520000	A.1.2.1.1.2.2.1.2.1	0.819410319410319	.	85400001	85520000	#FF4848	1	0.875
chr1	85520001	85800000	A.2.1.2.1.1.2.1.1.1	0.622850122850123	.	85520001	85800000	#FF9191	1	0.75
chr1	85800001	85960000	B.2.1.1.2.2.1.2.2.1.1.1	0.227272727272727	.	85800001	85960000	#4848FF	1	0.25
chr1	85960001	86080000	B.1.2.2.1.1.2.2.2.2.2.1	0.336609336609337	.	85960001	86080000	#9191FF	1	0.375
chr1	86080001	86240000	A.2.2.2.1.2.1.1.2.2	0.512285012285012	.	86080001	86240000	#FFDADA	1	0.625
chr1	86240001	86360000	B.1.1.2.1.2.1.1.1	0.42014742014742	.	86240001	86360000	#DADAFF	1	0.5
chr1	86360001	86560000	A.2.2.2.1.2.1.1.2.1	0.513513513513513	.	86360001	86560000	#FFDADA	1	0.625
chr1	86560001	86800000	B.2.1.2.1.2.2.2.2.2	0.181818181818182	.	86560001	86800000	#4848FF	1	0.25
chr1	86800001	86960000	B.1.1.1.2.2.2.2.1	0.434889434889435	.	86800001	86960000	#DADAFF	1	0.5
chr1	86960001	87160000	B.1.2.2.2.2.2.2.1	0.298525798525799	.	86960001	87160000	#9191FF	1	0.375
chr1	87160001	87320000	A.2.1.1.1.1.2.2.1.2.2.2	0.665847665847666	.	87160001	87320000	#FF9191	1	0.75
chr1	87320001	87560000	A.1.1.2.1.2.1.1.2.1	0.91031941031941	.	87320001	87560000	#FF0000	1	1
chr1	87560001	88000000	A.2.2.1.2.2.2.2.1.2.2	0.530712530712531	.	87560001	88000000	#FFDADA	1	0.625
chr1	88000001	88280000	B.2.1.2.1.1.1.1.1.2	0.213759213759214	.	88000001	88280000	#4848FF	1	0.25
chr1	88280001	88680000	B.2.1.2.2.2.1.1.2.1	0.158476658476658	.	88280001	88680000	#4848FF	1	0.25
chr1	88680001	89120000	B.2.2.1.1.2.2.1.2.2	0.109336609336609	.	88680001	89120000	#0000FF	1	0.125
chr1	89120001	89520000	A.1.1.2.2.2.1.2.2.2.1.2	0.864864864864865	.	89120001	89520000	#FF0000	1	1
chr1	89520001	90000000	A.2.1.1.2.1.1.1.2	0.64987714987715	.	89520001	90000000	#FF9191	1	0.75
chr1	90000001	90200000	A.1.1.2.1.2.1.1.1.1.2	0.912776412776413	.	90000001	90200000	#FF0000	1	1
chr1	90200001	90480000	A.1.1.2.2.2.1.2.2.2.2	0.863636363636364	.	90200001	90480000	#FF0000	1	1
chr1	90480001	90800000	B.2.1.1.1.2.1.2.1.1	0.267813267813268	.	90480001	90800000	#4848FF	1	0.25
chr1	90800001	91040000	B.1.2.1.1.1.2.2.1.2	0.384520884520885	.	90800001	91040000	#9191FF	1	0.375
chr1	91040001	91360000	B.2.1.2.1.1.1.1.1.1	0.214987714987715	.	91040001	91360000	#4848FF	1	0.25
chr1	91360001	91560000	A.1.2.2.2.1.1.2.1.2.2	0.717444717444717	.	91360001	91560000	#FF4848	1	0.875
chr1	91560001	91960000	B.2.2.1.1.2.1.1.1.2.1	0.124078624078624	.	91560001	91960000	#0000FF	1	0.125
chr1	91960001	92160000	A.2.2.2.2.2.2.2.2.2	0.477886977886978	.	91960001	92160000	#FFDADA	1	0.625
chr1	92160001	92360000	A.2.1.2.2.2.1.2.1	0.588452088452088	.	92160001	92360000	#FF9191	1	0.75
chr1	92360001	92720000	B.2.1.1.2.2.1.1.1.2	0.235872235872236	.	92360001	92720000	#4848FF	1	0.25
chr1	92720001	92920000	A.1.2.2.2.1.2.1.1.1.2	0.712530712530713	.	92720001	92920000	#FF4848	1	0.875
chr1	92920001	93080000	A.1.2.1.1.2.1.1.1	0.836609336609337	.	92920001	93080000	#FF4848	1	0.875
chr1	93080001	93280000	A.2.2.1.1.2.2.1.2.1	0.562653562653563	.	93080001	93280000	#FFDADA	1	0.625
chr1	93280001	93560000	A.1.1.1.2.2.1.1.2.1.1	0.959459459459459	.	93280001	93560000	#FF0000	1	1
chr1	93560001	93680000	A.1.1.1.2.2.1.1.2.1.2.1	0.958230958230958	.	93560001	93680000	#FF0000	1	1
chr1	93680001	93840000	A.1.2.1.1.1.1.1.1.2	0.848894348894349	.	93680001	93840000	#FF4848	1	0.875
chr1	93840001	94080000	B.1.1.2.1.1.1.2	0.431203931203931	.	93840001	94080000	#DADAFF	1	0.5
chr1	94080001	94400000	A.1.2.2.2.1.1.2.1.2.1.1	0.71990171990172	.	94080001	94400000	#FF4848	1	0.875
chr1	94400001	94560000	B.1.2.2.1.1.2.2.1.2.2	0.342751842751843	.	94400001	94560000	#9191FF	1	0.375
chr1	94560001	94840000	B.2.1.2.2.1.1.1.2.2.1.1	0.178132678132678	.	94560001	94840000	#4848FF	1	0.25
chr1	94840001	95000000	A.2.2.2.1.2.1.1.1.2	0.514742014742015	.	94840001	95000000	#FFDADA	1	0.625
chr1	95000001	95160000	B.2.1.1.2.2.1.1.1.1	0.237100737100737	.	95000001	95160000	#4848FF	1	0.25
chr1	95160001	95560000	B.1.2.1.1.1.2.1.1.2	0.390663390663391	.	95160001	95560000	#9191FF	1	0.375
chr1	95560001	95760000	B.2.1.1.1.2.1.2.2.2.2	0.262899262899263	.	95560001	95760000	#4848FF	1	0.25
chr1	95760001	96600000	B.2.2.2.2.1.1.2.2.2	0.0122850122850123	.	95760001	96600000	#0000FF	1	0.125
chr1	96600001	96880000	B.2.2.2.1.1.1.1.2.1	0.0466830466830467	.	96600001	96880000	#0000FF	1	0.125
chr1	96880001	97160000	B.2.2.1.1.2.2.2.2.1.2.1	0.101965601965602	.	96880001	97160000	#0000FF	1	0.125
chr1	97160001	97320000	A.2.2.1.2.2.2.1.1	0.536855036855037	.	97160001	97320000	#FFDADA	1	0.625
chr1	97320001	97600000	B.2.1.1.1.2.1.1.2.2.2	0.269041769041769	.	97320001	97600000	#4848FF	1	0.25
chr1	97600001	97880000	A.2.2.1.2.2.2.1.2.2	0.534398034398034	.	97600001	97880000	#FFDADA	1	0.625
chr1	97880001	98040000	A.2.1.2.2.1.1.1.2.1	0.601965601965602	.	97880001	98040000	#FF9191	1	0.75
chr1	98040001	98400000	A.2.1.2.1.1.2.2	0.619164619164619	.	98040001	98400000	#FF9191	1	0.75
chr1	98400001	98840000	B.2.2.1.1.2.2.2.2.1.2.2	0.100737100737101	.	98400001	98840000	#0000FF	1	0.125
chr1	98840001	99120000	B.2.1.2.1.2.2.2.1.2	0.184275184275184	.	98840001	99120000	#4848FF	1	0.25
chr1	99120001	99400000	B.2.1.1.2.2.1.1.2.1	0.234643734643735	.	99120001	99400000	#4848FF	1	0.25
chr1	99400001	99600000	B.2.1.2.2.2.1.2.2.2.2	0.151105651105651	.	99400001	99600000	#4848FF	1	0.25
chr1	99600001	99720000	B.2.1.1.1.2.1.1.2.1.1	0.272727272727273	.	99600001	99720000	#4848FF	1	0.25
chr1	99720001	100200000	B.2.1.2.2.2.1.1.2.2.1	0.157248157248157	.	99720001	100200000	#4848FF	1	0.25
chr1	100200001	100480000	A.1.1.2.1.2.1.1.2.2	0.909090909090909	.	100200001	100480000	#FF0000	1	1
chr1	100480001	100600000	A.1.1.2.1.1.1.1.2.2	0.932432432432432	.	100480001	100600000	#FF0000	1	1
chr1	100600001	100920000	A.1.1.1.2.2.1.1.2.2	0.955773955773956	.	100600001	100920000	#FF0000	1	1
chr1	100920001	101320000	A.2.1.2.2.1.1.1.1	0.603194103194103	.	100920001	101320000	#FF9191	1	0.75
chr1	101320001	101640000	A.1.1.2.2.2.1.2.2.1.2	0.867321867321867	.	101320001	101640000	#FF0000	1	1
chr1	101640001	101920000	A.1.1.2.1.1.1.1.2.1	0.933660933660934	.	101640001	101920000	#FF0000	1	1
chr1	101920001	102280000	B.1.2.2.2.1.1.1.2.2	0.320638820638821	.	101920001	102280000	#9191FF	1	0.375
chr1	102280001	102960000	B.2.2.2.1.1.1.2	0.0442260442260442	.	102280001	102960000	#0000FF	1	0.125
chr1	102960001	103360000	B.2.2.2.1.1.1.1.1.1	0.0491400491400491	.	102960001	103360000	#0000FF	1	0.125
chr1	103360001	103800000	B.2.2.1.1.2.2.2.2.1.1.1.1	0.106879606879607	.	103360001	103800000	#0000FF	1	0.125
chr1	103880001	103960000	B.2.2.1.1.2.2.2.2.1.1.1.1	0.106879606879607	.	103880001	103960000	#0000FF	1	0.125
chr1	104000001	104040000	B.2.2.1.1.2.2.2.2.1.1.1.1	0.106879606879607	.	104000001	104040000	#0000FF	1	0.125
chr1	104040001	104160000	B.1.1.1.2.1.2.1.1	0.453316953316953	.	104040001	104160000	#DADAFF	1	0.5
chr1	104160001	104200000	B.2.1.1.2.2.1.2.1.1.1	0.232186732186732	.	104160001	104200000	#4848FF	1	0.25
chr1	104280001	104480000	B.2.1.1.2.2.1.2.1.1.1	0.232186732186732	.	104280001	104480000	#4848FF	1	0.25
chr1	104480001	104680000	B.2.1.1.2.2.1.2.1.2.2	0.228501228501229	.	104480001	104680000	#4848FF	1	0.25
chr1	104680001	105200000	B.2.2.1.1.2.2.2.2.2.2	0.0982800982800983	.	104680001	105200000	#0000FF	1	0.125
chr1	105200001	105320000	A.2.2.1.2.2.2.1.2.1	0.535626535626536	.	105200001	105320000	#FFDADA	1	0.625
chr1	105320001	105560000	B.1.2.1.1.2.1.1.2.1	0.37960687960688	.	105320001	105560000	#9191FF	1	0.375
chr1	105560001	105760000	B.2.1.2.1.2.2.2.1.1	0.185503685503686	.	105560001	105760000	#4848FF	1	0.25
chr1	105760001	106280000	B.2.2.1.1.2.2.2.2.2.1	0.0995085995085995	.	105760001	106280000	#0000FF	1	0.125
chr1	106280001	106560000	B.2.2.1.2.2.2.1.1.1.1.2	0.0577395577395577	.	106280001	106560000	#0000FF	1	0.125
chr1	106560001	106680000	B.2.1.1.2.2.1.2.1.1.2	0.230958230958231	.	106560001	106680000	#4848FF	1	0.25
chr1	106680001	107520000	B.2.2.2.2.1.1.2.1.1	0.015970515970516	.	106680001	107520000	#0000FF	1	0.125
chr1	107520001	107640000	B.1.1.1.2.1.1.1.1	0.463144963144963	.	107520001	107640000	#DADAFF	1	0.5
chr1	107640001	107960000	B.1.2.2.2.2.2.2.2.2	0.296068796068796	.	107640001	107960000	#9191FF	1	0.375
chr1	107960001	108080000	A.2.1.2.2.1.1.2.2	0.598280098280098	.	107960001	108080000	#FF9191	1	0.75
chr1	108080001	108280000	B.1.2.1.1.1.2.2.2	0.383292383292383	.	108080001	108280000	#9191FF	1	0.375
chr1	108280001	108560000	A.2.2.1.1.1.1.1.2	0.57985257985258	.	108280001	108560000	#FFDADA	1	0.625
chr1	108560001	108840000	B.1.1.2.1.2.1.1.2.1	0.418918918918919	.	108560001	108840000	#DADAFF	1	0.5
chr1	108840001	108920000	B.1.2.2.1.1.2.2.2.2.2.2	0.335380835380835	.	108840001	108920000	#9191FF	1	0.375
chr1	108960001	109040000	B.1.2.2.1.1.2.2.2.2.2.2	0.335380835380835	.	108960001	109040000	#9191FF	1	0.375
chr1	109040001	109200000	A.2.1.1.1.1.1.2.2.1.1.2	0.674447174447175	.	109040001	109200000	#FF9191	1	0.75
chr1	109200001	109480000	A.1.1.2.1.2.1.1.1.2	0.911547911547912	.	109200001	109480000	#FF0000	1	1
chr1	109480001	109960000	A.1.1.1.2.2.1.1.1	0.960687960687961	.	109480001	109960000	#FF0000	1	1
chr1	109960001	110200000	A.1.1.2.1.1.2.1.1.1.1	0.922604422604423	.	109960001	110200000	#FF0000	1	1
chr1	110200001	110600000	A.1.2.1.1.1.2.2	0.837837837837838	.	110200001	110600000	#FF4848	1	0.875
chr1	110600001	110840000	A.2.2.1.1.2.1.2.2	0.566339066339066	.	110600001	110840000	#FFDADA	1	0.625
chr1	110840001	111000000	A.1.2.2.1.2.1.2.1.1	0.746928746928747	.	110840001	111000000	#FF4848	1	0.875
chr1	111000001	111160000	B.1.1.1.1.2.1.1.2.2.2	0.466830466830467	.	111000001	111160000	#DADAFF	1	0.5
chr1	111160001	111400000	A.2.1.1.2.2.1.1.1	0.641277641277641	.	111160001	111400000	#FF9191	1	0.75
chr1	111400001	111640000	A.1.2.2.1.1.1.2.1.2.1	0.769041769041769	.	111400001	111640000	#FF4848	1	0.875
chr1	111640001	111800000	A.1.1.2.2.2.1.1.1.2	0.873464373464373	.	111640001	111800000	#FF0000	1	1
chr1	111800001	112080000	A.1.2.2.2.2.1.2.2.1.1	0.699017199017199	.	111800001	112080000	#FF4848	1	0.875
chr1	112080001	112320000	A.1.1.2.1.1.1.2.2.1.2	0.925061425061425	.	112080001	112320000	#FF0000	1	1
chr1	112320001	112920000	B.2.2.1.2.1.1.1.2.2.1	0.0933660933660934	.	112320001	112920000	#0000FF	1	0.125
chr1	112920001	113120000	A.2.1.1.1.1.1.1.1.1.1.1	0.685503685503685	.	112920001	113120000	#FF9191	1	0.75
chr1	113120001	113280000	A.1.2.1.1.1.1.1.1.1	0.85012285012285	.	113120001	113280000	#FF4848	1	0.875
chr1	113280001	113440000	A.2.2.1.2.1.2.2.2	0.544226044226044	.	113280001	113440000	#FFDADA	1	0.625
chr1	113440001	113680000	A.1.2.1.2.2.2.2	0.78009828009828	.	113440001	113680000	#FF4848	1	0.875
chr1	113680001	113960000	B.1.2.2.2.1.1.2.1.2	0.318181818181818	.	113680001	113960000	#9191FF	1	0.375
chr1	113960001	114280000	B.1.2.1.2.2.2.2	0.357493857493857	.	113960001	114280000	#9191FF	1	0.375
chr1	114280001	114520000	A.1.1.1.2.2.1.1.2.1.2.2	0.957002457002457	.	114280001	114520000	#FF0000	1	1
chr1	114520001	114920000	B.2.1.1.1.1.1.1.2.1.2	0.28992628992629	.	114520001	114920000	#4848FF	1	0.25
chr1	114920001	115080000	A.1.2.2.2.1.1.2.1.1.1	0.722358722358722	.	114920001	115080000	#FF4848	1	0.875
chr1	115080001	115360000	A.2.1.2.2.2.1.1.1	0.593366093366093	.	115080001	115360000	#FF9191	1	0.75
chr1	115360001	115560000	B.2.2.1.1.2.1.1.1.2.2.1	0.122850122850123	.	115360001	115560000	#0000FF	1	0.125
chr1	115560001	115680000	B.1.2.2.2.2.2.2.2.1	0.297297297297297	.	115560001	115680000	#9191FF	1	0.375
chr1	115680001	116120000	B.2.2.2.1.2.1.2.1.1.2	0.0294840294840295	.	115680001	116120000	#0000FF	1	0.125
chr1	116120001	116280000	B.1.2.1.1.1.2.1.2.1	0.389434889434889	.	116120001	116280000	#9191FF	1	0.375
chr1	116280001	116600000	B.2.1.2.1.1.1.1.2.1	0.212530712530713	.	116280001	116600000	#4848FF	1	0.25
chr1	116600001	116880000	A.2.2.2.2.2.2.2.2.1	0.479115479115479	.	116600001	116880000	#FFDADA	1	0.625
chr1	116880001	117080000	A.1.2.2.1.1.1.2.2.2	0.764127764127764	.	116880001	117080000	#FF4848	1	0.875
chr1	117080001	117400000	A.1.1.2.1.2.1.1.1.1.1	0.914004914004914	.	117080001	117400000	#FF0000	1	1
chr1	117400001	117680000	A.1.2.1.2.2.2.1	0.781326781326781	.	117400001	117680000	#FF4848	1	0.875
chr1	117680001	117880000	B.1.2.2.2.1.1.2.1.1	0.319410319410319	.	117680001	117880000	#9191FF	1	0.375
chr1	117880001	118000000	A.2.1.1.1.1.2.2.1.2.1	0.668304668304668	.	117880001	118000000	#FF9191	1	0.75
chr1	118000001	118240000	A.2.2.1.1.2.2.1.2.2	0.561425061425061	.	118000001	118240000	#FFDADA	1	0.625
chr1	118240001	118520000	B.1.1.2.1.1.1.1	0.432432432432432	.	118240001	118520000	#DADAFF	1	0.5
chr1	118520001	118840000	B.2.2.1.2.2.2.1.2.1	0.0528255528255528	.	118520001	118840000	#0000FF	1	0.125
chr1	118840001	119080000	B.2.2.2.1.1.1.1.1.2	0.0479115479115479	.	118840001	119080000	#0000FF	1	0.125
chr1	119080001	119360000	B.2.2.2.1.2.2.1.1.1	0.0257985257985258	.	119080001	119360000	#0000FF	1	0.125
chr1	119360001	119600000	B.1.2.2.2.1.1.1.2.1.1	0.323095823095823	.	119360001	119600000	#9191FF	1	0.375
chr1	119600001	119920000	A.2.2.1.2.2.1.2.1.1	0.541769041769042	.	119600001	119920000	#FFDADA	1	0.625
chr1	119920001	120120000	B.2.1.2.1.1.1.1.2.2	0.211302211302211	.	119920001	120120000	#4848FF	1	0.25
chr1	120120001	120280000	B.1.1.1.2.1.1.1.2.2	0.460687960687961	.	120120001	120280000	#DADAFF	1	0.5
chr1	120280001	120520000	B.2.1.1.1.1.1.1.2.1.1	0.291154791154791	.	120280001	120520000	#4848FF	1	0.25
chr1	120520001	120720000	A.2.2.1.1.2.2.1.1.2	0.563882063882064	.	120520001	120720000	#FFDADA	1	0.625
chr1	120720001	120800000	A.2.2.2.1.2.1.2	0.511056511056511	.	120720001	120800000	#FFDADA	1	0.625
chr1	120800001	120960000	B.1.1.2.1.2.1.2.1	0.416461916461916	.	120800001	120960000	#DADAFF	1	0.5
chr1	121080001	121160000	B.1.1.2.1.2.1.2.1	0.416461916461916	.	121080001	121160000	#DADAFF	1	0.5
chr1	121160001	121400000	B.2.2.1.1.2.2.2.1	0.108108108108108	.	121160001	121400000	#0000FF	1	0.125
chr1	121480001	121520000	B.2.2.1.1.2.2.2.1	0.108108108108108	.	121480001	121520000	#0000FF	1	0.125
chr1	142520001	142680000	B.1.2.1.1.2.2.1	0.374692874692875	.	142520001	142680000	#9191FF	1	0.375
chr1	142800001	142840000	B.1.2.1.1.2.2.1	0.374692874692875	.	142800001	142840000	#9191FF	1	0.375
chr1	142880001	142920000	B.1.2.1.1.2.2.1	0.374692874692875	.	142880001	142920000	#9191FF	1	0.375
chr1	143120001	143320000	B.2.1.1.1.2.2.2.1	0.255528255528256	.	143120001	143320000	#4848FF	1	0.25
chr1	143640001	143680000	A.2.1.1.1.1.1.1.1.1.2	0.683046683046683	.	143640001	143680000	#FF9191	1	0.75
chr1	143720001	143800000	A.2.1.1.1.1.1.1.1.1.2	0.683046683046683	.	143720001	143800000	#FF9191	1	0.75
chr1	143840001	143960000	A.2.1.1.1.1.1.1.1.1.2	0.683046683046683	.	143840001	143960000	#FF9191	1	0.75
chr1	143960001	144120000	A.2.2.2.2.2.1.2.1.2.1	0.487714987714988	.	143960001	144120000	#FFDADA	1	0.625
chr1	144160001	144200000	A.2.2.2.2.2.1.2.1.2.1	0.487714987714988	.	144160001	144200000	#FFDADA	1	0.625
chr1	144280001	144360000	A.2.1.2.1.2.1.2.1.2	0.611793611793612	.	144280001	144360000	#FF9191	1	0.75
chr1	144440001	144720000	A.2.1.2.1.2.1.2.1.2	0.611793611793612	.	144440001	144720000	#FF9191	1	0.75
chr1	144800001	145120000	A.2.1.2.1.2.1.2.1.1	0.613022113022113	.	144800001	145120000	#FF9191	1	0.75
chr1	145120001	145360000	A.1.2.2.1.2.1.2.1.2	0.745700245700246	.	145120001	145360000	#FF4848	1	0.875
chr1	145360001	145640000	A.1.1.1.1.2.1.2.1	0.986486486486487	.	145360001	145640000	#FF0000	1	1
chr1	145640001	145840000	A.1.2.1.1.1.2.1.2.1	0.84029484029484	.	145640001	145840000	#FF4848	1	0.875
chr1	145960001	146000000	A.1.2.1.1.1.2.1.2.1	0.84029484029484	.	145960001	146000000	#FF4848	1	0.875
chr1	146000001	146040000	B.1.1.1.1.1.1.2	0.475429975429975	.	146000001	146040000	#DADAFF	1	0.5
chr1	146240001	146280000	B.1.1.1.1.1.1.2	0.475429975429975	.	146240001	146280000	#DADAFF	1	0.5
chr1	146320001	146360000	B.1.1.1.1.1.1.2	0.475429975429975	.	146320001	146360000	#DADAFF	1	0.5
chr1	146360001	146480000	A.2.2.2.1.1.2.2	0.517199017199017	.	146360001	146480000	#FFDADA	1	0.625
chr1	146480001	146760000	A.2.2.2.2.2.1.2.1.2.2	0.486486486486487	.	146480001	146760000	#FFDADA	1	0.625
chr1	146760001	147000000	B.2.1.2.2.1.1.2.2.1	0.171990171990172	.	146760001	147000000	#4848FF	1	0.25
chr1	147000001	147160000	B.1.1.2.1.1.2.1.1	0.42997542997543	.	147000001	147160000	#DADAFF	1	0.5
chr1	147160001	147360000	B.2.1.2.2.1.2.2.2.2	0.160933660933661	.	147160001	147360000	#4848FF	1	0.25
chr1	147360001	147440000	A.2.2.2.2.2.1.2.1.1.1	0.49017199017199	.	147360001	147440000	#FFDADA	1	0.625
chr1	147520001	147560000	A.2.2.2.2.2.1.2.1.1.1	0.49017199017199	.	147520001	147560000	#FFDADA	1	0.625
chr1	147680001	147880000	A.2.2.2.2.2.1.2.1.1.1	0.49017199017199	.	147680001	147880000	#FFDADA	1	0.625
chr1	147920001	148040000	A.2.2.1.1.2.2.1.1.1	0.565110565110565	.	147920001	148040000	#FFDADA	1	0.625
chr1	148160001	148280000	A.2.1.2.2.2.2.2.2	0.582309582309582	.	148160001	148280000	#FF9191	1	0.75
chr1	148320001	148360000	A.2.1.2.2.2.2.2.2	0.582309582309582	.	148320001	148360000	#FF9191	1	0.75
chr1	148520001	148600000	A.2.2.1.2.2.1.2.2.2	0.538083538083538	.	148520001	148600000	#FFDADA	1	0.625
chr1	148600001	148680000	B.1.1.2.1.2.1.2.2	0.415233415233415	.	148600001	148680000	#DADAFF	1	0.5
chr1	148720001	148840000	B.1.1.2.1.2.1.2.2	0.415233415233415	.	148720001	148840000	#DADAFF	1	0.5
chr1	148840001	148960000	B.2.2.2.1.2.2.2.2	0.0184275184275184	.	148840001	148960000	#0000FF	1	0.125
chr1	149000001	149200000	B.2.2.2.1.2.2.2.2	0.0184275184275184	.	149000001	149200000	#0000FF	1	0.125
chr1	149200001	149480000	B.2.1.1.1.1.2.1.1.2	0.281326781326781	.	149200001	149480000	#4848FF	1	0.25
chr1	149560001	149760000	A.2.2.1.2.2.1.2.1.2	0.540540540540541	.	149560001	149760000	#FFDADA	1	0.625
chr1	149760001	150200000	A.1.1.1.1.1.2.2.1.1.1	0.993857493857494	.	149760001	150200000	#FF0000	1	1
chr1	150200001	150600000	A.1.1.1.1.2.2.1.1	0.984029484029484	.	150200001	150600000	#FF0000	1	1
chr1	150600001	151440000	A.1.1.1.1.1.1.2.1.1	0.998771498771499	.	150600001	151440000	#FF0000	1	1
chr1	151440001	152040000	A.1.2.1.2.1.2.1.1.1	0.802211302211302	.	151440001	152040000	#FF4848	1	0.875
chr1	152040001	152360000	B.2.2.1.2.1.1.2.2.1	0.0823095823095823	.	152040001	152360000	#0000FF	1	0.125
chr1	152360001	152800000	B.2.2.2.1.2.1.1.2.1	0.0331695331695332	.	152360001	152800000	#0000FF	1	0.125
chr1	152800001	152960000	B.2.1.1.2.1.1.2.2.1	0.245700245700246	.	152800001	152960000	#4848FF	1	0.25
chr1	152960001	153200000	B.2.2.1.1.2.1.1.1.1	0.125307125307125	.	152960001	153200000	#0000FF	1	0.125
chr1	153200001	153480000	B.1.1.2.2.2.2	0.399262899262899	.	153200001	153480000	#DADAFF	1	0.5
chr1	153480001	153760000	A.1.1.2.1.1.2.1.2	0.916461916461916	.	153480001	153760000	#FF0000	1	1
chr1	153760001	153960000	A.1.1.1.2.1.2.1.2.1.1	0.968058968058968	.	153760001	153960000	#FF0000	1	1
chr1	153960001	154120000	A.2.1.2.1.2.1.1.2.1	0.616707616707617	.	153960001	154120000	#FF9191	1	0.75
chr1	154120001	154280000	A.1.1.2.2.1.2.2	0.875921375921376	.	154120001	154280000	#FF0000	1	1
chr1	154280001	154640000	A.1.1.2.2.1.1.2.1.2	0.883292383292383	.	154280001	154640000	#FF0000	1	1
chr1	154640001	154760000	A.2.1.1.1.2.2.2.2	0.652334152334152	.	154640001	154760000	#FF9191	1	0.75
chr1	154760001	155120000	A.1.1.1.2.1.2.2.2.1	0.963144963144963	.	154760001	155120000	#FF0000	1	1
chr1	155120001	155320000	A.1.1.1.2.1.2.1.2.2	0.965601965601966	.	155120001	155320000	#FF0000	1	1
chr1	155320001	155680000	A.1.1.1.1.2.2.2.2.2	0.979115479115479	.	155320001	155680000	#FF0000	1	1
chr1	155680001	156080000	A.1.1.1.1.2.2.2.2.1	0.98034398034398	.	155680001	156080000	#FF0000	1	1
chr1	156080001	156320000	A.1.1.1.2.1.2.1.2.1.2	0.966830466830467	.	156080001	156320000	#FF0000	1	1
chr1	156320001	156560000	A.1.1.2.1.1.2.1.1.1.2.2	0.92014742014742	.	156320001	156560000	#FF0000	1	1
chr1	156560001	156840000	A.1.1.1.2.1.2.2.2.2	0.961916461916462	.	156560001	156840000	#FF0000	1	1
chr1	156840001	157160000	A.1.2.2.1.2.1.2.2.1.1	0.744471744471744	.	156840001	157160000	#FF4848	1	0.875
chr1	157160001	157560000	A.2.2.1.1.2.2.2.2	0.556511056511056	.	157160001	157560000	#FFDADA	1	0.625
chr1	157560001	157840000	A.2.2.2.2.2.1.2.2.1	0.485257985257985	.	157560001	157840000	#FFDADA	1	0.625
chr1	157840001	158080000	B.2.1.1.2.1.1.1.1	0.253071253071253	.	157840001	158080000	#4848FF	1	0.25
chr1	158080001	158160000	B.1.1.1.2.2.2.1.1.2.1	0.441031941031941	.	158080001	158160000	#DADAFF	1	0.5
chr1	158160001	158320000	B.1.1.2.1.1.2.1.2.2	0.427518427518428	.	158160001	158320000	#DADAFF	1	0.5
chr1	158320001	158760000	B.2.2.1.1.2.1.2.2.1	0.116707616707617	.	158320001	158760000	#0000FF	1	0.125
chr1	158760001	158960000	B.1.1.1.2.1.2.2.1	0.447174447174447	.	158760001	158960000	#DADAFF	1	0.5
chr1	158960001	159080000	A.1.2.2.1.1.2.2.2.1.1	0.756756756756757	.	158960001	159080000	#FF4848	1	0.875
chr1	159080001	159400000	B.2.2.2.1.1.2.2.1.1	0.0393120393120393	.	159080001	159400000	#0000FF	1	0.125
chr1	159400001	159760000	B.2.2.2.1.2.1.2.2	0.027027027027027	.	159400001	159760000	#0000FF	1	0.125
chr1	159760001	160040000	A.2.1.2.2.2.1.1.2.2.1	0.590909090909091	.	159760001	160040000	#FF9191	1	0.75
chr1	160040001	160160000	A.1.2.2.2.2.2.1.1.2	0.694103194103194	.	160040001	160160000	#FF4848	1	0.875
chr1	160160001	160400000	A.1.1.1.2.2.1.2.2.1.1	0.94963144963145	.	160160001	160400000	#FF0000	1	1
chr1	160400001	160680000	A.1.1.1.1.2.1.1.2	0.987714987714988	.	160400001	160680000	#FF0000	1	1
chr1	160680001	160800000	A.1.1.2.1.1.1.2.2.1.1.2	0.926289926289926	.	160680001	160800000	#FF0000	1	1
chr1	160800001	160960000	A.1.2.1.1.1.2.1.2.2	0.839066339066339	.	160800001	160960000	#FF4848	1	0.875
chr1	160960001	161200000	A.1.1.1.1.1.2.2.1.1.2	0.992628992628993	.	160960001	161200000	#FF0000	1	1
chr1	161200001	161400000	A.1.1.1.2.2.2.1.2.2	0.942260442260442	.	161200001	161400000	#FF0000	1	1
chr1	161400001	161760000	A.1.1.1.1.2.1.1.1	0.988943488943489	.	161400001	161760000	#FF0000	1	1
chr1	161760001	161920000	A.1.2.2.1.1.1.1.2.1.2	0.773955773955774	.	161760001	161920000	#FF4848	1	0.875
chr1	161920001	162040000	B.1.1.1.2.2.2.1.1.2.2.2	0.438574938574939	.	161920001	162040000	#DADAFF	1	0.5
chr1	162040001	162280000	B.2.1.2.2.1.1.2.1.1	0.174447174447174	.	162040001	162280000	#4848FF	1	0.25
chr1	162280001	162440000	B.1.2.2.1.1.1.1.2	0.355036855036855	.	162280001	162440000	#9191FF	1	0.375
chr1	162440001	162640000	A.1.2.2.2.1.1.2.2.2	0.714987714987715	.	162440001	162640000	#FF4848	1	0.875
chr1	162640001	162800000	A.2.1.2.1.1.1.1.1.2	0.626535626535627	.	162640001	162800000	#FF9191	1	0.75
chr1	162800001	163200000	B.2.2.1.2.1.1.2.1.1.2.1	0.0896805896805897	.	162800001	163200000	#0000FF	1	0.125
chr1	163200001	163360000	B.1.1.2.1.1.2.1.2.1	0.428746928746929	.	163200001	163360000	#DADAFF	1	0.5
chr1	163360001	164000000	B.2.2.2.2.2.1.1.1	0.00491400491400491	.	163360001	164000000	#0000FF	1	0.125
chr1	164000001	164200000	B.2.2.2.1.2.2.1.2.2	0.0221130221130221	.	164000001	164200000	#0000FF	1	0.125
chr1	164200001	164520000	B.2.2.2.2.1.1.2.2.1	0.0135135135135135	.	164200001	164520000	#0000FF	1	0.125
chr1	164520001	165080000	B.2.2.2.2.1.2.2.1.1	0.0085995085995086	.	164520001	165080000	#0000FF	1	0.125
chr1	165080001	165320000	B.2.2.1.2.1.2.2.2	0.0724815724815725	.	165080001	165320000	#0000FF	1	0.125
chr1	165320001	165560000	B.2.1.2.1.1.2.2.2.1	0.201474201474201	.	165320001	165560000	#4848FF	1	0.25
chr1	165560001	165880000	A.1.2.1.1.2.1.2.1.1.2	0.826781326781327	.	165560001	165880000	#FF4848	1	0.875
chr1	165880001	166040000	B.2.1.1.1.1.2.1.2.2.1	0.278869778869779	.	165880001	166040000	#4848FF	1	0.25
chr1	166040001	166160000	B.1.2.1.1.1.1.2.2.2	0.393120393120393	.	166040001	166160000	#9191FF	1	0.375
chr1	166160001	166520000	B.2.2.1.1.2.1.2.2.2	0.115479115479115	.	166160001	166520000	#0000FF	1	0.125
chr1	166520001	166800000	B.2.2.2.1.1.2.2.1.2	0.0380835380835381	.	166520001	166800000	#0000FF	1	0.125
chr1	166800001	167200000	A.2.2.1.1.1.1.2.2	0.576167076167076	.	166800001	167200000	#FFDADA	1	0.625
chr1	167200001	167360000	A.1.1.2.1.1.1.2.1.2.2	0.928746928746929	.	167200001	167360000	#FF0000	1	1
chr1	167360001	167560000	A.1.2.1.1.2.1.1.2.2.2	0.829238329238329	.	167360001	167560000	#FF4848	1	0.875
chr1	167560001	167760000	A.1.1.1.2.2.1.2.1.2	0.950859950859951	.	167560001	167760000	#FF0000	1	1
chr1	167760001	167880000	A.2.1.1.2.2.1.2.2.2	0.633906633906634	.	167760001	167880000	#FF9191	1	0.75
chr1	167880001	168000000	A.1.1.2.2.2.2.2.1.1.2	0.855036855036855	.	167880001	168000000	#FF0000	1	1
chr1	168000001	168240000	A.1.1.2.2.2.2.2.1.2.1	0.853808353808354	.	168000001	168240000	#FF0000	1	1
chr1	168240001	168560000	A.2.1.1.1.1.1.2.1.2.1	0.678132678132678	.	168240001	168560000	#FF9191	1	0.75
chr1	168560001	168920000	B.1.2.1.2.2.1.1	0.366093366093366	.	168560001	168920000	#9191FF	1	0.375
chr1	168920001	169120000	A.1.2.2.1.1.2.1.1.1	0.762899262899263	.	168920001	169120000	#FF4848	1	0.875
chr1	169120001	169280000	B.1.1.1.2.1.1.2.2.1	0.457002457002457	.	169120001	169280000	#DADAFF	1	0.5
chr1	169280001	169760000	A.2.1.1.1.1.1.2.1.2.2	0.676904176904177	.	169280001	169760000	#FF9191	1	0.75
chr1	169760001	170040000	A.1.2.1.1.2.1.2.1.2.1	0.825552825552825	.	169760001	170040000	#FF4848	1	0.875
chr1	170040001	170240000	B.1.1.2.1.2.2.2.1	0.411547911547912	.	170040001	170240000	#DADAFF	1	0.5
chr1	170240001	170480000	B.2.1.1.1.1.2.1.2.1	0.28009828009828	.	170240001	170480000	#4848FF	1	0.25
chr1	170480001	170600000	B.1.1.1.2.1.2.2.2	0.445945945945946	.	170480001	170600000	#DADAFF	1	0.5
chr1	170600001	170920000	B.2.1.1.2.2.2.2.1	0.217444717444717	.	170600001	170920000	#4848FF	1	0.25
chr1	170920001	171160000	B.2.2.1.2.1.1.2.1.2.1.1	0.0872235872235872	.	170920001	171160000	#0000FF	1	0.125
chr1	171160001	171440000	B.2.1.1.1.1.2.1.1.1.2	0.282555282555283	.	171160001	171440000	#4848FF	1	0.25
chr1	171440001	171600000	A.1.1.2.2.2.2.1.1.1	0.862407862407862	.	171440001	171600000	#FF0000	1	1
chr1	171600001	171800000	A.2.1.1.2.2.1.1.2.2.1	0.638820638820639	.	171600001	171800000	#FF9191	1	0.75
chr1	171800001	172080000	B.1.1.2.2.1.2.1.1	0.407862407862408	.	171800001	172080000	#DADAFF	1	0.5
chr1	172080001	172280000	A.1.2.2.2.1.2.1.1.2.1	0.711302211302211	.	172080001	172280000	#FF4848	1	0.875
chr1	172280001	172360000	A.1.2.2.1.1.2.1.1.2	0.761670761670762	.	172280001	172360000	#FF4848	1	0.875
chr1	172360001	172600000	A.2.1.1.1.1.2.2.2	0.664619164619165	.	172360001	172600000	#FF9191	1	0.75
chr1	172600001	172800000	A.2.2.1.1.2.2.2.1.1	0.56019656019656	.	172600001	172800000	#FFDADA	1	0.625
chr1	172800001	173160000	B.1.2.1.1.1.1.2.1	0.395577395577396	.	172800001	173160000	#9191FF	1	0.375
chr1	173160001	173480000	A.1.2.1.1.2.1.1.2.1.2.1	0.834152334152334	.	173160001	173480000	#FF4848	1	0.875
chr1	173480001	173720000	B.1.1.1.2.2.2.1.1.1.2	0.442260442260442	.	173480001	173720000	#DADAFF	1	0.5
chr1	173720001	174000000	A.1.1.2.1.2.1.2.1.2	0.905405405405405	.	173720001	174000000	#FF0000	1	1
chr1	174000001	174240000	A.1.2.2.2.1.2.1.1.1.1	0.713759213759214	.	174000001	174240000	#FF4848	1	0.875
chr1	174240001	174440000	A.2.1.2.2.1.2.2	0.594594594594595	.	174240001	174440000	#FF9191	1	0.75
chr1	174440001	174680000	B.1.1.1.2.1.1.2.2.2.1	0.455773955773956	.	174440001	174680000	#DADAFF	1	0.5
chr1	174680001	175000000	A.1.2.1.1.2.2.2	0.815724815724816	.	174680001	175000000	#FF4848	1	0.875
chr1	175000001	175280000	A.2.1.1.1.1.1.2.1.1	0.679361179361179	.	175000001	175280000	#FF9191	1	0.75
chr1	175280001	175640000	B.2.1.1.1.1.2.2.2	0.275184275184275	.	175280001	175640000	#4848FF	1	0.25
chr1	175640001	175880000	B.2.1.2.1.1.2.2.2.2	0.2002457002457	.	175640001	175880000	#4848FF	1	0.25
chr1	175880001	176200000	A.2.1.1.2.1.2.2.1	0.644963144963145	.	175880001	176200000	#FF9191	1	0.75
chr1	176200001	176960000	B.2.2.2.2.1.2.1.1	0.0110565110565111	.	176200001	176960000	#0000FF	1	0.125
chr1	176960001	177720000	B.2.2.2.2.2.1.1.2	0.00368550368550369	.	176960001	177720000	#0000FF	1	0.125
chr1	177720001	177960000	B.2.2.1.2.1.1.2.1.2.2.1	0.0847665847665848	.	177720001	177960000	#0000FF	1	0.125
chr1	177960001	178120000	B.1.2.2.2.2.2.1.2.2	0.2997542997543	.	177960001	178120000	#9191FF	1	0.375
chr1	178120001	178280000	B.2.1.2.1.2.1.1.2.2	0.194103194103194	.	178120001	178280000	#4848FF	1	0.25
chr1	178280001	178520000	B.2.1.1.1.1.2.1.1.1.1	0.283783783783784	.	178280001	178520000	#4848FF	1	0.25
chr1	178520001	178720000	A.2.2.1.1.1.2.1.1.2	0.573710073710074	.	178520001	178720000	#FFDADA	1	0.625
chr1	178720001	179000000	B.1.2.2.2.2.2.1.2.1.1	0.302211302211302	.	178720001	179000000	#9191FF	1	0.375
chr1	179000001	179360000	A.1.2.1.1.2.1.2.1.1.1	0.828009828009828	.	179000001	179360000	#FF4848	1	0.875
chr1	179360001	179840000	B.2.1.1.2.1.1.2.2.2	0.244471744471744	.	179360001	179840000	#4848FF	1	0.25
chr1	179840001	180040000	A.1.1.1.2.2.1.2.2.2	0.947174447174447	.	179840001	180040000	#FF0000	1	1
chr1	180040001	180480000	A.1.2.1.1.2.1.1.2.1.2.2.2	0.831695331695332	.	180040001	180480000	#FF4848	1	0.875
chr1	180480001	180600000	A.2.2.1.1.2.2.2.1.2.1	0.558968058968059	.	180480001	180600000	#FFDADA	1	0.625
chr1	180600001	180960000	A.1.1.2.2.2.2.2.1.1.1	0.856265356265356	.	180600001	180960000	#FF0000	1	1
chr1	180960001	181160000	A.1.1.1.2.2.1.2.2.1.2	0.948402948402948	.	180960001	181160000	#FF0000	1	1
chr1	181160001	181360000	B.1.2.2.1.1.1.2.2.1.1	0.351351351351351	.	181160001	181360000	#9191FF	1	0.375
chr1	181360001	181520000	A.2.1.1.2.2.1.1.2.2.2	0.637592137592138	.	181360001	181520000	#FF9191	1	0.75
chr1	181520001	181920000	B.1.1.2.2.1.2.1.2.1	0.406633906633907	.	181520001	181920000	#DADAFF	1	0.5
chr1	181920001	182120000	B.1.1.2.2.1.2.1.2.2	0.405405405405405	.	181920001	182120000	#DADAFF	1	0.5
chr1	182120001	182320000	B.1.2.2.1.1.1.2.2.1.2	0.35012285012285	.	182120001	182320000	#9191FF	1	0.375
chr1	182320001	182560000	A.2.2.1.1.2.2.2.1.2.2	0.557739557739558	.	182320001	182560000	#FFDADA	1	0.625
chr1	182560001	182880000	A.1.1.2.1.2.1.2.1.1.2	0.906633906633907	.	182560001	182880000	#FF0000	1	1
chr1	182880001	183120000	A.1.2.1.2.1.1.2.2.1	0.805896805896806	.	182880001	183120000	#FF4848	1	0.875
chr1	183120001	183440000	A.2.1.1.2.2.1.2.2.1	0.635135135135135	.	183120001	183440000	#FF9191	1	0.75
chr1	183440001	183600000	A.1.1.2.1.1.1.2.2.1.1.1	0.927518427518428	.	183440001	183600000	#FF0000	1	1
chr1	183600001	183760000	A.1.1.2.1.2.1.2.2.2.2	0.901719901719902	.	183600001	183760000	#FF0000	1	1
chr1	183760001	183880000	A.1.1.2.1.1.1.2.1.2.1	0.92997542997543	.	183760001	183880000	#FF0000	1	1
chr1	183880001	184040000	A.1.2.2.2.1.1.2.2.1	0.716216216216216	.	183880001	184040000	#FF4848	1	0.875
chr1	184040001	184200000	B.1.1.1.2.2.2.1.1.2.2.1	0.43980343980344	.	184040001	184200000	#DADAFF	1	0.5
chr1	184200001	184640000	B.1.2.2.1.1.1.2.2.2	0.348894348894349	.	184200001	184640000	#9191FF	1	0.375
chr1	184640001	184920000	A.1.1.2.2.2.1.1.2.2	0.871007371007371	.	184640001	184920000	#FF0000	1	1
chr1	184920001	185120000	A.1.2.2.1.1.2.2.2.1.2	0.755528255528256	.	184920001	185120000	#FF4848	1	0.875
chr1	185120001	185400000	A.2.1.1.2.1.2.2.2.2	0.642506142506142	.	185120001	185400000	#FF9191	1	0.75
chr1	185400001	185680000	B.1.1.1.2.1.2.1.2.2	0.448402948402948	.	185400001	185680000	#DADAFF	1	0.5
chr1	185680001	186040000	B.2.2.1.2.2.1.2.1.1	0.0651105651105651	.	185680001	186040000	#0000FF	1	0.125
chr1	186040001	186280000	B.1.2.2.2.1.2.2.2.1	0.30958230958231	.	186040001	186280000	#9191FF	1	0.375
chr1	186280001	186400000	A.1.2.2.1.1.2.2.2.2	0.754299754299754	.	186280001	186400000	#FF4848	1	0.875
chr1	186400001	186720000	A.2.2.1.2.2.2.2.2	0.52948402948403	.	186400001	186720000	#FFDADA	1	0.625
chr1	186720001	186920000	A.2.2.1.1.1.2.1.1.1	0.574938574938575	.	186720001	186920000	#FFDADA	1	0.625
chr1	186920001	187440000	B.2.1.1.1.2.1.1.1	0.273955773955774	.	186920001	187440000	#4848FF	1	0.25
chr1	187440001	187880000	B.2.1.2.1.2.1.2.1.1.2	0.19041769041769	.	187440001	187880000	#4848FF	1	0.25
chr1	187880001	188040000	A.2.1.2.2.1.2.1.1	0.597051597051597	.	187880001	188040000	#FF9191	1	0.75
chr1	188040001	189520000	B.2.2.1.2.2.1.2.2.1.1	0.0626535626535627	.	188040001	189520000	#0000FF	1	0.125
chr1	189520001	189680000	B.2.1.1.1.2.2.1.1.1	0.261670761670762	.	189520001	189680000	#4848FF	1	0.25
chr1	189680001	189800000	B.2.1.1.1.2.2.1.1.2.2	0.259213759213759	.	189680001	189800000	#4848FF	1	0.25
chr1	189800001	190680000	B.2.1.2.2.2.2.1.2	0.146191646191646	.	189800001	190680000	#4848FF	1	0.25
chr1	190680001	191080000	B.2.1.2.1.2.1.1.1.2	0.196560196560197	.	190680001	191080000	#4848FF	1	0.25
chr1	191080001	191240000	B.1.2.1.1.2.1.2.2	0.375921375921376	.	191080001	191240000	#9191FF	1	0.375
chr1	191240001	191480000	B.2.1.2.1.2.1.1.1.1.1	0.199017199017199	.	191240001	191480000	#4848FF	1	0.25
chr1	191480001	191640000	B.1.2.2.1.1.2.1.1	0.347665847665848	.	191480001	191640000	#9191FF	1	0.375
chr1	191640001	191800000	B.1.2.2.2.1.2.2.1.2	0.310810810810811	.	191640001	191800000	#9191FF	1	0.375
chr1	191800001	192440000	B.2.1.1.2.2.2.2.2	0.216216216216216	.	191800001	192440000	#4848FF	1	0.25
chr1	192440001	192600000	A.1.1.2.2.2.1.1.2.1	0.872235872235872	.	192440001	192600000	#FF0000	1	1
chr1	192600001	192960000	B.1.1.1.2.1.2.1.2.1.2	0.44963144963145	.	192600001	192960000	#DADAFF	1	0.5
chr1	192960001	193120000	A.1.2.1.1.2.1.2.1.2.2.2	0.823095823095823	.	192960001	193120000	#FF4848	1	0.875
chr1	193120001	193240000	A.1.2.2.2.1.1.1.2.1.2	0.724815724815725	.	193120001	193240000	#FF4848	1	0.875
chr1	193240001	193560000	B.1.1.2.1.2.2.1.2	0.412776412776413	.	193240001	193560000	#DADAFF	1	0.5
chr1	193560001	194320000	B.2.1.2.1.2.1.2.1.1.1.1	0.192874692874693	.	193560001	194320000	#4848FF	1	0.25
chr1	194320001	194720000	B.2.1.2.1.2.1.1.1.1.2	0.197788697788698	.	194320001	194720000	#4848FF	1	0.25
chr1	194720001	194880000	B.1.2.1.1.1.1.1.2	0.396805896805897	.	194720001	194880000	#9191FF	1	0.375
chr1	194880001	195080000	B.2.1.1.1.2.2.1.2.1	0.257985257985258	.	194880001	195080000	#4848FF	1	0.25
chr1	195080001	195240000	B.1.2.1.1.2.1.2.1	0.377149877149877	.	195080001	195240000	#9191FF	1	0.375
chr1	195240001	195800000	B.2.1.2.1.2.1.2.1.1.1.2	0.191646191646192	.	195240001	195800000	#4848FF	1	0.25
chr1	195800001	196320000	B.2.2.1.1.1.1.1.2.1.2	0.138820638820639	.	195800001	196320000	#0000FF	1	0.125
chr1	196320001	196880000	B.2.2.1.1.1.1.1.2.1.1	0.14004914004914	.	196320001	196880000	#0000FF	1	0.125
chr1	196880001	197040000	B.2.1.1.1.2.2.1.2.2	0.256756756756757	.	196880001	197040000	#4848FF	1	0.25
chr1	197040001	197200000	A.2.1.2.1.1.1.2	0.624078624078624	.	197040001	197200000	#FF9191	1	0.75
chr1	197200001	197480000	B.2.1.1.1.2.2.1.1.2.1	0.26044226044226	.	197200001	197480000	#4848FF	1	0.25
chr1	197480001	197640000	B.1.2.2.2.1.2.1.1	0.315724815724816	.	197480001	197640000	#9191FF	1	0.375
chr1	197640001	198080000	B.1.2.2.2.1.2.2.2.2	0.308353808353808	.	197640001	198080000	#9191FF	1	0.375
chr1	198080001	198320000	A.1.2.2.2.1.1.1.2.1.1	0.726044226044226	.	198080001	198320000	#FF4848	1	0.875
chr1	198320001	198480000	B.1.1.2.1.1.2.2.2.2.1	0.422604422604423	.	198320001	198480000	#DADAFF	1	0.5
chr1	198480001	198680000	A.1.1.2.2.2.2.1.1.2.1	0.861179361179361	.	198480001	198680000	#FF0000	1	1
chr1	198680001	198880000	A.1.2.2.1.1.2.1.2.2	0.759213759213759	.	198680001	198880000	#FF4848	1	0.875
chr1	198880001	199240000	A.1.1.2.1.2.1.2.2.2.1	0.902948402948403	.	198880001	199240000	#FF0000	1	1
chr1	199240001	199520000	B.1.1.1.2.1.1.2.2.2.2	0.454545454545455	.	199240001	199520000	#DADAFF	1	0.5
chr1	199520001	199680000	B.2.1.1.1.1.1.1.1.1	0.294840294840295	.	199520001	199680000	#4848FF	1	0.25
chr1	199680001	199880000	B.2.1.2.1.1.2.2.1	0.202702702702703	.	199680001	199880000	#4848FF	1	0.25
chr1	199880001	200080000	B.1.2.2.1.1.1.2.1.1	0.353808353808354	.	199880001	200080000	#9191FF	1	0.375
chr1	200080001	200320000	A.2.1.1.2.1.2.1	0.646191646191646	.	200080001	200320000	#FF9191	1	0.75
chr1	200320001	200520000	A.1.2.1.1.2.1.2.2	0.821867321867322	.	200320001	200520000	#FF4848	1	0.875
chr1	200520001	200840000	A.1.1.1.1.2.1.2.2	0.985257985257985	.	200520001	200840000	#FF0000	1	1
chr1	200840001	201160000	A.1.2.2.1.2.1.1.1.2.1	0.751842751842752	.	200840001	201160000	#FF4848	1	0.875
chr1	201160001	201360000	B.1.2.1.2.1.1.2	0.368550368550369	.	201160001	201360000	#9191FF	1	0.375
chr1	201360001	201520000	A.1.2.2.2.2.1.2.1	0.7002457002457	.	201360001	201520000	#FF4848	1	0.875
chr1	201520001	201800000	B.1.1.2.2.1.1	0.409090909090909	.	201520001	201800000	#DADAFF	1	0.5
chr1	201800001	202080000	A.1.2.2.1.2.1.2.2.1.2	0.743243243243243	.	201800001	202080000	#FF4848	1	0.875
chr1	202080001	202160000	A.1.2.2.2.2.2.2.1	0.69041769041769	.	202080001	202160000	#FF4848	1	0.875
chr1	202160001	202600000	A.1.2.1.2.1.2.1.2	0.7997542997543	.	202160001	202600000	#FF4848	1	0.875
chr1	202600001	202720000	A.2.2.1.2.1.1.1.1.1	0.555282555282555	.	202600001	202720000	#FFDADA	1	0.625
chr1	202720001	203000000	A.1.1.2.1.2.2.2.1.2	0.893120393120393	.	202720001	203000000	#FF0000	1	1
chr1	203000001	203200000	B.1.1.1.1.2.1.1.2.1	0.469287469287469	.	203000001	203200000	#DADAFF	1	0.5
chr1	203200001	203320000	A.1.2.1.2.1.1.2.2.2.2	0.803439803439803	.	203200001	203320000	#FF4848	1	0.875
chr1	203320001	203600000	A.2.2.1.1.2.1.2.1	0.567567567567568	.	203320001	203600000	#FFDADA	1	0.625
chr1	203600001	203840000	A.1.2.2.1.2.1.2.2.2	0.742014742014742	.	203600001	203840000	#FF4848	1	0.875
chr1	203840001	204040000	B.1.2.2.2.2.1.2.2	0.304668304668305	.	203840001	204040000	#9191FF	1	0.375
chr1	204040001	204360000	B.1.2.1.2.2.1.2.2	0.363636363636364	.	204040001	204360000	#9191FF	1	0.375
chr1	204360001	204520000	A.1.1.2.1.1.2.1.1.1.2.1	0.921375921375921	.	204360001	204520000	#FF0000	1	1
chr1	204520001	204800000	A.2.2.2.1.1.1.2.1	0.524570024570025	.	204520001	204800000	#FFDADA	1	0.625
chr1	204800001	205040000	B.1.2.2.1.2.2.2.1	0.328009828009828	.	204800001	205040000	#9191FF	1	0.375
chr1	205040001	205320000	A.1.2.2.1.2.1.1.1.2.2	0.750614250614251	.	205040001	205320000	#FF4848	1	0.875
chr1	205320001	205560000	A.2.1.2.1.2.1.1.2.2.1	0.615479115479115	.	205320001	205560000	#FF9191	1	0.75
chr1	205560001	205760000	A.1.1.2.1.2.2.2.1.1.1	0.895577395577396	.	205560001	205760000	#FF0000	1	1
chr1	205760001	205920000	A.2.2.2.2.1.1.1.2.1	0.502457002457002	.	205760001	205920000	#FFDADA	1	0.625
chr1	206040001	206160000	A.2.1.1.2.2.1.1.2.1	0.64004914004914	.	206040001	206160000	#FF9191	1	0.75
chr1	206160001	206360000	A.2.1.2.1.2.1.1.2.2.2	0.614250614250614	.	206160001	206360000	#FF9191	1	0.75
chr1	206480001	206600000	A.2.2.2.2.2.1.2.1.1.2	0.488943488943489	.	206480001	206600000	#FFDADA	1	0.625
chr1	206600001	206960000	A.1.1.1.1.1.2.2.2	0.99017199017199	.	206600001	206960000	#FF0000	1	1
chr1	206960001	207240000	A.1.1.2.1.2.2.2.1.1.2	0.894348894348894	.	206960001	207240000	#FF0000	1	1
chr1	207240001	207480000	A.2.2.2.2.1.1.2	0.5	.	207240001	207480000	#FFDADA	1	0.625
chr1	207480001	207680000	A.1.1.2.2.2.2.2.2	0.851351351351351	.	207480001	207680000	#FF0000	1	1
chr1	207680001	207920000	A.2.2.1.2.1.2.1	0.546683046683047	.	207680001	207920000	#FFDADA	1	0.625
chr1	207920001	208120000	A.1.2.1.1.2.1.1.2.2.1	0.83046683046683	.	207920001	208120000	#FF4848	1	0.875
chr1	208120001	208440000	B.1.2.2.1.2.2.1	0.329238329238329	.	208120001	208440000	#9191FF	1	0.375
chr1	208440001	208880000	B.2.2.2.1.1.2.2.2.1	0.0368550368550369	.	208440001	208880000	#0000FF	1	0.125
chr1	208880001	209200000	B.2.2.2.1.1.2.2.2.2	0.0356265356265356	.	208880001	209200000	#0000FF	1	0.125
chr1	209200001	209320000	B.1.2.2.2.1.2.1.2.1	0.314496314496314	.	209200001	209320000	#9191FF	1	0.375
chr1	209320001	209760000	B.2.2.1.2.1.1.2.2.2	0.0810810810810811	.	209320001	209760000	#0000FF	1	0.125
chr1	209760001	210040000	A.1.2.2.2.1.2.2.2	0.706388206388206	.	209760001	210040000	#FF4848	1	0.875
chr1	210040001	210480000	B.2.2.1.2.1.1.2.1.1.2.2	0.0884520884520884	.	210040001	210480000	#0000FF	1	0.125
chr1	210480001	210600000	A.2.1.2.2.2.1.2.2	0.587223587223587	.	210480001	210600000	#FF9191	1	0.75
chr1	210600001	210920000	B.2.1.1.1.1.2.2.1	0.276412776412776	.	210600001	210920000	#4848FF	1	0.25
chr1	210920001	211400000	B.2.2.1.2.1.2.2.1	0.0737100737100737	.	210920001	211400000	#0000FF	1	0.125
chr1	211400001	211560000	A.1.2.2.1.1.1.1.1.1.2	0.777641277641278	.	211400001	211560000	#FF4848	1	0.875
chr1	211560001	211680000	A.2.1.2.1.2.1.2.2.2	0.609336609336609	.	211560001	211680000	#FF9191	1	0.75
chr1	211680001	211840000	A.1.2.2.1.1.1.1.2.1.1	0.775184275184275	.	211680001	211840000	#FF4848	1	0.875
chr1	211840001	212120000	A.1.1.1.2.2.1.2.1.1.2	0.952088452088452	.	211840001	212120000	#FF0000	1	1
chr1	212120001	212240000	A.1.1.2.1.2.1.2.1.1.1	0.907862407862408	.	212120001	212240000	#FF0000	1	1
chr1	212240001	212440000	A.1.1.2.2.2.2.2.1.2.2	0.852579852579853	.	212240001	212440000	#FF0000	1	1
chr1	212440001	212600000	A.1.1.2.1.2.2.2.2.1	0.891891891891892	.	212440001	212600000	#FF0000	1	1
chr1	212600001	212720000	A.1.2.1.1.1.2.1.1	0.841523341523342	.	212600001	212720000	#FF4848	1	0.875
chr1	212720001	213240000	A.1.1.1.1.1.1.1	1	.	212720001	213240000	#FF0000	1	1
chr1	213240001	213440000	A.1.2.2.2.1.1.1.2.2	0.723587223587224	.	213240001	213440000	#FF4848	1	0.875
chr1	213440001	213840000	B.2.2.1.1.1.1.2.2	0.135135135135135	.	213440001	213840000	#0000FF	1	0.125
chr1	213840001	214400000	B.2.2.2.1.2.1.1.1	0.0343980343980344	.	213840001	214400000	#0000FF	1	0.125
chr1	214400001	214560000	A.2.2.2.1.2.2.2.2	0.504914004914005	.	214400001	214560000	#FFDADA	1	0.625
chr1	214560001	214840000	A.2.2.2.1.2.2.2.1	0.506142506142506	.	214560001	214840000	#FFDADA	1	0.625
chr1	214840001	215080000	B.2.2.1.1.1.1.1.2.2	0.137592137592138	.	214840001	215080000	#0000FF	1	0.125
chr1	215080001	215240000	B.2.1.2.1.2.1.2.1.2	0.189189189189189	.	215080001	215240000	#4848FF	1	0.25
chr1	215240001	215480000	B.2.2.1.1.1.2.1.2.2	0.13022113022113	.	215240001	215480000	#0000FF	1	0.125
chr1	215480001	215680000	B.2.2.1.1.1.2.1.1.1	0.133906633906634	.	215480001	215680000	#0000FF	1	0.125
chr1	215680001	215840000	B.1.1.2.1.1.2.2.2.2.2	0.421375921375921	.	215680001	215840000	#DADAFF	1	0.5
chr1	215840001	216480000	B.2.2.1.2.2.1.2.1.2	0.0638820638820639	.	215840001	216480000	#0000FF	1	0.125
chr1	216480001	216680000	B.2.1.2.2.2.2.1.1.2.1	0.148648648648649	.	216480001	216680000	#4848FF	1	0.25
chr1	216680001	217120000	B.2.1.2.2.2.2.1.1.2.2	0.147420147420147	.	216680001	217120000	#4848FF	1	0.25
chr1	217120001	217600000	B.2.2.1.1.1.2.1.2.1	0.131449631449631	.	217120001	217600000	#0000FF	1	0.125
chr1	217600001	217840000	B.1.1.1.2.1.2.1.2.1.1.1	0.452088452088452	.	217600001	217840000	#DADAFF	1	0.5
chr1	217840001	218440000	B.2.2.1.2.2.1.2.2.1.2	0.0614250614250614	.	217840001	218440000	#0000FF	1	0.125
chr1	218440001	218560000	B.1.1.1.2.1.2.1.2.1.1.2	0.450859950859951	.	218440001	218560000	#DADAFF	1	0.5
chr1	218560001	218720000	B.2.1.1.2.2.2.1	0.218673218673219	.	218560001	218720000	#4848FF	1	0.25
chr1	218720001	219240000	B.2.2.1.1.1.1.1.1.1.1	0.143734643734644	.	218720001	219240000	#0000FF	1	0.125
chr1	219240001	219440000	A.2.1.1.2.1.2.2.2.1	0.643734643734644	.	219240001	219440000	#FF9191	1	0.75
chr1	219440001	219560000	B.1.2.1.1.1.1.1.1	0.398034398034398	.	219440001	219560000	#9191FF	1	0.375
chr1	219560001	219720000	A.2.2.1.1.1.2.2.2	0.57002457002457	.	219560001	219720000	#FFDADA	1	0.625
chr1	219720001	220160000	B.1.2.2.2.2.2.1.1	0.303439803439803	.	219720001	220160000	#9191FF	1	0.375
chr1	220160001	220480000	A.1.1.2.2.2.2.1.1.2.2.1	0.85995085995086	.	220160001	220480000	#FF0000	1	1
chr1	220480001	220840000	B.1.2.2.2.2.2.1.2.1.2	0.300982800982801	.	220480001	220840000	#9191FF	1	0.375
chr1	220840001	220960000	A.2.2.2.2.2.2.1	0.482800982800983	.	220840001	220960000	#FFDADA	1	0.625
chr1	220960001	221120000	B.1.2.2.2.1.2.1.2.2	0.313267813267813	.	220960001	221120000	#9191FF	1	0.375
chr1	221120001	221360000	A.2.2.1.1.1.2.2.1	0.571253071253071	.	221120001	221360000	#FFDADA	1	0.625
chr1	221360001	221880000	B.1.1.2.1.2.2.1.1	0.414004914004914	.	221360001	221880000	#DADAFF	1	0.5
chr1	221880001	222040000	A.1.1.2.1.2.1.2.2.1	0.904176904176904	.	221880001	222040000	#FF0000	1	1
chr1	222040001	222240000	A.1.2.2.2.1.2.1.1.2.2	0.71007371007371	.	222040001	222240000	#FF4848	1	0.875
chr1	222240001	222600000	B.2.1.2.1.1.2.1.2	0.203931203931204	.	222240001	222600000	#4848FF	1	0.25
chr1	222600001	222720000	B.1.1.2.1.1.2.2.2.1.2	0.423832923832924	.	222600001	222720000	#DADAFF	1	0.5
chr1	222720001	222920000	A.1.2.1.2.2.1.1.2.2.1	0.786240786240786	.	222720001	222920000	#FF4848	1	0.875
chr1	222920001	223240000	B.1.2.2.1.1.1.2.1.2	0.352579852579853	.	222920001	223240000	#9191FF	1	0.375
chr1	223240001	223440000	B.1.1.1.2.2.2.1.2.1	0.437346437346437	.	223240001	223440000	#DADAFF	1	0.5
chr1	223440001	223680000	B.2.1.2.2.1.1.2.1.2	0.173218673218673	.	223440001	223680000	#4848FF	1	0.25
chr1	223680001	223800000	A.2.2.2.2.2.1.2.2.2	0.484029484029484	.	223680001	223800000	#FFDADA	1	0.625
chr1	223800001	224160000	A.2.1.1.2.2.1.2.1	0.636363636363636	.	223800001	224160000	#FF9191	1	0.75
chr1	224160001	224320000	A.1.2.2.1.1.2.2.1	0.757985257985258	.	224160001	224320000	#FF4848	1	0.875
chr1	224320001	224640000	A.1.1.1.2.1.1.1.2	0.976658476658477	.	224320001	224640000	#FF0000	1	1
chr1	224640001	224880000	B.1.1.1.2.2.2.1.2.2	0.436117936117936	.	224640001	224880000	#DADAFF	1	0.5
chr1	224880001	225040000	A.2.1.2.2.1.2.1.2	0.595823095823096	.	224880001	225040000	#FF9191	1	0.75
chr1	225040001	225560000	B.2.2.1.2.1.1.2.1.2.2.2	0.0835380835380835	.	225040001	225560000	#0000FF	1	0.125
chr1	225560001	225960000	A.2.2.2.2.2.1.1	0.491400491400491	.	225560001	225960000	#FFDADA	1	0.625
chr1	225960001	226160000	A.1.2.1.2.2.1.1.2.2.2	0.785012285012285	.	225960001	226160000	#FF4848	1	0.875
chr1	226160001	226400000	A.1.1.1.2.1.1.1.1	0.977886977886978	.	226160001	226400000	#FF0000	1	1
chr1	226400001	226600000	A.1.1.2.1.1.1.2.2.2	0.923832923832924	.	226400001	226600000	#FF0000	1	1
chr1	226600001	226800000	B.1.1.1.2.2.2.1.1.1.1	0.443488943488943	.	226600001	226800000	#DADAFF	1	0.5
chr1	226800001	227200000	A.1.2.1.1.2.1.1.2.1.2.2.1	0.832923832923833	.	226800001	227200000	#FF4848	1	0.875
chr1	227200001	227720000	B.2.2.1.1.2.1.2.1	0.117936117936118	.	227200001	227720000	#0000FF	1	0.125
chr1	227720001	228000000	B.1.1.1.2.2.1	0.444717444717445	.	227720001	228000000	#DADAFF	1	0.5
chr1	228000001	228240000	B.2.1.1.2.1.1.1.2.1	0.251842751842752	.	228000001	228240000	#4848FF	1	0.25
chr1	228240001	228400000	A.2.1.1.1.1.1.2.2.2	0.671990171990172	.	228240001	228400000	#FF9191	1	0.75
chr1	228400001	228560000	B.2.1.1.1.1.1.2.1	0.287469287469287	.	228400001	228560000	#4848FF	1	0.25
chr1	228560001	228760000	A.2.2.1.2.2.1.1	0.542997542997543	.	228560001	228760000	#FFDADA	1	0.625
chr1	228760001	229040000	B.1.2.2.1.1.1.1.1	0.356265356265356	.	228760001	229040000	#9191FF	1	0.375
chr1	229040001	229360000	B.2.1.1.2.1.1.1.2.2	0.250614250614251	.	229040001	229360000	#4848FF	1	0.25
chr1	229360001	229600000	A.2.1.2.1.2.1.2.2.1	0.610565110565111	.	229360001	229600000	#FF9191	1	0.75
chr1	229600001	229800000	A.1.2.2.1.1.1.1.2.2	0.772727272727273	.	229600001	229800000	#FF4848	1	0.875
chr1	229800001	230200000	B.1.2.1.2.2.1.2.1	0.364864864864865	.	229800001	230200000	#9191FF	1	0.375
chr1	230200001	230440000	A.1.2.2.1.1.1.1.1.2	0.776412776412776	.	230200001	230440000	#FF4848	1	0.875
chr1	230440001	230720000	B.2.1.2.2.1.1.2.2.2.1	0.170761670761671	.	230440001	230720000	#4848FF	1	0.25
chr1	230720001	231000000	B.1.2.2.2.2.1.2.1	0.305896805896806	.	230720001	231000000	#9191FF	1	0.375
chr1	231000001	231200000	A.2.2.2.1.2.2.1.1.2	0.508599508599509	.	231000001	231200000	#FFDADA	1	0.625
chr1	231200001	231320000	B.2.1.1.1.1.1.1.1.2.2	0.292383292383292	.	231200001	231320000	#4848FF	1	0.25
chr1	231320001	231760000	A.1.2.2.2.1.2.2.1	0.707616707616708	.	231320001	231760000	#FF4848	1	0.875
chr1	231760001	232040000	B.2.2.1.2.1.1.2.1.1.1	0.0909090909090909	.	231760001	232040000	#0000FF	1	0.125
chr1	232040001	232680000	B.2.2.2.2.1.2.1.2	0.00982800982800983	.	232040001	232680000	#0000FF	1	0.125
chr1	232680001	233000000	B.2.1.2.1.1.2.1.1	0.205159705159705	.	232680001	233000000	#4848FF	1	0.25
chr1	233000001	233360000	B.1.1.2.2.1.2.2.1	0.404176904176904	.	233000001	233360000	#DADAFF	1	0.5
chr1	233360001	233640000	B.1.1.1.2.1.1.2.1.1	0.459459459459459	.	233360001	233640000	#DADAFF	1	0.5
chr1	233640001	233880000	A.1.2.1.2.2.1.2.1	0.783783783783784	.	233640001	233880000	#FF4848	1	0.875
chr1	233880001	234280000	B.2.1.1.1.1.1.1.1.2.1	0.293611793611794	.	233880001	234280000	#4848FF	1	0.25
chr1	234280001	234520000	A.2.1.1.1.1.1.2.2.1.2	0.673218673218673	.	234280001	234520000	#FF9191	1	0.75
chr1	234520001	234880000	A.1.1.1.2.2.1.2.1.1.1.1	0.954545454545455	.	234520001	234880000	#FF0000	1	1
chr1	234880001	235000000	A.1.2.2.1.2.1.1.2.1	0.749385749385749	.	234880001	235000000	#FF4848	1	0.875
chr1	235000001	235120000	A.1.1.2.1.2.2.2.2.2	0.890663390663391	.	235000001	235120000	#FF0000	1	1
chr1	235120001	235200000	A.1.1.1.1.1.1.2.1.2	0.997542997542998	.	235120001	235200000	#FF0000	1	1
chr1	235240001	235680000	A.1.1.1.1.1.1.2.1.2	0.997542997542998	.	235240001	235680000	#FF0000	1	1
chr1	235680001	235920000	A.2.1.1.1.1.1.1.2	0.680589680589681	.	235680001	235920000	#FF9191	1	0.75
chr1	235920001	236160000	A.1.1.1.2.2.1.2.1.1.1.2	0.953316953316953	.	235920001	236160000	#FF0000	1	1
chr1	236160001	236440000	A.1.1.2.1.1.1.2.1.1	0.931203931203931	.	236160001	236440000	#FF0000	1	1
chr1	236440001	236760000	A.1.2.1.2.2.1.1.2.1	0.787469287469287	.	236440001	236760000	#FF4848	1	0.875
chr1	236760001	236920000	B.1.1.2.1.1.2.2.2.1.1	0.425061425061425	.	236760001	236920000	#DADAFF	1	0.5
chr1	236920001	237080000	A.2.2.2.1.2.2.1.1.1	0.50982800982801	.	236920001	237080000	#FFDADA	1	0.625
chr1	237080001	237400000	B.2.2.1.1.1.1.2.1	0.136363636363636	.	237080001	237400000	#0000FF	1	0.125
chr1	237400001	237720000	B.2.2.1.1.1.1.1.1.1.2	0.142506142506143	.	237400001	237720000	#0000FF	1	0.125
chr1	237720001	237960000	B.2.1.2.2.2.2.1.1.1	0.14987714987715	.	237720001	237960000	#4848FF	1	0.25
chr1	237960001	238120000	B.2.1.1.1.2.2.2.2	0.254299754299754	.	237960001	238120000	#4848FF	1	0.25
chr1	238120001	238400000	B.1.2.1.1.2.2.2	0.373464373464373	.	238120001	238400000	#9191FF	1	0.375
chr1	238400001	238840000	B.2.2.1.1.1.2.2.1.2	0.127764127764128	.	238400001	238840000	#0000FF	1	0.125
chr1	238840001	239040000	B.2.1.2.2.2.2.2	0.144963144963145	.	238840001	239040000	#4848FF	1	0.25
chr1	239040001	239560000	B.2.2.1.2.2.2.2	0.0503685503685504	.	239040001	239560000	#0000FF	1	0.125
chr1	239560001	240040000	B.2.2.1.2.2.1.2.2.2	0.0601965601965602	.	239560001	240040000	#0000FF	1	0.125
chr1	240040001	240360000	B.2.2.1.1.1.2.1.1.2	0.132678132678133	.	240040001	240360000	#0000FF	1	0.125
chr1	240360001	240600000	B.2.2.1.1.1.2.2.1.1	0.128992628992629	.	240360001	240600000	#0000FF	1	0.125
chr1	240600001	240800000	B.2.1.2.1.2.1.2.2	0.187960687960688	.	240600001	240800000	#4848FF	1	0.25
chr1	240800001	241160000	B.2.2.1.1.1.1.1.1.2	0.141277641277641	.	240800001	241160000	#0000FF	1	0.125
chr1	241160001	241640000	B.2.2.1.1.1.2.2.2	0.126535626535627	.	241160001	241640000	#0000FF	1	0.125
chr1	241640001	241840000	A.2.2.1.1.1.1.2.1.1	0.578624078624079	.	241640001	241840000	#FFDADA	1	0.625
chr1	241840001	241960000	B.1.2.2.2.1.2.2.1.1	0.312039312039312	.	241840001	241960000	#9191FF	1	0.375
chr1	241960001	242440000	B.1.2.2.1.1.2.1.2	0.346437346437346	.	241960001	242440000	#9191FF	1	0.375
chr1	242440001	242600000	B.2.1.2.1.2.1.1.2.1	0.195331695331695	.	242440001	242600000	#4848FF	1	0.25
chr1	242600001	242920000	B.2.2.1.2.1.1.2.1.2.1.2	0.085995085995086	.	242600001	242920000	#0000FF	1	0.125
chr1	242920001	243240000	B.2.1.1.1.1.2.1.2.2.2	0.277641277641278	.	242920001	243240000	#4848FF	1	0.25
chr1	243240001	243480000	A.1.2.1.1.2.1.2.1.2.2.1	0.824324324324324	.	243240001	243480000	#FF4848	1	0.875
chr1	243480001	243800000	A.2.2.1.1.1.2.1.2	0.572481572481572	.	243480001	243800000	#FFDADA	1	0.625
chr1	243800001	244040000	A.2.2.2.1.2.2.1.2	0.507371007371007	.	243800001	244040000	#FFDADA	1	0.625
chr1	244040001	244160000	B.1.2.2.1.1.2.2.2.1.2	0.339066339066339	.	244040001	244160000	#9191FF	1	0.375
chr1	244160001	244440000	B.1.1.2.2.1.2.2.2	0.402948402948403	.	244160001	244440000	#DADAFF	1	0.5
chr1	244440001	244640000	A.1.2.2.1.1.1.1.1.1.1	0.778869778869779	.	244440001	244640000	#FF4848	1	0.875
chr1	244640001	244760000	B.1.2.1.1.1.1.2.2.1	0.394348894348894	.	244640001	244760000	#9191FF	1	0.375
chr1	244760001	244960000	A.2.2.1.2.1.2.2.1	0.545454545454545	.	244760001	244960000	#FFDADA	1	0.625
chr1	244960001	245200000	A.1.2.1.1.2.1.1.2.1.1	0.835380835380835	.	244960001	245200000	#FF4848	1	0.875
chr1	245200001	245760000	B.2.1.2.2.1.1.2.2.2.2	0.16953316953317	.	245200001	245760000	#4848FF	1	0.25
chr1	245760001	246040000	B.1.1.1.2.1.1.2.1.2	0.458230958230958	.	245760001	246040000	#DADAFF	1	0.5
chr1	246040001	246200000	A.2.1.2.1.1.1.1.2	0.625307125307125	.	246040001	246200000	#FF9191	1	0.75
chr1	246200001	246680000	A.2.1.1.1.1.1.2.2.1.1.1	0.675675675675676	.	246200001	246680000	#FF9191	1	0.75
chr1	246680001	246840000	A.1.1.2.2.2.2.1.1.2.2.2	0.858722358722359	.	246680001	246840000	#FF0000	1	1
chr1	246840001	247120000	A.1.2.1.2.2.1.1.1	0.788697788697789	.	246840001	247120000	#FF4848	1	0.875
chr1	247120001	247360000	A.1.2.2.2.1.1.1.1	0.727272727272727	.	247120001	247360000	#FF4848	1	0.875
chr1	247360001	247640000	A.2.1.1.1.1.2.1	0.670761670761671	.	247360001	247640000	#FF9191	1	0.75
chr1	247640001	248400000	B.2.2.2.1.2.2.1.2.1	0.0233415233415233	.	247640001	248400000	#0000FF	1	0.125
chr1	248400001	248560000	B.1.1.2.1.2.2.2.2	0.41031941031941	.	248400001	248560000	#DADAFF	1	0.5
chr1	248560001	248720000	A.1.2.2.1.1.2.1.2.1	0.76044226044226	.	248560001	248720000	#FF4848	1	0.875
chr1	248800001	248840000	A.1.2.2.1.1.2.1.2.1	0.76044226044226	.	248800001	248840000	#FF4848	1	0.875
chr1	248840001	248920000	A.2.1.1.2.1.1.2.1	0.648648648648649	.	248840001	248920000	#FF9191	1	0.75
chr1	249040001	249120000	A.2.1.1.2.1.1.2.1	0.648648648648649	.	249040001	249120000	#FF9191	1	0.75
chr1	249120001	249240000	A.1.2.1.2.2.1.2.2	0.782555282555283	.	249120001	249240000	#FF4848	1	0.875
chr2	1	200000	B.2.1.1.2.1.2.1.1.1	0.281622911694511	.	1	200000	#4848FF	1	0.25
chr2	200001	320000	B.1.1.1.2.2.2.1.1.1.2	0.449880668257757	.	200001	320000	#DADAFF	1	0.5
chr2	320001	640000	B.2.1.2.1.2.2.1.2.2	0.200477326968974	.	320001	640000	#4848FF	1	0.25
chr2	640001	760000	A.2.2.1.2.2.2.1.2	0.547732696897375	.	640001	760000	#FFDADA	1	0.625
chr2	760001	960000	B.2.1.1.2.1.2.2.1.2.1	0.274463007159905	.	760001	960000	#4848FF	1	0.25
chr2	960001	1080000	B.2.1.1.2.2.2.2.1	0.244630071599045	.	960001	1080000	#4848FF	1	0.25
chr2	1080001	1480000	B.2.2.2.1.1.2.1.2.1.1	0.0489260143198091	.	1080001	1480000	#0000FF	1	0.125
chr2	1480001	1760000	B.2.1.2.2.2.2.2.2.2.1.2	0.153937947494033	.	1480001	1760000	#4848FF	1	0.25
chr2	1760001	1960000	B.2.1.2.1.2.1.2.2.1	0.215990453460621	.	1760001	1960000	#4848FF	1	0.25
chr2	1960001	2320000	B.2.2.1.2.1.2.2.1	0.094272076372315	.	1960001	2320000	#0000FF	1	0.125
chr2	2320001	2520000	B.2.2.1.2.1.1.1.1.2.2	0.110978520286396	.	2320001	2520000	#0000FF	1	0.125
chr2	2520001	2840000	B.2.1.2.1.2.1.2.2.2.2	0.213603818615752	.	2520001	2840000	#4848FF	1	0.25
chr2	2840001	3160000	B.1.2.1.1.2.2.2.1	0.380668257756563	.	2840001	3160000	#9191FF	1	0.375
chr2	3160001	3360000	A.2.1.1.1.2.1.2.1	0.678997613365155	.	3160001	3360000	#FF9191	1	0.75
chr2	3360001	3520000	A.1.1.2.2.2.2.1.1.1.2	0.84964200477327	.	3360001	3520000	#FF0000	1	1
chr2	3560001	3720000	A.1.1.2.2.2.2.1.1.1.2	0.84964200477327	.	3560001	3720000	#FF0000	1	1
chr2	3720001	4120000	B.2.1.2.1.2.2.1.2.1.1.2	0.205250596658711	.	3720001	4120000	#4848FF	1	0.25
chr2	4120001	4560000	B.2.2.2.1.2.2.1.1	0.0214797136038186	.	4120001	4560000	#0000FF	1	0.125
chr2	4560001	4720000	B.2.2.1.1.1.1.2.2.1	0.145584725536993	.	4560001	4720000	#0000FF	1	0.125
chr2	4720001	4960000	B.2.2.2.1.1.2.1.2.2.1.2	0.0441527446300716	.	4720001	4960000	#0000FF	1	0.125
chr2	4960001	5000000	B.2.2.2.1.1.2.1.1.1.2.1	0.0536992840095465	.	4960001	5000000	#0000FF	1	0.125
chr2	5120001	5400000	B.2.2.2.1.1.2.1.1.1.2.1	0.0536992840095465	.	5120001	5400000	#0000FF	1	0.125
chr2	5400001	5800000	B.2.2.2.1.1.2.1.1.1.1.1	0.0560859188544153	.	5400001	5800000	#0000FF	1	0.125
chr2	5800001	6400000	B.2.1.2.2.2.2.2.2.1.2.2	0.157517899761337	.	5800001	6400000	#4848FF	1	0.25
chr2	6400001	6560000	A.2.2.1.1.2.1.1	0.578758949880668	.	6400001	6560000	#FFDADA	1	0.625
chr2	6560001	6960000	B.2.1.1.2.1.2.2.1.2.2.2.1	0.272076372315036	.	6560001	6960000	#4848FF	1	0.25
chr2	6960001	7160000	A.2.1.1.2.1.2.2	0.663484486873508	.	6960001	7160000	#FF9191	1	0.75
chr2	7160001	7560000	A.2.2.2.2.1.1.1	0.507159904534606	.	7160001	7560000	#FFDADA	1	0.625
chr2	7560001	7800000	A.2.1.1.1.1.2	0.684964200477327	.	7560001	7800000	#FF9191	1	0.75
chr2	7800001	8160000	A.1.2.2.1.1.1.2	0.737470167064439	.	7800001	8160000	#FF4848	1	0.875
chr2	8160001	8360000	A.1.2.1.2.2.2.2.1.2	0.744630071599045	.	8160001	8360000	#FF4848	1	0.875
chr2	8360001	8560000	A.1.2.1.1.1.1.1.1.2.2	0.83054892601432	.	8360001	8560000	#FF4848	1	0.875
chr2	8560001	8760000	A.1.1.2.1.1.1.1.1.2.2	0.922434367541766	.	8560001	8760000	#FF0000	1	1
chr2	8760001	8920000	A.1.2.2.1.1.1.1.1.1	0.742243436754177	.	8760001	8920000	#FF4848	1	0.875
chr2	8920001	9320000	A.1.1.2.2.1.2.2.1.1.1	0.874701670644391	.	8920001	9320000	#FF0000	1	1
chr2	9320001	9560000	A.2.2.1.2.1.1.2.1.2	0.558472553699284	.	9320001	9560000	#FFDADA	1	0.625
chr2	9560001	9800000	A.1.1.1.2.1.1.2.2.2	0.957040572792363	.	9560001	9800000	#FF0000	1	1
chr2	9800001	10040000	A.1.1.2.1.2.1.2.2.2	0.898568019093079	.	9800001	10040000	#FF0000	1	1
chr2	10040001	10320000	A.1.1.2.1.2.1.2.2.1	0.899761336515513	.	10040001	10320000	#FF0000	1	1
chr2	10320001	10440000	A.2.1.2.1.2.1.1.1.2.2	0.63126491646778	.	10320001	10440000	#FF9191	1	0.75
chr2	10440001	10600000	A.1.2.2.1.2.1.1.1	0.727923627684964	.	10440001	10600000	#FF4848	1	0.875
chr2	10600001	10720000	A.2.1.2.1.2.2.2.1.2	0.614558472553699	.	10600001	10720000	#FF9191	1	0.75
chr2	10720001	10960000	A.1.2.1.1.2.2.2.2.2.1	0.788782816229117	.	10720001	10960000	#FF4848	1	0.875
chr2	10960001	11280000	A.2.2.2.1.1.1.1.2.2.2	0.5381861575179	.	10960001	11280000	#FFDADA	1	0.625
chr2	11280001	11640000	A.1.2.1.1.2.1.2.1.1	0.806682577565632	.	11280001	11640000	#FF4848	1	0.875
chr2	11640001	11840000	A.2.2.1.2.2.2.2	0.54653937947494	.	11640001	11840000	#FFDADA	1	0.625
chr2	11840001	12240000	A.1.2.1.1.1.1.2.2.2.1	0.824582338902148	.	11840001	12240000	#FF4848	1	0.875
chr2	12240001	12440000	A.2.1.2.2.1.1.2.1.1	0.606205250596659	.	12240001	12440000	#FF9191	1	0.75
chr2	12440001	12720000	A.2.2.1.2.2.2.1.1.2	0.548926014319809	.	12440001	12720000	#FFDADA	1	0.625
chr2	12720001	12880000	B.1.1.1.2.2.2.1.2	0.447494033412888	.	12720001	12880000	#DADAFF	1	0.5
chr2	12880001	13160000	B.2.1.1.2.1.2.2.1.2.2.1	0.27326968973747	.	12880001	13160000	#4848FF	1	0.25
chr2	13160001	13320000	B.1.2.2.1.1.1.1	0.361575178997613	.	13160001	13320000	#9191FF	1	0.375
chr2	13320001	13600000	A.2.2.1.1.2.1.2.2.1	0.5763723150358	.	13320001	13600000	#FFDADA	1	0.625
chr2	13600001	13760000	A.1.2.1.2.2.2.1.2	0.752983293556086	.	13600001	13760000	#FF4848	1	0.875
chr2	13760001	13920000	A.2.1.1.1.1.1.2	0.686157517899761	.	13760001	13920000	#FF9191	1	0.75
chr2	13920001	14040000	A.2.2.1.1.2.1.2.1	0.577565632458234	.	13920001	14040000	#FFDADA	1	0.625
chr2	14040001	14400000	A.2.2.2.2.2.2	0.488066825775656	.	14040001	14400000	#FFDADA	1	0.625
chr2	14400001	14600000	A.2.2.1.1.2.1.2.2.2	0.575178997613365	.	14400001	14600000	#FFDADA	1	0.625
chr2	14600001	15000000	B.2.1.1.1.1.2.1	0.31145584725537	.	14600001	15000000	#4848FF	1	0.25
chr2	15000001	15280000	B.1.2.2.2.2.1.2.1.1.1	0.326968973747017	.	15000001	15280000	#9191FF	1	0.375
chr2	15280001	15440000	A.2.2.1.1.2.2.2.1	0.571599045346062	.	15280001	15440000	#FFDADA	1	0.625
chr2	15440001	15760000	A.1.2.2.2.2.2.2.2.2	0.68854415274463	.	15440001	15760000	#FF4848	1	0.875
chr2	15760001	16280000	B.2.1.1.2.1.1.2.1.1	0.288782816229117	.	15760001	16280000	#4848FF	1	0.25
chr2	16320001	16440000	B.2.1.1.2.1.2.2.1.2.2.2.2	0.270883054892601	.	16320001	16440000	#4848FF	1	0.25
chr2	16440001	16760000	B.2.1.2.2.2.1.1.1.2	0.174224343675418	.	16440001	16760000	#4848FF	1	0.25
chr2	16760001	16920000	A.2.2.2.1.1.2.2.2.1.1	0.521479713603819	.	16760001	16920000	#FFDADA	1	0.625
chr2	16920001	17360000	B.2.2.1.1.1.1.1.2	0.15035799522673	.	16920001	17360000	#0000FF	1	0.125
chr2	17360001	17840000	B.2.1.1.2.1.2.1.2.1	0.278042959427208	.	17360001	17840000	#4848FF	1	0.25
chr2	17840001	18040000	A.1.2.2.2.2.1.2.2.1	0.700477326968974	.	17840001	18040000	#FF4848	1	0.875
chr2	18040001	18400000	B.2.1.2.1.2.2.1.2.1.1.1	0.206443914081146	.	18040001	18400000	#4848FF	1	0.25
chr2	18400001	18640000	B.2.1.2.1.2.2.1.2.1.2.2.2	0.201670644391408	.	18400001	18640000	#4848FF	1	0.25
chr2	18640001	18800000	B.1.2.1.2.2.2.2	0.362768496420048	.	18640001	18800000	#9191FF	1	0.375
chr2	18800001	19040000	B.2.1.2.1.2.2.1.2.1.2.2.1	0.202863961813842	.	18800001	19040000	#4848FF	1	0.25
chr2	19040001	19200000	B.2.1.1.2.1.2.1.1.2.2	0.279236276849642	.	19040001	19200000	#4848FF	1	0.25
chr2	19240001	19280000	B.2.1.1.2.1.2.1.1.2.2	0.279236276849642	.	19240001	19280000	#4848FF	1	0.25
chr2	19280001	19480000	B.2.1.2.1.2.2.1.1.1.2.1.2	0.210023866348449	.	19280001	19480000	#4848FF	1	0.25
chr2	19480001	19600000	B.1.2.1.1.2.2.1.1	0.383054892601432	.	19480001	19600000	#9191FF	1	0.375
chr2	19600001	20080000	B.2.1.1.2.1.2.1.2.2	0.276849642004773	.	19600001	20080000	#4848FF	1	0.25
chr2	20080001	20400000	A.1.1.2.2.2.1.2.1.1	0.861575178997613	.	20080001	20400000	#FF0000	1	1
chr2	20400001	20560000	A.1.1.2.1.2.2.1.1.1.1	0.897374701670644	.	20400001	20560000	#FF0000	1	1
chr2	20560001	20840000	A.1.2.1.1.1.1.2.2.2.2	0.823389021479714	.	20560001	20840000	#FF4848	1	0.875
chr2	20840001	21040000	A.2.1.2.1.1.2.2.1.2	0.638424821002387	.	20840001	21040000	#FF9191	1	0.75
chr2	21040001	21280000	B.1.2.1.1.2.2.2.2.2	0.37708830548926	.	21040001	21280000	#9191FF	1	0.375
chr2	21280001	21560000	B.2.1.2.2.2.1.1.1.1	0.175417661097852	.	21280001	21560000	#4848FF	1	0.25
chr2	21560001	21720000	B.2.1.2.1.2.2.1.1.1.2.2	0.208830548926014	.	21560001	21720000	#4848FF	1	0.25
chr2	21720001	22120000	B.2.2.2.1.2.2.2.1.2.2	0.0167064439140811	.	21720001	22120000	#0000FF	1	0.125
chr2	22120001	22480000	B.2.2.2.1.2.2.2.1.2.1	0.0178997613365155	.	22120001	22480000	#0000FF	1	0.125
chr2	22480001	22680000	B.2.2.1.1.2.2.2.2.2	0.114558472553699	.	22480001	22680000	#0000FF	1	0.125
chr2	22680001	22800000	B.2.1.2.2.2.2.1.2.2.1	0.164677804295943	.	22680001	22800000	#4848FF	1	0.25
chr2	22800001	23560000	B.2.2.2.1.1.1.1	0.0632458233890215	.	22800001	23560000	#0000FF	1	0.125
chr2	23560001	23960000	A.2.1.2.1.2.1.1.2	0.630071599045346	.	23560001	23960000	#FF9191	1	0.75
chr2	23960001	24480000	A.1.1.1.1.1.1.2.2	0.997613365155131	.	23960001	24480000	#FF0000	1	1
chr2	24480001	24600000	A.1.1.2.1.2.2.2.2.1.2	0.887828162291169	.	24480001	24600000	#FF0000	1	1
chr2	24600001	25200000	A.1.1.1.1.1.2.1.2.1.2	0.992840095465394	.	24600001	25200000	#FF0000	1	1
chr2	25200001	25400000	A.1.2.2.1.2.2.1.1	0.715990453460621	.	25200001	25400000	#FF4848	1	0.875
chr2	25400001	25840000	A.1.1.1.1.2.1.2.2.2	0.973747016706444	.	25400001	25840000	#FF0000	1	1
chr2	25840001	26120000	A.1.1.2.2.1.1.2.2.1	0.879474940334129	.	25840001	26120000	#FF0000	1	1
chr2	26120001	26240000	A.1.2.2.1.2.2.1.2	0.714797136038186	.	26120001	26240000	#FF4848	1	0.875
chr2	26240001	26640000	A.1.1.2.1.2.1.2.1.1.1.1	0.904534606205251	.	26240001	26640000	#FF0000	1	1
chr2	26640001	26960000	A.2.2.2.2.1.2.1.2.1	0.502386634844869	.	26640001	26960000	#FFDADA	1	0.625
chr2	26960001	27240000	A.2.1.1.2.2.2.1.1.2.2.2	0.656324582338902	.	26960001	27240000	#FF9191	1	0.75
chr2	27240001	27680000	A.1.1.2.1.2.1.2.1.1.1.2	0.903341288782816	.	27240001	27680000	#FF0000	1	1
chr2	27680001	27920000	A.1.2.1.2.1.1.2.2	0.780429594272076	.	27680001	27920000	#FF4848	1	0.875
chr2	27920001	28080000	A.2.1.2.2.2.2.2	0.590692124105012	.	27920001	28080000	#FF9191	1	0.75
chr2	28080001	28240000	A.2.1.1.2.2.1.2	0.66109785202864	.	28080001	28240000	#FF9191	1	0.75
chr2	28240001	28520000	A.2.1.2.2.2.1.2.2	0.594272076372315	.	28240001	28520000	#FF9191	1	0.75
chr2	28520001	28640000	A.2.1.1.2.2.2.2.1	0.653937947494033	.	28520001	28640000	#FF9191	1	0.75
chr2	28640001	28960000	A.2.1.2.1.2.2.2.1.1.1	0.616945107398568	.	28640001	28960000	#FF9191	1	0.75
chr2	28960001	29160000	A.1.2.1.1.2.1.1.1.2	0.809069212410501	.	28960001	29160000	#FF4848	1	0.875
chr2	29160001	29280000	A.2.1.2.1.2.1.1.1.2.1	0.632458233890215	.	29160001	29280000	#FF9191	1	0.75
chr2	29280001	29440000	A.1.2.1.2.1.2.1.1.2.2.2	0.774463007159905	.	29280001	29440000	#FF4848	1	0.875
chr2	29440001	29880000	B.1.1.2.1.2.1.2.2	0.424821002386635	.	29440001	29880000	#DADAFF	1	0.5
chr2	29880001	30360000	B.1.1.2.1.2.1.1.2.1.1	0.430787589498807	.	29880001	30360000	#DADAFF	1	0.5
chr2	30360001	30680000	A.1.1.2.2.2.2.1.2.1.2	0.844868735083532	.	30360001	30680000	#FF0000	1	1
chr2	30680001	30920000	A.1.2.1.1.2.1.2.1.2	0.805489260143198	.	30680001	30920000	#FF4848	1	0.875
chr2	30920001	31120000	B.1.2.1.1.2.1.2.1.1.2	0.390214797136038	.	30920001	31120000	#9191FF	1	0.375
chr2	31120001	31400000	B.1.2.1.1.1.1.2.1	0.400954653937947	.	31120001	31400000	#9191FF	1	0.375
chr2	31400001	31560000	A.2.2.1.2.1.1.2.1.1.2	0.559665871121718	.	31400001	31560000	#FFDADA	1	0.625
chr2	31560001	32080000	B.1.2.2.2.1.2.2.1	0.340095465393795	.	31560001	32080000	#9191FF	1	0.375
chr2	32080001	32280000	A.1.1.1.2.2.2.2.2.1.2.2	0.928400954653938	.	32080001	32280000	#FF0000	1	1
chr2	32280001	32560000	A.1.1.2.1.2.2.1.1.1.2.2	0.894988066825776	.	32280001	32560000	#FF0000	1	1
chr2	32560001	32760000	A.1.1.2.1.2.2.1.1.1.2.1	0.89618138424821	.	32560001	32760000	#FF0000	1	1
chr2	32760001	33000000	A.1.1.2.2.2.2.1.1.2.1	0.848448687350835	.	32760001	33000000	#FF0000	1	1
chr2	33000001	33160000	A.2.2.2.1.1.2.2.1.1.2	0.526252983293556	.	33000001	33160000	#FFDADA	1	0.625
chr2	33160001	33400000	B.1.2.1.1.2.2.2.2.1.1	0.379474940334129	.	33160001	33400000	#9191FF	1	0.375
chr2	33400001	33640000	B.1.1.1.2.2.2.1.1.1.1	0.451073985680191	.	33400001	33640000	#DADAFF	1	0.5
chr2	33640001	33840000	A.1.2.1.2.2.2.2.2	0.743436754176611	.	33640001	33840000	#FF4848	1	0.875
chr2	33840001	34040000	B.1.2.1.1.2.2.1.2	0.381861575178998	.	33840001	34040000	#9191FF	1	0.375
chr2	34040001	34400000	B.2.1.2.2.2.2.1.1.2	0.168257756563246	.	34040001	34400000	#4848FF	1	0.25
chr2	34400001	34640000	B.2.1.1.2.2.1.2.1	0.258949880668258	.	34400001	34640000	#4848FF	1	0.25
chr2	34640001	34840000	B.2.1.2.1.1.1.2.1	0.238663484486873	.	34640001	34840000	#4848FF	1	0.25
chr2	34840001	35000000	B.1.1.2.2.1.1.1	0.418854415274463	.	34840001	35000000	#DADAFF	1	0.5
chr2	35000001	35240000	B.2.1.2.1.2.2.1.1.2	0.20763723150358	.	35000001	35240000	#4848FF	1	0.25
chr2	35240001	35560000	B.2.2.1.2.2.2.1.1.2.2	0.0799522673031026	.	35240001	35560000	#0000FF	1	0.125
chr2	35560001	35720000	B.2.1.2.1.2.2.1.1.1.1	0.212410501193317	.	35560001	35720000	#4848FF	1	0.25
chr2	35720001	36000000	B.2.2.2.1.1.2.1.1.1.2.2.1	0.0525059665871122	.	35720001	36000000	#0000FF	1	0.125
chr2	36000001	36400000	B.2.1.2.2.2.2.1.1.1	0.16945107398568	.	36000001	36400000	#4848FF	1	0.25
chr2	36400001	36520000	B.1.2.1.1.1.2.1.2	0.397374701670644	.	36400001	36520000	#9191FF	1	0.375
chr2	36520001	36720000	B.1.2.1.1.1.2.1.1	0.398568019093079	.	36520001	36720000	#9191FF	1	0.375
chr2	36720001	36880000	A.2.2.1.2.2.2.1.1.1	0.550119331742243	.	36720001	36880000	#FFDADA	1	0.625
chr2	36880001	37080000	A.2.2.2.2.1.1.2.2	0.504773269689737	.	36880001	37080000	#FFDADA	1	0.625
chr2	37080001	37640000	A.1.1.1.1.1.1.1	1	.	37080001	37640000	#FF0000	1	1
chr2	37640001	37760000	A.1.2.1.1.2.2.1.2	0.798329355608592	.	37640001	37760000	#FF4848	1	0.875
chr2	37760001	37920000	A.1.1.1.2.2.1.2	0.940334128878282	.	37760001	37920000	#FF0000	1	1
chr2	37920001	38080000	A.1.2.2.1.2.1.2.2.1	0.718377088305489	.	37920001	38080000	#FF4848	1	0.875
chr2	38080001	38520000	A.1.1.1.1.2.1.1.2.2	0.979713603818616	.	38080001	38520000	#FF0000	1	1
chr2	38520001	38640000	A.1.1.2.2.1.2.1.1	0.87708830548926	.	38520001	38640000	#FF0000	1	1
chr2	38640001	39040000	A.1.1.1.1.2.1.2.2.1.1	0.976133651551313	.	38640001	39040000	#FF0000	1	1
chr2	39040001	39400000	A.1.2.1.1.1.1.2.1	0.826968973747017	.	39040001	39400000	#FF4848	1	0.875
chr2	39400001	39760000	A.1.2.2.2.2.1.2.2.2	0.699284009546539	.	39400001	39760000	#FF4848	1	0.875
chr2	39760001	40040000	B.1.1.2.1.1.2.2.2	0.433174224343675	.	39760001	40040000	#DADAFF	1	0.5
chr2	40040001	40440000	B.2.2.1.2.1.1.1.2.1	0.109785202863962	.	40040001	40440000	#0000FF	1	0.125
chr2	40440001	40800000	B.2.1.2.2.2.2.2.2.1.2.1	0.158711217183771	.	40440001	40800000	#4848FF	1	0.25
chr2	40800001	41080000	B.2.2.1.1.1.1.2.2.2	0.144391408114558	.	40800001	41080000	#0000FF	1	0.125
chr2	41080001	41600000	B.2.2.2.1.2.2.2.1.1	0.0190930787589499	.	41080001	41600000	#0000FF	1	0.125
chr2	41600001	41880000	B.2.1.2.1.2.2.1.2.1.2.1	0.204057279236277	.	41600001	41880000	#4848FF	1	0.25
chr2	41880001	42080000	B.1.1.2.1.2.2.1	0.423627684964201	.	41880001	42080000	#DADAFF	1	0.5
chr2	42080001	42320000	A.2.1.2.2.1.1.2.1.2	0.605011933174224	.	42080001	42320000	#FF9191	1	0.75
chr2	42320001	42600000	A.1.1.1.2.1.2.1.1	0.955847255369928	.	42320001	42600000	#FF0000	1	1
chr2	42600001	42760000	A.2.1.1.2.1.1.2.2.1	0.667064439140811	.	42600001	42760000	#FF9191	1	0.75
chr2	42760001	42960000	A.1.1.2.2.1.1.1.1	0.885441527446301	.	42760001	42960000	#FF0000	1	1
chr2	42960001	43360000	A.1.1.2.2.1.1.2.1.2.1	0.881861575178998	.	42960001	43360000	#FF0000	1	1
chr2	43360001	43600000	A.1.1.1.2.2.2.1.2.1.1.2	0.936754176610978	.	43360001	43600000	#FF0000	1	1
chr2	43600001	43840000	A.1.1.2.1.1.1.1.1.1	0.926014319809069	.	43600001	43840000	#FF0000	1	1
chr2	43840001	44120000	A.2.1.2.1.2.2.2.1.1.2	0.615751789976134	.	43840001	44120000	#FF9191	1	0.75
chr2	44120001	44240000	A.1.2.1.2.1.2.1.1.2.1	0.776849642004773	.	44120001	44240000	#FF4848	1	0.875
chr2	44240001	44640000	A.1.1.2.2.1.1.2.1.2.2	0.880668257756563	.	44240001	44640000	#FF0000	1	1
chr2	44640001	44760000	A.2.1.1.2.2.2.2.2	0.652744630071599	.	44640001	44760000	#FF9191	1	0.75
chr2	44760001	45040000	A.1.2.1.2.1.1.1.2	0.782816229116945	.	44760001	45040000	#FF4848	1	0.875
chr2	45040001	45240000	A.2.2.1.1.1.2.2.1	0.582338902147971	.	45040001	45240000	#FFDADA	1	0.625
chr2	45240001	45640000	B.1.1.2.1.2.1.1.2.2	0.428400954653938	.	45240001	45640000	#DADAFF	1	0.5
chr2	45640001	46160000	A.1.1.1.2.1.2.2.2.1	0.952267303102625	.	45640001	46160000	#FF0000	1	1
chr2	46160001	46400000	A.1.2.2.2.1.1.1.2.1	0.710023866348449	.	46160001	46400000	#FF4848	1	0.875
chr2	46400001	46560000	A.1.2.1.2.1.2.1.1.1.2	0.778042959427208	.	46400001	46560000	#FF4848	1	0.875
chr2	46560001	46680000	A.2.1.2.1.2.2.1.1.2	0.619331742243437	.	46560001	46680000	#FF9191	1	0.75
chr2	46680001	46880000	A.1.1.2.1.2.2.2.2.1.1	0.889021479713604	.	46680001	46880000	#FF0000	1	1
chr2	46880001	47120000	A.1.2.2.2.1.1.1.2.2	0.708830548926014	.	46880001	47120000	#FF4848	1	0.875
chr2	47120001	47240000	A.1.2.1.1.2.1.1.2	0.807875894988067	.	47120001	47240000	#FF4848	1	0.875
chr2	47240001	47560000	A.1.2.1.1.2.2.2.1.1.1.1	0.797136038186158	.	47240001	47560000	#FF4848	1	0.875
chr2	47560001	47720000	A.1.2.1.2.1.2.1.1.2.2.1	0.775656324582339	.	47560001	47720000	#FF4848	1	0.875
chr2	47720001	47920000	A.2.1.2.1.2.1.1.1.1	0.633651551312649	.	47720001	47920000	#FF9191	1	0.75
chr2	47920001	48160000	A.1.1.2.1.1.1.1.2.1.1	0.921241050119332	.	47920001	48160000	#FF0000	1	1
chr2	48160001	48320000	A.2.2.2.1.1.1.1.1.2	0.542959427207637	.	48160001	48320000	#FFDADA	1	0.625
chr2	48320001	48480000	A.1.2.2.1.2.1.2.2.2	0.717183770883055	.	48320001	48480000	#FF4848	1	0.875
chr2	48480001	48760000	A.1.1.2.1.1.2.1.2	0.910501193317422	.	48480001	48760000	#FF0000	1	1
chr2	48760001	49000000	B.1.2.2.2.1.1.1.1	0.348448687350835	.	48760001	49000000	#9191FF	1	0.375
chr2	49000001	49320000	B.2.1.1.2.1.2.2.2.2	0.268496420047733	.	49000001	49320000	#4848FF	1	0.25
chr2	49320001	49760000	B.2.2.2.1.1.2.1.1.1.1.2	0.0548926014319809	.	49320001	49760000	#0000FF	1	0.125
chr2	49760001	50320000	B.2.2.2.1.1.2.1.2.1.2.2	0.0465393794749403	.	49760001	50320000	#0000FF	1	0.125
chr2	50320001	50800000	B.2.2.1.1.2.2.2.2.1.1	0.116945107398568	.	50320001	50800000	#0000FF	1	0.125
chr2	50800001	51160000	B.2.2.1.2.2.2.1.2.1	0.0787589498806683	.	50800001	51160000	#0000FF	1	0.125
chr2	51160001	51560000	B.2.2.1.2.2.2.2.2.2.1	0.0656324582338902	.	51160001	51560000	#0000FF	1	0.125
chr2	51560001	52040000	B.2.2.2.1.1.2.1.2.2.2	0.0429594272076372	.	51560001	52040000	#0000FF	1	0.125
chr2	52040001	52160000	B.2.1.2.2.2.2.1.2.1.2	0.165871121718377	.	52040001	52160000	#4848FF	1	0.25
chr2	52160001	52520000	B.2.2.2.1.1.2.1.2.2.1.1	0.045346062052506	.	52160001	52520000	#0000FF	1	0.125
chr2	52520001	52680000	B.2.1.2.2.2.2.1.2.1.1	0.167064439140811	.	52520001	52680000	#4848FF	1	0.25
chr2	52680001	52760000	B.2.2.1.2.2.2.2.2.2.2	0.0644391408114559	.	52680001	52760000	#0000FF	1	0.125
chr2	52800001	53080000	B.2.2.1.2.2.2.2.2.2.2	0.0644391408114559	.	52800001	53080000	#0000FF	1	0.125
chr2	53080001	53240000	B.2.1.1.1.1.2.2.1	0.310262529832936	.	53080001	53240000	#4848FF	1	0.25
chr2	53240001	53640000	B.2.2.1.1.2.2.2.2.1.2	0.115751789976134	.	53240001	53640000	#0000FF	1	0.125
chr2	53640001	53920000	B.2.1.1.1.1.1	0.312649164677804	.	53640001	53920000	#4848FF	1	0.25
chr2	53920001	54360000	A.1.2.1.1.1.1.2.2.1	0.825775656324582	.	53920001	54360000	#FF4848	1	0.875
chr2	54360001	54720000	A.2.2.2.2.1.1.2.1	0.505966587112172	.	54360001	54720000	#FFDADA	1	0.625
chr2	54720001	54920000	A.1.1.2.2.2.1.1.1.1	0.866348448687351	.	54720001	54920000	#FF0000	1	1
chr2	54920001	55160000	A.2.1.1.2.1.1.2.2.2	0.665871121718377	.	54920001	55160000	#FF9191	1	0.75
chr2	55160001	55440000	A.1.1.2.1.1.1.1.2.1.2	0.920047732696897	.	55160001	55440000	#FF0000	1	1
chr2	55440001	55640000	A.1.1.2.1.1.1.1.2.2	0.918854415274463	.	55440001	55640000	#FF0000	1	1
chr2	55640001	55920000	A.1.1.2.2.2.2.1.1.2.2	0.847255369928401	.	55640001	55920000	#FF0000	1	1
chr2	55920001	56240000	B.1.2.2.2.2.1.2.1.2	0.324582338902148	.	55920001	56240000	#9191FF	1	0.375
chr2	56240001	56440000	B.2.1.1.2.1.2.1.1.2.1	0.280429594272076	.	56240001	56440000	#4848FF	1	0.25
chr2	56440001	56680000	B.2.1.1.2.2.2.2.2	0.243436754176611	.	56440001	56680000	#4848FF	1	0.25
chr2	56680001	57040000	B.2.2.1.2.2.2.2.2.1.2.1	0.0680190930787589	.	56680001	57040000	#0000FF	1	0.125
chr2	57040001	57320000	B.2.2.1.2.2.2.1.1.2.1	0.081145584725537	.	57040001	57320000	#0000FF	1	0.125
chr2	57320001	57560000	B.2.1.2.2.2.2.1.2.2.2	0.163484486873508	.	57320001	57560000	#4848FF	1	0.25
chr2	57560001	57720000	B.2.1.1.1.1.2.2.2	0.309069212410501	.	57560001	57720000	#4848FF	1	0.25
chr2	57720001	58000000	B.1.1.1.2.1.2.1	0.463007159904535	.	57720001	58000000	#DADAFF	1	0.5
chr2	58000001	58200000	A.1.2.2.1.1.2.1	0.736276849642005	.	58000001	58200000	#FF4848	1	0.875
chr2	58200001	58480000	A.1.1.2.1.1.2.2.2	0.908114558472554	.	58200001	58480000	#FF0000	1	1
chr2	58480001	58800000	B.1.2.1.2.2.2.1	0.363961813842482	.	58480001	58800000	#9191FF	1	0.375
chr2	58800001	59280000	B.2.1.2.2.2.2.2.2.1.1	0.159904534606205	.	58800001	59280000	#4848FF	1	0.25
chr2	59280001	59600000	B.2.2.1.2.1.1.1.1.2.1	0.112171837708831	.	59280001	59600000	#0000FF	1	0.125
chr2	59600001	59920000	B.2.2.1.1.2.2.2.1	0.118138424821002	.	59600001	59920000	#0000FF	1	0.125
chr2	59920001	60080000	B.2.1.2.1.2.1.2.2.2.1	0.214797136038186	.	59920001	60080000	#4848FF	1	0.25
chr2	60080001	60520000	B.1.2.2.2.2.1.2.2.2.1	0.322195704057279	.	60080001	60520000	#9191FF	1	0.375
chr2	60520001	60760000	A.1.2.2.2.2.2.2.2.1	0.689737470167064	.	60520001	60760000	#FF4848	1	0.875
chr2	60760001	60960000	A.2.2.1.1.1.2.1.2	0.583532219570406	.	60760001	60960000	#FFDADA	1	0.625
chr2	60960001	61200000	A.1.1.1.2.2.1.1.1.1	0.949880668257757	.	60960001	61200000	#FF0000	1	1
chr2	61200001	61400000	A.1.1.1.2.2.2.2.2.1.2.1	0.929594272076372	.	61200001	61400000	#FF0000	1	1
chr2	61400001	61760000	A.1.1.1.1.2.1.2.2.1.2	0.974940334128878	.	61400001	61760000	#FF0000	1	1
chr2	61760001	62120000	A.1.1.1.2.2.2.1.2.2	0.93436754176611	.	61760001	62120000	#FF0000	1	1
chr2	62120001	62400000	A.1.1.1.2.2.2.2.2.1.1.1	0.931980906921241	.	62120001	62400000	#FF0000	1	1
chr2	62400001	62680000	A.1.1.1.2.2.1.1.1.2.2	0.947494033412888	.	62400001	62680000	#FF0000	1	1
chr2	62680001	62880000	A.2.1.2.2.2.1.1	0.597852028639618	.	62680001	62880000	#FF9191	1	0.75
chr2	62880001	63040000	A.1.2.2.1.1.1.1.1.2	0.741050119331742	.	62880001	63040000	#FF4848	1	0.875
chr2	63040001	63320000	A.2.1.1.1.2.2.2	0.671837708830549	.	63040001	63320000	#FF9191	1	0.75
chr2	63320001	63600000	A.2.2.2.1.2.2	0.508353221957041	.	63320001	63600000	#FFDADA	1	0.625
chr2	63600001	63840000	A.2.1.1.2.1.1.1.1	0.670644391408115	.	63600001	63840000	#FF9191	1	0.75
chr2	63840001	64040000	A.2.2.2.1.1.1.1.1.1.2	0.544152744630072	.	63840001	64040000	#FFDADA	1	0.625
chr2	64040001	64280000	A.1.2.1.1.1.1.1.1.2.1	0.831742243436754	.	64040001	64280000	#FF4848	1	0.875
chr2	64280001	64560000	A.1.1.1.1.2.1.1.2.1	0.98090692124105	.	64280001	64560000	#FF0000	1	1
chr2	64560001	64720000	A.1.2.2.2.1.1.2.2	0.705250596658711	.	64560001	64720000	#FF4848	1	0.875
chr2	64720001	64920000	A.1.1.1.2.2.2.2.2.1.1.2	0.930787589498807	.	64720001	64920000	#FF0000	1	1
chr2	64920001	65000000	A.1.1.2.2.1.2.1.2	0.875894988066826	.	64920001	65000000	#FF0000	1	1
chr2	65000001	65360000	A.1.1.1.1.2.1.1.1.1.1	0.986873508353222	.	65000001	65360000	#FF0000	1	1
chr2	65360001	65680000	A.1.1.2.1.2.2.1.2	0.892601431980907	.	65360001	65680000	#FF0000	1	1
chr2	65680001	65840000	A.2.1.1.2.1.1.2.1	0.668257756563246	.	65680001	65840000	#FF9191	1	0.75
chr2	65840001	66320000	B.2.1.2.1.2.1.2.1	0.217183770883055	.	65840001	66320000	#4848FF	1	0.25
chr2	66320001	66800000	B.2.2.1.2.1.2.2.2	0.0930787589498807	.	66320001	66800000	#0000FF	1	0.125
chr2	66800001	67560000	B.2.2.2.2.1.2.2	0.00596658711217184	.	66800001	67560000	#0000FF	1	0.125
chr2	67560001	67720000	B.1.2.2.2.2.1.2.1.1.2	0.325775656324582	.	67560001	67720000	#9191FF	1	0.375
chr2	67720001	68280000	B.2.2.1.1.1.1.1.1	0.151551312649165	.	67720001	68280000	#0000FF	1	0.125
chr2	68280001	68480000	A.1.1.2.2.2.2.1.1.1.1.1	0.852028639618138	.	68280001	68480000	#FF0000	1	1
chr2	68480001	68720000	A.1.1.2.2.2.2.1.1.1.1.2	0.850835322195704	.	68480001	68720000	#FF0000	1	1
chr2	68720001	68920000	B.1.1.1.2.2.2.1.1.2	0.448687350835322	.	68720001	68920000	#DADAFF	1	0.5
chr2	68920001	69080000	A.2.1.2.2.2.2.1.1	0.593078758949881	.	68920001	69080000	#FF9191	1	0.75
chr2	69080001	69560000	B.1.1.2.1.2.1.1.2.1.2	0.429594272076372	.	69080001	69560000	#DADAFF	1	0.5
chr2	69560001	69920000	A.1.1.1.2.1.1.2.1.1.1	0.9618138424821	.	69560001	69920000	#FF0000	1	1
chr2	69920001	70120000	A.1.1.1.2.2.2.1.2.1.1.1	0.937947494033413	.	69920001	70120000	#FF0000	1	1
chr2	70120001	70280000	A.1.1.2.2.1.2.2.2	0.867541766109785	.	70120001	70280000	#FF0000	1	1
chr2	70280001	70520000	A.1.1.1.1.2.1.1.1.2.2.1	0.983293556085919	.	70280001	70520000	#FF0000	1	1
chr2	70520001	71200000	B.1.1.1.2.2.1.1.2	0.455847255369928	.	70520001	71200000	#DADAFF	1	0.5
chr2	71200001	71400000	A.1.2.1.1.2.2.2.1.2	0.793556085918854	.	71200001	71400000	#FF4848	1	0.875
chr2	71400001	71520000	A.2.2.1.2.1.1.2.1.1.1	0.560859188544153	.	71400001	71520000	#FFDADA	1	0.625
chr2	71520001	71680000	A.1.2.2.1.2.1.2.1.2.1	0.720763723150358	.	71520001	71680000	#FF4848	1	0.875
chr2	71680001	72440000	B.2.1.2.2.2.1.1.2.2	0.171837708830549	.	71680001	72440000	#4848FF	1	0.25
chr2	72440001	72720000	B.2.2.1.2.1.1.1.1.1	0.113365155131265	.	72440001	72720000	#0000FF	1	0.125
chr2	72720001	73000000	B.2.1.1.2.1.1.2.1.2	0.287589498806683	.	72720001	73000000	#4848FF	1	0.25
chr2	73000001	73440000	A.2.2.1.1.1.2.1.1	0.58472553699284	.	73000001	73440000	#FFDADA	1	0.625
chr2	73440001	73960000	A.1.2.1.1.2.2.2.1.1.2	0.794749403341289	.	73440001	73960000	#FF4848	1	0.875
chr2	73960001	74120000	A.1.1.2.2.1.1.1.2	0.884248210023866	.	73960001	74120000	#FF0000	1	1
chr2	74120001	74480000	A.1.1.1.1.1.1.2.1	0.998806682577566	.	74120001	74480000	#FF0000	1	1
chr2	74480001	74640000	A.1.2.1.1.2.2.2.2.1.2.2	0.789976133651551	.	74480001	74640000	#FF4848	1	0.875
chr2	74640001	74840000	A.1.1.1.1.2.1.1.1.2.2.2	0.982100238663485	.	74640001	74840000	#FF0000	1	1
chr2	74840001	75320000	A.1.1.2.2.2.1.2.2.2	0.853221957040573	.	74840001	75320000	#FF0000	1	1
chr2	75320001	75560000	A.2.1.2.1.1.2.2.1.1.2	0.639618138424821	.	75320001	75560000	#FF9191	1	0.75
chr2	75560001	75720000	A.1.2.2.2.2.1.2.1	0.701670644391408	.	75560001	75720000	#FF4848	1	0.875
chr2	75720001	75960000	A.2.1.2.1.1.2.2.1.1.1	0.640811455847255	.	75720001	75960000	#FF9191	1	0.75
chr2	75960001	76120000	A.2.2.2.1.2.1.2.1	0.513126491646778	.	75960001	76120000	#FFDADA	1	0.625
chr2	76120001	76760000	B.1.2.1.2.2.1.1.1.1	0.36873508353222	.	76120001	76760000	#9191FF	1	0.375
chr2	76760001	77000000	B.2.1.2.1.1.1.2.2	0.237470167064439	.	76760001	77000000	#4848FF	1	0.25
chr2	77000001	77280000	B.2.1.2.2.2.2.2.2.2.2	0.152744630071599	.	77000001	77280000	#4848FF	1	0.25
chr2	77280001	77800000	B.2.2.2.1.1.2.1.1.1.2.2.2	0.0513126491646778	.	77280001	77800000	#0000FF	1	0.125
chr2	77800001	78400000	B.2.2.2.1.2.2.2.2.1	0.0155131264916468	.	77800001	78400000	#0000FF	1	0.125
chr2	78400001	79080000	B.2.2.1.2.2.2.1.2.2	0.0775656324582339	.	78400001	79080000	#0000FF	1	0.125
chr2	79080001	79240000	B.1.1.2.2.2.2.2	0.405727923627685	.	79080001	79240000	#DADAFF	1	0.5
chr2	79240001	79480000	B.2.2.1.1.1.1.2.1.1.2	0.147971360381862	.	79240001	79480000	#0000FF	1	0.125
chr2	79480001	79760000	B.2.2.2.1.1.2.1.2.1.2.1	0.0477326968973747	.	79480001	79760000	#0000FF	1	0.125
chr2	79760001	80080000	B.2.2.1.2.2.2.2.2.1.2.2	0.0668257756563246	.	79760001	80080000	#0000FF	1	0.125
chr2	80080001	80240000	B.2.1.2.1.2.2.1.1.1.2.1.1	0.211217183770883	.	80080001	80240000	#4848FF	1	0.25
chr2	80240001	80560000	B.2.2.1.1.1.1.2.1.1.1	0.149164677804296	.	80240001	80560000	#0000FF	1	0.125
chr2	80560001	80840000	A.2.1.2.2.1.2.1.1	0.602625298329356	.	80560001	80840000	#FF9191	1	0.75
chr2	80840001	81160000	B.1.2.2.1.1.1.2	0.360381861575179	.	80840001	81160000	#9191FF	1	0.375
chr2	81160001	81320000	B.2.1.2.1.1.2.2.2.1	0.221957040572792	.	81160001	81320000	#4848FF	1	0.25
chr2	81320001	81680000	B.2.2.1.1.1.1.2.1.2	0.146778042959427	.	81320001	81680000	#0000FF	1	0.125
chr2	81680001	81920000	B.1.1.2.2.2.2.1.1	0.408114558472554	.	81680001	81920000	#DADAFF	1	0.5
chr2	81920001	82320000	B.2.2.1.2.2.2.1.1.1	0.0823389021479714	.	81920001	82320000	#0000FF	1	0.125
chr2	82320001	83360000	B.2.2.2.2.1.2.1.1.2	0.00835322195704057	.	82320001	83360000	#0000FF	1	0.125
chr2	83360001	84000000	B.2.2.2.2.1.1.1	0.013126491646778	.	83360001	84000000	#0000FF	1	0.125
chr2	84000001	84640000	B.2.2.1.2.1.1.1.2.2	0.108591885441527	.	84000001	84640000	#0000FF	1	0.125
chr2	84640001	84760000	A.2.2.2.1.1.2.2.1.1.1	0.52744630071599	.	84640001	84760000	#FFDADA	1	0.625
chr2	84760001	85120000	B.1.1.1.1.1.2.2.1.1	0.479713603818616	.	84760001	85120000	#DADAFF	1	0.5
chr2	85120001	85280000	A.1.1.2.1.1.1.1.1.2.1.1	0.924821002386635	.	85120001	85280000	#FF0000	1	1
chr2	85280001	85520000	A.2.2.2.1.1.1.1.1.1.1	0.545346062052506	.	85280001	85520000	#FFDADA	1	0.625
chr2	85520001	85760000	A.1.1.2.1.2.1.1.2	0.905727923627685	.	85520001	85760000	#FF0000	1	1
chr2	85760001	85920000	A.1.1.1.2.1.1.2.2.1	0.958233890214797	.	85760001	85920000	#FF0000	1	1
chr2	85920001	86240000	A.1.1.1.2.1.1.2.1.2	0.959427207637232	.	85920001	86240000	#FF0000	1	1
chr2	86240001	86480000	A.1.1.1.2.1.1.2.1.1.2	0.960620525059666	.	86240001	86480000	#FF0000	1	1
chr2	86480001	86640000	A.1.2.2.1.2.1.2.1.1.2.2.2	0.721957040572792	.	86480001	86640000	#FF4848	1	0.875
chr2	86640001	86800000	A.1.2.1.1.2.2.2.2.1.2.1	0.791169451073986	.	86640001	86800000	#FF4848	1	0.875
chr2	86800001	87040000	A.1.2.2.1.2.1.2.1.2.2	0.719570405727924	.	86800001	87040000	#FF4848	1	0.875
chr2	87040001	87160000	B.1.1.2.1.2.1.2.1.2	0.426014319809069	.	87040001	87160000	#DADAFF	1	0.5
chr2	87240001	87360000	A.2.2.1.2.1.1.2.2	0.55727923627685	.	87240001	87360000	#FFDADA	1	0.625
chr2	87360001	87640000	B.1.1.2.1.2.1.2.1.1	0.427207637231504	.	87360001	87640000	#DADAFF	1	0.5
chr2	87720001	87840000	A.2.1.2.1.1.2.1.1	0.643198090692124	.	87720001	87840000	#FF9191	1	0.75
chr2	87840001	88040000	B.1.1.2.1.1.2.1.1	0.437947494033413	.	87840001	88040000	#DADAFF	1	0.5
chr2	88120001	88280000	B.1.2.2.2.2.1.1.1.1	0.334128878281623	.	88120001	88280000	#9191FF	1	0.375
chr2	88280001	88400000	B.1.1.1.1.1.2.2.1.2	0.478520286396181	.	88280001	88400000	#DADAFF	1	0.5
chr2	88400001	88680000	B.1.2.1.1.1.1.2.2	0.399761336515513	.	88400001	88680000	#9191FF	1	0.375
chr2	88680001	88840000	B.1.2.1.1.2.2.2.2.1.2	0.378281622911695	.	88680001	88840000	#9191FF	1	0.375
chr2	88840001	89000000	A.1.2.1.1.1.2.1.2	0.816229116945107	.	88840001	89000000	#FF4848	1	0.875
chr2	89000001	89240000	A.2.1.2.2.1.1.2.2	0.60381861575179	.	89000001	89240000	#FF9191	1	0.75
chr2	89240001	89440000	B.1.2.2.2.2.1.2.2.2.2	0.321002386634845	.	89240001	89440000	#9191FF	1	0.375
chr2	89440001	89600000	B.1.1.2.1.1.2.2.1	0.43436754176611	.	89440001	89600000	#DADAFF	1	0.5
chr2	89600001	89640000	B.2.1.2.2.2.2.2.2.2.1.1.2	0.155131264916468	.	89600001	89640000	#4848FF	1	0.25
chr2	89840001	90240000	B.2.1.2.2.2.2.2.2.2.1.1.2	0.155131264916468	.	89840001	90240000	#4848FF	1	0.25
chr2	90240001	90280000	B.2.1.2.2.2.2.2.2.2.1.1.1	0.156324582338902	.	90240001	90280000	#4848FF	1	0.25
chr2	90400001	90480000	B.2.1.2.2.2.2.2.2.2.1.1.1	0.156324582338902	.	90400001	90480000	#4848FF	1	0.25
chr2	91640001	91920000	B.2.1.2.2.2.2.2.2.2.1.1.1	0.156324582338902	.	91640001	91920000	#4848FF	1	0.25
chr2	91920001	92200000	B.2.2.1.2.2.2.2.2.1.1	0.0692124105011933	.	91920001	92200000	#0000FF	1	0.125
chr2	92240001	92320000	B.2.2.1.2.2.2.2.2.1.1	0.0692124105011933	.	92240001	92320000	#0000FF	1	0.125
chr2	95320001	95680000	B.2.1.2.2.2.1.1.2.1	0.173031026252983	.	95320001	95680000	#4848FF	1	0.25
chr2	95680001	95880000	A.1.2.1.2.2.1.2.2.1	0.756563245823389	.	95680001	95880000	#FF4848	1	0.875
chr2	95880001	96040000	B.1.1.2.1.2.1.1.1	0.431980906921241	.	95880001	96040000	#DADAFF	1	0.5
chr2	96040001	96280000	A.2.2.1.1.1.2.2.2.2	0.579952267303103	.	96040001	96280000	#FFDADA	1	0.625
chr2	96320001	96560000	A.2.2.2.2.1.2.1.2.2	0.501193317422434	.	96320001	96560000	#FFDADA	1	0.625
chr2	96560001	96680000	A.1.2.1.1.2.2.2.2.2.2.2	0.786396181384248	.	96560001	96680000	#FF4848	1	0.875
chr2	96720001	96800000	A.1.2.1.1.2.2.2.2.2.2.2	0.786396181384248	.	96720001	96800000	#FF4848	1	0.875
chr2	96800001	97000000	A.1.1.1.2.1.1.1.1.1	0.967780429594272	.	96800001	97000000	#FF0000	1	1
chr2	97000001	97280000	A.1.1.2.1.2.1.2.1.1.2	0.902147971360382	.	97000001	97280000	#FF0000	1	1
chr2	97280001	97560000	A.1.1.2.2.1.1.2.1.1	0.883054892601432	.	97280001	97560000	#FF0000	1	1
chr2	97560001	97880000	A.1.2.2.1.2.2.2.2	0.712410501193317	.	97560001	97880000	#FF4848	1	0.875
chr2	97880001	97960000	A.2.2.1.2.1.1.1.1	0.564439140811456	.	97880001	97960000	#FFDADA	1	0.625
chr2	98000001	98040000	A.2.2.1.2.1.1.1.1	0.564439140811456	.	98000001	98040000	#FFDADA	1	0.625
chr2	98160001	98520000	A.1.2.1.1.2.1.1.1.1	0.810262529832936	.	98160001	98520000	#FF4848	1	0.875
chr2	98520001	98640000	A.1.1.2.1.2.2.2.2.2	0.886634844868735	.	98520001	98640000	#FF0000	1	1
chr2	98640001	99000000	A.2.1.2.1.2.2.2.2	0.613365155131265	.	98640001	99000000	#FF9191	1	0.75
chr2	99000001	99160000	A.1.1.2.2.1.2.2.1.1.2.2	0.872315035799523	.	99000001	99160000	#FF0000	1	1
chr2	99160001	99440000	A.1.2.1.1.2.2.2.2.1.1	0.79236276849642	.	99160001	99440000	#FF4848	1	0.875
chr2	99440001	99680000	B.1.1.1.1.1.1.2	0.485680190930788	.	99440001	99680000	#DADAFF	1	0.5
chr2	99680001	99920000	A.1.2.2.1.2.1.2.1.1.2.2.1	0.723150357995227	.	99680001	99920000	#FF4848	1	0.875
chr2	99920001	100120000	A.1.1.2.1.2.2.1.1.2	0.893794749403341	.	99920001	100120000	#FF0000	1	1
chr2	100120001	100520000	B.1.2.2.2.2.2.1.1	0.31980906921241	.	100120001	100520000	#9191FF	1	0.375
chr2	100520001	100680000	B.2.1.1.2.1.1.1.1.2	0.29236276849642	.	100520001	100680000	#4848FF	1	0.25
chr2	100680001	101000000	B.1.2.1.1.2.1.2.1.1.1	0.391408114558473	.	100680001	101000000	#9191FF	1	0.375
chr2	101000001	101240000	A.2.2.1.2.1.1.1.2.2	0.562052505966587	.	101000001	101240000	#FFDADA	1	0.625
chr2	101240001	101600000	B.1.2.2.2.2.2.2.1.1	0.316229116945107	.	101240001	101600000	#9191FF	1	0.375
chr2	101600001	101840000	A.2.1.1.1.2.2.1.2.2	0.673031026252983	.	101600001	101840000	#FF9191	1	0.75
chr2	101840001	101960000	A.1.2.1.2.2.2.2.1.1.1	0.751789976133652	.	101840001	101960000	#FF4848	1	0.875
chr2	101960001	102240000	A.2.2.2.2.1.2.2.2.1.2	0.497613365155131	.	101960001	102240000	#FFDADA	1	0.625
chr2	102240001	102440000	A.1.2.2.1.1.1.1.2.2	0.738663484486873	.	102240001	102440000	#FF4848	1	0.875
chr2	102440001	102640000	A.2.1.2.1.1.2.2.2.1	0.637231503579952	.	102440001	102640000	#FF9191	1	0.75
chr2	102640001	102800000	A.1.2.2.2.2.2.1.1	0.698090692124105	.	102640001	102800000	#FF4848	1	0.875
chr2	102800001	103080000	A.2.1.1.1.2.1.2.2	0.677804295942721	.	102800001	103080000	#FF9191	1	0.75
chr2	103080001	103440000	B.1.1.2.1.2.2.2.1.2	0.421241050119332	.	103080001	103440000	#DADAFF	1	0.5
chr2	103440001	103840000	B.2.2.2.1.1.1.2.2.1.1	0.0596658711217184	.	103440001	103840000	#0000FF	1	0.125
chr2	103840001	104080000	B.2.2.2.1.1.2.2.1.2.1.1	0.0381861575178998	.	103840001	104080000	#0000FF	1	0.125
chr2	104080001	104440000	B.2.2.2.2.1.2.1.1.1	0.00954653937947494	.	104080001	104440000	#0000FF	1	0.125
chr2	104440001	104720000	B.2.2.2.1.2.2.2.2.2	0.0143198090692124	.	104440001	104720000	#0000FF	1	0.125
chr2	104720001	104960000	B.2.2.2.1.1.2.2.1.2.1.2	0.0369928400954654	.	104720001	104960000	#0000FF	1	0.125
chr2	104960001	105480000	B.2.2.2.2.1.1.2.2	0.0107398568019093	.	104960001	105480000	#0000FF	1	0.125
chr2	105480001	105640000	B.1.2.2.2.2.1.1.1.2.1	0.332935560859189	.	105480001	105640000	#9191FF	1	0.375
chr2	105640001	105880000	A.2.2.2.1.1.2.2.1.2.2.2	0.522673031026253	.	105640001	105880000	#FFDADA	1	0.625
chr2	105880001	106000000	A.2.1.1.1.2.1.1.1.1.2	0.682577565632458	.	105880001	106000000	#FF9191	1	0.75
chr2	106000001	106360000	B.1.1.2.1.2.2.2.1.1	0.422434367541766	.	106000001	106360000	#DADAFF	1	0.5
chr2	106360001	106520000	A.1.2.1.1.1.1.1.1.1.1.2	0.835322195704057	.	106360001	106520000	#FF4848	1	0.875
chr2	106520001	106720000	B.1.1.2.1.1.2.1.2.2	0.435560859188544	.	106520001	106720000	#DADAFF	1	0.5
chr2	106720001	106840000	A.2.1.2.1.1.2.2.2.2.1	0.636038186157518	.	106720001	106840000	#FF9191	1	0.75
chr2	106840001	107200000	B.2.1.1.2.1.2.2.2.1	0.269689737470167	.	106840001	107200000	#4848FF	1	0.25
chr2	107200001	107560000	B.2.2.2.2.1.1.2.1	0.0119331742243437	.	107200001	107560000	#0000FF	1	0.125
chr2	107560001	107720000	B.2.2.1.2.2.2.2.1.2.1.1	0.0727923627684964	.	107560001	107720000	#0000FF	1	0.125
chr2	107720001	108360000	B.2.2.2.2.2.2.2.2	0.00119331742243437	.	107720001	108360000	#0000FF	1	0.125
chr2	108360001	108440000	B.2.1.2.1.1.2.1.1.1.2	0.23508353221957	.	108360001	108440000	#4848FF	1	0.25
chr2	108440001	108960000	B.2.2.1.2.1.1.2.2.1	0.102625298329356	.	108440001	108960000	#0000FF	1	0.125
chr2	108960001	109280000	A.1.1.1.2.2.2.2.1	0.933174224343675	.	108960001	109280000	#FF0000	1	1
chr2	109280001	109480000	A.1.1.2.2.2.1.2.1.2.1.2.2	0.85799522673031	.	109280001	109480000	#FF0000	1	1
chr2	109480001	109760000	A.2.2.2.2.1.2.2.2.1.1	0.498806682577566	.	109480001	109760000	#FFDADA	1	0.625
chr2	109760001	109920000	A.2.1.2.2.2.2.1.2	0.591885441527446	.	109760001	109920000	#FF9191	1	0.75
chr2	109920001	110120000	A.2.2.2.2.1.2.1.1	0.503579952267303	.	109920001	110120000	#FFDADA	1	0.625
chr2	110240001	110280000	A.2.2.2.2.1.2.1.1	0.503579952267303	.	110240001	110280000	#FFDADA	1	0.625
chr2	110280001	110440000	A.1.2.1.2.2.1.1.1.1.1	0.767303102625298	.	110280001	110440000	#FF4848	1	0.875
chr2	110440001	110520000	B.1.1.1.2.2.1.1.1	0.457040572792363	.	110440001	110520000	#DADAFF	1	0.5
chr2	110760001	111040000	B.1.1.1.2.2.1.1.1	0.457040572792363	.	110760001	111040000	#DADAFF	1	0.5
chr2	111080001	111160000	B.1.1.1.2.2.1.1.1	0.457040572792363	.	111080001	111160000	#DADAFF	1	0.5
chr2	111360001	111640000	A.1.2.1.1.2.1.2.2.1.2	0.803102625298329	.	111360001	111640000	#FF4848	1	0.875
chr2	111640001	111800000	A.2.2.2.1.1.1.1.2.2.1	0.539379474940334	.	111640001	111800000	#FFDADA	1	0.625
chr2	111800001	112040000	A.1.2.1.2.1.2.1.1.1.1	0.779236276849642	.	111800001	112040000	#FF4848	1	0.875
chr2	112040001	112200000	A.2.2.1.2.1.2.2.2	0.553699284009546	.	112040001	112200000	#FFDADA	1	0.625
chr2	112200001	112280000	A.2.2.1.2.1.2.1	0.556085918854415	.	112200001	112280000	#FFDADA	1	0.625
chr2	112280001	112480000	A.2.2.2.2.1.2.2.2.2	0.496420047732697	.	112280001	112480000	#FFDADA	1	0.625
chr2	112480001	112800000	A.1.2.1.1.2.2.2.1.1.1.2	0.795942720763723	.	112480001	112800000	#FF4848	1	0.875
chr2	112800001	113080000	A.1.1.2.2.1.2.2.1.2.2.2	0.86873508353222	.	112800001	113080000	#FF0000	1	1
chr2	113080001	113200000	A.2.1.1.2.2.2.1.1.1	0.659904534606205	.	113080001	113200000	#FF9191	1	0.75
chr2	113200001	113680000	A.1.1.1.1.1.2.1.2.1.1	0.994033412887828	.	113200001	113680000	#FF0000	1	1
chr2	113680001	113880000	A.2.1.2.2.2.1.2.1.1	0.596658711217184	.	113680001	113880000	#FF9191	1	0.75
chr2	113880001	114000000	A.1.2.1.2.1.2.1.2.2.1	0.770883054892601	.	113880001	114000000	#FF4848	1	0.875
chr2	114000001	114240000	A.1.2.2.1.2.1.2.1.1.2.1	0.724343675417661	.	114000001	114240000	#FF4848	1	0.875
chr2	114240001	114360000	A.2.1.1.1.2.2.1.2.1	0.674224343675418	.	114240001	114360000	#FF9191	1	0.75
chr2	114360001	114760000	A.1.1.1.2.1.2.1.2	0.954653937947494	.	114360001	114760000	#FF0000	1	1
chr2	114760001	115360000	B.2.2.2.1.1.1.2.2.1.2	0.058472553699284	.	114760001	115360000	#0000FF	1	0.125
chr2	115360001	116000000	B.2.2.2.2.2.2.2.1	0.00238663484486874	.	115360001	116000000	#0000FF	1	0.125
chr2	116000001	116560000	B.2.2.2.2.2.1	0.00477326968973747	.	116000001	116560000	#0000FF	1	0.125
chr2	116560001	116880000	B.2.2.2.1.1.2.2.2.2.2	0.0298329355608592	.	116560001	116880000	#0000FF	1	0.125
chr2	116880001	117080000	B.2.2.1.2.2.2.2.1.1.2.2	0.0739856801909308	.	116880001	117080000	#0000FF	1	0.125
chr2	117080001	117400000	B.2.2.2.1.1.2.2.2.2.1	0.0310262529832936	.	117080001	117400000	#0000FF	1	0.125
chr2	117400001	118120000	B.2.2.2.2.2.2.1	0.0035799522673031	.	117400001	118120000	#0000FF	1	0.125
chr2	118120001	118400000	B.2.2.2.1.1.2.1.1.2	0.0501193317422434	.	118120001	118400000	#0000FF	1	0.125
chr2	118400001	118560000	B.2.1.1.1.2.1.2.2.2	0.299522673031026	.	118400001	118560000	#4848FF	1	0.25
chr2	118560001	118760000	A.2.2.2.1.1.2.2.2.1.2	0.520286396181384	.	118560001	118760000	#FFDADA	1	0.625
chr2	118760001	118960000	A.2.1.1.1.2.1.1.1.2	0.681384248210024	.	118760001	118960000	#FF9191	1	0.75
chr2	118960001	119560000	B.2.2.1.1.2.1.1.2	0.132458233890215	.	118960001	119560000	#0000FF	1	0.125
chr2	119560001	119960000	B.2.1.1.2.1.1.2.2.1.1	0.286396181384248	.	119560001	119960000	#4848FF	1	0.25
chr2	119960001	120040000	A.2.2.1.2.2.1.2	0.551312649164678	.	119960001	120040000	#FFDADA	1	0.625
chr2	120040001	120200000	A.1.2.1.2.2.1.2.2.2	0.755369928400955	.	120040001	120200000	#FF4848	1	0.875
chr2	120200001	120440000	A.2.2.2.1.1.1.1.2.1.1	0.541766109785203	.	120200001	120440000	#FFDADA	1	0.625
chr2	120440001	120800000	A.1.1.2.2.2.1.2.2.1.2	0.854415274463007	.	120440001	120800000	#FF0000	1	1
chr2	120800001	121080000	A.1.1.2.2.2.1.2.2.1.1	0.855608591885442	.	120800001	121080000	#FF0000	1	1
chr2	121080001	121480000	B.1.2.2.2.1.1.2.1	0.346062052505967	.	121080001	121480000	#9191FF	1	0.375
chr2	121480001	121640000	B.1.2.2.2.1.1.2.2	0.344868735083532	.	121480001	121640000	#9191FF	1	0.375
chr2	121640001	121760000	B.1.2.2.2.1.2.2.2.2.1	0.337708830548926	.	121640001	121760000	#9191FF	1	0.375
chr2	121760001	122120000	B.1.2.1.1.2.1.2.2.1.2	0.385441527446301	.	121760001	122120000	#9191FF	1	0.375
chr2	122120001	122520000	A.1.1.1.1.2.2.1.2	0.970167064439141	.	122120001	122520000	#FF0000	1	1
chr2	122520001	122760000	B.1.1.1.2.2.2.2.2	0.445107398568019	.	122520001	122760000	#DADAFF	1	0.5
chr2	122760001	123040000	B.1.2.1.2.2.1.1.2	0.366348448687351	.	122760001	123040000	#9191FF	1	0.375
chr2	123040001	123240000	A.2.2.2.1.2.1.1.2.2	0.514319809069212	.	123040001	123240000	#FFDADA	1	0.625
chr2	123240001	123680000	A.2.1.1.1.1.1.1	0.687350835322196	.	123240001	123680000	#FF9191	1	0.75
chr2	123680001	123920000	B.1.1.1.1.2.2.1	0.468973747016706	.	123680001	123920000	#DADAFF	1	0.5
chr2	123920001	124080000	B.1.1.2.2.2.2.1.2	0.406921241050119	.	123920001	124080000	#DADAFF	1	0.5
chr2	124080001	124360000	B.2.1.2.1.1.2.2.2.2	0.220763723150358	.	124080001	124360000	#4848FF	1	0.25
chr2	124360001	124720000	B.2.2.1.2.2.2.2.1.1.2.1	0.0751789976133652	.	124360001	124720000	#0000FF	1	0.125
chr2	124720001	125280000	B.2.2.2.2.1.2.1.2	0.00715990453460621	.	124720001	125280000	#0000FF	1	0.125
chr2	125280001	125480000	B.2.2.1.2.2.2.2.1.2.2	0.0704057279236277	.	125280001	125480000	#0000FF	1	0.125
chr2	125480001	125800000	B.2.1.2.2.1.1.1.1	0.195704057279236	.	125480001	125800000	#4848FF	1	0.25
chr2	125800001	126000000	B.1.1.1.2.1.2.2.2	0.458233890214797	.	125800001	126000000	#DADAFF	1	0.5
chr2	126000001	126200000	A.2.1.2.2.1.2.1.2	0.601431980906921	.	126000001	126200000	#FF9191	1	0.75
chr2	126200001	126480000	A.2.2.2.1.2.1.2.2.2	0.509546539379475	.	126200001	126480000	#FFDADA	1	0.625
chr2	126480001	126960000	B.2.2.1.2.2.2.2.1.1.1	0.0763723150357995	.	126480001	126960000	#0000FF	1	0.125
chr2	126960001	127200000	B.2.2.1.2.2.2.2.1.2.1.2	0.0715990453460621	.	126960001	127200000	#0000FF	1	0.125
chr2	127200001	127360000	B.2.1.1.2.2.1.1.2.1.1	0.26491646778043	.	127200001	127360000	#4848FF	1	0.25
chr2	127360001	127520000	B.1.1.1.1.1.2.2.2.1	0.477326968973747	.	127360001	127520000	#DADAFF	1	0.5
chr2	127520001	127800000	B.1.2.2.2.2.1.1.1.2.2	0.331742243436754	.	127520001	127800000	#9191FF	1	0.375
chr2	127800001	128040000	A.2.1.1.2.1.1.1.2	0.66945107398568	.	127800001	128040000	#FF9191	1	0.75
chr2	128040001	128440000	A.1.1.1.2.2.2.1.1	0.939140811455847	.	128040001	128440000	#FF0000	1	1
chr2	128440001	128640000	A.1.1.1.1.2.1.1.1.2.1	0.984486873508353	.	128440001	128640000	#FF0000	1	1
chr2	128640001	128960000	A.1.1.2.2.1.2.2.1.2.1	0.871121718377088	.	128640001	128960000	#FF0000	1	1
chr2	128960001	129080000	A.2.2.1.1.1.2.2.2.1	0.581145584725537	.	128960001	129080000	#FFDADA	1	0.625
chr2	129080001	129560000	B.1.2.2.2.2.2.2.1.2	0.315035799522673	.	129080001	129560000	#9191FF	1	0.375
chr2	129560001	129800000	B.2.1.2.2.2.2.2.1.2	0.16109785202864	.	129560001	129800000	#4848FF	1	0.25
chr2	129800001	129960000	B.1.2.1.1.1.1.1.1	0.404534606205251	.	129800001	129960000	#9191FF	1	0.375
chr2	129960001	130200000	B.2.1.1.2.1.1.2.2.2.1	0.284009546539379	.	129960001	130200000	#4848FF	1	0.25
chr2	130200001	130560000	B.2.2.1.2.1.1.2.2.2	0.101431980906921	.	130200001	130560000	#0000FF	1	0.125
chr2	130560001	130880000	B.2.1.1.2.1.1.2.2.2.2	0.282816229116945	.	130560001	130880000	#4848FF	1	0.25
chr2	130880001	131080000	A.2.2.2.1.1.2.2.1.2.2.1	0.523866348448687	.	130880001	131080000	#FFDADA	1	0.625
chr2	131080001	131200000	A.1.2.2.2.2.2.2.1.2.2	0.690930787589499	.	131080001	131200000	#FF4848	1	0.875
chr2	131200001	131240000	B.1.2.1.1.2.1.2.2.2	0.384248210023866	.	131200001	131240000	#9191FF	1	0.375
chr2	131320001	131520000	B.1.2.1.1.2.1.2.2.2	0.384248210023866	.	131320001	131520000	#9191FF	1	0.375
chr2	131520001	131640000	A.2.2.2.2.1.2.2.1	0.5	.	131520001	131640000	#FFDADA	1	0.625
chr2	131640001	131800000	B.1.2.1.1.2.1.2.2.1.1	0.386634844868735	.	131640001	131800000	#9191FF	1	0.375
chr2	131800001	131920000	A.1.2.2.2.2.2.2.1.2.1	0.692124105011933	.	131800001	131920000	#FF4848	1	0.875
chr2	131920001	132200000	B.1.2.2.2.2.2.2.2	0.313842482100239	.	131920001	132200000	#9191FF	1	0.375
chr2	132200001	132560000	A.2.1.1.1.2.1.1.1.1.1	0.683770883054893	.	132200001	132560000	#FF9191	1	0.75
chr2	132560001	132880000	B.2.2.1.1.2.2.1.2.2	0.119331742243437	.	132560001	132880000	#0000FF	1	0.125
chr2	132880001	132960000	B.2.1.1.1.2.1.2.1.1	0.303102625298329	.	132880001	132960000	#4848FF	1	0.25
chr2	132960001	133440000	B.2.2.2.1.2.2.1.2	0.0202863961813842	.	132960001	133440000	#0000FF	1	0.125
chr2	133440001	133640000	B.2.1.2.1.2.2.2.1	0.199284009546539	.	133440001	133640000	#4848FF	1	0.25
chr2	133640001	133800000	B.1.2.2.2.2.1.2.2.1	0.323389021479714	.	133640001	133800000	#9191FF	1	0.375
chr2	133800001	134160000	B.2.1.2.2.2.2.2.1.1	0.162291169451074	.	133800001	134160000	#4848FF	1	0.25
chr2	134160001	134320000	B.1.1.1.2.1.2.2.1.2.1	0.460620525059666	.	134160001	134320000	#DADAFF	1	0.5
chr2	134320001	134680000	B.2.2.1.1.2.1.2.2	0.130071599045346	.	134320001	134680000	#0000FF	1	0.125
chr2	134680001	134880000	B.1.1.1.1.1.2.2.2.2.2	0.474940334128878	.	134680001	134880000	#DADAFF	1	0.5
chr2	134880001	135120000	A.1.1.2.2.2.2.1.2.2.2	0.842482100238663	.	134880001	135120000	#FF0000	1	1
chr2	135120001	135640000	B.1.1.1.1.1.2.2.2.2.1	0.476133651551313	.	135120001	135640000	#DADAFF	1	0.5
chr2	135640001	135920000	A.1.1.2.2.2.1.2.1.2.1.1	0.860381861575179	.	135640001	135920000	#FF0000	1	1
chr2	135920001	136240000	A.1.2.2.1.2.1.2.1.1.1	0.725536992840095	.	135920001	136240000	#FF4848	1	0.875
chr2	136240001	136640000	A.1.1.1.1.1.2.2.2.2	0.988066825775656	.	136240001	136640000	#FF0000	1	1
chr2	136640001	136720000	A.1.2.1.1.1.1.1.2.2	0.828162291169451	.	136640001	136720000	#FF4848	1	0.875
chr2	136720001	136840000	A.1.1.2.1.1.1.1.1.2.1.2	0.9236276849642	.	136720001	136840000	#FF0000	1	1
chr2	136840001	137160000	A.1.1.1.1.2.2.1.1.2	0.971360381861575	.	136840001	137160000	#FF0000	1	1
chr2	137160001	137520000	B.2.1.2.1.2.1.1.2	0.218377088305489	.	137160001	137520000	#4848FF	1	0.25
chr2	137520001	137760000	B.2.2.1.1.1.2.2.2.1.1	0.137231503579952	.	137520001	137760000	#0000FF	1	0.125
chr2	137760001	137880000	B.2.1.2.2.1.1.2.1.2	0.187350835322196	.	137760001	137880000	#4848FF	1	0.25
chr2	137880001	138040000	B.1.2.2.1.1.2.2.2.2	0.354415274463007	.	137880001	138040000	#9191FF	1	0.375
chr2	138040001	138240000	B.2.2.1.1.1.2.2.2.2	0.134844868735084	.	138040001	138240000	#0000FF	1	0.125
chr2	138240001	138600000	B.2.2.1.2.1.2.1.2.1	0.0966587112171838	.	138240001	138600000	#0000FF	1	0.125
chr2	138600001	138960000	B.1.1.1.2.1.2.2.1.2.2	0.459427207637231	.	138600001	138960000	#DADAFF	1	0.5
chr2	138960001	139200000	A.2.1.1.2.1.2.1	0.664677804295943	.	138960001	139200000	#FF9191	1	0.75
chr2	139200001	139360000	A.1.2.1.1.1.2.2.2.1.2	0.812649164677804	.	139200001	139360000	#FF4848	1	0.875
chr2	139360001	140360000	B.2.2.2.1.2.1.2.1.1.2	0.0262529832935561	.	139360001	140360000	#0000FF	1	0.125
chr2	140360001	140800000	B.2.2.2.1.2.1.2.1.2.1	0.0250596658711217	.	140360001	140800000	#0000FF	1	0.125
chr2	140800001	141040000	B.2.2.1.1.2.2.1.2.1.1.2.1.2	0.12291169451074	.	140800001	141040000	#0000FF	1	0.125
chr2	141040001	141640000	B.2.2.1.1.2.2.1.2.1.1.2.1.1	0.124105011933174	.	141040001	141640000	#0000FF	1	0.125
chr2	141640001	141800000	B.2.1.2.2.1.1.1.2.2.2	0.189737470167064	.	141640001	141800000	#4848FF	1	0.25
chr2	141800001	142200000	B.2.2.1.2.2.1.2.2	0.0835322195704057	.	141800001	142200000	#0000FF	1	0.125
chr2	142200001	142360000	B.1.2.2.1.1.2.2.2.1	0.355608591885442	.	142200001	142360000	#9191FF	1	0.375
chr2	142360001	142840000	B.2.2.2.1.2.1.2.1.1.1	0.0274463007159905	.	142360001	142840000	#0000FF	1	0.125
chr2	142840001	143600000	B.2.2.1.2.2.1.1.1.2	0.0906921241050119	.	142840001	143600000	#0000FF	1	0.125
chr2	143600001	143880000	A.1.2.2.1.1.2.2.2.2.1	0.730310262529833	.	143600001	143880000	#FF4848	1	0.875
chr2	143880001	144000000	A.1.2.1.2.2.1.1.2.2.1	0.762529832935561	.	143880001	144000000	#FF4848	1	0.875
chr2	144000001	144520000	A.2.1.2.2.1.1.1.1.1.1	0.612171837708831	.	144000001	144520000	#FF9191	1	0.75
chr2	144520001	144680000	B.1.1.2.1.1.2.1.2.1	0.436754176610979	.	144520001	144680000	#DADAFF	1	0.5
chr2	144680001	144920000	A.2.1.2.2.1.1.1.2	0.607398568019093	.	144680001	144920000	#FF9191	1	0.75
chr2	144920001	145160000	A.1.1.2.1.1.2.1.1	0.911694510739857	.	144920001	145160000	#FF0000	1	1
chr2	145160001	145320000	A.2.1.2.1.1.2.2.2.2.2	0.634844868735084	.	145160001	145320000	#FF9191	1	0.75
chr2	145320001	145840000	B.2.2.1.1.2.2.1.1.1.2	0.127684964200477	.	145320001	145840000	#0000FF	1	0.125
chr2	145840001	146080000	B.2.2.1.1.2.2.1.1.1.1	0.128878281622912	.	145840001	146080000	#0000FF	1	0.125
chr2	146080001	146320000	B.2.1.2.1.1.2.1.1.2.2	0.231503579952267	.	146080001	146320000	#4848FF	1	0.25
chr2	146320001	146520000	B.1.2.2.1.1.2.1.2	0.35799522673031	.	146320001	146520000	#9191FF	1	0.375
chr2	146520001	146880000	B.2.2.1.2.2.1.1.2.2	0.0883054892601432	.	146520001	146880000	#0000FF	1	0.125
chr2	146880001	147040000	B.1.2.1.2.2.1.2	0.365155131264916	.	146880001	147040000	#9191FF	1	0.375
chr2	147040001	147840000	B.2.2.2.1.1.2.2.1.1.2.2	0.0393794749403341	.	147040001	147840000	#0000FF	1	0.125
chr2	147840001	148080000	A.2.1.2.1.1.1.2.1.2	0.645584725536993	.	147840001	148080000	#FF9191	1	0.75
chr2	148080001	148360000	A.2.2.2.1.2.1.2.2.1.1	0.511933174224344	.	148080001	148360000	#FFDADA	1	0.625
chr2	148360001	148480000	A.1.2.2.2.2.2.1.2.2.1	0.695704057279236	.	148360001	148480000	#FF4848	1	0.875
chr2	148480001	148720000	A.2.2.1.1.2.2.2.2.2.1	0.568019093078759	.	148480001	148720000	#FFDADA	1	0.625
chr2	148720001	148880000	A.1.2.1.1.1.1.1.1.1.2.2	0.832935560859189	.	148720001	148880000	#FF4848	1	0.875
chr2	148880001	149360000	A.1.2.2.2.2.2.1.2.1	0.696897374701671	.	148880001	149360000	#FF4848	1	0.875
chr2	149360001	149520000	A.1.2.1.1.1.2.1.1.2.2	0.817422434367542	.	149360001	149520000	#FF4848	1	0.875
chr2	149520001	149680000	A.2.1.2.2.1.1.1.1.1.2	0.610978520286396	.	149520001	149680000	#FF9191	1	0.75
chr2	149800001	149960000	A.2.1.2.2.1.1.1.1.1.2	0.610978520286396	.	149800001	149960000	#FF9191	1	0.75
chr2	149960001	150160000	A.2.2.2.2.2.1.1.2	0.492840095465394	.	149960001	150160000	#FFDADA	1	0.625
chr2	150160001	150480000	B.1.2.1.1.1.2.2.2	0.394988066825776	.	150160001	150480000	#9191FF	1	0.375
chr2	150480001	150880000	B.2.2.2.1.1.2.2.1.2.2.1	0.035799522673031	.	150480001	150880000	#0000FF	1	0.125
chr2	150880001	151240000	B.2.2.1.1.2.2.1.2.1.1.1	0.125298329355609	.	150880001	151240000	#0000FF	1	0.125
chr2	151240001	151320000	B.1.2.1.2.1.2.1.1	0.374701670644391	.	151240001	151320000	#9191FF	1	0.375
chr2	151320001	151480000	B.1.1.1.2.1.1.1.2	0.465393794749403	.	151320001	151480000	#DADAFF	1	0.5
chr2	151480001	151920000	B.2.2.1.1.2.2.1.1.2	0.126491646778043	.	151480001	151920000	#0000FF	1	0.125
chr2	151920001	152080000	B.2.1.1.2.2.1.1.2.1.2.1.1	0.263723150357995	.	151920001	152080000	#4848FF	1	0.25
chr2	152080001	152360000	A.1.2.1.2.2.1.1.2.2.2	0.761336515513127	.	152080001	152360000	#FF4848	1	0.875
chr2	152360001	152600000	B.1.1.1.1.1.2.1.1.1	0.484486873508353	.	152360001	152600000	#DADAFF	1	0.5
chr2	152600001	152720000	A.1.2.2.1.1.2.2.2.1.2	0.731503579952267	.	152600001	152720000	#FF4848	1	0.875
chr2	152720001	152880000	A.2.2.1.1.1.1.1.1	0.589498806682578	.	152720001	152880000	#FFDADA	1	0.625
chr2	152880001	153040000	A.1.2.1.2.2.1.1.1.2	0.76491646778043	.	152880001	153040000	#FF4848	1	0.875
chr2	153040001	153200000	A.2.2.2.1.1.2.1.2.1.1	0.531026252983294	.	153040001	153200000	#FFDADA	1	0.625
chr2	153200001	153600000	A.1.1.2.2.2.1.2.1.2.2	0.856801909307876	.	153200001	153600000	#FF0000	1	1
chr2	153600001	154320000	B.2.2.2.1.1.2.2.1.1.1	0.0417661097852029	.	153600001	154320000	#0000FF	1	0.125
chr2	154320001	154440000	B.2.1.1.2.2.1.2.2.2.1	0.255369928400955	.	154320001	154440000	#4848FF	1	0.25
chr2	154440001	154720000	B.2.2.2.1.2.1.1	0.0286396181384248	.	154440001	154720000	#0000FF	1	0.125
chr2	154720001	154920000	B.2.2.1.2.2.1.1.2.1	0.0894988066825776	.	154720001	154920000	#0000FF	1	0.125
chr2	154920001	155240000	B.2.2.2.1.1.2.2.2.1.1	0.0334128878281623	.	154920001	155240000	#0000FF	1	0.125
chr2	155240001	155480000	B.1.1.1.2.1.1.1.1	0.466587112171838	.	155240001	155480000	#DADAFF	1	0.5
chr2	155480001	155960000	B.1.1.2.2.1.2.1.1.2	0.41527446300716	.	155480001	155960000	#DADAFF	1	0.5
chr2	155960001	156080000	A.1.2.2.2.2.2.1.2.2.2	0.694510739856802	.	155960001	156080000	#FF4848	1	0.875
chr2	156080001	157160000	B.2.2.1.1.1.2.1.1.2.1	0.14200477326969	.	156080001	157160000	#0000FF	1	0.125
chr2	157160001	157440000	A.1.1.2.2.2.1.1.2.1	0.863961813842482	.	157160001	157440000	#FF0000	1	1
chr2	157440001	157920000	B.2.1.2.1.1.1.1.1	0.242243436754177	.	157440001	157920000	#4848FF	1	0.25
chr2	157920001	158200000	A.2.2.2.2.2.1.2.1.2	0.490453460620525	.	157920001	158200000	#FFDADA	1	0.625
chr2	158200001	158360000	A.1.1.2.2.2.2.2.1.1	0.841288782816229	.	158200001	158360000	#FF0000	1	1
chr2	158360001	159120000	B.2.2.1.1.1.2.2.2.1.2	0.136038186157518	.	158360001	159120000	#0000FF	1	0.125
chr2	159120001	159280000	B.2.1.2.2.1.1.2.1.1	0.18854415274463	.	159120001	159280000	#4848FF	1	0.25
chr2	159280001	159480000	A.2.2.2.1.1.2.1.2.2	0.528639618138425	.	159280001	159480000	#FFDADA	1	0.625
chr2	159480001	159720000	B.1.2.2.2.1.1.1.2	0.347255369928401	.	159480001	159720000	#9191FF	1	0.375
chr2	159720001	160080000	A.2.2.1.2.2.1.1	0.552505966587112	.	159720001	160080000	#FFDADA	1	0.625
chr2	160080001	160560000	A.1.1.1.2.1.2.2.1	0.95346062052506	.	160080001	160560000	#FF0000	1	1
chr2	160560001	160840000	A.1.1.1.1.2.2.1.1.1	0.97255369928401	.	160560001	160840000	#FF0000	1	1
chr2	160840001	161160000	B.1.1.1.1.1.2.1.1.2.2	0.482100238663485	.	160840001	161160000	#DADAFF	1	0.5
chr2	161160001	161360000	B.1.2.2.2.2.1.1.2.1.2	0.329355608591885	.	161160001	161360000	#9191FF	1	0.375
chr2	161360001	161920000	B.2.2.1.2.1.1.2.1.1.1	0.107398568019093	.	161360001	161920000	#0000FF	1	0.125
chr2	161920001	162080000	A.1.1.2.1.1.1.2.2.2	0.912887828162291	.	161920001	162080000	#FF0000	1	1
chr2	162080001	162280000	A.1.2.1.1.1.2.1.1.2.1	0.818615751789976	.	162080001	162280000	#FF4848	1	0.875
chr2	162280001	162840000	B.2.1.2.2.1.2.2.2	0.176610978520286	.	162280001	162840000	#4848FF	1	0.25
chr2	162840001	163000000	A.2.2.1.1.2.2.2.2.2.2.2	0.56563245823389	.	162840001	163000000	#FFDADA	1	0.625
chr2	163000001	163080000	B.1.1.2.2.1.2.2	0.412887828162291	.	163000001	163080000	#DADAFF	1	0.5
chr2	163080001	163240000	A.2.1.2.1.1.1.1.2.1	0.65035799522673	.	163080001	163240000	#FF9191	1	0.75
chr2	163240001	163520000	B.2.1.2.2.1.2.2.1.2.1.1	0.181384248210024	.	163240001	163520000	#4848FF	1	0.25
chr2	163520001	163680000	B.1.2.2.1.2.1.1	0.353221957040573	.	163520001	163680000	#9191FF	1	0.375
chr2	163680001	163920000	B.2.1.2.2.1.2.2.1.2.1.2	0.180190930787589	.	163680001	163920000	#4848FF	1	0.25
chr2	163920001	164320000	B.2.2.1.1.1.2.1.1.2.2	0.140811455847255	.	163920001	164320000	#0000FF	1	0.125
chr2	164320001	164800000	B.2.2.1.2.2.1.2.1.2.2	0.0847255369928401	.	164320001	164800000	#0000FF	1	0.125
chr2	164800001	164920000	B.1.2.2.1.1.2.1.1	0.359188544152745	.	164800001	164920000	#9191FF	1	0.375
chr2	164920001	165160000	B.2.1.2.1.1.2.1.1.2.1.2	0.232696897374702	.	164920001	165160000	#4848FF	1	0.25
chr2	165160001	165560000	B.2.2.1.2.2.1.2.1.2.1	0.0859188544152745	.	165160001	165560000	#0000FF	1	0.125
chr2	165560001	165720000	B.2.1.1.1.2.1.2.2.1	0.300715990453461	.	165560001	165720000	#4848FF	1	0.25
chr2	165720001	166160000	B.2.2.1.1.1.2.1.1.1	0.143198090692124	.	165720001	166160000	#0000FF	1	0.125
chr2	166160001	166400000	B.2.1.1.2.2.2.1.2.2.1	0.247016706443914	.	166160001	166400000	#4848FF	1	0.25
chr2	166400001	166520000	B.1.1.1.1.2.1.2.2	0.470167064439141	.	166400001	166520000	#DADAFF	1	0.5
chr2	166520001	166720000	B.1.2.1.2.1.2.1.2.1	0.373508353221957	.	166520001	166720000	#9191FF	1	0.375
chr2	166720001	166840000	A.2.2.1.1.2.2.2.2.2.2.1	0.566825775656325	.	166720001	166840000	#FFDADA	1	0.625
chr2	166840001	167000000	B.2.1.1.2.2.2.1.2.2.2	0.24582338902148	.	166840001	167000000	#4848FF	1	0.25
chr2	167000001	167560000	B.2.2.2.1.2.1.2.1.2.2	0.0238663484486874	.	167000001	167560000	#0000FF	1	0.125
chr2	167560001	167680000	B.2.1.1.1.2.1.1.2	0.304295942720764	.	167560001	167680000	#4848FF	1	0.25
chr2	167680001	167960000	B.2.2.2.1.1.2.2.2.1.2	0.0322195704057279	.	167680001	167960000	#0000FF	1	0.125
chr2	167960001	168040000	B.2.1.2.1.1.2.2.1.1.2	0.224343675417661	.	167960001	168040000	#4848FF	1	0.25
chr2	168040001	168600000	B.2.2.2.1.2.1.2.2	0.022673031026253	.	168040001	168600000	#0000FF	1	0.125
chr2	168600001	169000000	B.2.2.1.2.1.1.2.1.2	0.10381861575179	.	168600001	169000000	#0000FF	1	0.125
chr2	169000001	169240000	B.1.1.2.1.2.2.2.2	0.420047732696897	.	169000001	169240000	#DADAFF	1	0.5
chr2	169240001	169480000	A.1.1.2.1.1.1.2.1.2	0.916467780429594	.	169240001	169480000	#FF0000	1	1
chr2	169480001	169600000	A.2.1.1.1.2.1.1.2	0.68019093078759	.	169480001	169600000	#FF9191	1	0.75
chr2	169600001	169800000	A.2.2.2.2.2.1.1.1.1	0.495226730310263	.	169600001	169800000	#FFDADA	1	0.625
chr2	169800001	170320000	B.2.1.1.2.1.1.2.2.1.2	0.285202863961814	.	169800001	170320000	#4848FF	1	0.25
chr2	170320001	170600000	A.1.1.2.1.2.1.1.1	0.906921241050119	.	170320001	170600000	#FF0000	1	1
chr2	170600001	171080000	A.1.1.1.1.1.2.2.1	0.990453460620525	.	170600001	171080000	#FF0000	1	1
chr2	171080001	171400000	A.1.2.2.1.2.1.1.2	0.72673031026253	.	171080001	171400000	#FF4848	1	0.875
chr2	171400001	171760000	A.2.1.1.2.2.2.1.2	0.655131264916468	.	171400001	171760000	#FF9191	1	0.75
chr2	171760001	172040000	A.1.1.1.1.2.1.2.1.2	0.977326968973747	.	171760001	172040000	#FF0000	1	1
chr2	172040001	172400000	A.1.1.1.1.1.2.1.1.2	0.995226730310263	.	172040001	172400000	#FF0000	1	1
chr2	172400001	172560000	A.2.1.1.1.2.2.1.1.2	0.675417661097852	.	172400001	172560000	#FF9191	1	0.75
chr2	172560001	173000000	A.1.1.2.1.2.1.2.1.2	0.900954653937947	.	172560001	173000000	#FF0000	1	1
chr2	173000001	173320000	B.1.2.1.1.2.1.1.2	0.392601431980907	.	173000001	173320000	#9191FF	1	0.375
chr2	173320001	173520000	A.2.1.2.1.2.1.2.2.2.2	0.621718377088305	.	173320001	173520000	#FF9191	1	0.75
chr2	173520001	173920000	B.1.2.2.2.1.2.1.2.1	0.342482100238663	.	173520001	173920000	#9191FF	1	0.375
chr2	173920001	174280000	A.1.2.2.2.1.2	0.704057279236277	.	173920001	174280000	#FF4848	1	0.875
chr2	174280001	174720000	B.1.2.2.2.1.2.1.2.2	0.341288782816229	.	174280001	174720000	#9191FF	1	0.375
chr2	174720001	174880000	A.1.1.2.2.2.2.1.2.1.1	0.846062052505967	.	174720001	174880000	#FF0000	1	1
chr2	174880001	175000000	A.1.2.2.2.1.1.2.1.1	0.70763723150358	.	174880001	175000000	#FF4848	1	0.875
chr2	175000001	175120000	A.1.2.1.1.2.2.1.1.1	0.800715990453461	.	175000001	175120000	#FF4848	1	0.875
chr2	175120001	175240000	A.2.1.2.1.2.2.1.1.1	0.620525059665871	.	175120001	175240000	#FF9191	1	0.75
chr2	175240001	175560000	A.1.1.1.2.1.2.2.2.2	0.951073985680191	.	175240001	175560000	#FF0000	1	1
chr2	175560001	175920000	B.1.1.2.1.1.1.2.2.1.1	0.441527446300716	.	175560001	175920000	#DADAFF	1	0.5
chr2	175920001	176080000	A.1.2.1.2.2.1.2.1.1	0.760143198090692	.	175920001	176080000	#FF4848	1	0.875
chr2	176080001	176760000	B.2.2.1.2.1.2.1.1.1	0.100238663484487	.	176080001	176760000	#0000FF	1	0.125
chr2	176760001	176880000	A.2.2.2.1.1.2.2.1.2.1	0.525059665871122	.	176760001	176880000	#FFDADA	1	0.625
chr2	176880001	177120000	B.1.2.2.2.1.2.2.2.1	0.33890214797136	.	176880001	177120000	#9191FF	1	0.375
chr2	177120001	177720000	A.2.2.2.1.1.1.1.2.1.2	0.540572792362768	.	177120001	177720000	#FFDADA	1	0.625
chr2	177720001	177880000	A.1.2.2.1.1.1.1.2.1	0.739856801909308	.	177720001	177880000	#FF4848	1	0.875
chr2	177880001	178040000	A.2.1.2.1.2.1.2.2.2.1	0.62291169451074	.	177880001	178040000	#FF9191	1	0.75
chr2	178040001	178160000	A.1.1.1.2.2.2.2.2.2	0.927207637231504	.	178040001	178160000	#FF0000	1	1
chr2	178160001	178600000	A.1.1.2.2.2.2.1.2.2.1	0.843675417661098	.	178160001	178600000	#FF0000	1	1
chr2	178600001	178960000	B.2.1.2.1.2.1.1.1	0.219570405727924	.	178600001	178960000	#4848FF	1	0.25
chr2	178960001	179240000	B.1.1.2.1.1.1.2.2.2	0.439140811455847	.	178960001	179240000	#DADAFF	1	0.5
chr2	179240001	179440000	A.1.1.2.1.1.1.2.1.1	0.917661097852029	.	179240001	179440000	#FF0000	1	1
chr2	179440001	179840000	A.1.2.1.2.2.1.2.1.2.2	0.757756563245823	.	179440001	179840000	#FF4848	1	0.875
chr2	179840001	180000000	A.1.1.2.1.1.2.2.1	0.909307875894988	.	179840001	180000000	#FF0000	1	1
chr2	180000001	180160000	A.1.2.2.1.1.2.2.1.2	0.733890214797136	.	180000001	180160000	#FF4848	1	0.875
chr2	180160001	180520000	B.2.1.1.2.2.2.1.2.1.1.2	0.249403341288783	.	180160001	180520000	#4848FF	1	0.25
chr2	180520001	180760000	B.2.1.1.2.2.2.1.2.1.2	0.248210023866348	.	180520001	180760000	#4848FF	1	0.25
chr2	180760001	180920000	A.2.2.2.2.2.1.2.2	0.489260143198091	.	180760001	180920000	#FFDADA	1	0.625
chr2	180920001	181160000	B.2.1.2.1.1.2.1.1.2.1.1	0.233890214797136	.	180920001	181160000	#4848FF	1	0.25
chr2	181160001	181320000	B.1.2.2.1.1.2.2.1	0.356801909307876	.	181160001	181320000	#9191FF	1	0.375
chr2	181320001	181800000	B.2.2.1.1.2.2.1.2.1.1.2.2	0.121718377088305	.	181320001	181800000	#0000FF	1	0.125
chr2	181800001	181960000	A.2.2.1.1.2.2.1.1	0.573985680190931	.	181800001	181960000	#FFDADA	1	0.625
chr2	181960001	182120000	A.1.2.1.2.2.2.2.1.1.2.2.2.1	0.747016706443914	.	181960001	182120000	#FF4848	1	0.875
chr2	182120001	182360000	A.1.1.2.2.2.2.2.1.2	0.840095465393795	.	182120001	182360000	#FF0000	1	1
chr2	182360001	182680000	A.2.2.1.1.2.2.2.2.1.2	0.569212410501193	.	182360001	182680000	#FFDADA	1	0.625
chr2	182680001	182880000	A.2.2.2.1.1.2.1.1	0.532219570405728	.	182680001	182880000	#FFDADA	1	0.625
chr2	182880001	183120000	B.2.1.1.2.2.1.2.2.1.1	0.257756563245823	.	182880001	183120000	#4848FF	1	0.25
chr2	183120001	183360000	B.2.1.2.2.1.1.2.2	0.186157517899761	.	183120001	183360000	#4848FF	1	0.25
chr2	183360001	183560000	B.1.2.1.2.1.2.1.2.2.2	0.371121718377088	.	183360001	183560000	#9191FF	1	0.375
chr2	183560001	183680000	A.2.2.1.1.2.2.1.2	0.572792362768496	.	183560001	183680000	#FFDADA	1	0.625
chr2	183680001	183880000	B.1.2.1.2.1.2.1.2.2.1	0.372315035799523	.	183680001	183880000	#9191FF	1	0.375
chr2	183880001	184120000	A.2.1.2.1.1.1.1.2.2.2	0.647971360381862	.	183880001	184120000	#FF9191	1	0.75
chr2	184120001	184440000	B.2.1.2.1.1.1.1.2.1	0.241050119331742	.	184120001	184440000	#4848FF	1	0.25
chr2	184440001	184760000	B.2.1.2.2.1.1.1.2.2.1	0.190930787589499	.	184440001	184760000	#4848FF	1	0.25
chr2	184760001	184960000	B.1.1.2.2.2.1.2	0.409307875894988	.	184760001	184960000	#DADAFF	1	0.5
chr2	184960001	185240000	B.2.1.1.2.2.1.2.2.2.2.1	0.25417661097852	.	184960001	185240000	#4848FF	1	0.25
chr2	185240001	185400000	B.1.1.1.2.1.1.2	0.464200477326969	.	185240001	185400000	#DADAFF	1	0.5
chr2	185400001	185800000	B.2.1.1.1.2.1.1.1.1	0.307875894988067	.	185400001	185800000	#4848FF	1	0.25
chr2	185800001	186080000	B.2.1.2.2.1.1.1.2.1.1.1	0.194510739856802	.	185800001	186080000	#4848FF	1	0.25
chr2	186080001	186800000	B.2.2.1.1.2.2.1.2.1.2	0.120525059665871	.	186080001	186800000	#0000FF	1	0.125
chr2	186800001	187160000	B.1.1.2.2.1.2.1.1.1	0.416467780429594	.	186800001	187160000	#DADAFF	1	0.5
chr2	187160001	187600000	A.1.2.1.2.2.2.1.1	0.75417661097852	.	187160001	187600000	#FF4848	1	0.875
chr2	187600001	188000000	B.1.2.1.2.1.1	0.375894988066826	.	187600001	188000000	#9191FF	1	0.375
chr2	188000001	188200000	B.1.1.1.1.2.1.1.1	0.473747016706444	.	188000001	188200000	#DADAFF	1	0.5
chr2	188200001	188360000	A.2.1.2.1.1.1.2.2	0.644391408114558	.	188200001	188360000	#FF9191	1	0.75
chr2	188360001	188680000	B.2.1.1.2.2.1.2.2.2.2.2	0.252983293556086	.	188360001	188680000	#4848FF	1	0.25
chr2	188680001	188760000	B.2.1.1.1.2.1.1.1.2.2	0.305489260143198	.	188680001	188760000	#4848FF	1	0.25
chr2	188760001	189200000	B.2.1.2.1.1.1.1.2.2	0.239856801909308	.	188760001	189200000	#4848FF	1	0.25
chr2	189200001	189440000	B.2.1.2.1.1.2.2.1.1.1.1	0.22673031026253	.	189200001	189440000	#4848FF	1	0.25
chr2	189440001	189920000	B.2.1.2.2.1.2.2.1.2.2.2	0.177804295942721	.	189440001	189920000	#4848FF	1	0.25
chr2	189920001	190280000	B.1.2.2.1.2.1.2	0.352028639618138	.	189920001	190280000	#9191FF	1	0.375
chr2	190280001	190520000	A.2.2.2.1.1.2.1.2.1.2	0.529832935560859	.	190280001	190520000	#FFDADA	1	0.625
chr2	190520001	190760000	A.1.2.1.1.1.1.1.1.1.2.1	0.834128878281623	.	190520001	190760000	#FF4848	1	0.875
chr2	190760001	190960000	A.1.2.2.1.1.2.2.1.1	0.73508353221957	.	190760001	190960000	#FF4848	1	0.875
chr2	190960001	191160000	A.1.1.2.2.2.2.2.2.2	0.837708830548926	.	190960001	191160000	#FF0000	1	1
chr2	191160001	191440000	A.1.1.1.2.2.1.1.2.2.1	0.943914081145585	.	191160001	191440000	#FF0000	1	1
chr2	191440001	191600000	A.1.1.1.2.2.1.1.2.2.2.1	0.94272076372315	.	191440001	191600000	#FF0000	1	1
chr2	191600001	191720000	A.1.2.1.1.2.2.1.1.2	0.799522673031026	.	191600001	191720000	#FF4848	1	0.875
chr2	191720001	191880000	A.1.1.1.2.2.1.1.2.2.2.2	0.941527446300716	.	191720001	191880000	#FF0000	1	1
chr2	191880001	192080000	A.1.2.1.2.2.2.2.1.1.2.1.2	0.749403341288783	.	191880001	192080000	#FF4848	1	0.875
chr2	192080001	192440000	B.1.1.1.1.1.2.1.2	0.48090692124105	.	192080001	192440000	#DADAFF	1	0.5
chr2	192440001	192600000	A.1.2.1.1.1.2.2.2.1.1	0.813842482100239	.	192440001	192600000	#FF4848	1	0.875
chr2	192600001	192760000	A.2.2.2.2.2.1.2.1.1	0.491646778042959	.	192600001	192760000	#FFDADA	1	0.625
chr2	192760001	193040000	A.2.1.2.2.1.2.2.2	0.599045346062053	.	192760001	193040000	#FF9191	1	0.75
chr2	193040001	193240000	B.2.1.1.1.2.2.2.1	0.295942720763723	.	193040001	193240000	#4848FF	1	0.25
chr2	193240001	193920000	B.2.2.1.2.2.1.2.1.1	0.0871121718377088	.	193240001	193920000	#0000FF	1	0.125
chr2	193920001	194280000	B.2.1.2.2.1.1.1.2.1.1.2	0.193317422434368	.	193920001	194280000	#4848FF	1	0.25
chr2	194280001	194560000	B.2.1.1.1.2.2.2.2	0.294749403341289	.	194280001	194560000	#4848FF	1	0.25
chr2	194560001	194920000	B.2.1.2.1.1.2.2.1.2	0.223150357995227	.	194560001	194920000	#4848FF	1	0.25
chr2	194920001	195240000	B.1.2.2.1.2.2.2	0.34964200477327	.	194920001	195240000	#9191FF	1	0.375
chr2	195240001	195400000	B.1.2.2.1.2.2.1	0.350835322195704	.	195240001	195400000	#9191FF	1	0.375
chr2	195400001	195520000	B.1.1.2.2.1.1.2	0.417661097852029	.	195400001	195520000	#DADAFF	1	0.5
chr2	195520001	195840000	B.1.2.1.2.1.2.2	0.369928400954654	.	195520001	195840000	#9191FF	1	0.375
chr2	195840001	196000000	A.2.2.2.1.2.1.1.2.1	0.515513126491647	.	195840001	196000000	#FFDADA	1	0.625
chr2	196000001	196200000	B.1.1.1.1.2.2.2	0.467780429594272	.	196000001	196200000	#DADAFF	1	0.5
chr2	196200001	196560000	A.1.2.1.1.1.2.2.1	0.815035799522673	.	196200001	196560000	#FF4848	1	0.875
chr2	196560001	196920000	B.1.1.2.2.1.2.1.2	0.414081145584726	.	196560001	196920000	#DADAFF	1	0.5
chr2	196920001	197120000	A.1.1.2.1.1.1.2.2.1.2	0.914081145584726	.	196920001	197120000	#FF0000	1	1
chr2	197120001	197320000	A.1.1.2.2.2.1.1.2.2	0.862768496420048	.	197120001	197320000	#FF0000	1	1
chr2	197320001	197520000	A.2.1.2.2.1.1.1.1.2.1	0.609785202863962	.	197320001	197520000	#FF9191	1	0.75
chr2	197520001	197680000	A.1.2.1.2.2.2.2.1.1.2.2.1	0.748210023866348	.	197520001	197680000	#FF4848	1	0.875
chr2	197680001	197960000	A.1.1.2.2.2.1.2.1.2.1.2.1	0.859188544152745	.	197680001	197960000	#FF0000	1	1
chr2	197960001	198240000	A.1.1.1.1.1.2.2.2.1	0.989260143198091	.	197960001	198240000	#FF0000	1	1
chr2	198240001	198440000	A.1.1.1.2.1.1.1.2.2	0.963007159904535	.	198240001	198440000	#FF0000	1	1
chr2	198440001	199000000	A.1.1.2.2.2.2.2.2.1	0.83890214797136	.	198440001	199000000	#FF0000	1	1
chr2	199000001	199280000	B.1.2.2.2.2.1.1.2.1.1	0.33054892601432	.	199000001	199280000	#9191FF	1	0.375
chr2	199280001	199520000	B.2.1.2.1.1.2.1.2.2	0.227923627684964	.	199280001	199520000	#4848FF	1	0.25
chr2	199520001	199720000	B.2.1.1.1.2.1.2.1.2	0.301909307875895	.	199520001	199720000	#4848FF	1	0.25
chr2	199720001	199840000	B.1.1.1.1.2.1.2.1	0.471360381861575	.	199720001	199840000	#DADAFF	1	0.5
chr2	199840001	200000000	B.2.1.1.2.2.1.1.1.2	0.266109785202864	.	199840001	200000000	#4848FF	1	0.25
chr2	200000001	200120000	B.1.1.1.2.1.2.2.1.1	0.4618138424821	.	200000001	200120000	#DADAFF	1	0.5
chr2	200120001	200280000	B.2.1.1.2.2.1.1.2.1.2.2	0.261336515513126	.	200120001	200280000	#4848FF	1	0.25
chr2	200280001	200760000	B.2.1.1.2.2.1.1.2.1.2.1.2	0.262529832935561	.	200280001	200760000	#4848FF	1	0.25
chr2	200760001	200880000	A.1.2.2.2.2.2.2.1.1	0.693317422434368	.	200760001	200880000	#FF4848	1	0.875
chr2	200880001	201160000	B.1.2.2.2.1.2.2.2.2.2.1	0.336515513126492	.	200880001	201160000	#9191FF	1	0.375
chr2	201160001	201320000	A.1.2.2.2.2.1.1	0.702863961813842	.	201160001	201320000	#FF4848	1	0.875
chr2	201320001	201680000	A.1.2.1.1.2.1.2.2.2	0.801909307875895	.	201320001	201680000	#FF4848	1	0.875
chr2	201680001	201960000	A.1.1.1.2.1.1.1.2.1.2	0.964200477326969	.	201680001	201960000	#FF0000	1	1
chr2	201960001	202120000	A.1.1.1.2.2.1.1.2.1.1	0.946300715990454	.	201960001	202120000	#FF0000	1	1
chr2	202120001	202320000	A.1.2.1.2.1.1.1.1.1	0.785202863961814	.	202120001	202320000	#FF4848	1	0.875
chr2	202320001	202480000	A.2.1.2.1.2.1.2.2.1	0.624105011933174	.	202320001	202480000	#FF9191	1	0.75
chr2	202480001	203080000	A.1.2.1.2.1.1.2.1	0.781622911694511	.	202480001	203080000	#FF4848	1	0.875
chr2	203080001	203320000	A.1.1.1.2.1.1.1.2.1.1	0.965393794749403	.	203080001	203320000	#FF0000	1	1
chr2	203320001	203600000	A.1.1.2.1.2.2.2.1.2	0.890214797136038	.	203320001	203600000	#FF0000	1	1
chr2	203600001	203720000	A.1.2.1.2.1.2.1.2.1.1	0.77326968973747	.	203600001	203720000	#FF4848	1	0.875
chr2	203720001	204320000	A.1.1.1.1.2.2.2	0.968973747016706	.	203720001	204320000	#FF0000	1	1
chr2	204320001	204760000	A.2.2.1.2.1.1.1.2.1	0.563245823389022	.	204320001	204760000	#FFDADA	1	0.625
chr2	204760001	205200000	B.1.2.2.2.2.2.1.2.2	0.317422434367542	.	204760001	205200000	#9191FF	1	0.375
chr2	205200001	205480000	B.2.2.1.2.1.2.1.2.2	0.0954653937947494	.	205200001	205480000	#0000FF	1	0.125
chr2	205480001	205560000	B.2.1.2.1.1.2.1.2.1.2	0.229116945107399	.	205480001	205560000	#4848FF	1	0.25
chr2	205560001	205800000	B.2.2.1.2.1.1.2.1.1.2.2	0.105011933174224	.	205560001	205800000	#0000FF	1	0.125
chr2	205800001	206120000	B.2.2.2.1.1.1.2.1.1	0.0620525059665871	.	205800001	206120000	#0000FF	1	0.125
chr2	206120001	206480000	B.2.2.1.1.2.1.2.1	0.13126491646778	.	206120001	206480000	#0000FF	1	0.125
chr2	206480001	206640000	A.2.2.2.1.1.2.2.2.2.1	0.51909307875895	.	206480001	206640000	#FFDADA	1	0.625
chr2	206640001	206840000	B.1.1.2.1.1.1.2.2.1.2	0.440334128878282	.	206640001	206840000	#DADAFF	1	0.5
chr2	206840001	207040000	A.1.2.1.1.1.1.1.2.1	0.829355608591885	.	206840001	207040000	#FF4848	1	0.875
chr2	207040001	207200000	A.2.1.2.1.2.2.1.2	0.618138424821002	.	207040001	207200000	#FF9191	1	0.75
chr2	207200001	207440000	A.2.2.1.1.1.1.2.1	0.587112171837709	.	207200001	207440000	#FFDADA	1	0.625
chr2	207440001	207560000	B.1.1.1.2.2.2.2.1	0.446300715990453	.	207440001	207560000	#DADAFF	1	0.5
chr2	207560001	207680000	A.2.2.1.1.1.1.2.2	0.585918854415274	.	207560001	207680000	#FFDADA	1	0.625
chr2	207680001	207920000	B.1.2.1.1.1.1.1.2.1	0.403341288782816	.	207680001	207920000	#9191FF	1	0.375
chr2	207920001	208240000	A.1.2.1.2.2.1.1.1.1.2	0.766109785202864	.	207920001	208240000	#FF4848	1	0.875
chr2	208240001	208360000	A.2.1.2.2.1.1.1.1.2.2	0.608591885441527	.	208240001	208360000	#FF9191	1	0.75
chr2	208360001	208600000	A.1.1.1.2.2.1.1.1.2.1	0.948687350835322	.	208360001	208600000	#FF0000	1	1
chr2	208600001	208960000	A.1.2.1.2.2.1.2.1.2.1	0.758949880668258	.	208600001	208960000	#FF4848	1	0.875
chr2	208960001	209080000	B.1.1.1.1.1.2.1.1.2.1	0.483293556085919	.	208960001	209080000	#DADAFF	1	0.5
chr2	209080001	209240000	A.1.2.1.1.1.2.1.1.1.1	0.822195704057279	.	209080001	209240000	#FF4848	1	0.875
chr2	209240001	209560000	B.2.1.1.2.2.2.1.2.1.1.1	0.250596658711217	.	209240001	209560000	#4848FF	1	0.25
chr2	209560001	210200000	B.2.2.2.1.1.2.2.1.1.2.1	0.0405727923627685	.	209560001	210200000	#0000FF	1	0.125
chr2	210200001	210400000	B.2.1.1.1.2.2.1.2	0.297136038186158	.	210200001	210400000	#4848FF	1	0.25
chr2	210400001	210840000	B.2.1.2.2.1.1.1.2.1.2	0.192124105011933	.	210400001	210840000	#4848FF	1	0.25
chr2	210840001	211080000	A.2.1.2.1.1.1.1.2.2.1	0.649164677804296	.	210840001	211080000	#FF9191	1	0.75
chr2	211080001	211280000	B.2.1.1.2.2.1.2.2.1.2	0.256563245823389	.	211080001	211280000	#4848FF	1	0.25
chr2	211280001	211440000	B.1.1.1.1.2.1.1.2	0.47255369928401	.	211280001	211440000	#DADAFF	1	0.5
chr2	211440001	211920000	B.2.2.1.2.2.1.1.1.1	0.0918854415274463	.	211440001	211920000	#0000FF	1	0.125
chr2	211920001	212160000	B.2.1.2.2.1.2.2.1.2.2.1	0.178997613365155	.	211920001	212160000	#4848FF	1	0.25
chr2	212160001	212520000	B.2.1.2.2.1.2.2.1.1	0.182577565632458	.	212160001	212520000	#4848FF	1	0.25
chr2	212520001	212760000	B.2.1.1.2.2.2.1.1	0.251789976133652	.	212520001	212760000	#4848FF	1	0.25
chr2	212760001	213320000	B.2.1.2.1.1.2.2.1.1.1.2	0.225536992840095	.	212760001	213320000	#4848FF	1	0.25
chr2	213320001	213520000	B.2.1.1.1.2.1.1.1.2.1	0.306682577565632	.	213320001	213520000	#4848FF	1	0.25
chr2	213520001	213840000	A.2.1.2.1.1.1.1.1	0.651551312649165	.	213520001	213840000	#FF9191	1	0.75
chr2	213840001	214120000	A.1.1.2.1.1.1.2.2.1.1	0.91527446300716	.	213840001	214120000	#FF0000	1	1
chr2	214120001	214520000	A.2.2.2.1.2.1.2.2.1.2	0.510739856801909	.	214120001	214520000	#FFDADA	1	0.625
chr2	214520001	214680000	A.2.1.2.2.1.2.2.1	0.600238663484487	.	214520001	214680000	#FF9191	1	0.75
chr2	214680001	214880000	B.1.2.1.2.2.1.1.1.2	0.367541766109785	.	214680001	214880000	#9191FF	1	0.375
chr2	214880001	215200000	B.2.1.1.1.2.2.1.1	0.298329355608592	.	214880001	215200000	#4848FF	1	0.25
chr2	215200001	215560000	B.1.1.2.2.2.1.1.2	0.410501193317422	.	215200001	215560000	#DADAFF	1	0.5
chr2	215560001	215680000	A.1.2.1.2.2.2.2.1.1.2.2.2.2	0.74582338902148	.	215560001	215680000	#FF4848	1	0.875
chr2	215680001	216120000	A.2.1.2.1.1.1.2.1.1	0.646778042959427	.	215680001	216120000	#FF9191	1	0.75
chr2	216120001	216640000	A.1.2.1.2.2.2.2.1.1.2.1.1	0.750596658711217	.	216120001	216640000	#FF4848	1	0.875
chr2	216640001	216840000	A.1.2.1.1.1.2.2.2.2	0.81145584725537	.	216640001	216840000	#FF4848	1	0.875
chr2	216840001	217080000	A.1.1.1.1.2.1.1.1.1.2	0.985680190930788	.	216840001	217080000	#FF0000	1	1
chr2	217080001	217240000	A.2.1.2.2.2.1.2.1.2	0.595465393794749	.	217080001	217240000	#FF9191	1	0.75
chr2	217240001	217400000	A.1.2.2.1.2.2.2.1	0.713603818615752	.	217240001	217400000	#FF4848	1	0.875
chr2	217400001	217560000	A.2.2.2.1.1.1.2.2.1	0.534606205250597	.	217400001	217560000	#FFDADA	1	0.625
chr2	217560001	217920000	B.1.2.2.2.1.2.1.1	0.343675417661098	.	217560001	217920000	#9191FF	1	0.375
chr2	217920001	218160000	A.2.2.1.2.1.2.2.1	0.554892601431981	.	217920001	218160000	#FFDADA	1	0.625
chr2	218160001	218320000	B.1.1.2.1.1.1.2.1	0.44272076372315	.	218160001	218320000	#DADAFF	1	0.5
chr2	218320001	218600000	B.1.2.1.1.2.1.2.1.2.1	0.389021479713604	.	218320001	218600000	#9191FF	1	0.375
chr2	218600001	218840000	B.1.1.1.2.2.1.2.2	0.452267303102625	.	218600001	218840000	#DADAFF	1	0.5
chr2	218840001	219080000	A.2.1.2.1.2.1.2.1.1	0.628878281622912	.	218840001	219080000	#FF9191	1	0.75
chr2	219080001	219600000	A.1.1.1.1.2.1.2.1.1	0.978520286396181	.	219080001	219600000	#FF0000	1	1
chr2	219600001	219800000	A.1.2.1.1.2.2.2.2.2.2.1	0.787589498806683	.	219600001	219800000	#FF4848	1	0.875
chr2	219800001	220000000	A.2.1.1.2.2.2.1.1.2.2.1	0.657517899761337	.	219800001	220000000	#FF9191	1	0.75
chr2	220000001	220160000	A.1.1.2.2.1.2.2.1.1.2.1	0.873508353221957	.	220000001	220160000	#FF0000	1	1
chr2	220160001	220560000	A.1.2.2.2.1.1.1.1	0.711217183770883	.	220160001	220560000	#FF4848	1	0.875
chr2	220560001	221080000	B.2.2.1.1.1.2.2.1	0.138424821002387	.	220560001	221080000	#0000FF	1	0.125
chr2	221080001	221480000	B.2.2.2.1.1.1.2.1.2	0.0608591885441527	.	221080001	221480000	#0000FF	1	0.125
chr2	221480001	221880000	B.2.1.1.2.2.1.1.1.1	0.267303102625298	.	221480001	221880000	#4848FF	1	0.25
chr2	221880001	222040000	A.2.2.2.1.2.1.1.1	0.516706443914081	.	221880001	222040000	#FFDADA	1	0.625
chr2	222040001	222440000	A.2.2.2.2.2.1.1.1.2	0.494033412887828	.	222040001	222440000	#FFDADA	1	0.625
chr2	222440001	222840000	B.2.2.1.2.1.1.2.1.1.2.1	0.106205250596659	.	222440001	222840000	#0000FF	1	0.125
chr2	222840001	222960000	B.2.1.1.2.1.2.2.1.1	0.275656324582339	.	222840001	222960000	#4848FF	1	0.25
chr2	222960001	223160000	B.2.1.2.1.2.2.2.2.1	0.198090692124105	.	222960001	223160000	#4848FF	1	0.25
chr2	223160001	223840000	A.1.2.1.2.2.1.1.2.1	0.763723150357995	.	223160001	223840000	#FF4848	1	0.875
chr2	223840001	224040000	B.1.2.2.2.2.1.1.2.2	0.328162291169451	.	223840001	224040000	#9191FF	1	0.375
chr2	224040001	224640000	B.2.1.2.2.2.1.2	0.170644391408115	.	224040001	224640000	#4848FF	1	0.25
chr2	224640001	224840000	A.1.2.1.1.1.2.1.1.1.2.2	0.81980906921241	.	224640001	224840000	#FF4848	1	0.875
chr2	224840001	225320000	B.1.2.1.1.1.1.1.2.2	0.402147971360382	.	224840001	225320000	#9191FF	1	0.375
chr2	225320001	225480000	A.1.1.2.2.2.1.1.1.2	0.865155131264916	.	225320001	225480000	#FF0000	1	1
chr2	225480001	225720000	A.1.2.2.1.1.2.2.2.1.1	0.732696897374702	.	225480001	225720000	#FF4848	1	0.875
chr2	225720001	225920000	A.1.2.1.1.1.2.1.1.1.2.1	0.821002386634845	.	225720001	225920000	#FF4848	1	0.875
chr2	225920001	226160000	B.1.2.1.1.1.2.2.1	0.39618138424821	.	225920001	226160000	#9191FF	1	0.375
chr2	226160001	226600000	B.2.1.2.2.1.2.1.1	0.184964200477327	.	226160001	226600000	#4848FF	1	0.25
chr2	226600001	227000000	B.2.2.1.1.1.2.1.2	0.139618138424821	.	226600001	227000000	#0000FF	1	0.125
chr2	227000001	227200000	B.2.1.2.1.1.2.1.1.1.1	0.236276849642005	.	227000001	227200000	#4848FF	1	0.25
chr2	227200001	227640000	B.2.1.2.1.1.2.1.2.1.1	0.230310262529833	.	227200001	227640000	#4848FF	1	0.25
chr2	227640001	227840000	A.1.2.2.1.1.2.2.2.2.2	0.729116945107399	.	227640001	227840000	#FF4848	1	0.875
chr2	227840001	228160000	B.1.1.2.1.1.1.1	0.443914081145585	.	227840001	228160000	#DADAFF	1	0.5
chr2	228160001	228440000	A.1.2.1.1.1.1.1.1.1.1.1	0.836515513126492	.	228160001	228440000	#FF4848	1	0.875
chr2	228440001	228760000	A.2.2.1.1.2.2.2.2.1.1	0.570405727923628	.	228440001	228760000	#FFDADA	1	0.625
chr2	228760001	229400000	B.2.2.2.1.1.2.2.1.2.2.2	0.0346062052505967	.	228760001	229400000	#0000FF	1	0.125
chr2	229400001	229520000	B.1.1.2.2.2.1.1.1	0.411694510739857	.	229400001	229520000	#DADAFF	1	0.5
chr2	229520001	229720000	B.2.1.2.2.1.2.1.2	0.183770883054893	.	229520001	229720000	#4848FF	1	0.25
chr2	229720001	230640000	B.2.2.2.1.1.1.2.2.2	0.0572792362768496	.	229720001	230640000	#0000FF	1	0.125
chr2	230640001	230800000	A.1.1.2.1.2.2.2.1.1	0.891408114558473	.	230640001	230800000	#FF0000	1	1
chr2	230800001	231040000	A.1.2.1.2.1.2.1.2.1.2	0.772076372315036	.	230800001	231040000	#FF4848	1	0.875
chr2	231040001	231280000	A.1.1.1.2.2.1.1.2.1.2	0.945107398568019	.	231040001	231280000	#FF0000	1	1
chr2	231280001	231720000	A.1.1.1.1.1.2.1.1.1	0.996420047732697	.	231280001	231720000	#FF0000	1	1
chr2	231720001	232280000	A.1.1.1.1.1.2.1.2.2	0.991646778042959	.	231720001	232280000	#FF0000	1	1
chr2	232280001	232640000	A.1.1.1.2.1.1.1.1.2	0.966587112171838	.	232280001	232640000	#FF0000	1	1
chr2	232640001	232680000	A.1.2.1.2.1.2.2	0.768496420047733	.	232640001	232680000	#FF4848	1	0.875
chr2	232720001	233200000	A.1.2.1.2.1.2.2	0.768496420047733	.	232720001	233200000	#FF4848	1	0.875
chr2	233200001	233400000	A.2.2.2.1.1.1.2.1.1	0.536992840095465	.	233200001	233400000	#FFDADA	1	0.625
chr2	233400001	233560000	A.2.1.1.2.2.2.1.1.2.1	0.658711217183771	.	233400001	233560000	#FF9191	1	0.75
chr2	233560001	233720000	A.1.2.1.2.1.1.1.1.2	0.784009546539379	.	233560001	233720000	#FF4848	1	0.875
chr2	233720001	233920000	A.2.1.2.1.2.1.2.1.2.1	0.627684964200477	.	233720001	233920000	#FF9191	1	0.75
chr2	233920001	234000000	A.1.1.1.2.2.2.1.2.1.2	0.935560859188544	.	233920001	234000000	#FF0000	1	1
chr2	234040001	234280000	A.1.1.1.2.2.2.1.2.1.2	0.935560859188544	.	234040001	234280000	#FF0000	1	1
chr2	234280001	234520000	A.1.2.1.1.2.1.2.2.1.1	0.804295942720764	.	234280001	234520000	#FF4848	1	0.875
chr2	234520001	234800000	B.1.1.1.1.1.1.1	0.486873508353222	.	234520001	234800000	#DADAFF	1	0.5
chr2	234800001	235160000	B.2.1.1.2.1.1.1.2.1	0.291169451073986	.	234800001	235160000	#4848FF	1	0.25
chr2	235160001	235440000	B.1.1.1.2.2.1.2.1.2	0.45346062052506	.	235160001	235440000	#DADAFF	1	0.5
chr2	235440001	235920000	B.2.2.1.2.1.2.1.1.2.2	0.0978520286396181	.	235440001	235920000	#0000FF	1	0.125
chr2	235920001	236040000	B.2.1.1.2.2.1.1.2.2	0.260143198090692	.	235920001	236040000	#4848FF	1	0.25
chr2	236040001	236440000	B.2.2.1.2.1.2.1.1.2.1	0.0990453460620525	.	236040001	236440000	#0000FF	1	0.125
chr2	236440001	236960000	B.2.2.1.1.2.1.1.1	0.133651551312649	.	236440001	236960000	#0000FF	1	0.125
chr2	236960001	237200000	B.2.1.2.1.2.2.2.2.2	0.196897374701671	.	236960001	237200000	#4848FF	1	0.25
chr2	237200001	237400000	B.1.2.1.1.2.1.2.1.2.2	0.387828162291169	.	237200001	237400000	#9191FF	1	0.375
chr2	237400001	237520000	A.2.1.2.1.1.2.1.2	0.64200477326969	.	237400001	237520000	#FF9191	1	0.75
chr2	237520001	237920000	B.1.2.2.2.2.2.1.2.1	0.318615751789976	.	237520001	237920000	#9191FF	1	0.375
chr2	237920001	238080000	A.2.2.2.1.1.2.2.2.2.2	0.517899761336515	.	237920001	238080000	#FFDADA	1	0.625
chr2	238080001	238360000	B.1.2.2.2.1.2.2.2.2.2.2	0.335322195704057	.	238080001	238360000	#9191FF	1	0.375
chr2	238360001	238560000	A.2.2.1.1.1.1.1.2	0.588305489260143	.	238360001	238560000	#FFDADA	1	0.625
chr2	238560001	238800000	A.1.2.1.2.1.2.1.2.2.2	0.769689737470167	.	238560001	238800000	#FF4848	1	0.875
chr2	238800001	238880000	A.2.1.1.1.2.2.1.1.1	0.676610978520286	.	238800001	238880000	#FF9191	1	0.75
chr2	238880001	239200000	A.1.1.2.2.1.2.2.1.2.2.1	0.869928400954654	.	238880001	239200000	#FF0000	1	1
chr2	239200001	239360000	A.2.1.2.1.2.1.2.1.2.2.1	0.626491646778043	.	239200001	239360000	#FF9191	1	0.75
chr2	239360001	239800000	B.2.1.1.2.1.1.1.2.2	0.289976133651551	.	239360001	239800000	#4848FF	1	0.25
chr2	239840001	239960000	B.2.1.1.2.1.1.1.2.2	0.289976133651551	.	239840001	239960000	#4848FF	1	0.25
chr2	239960001	240160000	B.1.1.1.2.2.1.2.1.1	0.454653937947494	.	239960001	240160000	#DADAFF	1	0.5
chr2	240160001	240360000	A.2.1.2.1.2.1.2.1.2.2.2	0.625298329355609	.	240160001	240360000	#FF9191	1	0.75
chr2	240360001	240760000	B.2.1.1.2.1.1.1.1.1	0.293556085918854	.	240360001	240760000	#4848FF	1	0.25
chr2	240800001	240880000	B.2.1.1.2.1.1.1.1.1	0.293556085918854	.	240800001	240880000	#4848FF	1	0.25
chr2	240880001	241040000	A.2.2.2.1.1.1.2.1.2	0.535799522673031	.	240880001	241040000	#FFDADA	1	0.625
chr2	241040001	241440000	B.1.2.1.1.2.1.1.1	0.393794749403341	.	241040001	241440000	#9191FF	1	0.375
chr2	241440001	241600000	A.1.2.2.2.1.1.2.1.2	0.706443914081146	.	241440001	241600000	#FF4848	1	0.875
chr2	241640001	241760000	A.2.2.2.1.1.1.2.2.2	0.533412887828162	.	241640001	241760000	#FFDADA	1	0.625
chr2	241800001	241840000	A.2.2.2.1.1.1.2.2.2	0.533412887828162	.	241800001	241840000	#FFDADA	1	0.625
chr2	241920001	241960000	A.2.2.2.1.1.1.2.2.2	0.533412887828162	.	241920001	241960000	#FFDADA	1	0.625
chr2	241960001	242080000	A.1.1.2.2.1.1.2.2.2	0.878281622911695	.	241960001	242080000	#FF0000	1	1
chr2	242400001	242480000	A.1.1.2.2.1.1.2.2.2	0.878281622911695	.	242400001	242480000	#FF0000	1	1
chr2	242720001	242760000	A.1.1.2.2.1.1.2.2.2	0.878281622911695	.	242720001	242760000	#FF0000	1	1
chr2	242800001	242840000	A.1.1.2.2.1.1.2.2.2	0.878281622911695	.	242800001	242840000	#FF0000	1	1
chr2	242840001	243080000	A.2.1.1.2.2.1.1	0.662291169451074	.	242840001	243080000	#FF9191	1	0.75
chr3	40001	240000	A.2.2.1.2.1.2.1.2.2	0.550295857988166	.	40001	240000	#FFDADA	1	0.625
chr3	240001	440000	A.2.1.1.1.2.2.1	0.690828402366864	.	240001	440000	#FF9191	1	0.75
chr3	440001	600000	B.1.2.1.2.1.1.2.1	0.394970414201183	.	440001	600000	#9191FF	1	0.375
chr3	600001	880000	B.2.2.1.1.1.2.1.1.1	0.168639053254438	.	600001	880000	#0000FF	1	0.125
chr3	880001	1000000	B.2.1.2.1.1.2.1.1.1	0.254437869822485	.	880001	1000000	#4848FF	1	0.25
chr3	1000001	1440000	B.2.2.2.1.1.1.1.2.2.2.2	0.0621301775147929	.	1000001	1440000	#0000FF	1	0.125
chr3	1440001	1960000	B.2.2.2.1.2.2.1.2.1.2	0.022189349112426	.	1440001	1960000	#0000FF	1	0.125
chr3	1960001	2480000	B.2.1.2.1.1.2.2.2.2.1.2	0.238165680473373	.	1960001	2480000	#4848FF	1	0.25
chr3	2480001	2680000	A.2.1.2.1.1.2.2.1	0.633136094674556	.	2480001	2680000	#FF9191	1	0.75
chr3	2680001	2800000	B.1.1.2.1.2.1.1	0.451183431952663	.	2680001	2800000	#DADAFF	1	0.5
chr3	2800001	3120000	B.1.2.1.2.1.1.2.2	0.393491124260355	.	2800001	3120000	#9191FF	1	0.375
chr3	3120001	3240000	A.2.1.2.1.1.1.1.2	0.646449704142012	.	3120001	3240000	#FF9191	1	0.75
chr3	3240001	3600000	B.2.1.2.2.2.2.2.1.1.1	0.180473372781065	.	3240001	3600000	#4848FF	1	0.25
chr3	3600001	3760000	B.2.1.1.1.1.1.1.2	0.319526627218935	.	3600001	3760000	#4848FF	1	0.25
chr3	3760001	4040000	B.2.1.2.2.2.2.2.1.1.2	0.178994082840237	.	3760001	4040000	#4848FF	1	0.25
chr3	4040001	4320000	B.2.1.2.1.1.2.2.2.1	0.24112426035503	.	4040001	4320000	#4848FF	1	0.25
chr3	4320001	4720000	A.1.1.2.2.2.2.1.2.1.2.2	0.82396449704142	.	4320001	4720000	#FF0000	1	1
chr3	4720001	5080000	A.1.1.1.1.1.2.2.1.1	0.992603550295858	.	4720001	5080000	#FF0000	1	1
chr3	5080001	5280000	A.1.1.2.1.1.2.1.2.1	0.899408284023669	.	5080001	5280000	#FF0000	1	1
chr3	5280001	5800000	A.2.2.2.2.1.2	0.514792899408284	.	5280001	5800000	#FFDADA	1	0.625
chr3	5800001	6400000	A.2.1.2.1.1.2.2.2	0.631656804733728	.	5800001	6400000	#FF9191	1	0.75
chr3	6400001	6480000	A.2.2.1.2.1.1.2	0.554733727810651	.	6400001	6480000	#FFDADA	1	0.625
chr3	6480001	6640000	A.2.1.2.2.1.2.2	0.593195266272189	.	6480001	6640000	#FF9191	1	0.75
chr3	6640001	6880000	A.2.1.1.1.2.2.2.1	0.689349112426035	.	6640001	6880000	#FF9191	1	0.75
chr3	6880001	7160000	B.1.2.2.1.2.1.1	0.362426035502959	.	6880001	7160000	#9191FF	1	0.375
chr3	7160001	7360000	B.1.1.1.1.1.2.1.2	0.5	.	7160001	7360000	#DADAFF	1	0.5
chr3	7360001	7520000	B.1.2.2.2.1.1.2	0.347633136094675	.	7360001	7520000	#9191FF	1	0.375
chr3	7520001	7600000	B.1.2.2.2.1.1.1	0.349112426035503	.	7520001	7600000	#9191FF	1	0.375
chr3	7600001	7840000	B.2.2.1.1.1.2.2.1.1	0.161242603550296	.	7600001	7840000	#0000FF	1	0.125
chr3	7840001	8280000	B.2.2.2.1.1.1.2.2	0.0547337278106509	.	7840001	8280000	#0000FF	1	0.125
chr3	8280001	8520000	B.2.1.1.1.2.1.2	0.300295857988166	.	8280001	8520000	#4848FF	1	0.25
chr3	8520001	8920000	A.2.2.1.1.1.1.2.1	0.576923076923077	.	8520001	8920000	#FFDADA	1	0.625
chr3	8920001	9400000	A.2.1.2.1.2.1.1.1	0.630177514792899	.	8920001	9400000	#FF9191	1	0.75
chr3	9400001	9520000	A.1.1.2.1.2.2.2.1	0.875739644970414	.	9400001	9520000	#FF0000	1	1
chr3	9520001	9720000	A.2.1.2.1.2.1.1.2.1.1.2	0.627218934911243	.	9520001	9720000	#FF9191	1	0.75
chr3	9720001	10160000	A.1.1.1.2.1.2.1.2	0.943786982248521	.	9720001	10160000	#FF0000	1	1
chr3	10160001	10360000	A.1.1.1.2.1.2.1.1.1.1.1	0.949704142011834	.	10160001	10360000	#FF0000	1	1
chr3	10360001	10840000	B.1.2.1.1.1.1.2.1.1	0.423076923076923	.	10360001	10840000	#9191FF	1	0.375
chr3	10840001	11280000	B.1.2.2.2.2.2.2.2.1.1	0.325443786982249	.	10840001	11280000	#9191FF	1	0.375
chr3	11280001	11440000	A.2.1.1.2.2.2.1.1.2.2	0.656804733727811	.	11280001	11440000	#FF9191	1	0.75
chr3	11440001	11600000	A.2.2.1.1.1.2.2.2.2	0.569526627218935	.	11440001	11600000	#FFDADA	1	0.625
chr3	11600001	11920000	A.2.1.1.2.2.2.1.1.2.1	0.658284023668639	.	11600001	11920000	#FF9191	1	0.75
chr3	11920001	12160000	B.2.1.1.2.2.1.1	0.275147928994083	.	11920001	12160000	#4848FF	1	0.25
chr3	12160001	12520000	B.1.1.2.2.1.2.1	0.437869822485207	.	12160001	12520000	#DADAFF	1	0.5
chr3	12520001	12720000	A.1.1.2.2.1.2.1.1	0.859467455621302	.	12520001	12720000	#FF0000	1	1
chr3	12720001	13160000	A.1.1.2.2.1.2.1.2	0.857988165680473	.	12720001	13160000	#FF0000	1	1
chr3	13160001	13360000	A.2.2.1.2.2.1.2.2	0.542899408284024	.	13160001	13360000	#FFDADA	1	0.625
chr3	13360001	13560000	A.2.1.1.1.1.1.2.1	0.702662721893491	.	13360001	13560000	#FF9191	1	0.75
chr3	13560001	13720000	B.1.2.1.1.1.2.2.1.2	0.411242603550296	.	13560001	13720000	#9191FF	1	0.375
chr3	13720001	14120000	B.2.1.1.1.2.2.2.2	0.292899408284024	.	13720001	14120000	#4848FF	1	0.25
chr3	14120001	14400000	A.2.1.2.1.2.1.1.2.1.1.1	0.628698224852071	.	14120001	14400000	#FF9191	1	0.75
chr3	14400001	14520000	A.2.1.1.1.1.1.2.2	0.701183431952663	.	14400001	14520000	#FF9191	1	0.75
chr3	14520001	14680000	A.2.2.2.1.2.1.2	0.526627218934911	.	14520001	14680000	#FFDADA	1	0.625
chr3	14680001	14800000	A.1.2.2.1.2.1.1.2.1	0.75	.	14680001	14800000	#FF4848	1	0.875
chr3	14800001	14960000	A.2.2.1.1.1.1.1.1	0.579881656804734	.	14800001	14960000	#FFDADA	1	0.625
chr3	14960001	15280000	A.1.1.1.1.2.2.2.2.1	0.964497041420118	.	14960001	15280000	#FF0000	1	1
chr3	15280001	15480000	A.1.1.1.1.1.2.2.2	0.989644970414201	.	15280001	15480000	#FF0000	1	1
chr3	15480001	15640000	A.1.1.2.1.2.2.2.2.2	0.872781065088757	.	15480001	15640000	#FF0000	1	1
chr3	15640001	15920000	A.1.1.1.1.2.2.1.1.2	0.968934911242604	.	15640001	15920000	#FF0000	1	1
chr3	15920001	16320000	A.2.2.1.1.1.2.2.2.1	0.571005917159763	.	15920001	16320000	#FFDADA	1	0.625
chr3	16320001	16640000	A.1.1.1.2.1.1.2.1	0.952662721893491	.	16320001	16640000	#FF0000	1	1
chr3	16640001	16840000	A.2.2.2.1.1.2.2.2	0.532544378698225	.	16640001	16840000	#FFDADA	1	0.625
chr3	16840001	17040000	A.1.1.2.2.2.1.2.2.2.1	0.835798816568047	.	16840001	17040000	#FF0000	1	1
chr3	17040001	17280000	A.1.2.1.1.2.1.2.2.2	0.791420118343195	.	17040001	17280000	#FF4848	1	0.875
chr3	17280001	17480000	A.1.2.1.2.2.2.2.2.2.1	0.763313609467456	.	17280001	17480000	#FF4848	1	0.875
chr3	17480001	17680000	A.1.2.1.2.2.2.2.2.2.2	0.761834319526627	.	17480001	17680000	#FF4848	1	0.875
chr3	17680001	17880000	A.1.1.2.2.2.2.1.2.1.2.1	0.825443786982249	.	17680001	17880000	#FF0000	1	1
chr3	17880001	18320000	B.2.1.1.1.2.1.1.2	0.301775147928994	.	17880001	18320000	#4848FF	1	0.25
chr3	18320001	18480000	B.2.1.1.1.2.1.1.1.1.2	0.304733727810651	.	18320001	18480000	#4848FF	1	0.25
chr3	18480001	18840000	B.2.1.2.2.2.2.2.2.1	0.17603550295858	.	18480001	18840000	#4848FF	1	0.25
chr3	18840001	19360000	B.2.2.2.1.1.1.1.2.1	0.0665680473372781	.	18840001	19360000	#0000FF	1	0.125
chr3	19360001	19520000	B.1.2.1.2.1.2.1	0.392011834319527	.	19360001	19520000	#9191FF	1	0.375
chr3	19520001	19680000	B.1.1.1.1.2.2.1.2	0.492603550295858	.	19520001	19680000	#DADAFF	1	0.5
chr3	19680001	19960000	B.1.2.2.2.1.2.2.1	0.343195266272189	.	19680001	19960000	#9191FF	1	0.375
chr3	19960001	20240000	A.1.2.1.2.2.2.2.2.1	0.764792899408284	.	19960001	20240000	#FF4848	1	0.875
chr3	20240001	20960000	B.2.2.1.2.2.1.2.1.2	0.107988165680473	.	20240001	20960000	#0000FF	1	0.125
chr3	20960001	21360000	B.2.2.1.2.2.1.2.2.2.2.1.1	0.100591715976331	.	20960001	21360000	#0000FF	1	0.125
chr3	21360001	21960000	B.2.2.2.1.1.1.1.2.2.1	0.0650887573964497	.	21360001	21960000	#0000FF	1	0.125
chr3	21960001	22080000	B.2.1.2.1.1.2.2.2.2.1.1	0.239644970414201	.	21960001	22080000	#4848FF	1	0.25
chr3	22080001	22240000	B.2.1.1.1.1.1.1.1	0.321005917159763	.	22080001	22240000	#4848FF	1	0.25
chr3	22240001	22360000	B.2.1.1.2.1.2.1.2	0.281065088757396	.	22240001	22360000	#4848FF	1	0.25
chr3	22360001	22560000	B.2.1.2.1.1.2.2.2.2.2	0.236686390532544	.	22360001	22560000	#4848FF	1	0.25
chr3	22560001	23000000	B.2.2.1.1.1.2.1.2.2	0.162721893491124	.	22560001	23000000	#0000FF	1	0.125
chr3	23000001	23200000	A.2.1.2.2.1.1.2.1.2	0.60207100591716	.	23000001	23200000	#FF9191	1	0.75
chr3	23200001	23360000	A.1.1.2.2.2.1.1.1.2.2	0.846153846153846	.	23200001	23360000	#FF0000	1	1
chr3	23360001	23600000	A.1.2.1.1.2.1.1.1.1	0.801775147928994	.	23360001	23600000	#FF4848	1	0.875
chr3	23600001	23840000	A.1.1.2.2.2.1.1.1.1	0.849112426035503	.	23600001	23840000	#FF0000	1	1
chr3	23840001	24040000	A.1.1.2.2.2.1.2.2.1.2	0.837278106508876	.	23840001	24040000	#FF0000	1	1
chr3	24040001	24320000	B.1.2.2.1.2.2.2.2	0.350591715976331	.	24040001	24320000	#9191FF	1	0.375
chr3	24320001	24480000	B.2.1.2.1.1.2.1.2	0.251479289940828	.	24320001	24480000	#4848FF	1	0.25
chr3	24480001	25160000	B.2.2.2.1.1.2.2.2.2	0.0428994082840237	.	24480001	25160000	#0000FF	1	0.125
chr3	25160001	25640000	B.2.2.1.2.2.1.2.1.1.1	0.11094674556213	.	25160001	25640000	#0000FF	1	0.125
chr3	25640001	25920000	A.1.2.2.1.1.2.1	0.755917159763314	.	25640001	25920000	#FF4848	1	0.875
chr3	25920001	26200000	B.2.1.2.1.1.2.1.1.2	0.252958579881657	.	25920001	26200000	#4848FF	1	0.25
chr3	26200001	26640000	B.2.2.2.1.2.2.1.2.2.1	0.0207100591715976	.	26200001	26640000	#0000FF	1	0.125
chr3	26640001	26800000	B.2.1.2.2.2.1.1.2.2.1.2	0.187869822485207	.	26640001	26800000	#4848FF	1	0.25
chr3	26800001	26960000	B.2.2.1.1.1.2.2.1.2.2	0.158284023668639	.	26800001	26960000	#0000FF	1	0.125
chr3	26960001	27080000	B.2.1.1.1.1.2.2.2	0.307692307692308	.	26960001	27080000	#4848FF	1	0.25
chr3	27080001	27360000	B.2.1.2.1.1.2.2.1.1.1	0.25	.	27080001	27360000	#4848FF	1	0.25
chr3	27360001	27560000	A.1.2.1.2.2.1.2.2	0.770710059171598	.	27360001	27560000	#FF4848	1	0.875
chr3	27560001	27720000	A.2.1.2.2.1.2.1.2.1	0.596153846153846	.	27560001	27720000	#FF9191	1	0.75
chr3	27720001	27920000	A.2.1.1.2.1.2.2	0.671597633136095	.	27720001	27920000	#FF9191	1	0.75
chr3	27920001	28400000	A.1.1.2.2.2.2.2.2	0.816568047337278	.	27920001	28400000	#FF0000	1	1
chr3	28400001	28920000	B.2.2.1.2.2.1.2.1.1.2	0.109467455621302	.	28400001	28920000	#0000FF	1	0.125
chr3	28920001	29080000	B.1.1.1.1.1.2.1.1	0.501479289940828	.	28920001	29080000	#DADAFF	1	0.5
chr3	29080001	29280000	B.1.2.2.2.1.2.2.2.1	0.341715976331361	.	29080001	29280000	#9191FF	1	0.375
chr3	29280001	29440000	A.1.2.2.2.1.1.1	0.727810650887574	.	29280001	29440000	#FF4848	1	0.875
chr3	29440001	29760000	A.2.2.1.2.1.2.2	0.548816568047337	.	29440001	29760000	#FFDADA	1	0.625
chr3	29760001	30480000	B.2.2.1.1.1.2.1.1.2.1	0.167159763313609	.	29760001	30480000	#0000FF	1	0.125
chr3	30480001	30600000	B.1.2.2.1.1.2.1.1.2	0.369822485207101	.	30480001	30600000	#9191FF	1	0.375
chr3	30600001	30960000	B.1.2.2.1.1.2.2.2	0.363905325443787	.	30600001	30960000	#9191FF	1	0.375
chr3	30960001	31200000	A.2.2.1.2.1.2.1.1	0.553254437869823	.	30960001	31200000	#FFDADA	1	0.625
chr3	31200001	31320000	A.1.2.1.2.2.1.2.1	0.772189349112426	.	31200001	31320000	#FF4848	1	0.875
chr3	31320001	31560000	A.1.2.2.1.1.1.1.1	0.760355029585799	.	31320001	31560000	#FF4848	1	0.875
chr3	31560001	31720000	A.1.1.2.1.1.2.1.2.2	0.89792899408284	.	31560001	31720000	#FF0000	1	1
chr3	31720001	31960000	B.1.1.2.2.2.2.1	0.427514792899408	.	31720001	31960000	#DADAFF	1	0.5
chr3	31960001	32120000	B.1.1.1.2.2.1.2.1.2.2	0.476331360946746	.	31960001	32120000	#DADAFF	1	0.5
chr3	32120001	32200000	A.2.2.1.2.1.2.1.2.1	0.551775147928994	.	32120001	32200000	#FFDADA	1	0.625
chr3	32200001	32400000	B.1.1.1.2.2.1.2.1.2.1	0.477810650887574	.	32200001	32400000	#DADAFF	1	0.5
chr3	32400001	32600000	A.1.1.2.1.1.1.1.2.2.2	0.909763313609467	.	32400001	32600000	#FF0000	1	1
chr3	32600001	32840000	A.1.2.1.1.1.2.2.2.2	0.803254437869823	.	32600001	32840000	#FF4848	1	0.875
chr3	32840001	32960000	A.2.1.1.2.2.2.1.2.2	0.653846153846154	.	32840001	32960000	#FF9191	1	0.75
chr3	32960001	33200000	A.1.1.2.2.2.2.1.2.1.1.2	0.826923076923077	.	32960001	33200000	#FF0000	1	1
chr3	33200001	33400000	A.2.2.2.1.1.2.1	0.535502958579882	.	33200001	33400000	#FFDADA	1	0.625
chr3	33400001	33920000	A.1.1.2.1.1.1.1.1.1	0.917159763313609	.	33400001	33920000	#FF0000	1	1
chr3	33920001	34080000	B.1.1.2.1.1.1.2	0.460059171597633	.	33920001	34080000	#DADAFF	1	0.5
chr3	34080001	34360000	A.2.2.1.1.2.1	0.568047337278107	.	34080001	34360000	#FFDADA	1	0.625
chr3	34360001	34600000	B.2.1.2.1.1.2.2.1.1.2	0.248520710059172	.	34360001	34600000	#4848FF	1	0.25
chr3	34600001	34800000	B.2.1.2.2.2.2.2.2.2	0.174556213017751	.	34600001	34800000	#4848FF	1	0.25
chr3	34800001	35440000	B.2.2.2.2.2.1.2.2	0.00591715976331361	.	34800001	35440000	#0000FF	1	0.125
chr3	35440001	35560000	B.2.1.2.2.2.1.1.2.2.1.1	0.189349112426035	.	35440001	35560000	#4848FF	1	0.25
chr3	35560001	36040000	B.2.2.1.2.2.1.2.2.1.2.2	0.103550295857988	.	35560001	36040000	#0000FF	1	0.125
chr3	36040001	36200000	B.2.2.1.1.1.2.2.2.2	0.155325443786982	.	36040001	36200000	#0000FF	1	0.125
chr3	36200001	36680000	B.2.2.2.1.2.2.2.1.1	0.0177514792899408	.	36200001	36680000	#0000FF	1	0.125
chr3	36680001	36920000	B.1.1.2.1.1.1.1	0.461538461538462	.	36680001	36920000	#DADAFF	1	0.5
chr3	36920001	37440000	A.1.1.1.1.2.1.2.1.2	0.979289940828402	.	36920001	37440000	#FF0000	1	1
chr3	37440001	37800000	B.1.2.2.1.1.1.2.1.2	0.375739644970414	.	37440001	37800000	#9191FF	1	0.375
chr3	37800001	38000000	A.2.2.2.1.1.2.2.1	0.534023668639053	.	37800001	38000000	#FFDADA	1	0.625
chr3	38000001	38160000	A.1.2.2.1.2.1.2.2.2	0.74112426035503	.	38000001	38160000	#FF4848	1	0.875
chr3	38160001	38320000	A.1.1.2.1.2.2.1.2.2	0.877218934911243	.	38160001	38320000	#FF0000	1	1
chr3	38320001	38600000	A.2.1.2.1.2.1.1.2.2	0.624260355029586	.	38320001	38600000	#FF9191	1	0.75
chr3	38600001	38720000	B.1.2.1.1.1.2.1.1	0.415680473372781	.	38600001	38720000	#9191FF	1	0.375
chr3	38720001	39080000	B.2.1.1.1.2.2.2.1.2	0.294378698224852	.	38720001	39080000	#4848FF	1	0.25
chr3	39080001	39480000	A.1.1.1.1.2.1.2.1.1	0.980769230769231	.	39080001	39480000	#FF0000	1	1
chr3	39480001	40160000	B.2.1.2.1.2.2.2.2.1	0.220414201183432	.	39480001	40160000	#4848FF	1	0.25
chr3	40160001	40320000	B.1.2.1.1.2.1.2.1	0.405325443786982	.	40160001	40320000	#9191FF	1	0.375
chr3	40320001	40480000	B.1.1.1.2.2.2.2.1	0.464497041420118	.	40320001	40480000	#DADAFF	1	0.5
chr3	40480001	40600000	A.1.2.2.2.2.2.2.2.2	0.707100591715976	.	40480001	40600000	#FF4848	1	0.875
chr3	40600001	40920000	B.1.2.2.1.1.1.2.1.1	0.377218934911243	.	40600001	40920000	#9191FF	1	0.375
chr3	40920001	41200000	B.1.1.2.2.2.1.1.1	0.43491124260355	.	40920001	41200000	#DADAFF	1	0.5
chr3	41200001	41320000	A.2.2.1.1.1.2.1	0.57396449704142	.	41200001	41320000	#FFDADA	1	0.625
chr3	41320001	41520000	B.1.2.2.2.2.2.2.1.1	0.328402366863905	.	41320001	41520000	#9191FF	1	0.375
chr3	41520001	41920000	B.1.2.1.1.2.2.1	0.400887573964497	.	41520001	41920000	#9191FF	1	0.375
chr3	41920001	42280000	A.1.1.2.1.1.1.1.2.2.1	0.911242603550296	.	41920001	42280000	#FF0000	1	1
chr3	42280001	42560000	B.1.1.1.2.1.1.1	0.488165680473373	.	42280001	42560000	#DADAFF	1	0.5
chr3	42560001	42680000	A.1.2.1.1.1.2.2.1.2	0.807692307692308	.	42560001	42680000	#FF4848	1	0.875
chr3	42680001	42920000	A.1.2.2.2.2.2.2.2.1	0.708579881656805	.	42680001	42920000	#FF4848	1	0.875
chr3	42920001	43240000	B.1.2.1.1.1.2.2.1.1	0.412721893491124	.	42920001	43240000	#9191FF	1	0.375
chr3	43240001	43400000	A.2.1.2.1.2.2.1.1.2	0.618343195266272	.	43240001	43400000	#FF9191	1	0.75
chr3	43400001	43560000	A.2.2.2.1.2.2.1.2	0.523668639053254	.	43400001	43560000	#FFDADA	1	0.625
chr3	43560001	43760000	A.2.1.2.2.2.2.2.1	0.584319526627219	.	43560001	43760000	#FF9191	1	0.75
chr3	43760001	44000000	B.1.1.2.2.1.1.1	0.440828402366864	.	43760001	44000000	#DADAFF	1	0.5
chr3	44000001	44160000	A.2.1.1.2.2.2.1.1.1.1	0.661242603550296	.	44000001	44160000	#FF9191	1	0.75
chr3	44160001	44360000	B.1.1.2.2.2.1.1.2	0.433431952662722	.	44160001	44360000	#DADAFF	1	0.5
chr3	44360001	45000000	A.1.2.1.1.1.2.2.1.1.2	0.809171597633136	.	44360001	45000000	#FF4848	1	0.875
chr3	45000001	45120000	A.2.1.1.2.2.2.1.1.1.2	0.659763313609467	.	45000001	45120000	#FF9191	1	0.75
chr3	45120001	45400000	A.2.2.2.1.2.1.1.1.2	0.529585798816568	.	45120001	45400000	#FFDADA	1	0.625
chr3	45400001	45760000	A.1.1.2.1.2.2.1.1.2	0.880177514792899	.	45400001	45760000	#FF0000	1	1
chr3	45760001	46160000	A.1.1.1.2.1.2.2.2.2	0.939349112426035	.	45760001	46160000	#FF0000	1	1
chr3	46160001	46440000	A.1.2.1.2.1.2.1	0.77810650887574	.	46160001	46440000	#FF4848	1	0.875
chr3	46440001	46640000	A.2.1.2.1.2.2.1.1.1	0.619822485207101	.	46440001	46640000	#FF9191	1	0.75
chr3	46640001	46920000	A.2.1.2.1.2.2.2.2	0.612426035502959	.	46640001	46920000	#FF9191	1	0.75
chr3	46920001	47360000	A.1.1.1.1.2.2.2.1	0.965976331360947	.	46920001	47360000	#FF0000	1	1
chr3	47480001	47520000	A.1.1.1.1.2.2.2.1	0.965976331360947	.	47480001	47520000	#FF0000	1	1
chr3	47760001	47800000	A.1.1.1.1.2.2.2.1	0.965976331360947	.	47760001	47800000	#FF0000	1	1
chr3	47920001	48000000	A.1.1.2.2.1.1.2.2.1.2	0.862426035502959	.	47920001	48000000	#FF0000	1	1
chr3	48040001	48160000	A.1.1.2.2.1.1.2.2.1.2	0.862426035502959	.	48040001	48160000	#FF0000	1	1
chr3	48280001	48320000	A.1.1.2.2.1.1.2.2.1.2	0.862426035502959	.	48280001	48320000	#FF0000	1	1
chr3	48320001	48440000	A.1.1.2.2.1.1.2.2.2	0.86094674556213	.	48320001	48440000	#FF0000	1	1
chr3	48760001	48960000	A.1.1.2.2.1.1.2.2.2	0.86094674556213	.	48760001	48960000	#FF0000	1	1
chr3	49160001	49320000	A.2.1.1.1.1.2	0.699704142011834	.	49160001	49320000	#FF9191	1	0.75
chr3	49400001	49480000	A.1.2.2.1.2.1.1.1	0.751479289940828	.	49400001	49480000	#FF4848	1	0.875
chr3	49520001	49560000	A.1.2.2.1.2.1.1.1	0.751479289940828	.	49520001	49560000	#FF4848	1	0.875
chr3	49560001	49680000	A.2.1.2.2.2.1.2	0.590236686390533	.	49560001	49680000	#FF9191	1	0.75
chr3	49800001	50120000	A.1.1.2.2.1.1.1.1.1	0.871301775147929	.	49800001	50120000	#FF0000	1	1
chr3	50120001	50400000	A.1.1.2.1.2.1.2.2.2	0.883136094674556	.	50120001	50400000	#FF0000	1	1
chr3	50400001	50680000	A.2.1.2.1.2.1.1.2.1.2	0.625739644970414	.	50400001	50680000	#FF9191	1	0.75
chr3	50680001	51400000	B.2.1.2.1.2.2.2.1	0.22189349112426	.	50680001	51400000	#4848FF	1	0.25
chr3	51400001	51760000	A.1.2.1.1.1.2.2.1.1.1	0.810650887573965	.	51400001	51760000	#FF4848	1	0.875
chr3	51760001	51960000	A.2.2.2.1.2.1.1.1.1	0.531065088757396	.	51760001	51960000	#FFDADA	1	0.625
chr3	51960001	52200000	A.1.1.2.2.1.1.1.2.1	0.868343195266272	.	51960001	52200000	#FF0000	1	1
chr3	52200001	52360000	A.1.1.2.2.1.1.2.2.1.1	0.863905325443787	.	52200001	52360000	#FF0000	1	1
chr3	52360001	52640000	A.1.1.2.2.1.1.1.2.2	0.866863905325444	.	52360001	52640000	#FF0000	1	1
chr3	52640001	52800000	A.1.2.1.1.1.2.1	0.812130177514793	.	52640001	52800000	#FF4848	1	0.875
chr3	52800001	52960000	A.1.1.2.2.1.2.2.2.2	0.850591715976331	.	52800001	52960000	#FF0000	1	1
chr3	52960001	53400000	A.1.1.1.1.2.2.2.2.2	0.96301775147929	.	52960001	53400000	#FF0000	1	1
chr3	53400001	53560000	B.1.1.1.2.1.1.2	0.486686390532544	.	53400001	53560000	#DADAFF	1	0.5
chr3	53560001	53720000	A.2.1.2.1.2.2.1.2	0.616863905325444	.	53560001	53720000	#FF9191	1	0.75
chr3	53720001	53960000	A.1.2.2.1.2.1.2.2.1	0.742603550295858	.	53720001	53960000	#FF4848	1	0.875
chr3	53960001	54440000	B.2.2.1.2.1.1.1.1	0.124260355029586	.	53960001	54440000	#0000FF	1	0.125
chr3	54440001	54800000	B.2.2.2.1.1.2.2.1.2	0.0458579881656805	.	54440001	54800000	#0000FF	1	0.125
chr3	54800001	55160000	B.2.2.1.2.1.1.1.2	0.122781065088757	.	54800001	55160000	#0000FF	1	0.125
chr3	55160001	55600000	B.2.1.2.1.2.2.2.2.2	0.218934911242604	.	55160001	55600000	#4848FF	1	0.25
chr3	55600001	55760000	A.1.2.2.2.2.2.2.1	0.710059171597633	.	55600001	55760000	#FF4848	1	0.875
chr3	55760001	55960000	B.2.1.1.1.2.2.2.1.1	0.29585798816568	.	55760001	55960000	#4848FF	1	0.25
chr3	55960001	56280000	B.2.2.1.1.1.1.2.1	0.171597633136095	.	55960001	56280000	#0000FF	1	0.125
chr3	56280001	56600000	B.1.2.2.2.2.2.2.2.1.2	0.32396449704142	.	56280001	56600000	#9191FF	1	0.375
chr3	56600001	56840000	A.1.1.1.2.2.1.2.1.1.1	0.930473372781065	.	56600001	56840000	#FF0000	1	1
chr3	56840001	57320000	A.1.1.2.1.2.2.1.2.1	0.878698224852071	.	56840001	57320000	#FF0000	1	1
chr3	57320001	57520000	A.2.2.1.2.2.1.1.2	0.54585798816568	.	57320001	57520000	#FFDADA	1	0.625
chr3	57520001	57840000	A.1.1.1.2.1.2.1.1.1.1.2	0.948224852071006	.	57520001	57840000	#FF0000	1	1
chr3	57840001	57960000	A.1.2.1.2.1.2.2.2	0.775147928994083	.	57840001	57960000	#FF4848	1	0.875
chr3	57960001	58520000	A.1.1.1.1.2.1.1.1.1	0.988165680473373	.	57960001	58520000	#FF0000	1	1
chr3	58520001	58840000	B.1.1.1.2.2.1.2.2.1.1	0.474852071005917	.	58520001	58840000	#DADAFF	1	0.5
chr3	58840001	59200000	B.1.1.1.2.2.1.2.2.2	0.470414201183432	.	58840001	59200000	#DADAFF	1	0.5
chr3	59200001	59360000	A.2.1.1.2.1.2.1.1	0.674556213017751	.	59200001	59360000	#FF9191	1	0.75
chr3	59360001	59560000	A.1.2.1.1.2.1.2.1	0.794378698224852	.	59360001	59560000	#FF4848	1	0.875
chr3	59560001	59880000	B.1.2.1.1.1.1.1	0.424556213017751	.	59560001	59880000	#9191FF	1	0.375
chr3	59880001	60040000	B.1.2.1.1.2.2.2	0.399408284023669	.	59880001	60040000	#9191FF	1	0.375
chr3	60040001	60120000	B.1.2.2.1.1.2.1.2.1	0.368343195266272	.	60040001	60120000	#9191FF	1	0.375
chr3	60120001	60480000	B.2.1.2.1.2.1.2.1.1	0.232248520710059	.	60120001	60480000	#4848FF	1	0.25
chr3	60480001	61120000	B.1.2.1.1.2.1.2.2.1	0.403846153846154	.	60480001	61120000	#9191FF	1	0.375
chr3	61120001	61280000	A.1.2.2.2.1.1.2.2	0.724852071005917	.	61120001	61280000	#FF4848	1	0.875
chr3	61280001	61680000	A.2.2.2.2.2.1.2.1	0.50887573964497	.	61280001	61680000	#FFDADA	1	0.625
chr3	61680001	61920000	B.1.1.1.2.2.2.2.2	0.46301775147929	.	61680001	61920000	#DADAFF	1	0.5
chr3	61920001	62080000	B.1.2.2.1.1.2.1.2.2	0.366863905325444	.	61920001	62080000	#9191FF	1	0.375
chr3	62080001	62280000	B.1.2.2.1.1.2.1.1.1	0.371301775147929	.	62080001	62280000	#9191FF	1	0.375
chr3	62280001	62880000	B.2.2.1.1.1.1.2.2	0.170118343195266	.	62280001	62880000	#0000FF	1	0.125
chr3	62880001	63240000	B.2.2.2.1.1.2.2.1.1	0.0473372781065089	.	62880001	63240000	#0000FF	1	0.125
chr3	63240001	63800000	B.2.2.2.1.1.2.1.2.2.1	0.0502958579881657	.	63240001	63800000	#0000FF	1	0.125
chr3	63800001	64000000	A.1.1.2.2.2.1.2.2.1.1	0.838757396449704	.	63800001	64000000	#FF0000	1	1
chr3	64000001	64520000	B.1.2.2.1.1.2.2.1	0.365384615384615	.	64000001	64520000	#9191FF	1	0.375
chr3	64520001	65080000	B.2.2.2.2.2.2.1.1	0.00443786982248521	.	64520001	65080000	#0000FF	1	0.125
chr3	65080001	65320000	B.2.2.2.1.2.2.1.1.2	0.0251479289940828	.	65080001	65320000	#0000FF	1	0.125
chr3	65320001	65720000	B.2.2.2.1.2.2.2.1.2	0.0162721893491124	.	65320001	65720000	#0000FF	1	0.125
chr3	65720001	65880000	B.2.1.1.1.2.1.1.1.1.1	0.306213017751479	.	65720001	65880000	#4848FF	1	0.25
chr3	65880001	66160000	B.2.1.1.2.2.2.2	0.266272189349112	.	65880001	66160000	#4848FF	1	0.25
chr3	66280001	66560000	A.1.2.2.2.1.1.2.1	0.726331360946746	.	66280001	66560000	#FF4848	1	0.875
chr3	66560001	67000000	B.1.2.2.2.2.2.2.1.2	0.326923076923077	.	66560001	67000000	#9191FF	1	0.375
chr3	67000001	67160000	A.2.1.1.2.1.2.1.2	0.673076923076923	.	67000001	67160000	#FF9191	1	0.75
chr3	67160001	67440000	B.2.1.2.1.2.1.2.1.2	0.230769230769231	.	67160001	67440000	#4848FF	1	0.25
chr3	67440001	67760000	A.2.1.2.2.1.1.2.1.1	0.603550295857988	.	67440001	67760000	#FF9191	1	0.75
chr3	67760001	68200000	B.2.2.2.1.1.2.1.2.2.2	0.0488165680473373	.	67760001	68200000	#0000FF	1	0.125
chr3	68200001	69040000	B.2.2.2.2.2.1.1	0.00887573964497041	.	68200001	69040000	#0000FF	1	0.125
chr3	69040001	69160000	A.1.1.2.2.2.1.2.2.2.2	0.834319526627219	.	69040001	69160000	#FF0000	1	1
chr3	69160001	69520000	A.1.2.2.1.1.1.2	0.757396449704142	.	69160001	69520000	#FF4848	1	0.875
chr3	69520001	69800000	B.2.1.2.2.2.2.1	0.181952662721894	.	69520001	69800000	#4848FF	1	0.25
chr3	69800001	70240000	B.2.2.2.1.1.2.1.2.1	0.0517751479289941	.	69800001	70240000	#0000FF	1	0.125
chr3	70240001	70360000	B.2.1.2.2.2.1.1.1.1	0.195266272189349	.	70240001	70360000	#4848FF	1	0.25
chr3	70360001	70840000	B.2.2.2.1.2.2.1.1.1	0.0266272189349112	.	70360001	70840000	#0000FF	1	0.125
chr3	70840001	71040000	B.2.1.2.2.2.2.2.1.2	0.177514792899408	.	70840001	71040000	#4848FF	1	0.25
chr3	71040001	71400000	B.1.2.1.1.2.1.2.2.2	0.402366863905325	.	71040001	71400000	#9191FF	1	0.375
chr3	71400001	71520000	A.2.2.2.2.1.1.2	0.516272189349112	.	71400001	71520000	#FFDADA	1	0.625
chr3	71520001	71960000	B.1.1.2.2.2.2.2	0.42603550295858	.	71520001	71960000	#DADAFF	1	0.5
chr3	71960001	72240000	A.1.1.1.2.2.1.2.1.2	0.927514792899408	.	71960001	72240000	#FF0000	1	1
chr3	72240001	72440000	A.1.2.2.1.1.1.1.2	0.75887573964497	.	72240001	72440000	#FF4848	1	0.875
chr3	72440001	72560000	A.1.1.2.2.2.1.1.2	0.844674556213018	.	72440001	72560000	#FF0000	1	1
chr3	72560001	72880000	A.1.1.2.1.1.2.2.1.1.1	0.896449704142012	.	72560001	72880000	#FF0000	1	1
chr3	72880001	73120000	A.1.1.2.2.2.2.1.2.1.1.1	0.828402366863905	.	72880001	73120000	#FF0000	1	1
chr3	73120001	73440000	B.2.1.1.1.2.1.1.1.2	0.303254437869822	.	73120001	73440000	#4848FF	1	0.25
chr3	73440001	73600000	A.2.2.2.2.2.1.2.2	0.507396449704142	.	73440001	73600000	#FFDADA	1	0.625
chr3	73600001	73920000	B.2.2.1.2.1.2.1	0.119822485207101	.	73600001	73920000	#0000FF	1	0.125
chr3	73920001	74160000	B.2.2.2.1.1.1.2.1.1.2	0.0576923076923077	.	73920001	74160000	#0000FF	1	0.125
chr3	74160001	75160000	B.2.2.2.2.2.2.1.2	0.0029585798816568	.	74160001	75160000	#0000FF	1	0.125
chr3	75160001	75560000	B.1.2.2.2.1.2.2.2.2	0.340236686390533	.	75160001	75560000	#9191FF	1	0.375
chr3	75560001	75640000	B.1.2.1.2.1.2.2.1	0.390532544378698	.	75560001	75640000	#9191FF	1	0.375
chr3	75760001	75840000	B.1.2.1.2.1.2.2.1	0.390532544378698	.	75760001	75840000	#9191FF	1	0.375
chr3	75840001	76040000	B.2.2.1.1.1.2.2.1.2.1	0.159763313609467	.	75840001	76040000	#0000FF	1	0.125
chr3	76040001	76640000	B.2.2.1.2.2.1.1.2.2	0.112426035502959	.	76040001	76640000	#0000FF	1	0.125
chr3	76640001	76960000	B.2.2.1.2.2.1.2.2.2.2.1.2	0.099112426035503	.	76640001	76960000	#0000FF	1	0.125
chr3	76960001	77160000	B.2.1.2.1.1.2.2.1.2.1.1	0.247041420118343	.	76960001	77160000	#4848FF	1	0.25
chr3	77160001	77440000	B.2.2.1.2.2.1.2.2.1.2.1	0.105029585798817	.	77160001	77440000	#0000FF	1	0.125
chr3	77440001	77720000	B.2.2.2.1.1.1.2.1.1.1.1	0.0606508875739645	.	77440001	77720000	#0000FF	1	0.125
chr3	77720001	77840000	B.2.1.2.2.2.1.2.1	0.18491124260355	.	77720001	77840000	#4848FF	1	0.25
chr3	77840001	78080000	B.2.2.2.1.1.1.1.1.2	0.0680473372781065	.	77840001	78080000	#0000FF	1	0.125
chr3	78080001	78280000	B.2.2.1.1.1.2.1.1.2.2	0.165680473372781	.	78080001	78280000	#0000FF	1	0.125
chr3	78280001	78440000	B.2.1.1.1.1.1.2.2.2	0.31508875739645	.	78280001	78440000	#4848FF	1	0.25
chr3	78440001	78680000	B.2.1.2.2.2.1.1.2.2.2	0.186390532544379	.	78440001	78680000	#4848FF	1	0.25
chr3	78680001	79080000	A.2.1.2.2.1.2.1.1.1	0.599112426035503	.	78680001	79080000	#FF9191	1	0.75
chr3	79080001	79440000	B.2.1.2.2.2.1.1.2.1.2	0.190828402366864	.	79080001	79440000	#4848FF	1	0.25
chr3	79440001	79640000	B.2.1.2.2.2.1.1.2.1.1	0.192307692307692	.	79440001	79640000	#4848FF	1	0.25
chr3	79640001	80040000	B.2.2.2.1.1.1.1.2.2.2.1	0.0636094674556213	.	79640001	80040000	#0000FF	1	0.125
chr3	80040001	80720000	B.2.2.2.2.1.2	0.0103550295857988	.	80040001	80720000	#0000FF	1	0.125
chr3	80720001	81000000	B.2.2.1.2.2.1.2.2.2.1	0.10207100591716	.	80720001	81000000	#0000FF	1	0.125
chr3	81000001	81280000	B.2.1.2.1.1.2.2.1.2.2.2	0.242603550295858	.	81000001	81280000	#4848FF	1	0.25
chr3	81280001	81560000	B.1.2.2.2.1.2.1.1	0.346153846153846	.	81280001	81560000	#9191FF	1	0.375
chr3	81560001	81760000	A.1.2.2.2.1.2.2.2.1	0.717455621301775	.	81560001	81760000	#FF4848	1	0.875
chr3	81760001	81920000	A.1.1.1.2.2.2.1.2	0.920118343195266	.	81760001	81920000	#FF0000	1	1
chr3	81920001	82240000	A.2.2.1.1.2.2.2	0.562130177514793	.	81920001	82240000	#FFDADA	1	0.625
chr3	82240001	82560000	B.1.1.1.1.2.2.2.2	0.489644970414201	.	82240001	82560000	#DADAFF	1	0.5
chr3	82560001	82960000	B.2.1.2.2.2.1.2.2	0.183431952662722	.	82560001	82960000	#4848FF	1	0.25
chr3	82960001	83080000	B.1.2.1.2.1.2.2.2	0.38905325443787	.	82960001	83080000	#9191FF	1	0.375
chr3	83080001	83640000	B.2.2.1.2.2.1.2.2.2.2.2	0.0976331360946746	.	83080001	83640000	#0000FF	1	0.125
chr3	83640001	83880000	B.2.2.1.2.2.1.1.1	0.115384615384615	.	83640001	83880000	#0000FF	1	0.125
[truncated: 7,837 more rows]
