# Supplementary material for: Systematic inference and comparison of multi-scale chromatin sub-compartments connects spatial organization to cell phenotypes
Source: Nat Commun. 2021 May 10;12:2439. doi: 10.1038/s41467-021-22666-3 (PMC8110550; doi:10.1038/s41467-021-22666-3)
Supplement: Supplementary file 5 — Supplementary Dataset 2 [file 41467_2021_22666_MOESM5_ESM.zip › Supplementary_Data_1_domain_hierarchies_127HiCmaps/DLD1_colorectal_cancer_binsize=40kb.bed]

#fields: chr, pos_start, pos_end, the full compartment label describing the position in the hierachy, normalized compartment domain rank, ., pos_start, pos_end, color based on eight compartment model (A.1.1 - B.2.2), 1, eight compartment score (A.1.1 to B.2.2: 8 to 1 devided by 8)
chr1	720001	1080000	A.2.1.1.2.2.1.1.1.1.2.2	0.562130177514793	.	720001	1080000	#FF9191	1	0.75
chr1	1080001	1160000	A.2.1.1.2.2.1.2.1	0.558579881656805	.	1080001	1160000	#FF9191	1	0.75
chr1	1160001	1280000	A.2.1.2.2.1.2.1.2.1	0.500591715976331	.	1160001	1280000	#FF9191	1	0.75
chr1	1280001	1360000	A.2.1.2.2.2.1.2	0.492307692307692	.	1280001	1360000	#FF9191	1	0.75
chr1	1360001	1560000	A.2.1.1.2.2.1.1.1.1.1	0.564497041420118	.	1360001	1560000	#FF9191	1	0.75
chr1	1560001	1680000	A.2.1.1.2.2.1.1.2	0.559763313609467	.	1560001	1680000	#FF9191	1	0.75
chr1	1680001	1840000	A.1.2.2.2.2.1.2.2.1.1.1	0.630769230769231	.	1680001	1840000	#FF4848	1	0.875
chr1	1840001	2080000	A.1.2.2.2.2.1.1.1.1.2.1	0.641420118343195	.	1840001	2080000	#FF4848	1	0.875
chr1	2080001	2280000	A.1.2.2.2.2.1.2.2.1.1.2	0.629585798816568	.	2080001	2280000	#FF4848	1	0.875
chr1	2280001	2560000	A.2.1.1.2.1.2.1.2.1.1	0.575147928994083	.	2280001	2560000	#FF9191	1	0.75
chr1	2560001	2640000	A.2.1.2.2.1.1.1.1.2	0.506508875739645	.	2560001	2640000	#FF9191	1	0.75
chr1	2680001	3160000	A.2.1.2.2.1.1.1.1.2	0.506508875739645	.	2680001	3160000	#FF9191	1	0.75
chr1	3160001	3440000	A.2.1.1.2.2.2.1.1.1	0.556213017751479	.	3160001	3440000	#FF9191	1	0.75
chr1	3440001	3560000	A.1.2.2.2.1.2.2.1	0.646153846153846	.	3440001	3560000	#FF4848	1	0.875
chr1	3560001	3760000	A.1.2.2.2.2.1.1.2.1	0.636686390532544	.	3560001	3760000	#FF4848	1	0.875
chr1	3760001	3840000	B.1.1.1.2.1.1.2	0.363313609467456	.	3760001	3840000	#DADAFF	1	0.5
chr1	3960001	4360000	B.1.1.1.2.1.1.2	0.363313609467456	.	3960001	4360000	#DADAFF	1	0.5
chr1	4360001	4840000	B.1.2.1.1.2.1	0.320710059171598	.	4360001	4840000	#9191FF	1	0.375
chr1	4840001	5200000	B.1.2.2.2.2.2.1	0.255621301775148	.	4840001	5200000	#9191FF	1	0.375
chr1	5200001	5360000	B.1.1.2.2.2.1.1	0.332544378698225	.	5200001	5360000	#DADAFF	1	0.5
chr1	5360001	5560000	B.1.1.2.1.1.1.1	0.358579881656805	.	5360001	5560000	#DADAFF	1	0.5
chr1	5560001	6040000	A.2.1.2.1.1.1.1.1	0.551479289940828	.	5560001	6040000	#FF9191	1	0.75
chr1	6040001	6320000	A.1.2.1.2.2.2.2.1.2.1	0.718343195266272	.	6040001	6320000	#FF4848	1	0.875
chr1	6320001	6520000	A.1.2.1.2.1.2.1.1.1.2	0.74792899408284	.	6320001	6520000	#FF4848	1	0.875
chr1	6520001	6800000	A.1.2.1.2.1.1.2.1.2.2	0.751479289940828	.	6520001	6800000	#FF4848	1	0.875
chr1	6800001	7000000	A.1.2.2.2.2.2.2.1.1.2.2	0.616568047337278	.	6800001	7000000	#FF4848	1	0.875
chr1	7000001	7080000	A.2.2.1.1.2.2.1	0.472189349112426	.	7000001	7080000	#FFDADA	1	0.625
chr1	7080001	7280000	A.2.1.2.2.1.1.2.1	0.50414201183432	.	7080001	7280000	#FF9191	1	0.75
chr1	7280001	7640000	A.1.2.2.2.1.1.2.1.1	0.661538461538462	.	7280001	7640000	#FF4848	1	0.875
chr1	7640001	7760000	A.2.1.2.2.2.1.1.2.2.1	0.494674556213018	.	7640001	7760000	#FF9191	1	0.75
chr1	7760001	8040000	A.2.1.1.2.1.1.1	0.583431952662722	.	7760001	8040000	#FF9191	1	0.75
chr1	8040001	8320000	A.1.1.2.1.2.1.1.2.2.2	0.894674556213018	.	8040001	8320000	#FF0000	1	1
chr1	8320001	8440000	A.2.1.1.2.1.2.1.2.2.1.2	0.570414201183432	.	8320001	8440000	#FF9191	1	0.75
chr1	8440001	8600000	A.1.2.1.2.1.2.2.2.2.2	0.736094674556213	.	8440001	8600000	#FF4848	1	0.875
chr1	8600001	8960000	A.1.1.2.1.2.1.1.1.2.1	0.899408284023669	.	8600001	8960000	#FF0000	1	1
chr1	8960001	9480000	A.1.1.2.1.2.1.1.2.2.1	0.895857988165681	.	8960001	9480000	#FF0000	1	1
chr1	9480001	9760000	A.1.2.1.2.2.1.2.1.2.1	0.727810650887574	.	9480001	9760000	#FF4848	1	0.875
chr1	9760001	9880000	A.2.1.1.2.1.2.1.2.1.2	0.57396449704142	.	9760001	9880000	#FF9191	1	0.75
chr1	9880001	10040000	A.1.2.1.2.1.2.1.1.2	0.746745562130178	.	9880001	10040000	#FF4848	1	0.875
chr1	10040001	10600000	A.1.1.2.1.2.1.1.2.1	0.897041420118343	.	10040001	10600000	#FF0000	1	1
chr1	10600001	10840000	A.1.2.1.2.1.2.1.1.1.1	0.749112426035503	.	10600001	10840000	#FF4848	1	0.875
chr1	10840001	11040000	A.1.2.2.2.1.2.1.1.1.1	0.657988165680473	.	10840001	11040000	#FF4848	1	0.875
chr1	11040001	11280000	A.1.2.2.2.2.1.1.1.2.1	0.63905325443787	.	11040001	11280000	#FF4848	1	0.875
chr1	11280001	11640000	A.1.2.2.2.2.2.2.1.1.1	0.618934911242604	.	11280001	11640000	#FF4848	1	0.875
chr1	11640001	11800000	A.1.2.2.2.1.2.2.2.1	0.644970414201183	.	11640001	11800000	#FF4848	1	0.875
chr1	11800001	11960000	A.1.2.1.2.2.1.1.1.2	0.733727810650888	.	11800001	11960000	#FF4848	1	0.875
chr1	11960001	12320000	A.1.1.2.2.2.1.1.2	0.831952662721893	.	11960001	12320000	#FF0000	1	1
chr1	12320001	12680000	A.1.2.2.2.2.2.1.2.1	0.623668639053254	.	12320001	12680000	#FF4848	1	0.875
chr1	12680001	12960000	A.2.2.2.2.2.2.2.1.1	0.390532544378698	.	12680001	12960000	#FFDADA	1	0.625
chr1	12960001	13040000	B.1.1.1.2.1.2	0.362130177514793	.	12960001	13040000	#DADAFF	1	0.5
chr1	13120001	13160000	B.1.1.1.2.1.2	0.362130177514793	.	13120001	13160000	#DADAFF	1	0.5
chr1	13160001	13200000	B.1.1.1.2.1.1.1	0.364497041420118	.	13160001	13200000	#DADAFF	1	0.5
chr1	13720001	13840000	B.1.1.1.2.1.1.1	0.364497041420118	.	13720001	13840000	#DADAFF	1	0.5
chr1	13840001	14240000	A.2.1.2.2.2.2.1.1.1	0.49112426035503	.	13840001	14240000	#FF9191	1	0.75
chr1	14240001	14760000	B.1.1.1.2.2.2	0.359763313609467	.	14240001	14760000	#DADAFF	1	0.5
chr1	14760001	14960000	A.2.2.2.1.2.1.1.2	0.423668639053254	.	14760001	14960000	#FFDADA	1	0.625
chr1	14960001	15280000	A.2.1.2.1.1.1.1.2.1	0.550295857988166	.	14960001	15280000	#FF9191	1	0.75
chr1	15280001	15440000	A.2.1.1.2.2.2.1.2	0.553846153846154	.	15280001	15440000	#FF9191	1	0.75
chr1	15440001	15600000	A.1.2.1.2.1.2.1.2	0.745562130177515	.	15440001	15600000	#FF4848	1	0.875
chr1	15600001	15840000	A.1.2.1.1.1.2.1.1.1	0.78698224852071	.	15600001	15840000	#FF4848	1	0.875
chr1	15840001	16120000	A.1.1.2.2.2.2.1.1.2.1.2	0.822485207100592	.	15840001	16120000	#FF0000	1	1
chr1	16120001	16400000	A.1.1.2.2.2.2.1.1.2.2	0.821301775147929	.	16120001	16400000	#FF0000	1	1
chr1	16400001	16840000	A.1.1.2.1.2.2.2.2.2.1	0.874556213017751	.	16400001	16840000	#FF0000	1	1
chr1	16840001	17080000	A.1.2.2.2.2.1.2.1.2.1	0.633136094674556	.	16840001	17080000	#FF4848	1	0.875
chr1	17080001	17200000	A.2.1.2.2.1.2.1.2.2	0.499408284023669	.	17080001	17200000	#FF9191	1	0.75
chr1	17200001	17760000	A.1.1.2.2.2.2.2.2.2.1.2	0.807100591715976	.	17200001	17760000	#FF0000	1	1
chr1	17760001	17920000	A.2.1.1.2.1.2.2.2	0.565680473372781	.	17760001	17920000	#FF9191	1	0.75
chr1	17920001	18160000	A.2.1.2.2.2.1.1.1	0.497041420118343	.	17920001	18160000	#FF9191	1	0.75
chr1	18160001	18520000	A.2.2.2.1.2.2.2.2	0.415384615384615	.	18160001	18520000	#FFDADA	1	0.625
chr1	18520001	18720000	A.2.2.1.1.2.2.2.1	0.471005917159763	.	18520001	18720000	#FFDADA	1	0.625
chr1	18720001	18800000	A.2.1.2.2.2.1.1.2.1	0.49585798816568	.	18720001	18800000	#FF9191	1	0.75
chr1	18800001	19280000	A.2.1.2.2.1.1.1.2	0.505325443786982	.	18800001	19280000	#FF9191	1	0.75
chr1	19280001	19480000	A.2.1.1.2.1.2.1.2.2.1.1.2	0.571597633136095	.	19280001	19480000	#FF9191	1	0.75
chr1	19480001	19720000	A.1.2.2.2.2.1.2.1.2.2	0.631952662721894	.	19480001	19720000	#FF4848	1	0.875
chr1	19720001	19800000	A.2.1.1.2.2.1.1.1.1.2.1	0.563313609467456	.	19720001	19800000	#FF9191	1	0.75
chr1	19800001	20240000	A.1.2.1.2.2.1.2.2.1	0.725443786982249	.	19800001	20240000	#FF4848	1	0.875
chr1	20240001	20560000	A.1.2.2.2.1.2.2.2.2	0.643786982248521	.	20240001	20560000	#FF4848	1	0.875
chr1	20560001	20720000	A.1.2.2.2.2.1.1.1.2.2	0.637869822485207	.	20560001	20720000	#FF4848	1	0.875
chr1	20720001	20960000	A.1.2.1.2.2.1.2.1.2.2	0.726627218934911	.	20720001	20960000	#FF4848	1	0.875
chr1	20960001	21160000	A.1.2.2.2.1.2.1.1.2.1.1	0.653254437869823	.	20960001	21160000	#FF4848	1	0.875
chr1	21160001	21440000	A.1.2.1.2.2.1.1.2.2.2	0.730177514792899	.	21160001	21440000	#FF4848	1	0.875
chr1	21440001	21520000	A.2.1.1.2.2.1.2.2	0.557396449704142	.	21440001	21520000	#FF9191	1	0.75
chr1	21520001	21720000	A.1.2.2.2.1.2.1.1.1.2.2.2	0.654437869822485	.	21520001	21720000	#FF4848	1	0.875
chr1	21720001	22000000	A.1.2.2.2.2.1.2.2.1.2	0.628402366863905	.	21720001	22000000	#FF4848	1	0.875
chr1	22000001	22200000	A.1.2.2.2.2.1.1.1.1.2.2	0.640236686390533	.	22000001	22200000	#FF4848	1	0.875
chr1	22200001	22400000	A.2.1.1.2.1.2.1.1.2.1	0.577514792899408	.	22200001	22400000	#FF9191	1	0.75
chr1	22400001	22640000	A.1.2.2.2.2.1.1.1.1.1	0.642603550295858	.	22400001	22640000	#FF4848	1	0.875
chr1	22640001	22840000	A.2.1.1.2.2.2.2	0.552662721893491	.	22640001	22840000	#FF9191	1	0.75
chr1	22840001	23000000	A.2.1.1.2.1.2.1.2.2.2.1	0.569230769230769	.	22840001	23000000	#FF9191	1	0.75
chr1	23000001	23280000	A.1.2.2.2.2.1.2.1.1	0.634319526627219	.	23000001	23280000	#FF4848	1	0.875
chr1	23280001	23760000	A.1.1.2.1.2.2.2.2.1.1	0.876923076923077	.	23280001	23760000	#FF0000	1	1
chr1	23760001	24080000	A.1.2.1.2.2.1.2.2.2.2.2	0.72189349112426	.	23760001	24080000	#FF4848	1	0.875
chr1	24080001	24200000	A.1.2.2.2.2.1.2.2.2.1	0.627218934911243	.	24080001	24200000	#FF4848	1	0.875
chr1	24200001	24320000	A.1.2.1.2.2.1.2.1.1	0.728994082840237	.	24200001	24320000	#FF4848	1	0.875
chr1	24360001	24560000	A.1.2.1.2.2.1.2.1.1	0.728994082840237	.	24360001	24560000	#FF4848	1	0.875
chr1	24560001	24960000	A.1.1.2.2.2.2.1.2.1.1	0.820118343195266	.	24560001	24960000	#FF0000	1	1
chr1	24960001	25280000	A.1.2.1.2.1.2.2.2.2.1.1	0.738461538461539	.	24960001	25280000	#FF4848	1	0.875
chr1	25280001	25560000	A.1.2.2.2.1.2.1.2.2.1	0.648520710059172	.	25280001	25560000	#FF4848	1	0.875
chr1	25560001	25720000	A.2.1.1.2.2.1.1.1.2	0.56094674556213	.	25560001	25720000	#FF9191	1	0.75
chr1	25720001	26000000	A.1.2.1.2.1.2.2.1.2.2.1	0.742011834319527	.	25720001	26000000	#FF4848	1	0.875
chr1	26000001	26440000	A.1.1.2.1.2.2.2.1.1.1.1	0.884023668639053	.	26000001	26440000	#FF0000	1	1
chr1	26440001	26560000	A.2.1.1.2.1.2.2.1	0.566863905325444	.	26440001	26560000	#FF9191	1	0.75
chr1	26560001	26840000	A.1.2.1.2.1.2.2.2.1	0.739644970414201	.	26560001	26840000	#FF4848	1	0.875
chr1	26840001	27240000	A.1.1.2.1.2.2.1.1.2.2	0.887573964497041	.	26840001	27240000	#FF0000	1	1
chr1	27240001	27600000	A.1.2.1.2.1.2.2.1.2.1	0.743195266272189	.	27240001	27600000	#FF4848	1	0.875
chr1	27600001	27800000	A.1.2.2.2.1.2.1.1.1.2.1	0.656804733727811	.	27600001	27800000	#FF4848	1	0.875
chr1	27800001	27960000	A.1.2.1.2.2.1.2.2.2.1	0.724260355029586	.	27800001	27960000	#FF4848	1	0.875
chr1	27960001	28440000	A.1.2.1.2.1.1.1.1	0.756213017751479	.	27960001	28440000	#FF4848	1	0.875
chr1	28440001	28560000	A.1.2.2.2.1.2.1.1.2.1.2	0.65207100591716	.	28440001	28560000	#FF4848	1	0.875
chr1	28560001	28880000	A.1.2.1.2.1.2.2.1.2.2.2	0.740828402366864	.	28560001	28880000	#FF4848	1	0.875
chr1	28880001	29320000	A.1.1.2.2.2.2.1.1.2.1.1	0.823668639053254	.	28880001	29320000	#FF0000	1	1
chr1	29320001	29600000	A.1.2.2.2.1.2.1.2.1	0.649704142011834	.	29320001	29600000	#FF4848	1	0.875
chr1	29600001	29880000	A.2.2.1.1.2.1.2.2	0.473372781065089	.	29600001	29880000	#FFDADA	1	0.625
chr1	30000001	30120000	A.2.2.2.1.2.1.1.1.1	0.42603550295858	.	30000001	30120000	#FFDADA	1	0.625
chr1	30120001	30400000	A.2.2.1.1.2.1.1	0.475739644970414	.	30120001	30400000	#FFDADA	1	0.625
chr1	30400001	30640000	A.2.1.2.2.2.1.1.2.2.2	0.493491124260355	.	30400001	30640000	#FF9191	1	0.75
chr1	30640001	30800000	A.2.2.2.1.2.1.2.2.2	0.420118343195266	.	30640001	30800000	#FFDADA	1	0.625
chr1	30800001	30920000	A.2.2.2.1.2.1.2.2.1	0.421301775147929	.	30800001	30920000	#FFDADA	1	0.625
chr1	30920001	31200000	A.2.1.2.2.1.1.1.1.1	0.507692307692308	.	30920001	31200000	#FF9191	1	0.75
chr1	31200001	31440000	A.1.2.1.2.2.1.1.2.2.1	0.731360946745562	.	31200001	31440000	#FF4848	1	0.875
chr1	31440001	31600000	A.1.2.2.2.1.2.1.1.1.2.2.1	0.655621301775148	.	31440001	31600000	#FF4848	1	0.875
chr1	31600001	31680000	A.2.1.1.2.1.2.1.1.2.2	0.576331360946746	.	31600001	31680000	#FF9191	1	0.75
chr1	31680001	31880000	A.1.2.1.2.2.1.1.1.1	0.73491124260355	.	31680001	31880000	#FF4848	1	0.875
chr1	31880001	32360000	A.1.1.2.1.2.2.2.2.1.2	0.875739644970414	.	31880001	32360000	#FF0000	1	1
chr1	32360001	32640000	A.1.1.2.1.2.1.1.1.1.2	0.900591715976331	.	32360001	32640000	#FF0000	1	1
chr1	32640001	32840000	A.1.1.2.2.2.2.1.1.1.1.2	0.82603550295858	.	32640001	32840000	#FF0000	1	1
chr1	32840001	33000000	A.1.2.1.2.1.2.2.2.2.1.2	0.737278106508876	.	32840001	33000000	#FF4848	1	0.875
chr1	33000001	33200000	A.1.1.2.1.2.2.1.1.1	0.889940828402367	.	33000001	33200000	#FF0000	1	1
chr1	33200001	33520000	A.1.1.2.1.1.1.1.2.1.2.1.1	0.940828402366864	.	33200001	33520000	#FF0000	1	1
chr1	33520001	34080000	A.1.1.2.2.1.2.1.2.1.1.1.2	0.850887573964497	.	33520001	34080000	#FF0000	1	1
chr1	34080001	34760000	B.2.1.1.1.1.2.2.1.1	0.240236686390533	.	34080001	34760000	#4848FF	1	0.25
chr1	34760001	34960000	B.1.2.2.2.2.2.2	0.254437869822485	.	34760001	34960000	#9191FF	1	0.375
chr1	34960001	35200000	B.1.1.2.2.2.2.1	0.330177514792899	.	34960001	35200000	#DADAFF	1	0.5
chr1	35200001	35480000	A.2.1.2.1.1.1.1.2.2	0.549112426035503	.	35200001	35480000	#FF9191	1	0.75
chr1	35480001	35600000	A.2.1.2.2.1.2.1.1	0.501775147928994	.	35480001	35600000	#FF9191	1	0.75
chr1	35600001	36160000	A.1.1.2.1.1.1.1.2.2.2	0.936094674556213	.	35600001	36160000	#FF0000	1	1
chr1	36160001	36240000	A.2.1.1.2.1.2.1.2.2.1.1.1	0.572781065088757	.	36160001	36240000	#FF9191	1	0.75
chr1	36240001	36320000	A.2.1.1.2.1.2.1.1.1	0.578698224852071	.	36240001	36320000	#FF9191	1	0.75
chr1	36320001	36400000	A.1.2.2.2.2.1.1.2.2	0.635502958579882	.	36320001	36400000	#FF4848	1	0.875
chr1	36400001	36680000	A.1.1.2.2.2.2.1.1.1.1.1	0.827218934911243	.	36400001	36680000	#FF0000	1	1
chr1	36680001	36960000	A.1.1.2.2.2.2.1.2.2	0.817751479289941	.	36680001	36960000	#FF0000	1	1
chr1	36960001	37360000	A.2.2.2.1.2.1.2.1	0.422485207100592	.	36960001	37360000	#FFDADA	1	0.625
chr1	37360001	37480000	A.2.2.2.2.2.2.2.1.2	0.389349112426035	.	37360001	37480000	#FFDADA	1	0.625
chr1	37480001	37560000	A.2.2.2.1.2.2.2.1.2	0.416568047337278	.	37480001	37560000	#FFDADA	1	0.625
chr1	37560001	37640000	A.2.2.2.1.2.1.1.1.2	0.424852071005917	.	37560001	37640000	#FFDADA	1	0.625
chr1	37640001	37920000	A.2.2.2.1.2.2.1	0.418934911242604	.	37640001	37920000	#FFDADA	1	0.625
chr1	37920001	38080000	A.1.2.2.2.2.2.2.1.2.1	0.615384615384615	.	37920001	38080000	#FF4848	1	0.875
chr1	38080001	38200000	A.2.1.1.2.2.2.1.1.2	0.555029585798817	.	38080001	38200000	#FF9191	1	0.75
chr1	38200001	38480000	A.1.1.2.2.2.2.1.1.1.2	0.824852071005917	.	38200001	38480000	#FF0000	1	1
chr1	38480001	38760000	A.2.2.1.1.2.1.2.1	0.474556213017751	.	38480001	38760000	#FFDADA	1	0.625
chr1	38760001	39320000	A.2.2.2.1.2.2.2.1.1	0.417751479289941	.	38760001	39320000	#FFDADA	1	0.625
chr1	39320001	39560000	A.1.2.1.2.2.1.1.2.1	0.732544378698225	.	39320001	39560000	#FF4848	1	0.875
chr1	39560001	40000000	A.1.1.2.1.2.1.1.1.1.1	0.901775147928994	.	39560001	40000000	#FF0000	1	1
chr1	40000001	40280000	A.1.1.2.1.1.1.1.2.2.1	0.937278106508876	.	40000001	40280000	#FF0000	1	1
chr1	40280001	40520000	A.1.1.2.2.2.2.2.2.2.2	0.805917159763314	.	40280001	40520000	#FF0000	1	1
chr1	40520001	40880000	A.1.1.2.1.2.2.2.1.2	0.87810650887574	.	40520001	40880000	#FF0000	1	1
chr1	40880001	41000000	A.2.1.1.2.1.2.1.2.2.2.2	0.568047337278107	.	40880001	41000000	#FF9191	1	0.75
chr1	41000001	41120000	A.2.1.1.2.1.1.2.2	0.579881656804734	.	41000001	41120000	#FF9191	1	0.75
chr1	41120001	41440000	A.1.1.2.1.2.2.2.1.1.2.2.2	0.879289940828402	.	41120001	41440000	#FF0000	1	1
chr1	41440001	41720000	A.1.2.2.2.2.2.2.2.1	0.61301775147929	.	41440001	41720000	#FF4848	1	0.875
chr1	41720001	41920000	A.1.2.2.2.2.2.1.2.2.1.2	0.621301775147929	.	41720001	41920000	#FF4848	1	0.875
chr1	41920001	42080000	A.1.2.2.2.2.2.1.2.2.2	0.620118343195266	.	41920001	42080000	#FF4848	1	0.875
chr1	42080001	42440000	A.1.2.1.1.1.1.1.2.2	0.8	.	42080001	42440000	#FF4848	1	0.875
chr1	42440001	42600000	A.2.1.1.2.1.1.2.1.1	0.582248520710059	.	42440001	42600000	#FF9191	1	0.75
chr1	42600001	42960000	A.1.2.1.2.1.1.1.2	0.755029585798817	.	42600001	42960000	#FF4848	1	0.875
chr1	42960001	43200000	A.1.2.2.2.2.2.2.2.2	0.611834319526627	.	42960001	43200000	#FF4848	1	0.875
chr1	43200001	43520000	A.1.1.2.1.2.2.2.1.1.2.2.1	0.880473372781065	.	43200001	43520000	#FF0000	1	1
chr1	43520001	43920000	A.1.1.2.1.2.2.2.2.2.2	0.873372781065089	.	43520001	43920000	#FF0000	1	1
chr1	43920001	44080000	A.1.2.2.2.2.1.2.2.2.2	0.62603550295858	.	43920001	44080000	#FF4848	1	0.875
chr1	44080001	44200000	A.1.2.2.2.1.2.1.1.2.2	0.650887573964497	.	44080001	44200000	#FF4848	1	0.875
chr1	44200001	44560000	A.1.2.1.2.2.1.2.2.2.2.1	0.723076923076923	.	44200001	44560000	#FF4848	1	0.875
chr1	44560001	45040000	A.1.1.2.1.2.1.1.1.2.2	0.898224852071006	.	44560001	45040000	#FF0000	1	1
chr1	45040001	45200000	A.1.2.1.2.1.2.2.1.1	0.744378698224852	.	45040001	45200000	#FF4848	1	0.875
chr1	45200001	45480000	A.1.1.2.2.2.2.1.2.1.2	0.818934911242604	.	45200001	45480000	#FF0000	1	1
chr1	45480001	45640000	A.1.2.2.2.1.2.1.2.2.2	0.647337278106509	.	45480001	45640000	#FF4848	1	0.875
chr1	45640001	46120000	A.1.1.1.1.2.2.1.1	0.98698224852071	.	45640001	46120000	#FF0000	1	1
chr1	46120001	46440000	A.1.1.2.1.1.1.1.2.1.1	0.942011834319527	.	46120001	46440000	#FF0000	1	1
chr1	46440001	46840000	A.1.1.1.2.1.1.1.1.1	0.97396449704142	.	46440001	46840000	#FF0000	1	1
chr1	46840001	47200000	A.1.1.1.1.2.2.1.2.1.1.2	0.984615384615385	.	46840001	47200000	#FF0000	1	1
chr1	47200001	47520000	A.1.2.2.2.2.2.2.1.1.2.1	0.617751479289941	.	47200001	47520000	#FF4848	1	0.875
chr1	47520001	47640000	A.2.1.2.2.2.2.2.1	0.487573964497041	.	47520001	47640000	#FF9191	1	0.75
chr1	47640001	47840000	A.1.2.1.1.1.1.1.1.1	0.804733727810651	.	47640001	47840000	#FF4848	1	0.875
chr1	47840001	48000000	A.1.1.2.2.1.2.1.2.1.1.2.2	0.848520710059172	.	47840001	48000000	#FF0000	1	1
chr1	48000001	48200000	A.1.1.2.2.1.2.1.2.1.2	0.847337278106509	.	48000001	48200000	#FF0000	1	1
chr1	48200001	48560000	A.1.2.2.1.1.2.1.1.2.1	0.697041420118343	.	48200001	48560000	#FF4848	1	0.875
chr1	48560001	48760000	B.1.1.2.2.2.2.2	0.328994082840237	.	48560001	48760000	#DADAFF	1	0.5
chr1	48760001	48920000	B.2.1.1.1.1.2.2.1.2	0.23905325443787	.	48760001	48920000	#4848FF	1	0.25
chr1	48920001	49520000	B.2.1.2.1.2.1.2.1	0.170414201183432	.	48920001	49520000	#4848FF	1	0.25
chr1	49520001	49800000	B.1.2.2.1.1.1.1.2	0.294674556213018	.	49520001	49800000	#9191FF	1	0.375
chr1	49800001	49960000	B.1.1.2.1.1.1.2.1	0.357396449704142	.	49800001	49960000	#DADAFF	1	0.5
chr1	49960001	50120000	B.1.2.1.2.2.1.1.2.1.2	0.306508875739645	.	49960001	50120000	#9191FF	1	0.375
chr1	50120001	50320000	B.2.1.1.1.1.2.2.2.2.2.1	0.235502958579882	.	50120001	50320000	#4848FF	1	0.25
chr1	50320001	50520000	B.1.2.2.1.2.1.2.2.1.2	0.282840236686391	.	50320001	50520000	#9191FF	1	0.375
chr1	50520001	50840000	A.2.2.1.2.2.2.2.2.2	0.442603550295858	.	50520001	50840000	#FFDADA	1	0.625
chr1	50840001	51160000	A.2.1.1.1.1.1.2.2.2	0.605917159763314	.	50840001	51160000	#FF9191	1	0.75
chr1	51160001	51400000	A.1.2.1.1.2.2.1.1.1.1	0.766863905325444	.	51160001	51400000	#FF4848	1	0.875
chr1	51400001	51720000	A.1.1.2.2.1.2.1.2.1.1.1.1	0.85207100591716	.	51400001	51720000	#FF0000	1	1
chr1	51720001	51960000	A.1.1.2.1.1.1.1.1	0.943195266272189	.	51720001	51960000	#FF0000	1	1
chr1	51960001	52320000	A.1.1.1.1.1.2.1.1.1.1	0.998816568047337	.	51960001	52320000	#FF0000	1	1
chr1	52320001	52480000	A.1.1.2.1.2.2.1.2.1	0.886390532544379	.	52320001	52480000	#FF0000	1	1
chr1	52480001	52760000	A.1.1.1.2.1.2.1.1.1	0.964497041420118	.	52480001	52760000	#FF0000	1	1
chr1	52760001	53120000	A.1.1.1.1.1.2.1.1.2	0.996449704142012	.	52760001	53120000	#FF0000	1	1
chr1	53120001	53240000	A.1.1.2.2.2.2.2.2.2.1.1	0.808284023668639	.	53120001	53240000	#FF0000	1	1
chr1	53240001	53880000	A.1.1.1.1.1.1	1	.	53240001	53880000	#FF0000	1	1
chr1	53880001	54080000	A.1.1.2.1.1.2.1.2.2.2	0.912426035502959	.	53880001	54080000	#FF0000	1	1
chr1	54080001	54360000	A.1.1.2.1.1.2.1.2.2.1	0.913609467455621	.	54080001	54360000	#FF0000	1	1
chr1	54360001	54520000	A.1.1.1.2.1.2.1.1.2.2	0.962130177514793	.	54360001	54520000	#FF0000	1	1
chr1	54520001	54720000	A.1.1.1.2.1.2.1.1.2.1	0.963313609467456	.	54520001	54720000	#FF0000	1	1
chr1	54720001	55000000	A.1.1.1.1.2.2.1.2.2.1	0.982248520710059	.	54720001	55000000	#FF0000	1	1
chr1	55000001	55320000	A.1.1.1.1.2.2.1.2.2.2	0.981065088757396	.	55000001	55320000	#FF0000	1	1
chr1	55320001	55560000	A.1.1.2.1.1.2.1.2.1	0.914792899408284	.	55320001	55560000	#FF0000	1	1
chr1	55560001	56000000	A.1.2.2.1.1.1.1.1.2.1	0.711242603550296	.	55560001	56000000	#FF4848	1	0.875
chr1	56000001	56360000	A.2.2.2.2.2.2.1.1.1	0.396449704142012	.	56000001	56360000	#FFDADA	1	0.625
chr1	56360001	56760000	B.1.2.2.2.2.1.1.2	0.261538461538462	.	56360001	56760000	#9191FF	1	0.375
chr1	56760001	57080000	A.2.2.2.2.2.2.1.1.2	0.395266272189349	.	56760001	57080000	#FFDADA	1	0.625
chr1	57080001	57280000	A.2.2.2.1.1.1.1.2.2	0.437869822485207	.	57080001	57280000	#FFDADA	1	0.625
chr1	57280001	57640000	B.2.2.1.1.1.1.2.1.2	0.126627218934911	.	57280001	57640000	#0000FF	1	0.125
chr1	57640001	57760000	B.2.1.1.1.2.2.2.1	0.222485207100592	.	57640001	57760000	#4848FF	1	0.25
chr1	57760001	57840000	B.2.1.1.1.1.2.2.2.1	0.237869822485207	.	57760001	57840000	#4848FF	1	0.25
chr1	57840001	58280000	B.2.2.1.1.1.1.2.2.2.2	0.12189349112426	.	57840001	58280000	#0000FF	1	0.125
chr1	58280001	58480000	B.2.2.1.1.1.1.2.2.1.1	0.125443786982249	.	58280001	58480000	#0000FF	1	0.125
chr1	58480001	58840000	B.2.1.2.1.2.1.2.2	0.169230769230769	.	58480001	58840000	#4848FF	1	0.25
chr1	58840001	59000000	B.1.1.2.1.1.1.2.2	0.356213017751479	.	58840001	59000000	#DADAFF	1	0.5
chr1	59000001	59240000	A.1.2.2.1.1.2.1.1.2.2	0.69585798816568	.	59000001	59240000	#FF4848	1	0.875
chr1	59240001	59400000	A.1.2.2.1.1.1.1.1.1.1	0.713609467455621	.	59240001	59400000	#FF4848	1	0.875
chr1	59400001	59760000	A.1.2.2.1.1.1.1.1.2.2	0.710059171597633	.	59400001	59760000	#FF4848	1	0.875
chr1	59760001	59960000	A.2.2.1.2.2.2.2.2.1	0.443786982248521	.	59760001	59960000	#FFDADA	1	0.625
chr1	59960001	60280000	B.1.1.1.1.1.1.2.1	0.381065088757396	.	59960001	60280000	#DADAFF	1	0.5
chr1	60280001	60440000	A.2.1.1.1.1.2.2.2	0.598816568047337	.	60280001	60440000	#FF9191	1	0.75
chr1	60440001	60680000	B.1.2.2.1.2.1.2.2.1.1	0.284023668639053	.	60440001	60680000	#9191FF	1	0.375
chr1	60680001	60800000	B.2.1.1.1.1.2.1.2.1	0.242603550295858	.	60680001	60800000	#4848FF	1	0.25
chr1	60800001	60960000	B.2.2.1.1.1.1.2.1.1	0.127810650887574	.	60800001	60960000	#0000FF	1	0.125
chr1	60960001	61120000	B.2.1.1.1.1.2.2.2.2.1	0.236686390532544	.	60960001	61120000	#4848FF	1	0.25
chr1	61120001	61320000	B.2.2.1.1.1.1.2.2.1.2	0.124260355029586	.	61120001	61320000	#0000FF	1	0.125
chr1	61320001	61480000	B.1.2.1.2.2.1.1.2.1.1	0.307692307692308	.	61320001	61480000	#9191FF	1	0.375
chr1	61480001	61640000	A.2.1.2.1.1.2.2.2.1.1	0.532544378698225	.	61480001	61640000	#FF9191	1	0.75
chr1	61640001	62160000	A.2.1.2.1.1.2.2.2.2	0.530177514792899	.	61640001	62160000	#FF9191	1	0.75
chr1	62160001	62280000	A.1.2.1.1.2.2.2.1.1	0.76094674556213	.	62160001	62280000	#FF4848	1	0.875
chr1	62280001	62600000	A.1.2.1.1.1.1.2.2.2.1.2	0.789349112426035	.	62280001	62600000	#FF4848	1	0.875
chr1	62600001	62920000	A.1.1.2.2.1.2.1.2.2.1	0.846153846153846	.	62600001	62920000	#FF0000	1	1
chr1	62920001	63240000	A.1.2.2.1.1.1.1.1.1.2	0.712426035502959	.	62920001	63240000	#FF4848	1	0.875
chr1	63240001	63400000	A.2.2.2.1.1.1.1.2.1	0.43905325443787	.	63240001	63400000	#FFDADA	1	0.625
chr1	63400001	63760000	B.2.1.2.1.1.2.2	0.178698224852071	.	63400001	63760000	#4848FF	1	0.25
chr1	63760001	64120000	A.2.2.1.2.1.2.1.2.1	0.457988165680473	.	63760001	64120000	#FFDADA	1	0.625
chr1	64120001	64320000	A.1.2.1.1.1.1.2.2.2.1.1	0.790532544378698	.	64120001	64320000	#FF4848	1	0.875
chr1	64320001	64720000	A.1.2.1.1.1.1.2.1.2.1	0.796449704142012	.	64320001	64720000	#FF4848	1	0.875
chr1	64720001	65000000	A.2.2.1.2.1.2.1.2.2	0.456804733727811	.	64720001	65000000	#FFDADA	1	0.625
chr1	65000001	65200000	B.1.1.1.1.1.2.2.1	0.376331360946746	.	65000001	65200000	#DADAFF	1	0.5
chr1	65200001	65360000	A.2.2.1.2.1.2.2.1.2	0.453254437869823	.	65200001	65360000	#FFDADA	1	0.625
chr1	65360001	65480000	A.2.1.1.1.2.2.2.1.1	0.589349112426035	.	65360001	65480000	#FF9191	1	0.75
chr1	65480001	65680000	A.2.2.2.2.2.1.1.1	0.402366863905325	.	65480001	65680000	#FFDADA	1	0.625
chr1	65680001	65920000	B.2.1.1.1.1.2.2.2.2.2.2	0.234319526627219	.	65680001	65920000	#4848FF	1	0.25
chr1	65920001	66000000	B.2.1.1.1.2.2.1.2.1	0.224852071005917	.	65920001	66000000	#4848FF	1	0.25
chr1	66000001	66200000	B.2.2.1.1.1.1.2.2.2.1	0.123076923076923	.	66000001	66200000	#0000FF	1	0.125
chr1	66200001	66520000	B.2.2.2.1.1.1.2.2.2.2	0.042603550295858	.	66200001	66520000	#0000FF	1	0.125
chr1	66520001	66720000	B.2.2.2.1.1.1.2.2.2.1	0.0437869822485207	.	66520001	66720000	#0000FF	1	0.125
chr1	66720001	66960000	B.1.2.1.2.1.1.1.2	0.315976331360947	.	66720001	66960000	#9191FF	1	0.375
chr1	66960001	67360000	A.2.2.1.2.1.2.2.2	0.45207100591716	.	66960001	67360000	#FFDADA	1	0.625
chr1	67360001	67800000	A.1.1.2.2.1.2.1.2.1.1.2.1	0.849704142011834	.	67360001	67800000	#FF0000	1	1
chr1	67800001	67920000	A.1.1.2.2.1.1.2.1	0.861538461538462	.	67800001	67920000	#FF0000	1	1
chr1	67920001	68240000	A.1.1.2.2.1.2.1.2.2.2	0.844970414201183	.	67920001	68240000	#FF0000	1	1
chr1	68240001	68320000	A.2.1.2.1.2.2.1.2.2	0.513609467455621	.	68240001	68320000	#FF9191	1	0.75
chr1	68320001	68600000	B.1.1.1.1.1.1.2.2.1	0.379881656804734	.	68320001	68600000	#DADAFF	1	0.5
chr1	68600001	68800000	A.1.2.2.1.1.2.2.1.1	0.693491124260355	.	68600001	68800000	#FF4848	1	0.875
chr1	68800001	69440000	B.1.1.2.1.2.1.2.2.1	0.350295857988166	.	68800001	69440000	#DADAFF	1	0.5
chr1	69440001	69920000	B.1.2.2.2.2.1.1.1.2.2	0.262721893491124	.	69440001	69920000	#9191FF	1	0.375
chr1	69920001	70280000	B.1.2.2.2.2.1.1.1.1	0.26508875739645	.	69920001	70280000	#9191FF	1	0.375
chr1	70280001	70640000	B.1.2.2.1.2.1.2.2.2.1	0.281656804733728	.	70280001	70640000	#9191FF	1	0.375
chr1	70640001	70960000	A.1.2.2.1.1.2.2.2	0.69112426035503	.	70640001	70960000	#FF4848	1	0.875
chr1	70960001	71560000	B.2.2.2.1.1.2.1.2	0.0402366863905325	.	70960001	71560000	#0000FF	1	0.125
chr1	71560001	71720000	B.2.2.1.1.2.1.1.1.2.1.2	0.112426035502959	.	71560001	71720000	#0000FF	1	0.125
chr1	71720001	71880000	B.2.2.1.1.2.1.2.2.2.2	0.101775147928994	.	71720001	71880000	#0000FF	1	0.125
chr1	71880001	72120000	B.2.2.1.1.2.1.2.2.2.1.2	0.102958579881657	.	71880001	72120000	#0000FF	1	0.125
chr1	72120001	72360000	B.2.2.2.1.1.1.1.2.1	0.050887573964497	.	72120001	72360000	#0000FF	1	0.125
chr1	72360001	72560000	B.2.2.1.1.2.1.2.1.2.2	0.106508875739645	.	72360001	72560000	#0000FF	1	0.125
chr1	72560001	72760000	B.2.2.2.1.1.2.2.2.1.2.1	0.0343195266272189	.	72560001	72760000	#0000FF	1	0.125
chr1	72760001	72880000	B.2.1.1.1.2.2.2.2.2	0.218934911242604	.	72760001	72880000	#4848FF	1	0.25
chr1	72880001	73240000	B.2.2.2.2.2.1.2.2	0.00236686390532544	.	72880001	73240000	#0000FF	1	0.125
chr1	73240001	73360000	B.2.2.1.1.1.2.1.1.2	0.119526627218935	.	73240001	73360000	#0000FF	1	0.125
chr1	73360001	73720000	B.2.2.2.1.1.1.2.2.1	0.0449704142011834	.	73360001	73720000	#0000FF	1	0.125
chr1	73720001	73960000	B.2.2.1.1.1.2.2	0.115976331360947	.	73720001	73960000	#0000FF	1	0.125
chr1	73960001	74200000	B.2.1.1.1.1.2.1.2.2	0.241420118343195	.	73960001	74200000	#4848FF	1	0.25
chr1	74200001	74480000	B.1.1.2.2.1.1.2.1	0.342011834319527	.	74200001	74480000	#DADAFF	1	0.5
chr1	74480001	74640000	B.2.1.1.1.2.2.2.2.1.1	0.221301775147929	.	74480001	74640000	#4848FF	1	0.25
chr1	74640001	75120000	B.2.2.1.1.1.1.1.1.2	0.130177514792899	.	74640001	75120000	#0000FF	1	0.125
chr1	75120001	75240000	B.1.1.2.2.1.1.1.2.2	0.343195266272189	.	75120001	75240000	#DADAFF	1	0.5
chr1	75240001	75440000	B.2.1.2.1.2.1.1.2.2.1	0.172781065088757	.	75240001	75440000	#4848FF	1	0.25
chr1	75440001	75520000	B.2.1.1.1.1.2.1.1	0.243786982248521	.	75440001	75520000	#4848FF	1	0.25
chr1	75520001	75960000	B.2.2.2.1.1.1.2.1	0.0461538461538462	.	75520001	75960000	#0000FF	1	0.125
chr1	75960001	76200000	B.2.1.2.1.2.1.1.2.1	0.17396449704142	.	75960001	76200000	#4848FF	1	0.25
chr1	76200001	76560000	A.2.1.2.1.1.2.2.1.1	0.536094674556213	.	76200001	76560000	#FF9191	1	0.75
chr1	76560001	76960000	A.2.2.2.2.2.1.1.2	0.401183431952663	.	76560001	76960000	#FFDADA	1	0.625
chr1	76960001	77200000	A.2.2.2.2.1.2.1.2.2.1	0.408284023668639	.	76960001	77200000	#FFDADA	1	0.625
chr1	77200001	77400000	B.1.1.1.1.1.1.2.2.2	0.378698224852071	.	77200001	77400000	#DADAFF	1	0.5
chr1	77400001	77560000	A.2.2.1.2.1.2.2.1.1.2	0.454437869822485	.	77400001	77560000	#FFDADA	1	0.625
chr1	77560001	78080000	A.2.1.2.1.1.2.2.2.1.2	0.531360946745562	.	77560001	78080000	#FF9191	1	0.75
chr1	78080001	78280000	A.1.2.1.1.2.2.2.1.2	0.759763313609467	.	78080001	78280000	#FF4848	1	0.875
chr1	78280001	78480000	A.1.2.2.1.1.2.1.1.1.2.2	0.698224852071006	.	78280001	78480000	#FF4848	1	0.875
chr1	78480001	78920000	B.2.2.1.1.1.1.1.1.1	0.131360946745562	.	78480001	78920000	#0000FF	1	0.125
chr1	78920001	79240000	B.2.2.2.1.1.1.1.1.1.2	0.0544378698224852	.	78920001	79240000	#0000FF	1	0.125
chr1	79240001	79440000	B.2.2.2.1.1.1.1.2.2.2.1	0.0485207100591716	.	79240001	79440000	#0000FF	1	0.125
chr1	79440001	79600000	B.2.2.1.1.2.2.2.2.2	0.0958579881656805	.	79440001	79600000	#0000FF	1	0.125
chr1	79600001	79840000	B.2.2.2.1.1.1.1.2.2.1	0.0497041420118343	.	79600001	79840000	#0000FF	1	0.125
chr1	79840001	80280000	B.2.2.2.1.1.2.2.2.1.2.2	0.0331360946745562	.	79840001	80280000	#0000FF	1	0.125
chr1	80280001	80840000	B.2.2.2.2.2.1.1.2.2	0.00473372781065089	.	80280001	80840000	#0000FF	1	0.125
chr1	80840001	80960000	B.2.1.1.1.2.1.1.2	0.230769230769231	.	80840001	80960000	#4848FF	1	0.25
chr1	80960001	81080000	B.2.1.1.1.2.1.2.1	0.229585798816568	.	80960001	81080000	#4848FF	1	0.25
chr1	81080001	81520000	B.2.2.1.1.2.1.2.2.1	0.105325443786982	.	81080001	81520000	#0000FF	1	0.125
chr1	81520001	81840000	B.2.1.1.1.2.2.1.1.1	0.227218934911243	.	81520001	81840000	#4848FF	1	0.25
chr1	81840001	82040000	B.1.2.2.1.2.1.2.2.2.2	0.280473372781065	.	81840001	82040000	#9191FF	1	0.375
chr1	82040001	82240000	B.1.2.1.1.1.2.2.1	0.323076923076923	.	82040001	82240000	#9191FF	1	0.375
chr1	82240001	82480000	B.2.1.1.1.2.2.2.2.1.2	0.220118343195266	.	82240001	82480000	#4848FF	1	0.25
chr1	82480001	82800000	B.2.2.1.1.1.2.1.2.1	0.118343195266272	.	82480001	82800000	#0000FF	1	0.125
chr1	82800001	83040000	B.2.2.1.1.2.1.1.1.2.1.1	0.113609467455621	.	82800001	83040000	#0000FF	1	0.125
chr1	83040001	83240000	B.2.1.2.1.1.1.2.2.2.1	0.185798816568047	.	83040001	83240000	#4848FF	1	0.25
chr1	83240001	83680000	B.1.2.1.2.1.1.1.1.1	0.318343195266272	.	83240001	83680000	#9191FF	1	0.375
chr1	83680001	84360000	B.2.1.2.1.2.1.1.2.2.2	0.171597633136095	.	83680001	84360000	#4848FF	1	0.25
chr1	84360001	84520000	A.2.2.2.2.1.2.1.2.2.2	0.407100591715976	.	84360001	84520000	#FFDADA	1	0.625
chr1	84520001	84600000	A.2.1.2.1.2.2.1.1.2	0.515976331360947	.	84520001	84600000	#FF9191	1	0.75
chr1	84600001	84880000	A.1.2.2.1.1.1.1.2.2.1	0.707692307692308	.	84600001	84880000	#FF4848	1	0.875
chr1	84880001	85160000	A.1.2.2.1.1.2.2.1.2	0.692307692307692	.	84880001	85160000	#FF4848	1	0.875
chr1	85160001	85280000	A.2.2.1.2.1.2.2.1.1.1	0.455621301775148	.	85160001	85280000	#FFDADA	1	0.625
chr1	85280001	85480000	A.2.1.1.1.2.2.2.1.2.1	0.588165680473373	.	85280001	85480000	#FF9191	1	0.75
chr1	85480001	85760000	A.1.2.1.1.1.1.2.2.1.1.2	0.792899408284024	.	85480001	85760000	#FF4848	1	0.875
chr1	85760001	85960000	A.1.2.2.1.1.2.1.1.1.2.1	0.699408284023669	.	85760001	85960000	#FF4848	1	0.875
chr1	85960001	86080000	A.1.2.2.1.1.1.1.2.2.2	0.706508875739645	.	85960001	86080000	#FF4848	1	0.875
chr1	86080001	86160000	A.2.1.1.1.2.2.1	0.590532544378698	.	86080001	86160000	#FF9191	1	0.75
chr1	86160001	86400000	B.1.1.1.1.2.1.2.2.2	0.369230769230769	.	86160001	86400000	#DADAFF	1	0.5
chr1	86400001	86560000	B.2.1.1.1.1.1.1.2.2.1	0.248520710059172	.	86400001	86560000	#4848FF	1	0.25
chr1	86560001	86640000	B.2.1.1.1.2.1.1.1.1	0.233136094674556	.	86560001	86640000	#4848FF	1	0.25
chr1	86640001	86800000	B.2.1.2.1.1.1.2.2.2.2	0.184615384615385	.	86640001	86800000	#4848FF	1	0.25
chr1	86800001	87160000	B.1.1.2.1.2.1.2.1	0.351479289940828	.	86800001	87160000	#DADAFF	1	0.5
chr1	87160001	87560000	A.1.2.2.1.1.2.1.1.1.1	0.700591715976331	.	87160001	87560000	#FF4848	1	0.875
chr1	87560001	87760000	B.1.2.1.2.1.1.1.1.2	0.317159763313609	.	87560001	87760000	#9191FF	1	0.375
chr1	87760001	88000000	B.1.1.1.1.2.1.2.1	0.371597633136095	.	87760001	88000000	#DADAFF	1	0.5
chr1	88000001	88480000	B.1.1.2.1.2.1.1	0.352662721893491	.	88000001	88480000	#DADAFF	1	0.5
chr1	88480001	88920000	B.2.2.1.1.2.1.2.1.2.1	0.107692307692308	.	88480001	88920000	#0000FF	1	0.125
chr1	88920001	89120000	B.2.1.1.1.2.2.1.2.2	0.223668639053254	.	88920001	89120000	#4848FF	1	0.25
chr1	89120001	89480000	A.2.1.2.1.2.2.1.2.1	0.514792899408284	.	89120001	89480000	#FF9191	1	0.75
chr1	89480001	89960000	B.2.2.2.1.1.1.1.1.2.1	0.0532544378698225	.	89480001	89960000	#0000FF	1	0.125
chr1	89960001	90280000	B.1.2.1.2.1.1.2.2	0.313609467455621	.	89960001	90280000	#9191FF	1	0.375
chr1	90280001	90520000	A.2.2.2.1.1.1.2.1	0.436686390532544	.	90280001	90520000	#FFDADA	1	0.625
chr1	90520001	90880000	B.2.2.2.1.1.1.1.1.1.1	0.0556213017751479	.	90520001	90880000	#0000FF	1	0.125
chr1	90880001	90960000	B.2.1.2.1.1.1.2.1.1	0.191715976331361	.	90880001	90960000	#4848FF	1	0.25
chr1	90960001	91160000	B.2.2.1.1.2.1.1.1.2.2	0.111242603550296	.	90960001	91160000	#0000FF	1	0.125
chr1	91160001	91360000	B.2.1.1.1.2.2.1.1.2	0.22603550295858	.	91160001	91360000	#4848FF	1	0.25
chr1	91360001	91560000	A.2.2.2.1.1.1.2.2	0.435502958579882	.	91360001	91560000	#FFDADA	1	0.625
chr1	91560001	91960000	B.1.2.2.1.2.1.2.1.2	0.285207100591716	.	91560001	91960000	#9191FF	1	0.375
chr1	91960001	92360000	A.1.1.2.2.1.2.1.1.1	0.855621301775148	.	91960001	92360000	#FF0000	1	1
chr1	92360001	92600000	A.2.1.1.1.2.2.2.2.2	0.584615384615385	.	92360001	92600000	#FF9191	1	0.75
chr1	92600001	92720000	A.2.2.2.1.1.2.2.1.1	0.433136094674556	.	92600001	92720000	#FFDADA	1	0.625
chr1	92720001	93240000	A.1.2.1.1.1.1.2.2.2.2	0.788165680473373	.	92720001	93240000	#FF4848	1	0.875
chr1	93240001	93520000	A.1.1.2.1.1.2.1.1.1.1.1	0.92189349112426	.	93240001	93520000	#FF0000	1	1
chr1	93520001	93680000	A.1.1.2.2.2.2.2.1.2.1	0.815384615384615	.	93520001	93680000	#FF0000	1	1
chr1	93680001	93960000	A.1.1.2.1.1.2.2.2.1.2.1	0.907692307692308	.	93680001	93960000	#FF0000	1	1
chr1	93960001	94040000	A.1.2.1.1.2.1.1.1.2	0.772781065088757	.	93960001	94040000	#FF4848	1	0.875
chr1	94040001	94320000	A.1.1.1.2.1.1.1.2.1.1	0.971597633136095	.	94040001	94320000	#FF0000	1	1
chr1	94320001	94400000	A.1.2.2.2.2.2.1.1	0.624852071005917	.	94320001	94400000	#FF4848	1	0.875
chr1	94400001	94520000	A.1.2.1.1.1.1.1.2.1	0.801183431952663	.	94400001	94520000	#FF4848	1	0.875
chr1	94520001	94640000	A.1.1.2.1.1.2.1.1.2.2	0.915976331360947	.	94520001	94640000	#FF0000	1	1
chr1	94640001	94800000	A.1.1.1.2.1.2.1.2	0.96094674556213	.	94640001	94800000	#FF0000	1	1
chr1	94800001	95120000	A.1.1.1.1.1.2.1.1.1.2	0.997633136094675	.	94800001	95120000	#FF0000	1	1
chr1	95120001	95280000	A.1.1.2.1.1.2.2.2.1.1	0.90887573964497	.	95120001	95280000	#FF0000	1	1
chr1	95280001	95600000	A.1.2.1.1.1.1.2.2.1.1.1	0.794082840236686	.	95280001	95600000	#FF4848	1	0.875
chr1	95600001	95760000	A.2.2.1.2.1.2.1.1	0.459171597633136	.	95600001	95760000	#FFDADA	1	0.625
chr1	95760001	96360000	B.2.2.1.1.2.1.2.1.1	0.10887573964497	.	95760001	96360000	#0000FF	1	0.125
chr1	96360001	96720000	B.2.2.2.1.1.1.1.1.2.2	0.0520710059171598	.	96360001	96720000	#0000FF	1	0.125
chr1	96720001	97320000	B.1.1.2.1.2.1.2.2.2	0.349112426035503	.	96720001	97320000	#DADAFF	1	0.5
chr1	97320001	97960000	B.2.2.2.2.2.1.2.1	0.00355029585798817	.	97320001	97960000	#0000FF	1	0.125
chr1	97960001	98360000	B.2.2.1.1.2.1.1.1.1	0.114792899408284	.	97960001	98360000	#0000FF	1	0.125
chr1	98360001	98640000	B.1.2.2.1.2.1.1.1	0.288757396449704	.	98360001	98640000	#9191FF	1	0.375
chr1	98640001	98920000	A.2.2.2.2.2.1.2.1	0.4	.	98640001	98920000	#FFDADA	1	0.625
chr1	98920001	99080000	B.2.1.1.1.2.1.1.1.2	0.231952662721893	.	98920001	99080000	#4848FF	1	0.25
chr1	99080001	99240000	B.2.1.2.1.1.1.1.1	0.195266272189349	.	99080001	99240000	#4848FF	1	0.25
chr1	99240001	99720000	B.2.2.2.1.1.2.2.1.2	0.0366863905325444	.	99240001	99720000	#0000FF	1	0.125
chr1	99720001	100200000	B.2.2.2.1.1.2.1.1	0.0414201183431953	.	99720001	100200000	#0000FF	1	0.125
chr1	100200001	100640000	A.2.1.1.1.2.2.2.1.2.2	0.58698224852071	.	100200001	100640000	#FF9191	1	0.75
chr1	100640001	100920000	A.2.1.1.1.2.2.2.2.1	0.585798816568047	.	100640001	100920000	#FF9191	1	0.75
chr1	100920001	101320000	B.2.1.2.1.1.2.1.1	0.183431952662722	.	100920001	101320000	#4848FF	1	0.25
chr1	101320001	101560000	B.1.1.1.1.2.1.2.2.1	0.370414201183432	.	101320001	101560000	#DADAFF	1	0.5
chr1	101560001	101800000	B.1.2.1.2.1.1.2.1	0.314792899408284	.	101560001	101800000	#9191FF	1	0.375
chr1	101800001	102080000	B.2.2.1.1.2.1.2.2.2.1.1	0.10414201183432	.	101800001	102080000	#0000FF	1	0.125
chr1	102080001	102200000	B.2.1.2.1.2.2.2.1	0.165680473372781	.	102080001	102200000	#4848FF	1	0.25
chr1	102200001	102440000	B.2.2.2.1.1.1.1.2.2.2.2	0.0473372781065089	.	102200001	102440000	#0000FF	1	0.125
chr1	102440001	102520000	B.2.1.2.1.1.1.2.1.2.1	0.190532544378698	.	102440001	102520000	#4848FF	1	0.25
chr1	102520001	102640000	B.2.1.2.1.2.2.2.2	0.164497041420118	.	102520001	102640000	#4848FF	1	0.25
chr1	102640001	103080000	B.2.2.2.2.2.1.1.2.1	0.00591715976331361	.	102640001	103080000	#0000FF	1	0.125
chr1	103080001	103400000	B.2.2.1.1.1.2.1.2.2	0.117159763313609	.	103080001	103400000	#0000FF	1	0.125
chr1	103400001	103560000	B.2.1.2.1.1.1.1.2.1	0.194082840236686	.	103400001	103560000	#4848FF	1	0.25
chr1	103560001	103800000	B.2.2.1.1.2.2.2.2.1	0.0970414201183432	.	103560001	103800000	#0000FF	1	0.125
chr1	103880001	103920000	B.2.2.1.1.2.2.2.2.1	0.0970414201183432	.	103880001	103920000	#0000FF	1	0.125
chr1	104000001	104160000	B.2.1.2.1.1.1.2.2.1.1	0.188165680473373	.	104000001	104160000	#4848FF	1	0.25
chr1	104160001	104200000	B.2.1.2.1.2.2.1.1	0.168047337278107	.	104160001	104200000	#4848FF	1	0.25
chr1	104280001	104480000	B.2.1.2.1.2.2.1.1	0.168047337278107	.	104280001	104480000	#4848FF	1	0.25
chr1	104480001	104600000	B.2.1.2.1.1.1.2.1.2.2	0.189349112426035	.	104480001	104600000	#4848FF	1	0.25
chr1	104600001	104720000	B.2.1.2.1.2.2.1.2	0.166863905325444	.	104600001	104720000	#4848FF	1	0.25
chr1	104720001	105040000	B.2.2.2.1.1.2.2.1.1.2	0.0378698224852071	.	104720001	105040000	#0000FF	1	0.125
chr1	105040001	105560000	B.2.2.2.1.1.2.2.1.1.1	0.0390532544378698	.	105040001	105560000	#0000FF	1	0.125
chr1	105560001	106120000	B.2.2.2.1.1.2.2.2.2	0.0319526627218935	.	105560001	106120000	#0000FF	1	0.125
chr1	106120001	106280000	B.2.2.1.1.1.2.1.1.1	0.120710059171598	.	106120001	106280000	#0000FF	1	0.125
chr1	106280001	106400000	B.2.1.1.1.2.1.2.2	0.228402366863905	.	106280001	106400000	#4848FF	1	0.25
chr1	106400001	106600000	B.2.2.1.1.2.2.1.1	0.100591715976331	.	106400001	106600000	#0000FF	1	0.125
chr1	106600001	106800000	B.2.2.1.1.2.2.2.1	0.0982248520710059	.	106600001	106800000	#0000FF	1	0.125
chr1	106800001	107000000	B.2.2.1.1.2.2.1.2	0.0994082840236686	.	106800001	107000000	#0000FF	1	0.125
chr1	107000001	107520000	B.2.2.2.2.2.1.1.1	0.00710059171597633	.	107000001	107520000	#0000FF	1	0.125
chr1	107520001	107720000	B.2.1.2.1.1.1.2.2.1.2	0.18698224852071	.	107520001	107720000	#4848FF	1	0.25
chr1	107720001	108080000	B.2.1.2.1.1.1.1.2.2	0.192899408284024	.	107720001	108080000	#4848FF	1	0.25
chr1	108080001	108240000	B.1.1.1.1.2.2.2	0.365680473372781	.	108080001	108240000	#DADAFF	1	0.5
chr1	108240001	108440000	B.1.2.1.2.1.2.1.2	0.311242603550296	.	108240001	108440000	#9191FF	1	0.375
chr1	108440001	108680000	B.1.1.2.1.2.2.1	0.34792899408284	.	108440001	108680000	#DADAFF	1	0.5
chr1	108680001	108800000	A.2.2.2.1.1.2.2.2.2	0.427218934911243	.	108680001	108800000	#FFDADA	1	0.625
chr1	108840001	108920000	B.1.1.2.2.1.1.1.1	0.345562130177515	.	108840001	108920000	#DADAFF	1	0.5
chr1	108960001	109240000	A.2.2.1.2.2.2.2.1	0.444970414201183	.	108960001	109240000	#FFDADA	1	0.625
chr1	109240001	109760000	A.1.1.1.2.2.2.1	0.951479289940828	.	109240001	109760000	#FF0000	1	1
chr1	109760001	110120000	A.1.1.1.1.2.2.1.2.1.2	0.983431952662722	.	109760001	110120000	#FF0000	1	1
chr1	110120001	110320000	A.1.1.2.1.1.2.2.1.2	0.910059171597633	.	110120001	110320000	#FF0000	1	1
chr1	110320001	110600000	A.1.1.1.2.1.1.1.2.1.2	0.970414201183432	.	110320001	110600000	#FF0000	1	1
chr1	110600001	110840000	A.1.2.1.1.2.1.2.2	0.768047337278106	.	110600001	110840000	#FF4848	1	0.875
chr1	110840001	111040000	A.1.2.2.1.1.1.1.2.1	0.70887573964497	.	110840001	111040000	#FF4848	1	0.875
chr1	111040001	111520000	B.1.2.2.1.2.2.2.2.2.1	0.273372781065089	.	111040001	111520000	#9191FF	1	0.375
chr1	111520001	111640000	B.1.2.1.2.1.2.2	0.310059171597633	.	111520001	111640000	#9191FF	1	0.375
chr1	111640001	111800000	B.1.1.1.1.2.1.1	0.372781065088757	.	111640001	111800000	#DADAFF	1	0.5
chr1	111800001	111960000	B.1.2.1.2.1.2.1.1	0.312426035502959	.	111800001	111960000	#9191FF	1	0.375
chr1	111960001	112320000	A.2.1.2.1.1.2.2.1.2.1	0.53491124260355	.	111960001	112320000	#FF9191	1	0.75
chr1	112320001	112560000	B.1.1.2.2.2.1.2	0.331360946745562	.	112320001	112560000	#DADAFF	1	0.5
chr1	112560001	112880000	B.1.2.2.1.2.1.2.1.1	0.286390532544379	.	112560001	112880000	#9191FF	1	0.375
chr1	112880001	113080000	A.2.1.1.1.2.1.1.1.2	0.595266272189349	.	112880001	113080000	#FF9191	1	0.75
chr1	113080001	113400000	A.1.1.2.1.1.2.2.2.2.1	0.905325443786982	.	113080001	113400000	#FF0000	1	1
chr1	113400001	113600000	A.1.1.2.1.1.2.2.2.2.2.1	0.90414201183432	.	113400001	113600000	#FF0000	1	1
chr1	113600001	113680000	A.2.1.1.1.2.1.1.2.1	0.594082840236686	.	113600001	113680000	#FF9191	1	0.75
chr1	113680001	113960000	A.1.1.2.1.1.2.2.2.1.2.2	0.906508875739645	.	113680001	113960000	#FF0000	1	1
chr1	113960001	114160000	A.1.2.2.1.1.1.2.2.2	0.701775147928994	.	113960001	114160000	#FF4848	1	0.875
chr1	114160001	114720000	A.1.1.2.1.1.2.1.1.1.1.2	0.920710059171598	.	114160001	114720000	#FF0000	1	1
chr1	114720001	114920000	A.1.2.2.1.1.1.2.1.2	0.70414201183432	.	114720001	114920000	#FF4848	1	0.875
chr1	114920001	115040000	A.1.2.2.2.2.2.1.2.2.1.1	0.622485207100592	.	114920001	115040000	#FF4848	1	0.875
chr1	115040001	115320000	A.1.1.2.1.1.2.2.2.2.2.2	0.902958579881657	.	115040001	115320000	#FF0000	1	1
chr1	115320001	115600000	A.2.1.1.1.2.1.2	0.591715976331361	.	115320001	115600000	#FF9191	1	0.75
chr1	115600001	116040000	A.1.1.2.1.1.2.1.1.2.1.1	0.918343195266272	.	115600001	116040000	#FF0000	1	1
chr1	116040001	116160000	A.2.1.1.1.2.1.1.1.1.1	0.597633136094675	.	116040001	116160000	#FF9191	1	0.75
chr1	116160001	116360000	A.1.1.2.2.2.2.2.1.2.2	0.814201183431953	.	116160001	116360000	#FF0000	1	1
chr1	116360001	116640000	A.2.1.1.1.2.1.1.1.1.2	0.596449704142012	.	116360001	116640000	#FF9191	1	0.75
chr1	116640001	116800000	A.1.2.2.1.1.1.2.2.1	0.702958579881657	.	116640001	116800000	#FF4848	1	0.875
chr1	116800001	117240000	A.1.1.2.1.1.2.1.1.2.1.2	0.917159763313609	.	116800001	117240000	#FF0000	1	1
chr1	117240001	117480000	A.1.2.2.1.1.1.2.1.1	0.705325443786982	.	117240001	117480000	#FF4848	1	0.875
chr1	117480001	117600000	A.2.1.2.1.2.2.1.1.1	0.517159763313609	.	117480001	117600000	#FF9191	1	0.75
chr1	117600001	117920000	A.1.2.1.1.1.1.2.2.1.2	0.791715976331361	.	117600001	117920000	#FF4848	1	0.875
chr1	117920001	118320000	A.2.1.2.1.1.2.2.1.2.2	0.533727810650888	.	117920001	118320000	#FF9191	1	0.75
chr1	118320001	118520000	A.2.2.2.2.2.1.2.2.2	0.397633136094675	.	118320001	118520000	#FFDADA	1	0.625
chr1	118520001	118680000	B.1.2.2.1.2.1.1.2	0.287573964497041	.	118520001	118680000	#9191FF	1	0.375
chr1	118680001	119000000	B.2.2.1.1.2.1.1.2	0.110059171597633	.	118680001	119000000	#0000FF	1	0.125
chr1	119000001	119280000	B.2.2.2.1.1.2.2.2.1.1	0.0355029585798817	.	119000001	119280000	#0000FF	1	0.125
chr1	119280001	119640000	B.2.1.2.1.2.1.1.1.2	0.175147928994083	.	119280001	119640000	#4848FF	1	0.25
chr1	119640001	119800000	B.1.1.2.2.1.1.1.2.1	0.344378698224852	.	119640001	119800000	#DADAFF	1	0.5
chr1	119800001	119880000	A.2.2.2.1.1.2.2.2.1	0.428402366863905	.	119800001	119880000	#FFDADA	1	0.625
chr1	119880001	119960000	A.2.2.1.2.2.1	0.450887573964497	.	119880001	119960000	#FFDADA	1	0.625
chr1	119960001	120240000	A.1.2.2.1.1.2.1.2	0.694674556213018	.	119960001	120240000	#FF4848	1	0.875
chr1	120240001	120560000	A.1.2.1.1.2.1.1.1.1.1	0.775147928994083	.	120240001	120560000	#FF4848	1	0.875
chr1	120560001	120720000	A.2.1.1.1.2.1.1.2.2	0.592899408284024	.	120560001	120720000	#FF9191	1	0.75
chr1	120760001	120960000	B.1.1.1.1.2.2.1.2	0.366863905325444	.	120760001	120960000	#DADAFF	1	0.5
chr1	121080001	121120000	B.1.1.1.1.2.2.1.2	0.366863905325444	.	121080001	121120000	#DADAFF	1	0.5
chr1	121120001	121520000	B.2.1.2.1.2.1.1.1.1.2	0.176331360946746	.	121120001	121520000	#4848FF	1	0.25
chr1	142600001	142640000	B.1.2.2.1.2.2.2.1	0.276923076923077	.	142600001	142640000	#9191FF	1	0.375
chr1	143120001	143280000	B.1.2.2.1.2.2.2.1	0.276923076923077	.	143120001	143280000	#9191FF	1	0.375
chr1	143720001	143800000	A.2.1.2.2.2.2.2.2.2	0.485207100591716	.	143720001	143800000	#FF9191	1	0.75
chr1	143920001	144000000	A.2.2.2.2.1.2.1.1	0.411834319526627	.	143920001	144000000	#FFDADA	1	0.625
chr1	144000001	144080000	A.2.2.2.1.1.2.2.1.2.2	0.429585798816568	.	144000001	144080000	#FFDADA	1	0.625
chr1	144440001	144560000	A.2.2.2.1.1.2.2.1.2.2	0.429585798816568	.	144440001	144560000	#FFDADA	1	0.625
chr1	144600001	144720000	A.2.2.2.1.1.2.2.1.2.2	0.429585798816568	.	144600001	144720000	#FFDADA	1	0.625
chr1	144800001	145120000	A.1.2.1.1.2.1.2.1	0.769230769230769	.	144800001	145120000	#FF4848	1	0.875
chr1	145120001	145320000	A.1.2.1.1.2.1.1.2.1	0.771597633136095	.	145120001	145320000	#FF4848	1	0.875
chr1	145360001	145400000	A.1.2.1.1.2.1.1.2.1	0.771597633136095	.	145360001	145400000	#FF4848	1	0.875
chr1	145400001	145600000	A.1.1.2.1.1.2.2.1.1	0.911242603550296	.	145400001	145600000	#FF0000	1	1
chr1	145600001	145840000	A.1.2.1.1.2.1.1.1.1.2	0.77396449704142	.	145600001	145840000	#FF4848	1	0.875
chr1	146360001	146400000	A.2.2.1.1.1.2.1.2	0.47810650887574	.	146360001	146400000	#FFDADA	1	0.625
chr1	146440001	146760000	A.2.2.1.1.1.2.1.2	0.47810650887574	.	146440001	146760000	#FFDADA	1	0.625
chr1	146760001	147000000	A.2.2.2.1.1.2.1	0.434319526627219	.	146760001	147000000	#FFDADA	1	0.625
chr1	147000001	147440000	A.1.2.1.1.2.1.1.2.2	0.770414201183432	.	147000001	147440000	#FF4848	1	0.875
chr1	147680001	147840000	A.1.2.1.1.2.1.1.2.2	0.770414201183432	.	147680001	147840000	#FF4848	1	0.875
chr1	147920001	147960000	A.2.2.2.1.1.2.2.1.2.1.2	0.430769230769231	.	147920001	147960000	#FFDADA	1	0.625
chr1	148000001	148040000	A.2.2.2.1.1.2.2.1.2.1.2	0.430769230769231	.	148000001	148040000	#FFDADA	1	0.625
chr1	148160001	148200000	A.2.2.2.1.1.2.2.1.2.1.2	0.430769230769231	.	148160001	148200000	#FFDADA	1	0.625
chr1	148200001	148280000	A.2.2.2.1.1.2.2.1.2.1.1	0.431952662721893	.	148200001	148280000	#FFDADA	1	0.625
chr1	148320001	148360000	A.2.2.2.1.1.2.2.1.2.1.1	0.431952662721893	.	148320001	148360000	#FFDADA	1	0.625
chr1	148520001	148560000	A.2.2.2.1.1.2.2.1.2.1.1	0.431952662721893	.	148520001	148560000	#FFDADA	1	0.625
chr1	148560001	148600000	B.2.1.2.1.1.2.1.2.2	0.179881656804734	.	148560001	148600000	#4848FF	1	0.25
chr1	148840001	148960000	B.2.1.2.1.1.2.1.2.2	0.179881656804734	.	148840001	148960000	#4848FF	1	0.25
chr1	149000001	149200000	B.2.1.2.1.1.2.1.2.2	0.179881656804734	.	149000001	149200000	#4848FF	1	0.25
chr1	149200001	149360000	B.1.1.1.1.2.2.1.1	0.368047337278107	.	149200001	149360000	#DADAFF	1	0.5
chr1	149360001	149440000	A.2.2.2.2.2.1.2.2.1	0.398816568047337	.	149360001	149440000	#FFDADA	1	0.625
chr1	149560001	149600000	A.2.2.2.2.2.1.2.2.1	0.398816568047337	.	149560001	149600000	#FFDADA	1	0.625
chr1	149640001	149760000	A.2.2.2.2.2.1.2.2.1	0.398816568047337	.	149640001	149760000	#FFDADA	1	0.625
chr1	149760001	150280000	A.1.1.1.2.1.1.1.2.2.1	0.969230769230769	.	149760001	150280000	#FF0000	1	1
chr1	150280001	150480000	A.1.1.2.2.2.2.2.2.1.1.2.2	0.810650887573965	.	150280001	150480000	#FF0000	1	1
chr1	150480001	150760000	A.1.1.2.1.2.2.2.1.1.2.1	0.881656804733728	.	150480001	150760000	#FF0000	1	1
chr1	150760001	150960000	A.1.1.2.2.2.2.2.2.1.1.1	0.81301775147929	.	150760001	150960000	#FF0000	1	1
chr1	150960001	151240000	A.1.1.1.2.1.2.2.1.2	0.958579881656805	.	150960001	151240000	#FF0000	1	1
chr1	151240001	151560000	A.1.1.1.2.1.1.1.2.2.2	0.968047337278107	.	151240001	151560000	#FF0000	1	1
chr1	151560001	151840000	A.1.1.2.1.1.2.1.1.1.2	0.919526627218935	.	151560001	151840000	#FF0000	1	1
chr1	151840001	152000000	A.1.2.1.1.1.1.1.1.2.1	0.803550295857988	.	151840001	152000000	#FF4848	1	0.875
chr1	152000001	152160000	A.2.2.1.2.1.1.1.2.1.2	0.466272189349112	.	152000001	152160000	#FFDADA	1	0.625
chr1	152160001	152360000	B.1.2.2.1.2.2.2.2.1.2	0.274556213017751	.	152160001	152360000	#9191FF	1	0.375
chr1	152360001	152520000	B.1.2.2.1.2.2.2.2.1.1	0.275739644970414	.	152360001	152520000	#9191FF	1	0.375
chr1	152520001	152680000	B.2.1.1.1.1.1.1.2.1.2	0.249704142011834	.	152520001	152680000	#4848FF	1	0.25
chr1	152680001	152800000	B.1.2.2.1.2.2.2.2.2.2	0.272189349112426	.	152680001	152800000	#9191FF	1	0.375
chr1	152800001	153240000	B.2.1.1.1.1.1.1.2.1.1	0.250887573964497	.	152800001	153240000	#4848FF	1	0.25
chr1	153240001	153520000	A.2.1.2.2.2.2.2.2.1	0.486390532544379	.	153240001	153520000	#FF9191	1	0.75
chr1	153520001	153760000	A.1.1.2.2.2.2.2.1.1	0.816568047337278	.	153520001	153760000	#FF0000	1	1
chr1	153760001	154120000	A.1.1.2.1.1.1.1.2.1.2.1.2	0.939644970414201	.	153760001	154120000	#FF0000	1	1
chr1	154120001	154400000	A.1.1.2.1.2.2.1.2.2	0.885207100591716	.	154120001	154400000	#FF0000	1	1
chr1	154400001	154960000	A.1.1.1.2.1.1.1.1.2	0.972781065088757	.	154400001	154960000	#FF0000	1	1
chr1	154960001	155240000	A.1.1.2.1.2.2.2.1.1.1.2	0.882840236686391	.	154960001	155240000	#FF0000	1	1
chr1	155240001	155480000	A.1.1.2.2.2.2.2.2.1.1.2.1	0.811834319526627	.	155240001	155480000	#FF0000	1	1
chr1	155480001	156040000	A.1.1.1.2.1.2.2.2.2	0.956213017751479	.	155480001	156040000	#FF0000	1	1
chr1	156040001	156280000	A.1.1.2.1.2.2.1.1.2.1	0.888757396449704	.	156040001	156280000	#FF0000	1	1
chr1	156280001	156560000	A.1.1.1.2.1.2.2.1.1	0.959763313609467	.	156280001	156560000	#FF0000	1	1
chr1	156560001	156760000	A.1.1.2.1.1.1.1.2.1.2.2	0.938461538461538	.	156560001	156760000	#FF0000	1	1
chr1	156760001	156960000	A.1.1.1.2.2.2.2.2.1	0.945562130177515	.	156760001	156960000	#FF0000	1	1
chr1	156960001	157120000	A.1.2.1.1.2.2.2.2.2	0.757396449704142	.	156960001	157120000	#FF4848	1	0.875
chr1	157120001	157560000	B.1.2.1.2.2.2.2.1	0.299408284023669	.	157120001	157560000	#9191FF	1	0.375
chr1	157560001	157920000	B.2.2.1.1.1.1.1.2	0.128994082840237	.	157560001	157920000	#0000FF	1	0.125
chr1	157920001	158160000	B.1.1.2.1.2.2.2	0.346745562130177	.	157920001	158160000	#DADAFF	1	0.5
chr1	158160001	158320000	B.2.1.2.2.2.2.2.1.2	0.136094674556213	.	158160001	158320000	#4848FF	1	0.25
chr1	158320001	159040000	B.2.2.2.2.2.2	0.00118343195266272	.	158320001	159040000	#0000FF	1	0.125
chr1	159040001	159280000	B.1.2.1.1.1.2.2.2	0.32189349112426	.	159040001	159280000	#9191FF	1	0.375
chr1	159280001	159760000	B.1.2.2.2.2.1.2.1.2.1	0.259171597633136	.	159280001	159760000	#9191FF	1	0.375
chr1	159760001	160040000	A.1.2.1.1.1.1.2.1.2.2	0.795266272189349	.	159760001	160040000	#FF4848	1	0.875
chr1	160040001	160200000	A.1.1.2.2.1.1.1.2.1	0.863905325443787	.	160040001	160200000	#FF0000	1	1
chr1	160200001	160640000	A.1.1.1.1.1.2.1.2.1	0.995266272189349	.	160200001	160640000	#FF0000	1	1
chr1	160640001	160920000	A.1.1.1.2.2.2.2.1.1	0.950295857988166	.	160640001	160920000	#FF0000	1	1
chr1	160920001	161040000	A.1.1.2.2.2.2.2.2.1.2	0.809467455621302	.	160920001	161040000	#FF0000	1	1
chr1	161040001	161440000	A.1.1.1.1.2.2.1.2.1.1.1	0.985798816568047	.	161040001	161440000	#FF0000	1	1
chr1	161440001	161760000	A.1.1.1.2.2.2.2.2.2	0.944378698224852	.	161440001	161760000	#FF0000	1	1
chr1	161760001	161960000	A.1.2.2.1.2.2.1.2.1.1	0.676923076923077	.	161760001	161960000	#FF4848	1	0.875
chr1	161960001	162240000	A.1.1.2.2.1.2.1.1.2.2	0.853254437869822	.	161960001	162240000	#FF0000	1	1
chr1	162240001	162600000	A.1.2.1.1.1.1.2.1.1.2	0.797633136094675	.	162240001	162600000	#FF4848	1	0.875
chr1	162600001	162840000	A.2.2.1.2.1.1.1.2.2.1	0.46508875739645	.	162600001	162840000	#FFDADA	1	0.625
chr1	162840001	163360000	B.2.1.1.1.1.1.2.1	0.246153846153846	.	162840001	163360000	#4848FF	1	0.25
chr1	163360001	163600000	B.2.1.2.2.2.2.2.2.2	0.132544378698225	.	163360001	163600000	#4848FF	1	0.25
chr1	163600001	163800000	B.2.2.1.2.2.1.1.1	0.0745562130177515	.	163600001	163800000	#0000FF	1	0.125
chr1	163800001	164080000	B.2.2.2.2.1.2.1.2.2	0.00946745562130178	.	163800001	164080000	#0000FF	1	0.125
chr1	164080001	164520000	B.2.2.2.2.1.2.1.1	0.0118343195266272	.	164080001	164520000	#0000FF	1	0.125
chr1	164520001	164720000	B.1.1.2.2.1.1.2.2	0.340828402366864	.	164520001	164720000	#DADAFF	1	0.5
chr1	164720001	165000000	B.2.2.1.2.2.1.2.1.2.2	0.0686390532544379	.	164720001	165000000	#0000FF	1	0.125
chr1	165000001	165240000	B.2.1.2.1.1.2.1.2.1.1	0.182248520710059	.	165000001	165240000	#4848FF	1	0.25
chr1	165240001	165560000	B.2.1.1.1.1.1.2.2	0.244970414201183	.	165240001	165560000	#4848FF	1	0.25
chr1	165560001	165880000	A.2.1.2.1.2.2.2.1	0.512426035502959	.	165560001	165880000	#FF9191	1	0.75
chr1	165880001	166160000	B.2.1.2.2.2.2.2.1.1	0.137278106508876	.	165880001	166160000	#4848FF	1	0.25
chr1	166160001	166280000	B.2.2.1.2.1.1.1.2.1	0.0911242603550296	.	166160001	166280000	#0000FF	1	0.125
chr1	166280001	166520000	B.2.1.2.1.2.1.1.1.1.1	0.177514792899408	.	166280001	166520000	#4848FF	1	0.25
chr1	166520001	166800000	B.2.2.1.2.2.1.2.1.1	0.0710059171597633	.	166520001	166800000	#0000FF	1	0.125
chr1	166800001	167040000	A.2.1.2.1.1.2.1.1.1.2	0.542011834319527	.	166800001	167040000	#FF9191	1	0.75
chr1	167040001	167240000	A.1.1.2.2.1.2.1.1.2.1	0.854437869822485	.	167040001	167240000	#FF0000	1	1
chr1	167240001	167400000	A.1.2.2.1.2.2.1.2.2.2	0.673372781065089	.	167240001	167400000	#FF4848	1	0.875
chr1	167400001	167600000	A.1.2.1.1.2.2.2.2.1	0.758579881656805	.	167400001	167600000	#FF4848	1	0.875
chr1	167600001	168000000	A.1.1.1.2.2.2.2.1.2.1	0.949112426035503	.	167600001	168000000	#FF0000	1	1
chr1	168000001	168280000	A.1.1.1.2.2.2.2.1.2.2.2	0.946745562130177	.	168000001	168280000	#FF0000	1	1
chr1	168280001	168480000	A.1.1.2.1.1.1.2.2.2.2.1	0.924260355029586	.	168280001	168480000	#FF0000	1	1
chr1	168480001	169120000	A.1.1.1.1.1.2.1.2.2	0.994082840236686	.	168480001	169120000	#FF0000	1	1
chr1	169120001	169360000	A.1.2.2.1.2.2.1.2.1.2	0.675739644970414	.	169120001	169360000	#FF4848	1	0.875
chr1	169360001	169520000	A.2.1.1.1.1.2.2.1.1.2	0.602366863905325	.	169360001	169520000	#FF9191	1	0.75
chr1	169520001	169680000	A.2.2.2.1.1.1.1.1.1	0.441420118343195	.	169520001	169680000	#FFDADA	1	0.625
chr1	169680001	169880000	A.2.2.1.2.1.1.2.2.1	0.461538461538462	.	169680001	169880000	#FFDADA	1	0.625
chr1	169880001	170080000	B.1.2.2.1.2.2.1.1	0.279289940828402	.	169880001	170080000	#9191FF	1	0.375
chr1	170080001	170240000	B.2.1.2.1.1.2.1.2.1.2	0.181065088757396	.	170080001	170240000	#4848FF	1	0.25
chr1	170240001	170440000	B.2.2.2.1.2.1.1.1	0.0307692307692308	.	170240001	170440000	#0000FF	1	0.125
chr1	170440001	170560000	B.2.1.2.2.1.2.1.2.1	0.155029585798817	.	170440001	170560000	#4848FF	1	0.25
chr1	170560001	170840000	B.2.2.1.2.2.2.1.2	0.0627218934911243	.	170560001	170840000	#0000FF	1	0.125
chr1	170840001	171440000	B.2.2.1.2.2.1.2.1.2.1	0.0698224852071006	.	170840001	171440000	#0000FF	1	0.125
chr1	171440001	171920000	A.1.2.1.1.1.1.2.1.1.1	0.798816568047337	.	171440001	171920000	#FF4848	1	0.875
chr1	171920001	172120000	A.1.1.2.2.1.2.2.1.2.2.1	0.840236686390533	.	171920001	172120000	#FF0000	1	1
chr1	172120001	172240000	A.2.1.1.1.1.1.1.2	0.609467455621302	.	172120001	172240000	#FF9191	1	0.75
chr1	172240001	172320000	A.1.2.2.1.2.1.2.2	0.681656804733728	.	172240001	172320000	#FF4848	1	0.875
chr1	172320001	172680000	A.1.1.1.2.2.2.2.1.2.2.1	0.94792899408284	.	172320001	172680000	#FF0000	1	1
chr1	172680001	172800000	A.2.1.1.1.1.1.1.1	0.610650887573964	.	172680001	172800000	#FF9191	1	0.75
chr1	172800001	173040000	A.1.2.1.1.1.1.1.1.2.2	0.802366863905325	.	172800001	173040000	#FF4848	1	0.875
chr1	173040001	173360000	A.2.2.1.1.1.2.1.1	0.479289940828402	.	173040001	173360000	#FFDADA	1	0.625
chr1	173360001	173520000	A.1.2.2.1.2.2.1.2.2.1	0.674556213017751	.	173360001	173520000	#FF4848	1	0.875
chr1	173520001	173760000	A.2.1.2.1.2.1.1.1.1	0.528994082840237	.	173520001	173760000	#FF9191	1	0.75
chr1	173760001	174000000	A.1.1.2.2.1.2.2.1.2.2.2	0.83905325443787	.	173760001	174000000	#FF0000	1	1
chr1	174000001	174240000	A.2.2.1.2.1.1.1.2.2.2	0.463905325443787	.	174000001	174240000	#FFDADA	1	0.625
chr1	174240001	174720000	B.2.1.1.2.2.1.2.1	0.205917159763314	.	174240001	174720000	#4848FF	1	0.25
chr1	174720001	175000000	A.2.2.1.2.1.1.2.2.2	0.460355029585799	.	174720001	175000000	#FFDADA	1	0.625
chr1	175000001	175120000	A.2.2.1.2.1.1.1.2.1.1	0.467455621301775	.	175000001	175120000	#FFDADA	1	0.625
chr1	175120001	175280000	A.2.1.2.1.1.2.1.2.1.1	0.539644970414201	.	175120001	175280000	#FF9191	1	0.75
chr1	175280001	175440000	A.2.2.2.2.2.2.1.2.2	0.391715976331361	.	175280001	175440000	#FFDADA	1	0.625
chr1	175440001	175560000	A.2.2.2.2.2.2.1.2.1.1	0.394082840236686	.	175440001	175560000	#FFDADA	1	0.625
chr1	175560001	175880000	B.1.1.1.1.1.2.1	0.377514792899408	.	175560001	175880000	#DADAFF	1	0.5
chr1	175880001	176200000	A.2.1.2.1.2.2.2.2.1.2	0.510059171597633	.	175880001	176200000	#FF9191	1	0.75
chr1	176200001	176640000	B.2.2.2.1.2.2.1.2.2	0.0224852071005917	.	176200001	176640000	#0000FF	1	0.125
chr1	176640001	176760000	B.2.2.1.2.1.1.1.2.2	0.0899408284023669	.	176640001	176760000	#0000FF	1	0.125
chr1	176760001	176920000	B.2.1.2.2.1.2.1.2.2	0.153846153846154	.	176760001	176920000	#4848FF	1	0.25
chr1	176920001	177280000	B.2.2.2.1.2.2.1.2.1	0.0236686390532544	.	176920001	177280000	#0000FF	1	0.125
chr1	177280001	177400000	B.2.1.2.2.2.2.2.2.1.1	0.13491124260355	.	177280001	177400000	#4848FF	1	0.25
chr1	177400001	177840000	B.2.2.2.2.1.2.1.2.1	0.0106508875739645	.	177400001	177840000	#0000FF	1	0.125
chr1	177840001	178000000	B.2.1.1.1.1.1.1.2.2.2	0.247337278106509	.	177840001	178000000	#4848FF	1	0.25
chr1	178000001	178200000	A.2.2.1.2.2.2.1.2.1	0.447337278106509	.	178000001	178200000	#FFDADA	1	0.625
chr1	178200001	178560000	A.2.1.2.1.2.2.2.2.1.1	0.511242603550296	.	178200001	178560000	#FF9191	1	0.75
chr1	178560001	178760000	A.2.1.2.1.1.2.1.2.2	0.537278106508876	.	178560001	178760000	#FF9191	1	0.75
chr1	178760001	179080000	A.2.1.2.1.1.2.1.1.1.1	0.543195266272189	.	178760001	179080000	#FF9191	1	0.75
chr1	179080001	179360000	A.1.2.2.1.2.2.1.1.1.2	0.679289940828402	.	179080001	179360000	#FF4848	1	0.875
chr1	179360001	179640000	B.1.2.2.2.2.1.2.1.2.2	0.257988165680473	.	179360001	179640000	#9191FF	1	0.375
chr1	179640001	179800000	A.2.2.1.2.2.2.1.2.2	0.446153846153846	.	179640001	179800000	#FFDADA	1	0.625
chr1	179800001	180160000	A.1.1.2.2.1.1.1.1.1.1.2	0.871005917159763	.	179800001	180160000	#FF0000	1	1
chr1	180160001	180600000	A.1.2.1.1.2.2.1.2.1	0.763313609467456	.	180160001	180600000	#FF4848	1	0.875
chr1	180600001	180960000	A.2.1.2.1.2.1.1.2.1.2	0.523076923076923	.	180600001	180960000	#FF9191	1	0.75
chr1	180960001	181160000	A.1.2.2.1.2.1.2.1.1.1	0.685207100591716	.	180960001	181160000	#FF4848	1	0.875
chr1	181160001	181480000	B.2.1.1.1.1.1.1.1.1	0.253254437869822	.	181160001	181480000	#4848FF	1	0.25
chr1	181480001	182040000	B.2.2.1.2.2.1.2.2.2	0.0662721893491124	.	181480001	182040000	#0000FF	1	0.125
chr1	182040001	182280000	A.2.1.1.1.1.2.2.1.1.1	0.603550295857988	.	182040001	182280000	#FF9191	1	0.75
chr1	182280001	182520000	A.2.2.1.2.1.1.2.1	0.462721893491124	.	182280001	182520000	#FFDADA	1	0.625
chr1	182520001	182800000	A.1.2.1.1.2.2.1.2.2	0.762130177514793	.	182520001	182800000	#FF4848	1	0.875
chr1	182800001	182960000	A.1.1.2.2.1.1.1.1.1.2.1	0.869822485207101	.	182800001	182960000	#FF0000	1	1
chr1	182960001	183200000	A.1.1.1.1.2.1.2	0.988165680473373	.	182960001	183200000	#FF0000	1	1
chr1	183200001	183600000	A.1.1.1.2.2.1.1.1	0.955029585798817	.	183200001	183600000	#FF0000	1	1
chr1	183600001	183880000	A.1.1.2.2.1.2.2.1.2.1	0.841420118343195	.	183600001	183880000	#FF0000	1	1
chr1	183880001	184040000	A.2.1.2.1.1.2.1.2.1.2	0.538461538461538	.	183880001	184040000	#FF9191	1	0.75
chr1	184040001	184320000	B.1.2.2.2.2.1.2.1.1	0.260355029585799	.	184040001	184320000	#9191FF	1	0.375
chr1	184320001	184480000	B.1.1.1.1.1.1.1.2.1.2	0.384615384615385	.	184320001	184480000	#DADAFF	1	0.5
chr1	184480001	184640000	B.1.1.2.2.1.2.1.2	0.338461538461538	.	184480001	184640000	#DADAFF	1	0.5
chr1	184640001	185320000	A.2.1.2.1.1.2.1.1.2	0.540828402366864	.	184640001	185320000	#FF9191	1	0.75
chr1	185320001	185520000	B.1.1.1.1.1.1.1.2.1.1	0.385798816568047	.	185320001	185520000	#DADAFF	1	0.5
chr1	185520001	185680000	A.2.2.1.2.2.2.1.1.1	0.449704142011834	.	185520001	185680000	#FFDADA	1	0.625
chr1	185680001	185880000	B.1.1.2.2.1.2.1.1	0.339644970414201	.	185680001	185880000	#DADAFF	1	0.5
chr1	185880001	186240000	B.1.2.2.2.2.1.2.2	0.256804733727811	.	185880001	186240000	#9191FF	1	0.375
chr1	186240001	186440000	A.2.2.2.2.1.2.2.1.2	0.404733727810651	.	186240001	186440000	#FFDADA	1	0.625
chr1	186440001	186640000	B.2.1.2.2.2.2.2.2.1.2	0.133727810650888	.	186440001	186640000	#4848FF	1	0.25
chr1	186640001	186880000	B.2.2.1.2.1.1.1.1.2.1	0.093491124260355	.	186640001	186880000	#0000FF	1	0.125
chr1	186880001	186960000	B.2.1.1.2.2.2.1.2.1.1	0.202366863905325	.	186880001	186960000	#4848FF	1	0.25
chr1	186960001	187400000	B.2.2.2.1.2.2.2.2.1	0.0189349112426036	.	186960001	187400000	#0000FF	1	0.125
chr1	187400001	187760000	B.1.2.2.1.2.2.1.2	0.27810650887574	.	187400001	187760000	#9191FF	1	0.375
chr1	187760001	188000000	B.2.1.1.2.2.1.1	0.207100591715976	.	187760001	188000000	#4848FF	1	0.25
chr1	188000001	188520000	B.2.2.2.1.2.2.2.2.2	0.0177514792899408	.	188000001	188520000	#0000FF	1	0.125
chr1	188520001	188600000	B.2.1.2.2.1.2.2.1.1.1	0.152662721893491	.	188520001	188600000	#4848FF	1	0.25
chr1	188600001	188920000	B.2.2.1.2.2.1.1.2.2	0.072189349112426	.	188600001	188920000	#0000FF	1	0.125
chr1	188920001	189040000	B.2.1.2.2.2.2.1.2.2	0.138461538461538	.	188920001	189040000	#4848FF	1	0.25
chr1	189040001	189200000	B.2.2.1.2.1.2.1.2.2	0.0816568047337278	.	189040001	189200000	#0000FF	1	0.125
chr1	189200001	189600000	B.2.2.2.2.1.1.2.2	0.0130177514792899	.	189200001	189600000	#0000FF	1	0.125
chr1	189600001	190120000	B.2.2.2.2.1.1.1.2	0.0153846153846154	.	189600001	190120000	#0000FF	1	0.125
chr1	190120001	190200000	B.2.1.2.2.2.2.1.1	0.140828402366864	.	190120001	190200000	#4848FF	1	0.25
chr1	190200001	190320000	B.2.1.2.2.1.2.2.1.1.2	0.151479289940828	.	190200001	190320000	#4848FF	1	0.25
chr1	190320001	190520000	B.2.2.1.2.1.2.2.1.2	0.0781065088757396	.	190320001	190520000	#0000FF	1	0.125
chr1	190520001	190600000	B.2.1.2.2.2.2.1.2.1	0.139644970414201	.	190520001	190600000	#4848FF	1	0.25
chr1	190600001	190800000	B.2.2.1.2.2.2.2.2.2.2.2	0.0568047337278106	.	190600001	190800000	#0000FF	1	0.125
chr1	190800001	191000000	B.2.2.2.1.2.1.2	0.0260355029585799	.	190800001	191000000	#0000FF	1	0.125
chr1	191000001	191160000	B.2.2.1.2.1.2.1.2.1	0.0828402366863905	.	191000001	191160000	#0000FF	1	0.125
chr1	191160001	191360000	B.2.2.1.2.2.2.2.2.2.1	0.0591715976331361	.	191160001	191360000	#0000FF	1	0.125
chr1	191360001	191520000	B.2.2.1.2.2.2.2.2.2.2.1	0.0579881656804734	.	191360001	191520000	#0000FF	1	0.125
chr1	191520001	191880000	B.2.2.2.1.2.2.2.1.1	0.021301775147929	.	191520001	191880000	#0000FF	1	0.125
chr1	191880001	192440000	B.2.2.2.2.1.2.2	0.00828402366863905	.	191880001	192440000	#0000FF	1	0.125
chr1	192440001	192720000	B.1.2.1.1.1.2.1.2	0.324260355029586	.	192440001	192720000	#9191FF	1	0.375
chr1	192720001	193000000	A.2.2.1.2.2.2.1.1.2	0.448520710059172	.	192720001	193000000	#FFDADA	1	0.625
chr1	193000001	193360000	A.2.1.2.1.2.2.2.2.2	0.50887573964497	.	193000001	193360000	#FF9191	1	0.75
chr1	193360001	193760000	B.2.1.2.2.1.2.1.1.1	0.157396449704142	.	193360001	193760000	#4848FF	1	0.25
chr1	193760001	194000000	B.2.2.1.2.2.2.2.2.1	0.0603550295857988	.	193760001	194000000	#0000FF	1	0.125
chr1	194000001	194080000	B.2.1.1.2.1.1.2.1	0.215384615384615	.	194000001	194080000	#4848FF	1	0.25
chr1	194080001	194240000	B.2.1.2.2.1.2.2.2	0.149112426035503	.	194080001	194240000	#4848FF	1	0.25
chr1	194240001	194440000	B.2.1.2.2.1.2.1.1.2	0.156213017751479	.	194240001	194440000	#4848FF	1	0.25
chr1	194440001	194520000	B.2.1.2.2.1.2.2.1.2	0.150295857988166	.	194440001	194520000	#4848FF	1	0.25
chr1	194520001	194640000	B.2.2.1.2.1.2.1.1	0.0840236686390533	.	194520001	194640000	#0000FF	1	0.125
chr1	194640001	194920000	B.2.2.1.2.2.2.2.1	0.0615384615384615	.	194640001	194920000	#0000FF	1	0.125
chr1	194920001	195000000	B.2.1.1.2.2.2.1.1	0.203550295857988	.	194920001	195000000	#4848FF	1	0.25
chr1	195000001	195120000	B.2.1.1.2.1.1.2.2	0.214201183431953	.	195000001	195120000	#4848FF	1	0.25
chr1	195120001	195320000	B.2.2.1.2.1.2.2.1.1.2	0.0792899408284024	.	195120001	195320000	#0000FF	1	0.125
chr1	195320001	195800000	B.2.2.2.1.2.2.2.1.2	0.0201183431952663	.	195320001	195800000	#0000FF	1	0.125
chr1	195800001	196080000	B.2.2.2.1.2.1.1.2.2.2	0.0272189349112426	.	195800001	196080000	#0000FF	1	0.125
chr1	196080001	196240000	B.2.2.1.2.1.2.2.1.1.1	0.0804733727810651	.	196080001	196240000	#0000FF	1	0.125
chr1	196240001	196440000	B.2.2.1.2.2.1.1.2.1	0.0733727810650888	.	196240001	196440000	#0000FF	1	0.125
chr1	196440001	196720000	B.2.2.2.2.1.1.1.1	0.0165680473372781	.	196440001	196720000	#0000FF	1	0.125
chr1	196720001	196840000	B.2.1.1.2.2.2.1.2.2.2	0.198816568047337	.	196720001	196840000	#4848FF	1	0.25
chr1	196840001	197040000	B.2.2.1.2.1.1.1.1.2.2	0.0923076923076923	.	196840001	197040000	#0000FF	1	0.125
chr1	197040001	197320000	B.1.2.1.2.2.2.2.2	0.298224852071006	.	197040001	197320000	#9191FF	1	0.375
chr1	197320001	197480000	B.1.2.2.2.2.1.1.1.2.1	0.263905325443787	.	197320001	197480000	#9191FF	1	0.375
chr1	197480001	197800000	A.2.1.2.1.2.1.1.2.2.2	0.520710059171598	.	197480001	197800000	#FF9191	1	0.75
chr1	197800001	198080000	A.2.2.2.2.1.2.1.2.1.2	0.409467455621302	.	197800001	198080000	#FFDADA	1	0.625
chr1	198080001	198440000	A.2.2.2.1.1.1.1.1.2	0.440236686390533	.	198080001	198440000	#FFDADA	1	0.625
chr1	198440001	198640000	A.2.1.1.1.1.1.2.2.1	0.607100591715976	.	198440001	198640000	#FF9191	1	0.75
chr1	198640001	198760000	A.2.2.1.2.1.1.1.1	0.468639053254438	.	198640001	198760000	#FFDADA	1	0.625
chr1	198760001	198960000	A.2.1.2.1.2.1.1.1.2.2	0.526627218934911	.	198760001	198960000	#FF9191	1	0.75
chr1	198960001	199240000	A.2.2.2.2.1.2.1.2.1.1	0.410650887573965	.	198960001	199240000	#FFDADA	1	0.625
chr1	199240001	199360000	B.1.1.2.2.1.2.2.1.2	0.336094674556213	.	199240001	199360000	#DADAFF	1	0.5
chr1	199360001	199640000	B.1.2.1.1.1.2.1.1	0.325443786982249	.	199360001	199640000	#9191FF	1	0.375
chr1	199640001	200040000	A.2.1.2.1.2.1.1.2.1.1.2	0.524260355029586	.	199640001	200040000	#FF9191	1	0.75
chr1	200040001	200280000	A.1.2.2.1.2.2.1.1.2	0.67810650887574	.	200040001	200280000	#FF4848	1	0.875
chr1	200280001	200560000	A.1.1.2.2.1.1.1.1.1.2.2.1.1	0.868639053254438	.	200280001	200560000	#FF0000	1	1
chr1	200560001	200840000	A.1.1.1.1.2.1.1.1	0.990532544378698	.	200560001	200840000	#FF0000	1	1
chr1	200840001	201160000	A.1.1.1.1.1.2.2.1	0.992899408284024	.	200840001	201160000	#FF0000	1	1
chr1	201160001	201360000	A.1.1.1.1.2.2.2.1.2	0.977514792899408	.	201160001	201360000	#FF0000	1	1
chr1	201360001	201760000	A.1.1.1.1.2.2.2.1.1.1	0.979881656804734	.	201360001	201760000	#FF0000	1	1
chr1	201760001	202080000	A.1.1.1.2.1.1.2.2	0.965680473372781	.	201760001	202080000	#FF0000	1	1
chr1	202080001	202400000	A.1.1.2.2.2.1.2.1.1	0.830769230769231	.	202080001	202400000	#FF0000	1	1
chr1	202400001	202680000	A.1.1.2.1.2.1.2.1.1	0.893491124260355	.	202400001	202680000	#FF0000	1	1
chr1	202680001	203040000	A.1.1.1.2.1.2.2.2.1	0.957396449704142	.	202680001	203040000	#FF0000	1	1
chr1	203040001	203160000	A.1.2.1.2.2.2.2.2.2	0.714792899408284	.	203040001	203160000	#FF4848	1	0.875
chr1	203160001	203320000	A.1.1.2.1.2.1.2.2	0.89112426035503	.	203160001	203320000	#FF0000	1	1
chr1	203320001	203480000	A.1.2.1.2.1.1.2.1.1	0.753846153846154	.	203320001	203480000	#FF4848	1	0.875
chr1	203480001	203880000	A.1.1.2.1.1.1.2.1.2.1	0.932544378698225	.	203480001	203880000	#FF0000	1	1
chr1	203880001	203960000	A.2.1.2.2.1.2.2	0.498224852071006	.	203880001	203960000	#FF9191	1	0.75
chr1	203960001	204520000	A.1.1.1.1.2.2.2.1.1.2	0.978698224852071	.	203960001	204520000	#FF0000	1	1
chr1	204520001	205000000	A.1.1.2.1.2.1.2.1.2	0.892307692307692	.	204520001	205000000	#FF0000	1	1
chr1	205000001	205160000	A.1.2.2.2.1.1.2.1.2	0.660355029585799	.	205000001	205160000	#FF4848	1	0.875
chr1	205160001	205680000	A.1.1.1.1.2.2.2.2.2	0.975147928994083	.	205160001	205680000	#FF0000	1	1
chr1	205680001	205920000	A.1.1.2.1.1.1.2.1.2.2.1.2	0.930177514792899	.	205680001	205920000	#FF0000	1	1
chr1	205920001	205960000	A.2.2.1.1.1.1.2.2.1	0.481656804733728	.	205920001	205960000	#FFDADA	1	0.625
chr1	206040001	206160000	A.2.2.1.1.1.1.2.2.1	0.481656804733728	.	206040001	206160000	#FFDADA	1	0.625
chr1	206160001	206360000	A.1.2.1.2.2.2.2.1.1	0.719526627218935	.	206160001	206360000	#FF4848	1	0.875
chr1	206480001	206560000	A.2.2.1.1.1.1.2.2.2	0.480473372781065	.	206480001	206560000	#FFDADA	1	0.625
chr1	206560001	206920000	A.1.1.1.2.1.1.2.1	0.966863905325444	.	206560001	206920000	#FF0000	1	1
chr1	206920001	207240000	A.1.1.1.1.1.2.2.2	0.991715976331361	.	206920001	207240000	#FF0000	1	1
chr1	207240001	207400000	A.1.1.2.2.1.1.2.2.1.2	0.859171597633136	.	207240001	207400000	#FF0000	1	1
chr1	207400001	207720000	A.1.1.2.1.1.1.2.1.1.2	0.933727810650888	.	207400001	207720000	#FF0000	1	1
chr1	207720001	207880000	A.1.2.1.1.1.2.2.1.1.2	0.778698224852071	.	207720001	207880000	#FF4848	1	0.875
chr1	207880001	208000000	A.1.2.1.1.1.2.2.1.1.1	0.779881656804734	.	207880001	208000000	#FF4848	1	0.875
chr1	208000001	208440000	A.1.2.2.1.2.2.1.1.1.1	0.680473372781065	.	208000001	208440000	#FF4848	1	0.875
chr1	208440001	209120000	B.2.2.1.2.2.1.2.2.1	0.0674556213017752	.	208440001	209120000	#0000FF	1	0.125
chr1	209120001	209480000	B.2.1.1.1.1.1.1.1.2	0.25207100591716	.	209120001	209480000	#4848FF	1	0.25
chr1	209480001	209760000	A.2.2.2.2.2.2.1.2.1.2	0.392899408284024	.	209480001	209760000	#FFDADA	1	0.625
chr1	209760001	210040000	A.1.2.2.1.2.2.2.1.2.2.2	0.667455621301775	.	209760001	210040000	#FF4848	1	0.875
chr1	210040001	210320000	B.2.1.1.2.2.1.2.2	0.204733727810651	.	210040001	210320000	#4848FF	1	0.25
chr1	210320001	210640000	B.1.1.1.1.1.2.2.2.2	0.37396449704142	.	210320001	210640000	#DADAFF	1	0.5
chr1	210640001	210880000	B.2.1.1.2.1.2.1.2.1	0.210650887573964	.	210640001	210880000	#4848FF	1	0.25
chr1	210880001	211080000	B.2.2.1.2.1.1.2.1	0.0887573964497041	.	210880001	211080000	#0000FF	1	0.125
chr1	211080001	211440000	B.2.1.2.2.2.1.1.1.2	0.146745562130178	.	211080001	211440000	#4848FF	1	0.25
chr1	211440001	211760000	A.1.2.2.1.2.1.2.1.1.2	0.684023668639053	.	211440001	211760000	#FF4848	1	0.875
chr1	211760001	211840000	A.1.2.2.1.2.2.2.2.1.1	0.666272189349112	.	211760001	211840000	#FF4848	1	0.875
chr1	211840001	212120000	A.1.1.1.2.2.1.1.2	0.953846153846154	.	211840001	212120000	#FF0000	1	1
chr1	212120001	212640000	A.1.1.1.1.2.1.1.2	0.989349112426036	.	212120001	212640000	#FF0000	1	1
chr1	212640001	212800000	A.1.1.2.1.1.1.2.2.2.2.2	0.923076923076923	.	212640001	212800000	#FF0000	1	1
chr1	212800001	213000000	A.1.1.2.2.1.1.1.1.1.2.2.2	0.866272189349112	.	212800001	213000000	#FF0000	1	1
chr1	213000001	213240000	A.1.2.2.1.2.2.2.1.2.2.1	0.668639053254438	.	213000001	213240000	#FF4848	1	0.875
chr1	213240001	213400000	B.1.1.1.1.1.1.1.2.2.2	0.382248520710059	.	213240001	213400000	#DADAFF	1	0.5
chr1	213400001	213720000	B.2.2.1.2.1.1.1.1.1	0.0946745562130177	.	213400001	213720000	#0000FF	1	0.125
chr1	213720001	214160000	B.2.2.2.1.2.2.1.1	0.0248520710059172	.	213720001	214160000	#0000FF	1	0.125
chr1	214160001	214520000	B.2.1.1.2.1.2.1.2.2	0.209467455621302	.	214160001	214520000	#4848FF	1	0.25
chr1	214520001	214800000	A.1.2.2.1.2.2.2.1.2.1.1	0.671005917159763	.	214520001	214800000	#FF4848	1	0.875
chr1	214800001	215080000	B.2.1.2.2.2.1.1.2	0.145562130177515	.	214800001	215080000	#4848FF	1	0.25
chr1	215080001	215360000	B.2.2.2.1.2.1.1.2.1	0.029585798816568	.	215080001	215360000	#0000FF	1	0.125
chr1	215360001	215680000	B.2.2.1.2.1.1.2.2.2.2	0.085207100591716	.	215360001	215680000	#0000FF	1	0.125
chr1	215680001	215840000	B.1.2.1.2.2.2.1.2	0.300591715976331	.	215680001	215840000	#9191FF	1	0.375
chr1	215840001	216120000	B.2.2.2.1.2.1.1.2.2.1	0.0284023668639053	.	215840001	216120000	#0000FF	1	0.125
chr1	216120001	216400000	B.2.1.2.2.1.1.1.1	0.163313609467456	.	216120001	216400000	#4848FF	1	0.25
chr1	216400001	216520000	B.1.1.2.2.1.2.2.1.1	0.337278106508876	.	216400001	216520000	#DADAFF	1	0.5
chr1	216520001	216720000	B.1.1.1.1.1.1.1.1	0.38698224852071	.	216520001	216720000	#DADAFF	1	0.5
chr1	216720001	216920000	B.1.2.1.2.2.2.1.1	0.301775147928994	.	216720001	216920000	#9191FF	1	0.375
chr1	216920001	217080000	B.2.1.1.2.2.2.1.2.1.2	0.201183431952663	.	216920001	217080000	#4848FF	1	0.25
chr1	217080001	217160000	B.2.1.1.2.2.2.1.2.2.1	0.2	.	217080001	217160000	#4848FF	1	0.25
chr1	217160001	217600000	B.2.2.2.2.1.1.2.1	0.0142011834319527	.	217160001	217600000	#0000FF	1	0.125
chr1	217600001	217840000	B.1.2.2.2.1.1.2	0.267455621301775	.	217600001	217840000	#9191FF	1	0.375
chr1	217840001	218120000	B.2.1.2.2.2.1.1.1.1	0.14792899408284	.	217840001	218120000	#4848FF	1	0.25
chr1	218120001	218480000	B.2.1.1.2.1.2.1.1.1	0.21301775147929	.	218120001	218480000	#4848FF	1	0.25
chr1	218480001	218840000	A.1.1.2.2.1.2.2.2.1.1	0.837869822485207	.	218480001	218840000	#FF0000	1	1
chr1	218840001	218920000	A.2.1.2.1.1.1.2.1.1	0.54792899408284	.	218840001	218920000	#FF9191	1	0.75
chr1	218920001	219360000	A.1.1.2.2.1.2.2.2.1.2	0.836686390532544	.	218920001	219360000	#FF0000	1	1
chr1	219360001	219800000	A.1.1.2.2.1.1.1.1.1.1.1	0.872189349112426	.	219360001	219800000	#FF0000	1	1
chr1	219800001	219960000	A.1.1.2.2.1.1.1.1.2	0.86508875739645	.	219800001	219960000	#FF0000	1	1
chr1	219960001	220200000	A.1.1.2.2.1.1.1.1.1.2.2.1.2	0.867455621301775	.	219960001	220200000	#FF0000	1	1
chr1	220200001	220320000	A.1.2.2.1.2.1.2.1.2	0.68284023668639	.	220200001	220320000	#FF4848	1	0.875
chr1	220320001	220480000	A.1.2.1.1.2.2.1.1.2	0.764497041420118	.	220320001	220480000	#FF4848	1	0.875
chr1	220480001	221000000	A.1.2.2.1.2.2.2.1.1	0.672189349112426	.	220480001	221000000	#FF4848	1	0.875
chr1	221000001	221400000	B.1.2.2.1.1.1.2.2	0.292307692307692	.	221000001	221400000	#9191FF	1	0.375
chr1	221400001	221760000	A.2.2.2.2.1.2.2.1.1	0.405917159763314	.	221400001	221760000	#FFDADA	1	0.625
chr1	221760001	221920000	A.2.1.2.1.2.1.1.2.1.1.1	0.525443786982248	.	221760001	221920000	#FF9191	1	0.75
chr1	221920001	222200000	A.2.1.1.1.1.2.1	0.604733727810651	.	221920001	222200000	#FF9191	1	0.75
chr1	222200001	222680000	B.1.2.1.2.2.1.1.2.2.1	0.305325443786982	.	222200001	222680000	#9191FF	1	0.375
chr1	222680001	223000000	A.2.1.1.1.1.2.2.1.2.2	0.6	.	222680001	223000000	#FF9191	1	0.75
chr1	223000001	223240000	A.2.1.2.2.2.2.1.1.2	0.489940828402367	.	223000001	223240000	#FF9191	1	0.75
chr1	223240001	223520000	A.1.2.2.1.2.1.1.2	0.686390532544379	.	223240001	223520000	#FF4848	1	0.875
chr1	223520001	223720000	A.1.2.1.2.2.2.2.1.2.2	0.717159763313609	.	223520001	223720000	#FF4848	1	0.875
chr1	223720001	223840000	A.2.1.2.1.1.1.2.1.2	0.546745562130178	.	223720001	223840000	#FF9191	1	0.75
chr1	223840001	224080000	A.1.2.1.1.1.2.1.2.2.2	0.781065088757396	.	223840001	224080000	#FF4848	1	0.875
chr1	224080001	224200000	A.2.2.1.1.1.1.1	0.484023668639053	.	224080001	224200000	#FFDADA	1	0.625
chr1	224200001	224640000	A.1.1.2.2.1.1.1.2.2	0.862721893491124	.	224200001	224640000	#FF0000	1	1
chr1	224640001	224840000	A.2.1.2.1.1.1.2.2.1	0.545562130177515	.	224640001	224840000	#FF9191	1	0.75
chr1	224840001	225200000	B.1.1.2.1.1.2.2	0.353846153846154	.	224840001	225200000	#DADAFF	1	0.5
chr1	225200001	225600000	B.1.2.1.2.2.1.1.1	0.30887573964497	.	225200001	225600000	#9191FF	1	0.375
chr1	225600001	225880000	A.1.1.1.2.2.1.2	0.952662721893491	.	225600001	225880000	#FF0000	1	1
chr1	225880001	226040000	A.1.1.2.2.1.1.2.2.1.1	0.860355029585799	.	225880001	226040000	#FF0000	1	1
chr1	226040001	226240000	A.1.1.2.2.1.1.2.2.2.1	0.857988165680473	.	226040001	226240000	#FF0000	1	1
chr1	226240001	226520000	A.1.1.1.1.2.2.2.2.1	0.976331360946746	.	226240001	226520000	#FF0000	1	1
chr1	226520001	226840000	A.1.1.2.2.2.1.2.2	0.828402366863905	.	226520001	226840000	#FF0000	1	1
chr1	226840001	227040000	A.1.2.1.1.1.2.1.1.2	0.785798816568047	.	226840001	227040000	#FF4848	1	0.875
chr1	227040001	227360000	A.1.1.2.2.2.1.2.1.2	0.829585798816568	.	227040001	227360000	#FF0000	1	1
chr1	227360001	227440000	A.1.2.2.2.2.2.2.1.2.2	0.614201183431953	.	227360001	227440000	#FF4848	1	0.875
chr1	227440001	227600000	A.1.1.2.2.2.1.1.1.2	0.833136094674556	.	227440001	227600000	#FF0000	1	1
chr1	227600001	227920000	A.2.1.1.2.1.1.2.1.2	0.581065088757396	.	227600001	227920000	#FF9191	1	0.75
chr1	227920001	228240000	A.1.2.1.2.1.1.2.2	0.750295857988166	.	227920001	228240000	#FF4848	1	0.875
chr1	228240001	228440000	A.1.2.1.2.1.1.2.1.2.1	0.752662721893491	.	228240001	228440000	#FF4848	1	0.875
chr1	228440001	228720000	A.1.2.1.2.2.2.2.2.1	0.715976331360947	.	228440001	228720000	#FF4848	1	0.875
chr1	228720001	229120000	A.1.1.2.1.1.1.2.1.2.2.2	0.928994082840237	.	228720001	229120000	#FF0000	1	1
chr1	229120001	229400000	A.1.1.2.2.2.1.1.1.1	0.834319526627219	.	229120001	229400000	#FF0000	1	1
chr1	229400001	229760000	A.1.1.2.1.1.1.2.1.2.2.1.1	0.931360946745562	.	229400001	229760000	#FF0000	1	1
chr1	229760001	230000000	A.2.1.2.2.1.1.2.2	0.502958579881657	.	229760001	230000000	#FF9191	1	0.75
chr1	230000001	230160000	A.2.2.1.1.1.1.2.1	0.482840236686391	.	230000001	230160000	#FFDADA	1	0.625
chr1	230160001	230480000	A.1.2.2.2.1.1.2.2	0.659171597633136	.	230160001	230480000	#FF4848	1	0.875
chr1	230480001	230760000	A.2.2.1.1.2.2.2.2	0.469822485207101	.	230480001	230760000	#FFDADA	1	0.625
chr1	230760001	231200000	A.1.1.2.1.1.1.2.1.1.1	0.93491124260355	.	230760001	231200000	#FF0000	1	1
chr1	231200001	231360000	A.1.2.2.2.1.1.1	0.662721893491124	.	231200001	231360000	#FF4848	1	0.875
chr1	231360001	231600000	A.1.1.2.1.1.1.2.2.2.1.2	0.925443786982248	.	231360001	231600000	#FF0000	1	1
chr1	231600001	231800000	A.1.1.2.2.1.2.2.2.2	0.835502958579882	.	231600001	231800000	#FF0000	1	1
chr1	231800001	231960000	A.1.2.2.1.2.1.1.1.2	0.687573964497041	.	231800001	231960000	#FF4848	1	0.875
chr1	231960001	232240000	A.2.1.1.1.1.1.2.1	0.608284023668639	.	231960001	232240000	#FF9191	1	0.75
chr1	232240001	232560000	A.1.1.2.2.1.2.2.1.1.2	0.842603550295858	.	232240001	232560000	#FF0000	1	1
chr1	232560001	232800000	A.1.1.2.2.1.2.2.1.1.1	0.843786982248521	.	232560001	232800000	#FF0000	1	1
chr1	232800001	233240000	A.2.1.1.1.1.2.2.1.2.1	0.601183431952663	.	232800001	233240000	#FF9191	1	0.75
chr1	233240001	233480000	A.2.1.2.1.1.1.2.2.2	0.544378698224852	.	233240001	233480000	#FF9191	1	0.75
chr1	233480001	233680000	B.1.1.1.2.2.1	0.36094674556213	.	233480001	233680000	#DADAFF	1	0.5
chr1	233680001	233880000	A.2.2.2.2.2.2.2.2	0.388165680473373	.	233680001	233880000	#FFDADA	1	0.625
chr1	233880001	234080000	B.1.2.1.1.2.2	0.319526627218935	.	233880001	234080000	#9191FF	1	0.375
chr1	234080001	234480000	B.1.2.1.2.2.1.1.2.2.2	0.30414201183432	.	234080001	234480000	#9191FF	1	0.375
chr1	234480001	234640000	A.1.2.2.1.2.2.2.2.1.2	0.66508875739645	.	234480001	234640000	#FF4848	1	0.875
chr1	234640001	234880000	A.1.1.2.1.1.1.2.2.2.1.1	0.926627218934911	.	234640001	234880000	#FF0000	1	1
chr1	234880001	234960000	A.1.2.1.2.2.2.1	0.720710059171598	.	234880001	234960000	#FF4848	1	0.875
chr1	234960001	235120000	A.1.1.2.2.1.1.2.2.2.2	0.856804733727811	.	234960001	235120000	#FF0000	1	1
chr1	235120001	235200000	A.1.2.1.1.1.2.1.2.1.2	0.783431952662722	.	235120001	235200000	#FF4848	1	0.875
chr1	235240001	235360000	A.1.2.1.1.1.2.1.2.1.1	0.784615384615385	.	235240001	235360000	#FF4848	1	0.875
chr1	235360001	235640000	A.1.1.2.1.1.1.2.2.1	0.927810650887574	.	235360001	235640000	#FF0000	1	1
chr1	235640001	235920000	A.1.2.2.1.2.1.1.1.1.1	0.689940828402367	.	235640001	235920000	#FF4848	1	0.875
chr1	235920001	236160000	A.1.2.1.1.1.2.1.2.2.1	0.782248520710059	.	235920001	236160000	#FF4848	1	0.875
chr1	236160001	236720000	A.1.2.1.1.1.2.2.2	0.776331360946746	.	236160001	236720000	#FF4848	1	0.875
chr1	236720001	237080000	B.1.1.1.1.1.2.2.2.1	0.375147928994083	.	236720001	237080000	#DADAFF	1	0.5
chr1	237080001	237240000	B.1.2.2.2.1.1.1.1.2	0.269822485207101	.	237080001	237240000	#9191FF	1	0.375
chr1	237240001	237760000	B.2.2.1.2.2.2.1.1.2	0.063905325443787	.	237240001	237760000	#0000FF	1	0.125
chr1	237760001	237880000	B.2.1.2.2.1.1.1.2.2	0.16094674556213	.	237760001	237880000	#4848FF	1	0.25
chr1	237880001	237960000	B.2.1.1.2.1.1.1.2	0.216568047337278	.	237880001	237960000	#4848FF	1	0.25
chr1	237960001	238160000	B.2.1.2.2.1.1.2.2	0.158579881656805	.	237960001	238160000	#4848FF	1	0.25
chr1	238160001	238360000	B.2.2.1.2.1.2.2.2.1	0.0769230769230769	.	238160001	238360000	#0000FF	1	0.125
chr1	238360001	238480000	B.2.1.2.2.1.1.1.2.1	0.162130177514793	.	238360001	238480000	#4848FF	1	0.25
chr1	238480001	238560000	B.1.2.2.2.1.2	0.266272189349112	.	238480001	238560000	#9191FF	1	0.375
chr1	238560001	238760000	B.2.2.1.2.1.2.2.2.2	0.0757396449704142	.	238560001	238760000	#0000FF	1	0.125
chr1	238760001	238840000	B.2.1.1.2.1.1.1.1	0.217751479289941	.	238760001	238840000	#4848FF	1	0.25
chr1	238840001	239360000	B.2.2.1.2.2.2.1.1.1	0.0650887573964497	.	238840001	239360000	#0000FF	1	0.125
chr1	239360001	239600000	B.1.2.2.1.1.1.2.1	0.293491124260355	.	239360001	239600000	#9191FF	1	0.375
chr1	239600001	240000000	B.2.2.1.2.1.1.2.2.1	0.0875739644970414	.	239600001	240000000	#0000FF	1	0.125
chr1	240000001	240200000	B.1.2.2.2.1.1.1.1.1	0.271005917159763	.	240000001	240200000	#9191FF	1	0.375
chr1	240200001	240320000	B.1.1.2.2.1.2.2.2.2	0.333727810650888	.	240200001	240320000	#DADAFF	1	0.5
chr1	240320001	240480000	B.2.1.2.2.1.1.2.1	0.159763313609467	.	240320001	240480000	#4848FF	1	0.25
chr1	240480001	240760000	B.2.1.2.2.2.1.2.2	0.142011834319527	.	240480001	240760000	#4848FF	1	0.25
chr1	240760001	240880000	B.2.1.1.2.2.2.2.2	0.196449704142012	.	240760001	240880000	#4848FF	1	0.25
chr1	240880001	241040000	B.1.2.1.1.1.1.1	0.327810650887574	.	240880001	241040000	#9191FF	1	0.375
chr1	241040001	241200000	B.1.2.2.1.1.2.2	0.289940828402367	.	241040001	241200000	#9191FF	1	0.375
chr1	241200001	241440000	B.1.2.1.1.1.1.2	0.326627218934911	.	241200001	241440000	#9191FF	1	0.375
chr1	241440001	241680000	B.1.2.2.2.1.1.1.2	0.268639053254438	.	241440001	241680000	#9191FF	1	0.375
chr1	241680001	242080000	A.1.2.2.1.2.2.2.1.2.1.2	0.669822485207101	.	241680001	242080000	#FF4848	1	0.875
chr1	242080001	242160000	A.2.2.2.2.1.1.1	0.414201183431953	.	242080001	242160000	#FFDADA	1	0.625
chr1	242160001	242480000	B.1.2.2.1.1.1.1.1.1	0.297041420118343	.	242160001	242480000	#9191FF	1	0.375
chr1	242480001	242680000	B.2.1.1.2.1.2.2	0.208284023668639	.	242480001	242680000	#4848FF	1	0.25
chr1	242680001	243320000	B.2.1.2.2.2.1.2.1.2	0.143195266272189	.	242680001	243320000	#4848FF	1	0.25
chr1	243320001	243480000	A.2.2.2.2.1.2.2.2	0.403550295857988	.	243320001	243480000	#FFDADA	1	0.625
chr1	243480001	243720000	B.1.2.2.1.1.1.1.1.2	0.29585798816568	.	243480001	243720000	#9191FF	1	0.375
chr1	243720001	244120000	B.2.1.2.2.2.1.2.1.1	0.144378698224852	.	243720001	244120000	#4848FF	1	0.25
chr1	244120001	244480000	B.1.2.1.2.2.1.2	0.302958579881657	.	244120001	244480000	#9191FF	1	0.375
chr1	244480001	244640000	A.2.1.2.1.2.1.1.2.2.1	0.52189349112426	.	244480001	244640000	#FF9191	1	0.75
chr1	244640001	244760000	A.2.2.2.2.1.1.2	0.41301775147929	.	244640001	244760000	#FFDADA	1	0.625
chr1	244760001	245000000	A.1.2.2.1.2.2.2.2.2	0.663905325443787	.	244760001	245000000	#FF4848	1	0.875
chr1	245000001	245200000	A.1.2.1.1.2.2.1.1.1.2	0.765680473372781	.	245000001	245200000	#FF4848	1	0.875
chr1	245200001	245840000	A.2.1.2.1.2.1.2.1	0.519526627218935	.	245200001	245840000	#FF9191	1	0.75
chr1	245840001	246120000	A.2.1.2.2.2.2.1.2	0.488757396449704	.	245840001	246120000	#FF9191	1	0.75
chr1	246120001	246440000	A.2.2.1.1.1.2.2	0.476923076923077	.	246120001	246440000	#FFDADA	1	0.625
chr1	246440001	246680000	A.2.1.2.1.2.1.2.2	0.518343195266272	.	246440001	246680000	#FF9191	1	0.75
chr1	246680001	246880000	A.1.2.1.1.1.2.2.1.2	0.777514792899408	.	246680001	246880000	#FF4848	1	0.875
chr1	246880001	247120000	A.1.2.2.1.2.1.1.1.1.2	0.688757396449704	.	246880001	247120000	#FF4848	1	0.875
chr1	247120001	247320000	A.2.1.2.1.2.1.1.1.2.1	0.527810650887574	.	247120001	247320000	#FF9191	1	0.75
chr1	247320001	247600000	B.1.1.1.1.1.1.1.2.2.1	0.383431952662722	.	247320001	247600000	#DADAFF	1	0.5
chr1	247600001	247680000	B.1.1.2.2.1.2.2.2.1	0.33491124260355	.	247600001	247680000	#DADAFF	1	0.5
chr1	247680001	247840000	B.2.1.1.2.1.2.1.1.2	0.211834319526627	.	247680001	247840000	#4848FF	1	0.25
chr1	247840001	248120000	B.2.1.1.2.2.2.2.1	0.197633136094675	.	247840001	248120000	#4848FF	1	0.25
chr1	248120001	248640000	B.2.2.1.2.1.1.2.2.2.1	0.0863905325443787	.	248120001	248640000	#0000FF	1	0.125
chr1	248640001	248760000	B.1.2.2.1.1.2.1	0.29112426035503	.	248640001	248760000	#9191FF	1	0.375
chr1	248760001	248920000	B.1.1.2.1.1.2.1	0.355029585798817	.	248760001	248920000	#DADAFF	1	0.5
chr1	249040001	249240000	B.1.1.2.1.1.2.1	0.355029585798817	.	249040001	249240000	#DADAFF	1	0.5
chr2	1	80000	B.1.2.1.2.1.1.1.2.1.1	0.391786903440622	.	1	80000	#9191FF	1	0.375
chr2	80001	320000	B.2.1.1.1.2.1.1.2.2.1	0.286348501664817	.	80001	320000	#4848FF	1	0.25
chr2	320001	640000	B.2.1.1.1.2.1.1.2.1	0.287458379578246	.	320001	640000	#4848FF	1	0.25
chr2	640001	760000	A.2.2.2.1.2.2.1	0.520532741398446	.	640001	760000	#FFDADA	1	0.625
chr2	760001	960000	B.1.2.2.2.1.1.1.2.2.2	0.334073251942286	.	760001	960000	#9191FF	1	0.375
chr2	960001	1200000	B.2.1.2.1.1.2.1.2.1.2.2	0.20976692563818	.	960001	1200000	#4848FF	1	0.25
chr2	1200001	1560000	B.2.1.1.1.2.1.1.1	0.288568257491676	.	1200001	1560000	#4848FF	1	0.25
chr2	1560001	1720000	A.2.1.1.1.2.2.2.1	0.662597114317425	.	1560001	1720000	#FF9191	1	0.75
chr2	1720001	2360000	B.2.1.2.1.1.2.1.1.2.2.1.2	0.215316315205327	.	1720001	2360000	#4848FF	1	0.25
chr2	2360001	2480000	B.2.1.2.2.2.1.2.1.1	0.153163152053274	.	2360001	2480000	#4848FF	1	0.25
chr2	2480001	2640000	B.2.1.1.1.1.1.2.1.1	0.306326304106548	.	2480001	2640000	#4848FF	1	0.25
chr2	2640001	2840000	B.2.1.1.1.1.1.2.2	0.304106548279689	.	2640001	2840000	#4848FF	1	0.25
chr2	2840001	3160000	B.2.1.1.1.1.1.2.1.2	0.305216426193119	.	2840001	3160000	#4848FF	1	0.25
chr2	3160001	3360000	A.2.2.2.1.2.2.2.1	0.519422863485017	.	3160001	3360000	#FFDADA	1	0.625
chr2	3360001	3440000	A.2.2.1.1.2.2.1.1.1.1	0.571587125416204	.	3360001	3440000	#FFDADA	1	0.625
chr2	3440001	3520000	A.2.1.2.2.2.2.1.1	0.593784683684795	.	3440001	3520000	#FF9191	1	0.75
chr2	3520001	3680000	A.2.1.2.2.1.2.2.1.1	0.605993340732519	.	3520001	3680000	#FF9191	1	0.75
chr2	3680001	3960000	B.1.2.1.2.1.1.1.2.2.1.2	0.388457269700333	.	3680001	3960000	#9191FF	1	0.375
chr2	3960001	4160000	B.2.1.2.1.1.2.1.1.1.1.1.1.1	0.223085460599334	.	3960001	4160000	#4848FF	1	0.25
chr2	4160001	4400000	B.2.2.1.2.1.1.2.2.2	0.0865704772475028	.	4160001	4400000	#0000FF	1	0.125
chr2	4400001	4640000	B.2.2.2.1.1.1.2.1.1.1	0.051054384017758	.	4400001	4640000	#0000FF	1	0.125
chr2	4640001	5040000	B.2.2.2.2.1.1.1.1.2	0.0122086570477248	.	4640001	5040000	#0000FF	1	0.125
chr2	5120001	5200000	B.2.2.2.2.1.1.1.1.2	0.0122086570477248	.	5120001	5200000	#0000FF	1	0.125
chr2	5200001	5480000	B.2.2.2.1.1.1.2.1.1.2	0.0499445061043285	.	5200001	5480000	#0000FF	1	0.125
chr2	5480001	5680000	B.2.1.2.2.2.1.2.1.2.1	0.152053274139845	.	5480001	5680000	#4848FF	1	0.25
chr2	5680001	5880000	B.2.1.2.2.2.1.2.1.2.2	0.150943396226415	.	5680001	5880000	#4848FF	1	0.25
chr2	5880001	6160000	B.2.2.1.1.1.2.2.2.2	0.124306326304107	.	5880001	6160000	#0000FF	1	0.125
chr2	6160001	6280000	B.2.1.1.2.1.2.2.1.1	0.247502774694784	.	6160001	6280000	#4848FF	1	0.25
chr2	6280001	6440000	B.2.1.2.1.1.2.1.1.1.1.2	0.219755826859046	.	6280001	6440000	#4848FF	1	0.25
chr2	6440001	7000000	B.2.2.1.2.1.1.2.2.1	0.0876803551609323	.	6440001	7000000	#0000FF	1	0.125
chr2	7000001	7200000	B.1.1.1.1.1.2.1.1	0.492785793562708	.	7000001	7200000	#DADAFF	1	0.5
chr2	7200001	7280000	B.1.1.1.1.1.2.2.2	0.487236403995561	.	7200001	7280000	#DADAFF	1	0.5
chr2	7280001	7520000	B.1.2.2.2.1.1.2.2	0.329633740288568	.	7280001	7520000	#9191FF	1	0.375
chr2	7520001	7800000	B.1.2.2.1.1.1.1.1.1	0.370699223085461	.	7520001	7800000	#9191FF	1	0.375
chr2	7800001	8240000	A.2.2.2.1.2.1.1	0.524972253052164	.	7800001	8240000	#FFDADA	1	0.625
chr2	8240001	8400000	A.2.2.1.1.2.2.1.1.1.2	0.570477247502775	.	8240001	8400000	#FFDADA	1	0.625
chr2	8400001	8640000	A.2.1.1.1.1.2.1.2.2	0.688124306326304	.	8400001	8640000	#FF9191	1	0.75
chr2	8640001	8800000	A.2.1.1.1.1.2.1.1	0.690344062153163	.	8640001	8800000	#FF9191	1	0.75
chr2	8800001	8960000	A.1.2.2.2.1.1.2.1.1.2	0.734739178690344	.	8800001	8960000	#FF4848	1	0.875
chr2	8960001	9280000	A.1.2.1.2.1.1.1.2.2	0.817980022197558	.	8960001	9280000	#FF4848	1	0.875
chr2	9280001	9600000	A.1.1.2.1.2.1.2.1	0.925638179800222	.	9280001	9600000	#FF0000	1	1
chr2	9600001	9840000	A.1.1.2.2.2.2.1.2.2.1.1.1	0.870144284128746	.	9600001	9840000	#FF0000	1	1
chr2	9840001	9960000	A.1.1.2.2.2.2.1.2.2.1.1.2.2	0.867924528301887	.	9840001	9960000	#FF0000	1	1
chr2	9960001	10120000	A.1.1.2.2.2.2.1.2.2.1.1.2.1	0.869034406215316	.	9960001	10120000	#FF0000	1	1
chr2	10120001	10240000	A.1.2.2.1.2.2.1.2	0.74361820199778	.	10120001	10240000	#FF4848	1	0.875
chr2	10240001	10320000	A.1.2.2.1.2.2.1.1	0.74472807991121	.	10240001	10320000	#FF4848	1	0.875
chr2	10320001	10400000	A.1.2.2.1.2.2.2.2	0.741398446170921	.	10320001	10400000	#FF4848	1	0.875
chr2	10400001	10880000	A.1.1.1.2.1.1.1.2.1	0.982241953385128	.	10400001	10880000	#FF0000	1	1
chr2	10880001	11200000	A.1.1.1.2.2.2.1.1.2	0.961154273029967	.	10880001	11200000	#FF0000	1	1
chr2	11200001	11320000	A.1.2.1.1.1.1.2.2	0.850166481687014	.	11200001	11320000	#FF4848	1	0.875
chr2	11320001	11560000	A.1.1.1.2.2.2.1.1.1	0.962264150943396	.	11320001	11560000	#FF0000	1	1
chr2	11560001	11760000	A.1.2.1.2.1.1.1.2.1	0.819089900110988	.	11560001	11760000	#FF4848	1	0.875
chr2	11760001	11960000	A.2.1.1.1.1.2.1.2.1	0.689234184239734	.	11760001	11960000	#FF9191	1	0.75
chr2	11960001	12240000	B.1.2.2.1.1.1.2.1.1	0.367369589345172	.	11960001	12240000	#9191FF	1	0.375
chr2	12240001	12400000	B.2.1.2.1.1.2.1.1.2.2.2.2	0.213096559378468	.	12240001	12400000	#4848FF	1	0.25
chr2	12400001	12680000	B.1.2.2.2.1.1.1.2.1	0.336293007769145	.	12400001	12680000	#9191FF	1	0.375
chr2	12680001	12880000	B.2.1.2.1.1.2.1.1.2.2.1.1	0.216426193118757	.	12680001	12880000	#4848FF	1	0.25
chr2	12880001	13200000	B.2.1.2.1.1.2.1.2.1.2.1	0.210876803551609	.	12880001	13200000	#4848FF	1	0.25
chr2	13200001	13600000	B.2.2.2.1.1.2.2.1.1	0.0366259711431743	.	13200001	13600000	#0000FF	1	0.125
chr2	13600001	13760000	B.2.1.2.1.1.2.1.2.2	0.20865704772475	.	13600001	13760000	#4848FF	1	0.25
chr2	13760001	14160000	B.2.2.2.1.1.2.2.1.2	0.0355160932297447	.	13760001	14160000	#0000FF	1	0.125
chr2	14160001	14280000	B.2.1.1.2.1.2.2.1.2	0.246392896781354	.	14160001	14280000	#4848FF	1	0.25
chr2	14280001	14360000	B.2.1.2.1.1.2.1.1.1.1.1.2	0.220865704772475	.	14280001	14360000	#4848FF	1	0.25
chr2	14360001	14600000	B.2.1.2.1.1.2.1.1.2.2.2.1	0.214206437291898	.	14360001	14600000	#4848FF	1	0.25
chr2	14600001	14800000	B.1.1.2.1.1.2.1.1	0.462819089900111	.	14600001	14800000	#DADAFF	1	0.5
chr2	14800001	14960000	B.1.2.2.1.1.1.1.2	0.368479467258602	.	14800001	14960000	#9191FF	1	0.375
chr2	14960001	15040000	B.1.2.1.2.1.1.1.2.1.2	0.390677025527192	.	14960001	15040000	#9191FF	1	0.375
chr2	15040001	15240000	B.2.1.1.1.2.1.1.2.2.2	0.285238623751387	.	15040001	15240000	#4848FF	1	0.25
chr2	15240001	15480000	B.1.2.1.2.1.1.1.2.2.2	0.387347391786903	.	15240001	15480000	#9191FF	1	0.375
chr2	15480001	15800000	A.2.2.2.2.1.2.2.2.1.1	0.504994450610433	.	15480001	15800000	#FFDADA	1	0.625
chr2	15800001	16280000	A.1.2.2.2.1.1.2.1.1.1	0.735849056603774	.	15800001	16280000	#FF4848	1	0.875
chr2	16320001	16400000	A.1.2.2.2.1.1.2.1.1.1	0.735849056603774	.	16320001	16400000	#FF4848	1	0.875
chr2	16400001	16680000	A.2.1.2.2.1.2.2.2.2	0.602663706992231	.	16400001	16680000	#FF9191	1	0.75
chr2	16680001	16960000	B.1.1.2.2.1.2.1.1	0.437291897891232	.	16680001	16960000	#DADAFF	1	0.5
chr2	16960001	17160000	B.2.1.2.1.1.2.1.2.1.1	0.211986681465039	.	16960001	17160000	#4848FF	1	0.25
chr2	17160001	17640000	B.2.2.1.1.1.2.2.2.1	0.125416204217536	.	17160001	17640000	#0000FF	1	0.125
chr2	17640001	17840000	A.2.2.1.1.2.2.1.1.2.1	0.569367369589345	.	17640001	17840000	#FFDADA	1	0.625
chr2	17840001	18080000	B.1.1.2.1.1.2.2	0.460599334073252	.	17840001	18080000	#DADAFF	1	0.5
chr2	18080001	18280000	B.2.1.2.1.1.2.1.1.1.1.1.1.2	0.221975582685905	.	18080001	18280000	#4848FF	1	0.25
chr2	18280001	18520000	B.1.2.1.2.1.1.1.2.2.1.1	0.389567147613762	.	18280001	18520000	#9191FF	1	0.375
chr2	18520001	18640000	B.1.1.2.1.1.2.1.2	0.461709211986681	.	18520001	18640000	#DADAFF	1	0.5
chr2	18640001	18720000	B.1.1.1.2.1.2.2	0.476137624861265	.	18640001	18720000	#DADAFF	1	0.5
chr2	18720001	18920000	B.1.2.2.1.1.1.2.2.2	0.361820199778024	.	18720001	18920000	#9191FF	1	0.375
chr2	18920001	19200000	A.2.2.1.2.2.2.2.2.2	0.540510543840178	.	18920001	19200000	#FFDADA	1	0.625
chr2	19200001	19360000	A.2.2.1.2.2.2.2.2.1	0.541620421753607	.	19200001	19360000	#FFDADA	1	0.625
chr2	19360001	19600000	A.2.2.2.2.1.2.2.2.2	0.502774694783574	.	19360001	19600000	#FFDADA	1	0.625
chr2	19600001	19840000	A.1.2.1.2.2.1.2.2.2.2	0.793562708102109	.	19600001	19840000	#FF4848	1	0.875
chr2	19840001	20120000	A.1.2.2.2.1.1.2.1.2.2	0.732519422863485	.	19840001	20120000	#FF4848	1	0.875
chr2	20120001	20360000	A.1.1.2.2.1.2.2.2.2.1.2	0.893451720310766	.	20120001	20360000	#FF0000	1	1
chr2	20360001	20520000	A.1.1.2.2.1.2.2.2.2.2	0.892341842397336	.	20360001	20520000	#FF0000	1	1
chr2	20520001	20840000	A.1.1.2.1.2.1.1.2.2.2.2	0.926748057713652	.	20520001	20840000	#FF0000	1	1
chr2	20840001	21240000	A.2.2.1.1.2.2.2.2	0.562708102108768	.	20840001	21240000	#FFDADA	1	0.625
chr2	21240001	21320000	B.1.1.1.1.1.2.1.2.2	0.490566037735849	.	21240001	21320000	#DADAFF	1	0.5
chr2	21320001	21520000	B.1.1.2.2.2.1.2.1.1	0.427302996670366	.	21320001	21520000	#DADAFF	1	0.5
chr2	21520001	21760000	B.1.2.2.2.1.1.1.1.1	0.338512763596004	.	21520001	21760000	#9191FF	1	0.375
chr2	21760001	22040000	B.1.2.2.2.1.1.1.2.2.1	0.335183129855716	.	21760001	22040000	#9191FF	1	0.375
chr2	22040001	22400000	B.2.2.1.1.1.2.2.1.1.1	0.129855715871254	.	22040001	22400000	#0000FF	1	0.125
chr2	22400001	22480000	B.2.1.1.1.1.2.2.1.1.1	0.296337402885683	.	22400001	22480000	#4848FF	1	0.25
chr2	22480001	22600000	B.2.1.2.1.1.2.1.1.2.1	0.217536071032186	.	22480001	22600000	#4848FF	1	0.25
chr2	22600001	23000000	B.2.2.1.1.1.2.2.1.1.2	0.128745837957825	.	22600001	23000000	#0000FF	1	0.125
chr2	23000001	23560000	B.2.2.1.1.1.2.1.1.2.2.2	0.132075471698113	.	23000001	23560000	#0000FF	1	0.125
chr2	23560001	24000000	A.2.2.1.1.2.2.1.1.2.2	0.568257491675916	.	23560001	24000000	#FFDADA	1	0.625
chr2	24000001	24360000	A.1.1.2.1.2.2.2	0.913429522752497	.	24000001	24360000	#FF0000	1	1
chr2	24360001	24560000	A.1.2.2.1.1.1.1.2.2	0.774694783573807	.	24360001	24560000	#FF4848	1	0.875
chr2	24560001	24840000	A.1.2.2.1.1.1.1.2.1	0.775804661487236	.	24560001	24840000	#FF4848	1	0.875
chr2	24840001	25040000	A.1.2.1.1.2.2.1.2	0.822419533851276	.	24840001	25040000	#FF4848	1	0.875
chr2	25040001	25480000	A.1.1.1.2.2.2.1.2.2	0.958934517203108	.	25040001	25480000	#FF0000	1	1
chr2	25480001	25720000	A.1.1.2.2.2.2.1.2.1.1.1	0.874583795782464	.	25480001	25720000	#FF0000	1	1
chr2	25720001	25800000	A.2.1.1.2.1.2.1.2	0.649278579356271	.	25720001	25800000	#FF9191	1	0.75
chr2	25800001	25880000	A.1.2.2.2.2.2.1.2.1	0.704772475027747	.	25800001	25880000	#FF4848	1	0.875
chr2	25880001	26040000	A.1.2.1.1.1.2.2.1.2.1	0.841287458379578	.	25880001	26040000	#FF4848	1	0.875
chr2	26040001	26200000	A.1.2.1.1.2.1.1.1.1.2	0.833518312985572	.	26040001	26200000	#FF4848	1	0.875
chr2	26200001	26360000	A.1.1.2.2.2.2.1.2.2.2.2	0.864594894561598	.	26200001	26360000	#FF0000	1	1
chr2	26360001	26480000	A.1.2.1.1.2.1.1.1.1.1	0.834628190899001	.	26360001	26480000	#FF4848	1	0.875
chr2	26480001	26840000	A.1.1.2.1.1.2.2.2.1.1	0.938956714761376	.	26480001	26840000	#FF0000	1	1
chr2	26840001	27080000	A.1.1.2.2.2.2.1.2.2.2.1	0.865704772475028	.	26840001	27080000	#FF0000	1	1
chr2	27080001	27560000	A.1.1.2.2.2.2.1.1.1.2	0.877913429522753	.	27080001	27560000	#FF0000	1	1
chr2	27560001	27960000	A.1.1.2.2.2.2.1.1.1.1.2	0.879023307436182	.	27560001	27960000	#FF0000	1	1
chr2	27960001	28320000	A.1.1.2.2.2.2.1.2.1.2	0.871254162042175	.	27960001	28320000	#FF0000	1	1
chr2	28320001	28680000	A.1.1.2.1.1.2.2.2.1.2	0.937846836847947	.	28320001	28680000	#FF0000	1	1
chr2	28680001	28840000	A.1.2.1.1.2.1.1.1.2	0.832408435072142	.	28680001	28840000	#FF4848	1	0.875
chr2	28840001	29080000	A.1.1.2.2.2.2.1.1.1.1.1	0.880133185349611	.	28840001	29080000	#FF0000	1	1
chr2	29080001	29440000	A.1.1.1.2.1.1.1.2.2	0.981132075471698	.	29080001	29440000	#FF0000	1	1
chr2	29440001	29640000	A.1.1.2.2.2.2.1.2.1.1.2.1	0.873473917869034	.	29440001	29640000	#FF0000	1	1
chr2	29640001	29840000	A.1.2.1.1.1.1.1.1	0.854605993340733	.	29640001	29840000	#FF4848	1	0.875
chr2	29840001	30080000	A.1.2.1.1.1.1.1.2	0.853496115427303	.	29840001	30080000	#FF4848	1	0.875
chr2	30080001	30360000	A.1.2.1.2.1.1.2.1.2	0.81465038845727	.	30080001	30360000	#FF4848	1	0.875
chr2	30360001	30760000	A.1.2.1.2.2.1.1	0.801331853496115	.	30360001	30760000	#FF4848	1	0.875
chr2	30760001	30960000	A.2.2.1.1.2.2.1.2.1	0.567147613762486	.	30760001	30960000	#FFDADA	1	0.625
chr2	30960001	31240000	B.1.2.1.2.1.1.1.1.1	0.39511653718091	.	30960001	31240000	#9191FF	1	0.375
chr2	31240001	31360000	B.1.2.1.2.1.1.1.1.2.2	0.392896781354051	.	31240001	31360000	#9191FF	1	0.375
chr2	31360001	31520000	B.1.1.2.2.2.1.2.1.2	0.426193118756937	.	31360001	31520000	#DADAFF	1	0.5
chr2	31520001	31720000	B.1.1.1.2.2.1.2	0.473917869034406	.	31520001	31720000	#DADAFF	1	0.5
chr2	31720001	32040000	B.1.1.1.1.2.1.2	0.485016648168701	.	31720001	32040000	#DADAFF	1	0.5
chr2	32040001	32120000	A.2.2.1.1.1.2.2.1	0.584905660377358	.	32040001	32120000	#FFDADA	1	0.625
chr2	32120001	32560000	A.1.1.1.2.2.1.1.2.2	0.964483906770255	.	32120001	32560000	#FF0000	1	1
chr2	32560001	32800000	A.1.1.2.2.1.2.2.1	0.896781354051054	.	32560001	32800000	#FF0000	1	1
chr2	32800001	32880000	A.2.1.2.2.1.2.2.1.2	0.60488346281909	.	32800001	32880000	#FF9191	1	0.75
chr2	32880001	33480000	A.2.1.1.1.2.2.1.2	0.663706992230855	.	32880001	33480000	#FF9191	1	0.75
chr2	33480001	33680000	A.2.2.1.1.2.2.1.2.2	0.566037735849057	.	33480001	33680000	#FFDADA	1	0.625
chr2	33680001	33840000	A.2.2.1.2.2.1.1.1.2.1	0.556048834628191	.	33680001	33840000	#FFDADA	1	0.625
chr2	33840001	34240000	B.1.2.2.1.1.1.2.2.1.2.1	0.364039955604883	.	33840001	34240000	#9191FF	1	0.375
chr2	34240001	34440000	B.2.1.2.1.1.2.2.2.1	0.204217536071032	.	34240001	34440000	#4848FF	1	0.25
chr2	34440001	34680000	B.2.1.2.2.2.1.2.2.2.1.1	0.147613762486127	.	34440001	34680000	#4848FF	1	0.25
chr2	34680001	34800000	B.2.1.1.1.1.2.2.1.1.2	0.295227524972253	.	34680001	34800000	#4848FF	1	0.25
chr2	34800001	35080000	B.2.2.1.1.1.2.2.1.2.1	0.127635960044395	.	34800001	35080000	#0000FF	1	0.125
chr2	35080001	35200000	B.2.1.2.1.1.2.1.1.1.2	0.218645948945616	.	35080001	35200000	#4848FF	1	0.25
chr2	35200001	35400000	B.2.1.2.2.2.1.2.2.2.2	0.145394006659267	.	35200001	35400000	#4848FF	1	0.25
chr2	35400001	35720000	B.2.2.1.1.1.2.2.1.2.2	0.126526082130966	.	35400001	35720000	#0000FF	1	0.125
chr2	35720001	36080000	B.2.2.2.1.1.1.2.2.2.2.1	0.0443951165371809	.	35720001	36080000	#0000FF	1	0.125
chr2	36080001	36240000	B.2.2.1.1.1.2.1.1.1.1.2	0.136514983351831	.	36080001	36240000	#0000FF	1	0.125
chr2	36240001	36560000	B.2.2.1.2.1.1.2.1	0.0887902330743618	.	36240001	36560000	#0000FF	1	0.125
chr2	36560001	36880000	A.2.1.2.2.2.1.1.1	0.601553829078801	.	36560001	36880000	#FF9191	1	0.75
chr2	36880001	37040000	B.1.1.1.1.1.2.1.2.1	0.491675915649279	.	36880001	37040000	#DADAFF	1	0.5
chr2	37040001	37320000	A.1.2.1.2.2.1.2.2.2.1	0.794672586015538	.	37040001	37320000	#FF4848	1	0.875
chr2	37320001	37560000	A.1.1.2.1.2.1.2.2.2.2.2.1	0.918978912319645	.	37320001	37560000	#FF0000	1	1
chr2	37560001	38040000	A.1.1.1.1.1.2.1	0.99889012208657	.	37560001	38040000	#FF0000	1	1
chr2	38040001	38280000	A.1.1.1.2.1.1.1.1	0.983351831298557	.	38040001	38280000	#FF0000	1	1
chr2	38280001	38520000	A.1.1.1.1.2.2.1.1	0.988901220865705	.	38280001	38520000	#FF0000	1	1
chr2	38520001	38800000	A.1.1.1.1.2.2.1.2.1	0.987791342952275	.	38520001	38800000	#FF0000	1	1
chr2	38800001	39040000	A.1.1.2.1.1.2.2.2.2.1.2	0.935627081021088	.	38800001	39040000	#FF0000	1	1
chr2	39040001	39320000	A.1.1.2.1.2.1.2.2.2.1.2.2	0.921198668146504	.	39040001	39320000	#FF0000	1	1
chr2	39320001	39560000	A.1.1.2.2.1.2.2.2.2.1.1	0.894561598224195	.	39320001	39560000	#FF0000	1	1
chr2	39560001	39760000	A.1.2.2.1.1.2.1.2	0.7669256381798	.	39560001	39760000	#FF4848	1	0.875
chr2	39760001	40040000	A.1.2.1.2.2.1.2.1.2.1	0.798002219755827	.	39760001	40040000	#FF4848	1	0.875
chr2	40040001	40280000	B.1.2.2.2.1.1.1.1.2	0.337402885682575	.	40040001	40280000	#9191FF	1	0.375
chr2	40280001	40560000	B.1.2.1.2.1.1.2.2.1	0.385127635960044	.	40280001	40560000	#9191FF	1	0.375
chr2	40560001	40680000	A.2.2.2.2.1.2.2.2.1.2	0.503884572697003	.	40560001	40680000	#FFDADA	1	0.625
chr2	40680001	40840000	B.1.2.2.1.1.1.2.2.1.1	0.365149833518313	.	40680001	40840000	#9191FF	1	0.375
chr2	40840001	41000000	B.1.2.1.1.1.1.2	0.416204217536071	.	40840001	41000000	#9191FF	1	0.375
chr2	41000001	41240000	B.2.1.2.2.2.1.1.2.1	0.156492785793563	.	41000001	41240000	#4848FF	1	0.25
chr2	41240001	41440000	B.2.2.1.1.1.2.1.1.2.1	0.134295227524972	.	41240001	41440000	#0000FF	1	0.125
chr2	41440001	41520000	B.2.1.1.1.1.2.2.1.2	0.294117647058824	.	41440001	41520000	#4848FF	1	0.25
chr2	41520001	41680000	B.2.2.1.1.1.2.1.1.1.1.1	0.137624861265261	.	41520001	41680000	#0000FF	1	0.125
chr2	41680001	42080000	B.2.2.1.1.1.2.1.1.2.2.1	0.133185349611543	.	41680001	42080000	#0000FF	1	0.125
chr2	42080001	42320000	A.1.2.2.1.1.2.1.1	0.76803551609323	.	42080001	42320000	#FF4848	1	0.875
chr2	42320001	42720000	A.1.1.2.1.2.1.1.2.2.2.1	0.927857935627081	.	42320001	42720000	#FF0000	1	1
chr2	42720001	43000000	A.1.1.2.1.2.1.2.2.2.1.1	0.923418423973363	.	42720001	43000000	#FF0000	1	1
chr2	43000001	43200000	A.1.1.2.2.2.2.1.1.2.2	0.875693673695893	.	43000001	43200000	#FF0000	1	1
chr2	43200001	43480000	A.1.1.1.1.2.2.1.2.2	0.986681465038846	.	43200001	43480000	#FF0000	1	1
chr2	43480001	43680000	A.1.1.1.2.2.2.1.2.1	0.960044395116537	.	43480001	43680000	#FF0000	1	1
chr2	43680001	43840000	A.1.1.2.2.2.2.1.2.1.1.2.2	0.872364039955605	.	43680001	43840000	#FF0000	1	1
chr2	43840001	44000000	A.1.2.1.1.1.2.2.2.1.2	0.83684794672586	.	43840001	44000000	#FF4848	1	0.875
chr2	44000001	44240000	A.1.1.2.1.1.2.2.2.2.1.1	0.936736958934517	.	44000001	44240000	#FF0000	1	1
chr2	44240001	44360000	A.1.2.2.2.2.2.2.1.1	0.702552719200888	.	44240001	44360000	#FF4848	1	0.875
chr2	44360001	44600000	A.1.1.2.2.2.2.1.1.2.1	0.876803551609323	.	44360001	44600000	#FF0000	1	1
chr2	44600001	44800000	A.1.2.2.2.2.2.2.2	0.700332963374029	.	44600001	44800000	#FF4848	1	0.875
chr2	44800001	45160000	A.2.1.2.1.1.2.2	0.623751387347392	.	44800001	45160000	#FF9191	1	0.75
chr2	45160001	45640000	A.1.1.2.1.1.2.2.1.1.1	0.942286348501665	.	45160001	45640000	#FF0000	1	1
chr2	45640001	45800000	A.1.2.1.1.1.2.2.2.2	0.835738068812431	.	45640001	45800000	#FF4848	1	0.875
chr2	45800001	46120000	A.1.1.2.1.1.2.2.1.1.2	0.941176470588235	.	45800001	46120000	#FF0000	1	1
chr2	46120001	46480000	A.1.1.1.2.1.2.2.1.2.1	0.972253052164262	.	46120001	46480000	#FF0000	1	1
chr2	46480001	47160000	A.1.1.1.1.1.2.2	0.997780244173141	.	46480001	47160000	#FF0000	1	1
chr2	47160001	47640000	A.1.1.1.1.1.1	1	.	47160001	47640000	#FF0000	1	1
chr2	47640001	48120000	A.1.1.2.1.2.1.1.2.1.1	0.932297447280799	.	47640001	48120000	#FF0000	1	1
chr2	48120001	48320000	A.2.2.2.1.2.2.2.2	0.518312985571587	.	48120001	48320000	#FFDADA	1	0.625
chr2	48320001	48480000	A.2.2.1.2.2.1.1.1.2.2	0.554938956714761	.	48320001	48480000	#FFDADA	1	0.625
chr2	48480001	48800000	A.2.1.1.1.2.2.1.1	0.664816870144284	.	48480001	48800000	#FF9191	1	0.75
chr2	48800001	48960000	B.1.1.1.2.2.2.1.2.2.2	0.469478357380688	.	48800001	48960000	#DADAFF	1	0.5
chr2	48960001	49240000	B.2.2.1.1.1.2.1.2	0.130965593784684	.	48960001	49240000	#0000FF	1	0.125
chr2	49240001	49680000	B.2.2.2.2.1.1.1.2	0.0110987791342952	.	49240001	49680000	#0000FF	1	0.125
chr2	49680001	49880000	B.2.2.2.1.1.2.1.1.2.1	0.0410654827968923	.	49680001	49880000	#0000FF	1	0.125
chr2	49880001	50000000	B.2.2.1.2.1.1.1.1.1	0.0932297447280799	.	49880001	50000000	#0000FF	1	0.125
chr2	50000001	50080000	B.2.2.1.2.1.2.2.1.1	0.0843507214206437	.	50000001	50080000	#0000FF	1	0.125
chr2	50080001	50280000	B.2.2.2.1.1.2.1.1.1	0.0421753607103219	.	50080001	50280000	#0000FF	1	0.125
chr2	50280001	50400000	B.2.1.2.2.2.1.2.2.2.1.2	0.146503884572697	.	50280001	50400000	#4848FF	1	0.25
chr2	50400001	50720000	B.2.2.2.1.1.2.1.1.2.2	0.0399556048834628	.	50400001	50720000	#0000FF	1	0.125
chr2	50720001	51000000	B.2.1.2.1.1.2.2.2.2.2	0.201997780244173	.	50720001	51000000	#4848FF	1	0.25
chr2	51000001	51120000	B.1.2.2.1.1.1.2.2.1.2.2	0.362930077691454	.	51000001	51120000	#9191FF	1	0.375
chr2	51120001	51280000	B.2.1.2.1.1.2.2.1.2	0.205327413984462	.	51120001	51280000	#4848FF	1	0.25
chr2	51280001	51640000	B.2.2.1.2.1.2.2.1.2	0.0832408435072142	.	51280001	51640000	#0000FF	1	0.125
chr2	51640001	52000000	B.2.2.2.1.1.1.2.2.2.2.2	0.0432852386237514	.	51640001	52000000	#0000FF	1	0.125
chr2	52000001	52320000	B.2.2.2.1.1.1.2.2.1.1	0.0477247502774695	.	52000001	52320000	#0000FF	1	0.125
chr2	52320001	52480000	B.2.1.1.1.1.2.2.2.1.1.1	0.293007769145394	.	52320001	52480000	#4848FF	1	0.25
chr2	52480001	52720000	B.2.1.2.1.1.2.2.2.2.1	0.203107658157603	.	52480001	52720000	#4848FF	1	0.25
chr2	52720001	52880000	B.2.1.2.2.2.1.1.1.1	0.158712541620422	.	52720001	52880000	#4848FF	1	0.25
chr2	52880001	53080000	B.2.1.2.2.2.1.1.1.2	0.157602663706992	.	52880001	53080000	#4848FF	1	0.25
chr2	53080001	53520000	B.2.2.1.1.1.2.1.1.1.2	0.135405105438402	.	53080001	53520000	#0000FF	1	0.125
chr2	53520001	54000000	B.1.2.1.2.1.1.2.1	0.386237513873474	.	53520001	54000000	#9191FF	1	0.375
chr2	54000001	54280000	A.1.2.1.2.2.1.2.1.2.2	0.796892341842397	.	54000001	54280000	#FF4848	1	0.875
chr2	54280001	54400000	A.2.1.2.2.1.2.2.2.1	0.60377358490566	.	54280001	54400000	#FF9191	1	0.75
chr2	54400001	54680000	A.1.2.2.2.1.1.2.2.1	0.731409544950056	.	54400001	54680000	#FF4848	1	0.875
chr2	54680001	54920000	A.1.1.2.1.2.1.1.2.1.2	0.93118756936737	.	54680001	54920000	#FF0000	1	1
chr2	54920001	55160000	A.1.2.1.2.2.1.2.1.1.2	0.799112097669256	.	54920001	55160000	#FF4848	1	0.875
chr2	55160001	55520000	A.1.1.2.1.2.1.1.2.2.1.1	0.93007769145394	.	55160001	55520000	#FF0000	1	1
chr2	55520001	55920000	A.1.2.1.2.2.1.2.1.1.1	0.800221975582686	.	55520001	55920000	#FF4848	1	0.875
chr2	55920001	56240000	A.2.2.1.1.2.2.2.1.2	0.563817980022198	.	55920001	56240000	#FFDADA	1	0.625
chr2	56240001	56840000	B.2.2.2.1.1.2.2.2	0.0344062153163152	.	56240001	56840000	#0000FF	1	0.125
chr2	56840001	57240000	B.2.2.2.2.1.1.1.1.1	0.0133185349611543	.	56840001	57240000	#0000FF	1	0.125
chr2	57240001	57560000	B.2.2.2.1.1.1.2.2.2.1	0.0455049944506104	.	57240001	57560000	#0000FF	1	0.125
chr2	57560001	57760000	B.2.1.2.1.1.2.2.1.1.2	0.206437291897891	.	57560001	57760000	#4848FF	1	0.25
chr2	57760001	57960000	B.2.1.2.2.2.1.1.2.2.1	0.155382907880133	.	57760001	57960000	#4848FF	1	0.25
chr2	57960001	58520000	A.2.2.1.1.2.2.2.1.1	0.564927857935627	.	57960001	58520000	#FFDADA	1	0.625
chr2	58520001	58760000	B.1.2.1.2.1.1.2.2.2	0.384017758046615	.	58520001	58760000	#9191FF	1	0.375
chr2	58760001	58920000	B.1.1.1.2.2.2.1.2.2.1	0.470588235294118	.	58760001	58920000	#DADAFF	1	0.5
chr2	58920001	59080000	B.1.1.2.1.2.2.2.2	0.445061043285239	.	58920001	59080000	#DADAFF	1	0.5
chr2	59080001	59240000	B.1.1.1.2.2.2.1.1	0.472807991120977	.	59080001	59240000	#DADAFF	1	0.5
chr2	59240001	59520000	B.2.1.1.1.1.2.2.2.1.2	0.290788013318535	.	59240001	59520000	#4848FF	1	0.25
chr2	59520001	59720000	B.2.2.1.2.1.1.1.1.2	0.0921198668146504	.	59520001	59720000	#0000FF	1	0.125
chr2	59720001	59840000	B.2.1.2.2.2.1.2.2.1.2	0.148723640399556	.	59720001	59840000	#4848FF	1	0.25
chr2	59840001	60280000	B.2.2.2.1.1.1.2.2.1.2	0.04661487236404	.	59840001	60280000	#0000FF	1	0.125
chr2	60280001	60600000	B.2.1.1.1.2.1.2	0.284128745837958	.	60280001	60600000	#4848FF	1	0.25
chr2	60600001	60920000	A.2.2.2.2.1.1.2.1.2	0.513873473917869	.	60600001	60920000	#FFDADA	1	0.625
chr2	60920001	61400000	A.1.1.2.1.2.1.1.2.2.1.2	0.928967813540511	.	60920001	61400000	#FF0000	1	1
chr2	61400001	61800000	A.1.1.1.1.2.1.1.2.2.2	0.992230854605993	.	61400001	61800000	#FF0000	1	1
chr2	61800001	61920000	A.1.2.2.2.2.1.2.1	0.711431742508324	.	61800001	61920000	#FF4848	1	0.875
chr2	61920001	62120000	A.1.1.2.1.2.1.2.2.2.1.2.1	0.922308546059933	.	61920001	62120000	#FF0000	1	1
chr2	62120001	62440000	A.1.2.1.2.1.2.1.2.2	0.806881243063263	.	62120001	62440000	#FF4848	1	0.875
chr2	62440001	62600000	A.1.2.2.1.1.1.2.1.2.1	0.772475027746948	.	62440001	62600000	#FF4848	1	0.875
chr2	62600001	63040000	A.1.1.2.2.1.2.2.2.1	0.895671476137625	.	62600001	63040000	#FF0000	1	1
chr2	63040001	63320000	A.2.2.1.2.2.1.1.1.1	0.55715871254162	.	63040001	63320000	#FFDADA	1	0.625
chr2	63320001	63480000	B.1.1.2.1.2.1.1.2	0.458379578246393	.	63320001	63480000	#DADAFF	1	0.5
chr2	63480001	63720000	B.1.1.1.2.2.1.1	0.475027746947836	.	63480001	63720000	#DADAFF	1	0.5
chr2	63720001	64240000	A.1.2.1.2.1.2.1.2.1	0.807991120976693	.	63720001	64240000	#FF4848	1	0.875
chr2	64240001	64520000	A.1.1.2.1.2.1.2.2.2.2.1	0.920088790233074	.	64240001	64520000	#FF0000	1	1
chr2	64520001	64880000	A.1.1.1.2.2.1.1.1	0.966703662597114	.	64520001	64880000	#FF0000	1	1
chr2	64880001	65080000	A.1.1.2.1.2.1.2.2.2.2.2.2	0.917869034406215	.	64880001	65080000	#FF0000	1	1
chr2	65080001	65480000	A.1.1.1.2.2.1.1.2.1	0.965593784683685	.	65080001	65480000	#FF0000	1	1
chr2	65480001	65840000	A.1.2.1.2.2.1.2.2.1	0.795782463928968	.	65480001	65840000	#FF4848	1	0.875
chr2	65840001	65960000	A.2.2.2.2.1.1.2.1.1	0.514983351831299	.	65840001	65960000	#FFDADA	1	0.625
chr2	65960001	66280000	B.1.1.2.2.2.1.2.2	0.425083240843507	.	65960001	66280000	#DADAFF	1	0.5
chr2	66280001	66520000	B.2.1.1.1.1.2.2.2.1.1.2	0.291897891231964	.	66280001	66520000	#4848FF	1	0.25
chr2	66520001	66680000	B.1.1.1.2.2.2.1.2.1	0.471698113207547	.	66520001	66680000	#DADAFF	1	0.5
chr2	66680001	67120000	B.2.2.1.2.1.1.1.2.2	0.0899001109877913	.	66680001	67120000	#0000FF	1	0.125
chr2	67120001	67280000	B.2.1.1.1.1.2.2.2.2	0.289678135405105	.	67120001	67280000	#4848FF	1	0.25
chr2	67280001	67520000	B.2.1.2.2.2.1.1.2.2.2	0.154273029966704	.	67280001	67520000	#4848FF	1	0.25
chr2	67520001	67720000	B.2.1.2.1.1.2.2.1.1.1	0.207547169811321	.	67520001	67720000	#4848FF	1	0.25
chr2	67720001	67840000	B.2.1.2.2.2.1.2.2.1.1	0.149833518312986	.	67720001	67840000	#4848FF	1	0.25
chr2	67840001	68040000	B.2.2.1.2.1.1.1.2.1	0.0910099889012209	.	67840001	68040000	#0000FF	1	0.125
chr2	68040001	68280000	B.1.2.2.1.1.1.2.1.2	0.366259711431743	.	68040001	68280000	#9191FF	1	0.375
chr2	68280001	68680000	A.1.2.2.2.1.1.2.2.2	0.730299667036626	.	68280001	68680000	#FF4848	1	0.875
chr2	68680001	68760000	A.2.1.1.1.2.1.1.1.1	0.681465038845727	.	68680001	68760000	#FF9191	1	0.75
chr2	68760001	68960000	A.2.1.1.1.1.1.1.2	0.694783573806881	.	68760001	68960000	#FF9191	1	0.75
chr2	68960001	69200000	A.1.1.2.2.1.2.1.1.2.2.1	0.900110987791343	.	68960001	69200000	#FF0000	1	1
chr2	69200001	69560000	A.1.1.1.2.1.1.2.1.1	0.980022197558269	.	69200001	69560000	#FF0000	1	1
chr2	69560001	70040000	A.1.1.1.1.2.1.1.2.2.1	0.993340732519423	.	69560001	70040000	#FF0000	1	1
chr2	70040001	70160000	A.1.1.2.2.2.1.1.1.1	0.891231964483907	.	70040001	70160000	#FF0000	1	1
chr2	70160001	70320000	A.1.1.2.2.2.1.2.2.1	0.882352941176471	.	70160001	70320000	#FF0000	1	1
chr2	70320001	70840000	A.1.1.1.1.2.1.1.2.1	0.994450610432852	.	70320001	70840000	#FF0000	1	1
chr2	70840001	70920000	A.1.2.2.2.2.2.2.1.2	0.701442841287458	.	70840001	70920000	#FF4848	1	0.875
chr2	70920001	71160000	A.1.2.1.1.1.2.2.2.1.1	0.83795782463929	.	70920001	71160000	#FF4848	1	0.875
chr2	71160001	71240000	A.2.1.1.2.1.1.1.1.1.1	0.660377358490566	.	71160001	71240000	#FF9191	1	0.75
chr2	71240001	71600000	A.1.1.2.1.1.2.2.2.2.2	0.934517203107658	.	71240001	71600000	#FF0000	1	1
chr2	71600001	71720000	A.1.2.1.1.1.2.1.1.1.2	0.846836847946726	.	71600001	71720000	#FF4848	1	0.875
chr2	71720001	72240000	A.1.1.2.1.1.2.2.1.2	0.940066592674806	.	71720001	72240000	#FF0000	1	1
chr2	72240001	72400000	A.2.1.1.2.1.1.1.1.2.1	0.658157602663707	.	72240001	72400000	#FF9191	1	0.75
chr2	72400001	72720000	A.2.1.2.1.2.2	0.618201997780244	.	72400001	72720000	#FF9191	1	0.75
chr2	72720001	72920000	A.1.2.2.2.2.1.2.2.1	0.710321864594895	.	72720001	72920000	#FF4848	1	0.875
chr2	72920001	73520000	A.1.1.1.2.1.1.2.1.2	0.978912319644839	.	72920001	73520000	#FF0000	1	1
chr2	73520001	74080000	A.1.1.2.2.2.1.2.2.2	0.881243063263041	.	73520001	74080000	#FF0000	1	1
chr2	74080001	74240000	A.1.2.2.1.1.1.2.2.1	0.770255271920089	.	74080001	74240000	#FF4848	1	0.875
chr2	74240001	74480000	A.1.1.2.2.2.1.1.2.2	0.886792452830189	.	74240001	74480000	#FF0000	1	1
chr2	74480001	74840000	A.1.1.1.2.1.1.2.2	0.97780244173141	.	74480001	74840000	#FF0000	1	1
chr2	74840001	75200000	A.1.2.1.2.2.2.1.1.1.2.1	0.79134295227525	.	74840001	75200000	#FF4848	1	0.875
chr2	75200001	75440000	A.2.2.2.1.1.2.2.1.1.1	0.530521642619312	.	75200001	75440000	#FFDADA	1	0.625
chr2	75440001	75680000	B.1.1.2.1.2.2.2.1.2	0.446170921198668	.	75440001	75680000	#DADAFF	1	0.5
chr2	75680001	75920000	A.2.2.1.1.2.1.1.1	0.582685904550499	.	75680001	75920000	#FFDADA	1	0.625
chr2	75920001	76120000	B.1.2.2.1.2.2.2.2.1	0.340732519422863	.	75920001	76120000	#9191FF	1	0.375
chr2	76120001	76400000	B.2.2.2.1.1.2.1.2.2	0.0377358490566038	.	76120001	76400000	#0000FF	1	0.125
chr2	76400001	76480000	B.2.1.1.2.2.1.2.2.2.1.2	0.237513873473918	.	76400001	76480000	#4848FF	1	0.25
chr2	76480001	76840000	B.2.2.2.1.1.2.1.2.1	0.0388457269700333	.	76480001	76840000	#0000FF	1	0.125
chr2	76840001	76920000	B.2.1.1.2.2.1.2.2.2.1.1	0.238623751387347	.	76840001	76920000	#4848FF	1	0.25
chr2	76920001	77120000	B.2.2.1.1.1.1.1.1	0.142064372918979	.	76920001	77120000	#0000FF	1	0.125
chr2	77120001	77280000	B.2.1.2.2.1.2.1.1.2.1	0.167591564927858	.	77120001	77280000	#4848FF	1	0.25
chr2	77280001	77600000	B.2.2.1.2.1.2.2.2.1	0.0821309655937847	.	77280001	77600000	#0000FF	1	0.125
chr2	77600001	77880000	B.2.1.2.2.1.2.1.1.2.2.1	0.166481687014428	.	77600001	77880000	#4848FF	1	0.25
chr2	77880001	78080000	B.2.1.2.2.1.1.1.2.2	0.176470588235294	.	77880001	78080000	#4848FF	1	0.25
chr2	78080001	78400000	B.2.2.1.2.1.2.2.2.2	0.0810210876803552	.	78080001	78400000	#0000FF	1	0.125
chr2	78400001	78840000	B.2.2.2.1.1.1.1.1.1.2	0.0543840177580466	.	78400001	78840000	#0000FF	1	0.125
chr2	78840001	79120000	B.2.2.1.2.1.2.1	0.0854605993340733	.	78840001	79120000	#0000FF	1	0.125
chr2	79120001	79280000	B.2.2.1.1.1.1.1.2	0.140954495005549	.	79120001	79280000	#0000FF	1	0.125
chr2	79280001	79520000	B.2.1.2.2.1.2.1.2.1	0.164261931187569	.	79280001	79520000	#4848FF	1	0.25
chr2	79520001	79600000	B.2.1.1.2.2.1.1.2	0.243063263041065	.	79520001	79600000	#4848FF	1	0.25
chr2	79600001	79920000	B.2.2.2.1.1.1.1.2	0.0521642619311876	.	79600001	79920000	#0000FF	1	0.125
chr2	79920001	80160000	B.2.2.1.1.1.1.2.2	0.13873473917869	.	79920001	80160000	#0000FF	1	0.125
chr2	80160001	80480000	B.2.1.2.2.1.2.1.1.2.2.2	0.165371809100999	.	80160001	80480000	#4848FF	1	0.25
chr2	80480001	80720000	B.2.1.2.1.1.1.2.2.2	0.224195338512764	.	80480001	80720000	#4848FF	1	0.25
chr2	80720001	81240000	B.2.2.2.1.1.1.1.1.2	0.0532741398446171	.	80720001	81240000	#0000FF	1	0.125
chr2	81240001	81440000	B.1.2.2.1.2.2.2.2.2	0.339622641509434	.	81240001	81440000	#9191FF	1	0.375
chr2	81440001	81600000	B.1.2.1.1.2.1.2.1.2.1	0.402885682574917	.	81440001	81600000	#9191FF	1	0.375
chr2	81600001	81680000	B.1.1.2.2.2.1.1.2.2	0.428412874583796	.	81600001	81680000	#DADAFF	1	0.5
chr2	81680001	81960000	B.1.1.2.1.2.2.1.2.1.1	0.451720310765816	.	81680001	81960000	#DADAFF	1	0.5
chr2	81960001	82160000	B.1.2.2.2.1.2.1	0.328523862375139	.	81960001	82160000	#9191FF	1	0.375
chr2	82160001	82280000	B.2.1.1.1.1.2.1.1.2.1.1	0.30188679245283	.	82160001	82280000	#4848FF	1	0.25
chr2	82280001	82440000	B.2.1.1.1.1.2.1.1.2.2	0.299667036625971	.	82280001	82440000	#4848FF	1	0.25
chr2	82440001	82680000	B.2.1.2.2.1.1.1.2.1	0.177580466148724	.	82440001	82680000	#4848FF	1	0.25
chr2	82680001	83280000	B.2.2.2.1.1.1.1.1.1.1	0.0554938956714761	.	82680001	83280000	#0000FF	1	0.125
chr2	83280001	83440000	B.2.1.1.1.1.2.1.1.2.1.2	0.300776914539401	.	83280001	83440000	#4848FF	1	0.25
chr2	83440001	83720000	B.2.2.1.1.1.1.2.1	0.13984461709212	.	83440001	83720000	#0000FF	1	0.125
chr2	83720001	84040000	B.2.1.2.2.1.2.1.1.1	0.168701442841287	.	83720001	84040000	#4848FF	1	0.25
chr2	84040001	84400000	B.2.1.1.1.1.2.1.1.1	0.30299667036626	.	84040001	84400000	#4848FF	1	0.25
chr2	84400001	84520000	B.1.1.2.1.2.2.1.2.1.2	0.450610432852386	.	84400001	84520000	#DADAFF	1	0.5
chr2	84520001	84640000	B.1.2.2.1.2.1.2.1.1	0.351831298557159	.	84520001	84640000	#9191FF	1	0.375
chr2	84640001	85120000	A.2.2.2.2.1.1.2.2	0.51276359600444	.	84640001	85120000	#FFDADA	1	0.625
chr2	85120001	85600000	A.1.1.2.1.2.1.2.2.1	0.924528301886792	.	85120001	85600000	#FF0000	1	1
chr2	85600001	85960000	A.1.1.2.1.1.2.1.2	0.943396226415094	.	85600001	85960000	#FF0000	1	1
chr2	85960001	86120000	A.1.2.1.1.1.2.1.1.2.2	0.844617092119867	.	85960001	86120000	#FF4848	1	0.875
chr2	86120001	86400000	A.1.1.2.2.2.1.1.1.2.2	0.889012208657048	.	86120001	86400000	#FF0000	1	1
chr2	86400001	86600000	A.1.2.2.2.2.1.1.1.2.2	0.715871254162042	.	86400001	86600000	#FF4848	1	0.875
chr2	86600001	86680000	A.2.1.1.2.1.1.2.2	0.652608213096559	.	86600001	86680000	#FF9191	1	0.75
chr2	86680001	86880000	A.1.2.2.1.1.1.2.1.2.2	0.771365149833518	.	86680001	86880000	#FF4848	1	0.875
chr2	86880001	87040000	A.2.1.1.1.2.1.2.1.1	0.67480577136515	.	86880001	87040000	#FF9191	1	0.75
chr2	87040001	87160000	A.2.2.2.1.1.1.1.2	0.538290788013319	.	87040001	87160000	#FFDADA	1	0.625
chr2	87280001	87360000	A.2.1.2.2.2.1.2.2.1	0.596004439511654	.	87280001	87360000	#FF9191	1	0.75
chr2	87400001	87560000	A.2.1.2.2.2.1.2.2.1	0.596004439511654	.	87400001	87560000	#FF9191	1	0.75
chr2	87760001	87960000	A.2.1.2.2.2.1.2.2.1	0.596004439511654	.	87760001	87960000	#FF9191	1	0.75
chr2	87960001	88000000	B.1.1.1.2.1.1.1.1	0.482796892341842	.	87960001	88000000	#DADAFF	1	0.5
chr2	88160001	88240000	B.1.1.1.2.1.1.1.1	0.482796892341842	.	88160001	88240000	#DADAFF	1	0.5
chr2	88280001	88840000	B.1.1.1.2.1.1.1.1	0.482796892341842	.	88280001	88840000	#DADAFF	1	0.5
chr2	88840001	89040000	A.2.2.1.2.2.1.1.2.2	0.552719200887902	.	88840001	89040000	#FFDADA	1	0.625
chr2	89040001	89280000	B.1.2.2.2.1.2.2	0.327413984461709	.	89040001	89280000	#9191FF	1	0.375
chr2	89280001	89640000	B.2.1.1.2.2.1.2.2.1	0.239733629300777	.	89280001	89640000	#4848FF	1	0.25
chr2	89880001	89920000	B.2.1.1.2.2.1.2.2.2.2	0.236403995560488	.	89880001	89920000	#4848FF	1	0.25
chr2	89960001	90120000	B.2.1.1.2.2.1.2.2.2.2	0.236403995560488	.	89960001	90120000	#4848FF	1	0.25
chr2	90120001	90160000	B.2.1.1.2.2.1.2.1.2	0.240843507214206	.	90120001	90160000	#4848FF	1	0.25
chr2	90200001	90280000	B.2.1.1.2.2.1.2.1.2	0.240843507214206	.	90200001	90280000	#4848FF	1	0.25
chr2	90400001	90440000	B.2.1.1.2.2.1.2.1.2	0.240843507214206	.	90400001	90440000	#4848FF	1	0.25
chr2	90440001	90480000	B.1.2.2.1.2.1.2.1.2	0.350721420643729	.	90440001	90480000	#9191FF	1	0.375
chr2	91680001	91720000	B.1.2.2.1.2.1.2.1.2	0.350721420643729	.	91680001	91720000	#9191FF	1	0.375
chr2	91760001	92000000	B.1.2.2.1.2.2.2.1.1.1.1	0.345172031076582	.	91760001	92000000	#9191FF	1	0.375
chr2	92040001	92200000	B.2.1.1.2.2.1.1.1	0.244173140954495	.	92040001	92200000	#4848FF	1	0.25
chr2	92240001	92280000	B.2.1.1.2.2.1.1.1	0.244173140954495	.	92240001	92280000	#4848FF	1	0.25
chr2	92280001	92360000	B.1.2.2.1.2.2.2.1.1.1.2	0.344062153163152	.	92280001	92360000	#9191FF	1	0.375
chr2	95320001	95640000	B.2.1.2.1.1.1.2.2.1	0.225305216426193	.	95320001	95640000	#4848FF	1	0.25
chr2	95640001	96080000	B.1.1.1.2.1.1.1.2	0.481687014428413	.	95640001	96080000	#DADAFF	1	0.5
chr2	96120001	96160000	B.1.1.1.2.1.1.1.2	0.481687014428413	.	96120001	96160000	#DADAFF	1	0.5
chr2	96160001	96280000	B.1.1.1.2.1.1.2.1	0.480577136514983	.	96160001	96280000	#DADAFF	1	0.5
chr2	96320001	96520000	B.1.1.1.2.1.1.2.1	0.480577136514983	.	96320001	96520000	#DADAFF	1	0.5
chr2	96520001	96680000	A.1.2.1.2.2.2.1.1.2	0.789123196448391	.	96520001	96680000	#FF4848	1	0.875
chr2	96720001	96920000	A.1.2.1.2.2.2.1.1.2	0.789123196448391	.	96720001	96920000	#FF4848	1	0.875
chr2	96920001	97160000	A.1.1.2.2.1.2.1.1.1	0.903440621531632	.	96920001	97160000	#FF0000	1	1
chr2	97160001	97440000	A.1.1.2.2.2.1.1.1.2.1	0.890122086570477	.	97160001	97440000	#FF0000	1	1
chr2	97440001	97640000	A.1.2.2.1.1.1.2.2.2	0.769145394006659	.	97440001	97640000	#FF4848	1	0.875
chr2	97640001	97800000	A.2.1.1.2.1.1.2.1	0.653718091009989	.	97640001	97800000	#FF9191	1	0.75
chr2	97800001	97920000	A.1.1.2.2.2.1.2.1.2.2	0.8834628190899	.	97800001	97920000	#FF0000	1	1
chr2	98000001	98040000	A.1.1.2.2.2.1.2.1.2.2	0.8834628190899	.	98000001	98040000	#FF0000	1	1
chr2	98160001	98200000	A.1.1.2.2.2.1.2.1.2.2	0.8834628190899	.	98160001	98200000	#FF0000	1	1
chr2	98240001	98640000	A.1.1.2.2.2.1.2.1.2.2	0.8834628190899	.	98240001	98640000	#FF0000	1	1
chr2	98640001	98800000	A.2.1.1.2.1.1.1.1.1.2	0.659267480577136	.	98640001	98800000	#FF9191	1	0.75
chr2	98800001	99000000	A.2.1.2.1.1.2.1	0.624861265260821	.	98800001	99000000	#FF9191	1	0.75
chr2	99000001	99320000	A.1.1.2.2.2.1.2.1.2.1	0.88457269700333	.	99000001	99320000	#FF0000	1	1
chr2	99320001	99520000	A.1.2.1.1.1.2.1.1.1.1.1	0.849056603773585	.	99320001	99520000	#FF4848	1	0.875
chr2	99520001	99720000	A.2.1.1.2.1.1.1.2.1	0.655937846836848	.	99520001	99720000	#FF9191	1	0.75
chr2	99720001	99880000	A.2.1.1.2.1.1.1.2.2	0.654827968923418	.	99720001	99880000	#FF9191	1	0.75
chr2	99880001	100160000	A.1.2.2.2.2.1.1.2.1.2	0.713651498335183	.	99880001	100160000	#FF4848	1	0.875
chr2	100160001	100320000	A.2.2.1.2.1.1.2	0.560488346281909	.	100160001	100320000	#FFDADA	1	0.625
chr2	100320001	100600000	A.2.2.2.1.1.1.2.1.2	0.536071032186459	.	100320001	100600000	#FFDADA	1	0.625
chr2	100600001	100680000	A.2.2.2.1.1.1.2.2	0.53496115427303	.	100600001	100680000	#FFDADA	1	0.625
chr2	100680001	100760000	A.2.2.2.1.1.1.2.1.1	0.537180910099889	.	100680001	100760000	#FFDADA	1	0.625
chr2	100760001	100840000	A.2.2.2.2.2.2.1.2	0.499445061043285	.	100760001	100840000	#FFDADA	1	0.625
chr2	100840001	100960000	A.2.2.2.2.2.2.1.1	0.500554938956715	.	100840001	100960000	#FFDADA	1	0.625
chr2	100960001	101160000	A.2.2.2.1.1.1.1.1	0.539400665926748	.	100960001	101160000	#FFDADA	1	0.625
chr2	101160001	101400000	A.1.2.2.2.2.1.1.2.2	0.712541620421754	.	101160001	101400000	#FF4848	1	0.875
chr2	101400001	101640000	A.1.2.2.1.1.1.2.1.1	0.773584905660377	.	101400001	101640000	#FF4848	1	0.875
chr2	101640001	102000000	A.1.1.2.1.2.2.1.2	0.914539400665927	.	101640001	102000000	#FF0000	1	1
chr2	102000001	102320000	A.2.1.1.1.2.1.2.2.1.1.2	0.668146503884573	.	102000001	102320000	#FF9191	1	0.75
chr2	102320001	102480000	A.2.1.2.2.1.2.1.1	0.608213096559378	.	102320001	102480000	#FF9191	1	0.75
chr2	102480001	102560000	A.2.2.1.2.2.1.2	0.551609322974473	.	102480001	102560000	#FFDADA	1	0.625
chr2	102560001	102640000	A.2.2.2.2.2.1	0.501664816870144	.	102560001	102640000	#FFDADA	1	0.625
chr2	102640001	102920000	B.1.1.1.1.1.1.2.1	0.495005549389567	.	102640001	102920000	#DADAFF	1	0.5
chr2	102920001	103080000	B.1.2.1.1.2.1.1.1	0.407325194228635	.	102920001	103080000	#9191FF	1	0.375
chr2	103080001	103240000	B.1.1.2.2.2.1.1.1	0.430632630410655	.	103080001	103240000	#DADAFF	1	0.5
chr2	103240001	103440000	B.1.1.2.1.2.2.2.1.1	0.447280799112098	.	103240001	103440000	#DADAFF	1	0.5
chr2	103440001	103600000	B.2.1.2.2.1.1.1.1.2	0.178690344062153	.	103440001	103600000	#4848FF	1	0.25
chr2	103600001	104120000	B.2.2.1.2.2.1.2.2.1.2.1	0.0710321864594895	.	103600001	104120000	#0000FF	1	0.125
chr2	104120001	104680000	B.2.2.2.2.1.1.2.1.1.1.1	0.00998890122086571	.	104120001	104680000	#0000FF	1	0.125
chr2	104680001	104800000	B.2.1.2.2.1.1.1.1.1	0.179800221975583	.	104680001	104800000	#4848FF	1	0.25
chr2	104800001	105280000	B.2.2.1.2.2.1.1.2.2.2	0.0754716981132075	.	104800001	105280000	#0000FF	1	0.125
chr2	105280001	105440000	B.2.1.1.2.2.1.2.1.1	0.241953385127636	.	105280001	105440000	#4848FF	1	0.25
chr2	105440001	105640000	B.1.2.1.1.2.2.1.2.2	0.397336293007769	.	105440001	105640000	#9191FF	1	0.375
chr2	105640001	105920000	A.2.2.2.1.1.2.2.1.2	0.528301886792453	.	105640001	105920000	#FFDADA	1	0.625
chr2	105920001	106160000	A.1.2.1.2.1.2.1.1.2	0.809100998890122	.	105920001	106160000	#FF4848	1	0.875
chr2	106160001	106320000	A.2.1.2.2.2.1.2.2.2	0.594894561598224	.	106160001	106320000	#FF9191	1	0.75
chr2	106320001	106880000	A.2.1.1.1.2.1.2.2.1.1.1.2	0.669256381798002	.	106320001	106880000	#FF9191	1	0.75
chr2	106880001	107000000	A.2.2.2.1.1.2.2.2.2	0.526082130965594	.	106880001	107000000	#FFDADA	1	0.625
chr2	107080001	107280000	A.2.2.2.1.1.2.2.2.2	0.526082130965594	.	107080001	107280000	#FFDADA	1	0.625
chr2	107280001	107520000	B.1.1.2.2.2.1.1.2.1	0.429522752497225	.	107280001	107520000	#DADAFF	1	0.5
chr2	107520001	107720000	A.2.2.2.2.1.1.1.2	0.516093229744728	.	107520001	107720000	#FFDADA	1	0.625
chr2	107720001	107880000	B.1.1.2.1.2.2.1.2.2.1	0.449500554938957	.	107720001	107880000	#DADAFF	1	0.5
chr2	107880001	108160000	B.1.2.2.2.2.2	0.319644839067703	.	107880001	108160000	#9191FF	1	0.375
chr2	108160001	108440000	B.2.1.1.1.1.1.1.1.1	0.318534961154273	.	108160001	108440000	#4848FF	1	0.25
chr2	108520001	108800000	B.1.1.2.1.2.2.1.2.2.2	0.448390677025527	.	108520001	108800000	#DADAFF	1	0.5
chr2	108800001	109360000	A.1.1.2.2.1.2.1.1.2.1.1	0.902330743618202	.	108800001	109360000	#FF0000	1	1
chr2	109360001	109560000	A.1.2.2.2.2.1.1.2.1.1	0.714761376248613	.	109360001	109560000	#FF4848	1	0.875
chr2	109560001	109800000	A.1.1.2.2.1.2.1.2	0.897891231964484	.	109560001	109800000	#FF0000	1	1
chr2	109800001	110120000	A.1.2.1.1.1.2.1.1.1.1.2	0.847946725860155	.	109800001	110120000	#FF4848	1	0.875
chr2	110240001	110280000	A.1.2.1.1.1.2.1.1.1.1.2	0.847946725860155	.	110240001	110280000	#FF4848	1	0.875
chr2	110280001	110520000	A.1.2.1.1.1.2.1.1.2.1	0.845726970033296	.	110280001	110520000	#FF4848	1	0.875
chr2	110840001	111000000	A.1.1.2.2.2.1.1.2.1	0.887902330743618	.	110840001	111000000	#FF0000	1	1
chr2	111360001	111520000	A.1.1.2.2.2.1.1.2.1	0.887902330743618	.	111360001	111520000	#FF0000	1	1
chr2	111520001	111760000	A.2.1.1.2.1.1.1.1.2.2	0.657047724750278	.	111520001	111760000	#FF9191	1	0.75
chr2	111760001	112040000	A.1.2.1.1.1.2.1.2	0.843507214206437	.	111760001	112040000	#FF4848	1	0.875
chr2	112040001	112200000	A.2.2.1.1.1.2.2.2	0.583795782463929	.	112040001	112200000	#FFDADA	1	0.625
chr2	112200001	112440000	A.1.2.2.2.2.1.2.2.2.1	0.709211986681465	.	112200001	112440000	#FF4848	1	0.875
chr2	112440001	112560000	A.1.2.2.2.2.1.2.2.2.2	0.708102108768035	.	112440001	112560000	#FF4848	1	0.875
chr2	112600001	112640000	A.1.2.2.2.2.1.2.2.2.2	0.708102108768035	.	112600001	112640000	#FF4848	1	0.875
chr2	112640001	112880000	A.1.1.2.2.2.1.2.1.1	0.885682574916759	.	112640001	112880000	#FF0000	1	1
chr2	112880001	113040000	A.1.2.1.1.2.2.1.1	0.823529411764706	.	112880001	113040000	#FF4848	1	0.875
chr2	113040001	113120000	A.1.1.2.1.1.2.1.1	0.944506104328524	.	113040001	113120000	#FF0000	1	1
chr2	113160001	113440000	A.1.1.2.1.1.2.1.1	0.944506104328524	.	113160001	113440000	#FF0000	1	1
chr2	113440001	113840000	A.1.1.1.1.2.1.2.1	0.991120976692564	.	113440001	113840000	#FF0000	1	1
chr2	113840001	114200000	A.1.1.2.2.1.2.1.1.2.2.2	0.899001109877913	.	113840001	114200000	#FF0000	1	1
chr2	114200001	114720000	A.2.1.2.2.2.1.2.1	0.597114317425083	.	114200001	114720000	#FF9191	1	0.75
chr2	114720001	115000000	B.2.1.1.2.1.1.2.2	0.254162042175361	.	114720001	115000000	#4848FF	1	0.25
chr2	115000001	115200000	B.2.2.1.2.2.1.1.1.2	0.0788013318534961	.	115000001	115200000	#0000FF	1	0.125
chr2	115200001	115360000	B.2.1.2.2.1.2.1.2.2	0.16315205327414	.	115200001	115360000	#4848FF	1	0.25
chr2	115360001	115560000	B.2.2.1.2.2.1.1.2.2.1	0.0765815760266371	.	115360001	115560000	#0000FF	1	0.125
chr2	115560001	115800000	B.2.2.1.2.2.1.2.1.1	0.074361820199778	.	115560001	115800000	#0000FF	1	0.125
chr2	115800001	116080000	B.2.2.2.1.2.2.1.2.1.1	0.0266370699223085	.	115800001	116080000	#0000FF	1	0.125
chr2	116080001	116360000	B.2.2.2.1.2.2.1.2.1.2	0.025527192008879	.	116080001	116360000	#0000FF	1	0.125
chr2	116360001	116560000	B.2.2.1.2.2.1.2.1.2	0.0732519422863485	.	116360001	116560000	#0000FF	1	0.125
chr2	116560001	116720000	B.2.1.2.2.1.1.2.2.1.2.1	0.173140954495006	.	116560001	116720000	#4848FF	1	0.25
chr2	116720001	116800000	B.2.1.1.2.2.2.1	0.235294117647059	.	116720001	116800000	#4848FF	1	0.25
chr2	116800001	117560000	B.2.2.2.2.1.1.2.2	0.00443951165371809	.	116800001	117560000	#0000FF	1	0.125
chr2	117560001	117840000	B.2.2.2.1.2.2.2.1.2.2	0.0199778024417314	.	117560001	117840000	#0000FF	1	0.125
chr2	117840001	118200000	B.2.2.2.1.2.2.1.2.2	0.0244173140954495	.	117840001	118200000	#0000FF	1	0.125
chr2	118200001	118560000	B.2.1.2.1.1.1.1.2.1	0.229744728079911	.	118200001	118560000	#4848FF	1	0.25
chr2	118560001	118760000	B.1.1.1.1.1.1.1.1	0.497225305216426	.	118560001	118760000	#DADAFF	1	0.5
chr2	118760001	118960000	A.2.1.1.1.2.1.2.2.1.2	0.667036625971143	.	118760001	118960000	#FF9191	1	0.75
chr2	118960001	119240000	B.1.1.2.1.2.2.1.1	0.452830188679245	.	118960001	119240000	#DADAFF	1	0.5
chr2	119240001	119600000	B.1.2.1.1.2.2.1.2.1	0.398446170921199	.	119240001	119600000	#9191FF	1	0.375
chr2	119600001	119960000	A.2.1.1.1.2.1.2.1.2.1	0.67369589345172	.	119600001	119960000	#FF9191	1	0.75
chr2	119960001	120280000	A.2.1.1.1.1.1.1.1.2.2	0.695893451720311	.	119960001	120280000	#FF9191	1	0.75
chr2	120280001	120400000	A.2.1.1.1.2.1.2.2.1.1.1.1	0.670366259711432	.	120280001	120400000	#FF9191	1	0.75
chr2	120400001	120800000	A.1.2.1.2.1.2.1.1.1	0.810210876803552	.	120400001	120800000	#FF4848	1	0.875
chr2	120800001	121000000	A.1.2.2.2.2.1.1.1.1	0.718091009988901	.	120800001	121000000	#FF4848	1	0.875
chr2	121000001	121440000	A.1.1.1.1.2.1.2.2	0.990011098779134	.	121000001	121440000	#FF0000	1	1
chr2	121440001	121840000	A.1.1.1.2.2.1.2	0.963374028856826	.	121440001	121840000	#FF0000	1	1
chr2	121840001	122040000	A.1.2.1.2.2.2.1.1.1.1	0.792452830188679	.	121840001	122040000	#FF4848	1	0.875
chr2	122040001	122160000	A.1.2.2.2.2.1.1.1.2.1	0.716981132075472	.	122040001	122160000	#FF4848	1	0.875
chr2	122160001	122560000	A.1.1.2.2.1.2.1.1.2.1.2	0.901220865704772	.	122160001	122560000	#FF0000	1	1
chr2	122560001	122920000	B.1.1.1.2.1.1.2.2	0.479467258601554	.	122560001	122920000	#DADAFF	1	0.5
chr2	122920001	123080000	B.2.1.1.1.1.1.1.1.2.1	0.317425083240844	.	122920001	123080000	#4848FF	1	0.25
chr2	123080001	123400000	B.2.1.1.2.1.1.1.2.1.2.2.1	0.261931187569367	.	123080001	123400000	#4848FF	1	0.25
chr2	123400001	123480000	B.1.2.2.1.2.1.1.1.2	0.354051054384018	.	123400001	123480000	#9191FF	1	0.375
chr2	123480001	123600000	B.1.2.2.1.2.1.1.1.1	0.355160932297447	.	123480001	123600000	#9191FF	1	0.375
chr2	123600001	123960000	B.2.2.1.1.2.1.2.2.2.1	0.113207547169811	.	123600001	123960000	#0000FF	1	0.125
chr2	123960001	124240000	B.2.2.1.1.2.1.2.1.2	0.1165371809101	.	123960001	124240000	#0000FF	1	0.125
chr2	124240001	124400000	B.2.1.2.2.1.1.2.2.1.2.2	0.172031076581576	.	124240001	124400000	#4848FF	1	0.25
chr2	124400001	124520000	B.2.1.1.1.1.2.1.2.1	0.298557158712542	.	124400001	124520000	#4848FF	1	0.25
chr2	124520001	124720000	B.2.2.1.1.2.1.2.1.1	0.117647058823529	.	124520001	124720000	#0000FF	1	0.125
chr2	124720001	125000000	B.2.2.1.1.2.1.2.2.1.1	0.11542730299667	.	124720001	125000000	#0000FF	1	0.125
chr2	125000001	125160000	B.2.1.2.1.1.1.2.1.1	0.227524972253052	.	125000001	125160000	#4848FF	1	0.25
chr2	125160001	125280000	B.2.1.1.2.2.2.2.2	0.23196448390677	.	125160001	125280000	#4848FF	1	0.25
chr2	125280001	125680000	B.2.2.2.1.2.2.1.1	0.0277469478357381	.	125280001	125680000	#0000FF	1	0.125
chr2	125680001	125800000	B.2.1.1.2.2.2.2.1.1	0.234184239733629	.	125680001	125800000	#4848FF	1	0.25
chr2	125800001	126160000	B.2.2.2.2.1.1.2.1.1.2	0.00776914539400666	.	125800001	126160000	#0000FF	1	0.125
chr2	126160001	126320000	B.2.1.2.2.1.1.2.2.2.2	0.169811320754717	.	126160001	126320000	#4848FF	1	0.25
chr2	126320001	126520000	B.2.2.1.1.2.1.2.2.1.2	0.114317425083241	.	126320001	126520000	#0000FF	1	0.125
chr2	126520001	126640000	B.2.1.2.2.1.1.2.2.2.1	0.170921198668147	.	126520001	126640000	#4848FF	1	0.25
chr2	126640001	126960000	B.2.2.2.1.2.2.2.1.2.1.1	0.0221975582685905	.	126640001	126960000	#0000FF	1	0.125
chr2	126960001	127360000	B.2.2.2.1.2.2.2.1.2.1.2	0.0210876803551609	.	126960001	127360000	#0000FF	1	0.125
chr2	127360001	127800000	B.1.2.2.1.2.1.1.2	0.352941176470588	.	127360001	127800000	#9191FF	1	0.375
chr2	127800001	128040000	A.1.2.2.1.1.2.2.2	0.761376248612653	.	127800001	128040000	#FF4848	1	0.875
chr2	128040001	128440000	A.1.1.2.1.2.2.1.1.2	0.915649278579356	.	128040001	128440000	#FF0000	1	1
chr2	128440001	128720000	A.1.1.2.1.2.2.1.1.1	0.916759156492786	.	128440001	128720000	#FF0000	1	1
chr2	128720001	129000000	A.1.2.1.2.2.2.1.1.1.2.2	0.79023307436182	.	128720001	129000000	#FF4848	1	0.875
chr2	129000001	129400000	A.2.2.2.1.1.2.2.1.1.2	0.529411764705882	.	129000001	129400000	#FFDADA	1	0.625
chr2	129400001	129520000	B.1.2.1.1.2.2.2	0.39622641509434	.	129400001	129520000	#9191FF	1	0.375
chr2	129520001	129880000	B.2.2.1.2.2.1.2.2.1.1	0.072142064372919	.	129520001	129880000	#0000FF	1	0.125
chr2	129880001	130160000	B.2.1.2.2.1.2.2.1.1	0.16204217536071	.	129880001	130160000	#4848FF	1	0.25
chr2	130160001	130400000	B.2.1.2.1.1.1.1.2.2	0.228634850166482	.	130160001	130400000	#4848FF	1	0.25
chr2	130400001	130800000	B.1.2.1.2.2.1.1	0.376248612652608	.	130400001	130800000	#9191FF	1	0.375
chr2	130880001	130920000	B.1.2.1.2.2.1.1	0.376248612652608	.	130880001	130920000	#9191FF	1	0.375
chr2	130920001	131200000	A.2.2.1.1.2.1.1.2.1.2	0.58046614872364	.	130920001	131200000	#FFDADA	1	0.625
chr2	131200001	131240000	B.1.1.1.1.1.1.2.2	0.493895671476138	.	131200001	131240000	#DADAFF	1	0.5
chr2	131360001	131400000	B.1.1.1.1.1.1.2.2	0.493895671476138	.	131360001	131400000	#DADAFF	1	0.5
chr2	131440001	131760000	B.1.1.1.1.1.1.2.2	0.493895671476138	.	131440001	131760000	#DADAFF	1	0.5
chr2	131760001	131920000	A.2.2.2.1.1.2.1.1	0.5338512763596	.	131760001	131920000	#FFDADA	1	0.625
chr2	131920001	132000000	B.1.2.2.1.2.2.1.2.2	0.346281908990011	.	131920001	132000000	#9191FF	1	0.375
chr2	132040001	132160000	B.1.2.2.1.2.2.1.2.2	0.346281908990011	.	132040001	132160000	#9191FF	1	0.375
chr2	132160001	132320000	B.1.1.2.2.2.2.2.1.2.1	0.420643729189789	.	132160001	132320000	#DADAFF	1	0.5
chr2	132320001	132520000	B.1.2.2.1.2.2.2.1.1.2	0.342952275249723	.	132320001	132520000	#9191FF	1	0.375
chr2	132520001	132640000	B.1.2.2.1.2.1.2.2	0.3496115427303	.	132520001	132640000	#9191FF	1	0.375
chr2	132640001	132760000	B.2.1.1.2.2.2.2.1.2	0.2330743618202	.	132640001	132760000	#4848FF	1	0.25
chr2	132800001	132880000	B.2.1.1.2.2.2.2.1.2	0.2330743618202	.	132800001	132880000	#4848FF	1	0.25
chr2	132880001	133040000	B.2.1.2.1.1.1.2.1.2	0.226415094339623	.	132880001	133040000	#4848FF	1	0.25
chr2	133040001	133480000	B.2.1.2.1.2.1.2.2	0.194228634850166	.	133040001	133480000	#4848FF	1	0.25
chr2	133480001	133960000	B.2.2.2.2.1.1.2.1.1.1.2	0.00887902330743618	.	133480001	133960000	#0000FF	1	0.125
chr2	133960001	134200000	B.2.1.1.2.1.1.2.1.1.1	0.258601553829079	.	133960001	134200000	#4848FF	1	0.25
chr2	134200001	134640000	B.2.1.2.1.2.1.2.1	0.195338512763596	.	134200001	134640000	#4848FF	1	0.25
chr2	134640001	134880000	A.2.2.2.2.2.2.2	0.498335183129856	.	134640001	134880000	#FFDADA	1	0.625
chr2	134880001	135240000	A.2.1.2.2.2.1.1.2.1	0.600443951165372	.	134880001	135240000	#FF9191	1	0.75
chr2	135240001	135680000	B.1.2.2.1.2.2.1.2.1	0.347391786903441	.	135240001	135680000	#9191FF	1	0.375
chr2	135680001	135960000	A.2.1.1.1.1.1.1.1.2.1.1	0.69811320754717	.	135680001	135960000	#FF9191	1	0.75
chr2	135960001	136240000	A.2.2.1.1.2.1.1.2.1.1	0.58157602663707	.	135960001	136240000	#FFDADA	1	0.625
chr2	136240001	136480000	A.1.2.2.2.1.1.1.2.2	0.736958934517203	.	136240001	136480000	#FF4848	1	0.875
chr2	136480001	136560000	A.2.1.1.1.2.1.2.1.2.2.2	0.671476137624861	.	136480001	136560000	#FF9191	1	0.75
chr2	136560001	137000000	A.2.1.1.1.1.1.1.1.2.1.2	0.69700332963374	.	136560001	137000000	#FF9191	1	0.75
chr2	137000001	137160000	A.2.2.2.1.1.2.1.2.1	0.532741398446171	.	137000001	137160000	#FFDADA	1	0.625
chr2	137160001	137600000	B.2.2.2.1.2.2.2.2.1.2	0.0177580466148724	.	137160001	137600000	#0000FF	1	0.125
chr2	137600001	137840000	B.2.2.1.2.2.1.2.2.1.2.2.1	0.0699223085460599	.	137600001	137840000	#0000FF	1	0.125
chr2	137840001	138160000	B.2.2.2.1.2.2.2.1.1	0.02330743618202	.	137840001	138160000	#0000FF	1	0.125
chr2	138160001	138400000	B.2.2.1.2.2.1.2.2.2	0.0677025527192009	.	138160001	138400000	#0000FF	1	0.125
chr2	138400001	138640000	B.2.2.1.1.2.1.1.2.1	0.119866814650388	.	138400001	138640000	#0000FF	1	0.125
chr2	138640001	138880000	A.2.2.2.2.1.1.1.1	0.517203107658158	.	138640001	138880000	#FFDADA	1	0.625
chr2	138880001	139200000	A.2.2.1.1.2.1.1.2.2	0.579356270810211	.	138880001	139200000	#FFDADA	1	0.625
chr2	139200001	139360000	A.2.2.1.2.2.1.1.2.1	0.553829078801332	.	139200001	139360000	#FFDADA	1	0.625
chr2	139360001	139560000	B.1.2.1.1.2.1.1.2	0.406215316315205	.	139360001	139560000	#9191FF	1	0.375
chr2	139560001	139680000	B.1.2.1.2.2.2.1	0.374028856825749	.	139560001	139680000	#9191FF	1	0.375
chr2	139680001	139800000	B.1.2.1.1.2.1.2.1.1.2	0.403995560488346	.	139680001	139800000	#9191FF	1	0.375
chr2	139800001	140080000	B.2.1.1.2.1.1.1.2.1.1	0.264150943396226	.	139800001	140080000	#4848FF	1	0.25
chr2	140080001	140200000	B.1.2.1.2.2.2.2.2	0.37180910099889	.	140080001	140200000	#9191FF	1	0.375
chr2	140200001	140440000	B.2.1.1.2.1.1.1.2.2	0.259711431742508	.	140200001	140440000	#4848FF	1	0.25
chr2	140440001	140520000	B.1.1.2.2.2.2.1.2	0.422863485016648	.	140440001	140520000	#DADAFF	1	0.5
chr2	140520001	140720000	B.1.2.2.1.2.2.2.1.2	0.341842397336293	.	140520001	140720000	#9191FF	1	0.375
chr2	140720001	140840000	B.1.2.1.2.2.2.2.1	0.37291897891232	.	140720001	140840000	#9191FF	1	0.375
chr2	140840001	141040000	B.1.1.2.2.2.2.2.1.2.2	0.41953385127636	.	140840001	141040000	#DADAFF	1	0.5
chr2	141040001	141160000	B.1.2.1.1.2.1.2.1.2.2	0.401775804661487	.	141040001	141160000	#9191FF	1	0.375
chr2	141160001	141360000	B.1.1.2.2.2.2.1.1	0.423973362930078	.	141160001	141360000	#DADAFF	1	0.5
chr2	141360001	141720000	B.1.1.2.2.2.2.2.1.1	0.421753607103219	.	141360001	141720000	#DADAFF	1	0.5
chr2	141720001	142000000	B.1.2.1.1.2.1.2.2	0.400665926748058	.	141720001	142000000	#9191FF	1	0.375
chr2	142000001	142320000	B.1.2.1.1.2.1.2.1.1.1	0.405105438401776	.	142000001	142320000	#9191FF	1	0.375
chr2	142320001	142760000	B.2.1.2.1.1.1.1.1	0.230854605993341	.	142320001	142760000	#4848FF	1	0.25
chr2	142760001	142960000	B.2.1.1.2.1.1.1.2.1.2.1	0.263041065482797	.	142760001	142960000	#4848FF	1	0.25
chr2	142960001	143400000	B.2.2.1.2.2.1.1.2.1	0.0776914539400666	.	142960001	143400000	#0000FF	1	0.125
chr2	143400001	143560000	B.2.1.2.2.1.1.2.2.1.1	0.174250832408435	.	143400001	143560000	#4848FF	1	0.25
chr2	143560001	143760000	B.2.1.1.1.1.2.1.2.2	0.297447280799112	.	143560001	143760000	#4848FF	1	0.25
chr2	143760001	144200000	B.2.2.2.1.2.2.2.2.1.1	0.0188679245283019	.	143760001	144200000	#0000FF	1	0.125
chr2	144200001	144560000	B.2.2.2.1.2.2.2.2.2.2.1	0.0155382907880133	.	144200001	144560000	#0000FF	1	0.125
chr2	144560001	144720000	B.2.1.2.2.1.2.2.1.2	0.160932297447281	.	144560001	144720000	#4848FF	1	0.25
chr2	144720001	144960000	B.2.2.1.2.2.1.1.1.1	0.0799112097669256	.	144720001	144960000	#0000FF	1	0.125
chr2	144960001	145200000	B.2.1.1.2.1.1.2.1.1.2	0.257491675915649	.	144960001	145200000	#4848FF	1	0.25
chr2	145200001	145600000	B.2.2.2.2.1.1.2.1.2.1	0.00665926748057714	.	145200001	145600000	#0000FF	1	0.125
chr2	145600001	145720000	B.2.2.1.1.2.1.1.1.1	0.123196448390677	.	145600001	145720000	#0000FF	1	0.125
chr2	145720001	146360000	B.2.2.2.2.2	0.00110987791342952	.	145720001	146360000	#0000FF	1	0.125
chr2	146360001	146600000	B.2.2.1.2.2.1.2.2.1.2.2.2	0.0688124306326304	.	146360001	146600000	#0000FF	1	0.125
chr2	146600001	146760000	B.2.1.1.2.1.1.1.1.1	0.266370699223085	.	146600001	146760000	#4848FF	1	0.25
chr2	146760001	147120000	B.2.2.2.1.2.2.2.2.2.1	0.0166481687014428	.	146760001	147120000	#0000FF	1	0.125
chr2	147120001	147280000	B.2.2.1.1.2.1.1.1.2.1	0.122086570477247	.	147120001	147280000	#0000FF	1	0.125
chr2	147280001	147520000	B.2.1.2.1.2.1.1.2.2.1	0.197558268590455	.	147280001	147520000	#4848FF	1	0.25
chr2	147520001	147840000	B.2.1.2.1.2.1.1.2.2.2	0.196448390677026	.	147520001	147840000	#4848FF	1	0.25
chr2	147840001	148000000	B.1.1.2.2.2.2.2.2	0.41842397336293	.	147840001	148000000	#DADAFF	1	0.5
chr2	148000001	148200000	B.1.2.1.1.1.2.1.1.1	0.415094339622642	.	148000001	148200000	#9191FF	1	0.375
chr2	148200001	148320000	B.1.2.1.1.2.2.1.1	0.399556048834628	.	148200001	148320000	#9191FF	1	0.375
chr2	148320001	148520000	B.1.1.2.1.2.1.2.1	0.457269700332963	.	148320001	148520000	#DADAFF	1	0.5
chr2	148520001	148600000	A.2.2.2.2.1.2.2.1.1	0.507214206437292	.	148520001	148600000	#FFDADA	1	0.625
chr2	148600001	148800000	A.2.2.2.1.1.2.1.2.2	0.531631520532741	.	148600001	148800000	#FFDADA	1	0.625
chr2	148800001	149280000	B.1.2.2.1.2.2.1.1	0.34850166481687	.	148800001	149280000	#9191FF	1	0.375
chr2	149280001	149520000	A.2.1.1.1.2.1.2.2.2	0.665926748057714	.	149280001	149520000	#FF9191	1	0.75
chr2	149520001	149640000	A.2.2.1.1.2.1.2.2.1.1.1	0.576026637069922	.	149520001	149640000	#FFDADA	1	0.625
chr2	149640001	149720000	A.2.1.2.2.1.2.1.2	0.607103218645949	.	149640001	149720000	#FF9191	1	0.75
chr2	149760001	149880000	A.2.1.2.2.1.2.1.2	0.607103218645949	.	149760001	149880000	#FF9191	1	0.75
chr2	149880001	150440000	A.1.1.2.2.1.1.2.1.2	0.905660377358491	.	149880001	150440000	#FF0000	1	1
chr2	150440001	151040000	A.1.2.1.2.2.2.1.2.1.1	0.788013318534961	.	150440001	151040000	#FF4848	1	0.875
chr2	151040001	151240000	A.2.1.2.2.1.1.1.1	0.617092119866815	.	151040001	151240000	#FF9191	1	0.75
chr2	151240001	151520000	A.2.1.1.1.2.1.1.1.2.1	0.680355160932297	.	151240001	151520000	#FF9191	1	0.75
chr2	151520001	151760000	B.1.2.1.2.2.1.2	0.375138734739179	.	151520001	151760000	#9191FF	1	0.375
chr2	151760001	152120000	B.1.2.1.1.1.2.2.2	0.408435072142064	.	151760001	152120000	#9191FF	1	0.375
chr2	152120001	152240000	A.2.2.1.1.2.1.2.2.1.1.2	0.574916759156493	.	152120001	152240000	#FFDADA	1	0.625
chr2	152240001	152400000	A.2.1.1.1.1.1.1.1.1	0.699223085460599	.	152240001	152400000	#FF9191	1	0.75
chr2	152400001	152760000	A.1.2.2.1.1.2.2.1.1.1.2	0.764705882352941	.	152400001	152760000	#FF4848	1	0.875
chr2	152760001	152840000	A.2.2.1.1.2.1.2.2.2	0.572697003329634	.	152760001	152840000	#FFDADA	1	0.625
chr2	152840001	153160000	A.1.2.1.2.2.2.1.2.2	0.785793562708102	.	152840001	153160000	#FF4848	1	0.875
chr2	153160001	153400000	A.1.2.1.2.2.2.1.2.1.2	0.786903440621532	.	153160001	153400000	#FF4848	1	0.875
chr2	153400001	153600000	A.2.1.1.1.2.1.2.1.2.2.1	0.672586015538291	.	153400001	153600000	#FF9191	1	0.75
chr2	153600001	154040000	B.2.2.1.1.2.1.1.2.2	0.118756936736959	.	153600001	154040000	#0000FF	1	0.125
chr2	154040001	154200000	B.2.2.1.1.2.1.1.1.2.2	0.120976692563818	.	154040001	154200000	#0000FF	1	0.125
chr2	154200001	154800000	B.2.2.2.2.1.1.2.1.2.2	0.00554938956714761	.	154200001	154800000	#0000FF	1	0.125
chr2	154800001	154960000	B.2.1.1.2.1.1.1.1.2	0.265260821309656	.	154800001	154960000	#4848FF	1	0.25
chr2	154960001	155080000	B.2.1.1.2.1.2.1.1.2.2	0.250832408435072	.	154960001	155080000	#4848FF	1	0.25
chr2	155080001	155240000	B.2.1.2.2.1.1.2.1	0.175360710321865	.	155080001	155240000	#4848FF	1	0.25
chr2	155240001	155760000	B.2.2.2.1.2.2.2.2.2.2.2	0.0144284128745838	.	155240001	155760000	#0000FF	1	0.125
chr2	155760001	156000000	B.2.2.1.1.2.2.2.2.1.1.2	0.097669256381798	.	155760001	156000000	#0000FF	1	0.125
chr2	156000001	156240000	B.2.2.1.1.2.1.2.2.2.2	0.112097669256382	.	156000001	156240000	#0000FF	1	0.125
chr2	156240001	156840000	B.2.2.2.2.1.2.1	0.00332963374028857	.	156240001	156840000	#0000FF	1	0.125
chr2	156840001	157160000	B.1.2.1.1.1.2.1.1.2.1	0.413984461709212	.	156840001	157160000	#9191FF	1	0.375
chr2	157160001	157400000	A.2.2.1.2.2.2.2.1.2.2	0.542730299667037	.	157160001	157400000	#FFDADA	1	0.625
chr2	157400001	157560000	B.1.1.2.2.1.1.2.1	0.439511653718091	.	157400001	157560000	#DADAFF	1	0.5
chr2	157560001	157640000	B.2.1.1.1.1.1.1.1.2.2	0.316315205327414	.	157560001	157640000	#4848FF	1	0.25
chr2	157640001	158080000	B.2.2.1.2.2.2.2.2.1	0.0577136514983352	.	157640001	158080000	#0000FF	1	0.125
chr2	158080001	158320000	B.2.1.1.2.1.1.2.1.2.1	0.25638179800222	.	158080001	158320000	#4848FF	1	0.25
chr2	158320001	158600000	B.2.1.2.1.2.1.1.1.2	0.199778024417314	.	158320001	158600000	#4848FF	1	0.25
chr2	158600001	158880000	B.1.1.2.1.2.1.2.2.1	0.456159822419534	.	158600001	158880000	#DADAFF	1	0.5
chr2	158880001	159360000	A.2.1.1.1.1.1.2.2.2	0.691453940066593	.	158880001	159360000	#FF9191	1	0.75
chr2	159360001	159720000	A.2.1.1.1.1.1.2.1	0.693673695893452	.	159360001	159720000	#FF9191	1	0.75
chr2	159720001	160200000	A.1.1.1.2.1.2.1.2	0.975582685904551	.	159720001	160200000	#FF0000	1	1
chr2	160200001	160320000	A.1.2.2.2.1.2.2.1.1.1	0.724750277469478	.	160200001	160320000	#FF4848	1	0.875
chr2	160320001	160720000	A.1.1.2.2.1.1.1.1	0.912319644839068	.	160320001	160720000	#FF0000	1	1
chr2	160720001	161000000	A.1.2.1.2.2.2.2.1.2	0.781354051054384	.	160720001	161000000	#FF4848	1	0.875
chr2	161000001	161120000	A.1.2.2.1.1.2.2.1.1.1.1	0.765815760266371	.	161000001	161120000	#FF4848	1	0.875
chr2	161120001	161400000	A.1.2.1.2.1.2.2.1.1	0.805771365149833	.	161120001	161400000	#FF4848	1	0.875
chr2	161400001	161640000	A.1.2.2.2.1.1.1.2.1	0.738068812430633	.	161400001	161640000	#FF4848	1	0.875
chr2	161640001	162080000	A.1.2.1.2.1.2.2.1.2	0.804661487236404	.	161640001	162080000	#FF4848	1	0.875
chr2	162080001	162280000	A.2.1.2.2.2.1.1.2.2.1	0.599334073251942	.	162080001	162280000	#FF9191	1	0.75
chr2	162280001	162480000	B.2.1.1.2.1.1.1.2.1.2.2.2	0.260821309655938	.	162280001	162480000	#4848FF	1	0.25
chr2	162480001	162800000	B.2.1.2.2.1.2.2.2	0.159822419533851	.	162480001	162800000	#4848FF	1	0.25
chr2	162800001	163000000	A.2.2.1.2.2.2.2.1.1.2	0.546059933407325	.	162800001	163000000	#FFDADA	1	0.625
chr2	163000001	163200000	B.1.1.2.2.1.1.1.1.1	0.443951165371809	.	163000001	163200000	#DADAFF	1	0.5
chr2	163200001	163360000	B.2.1.1.2.1.1.2.1.2.2	0.25527192008879	.	163200001	163360000	#4848FF	1	0.25
chr2	163360001	163640000	B.2.2.2.1.2.1.1.2	0.0321864594894562	.	163360001	163640000	#0000FF	1	0.125
chr2	163640001	163960000	B.2.2.1.2.2.2.1.2.2	0.0599334073251942	.	163640001	163960000	#0000FF	1	0.125
chr2	163960001	164160000	B.2.2.1.1.2.2.1.2.1	0.108768035516093	.	163960001	164160000	#0000FF	1	0.125
chr2	164160001	164520000	B.2.2.1.2.2.2.2.2.2	0.0566037735849057	.	164160001	164520000	#0000FF	1	0.125
chr2	164520001	165040000	B.2.2.2.1.2.1.1.1	0.0332963374028857	.	164520001	165040000	#0000FF	1	0.125
chr2	165040001	165320000	B.2.2.1.1.2.2.1.2.2	0.107658157602664	.	165040001	165320000	#0000FF	1	0.125
chr2	165320001	165600000	B.1.1.2.1.2.1.2.2.2.1	0.455049944506104	.	165320001	165600000	#DADAFF	1	0.5
chr2	165600001	165800000	A.2.2.1.1.2.1.2.2.1.2	0.573806881243063	.	165600001	165800000	#FFDADA	1	0.625
chr2	165800001	166240000	B.2.2.1.1.2.2.1.1.1	0.110987791342952	.	165800001	166240000	#0000FF	1	0.125
chr2	166240001	166560000	B.2.2.1.2.2.2.2.1	0.0588235294117647	.	166240001	166560000	#0000FF	1	0.125
chr2	166560001	166840000	B.1.1.2.1.2.1.2.2.2.2	0.453940066592675	.	166560001	166840000	#DADAFF	1	0.5
chr2	166840001	167040000	B.2.1.2.1.2.1.1.1.1	0.200887902330744	.	166840001	167040000	#4848FF	1	0.25
chr2	167040001	167200000	B.2.2.1.2.2.2.1.1.1.2	0.0654827968923418	.	167040001	167200000	#0000FF	1	0.125
chr2	167200001	167400000	B.2.2.1.1.2.2.1.1.2	0.109877913429523	.	167200001	167400000	#0000FF	1	0.125
chr2	167400001	167560000	B.2.1.1.1.1.1.1.2.2.1.2	0.309655937846837	.	167400001	167560000	#4848FF	1	0.25
chr2	167560001	167800000	B.2.1.2.1.2.1.1.2.1	0.198668146503885	.	167560001	167800000	#4848FF	1	0.25
chr2	167800001	167960000	B.2.1.1.2.1.2.1.1.2.1	0.251942286348502	.	167800001	167960000	#4848FF	1	0.25
chr2	167960001	168160000	B.2.1.1.1.1.1.1.2.2.1.1	0.310765815760266	.	167960001	168160000	#4848FF	1	0.25
chr2	168160001	168800000	B.2.2.2.1.2.1.2.2.2	0.0288568257491676	.	168160001	168800000	#0000FF	1	0.125
chr2	168800001	169040000	B.1.1.2.2.1.1.1.1.2	0.44284128745838	.	168800001	169040000	#DADAFF	1	0.5
chr2	169040001	169280000	A.2.1.2.2.2.1.1.2.2.2	0.598224195338513	.	169040001	169280000	#FF9191	1	0.75
chr2	169280001	169480000	A.2.1.1.1.2.1.1.1.2.2.1	0.679245283018868	.	169280001	169480000	#FF9191	1	0.75
chr2	169480001	169800000	A.2.1.1.1.1.1.2.2.1	0.692563817980022	.	169480001	169800000	#FF9191	1	0.75
chr2	169800001	170000000	A.1.2.1.2.1.2.2.2.2	0.802441731409545	.	169800001	170000000	#FF4848	1	0.875
chr2	170000001	170320000	A.1.2.2.1.1.2.2.1.2	0.762486126526082	.	170000001	170320000	#FF4848	1	0.875
chr2	170320001	170600000	A.1.1.1.2.2.2.2.1.2	0.955604883462819	.	170320001	170600000	#FF0000	1	1
chr2	170600001	170720000	A.1.2.2.1.2.1.1.2.1.2	0.756936736958934	.	170600001	170720000	#FF4848	1	0.875
chr2	170720001	171280000	A.1.1.1.1.2.1.1.1.2	0.995560488346282	.	170720001	171280000	#FF0000	1	1
chr2	171280001	171440000	A.1.1.2.1.1.1.1.2.2.1.1	0.950055493895671	.	171280001	171440000	#FF0000	1	1
chr2	171440001	171760000	A.1.1.1.2.1.2.2.1.2.2.2.2	0.968923418423973	.	171440001	171760000	#FF0000	1	1
chr2	171760001	171960000	A.1.1.2.1.1.1.1.2.2.1.2	0.948945615982242	.	171760001	171960000	#FF0000	1	1
chr2	171960001	172520000	A.1.1.1.1.2.2.2.1	0.985571587125416	.	171960001	172520000	#FF0000	1	1
chr2	172520001	172880000	A.1.1.2.1.1.1.1.2.1	0.951165371809101	.	172520001	172880000	#FF0000	1	1
chr2	172880001	173320000	A.1.1.1.2.1.2.2.1.1.1	0.974472807991121	.	172880001	173320000	#FF0000	1	1
chr2	173320001	173640000	A.1.1.1.2.1.2.2.2	0.967813540510544	.	173320001	173640000	#FF0000	1	1
chr2	173640001	174080000	A.1.1.1.2.1.2.2.1.2.2.2.1	0.970033296337403	.	173640001	174080000	#FF0000	1	1
chr2	174080001	174240000	A.1.2.1.1.2.2.2	0.821309655937847	.	174080001	174240000	#FF4848	1	0.875
chr2	174240001	174440000	A.1.2.2.2.1.2.2.2.1	0.72142064372919	.	174240001	174440000	#FF4848	1	0.875
chr2	174440001	174720000	A.2.1.1.2.2.1.1.1	0.641509433962264	.	174440001	174720000	#FF9191	1	0.75
chr2	174720001	175320000	A.1.1.1.2.1.2.2.1.2.2.1	0.971143174250832	.	174720001	175320000	#FF0000	1	1
chr2	175320001	175800000	A.1.2.1.2.1.2.2.2.1	0.803551609322974	.	175320001	175800000	#FF4848	1	0.875
chr2	175800001	176120000	A.1.1.2.2.1.1.2.1.1.2	0.90677025527192	.	175800001	176120000	#FF0000	1	1
chr2	176120001	176200000	A.2.1.1.1.2.1.1.2.1	0.677025527192009	.	176120001	176200000	#FF9191	1	0.75
chr2	176200001	176520000	A.2.2.2.1.1.2.2.2.1	0.527192008879023	.	176200001	176520000	#FFDADA	1	0.625
chr2	176520001	176880000	B.1.1.2.1.2.1.1.1	0.459489456159822	.	176520001	176880000	#DADAFF	1	0.5
chr2	176880001	177040000	A.2.2.1.2.2.2.2.1.2.1.2	0.543840177580466	.	176880001	177040000	#FFDADA	1	0.625
chr2	177040001	177240000	A.1.2.2.2.1.2.2.1.2	0.722530521642619	.	177040001	177240000	#FF4848	1	0.875
chr2	177240001	177520000	A.2.1.1.1.2.1.1.1.2.2.2	0.678135405105438	.	177240001	177520000	#FF9191	1	0.75
chr2	177520001	178040000	A.2.2.1.2.2.2.2.1.2.1.1	0.544950055493896	.	177520001	178040000	#FFDADA	1	0.625
chr2	178040001	178480000	A.1.1.2.2.1.1.2.1.1.1	0.90788013318535	.	178040001	178480000	#FF0000	1	1
chr2	178480001	178640000	A.2.1.2.2.1.1.1.2.2.1	0.613762486126526	.	178480001	178640000	#FF9191	1	0.75
chr2	178640001	178800000	B.1.1.1.2.1.2.1.1	0.478357380688124	.	178640001	178800000	#DADAFF	1	0.5
chr2	178800001	179000000	B.1.2.2.1.1.2.2.1.1	0.359600443951165	.	178800001	179000000	#9191FF	1	0.375
chr2	179000001	179120000	B.1.1.2.1.1.1.2.1	0.46503884572697	.	179000001	179120000	#DADAFF	1	0.5
chr2	179120001	179400000	B.1.2.1.1.1.2.1.1.2.2	0.412874583795782	.	179120001	179400000	#9191FF	1	0.375
chr2	179400001	179800000	B.2.2.2.1.2.1.2.2.1	0.0299667036625971	.	179400001	179800000	#0000FF	1	0.125
chr2	179800001	179960000	B.2.2.1.1.2.2.2.2.1.1.1.2	0.0987791342952275	.	179800001	179960000	#0000FF	1	0.125
chr2	179960001	180200000	B.2.1.1.2.1.2.1.2.2	0.248612652608213	.	179960001	180200000	#4848FF	1	0.25
chr2	180200001	180360000	B.2.2.1.2.2.2.1.1.2.1	0.0643729189789123	.	180200001	180360000	#0000FF	1	0.125
chr2	180360001	180520000	B.2.2.1.1.2.2.2.2.1.1.1.1	0.099889012208657	.	180360001	180520000	#0000FF	1	0.125
chr2	180520001	180760000	B.2.2.1.1.2.2.2.2.1.2	0.0965593784683685	.	180520001	180760000	#0000FF	1	0.125
chr2	180760001	180920000	B.1.2.2.1.1.2.2.2.2	0.356270810210877	.	180760001	180920000	#9191FF	1	0.375
chr2	180920001	181080000	B.2.1.1.2.1.2.1.1.1	0.253052164261931	.	180920001	181080000	#4848FF	1	0.25
chr2	181080001	181360000	B.2.2.1.2.2.2.1.2.1.2	0.0610432852386237	.	181080001	181360000	#0000FF	1	0.125
chr2	181360001	181440000	B.1.2.2.1.1.2.2.1.2	0.358490566037736	.	181360001	181440000	#9191FF	1	0.375
chr2	181440001	181680000	B.1.1.1.1.1.2.2.1.2	0.48834628190899	.	181440001	181680000	#DADAFF	1	0.5
chr2	181680001	182000000	B.1.2.2.1.1.2.2.2.1	0.357380688124306	.	181680001	182000000	#9191FF	1	0.375
chr2	182000001	182200000	B.2.1.2.1.2.2.2.2.2	0.180910099889012	.	182000001	182200000	#4848FF	1	0.25
chr2	182200001	182360000	B.2.1.2.1.2.2.2.1.1.1	0.18534961154273	.	182200001	182360000	#4848FF	1	0.25
chr2	182360001	182600000	B.1.2.2.2.2.1.1.2	0.324084350721421	.	182360001	182600000	#9191FF	1	0.375
chr2	182600001	182840000	A.2.1.1.1.2.2.2.2	0.661487236403996	.	182600001	182840000	#FF9191	1	0.75
chr2	182840001	182960000	B.1.1.1.1.1.2.2.1.1	0.48945615982242	.	182840001	182960000	#DADAFF	1	0.5
chr2	182960001	183600000	B.2.2.1.2.2.2.1.2.1.1	0.0621531631520533	.	182960001	183600000	#0000FF	1	0.125
chr2	183600001	184080000	A.2.1.2.2.1.1.1.2.1.2	0.614872364039956	.	183600001	184080000	#FF9191	1	0.75
chr2	184080001	184840000	B.2.2.2.2.1.2.2	0.00221975582685905	.	184080001	184840000	#0000FF	1	0.125
chr2	184840001	185120000	B.2.2.1.2.2.2.1.1.1.1	0.0665926748057714	.	184840001	185120000	#0000FF	1	0.125
chr2	185120001	185480000	B.1.2.2.2.2.1.1.1.1	0.32630410654828	.	185120001	185480000	#9191FF	1	0.375
chr2	185480001	185720000	B.2.2.1.1.2.2.2.1.2.2.1	0.103218645948946	.	185480001	185720000	#0000FF	1	0.125
chr2	185720001	186080000	B.2.2.1.2.2.2.1.1.2.2	0.0632630410654828	.	185720001	186080000	#0000FF	1	0.125
chr2	186080001	186320000	B.1.1.2.2.1.1.2.2	0.438401775804661	.	186080001	186320000	#DADAFF	1	0.5
chr2	186320001	186880000	B.1.2.1.1.1.2.2.1.1	0.410654827968923	.	186320001	186880000	#9191FF	1	0.375
chr2	186880001	187040000	B.1.1.1.2.2.2.2.2	0.467258601553829	.	186880001	187040000	#DADAFF	1	0.5
chr2	187040001	187360000	B.1.2.1.1.1.2.2.1.2	0.409544950055494	.	187040001	187360000	#9191FF	1	0.375
chr2	187360001	187640000	A.1.2.2.2.1.1.1.1.1	0.740288568257492	.	187360001	187640000	#FF4848	1	0.875
chr2	187640001	187840000	B.1.1.1.1.1.1.1.2	0.496115427302997	.	187640001	187840000	#DADAFF	1	0.5
chr2	187840001	188320000	B.2.1.2.1.2.2.2.1.2	0.183129855715871	.	187840001	188320000	#4848FF	1	0.25
chr2	188320001	188440000	A.2.2.2.2.1.2.1.2	0.508324084350721	.	188320001	188440000	#FFDADA	1	0.625
chr2	188440001	188760000	B.2.1.1.1.1.1.1.2.1.2.1.1	0.314095449500555	.	188440001	188760000	#4848FF	1	0.25
chr2	188760001	188920000	B.1.1.1.1.2.2	0.483906770255272	.	188760001	188920000	#DADAFF	1	0.5
chr2	188920001	189160000	A.2.2.1.2.2.2.2.1.1.1	0.547169811320755	.	188920001	189160000	#FFDADA	1	0.625
chr2	189160001	189400000	A.2.2.1.1.2.1.2.1.1	0.578246392896781	.	189160001	189400000	#FFDADA	1	0.625
chr2	189400001	189640000	B.1.2.1.1.1.2.1.2	0.411764705882353	.	189400001	189640000	#9191FF	1	0.375
chr2	189640001	189880000	B.2.1.1.1.1.1.1.2.1.2.1.2	0.312985571587125	.	189640001	189880000	#4848FF	1	0.25
chr2	189880001	190320000	A.2.2.2.2.1.2.1.1.1.2	0.51054384017758	.	189880001	190320000	#FFDADA	1	0.625
chr2	190320001	190560000	A.2.1.1.1.1.2.2.1.1	0.687014428412875	.	190320001	190560000	#FF9191	1	0.75
chr2	190560001	190920000	A.1.2.2.2.1.2.2.1.1.2	0.723640399556049	.	190560001	190920000	#FF4848	1	0.875
chr2	190920001	191160000	A.1.2.2.2.1.1.1.1.2	0.739178690344062	.	190920001	191160000	#FF4848	1	0.875
chr2	191160001	191360000	A.1.1.2.2.1.1.2.2	0.904550499445061	.	191160001	191360000	#FF0000	1	1
chr2	191360001	191720000	A.1.1.1.2.1.2.1.1	0.97669256381798	.	191360001	191720000	#FF0000	1	1
chr2	191720001	191880000	A.1.1.1.2.2.2.2.2.1	0.95449500554939	.	191720001	191880000	#FF0000	1	1
chr2	191880001	192360000	A.1.2.1.2.1.1.1.1	0.820199778024417	.	191880001	192360000	#FF4848	1	0.875
chr2	192360001	192600000	A.2.1.1.1.1.2.2.2.1	0.683684794672586	.	192360001	192600000	#FF9191	1	0.75
chr2	192600001	193080000	B.1.1.2.2.1.2.2.2.1	0.432852386237514	.	192600001	193080000	#DADAFF	1	0.5
chr2	193080001	193360000	B.2.1.1.1.2.2.1.1.1	0.283018867924528	.	193080001	193360000	#4848FF	1	0.25
chr2	193360001	193480000	B.1.2.1.2.1.2.2.1.2	0.379578246392897	.	193360001	193480000	#9191FF	1	0.375
chr2	193480001	193680000	B.2.1.2.1.2.2.2.2.1	0.182019977802442	.	193480001	193680000	#4848FF	1	0.25
chr2	193680001	193920000	B.2.2.1.1.2.2.2.1.2.1.2	0.104328523862375	.	193680001	193920000	#0000FF	1	0.125
chr2	193920001	194200000	B.2.2.1.1.2.2.2.1.2.2.2.2	0.100998890122087	.	193920001	194200000	#0000FF	1	0.125
chr2	194200001	194400000	B.2.2.1.1.2.2.2.1.2.1.1	0.105438401775805	.	194200001	194400000	#0000FF	1	0.125
chr2	194400001	194560000	B.2.2.1.1.2.2.2.1.2.2.2.1	0.102108768035516	.	194400001	194560000	#0000FF	1	0.125
chr2	194560001	194960000	B.2.2.2.1.2.1.2.1	0.0310765815760266	.	194560001	194960000	#0000FF	1	0.125
chr2	194960001	195040000	B.2.1.1.1.2.2.2.1.1.2	0.27857935627081	.	194960001	195040000	#4848FF	1	0.25
chr2	195040001	195320000	B.2.1.2.2.2.2.2	0.143174250832408	.	195040001	195320000	#4848FF	1	0.25
chr2	195320001	195640000	B.2.1.2.1.2.2.2.1.1.2	0.184239733629301	.	195320001	195640000	#4848FF	1	0.25
chr2	195640001	195800000	B.2.1.1.1.2.2.2.1.2.2	0.275249722530522	.	195640001	195800000	#4848FF	1	0.25
chr2	195800001	196000000	B.2.1.2.1.2.2.1.2.1	0.188679245283019	.	195800001	196000000	#4848FF	1	0.25
chr2	196000001	196160000	B.2.1.1.1.2.2.2.1.2.1.1	0.277469478357381	.	196000001	196160000	#4848FF	1	0.25
chr2	196160001	196760000	B.1.1.1.2.2.2.2.1	0.468368479467259	.	196160001	196760000	#DADAFF	1	0.5
chr2	196760001	196960000	B.1.2.2.2.2.1.2.2.2	0.320754716981132	.	196760001	196960000	#9191FF	1	0.375
chr2	196960001	197200000	A.2.1.1.1.1.2.2.2.2	0.682574916759156	.	196960001	197200000	#FF9191	1	0.75
chr2	197200001	197600000	B.1.1.2.2.1.2.2.2.2	0.431742508324084	.	197200001	197600000	#DADAFF	1	0.5
chr2	197600001	197920000	A.2.2.1.1.2.1.2.1.2	0.577136514983352	.	197600001	197920000	#FFDADA	1	0.625
chr2	197920001	198240000	A.2.1.2.2.1.1.1.2.2.2	0.612652608213097	.	197920001	198240000	#FF9191	1	0.75
chr2	198240001	198520000	A.1.2.1.2.2.2.2.2.1.2	0.779134295227525	.	198240001	198520000	#FF4848	1	0.875
chr2	198520001	199120000	B.2.1.1.2.1.2.1.2.1	0.249722530521643	.	198520001	199120000	#4848FF	1	0.25
chr2	199120001	199560000	B.2.1.1.1.1.1.1.2.2.2.2	0.307436182019978	.	199120001	199560000	#4848FF	1	0.25
chr2	199560001	199680000	B.1.2.1.2.1.2.2.1.1	0.380688124306326	.	199560001	199680000	#9191FF	1	0.375
chr2	199680001	200160000	B.2.1.2.2.2.2.1	0.144284128745838	.	199680001	200160000	#4848FF	1	0.25
chr2	200160001	200360000	A.2.1.2.2.2.2.2.2	0.590455049944506	.	200160001	200360000	#FF9191	1	0.75
chr2	200360001	200520000	B.1.1.2.1.1.1.2.2	0.463928967813541	.	200360001	200520000	#DADAFF	1	0.5
chr2	200520001	200760000	A.2.2.2.2.1.2.1.1.1.1	0.51165371809101	.	200520001	200760000	#FFDADA	1	0.625
chr2	200760001	200960000	A.1.2.2.1.1.2.2.1.1.2	0.763596004439512	.	200760001	200960000	#FF4848	1	0.875
chr2	200960001	201080000	A.2.1.2.2.1.1.2.1	0.611542730299667	.	200960001	201080000	#FF9191	1	0.75
chr2	201080001	201400000	A.1.1.2.2.1.1.1.2.2.2	0.908990011098779	.	201080001	201400000	#FF0000	1	1
chr2	201400001	201720000	A.1.1.1.2.2.2.2.1.1.1	0.957824639289678	.	201400001	201720000	#FF0000	1	1
chr2	201720001	201920000	A.1.1.1.2.2.2.2.1.1.2	0.956714761376249	.	201720001	201920000	#FF0000	1	1
chr2	201920001	202440000	A.1.1.1.2.1.2.2.1.1.2	0.973362930077691	.	201920001	202440000	#FF0000	1	1
chr2	202440001	202640000	A.1.1.2.2.2.2.2.2.2	0.855715871254162	.	202440001	202640000	#FF0000	1	1
chr2	202640001	203200000	A.1.1.1.1.2.1.1.1.1	0.996670366259711	.	202640001	203200000	#FF0000	1	1
chr2	203200001	203280000	A.2.1.1.2.1.2.1.1.1	0.65149833518313	.	203200001	203280000	#FF9191	1	0.75
chr2	203280001	203640000	A.1.1.2.2.2.2.2.1.2.2.2	0.857935627081021	.	203280001	203640000	#FF0000	1	1
chr2	203640001	203920000	A.1.1.2.2.2.2.2.1.2.2.1	0.859045504994451	.	203640001	203920000	#FF0000	1	1
chr2	203920001	204080000	A.1.2.2.1.2.1.1.2.1.1	0.758046614872364	.	203920001	204080000	#FF4848	1	0.875
chr2	204080001	204400000	A.1.1.2.1.1.1.1.2.2.2	0.947835738068812	.	204080001	204400000	#FF0000	1	1
chr2	204400001	204520000	A.1.2.2.2.2.2.1.1.1	0.706992230854606	.	204400001	204520000	#FF4848	1	0.875
chr2	204520001	204600000	A.1.2.1.1.2.1.2.1.2	0.826859045504994	.	204520001	204600000	#FF4848	1	0.875
chr2	204600001	204680000	A.1.2.2.1.2.1.1.2.2.2	0.754716981132076	.	204600001	204680000	#FF4848	1	0.875
chr2	204680001	204760000	A.2.1.1.2.2.2.2.1	0.632630410654828	.	204680001	204760000	#FF9191	1	0.75
chr2	204760001	205000000	A.1.2.1.1.1.1.2.1.2	0.851276359600444	.	204760001	205000000	#FF4848	1	0.875
chr2	205000001	205280000	A.1.2.2.1.1.1.1.1	0.776914539400666	.	205000001	205280000	#FF4848	1	0.875
chr2	205280001	205480000	A.1.2.1.2.2.2.2.1.1.2.2	0.782463928967814	.	205280001	205480000	#FF4848	1	0.875
chr2	205480001	205720000	A.2.1.1.2.2.1.1.2.2.2	0.637069922308546	.	205480001	205720000	#FF9191	1	0.75
chr2	205720001	205800000	A.2.2.1.1.1.1.2.1	0.588235294117647	.	205720001	205800000	#FFDADA	1	0.625
chr2	205800001	206160000	A.2.1.1.2.2.1.1.2.1.1	0.640399556048835	.	205800001	206160000	#FF9191	1	0.75
chr2	206160001	206320000	A.2.1.1.2.2.1.2	0.635960044395117	.	206160001	206320000	#FF9191	1	0.75
chr2	206320001	206520000	A.2.1.1.2.2.1.1.2.2.1	0.638179800221976	.	206320001	206520000	#FF9191	1	0.75
chr2	206520001	206960000	A.1.1.2.1.1.1.2.1	0.946725860155383	.	206520001	206960000	#FF0000	1	1
chr2	206960001	207480000	A.1.1.2.2.1.1.1.2.2.1	0.910099889012209	.	206960001	207480000	#FF0000	1	1
chr2	207480001	207720000	A.2.1.2.2.1.1.2.2.1	0.610432852386238	.	207480001	207720000	#FF9191	1	0.75
chr2	207720001	207920000	A.2.2.2.2.1.2.1.1.2	0.509433962264151	.	207720001	207920000	#FFDADA	1	0.625
chr2	207920001	208400000	A.2.1.1.1.2.1.1.2.2	0.675915649278579	.	207920001	208400000	#FF9191	1	0.75
chr2	208400001	208960000	A.1.1.2.1.2.1.1.1	0.933407325194229	.	208400001	208960000	#FF0000	1	1
chr2	208960001	209240000	A.2.1.2.2.1.1.1.2.1.1	0.615982241953385	.	208960001	209240000	#FF9191	1	0.75
chr2	209240001	209440000	B.2.1.2.1.2.2.1.1.1.1	0.193118756936737	.	209240001	209440000	#4848FF	1	0.25
chr2	209440001	209560000	B.2.1.1.1.2.2.1.2	0.280799112097669	.	209440001	209560000	#4848FF	1	0.25
chr2	209560001	209760000	B.2.2.1.1.2.2.2.2.2.2	0.0943396226415094	.	209560001	209760000	#0000FF	1	0.125
chr2	209760001	209880000	B.2.1.1.1.2.2.2.1.1.1	0.27968923418424	.	209760001	209880000	#4848FF	1	0.25
chr2	209880001	210200000	B.2.2.2.1.1.1.2.1.2	0.048834628190899	.	209880001	210200000	#0000FF	1	0.125
chr2	210200001	210400000	A.2.2.2.2.1.2.2.1.2	0.506104328523862	.	210200001	210400000	#FFDADA	1	0.625
chr2	210400001	210560000	B.1.1.2.2.1.1.1.2.2	0.440621531631521	.	210400001	210560000	#DADAFF	1	0.5
chr2	210560001	210800000	B.2.1.1.1.2.2.2.2.2.1.2	0.269700332963374	.	210560001	210800000	#4848FF	1	0.25
chr2	210800001	211120000	B.1.2.1.2.1.2.1.1	0.382907880133185	.	210800001	211120000	#9191FF	1	0.375
chr2	211120001	211240000	B.2.1.1.1.2.2.2.2.1.2.2	0.271920088790233	.	211120001	211240000	#4848FF	1	0.25
chr2	211240001	211480000	B.2.1.1.1.2.2.2.2.1.1	0.274139844617092	.	211240001	211480000	#4848FF	1	0.25
chr2	211480001	211760000	B.2.1.1.1.2.2.2.2.2.2.2	0.267480577136515	.	211480001	211760000	#4848FF	1	0.25
chr2	211760001	212120000	B.2.1.1.1.1.1.1.2.2.2.1	0.308546059933407	.	211760001	212120000	#4848FF	1	0.25
chr2	212120001	212320000	B.1.2.2.2.2.1.1.1.2	0.32519422863485	.	212120001	212320000	#9191FF	1	0.375
chr2	212320001	212400000	B.1.2.2.1.1.2.1	0.360710321864595	.	212320001	212400000	#9191FF	1	0.375
chr2	212400001	212960000	B.2.2.1.1.2.2.2.1.1	0.106548279689234	.	212400001	212960000	#0000FF	1	0.125
chr2	212960001	213040000	B.1.2.2.2.2.1.2.2.1	0.321864594894562	.	212960001	213040000	#9191FF	1	0.375
chr2	213040001	213240000	B.2.1.1.1.2.2.2.2.2.2.1	0.268590455049944	.	213040001	213240000	#4848FF	1	0.25
chr2	213240001	213520000	B.2.1.2.1.2.2.1.2.2.1	0.187569367369589	.	213240001	213520000	#4848FF	1	0.25
chr2	213520001	213720000	B.1.2.2.2.1.1.2.1.2.2	0.330743618201998	.	213520001	213720000	#9191FF	1	0.375
chr2	213720001	214120000	B.1.2.1.2.1.2.1.2	0.381798002219756	.	213720001	214120000	#9191FF	1	0.375
chr2	214120001	214400000	B.2.1.1.1.2.2.2.1.2.1.2	0.276359600443951	.	214120001	214400000	#4848FF	1	0.25
chr2	214400001	214480000	B.1.2.1.2.1.2.2.2.2	0.377358490566038	.	214400001	214480000	#9191FF	1	0.375
chr2	214480001	215080000	B.2.2.1.1.2.2.2.2.2.1	0.095449500554939	.	214480001	215080000	#0000FF	1	0.125
chr2	215080001	215160000	B.2.1.1.1.1.1.1.2.1.1	0.315205327413984	.	215080001	215160000	#4848FF	1	0.25
chr2	215160001	215360000	B.2.1.2.1.2.2.1.2.2.2	0.18645948945616	.	215160001	215360000	#4848FF	1	0.25
chr2	215360001	215560000	B.2.1.2.1.2.2.1.1.1.2	0.192008879023307	.	215360001	215560000	#4848FF	1	0.25
chr2	215560001	215720000	B.1.1.2.2.1.1.1.2.1	0.44173140954495	.	215560001	215720000	#DADAFF	1	0.5
chr2	215720001	216120000	B.2.1.1.2.1.2.2.2	0.245283018867925	.	215720001	216120000	#4848FF	1	0.25
chr2	216120001	216320000	A.2.1.2.2.2.2.2.1	0.591564927857936	.	216120001	216320000	#FF9191	1	0.75
chr2	216320001	216400000	A.2.2.2.1.2.1.2.1	0.523862375138735	.	216320001	216400000	#FFDADA	1	0.625
chr2	216400001	216480000	A.2.2.1.2.2.2.1.2.2	0.548279689234184	.	216400001	216480000	#FFDADA	1	0.625
chr2	216480001	216680000	A.2.2.2.1.2.1.2.2.2	0.521642619311876	.	216480001	216680000	#FFDADA	1	0.625
chr2	216680001	216880000	A.2.2.2.1.2.1.2.2.1	0.522752497225305	.	216680001	216880000	#FFDADA	1	0.625
chr2	216880001	217360000	A.1.1.1.2.2.2.2.2.2	0.95338512763596	.	216880001	217360000	#FF0000	1	1
chr2	217360001	217520000	A.1.2.2.2.1.2.1.1	0.729189789123196	.	217360001	217520000	#FF4848	1	0.875
chr2	217520001	217600000	A.2.1.2.1.2.1.2	0.619311875693674	.	217520001	217600000	#FF9191	1	0.75
chr2	217600001	217920000	A.2.2.1.2.1.1.1	0.561598224195339	.	217600001	217920000	#FFDADA	1	0.625
chr2	217920001	218400000	A.1.2.2.2.1.2.2.2.2.2	0.719200887902331	.	217920001	218400000	#FF4848	1	0.875
chr2	218400001	218640000	A.1.2.2.2.1.2.2.2.2.1	0.72031076581576	.	218400001	218640000	#FF4848	1	0.875
chr2	218640001	219040000	A.1.1.2.2.1.1.1.2.1	0.911209766925638	.	218640001	219040000	#FF0000	1	1
chr2	219040001	219720000	A.1.1.1.1.2.2.2.2	0.984461709211987	.	219040001	219720000	#FF0000	1	1
chr2	219720001	219800000	A.1.2.1.1.2.1.2.2.2	0.824639289678135	.	219720001	219800000	#FF4848	1	0.875
chr2	219800001	219960000	A.1.2.1.1.2.1.2.1.1	0.827968923418424	.	219800001	219960000	#FF4848	1	0.875
chr2	219960001	220280000	A.1.1.2.1.1.1.2.2	0.945615982241953	.	219960001	220280000	#FF0000	1	1
chr2	220280001	220600000	A.1.2.1.2.1.1.2.2.2	0.811320754716981	.	220280001	220600000	#FF4848	1	0.875
chr2	220600001	220960000	B.1.1.1.2.1.2.1.2	0.477247502774695	.	220600001	220960000	#DADAFF	1	0.5
chr2	220960001	221120000	B.1.2.1.1.1.1.1	0.417314095449501	.	220960001	221120000	#9191FF	1	0.375
chr2	221120001	221360000	B.2.1.1.1.2.2.1.1.2	0.281908990011099	.	221120001	221360000	#4848FF	1	0.25
chr2	221360001	221760000	B.2.1.2.1.2.2.1.1.2.2	0.189789123196448	.	221360001	221760000	#4848FF	1	0.25
chr2	221760001	221920000	B.1.2.2.2.2.1.2.1	0.322974472807991	.	221760001	221920000	#9191FF	1	0.375
chr2	221920001	222160000	B.2.1.1.1.2.2.2.2.1.2.1	0.273029966703663	.	221920001	222160000	#4848FF	1	0.25
chr2	222160001	222440000	B.1.1.2.2.1.2.1.2.2	0.435072142064373	.	222160001	222440000	#DADAFF	1	0.5
chr2	222440001	222840000	B.2.1.1.1.2.2.2.2.2.1.1	0.270810210876804	.	222440001	222840000	#4848FF	1	0.25
chr2	222840001	222960000	B.1.1.2.2.1.2.1.2.1	0.436182019977802	.	222840001	222960000	#DADAFF	1	0.5
chr2	222960001	223120000	B.1.2.2.2.1.1.2.1.2.1	0.331853496115427	.	222960001	223120000	#9191FF	1	0.375
chr2	223120001	223480000	B.1.1.2.1.1.1.1	0.4661487236404	.	223120001	223480000	#DADAFF	1	0.5
chr2	223480001	223800000	A.1.2.2.2.1.1.2.1.2.1	0.733629300776915	.	223480001	223800000	#FF4848	1	0.875
chr2	223800001	224120000	A.2.2.1.2.2.2.1.1	0.550499445061043	.	223800001	224120000	#FFDADA	1	0.625
chr2	224120001	224360000	B.1.1.1.1.2.1.1	0.486126526082131	.	224120001	224360000	#DADAFF	1	0.5
chr2	224360001	224560000	A.2.2.1.2.2.2.1.2.1	0.549389567147614	.	224360001	224560000	#FFDADA	1	0.625
chr2	224560001	224800000	A.1.2.1.2.1.1.2.1.1.1	0.816870144284129	.	224560001	224800000	#FF4848	1	0.875
chr2	224800001	224920000	A.2.1.1.2.2.2.2.2.1.2	0.630410654827969	.	224800001	224920000	#FF9191	1	0.75
chr2	224920001	225240000	A.1.2.1.2.1.1.2.2.1.2	0.812430632630411	.	224920001	225240000	#FF4848	1	0.875
chr2	225240001	225560000	A.1.2.1.1.1.1.2.1.1	0.852386237513873	.	225240001	225560000	#FF4848	1	0.875
chr2	225560001	226120000	A.1.2.1.2.2.2.2.1.1.2.1	0.783573806881243	.	225560001	226120000	#FF4848	1	0.875
chr2	226120001	226240000	A.2.2.1.1.1.2.1	0.586015538290788	.	226120001	226240000	#FFDADA	1	0.625
chr2	226240001	226480000	A.2.1.1.2.2.2.1.2	0.633740288568257	.	226240001	226480000	#FF9191	1	0.75
chr2	226480001	226840000	A.2.1.1.1.1.2.2.1.2.1	0.685904550499445	.	226480001	226840000	#FF9191	1	0.75
chr2	226840001	227120000	A.1.2.1.2.1.1.2.2.1.1	0.81354051054384	.	226840001	227120000	#FF4848	1	0.875
chr2	227120001	227240000	A.1.2.2.2.1.2.1.2.2.2	0.725860155382908	.	227120001	227240000	#FF4848	1	0.875
chr2	227240001	227480000	A.1.2.1.2.1.1.2.1.1.2	0.815760266370699	.	227240001	227480000	#FF4848	1	0.875
chr2	227480001	227640000	A.1.2.1.2.2.2.2.2.2	0.778024417314095	.	227480001	227640000	#FF4848	1	0.875
chr2	227640001	227720000	A.2.1.1.2.2.2.2.2.1.1	0.631520532741398	.	227640001	227720000	#FF9191	1	0.75
chr2	227720001	227840000	A.2.1.1.2.2.2.2.2.2	0.629300776914539	.	227720001	227840000	#FF9191	1	0.75
chr2	227840001	228040000	A.2.1.2.2.1.1.2.2.2	0.609322974472808	.	227840001	228040000	#FF9191	1	0.75
chr2	228040001	228160000	A.2.1.2.2.2.2.1.2	0.592674805771365	.	228040001	228160000	#FF9191	1	0.75
chr2	228160001	228440000	A.1.2.1.2.2.2.2.2.1.1	0.780244173140955	.	228160001	228440000	#FF4848	1	0.875
chr2	228440001	228720000	A.2.1.1.1.1.2.2.1.2.2	0.684794672586016	.	228440001	228720000	#FF9191	1	0.75
chr2	228720001	229000000	B.1.1.2.2.1.2.2.1	0.433962264150943	.	228720001	229000000	#DADAFF	1	0.5
chr2	229000001	229080000	B.1.2.1.2.1.2.2.2.1	0.378468368479467	.	229000001	229080000	#9191FF	1	0.375
chr2	229080001	229240000	B.1.2.2.2.1.1.2.1.1	0.332963374028857	.	229080001	229240000	#9191FF	1	0.375
chr2	229240001	229360000	B.1.2.2.1.1.1.1.1.2	0.369589345172031	.	229240001	229360000	#9191FF	1	0.375
chr2	229360001	229840000	B.2.1.1.1.1.1.1.2.1.2.2	0.311875693673696	.	229360001	229840000	#4848FF	1	0.25
chr2	229840001	230120000	B.2.1.2.1.2.2.1.1.2.1	0.190899001109878	.	229840001	230120000	#4848FF	1	0.25
chr2	230120001	230600000	B.1.2.1.2.1.1.1.1.2.1	0.394006659267481	.	230120001	230600000	#9191FF	1	0.375
chr2	230600001	230840000	A.1.2.2.2.1.2.1.2.1	0.728079911209767	.	230600001	230840000	#FF4848	1	0.875
chr2	230840001	231240000	A.1.2.1.2.2.2.2.1.1.1	0.784683684794673	.	230840001	231240000	#FF4848	1	0.875
chr2	231240001	231320000	A.2.1.1.2.2.2.1.1	0.634850166481687	.	231240001	231320000	#FF9191	1	0.75
chr2	231320001	231480000	A.1.2.2.2.1.2.1.2.2.1	0.726970033296337	.	231320001	231480000	#FF4848	1	0.875
chr2	231480001	231720000	A.1.1.2.2.2.2.2.2.1	0.856825749167592	.	231480001	231720000	#FF0000	1	1
chr2	231720001	231920000	A.1.1.2.2.2.2.1.2.2.1.2	0.866814650388457	.	231720001	231920000	#FF0000	1	1
chr2	231920001	232320000	A.1.1.2.1.1.1.1.1	0.952275249722531	.	231920001	232320000	#FF0000	1	1
chr2	232320001	232480000	A.1.2.2.1.2.2.2.1	0.742508324084351	.	232320001	232480000	#FF4848	1	0.875
chr2	232480001	232680000	A.1.2.1.1.2.1.1.2.2.1	0.830188679245283	.	232480001	232680000	#FF4848	1	0.875
chr2	232680001	232800000	A.2.1.1.2.1.2.2.1.1	0.648168701442841	.	232680001	232800000	#FF9191	1	0.75
chr2	232800001	232880000	A.2.1.2.1.1.1.1.1	0.62819089900111	.	232800001	232880000	#FF9191	1	0.75
chr2	232880001	233160000	A.1.2.2.1.2.1.2.1.2.2.2.2	0.746947835738069	.	232880001	233160000	#FF4848	1	0.875
chr2	233160001	233360000	A.1.2.2.1.2.1.2.1.2.2.2.1	0.748057713651498	.	233160001	233360000	#FF4848	1	0.875
chr2	233360001	233680000	A.1.2.1.1.1.2.2.1.2.2.1	0.840177580466149	.	233360001	233680000	#FF4848	1	0.875
chr2	233680001	233880000	A.1.2.1.1.1.2.2.1.1	0.842397336293008	.	233680001	233880000	#FF4848	1	0.875
chr2	233880001	234000000	A.2.1.1.2.1.2.2.2.2.1.2	0.643729189789123	.	233880001	234000000	#FF9191	1	0.75
chr2	234080001	234160000	A.2.1.2.1.1.1.1.2	0.62708102108768	.	234080001	234160000	#FF9191	1	0.75
chr2	234160001	234680000	A.1.1.2.2.2.2.2.1.1.2.1	0.862375138734739	.	234160001	234680000	#FF0000	1	1
chr2	234680001	234760000	A.2.1.2.1.2.1.1.1.2	0.621531631520533	.	234680001	234760000	#FF9191	1	0.75
chr2	234760001	235080000	A.1.2.2.1.2.1.1.1.2	0.759156492785794	.	234760001	235080000	#FF4848	1	0.875
chr2	235080001	235400000	A.1.1.2.2.2.2.2.1.1.2.2	0.86126526082131	.	235080001	235400000	#FF0000	1	1
chr2	235400001	235520000	A.2.1.1.2.1.2.1.1.2	0.6503884572697	.	235400001	235520000	#FF9191	1	0.75
chr2	235520001	235720000	A.1.2.2.1.2.1.2.1.1.2	0.752497225305216	.	235520001	235720000	#FF4848	1	0.875
chr2	235720001	235960000	A.1.1.2.2.2.2.2.1.1.1	0.863485016648169	.	235720001	235960000	#FF0000	1	1
chr2	235960001	236280000	A.1.2.1.1.2.1.1.2.1	0.831298557158713	.	235960001	236280000	#FF4848	1	0.875
chr2	236280001	236440000	A.1.2.2.1.2.1.2.1.2.2.1.1	0.750277469478357	.	236280001	236440000	#FF4848	1	0.875
chr2	236440001	236480000	A.1.2.2.1.2.1.2.1.2.1	0.751387347391787	.	236440001	236480000	#FF4848	1	0.875
chr2	236520001	236760000	A.1.2.2.1.2.1.2.1.2.1	0.751387347391787	.	236520001	236760000	#FF4848	1	0.875
chr2	236760001	236880000	A.2.2.1.2.1.2.1	0.559378468368479	.	236760001	236880000	#FFDADA	1	0.625
chr2	236880001	237040000	A.2.2.1.1.1.1.2.2	0.587125416204218	.	236880001	237040000	#FFDADA	1	0.625
chr2	237040001	237640000	A.2.2.1.1.1.1.1	0.589345172031077	.	237040001	237640000	#FFDADA	1	0.625
chr2	237640001	238040000	A.2.1.1.2.2.1.1.2.1.2	0.639289678135405	.	237640001	238040000	#FF9191	1	0.75
chr2	238040001	238200000	A.1.2.2.1.2.1.2.1.2.2.1.2	0.749167591564928	.	238040001	238200000	#FF4848	1	0.875
chr2	238200001	238640000	A.1.1.2.2.2.2.2.1.2.1	0.86015538290788	.	238200001	238640000	#FF0000	1	1
chr2	238640001	238960000	A.1.2.1.1.1.2.2.1.2.2.2	0.839067702552719	.	238640001	238960000	#FF4848	1	0.875
chr2	238960001	239160000	A.1.2.2.2.2.2.1.2.2	0.703662597114317	.	238960001	239160000	#FF4848	1	0.875
chr2	239160001	239440000	A.1.2.2.1.2.1.1.2.2.1	0.755826859045505	.	239160001	239440000	#FF4848	1	0.875
chr2	239440001	239760000	A.2.1.1.2.1.2.2.2.2.2	0.642619311875694	.	239440001	239760000	#FF9191	1	0.75
chr2	239760001	239800000	A.1.2.2.1.2.1.2.1.1.1	0.753607103218646	.	239760001	239800000	#FF4848	1	0.875
chr2	239840001	240160000	A.1.2.2.1.2.1.2.1.1.1	0.753607103218646	.	239840001	240160000	#FF4848	1	0.875
chr2	240160001	240320000	A.2.1.1.2.1.2.2.2.2.1.1	0.644839067702553	.	240160001	240320000	#FF9191	1	0.75
chr2	240320001	240480000	A.2.1.2.1.2.1.1.1.1	0.622641509433962	.	240320001	240480000	#FF9191	1	0.75
chr2	240480001	240760000	A.2.1.1.2.1.2.2.1.2	0.647058823529412	.	240480001	240760000	#FF9191	1	0.75
chr2	240760001	240880000	A.2.2.1.2.1.2.2	0.55826859045505	.	240760001	240880000	#FFDADA	1	0.625
chr2	240880001	241200000	A.1.2.2.1.2.1.2.2	0.745837957824639	.	240880001	241200000	#FF4848	1	0.875
chr2	241200001	241560000	A.1.2.1.1.2.1.1.2.2.2	0.829078801331854	.	241200001	241560000	#FF4848	1	0.875
chr2	241560001	241600000	A.2.1.2.1.2.1.1.2	0.620421753607103	.	241560001	241600000	#FF9191	1	0.75
chr2	241640001	241760000	A.2.1.2.1.2.1.1.2	0.620421753607103	.	241640001	241760000	#FF9191	1	0.75
chr2	241760001	242080000	A.1.2.1.1.2.1.2.2.1	0.825749167591565	.	241760001	242080000	#FF4848	1	0.875
chr2	242080001	242240000	A.2.1.1.2.1.2.2.2.1	0.645948945615982	.	242080001	242240000	#FF9191	1	0.75
chr2	242240001	242400000	A.1.2.2.2.2.2.1.1.2	0.705882352941177	.	242240001	242400000	#FF4848	1	0.875
chr2	242400001	242840000	A.1.2.2.1.2.1.1.1.1	0.760266370699223	.	242400001	242840000	#FF4848	1	0.875
chr2	242840001	243080000	A.2.1.2.1.1.1.2	0.625971143174251	.	242840001	243080000	#FF9191	1	0.75
chr3	40001	200000	B.2.1.2.2.2.1.2.1.1	0.158113730929265	.	40001	200000	#4848FF	1	0.25
chr3	200001	520000	B.2.2.1.1.1.2.1.1.1	0.134535367545076	.	200001	520000	#0000FF	1	0.125
chr3	520001	840000	B.2.2.1.1.1.2.2.2.2	0.127600554785021	.	520001	840000	#0000FF	1	0.125
chr3	840001	920000	B.1.2.2.1.2.2.1	0.324549237170596	.	840001	920000	#9191FF	1	0.375
chr3	920001	1480000	B.2.2.2.2.2.1	0.00416088765603329	.	920001	1480000	#0000FF	1	0.125
chr3	1480001	1800000	B.2.2.1.1.1.2.2.2.1	0.128987517337032	.	1480001	1800000	#0000FF	1	0.125
chr3	1800001	2040000	B.2.2.1.1.1.1.1.1.2.2	0.140083217753121	.	1800001	2040000	#0000FF	1	0.125
chr3	2040001	2440000	B.2.2.2.1.2.1.2.1.1.2	0.0388349514563107	.	2040001	2440000	#0000FF	1	0.125
chr3	2440001	2760000	B.2.2.1.1.1.2.1.1.2	0.133148404993065	.	2440001	2760000	#0000FF	1	0.125
chr3	2760001	3120000	B.2.1.2.1.1.1.2.1.2.2	0.221914008321775	.	2760001	3120000	#4848FF	1	0.25
chr3	3120001	3240000	B.1.1.1.1.2.1.1.1.1	0.49375866851595	.	3120001	3240000	#DADAFF	1	0.5
chr3	3240001	3640000	B.2.1.1.1.2.2.1.2.2	0.269070735090153	.	3240001	3640000	#4848FF	1	0.25
chr3	3640001	3800000	A.2.2.2.2.1.1.2.2.2	0.511789181692094	.	3640001	3800000	#FFDADA	1	0.625
chr3	3800001	4040000	B.1.2.2.1.1.2.1.2	0.335644937586685	.	3800001	4040000	#9191FF	1	0.375
chr3	4040001	4160000	A.2.2.2.2.1.1.2.2.1	0.513176144244105	.	4040001	4160000	#FFDADA	1	0.625
chr3	4160001	4320000	B.1.1.2.2.2.2.2.1.2	0.410540915395284	.	4160001	4320000	#DADAFF	1	0.5
chr3	4320001	4720000	B.1.1.2.2.2.2.2.1.1	0.411927877947295	.	4320001	4720000	#DADAFF	1	0.5
chr3	4720001	5080000	A.1.2.1.1.2.1.2.1.2.2	0.798890429958391	.	4720001	5080000	#FF4848	1	0.875
chr3	5080001	5280000	A.2.1.1.1.2.2.1	0.636615811373093	.	5080001	5280000	#FF9191	1	0.75
chr3	5280001	5480000	B.1.1.2.2.2.2.2.2	0.409153952843273	.	5280001	5480000	#DADAFF	1	0.5
chr3	5480001	5760000	B.2.2.1.1.1.1.1.1.2.1.2	0.141470180305132	.	5480001	5760000	#0000FF	1	0.125
chr3	5760001	5880000	B.2.1.1.1.2.2.2	0.267683772538141	.	5760001	5880000	#4848FF	1	0.25
chr3	5880001	6040000	B.2.1.2.1.1.1.1	0.226074895977809	.	5880001	6040000	#4848FF	1	0.25
chr3	6040001	6200000	B.1.2.1.2.2.2.2.1	0.343966712898752	.	6040001	6200000	#9191FF	1	0.375
chr3	6200001	6480000	B.2.1.2.2.2.1.1.2.1.2	0.160887656033287	.	6200001	6480000	#4848FF	1	0.25
chr3	6480001	6760000	B.2.1.2.1.1.2.1.2	0.217753120665742	.	6480001	6760000	#4848FF	1	0.25
chr3	6760001	6920000	B.1.2.2.1.2.2.2.2	0.321775312066574	.	6760001	6920000	#9191FF	1	0.375
chr3	6920001	7320000	B.2.2.2.1.2.1.1	0.042995839112344	.	6920001	7320000	#0000FF	1	0.125
chr3	7320001	7440000	B.2.1.1.2.2.2.2	0.22746185852982	.	7320001	7440000	#4848FF	1	0.25
chr3	7440001	7720000	B.1.2.2.1.1.1.2.2	0.338418862690707	.	7440001	7720000	#9191FF	1	0.375
chr3	7720001	8080000	B.1.1.2.2.2.1.1.2	0.421636615811373	.	7720001	8080000	#DADAFF	1	0.5
chr3	8080001	8480000	B.1.2.2.1.1.2.2.1	0.334257975034674	.	8080001	8480000	#9191FF	1	0.375
chr3	8480001	8680000	A.2.1.1.1.2.1.1.2.2	0.64493758668516	.	8480001	8680000	#FF9191	1	0.75
chr3	8680001	8960000	A.1.1.2.2.2.2.2.1.2	0.844660194174757	.	8680001	8960000	#FF0000	1	1
chr3	8960001	9160000	A.1.2.1.1.1.1.1.1.2	0.832177531206657	.	8960001	9160000	#FF4848	1	0.875
chr3	9160001	9440000	A.1.1.2.1.2.1.1.1.1.2	0.914008321775312	.	9160001	9440000	#FF0000	1	1
chr3	9440001	9560000	A.1.2.1.2.2.2.2.1	0.742024965325936	.	9440001	9560000	#FF4848	1	0.875
chr3	9560001	9720000	A.1.2.2.2.1.2.1.1.1	0.685159500693481	.	9560001	9720000	#FF4848	1	0.875
chr3	9720001	9880000	A.1.2.1.2.2.2.2.2	0.740638002773925	.	9720001	9880000	#FF4848	1	0.875
chr3	9880001	10160000	A.1.1.1.2.1.1.2.2.1	0.961165048543689	.	9880001	10160000	#FF0000	1	1
chr3	10200001	10320000	A.1.1.1.2.1.1.2.2.1	0.961165048543689	.	10200001	10320000	#FF0000	1	1
chr3	10320001	10560000	A.1.2.2.2.1.1.1.1.1	0.693481276005548	.	10320001	10560000	#FF4848	1	0.875
chr3	10560001	10720000	A.2.1.1.2.1.2.1.2	0.622746185852982	.	10560001	10720000	#FF9191	1	0.75
chr3	10720001	10840000	A.2.1.1.2.1.2.2.1.1.2	0.61997226074896	.	10720001	10840000	#FF9191	1	0.75
chr3	10840001	11080000	A.1.2.1.2.2.1.1.1.1	0.761442441054092	.	10840001	11080000	#FF4848	1	0.875
chr3	11080001	11400000	A.1.1.2.1.1.2.1.2	0.922330097087379	.	11080001	11400000	#FF0000	1	1
chr3	11400001	11600000	A.2.1.1.2.2.2.1.1.1	0.611650485436893	.	11400001	11600000	#FF9191	1	0.75
chr3	11600001	11800000	A.1.2.1.2.2.1.1.1.2.2	0.758668515950069	.	11600001	11800000	#FF4848	1	0.875
chr3	11800001	11880000	A.2.1.1.2.1.2.2.1.2	0.618585298196949	.	11800001	11880000	#FF9191	1	0.75
chr3	11880001	12160000	A.2.1.1.2.2.2.1.1.2	0.610263522884882	.	11880001	12160000	#FF9191	1	0.75
chr3	12160001	12640000	A.1.1.1.2.1.1.1.2.1	0.966712898751734	.	12160001	12640000	#FF0000	1	1
chr3	12640001	12720000	A.2.1.1.2.2.1.1	0.615811373092926	.	12640001	12720000	#FF9191	1	0.75
chr3	12720001	12800000	A.1.2.2.2.1.2.1.1.2	0.68377253814147	.	12720001	12800000	#FF4848	1	0.875
chr3	12800001	12920000	A.1.2.2.2.1.2.1.2.2	0.680998613037448	.	12800001	12920000	#FF4848	1	0.875
chr3	12920001	13000000	A.2.1.1.2.2.2.1.2	0.608876560332871	.	12920001	13000000	#FF9191	1	0.75
chr3	13000001	13200000	A.1.1.2.2.1.1.2.2.1	0.880721220527046	.	13000001	13200000	#FF0000	1	1
chr3	13200001	13440000	A.1.2.1.2.1.1.1.1.2.2	0.779472954230236	.	13200001	13440000	#FF4848	1	0.875
chr3	13480001	13520000	A.1.2.1.2.1.1.1.1.2.2	0.779472954230236	.	13480001	13520000	#FF4848	1	0.875
chr3	13520001	13760000	A.1.2.1.2.2.1.1.2	0.757281553398058	.	13520001	13760000	#FF4848	1	0.875
chr3	13760001	13960000	A.1.2.1.2.2.2.1.1.1.1	0.748959778085992	.	13760001	13960000	#FF4848	1	0.875
chr3	13960001	14160000	A.1.2.2.2.1.1.1.1.2	0.692094313453537	.	13960001	14160000	#FF4848	1	0.875
chr3	14160001	14480000	A.1.1.1.2.1.1.2.2.2	0.959778085991678	.	14160001	14480000	#FF0000	1	1
chr3	14480001	14720000	A.1.1.2.2.1.1.2.2.2	0.879334257975035	.	14480001	14720000	#FF0000	1	1
chr3	14720001	15000000	A.1.1.2.1.1.2.1.1	0.92371705963939	.	14720001	15000000	#FF0000	1	1
chr3	15000001	15160000	A.1.2.1.2.2.1.1.1.2.1	0.76005547850208	.	15000001	15160000	#FF4848	1	0.875
chr3	15160001	15440000	A.1.1.2.1.2.1.1.1.1.1	0.915395284327323	.	15160001	15440000	#FF0000	1	1
chr3	15440001	15680000	A.1.1.2.1.2.2.2.2.2.1	0.890429958391123	.	15440001	15680000	#FF0000	1	1
chr3	15680001	15920000	A.1.1.2.1.2.2.1.1.1	0.900138696255201	.	15680001	15920000	#FF0000	1	1
chr3	15920001	16080000	A.2.1.2.1.1.2.2	0.597780859916782	.	15920001	16080000	#FF9191	1	0.75
chr3	16080001	16320000	A.1.2.1.1.2.1.2.1.1	0.801664355062413	.	16080001	16320000	#FF4848	1	0.875
chr3	16320001	16600000	A.2.2.1.2.1.1.1.2	0.545076282940361	.	16320001	16600000	#FFDADA	1	0.625
chr3	16600001	16880000	B.1.2.1.2.2.2.1.1	0.346740638002774	.	16600001	16880000	#9191FF	1	0.375
chr3	16880001	17120000	B.1.1.2.2.2.2.1.1.1	0.418862690707351	.	16880001	17120000	#DADAFF	1	0.5
chr3	17120001	17240000	B.1.1.2.2.2.1.1.1	0.423023578363384	.	17120001	17240000	#DADAFF	1	0.5
chr3	17240001	17560000	B.1.1.1.2.1.1.2.1.2.2	0.474341192787795	.	17240001	17560000	#DADAFF	1	0.5
chr3	17560001	17840000	A.2.2.2.2.1.1.2.1.1.2	0.515950069348128	.	17560001	17840000	#FFDADA	1	0.625
chr3	17840001	18200000	B.1.2.2.1.1.2.1.1	0.337031900138696	.	17840001	18200000	#9191FF	1	0.375
chr3	18200001	18600000	B.2.2.1.1.1.1.1.1.2.1.1	0.142857142857143	.	18200001	18600000	#0000FF	1	0.125
chr3	18600001	18760000	B.2.1.1.1.2.1.2.1	0.274618585298197	.	18600001	18760000	#4848FF	1	0.25
chr3	18760001	18920000	B.1.2.2.1.2.2.2.1	0.323162274618585	.	18760001	18920000	#9191FF	1	0.375
chr3	18920001	19080000	B.2.1.2.2.2.1.1.2.2	0.159500693481276	.	18920001	19080000	#4848FF	1	0.25
chr3	19080001	19720000	B.2.2.2.1.2.1.2.1.2	0.0374479889042996	.	19080001	19720000	#0000FF	1	0.125
chr3	19720001	19960000	B.1.2.1.1.2.2.2.1	0.386962552011096	.	19720001	19960000	#9191FF	1	0.375
chr3	19960001	20240000	A.2.1.2.2.1.2.1.2	0.574202496532594	.	19960001	20240000	#FF9191	1	0.75
chr3	20240001	20400000	B.1.1.2.2.2.2.1.2.2.1	0.414701803051318	.	20240001	20400000	#DADAFF	1	0.5
chr3	20400001	20600000	B.2.1.2.2.2.1.1.2.1.1	0.162274618585298	.	20400001	20600000	#4848FF	1	0.25
chr3	20600001	20800000	B.2.1.2.2.2.1.2.1.2	0.156726768377254	.	20600001	20800000	#4848FF	1	0.25
chr3	20800001	21120000	B.2.2.1.1.1.2.2.1	0.130374479889043	.	20800001	21120000	#0000FF	1	0.125
chr3	21120001	21400000	B.2.2.1.1.1.1.1.2.1	0.13869625520111	.	21120001	21400000	#0000FF	1	0.125
chr3	21400001	21800000	B.2.2.1.2.2.2.2.1	0.0596393897364771	.	21400001	21800000	#0000FF	1	0.125
chr3	21800001	22160000	B.2.1.2.2.2.1.2.2	0.155339805825243	.	21800001	22160000	#4848FF	1	0.25
chr3	22160001	22560000	B.2.2.1.2.2.2.2.2	0.058252427184466	.	22160001	22560000	#0000FF	1	0.125
chr3	22560001	22760000	B.2.1.1.1.2.2.1.1	0.271844660194175	.	22560001	22760000	#4848FF	1	0.25
chr3	22760001	23040000	B.1.2.1.1.2.2.1	0.388349514563107	.	22760001	23040000	#9191FF	1	0.375
chr3	23040001	23520000	A.1.2.1.1.2.1.1.1	0.804438280166435	.	23040001	23520000	#FF4848	1	0.875
chr3	23520001	23680000	A.1.2.1.1.2.1.2.1.2.1	0.800277392510402	.	23520001	23680000	#FF4848	1	0.875
chr3	23680001	24000000	A.1.2.1.1.1.1.2.1.2	0.82246879334258	.	23680001	24000000	#FF4848	1	0.875
chr3	24000001	24320000	A.1.2.2.1.2.1.1.1.1	0.717059639389736	.	24000001	24320000	#FF4848	1	0.875
chr3	24320001	24720000	A.1.1.2.1.2.2.1.2	0.895977808599168	.	24320001	24720000	#FF0000	1	1
chr3	24720001	25080000	B.1.2.1.2.2.2.2.2	0.342579750346741	.	24720001	25080000	#9191FF	1	0.375
chr3	25080001	25400000	B.1.2.2.1.1.2.2.2	0.332871012482663	.	25080001	25400000	#9191FF	1	0.375
chr3	25400001	25520000	B.1.1.1.2.1.1.2.2.2	0.471567267683773	.	25400001	25520000	#DADAFF	1	0.5
chr3	25520001	25920000	B.1.1.2.2.2.1.2	0.420249653259362	.	25520001	25920000	#DADAFF	1	0.5
chr3	25920001	26200000	B.2.2.1.1.1.1.1.2.2	0.137309292649098	.	25920001	26200000	#0000FF	1	0.125
chr3	26200001	26280000	B.2.1.2.1.1.1.2.2	0.220527045769764	.	26200001	26280000	#4848FF	1	0.25
chr3	26280001	26600000	B.2.2.2.1.2.1.2.1.1.1.1	0.0416088765603329	.	26280001	26600000	#0000FF	1	0.125
chr3	26600001	27160000	B.2.2.1.1.1.2.1.2	0.131761442441054	.	26600001	27160000	#0000FF	1	0.125
chr3	27160001	27360000	B.1.1.2.2.2.2.1.2.2.2	0.413314840499307	.	27160001	27360000	#DADAFF	1	0.5
chr3	27360001	27760000	A.2.1.1.1.2.1.1.2.1	0.646324549237171	.	27360001	27760000	#FF9191	1	0.75
chr3	27760001	28320000	B.1.2.1.1.2.2.2.2	0.385575589459085	.	27760001	28320000	#9191FF	1	0.375
chr3	28320001	28440000	A.2.2.2.2.1.1.2.1.1.1	0.517337031900139	.	28320001	28440000	#FFDADA	1	0.625
chr3	28440001	28960000	A.1.2.2.1.2.2.2.2.2	0.694868238557559	.	28440001	28960000	#FF4848	1	0.875
chr3	28960001	29040000	A.2.2.1.2.1.1.1.1	0.546463245492372	.	28960001	29040000	#FFDADA	1	0.625
chr3	29040001	29760000	A.1.1.1.2.2.1.2.1.1	0.943134535367545	.	29040001	29760000	#FF0000	1	1
chr3	29760001	30040000	A.1.2.2.1.1.2.1.1	0.728155339805825	.	29760001	30040000	#FF4848	1	0.875
chr3	30040001	30160000	A.2.1.1.1.1.1.2.1	0.662968099861304	.	30040001	30160000	#FF9191	1	0.75
chr3	30160001	30440000	A.1.1.2.1.2.1.1.1.2.1.2	0.91123439667129	.	30160001	30440000	#FF0000	1	1
chr3	30440001	30720000	A.1.1.2.1.2.1.1.1.2.1.1	0.912621359223301	.	30440001	30720000	#FF0000	1	1
chr3	30720001	31040000	A.1.1.1.2.2.1.2.1.2	0.941747572815534	.	30720001	31040000	#FF0000	1	1
chr3	31040001	31160000	A.1.2.2.2.2.1.2.2	0.672676837725381	.	31040001	31160000	#FF4848	1	0.875
chr3	31160001	31400000	A.1.1.2.1.1.2.2.1.2.2	0.918169209431345	.	31160001	31400000	#FF0000	1	1
chr3	31400001	31600000	A.1.1.2.2.1.1.2.1.1	0.883495145631068	.	31400001	31600000	#FF0000	1	1
chr3	31600001	31760000	A.1.2.1.2.1.1.2.2.2.1	0.771151178918169	.	31600001	31760000	#FF4848	1	0.875
chr3	31760001	32280000	A.1.1.1.1.2.1.2.1.2	0.983356449375867	.	31760001	32280000	#FF0000	1	1
chr3	32280001	32600000	A.1.1.1.1.1.2.2.2	0.991678224687933	.	32280001	32600000	#FF0000	1	1
chr3	32600001	32760000	A.1.2.1.2.1.1.2.1	0.773925104022191	.	32600001	32760000	#FF4848	1	0.875
chr3	32760001	32960000	A.1.1.2.2.1.1.2.1.2	0.882108183079057	.	32760001	32960000	#FF0000	1	1
chr3	32960001	33160000	A.1.1.2.2.2.2.2.1.1	0.846047156726768	.	32960001	33160000	#FF0000	1	1
chr3	33160001	33520000	A.1.1.1.2.2.1.1.1.1	0.950069348127601	.	33160001	33520000	#FF0000	1	1
chr3	33520001	33880000	A.1.1.2.1.2.2.1.1.2.1	0.89875173370319	.	33520001	33880000	#FF0000	1	1
chr3	33880001	34080000	B.1.1.1.2.1.1.2.2.1	0.472954230235784	.	33880001	34080000	#DADAFF	1	0.5
chr3	34080001	34320000	B.1.1.2.2.2.2.1.2.1	0.416088765603329	.	34080001	34320000	#DADAFF	1	0.5
chr3	34320001	34480000	B.2.2.1.1.1.1.1.1.1.1	0.145631067961165	.	34320001	34480000	#0000FF	1	0.125
chr3	34480001	34680000	B.2.2.1.1.1.1.1.1.1.2	0.144244105409154	.	34480001	34680000	#0000FF	1	0.125
chr3	34680001	34840000	B.2.1.2.1.1.1.2.1.2.1	0.223300970873786	.	34680001	34840000	#4848FF	1	0.25
chr3	34840001	35080000	B.2.2.2.1.2.1.2.2	0.0360610263522885	.	34840001	35080000	#0000FF	1	0.125
chr3	35080001	35160000	B.2.1.2.1.1.1.2.1.1	0.224687933425798	.	35080001	35160000	#4848FF	1	0.25
chr3	35160001	35520000	B.2.2.2.1.2.2.2.1.2	0.0277392510402219	.	35160001	35520000	#0000FF	1	0.125
chr3	35520001	35880000	B.2.2.2.1.2.1.2.1.1.1.2	0.0402219140083218	.	35520001	35880000	#0000FF	1	0.125
chr3	35880001	36160000	B.2.1.2.1.1.2.2.1	0.216366158113731	.	35880001	36160000	#4848FF	1	0.25
chr3	36160001	36360000	B.1.1.1.2.1.1.2.1.1.2	0.477115117891817	.	36160001	36360000	#DADAFF	1	0.5
chr3	36360001	36640000	B.1.1.1.2.1.1.2.1.2.1	0.475728155339806	.	36360001	36640000	#DADAFF	1	0.5
chr3	36640001	37000000	A.2.2.1.1.1.2.2.2.2	0.554785020804438	.	36640001	37000000	#FFDADA	1	0.625
chr3	37000001	37280000	A.1.1.2.1.2.2.1.1.2.2	0.897364771151179	.	37000001	37280000	#FF0000	1	1
chr3	37280001	37560000	A.1.1.2.1.2.2.2.1.1	0.894590846047157	.	37280001	37560000	#FF0000	1	1
chr3	37560001	37880000	A.1.1.1.1.2.2.1.2	0.977808599167822	.	37560001	37880000	#FF0000	1	1
chr3	37880001	38040000	A.1.1.2.1.2.2.2.2.2.2	0.889042995839112	.	37880001	38040000	#FF0000	1	1
chr3	38040001	38360000	A.1.1.1.2.2.1.1.2.1	0.945908460471567	.	38040001	38360000	#FF0000	1	1
chr3	38360001	38560000	A.1.2.1.1.1.2.2.1.2.1	0.811373092926491	.	38360001	38560000	#FF4848	1	0.875
chr3	38560001	38760000	A.1.2.2.2.2.1.1.1.1	0.678224687933426	.	38560001	38760000	#FF4848	1	0.875
chr3	38760001	39080000	A.2.1.2.2.2.2	0.567267683772538	.	38760001	39080000	#FF9191	1	0.75
chr3	39080001	39280000	A.1.2.1.1.1.2.1.2.2	0.814147018030513	.	39080001	39280000	#FF4848	1	0.875
chr3	39280001	39560000	A.1.1.2.2.2.2.2.2.2	0.841886269070735	.	39280001	39560000	#FF0000	1	1
chr3	39560001	40360000	A.2.1.1.1.2.2.2.2	0.63245492371706	.	39560001	40360000	#FF9191	1	0.75
chr3	40360001	40600000	A.1.2.1.1.1.2.2.1.2.2	0.80998613037448	.	40360001	40600000	#FF4848	1	0.875
chr3	40600001	41080000	A.2.2.1.2.2.1	0.536754507628294	.	40600001	41080000	#FFDADA	1	0.625
chr3	41080001	41320000	A.1.2.2.1.1.2.1.2.2	0.725381414701803	.	41080001	41320000	#FF4848	1	0.875
chr3	41320001	41640000	A.2.1.1.2.2.2.2.2.1	0.604715672676838	.	41320001	41640000	#FF9191	1	0.75
chr3	41640001	41920000	A.2.1.2.1.2.2.1.1	0.588072122052705	.	41640001	41920000	#FF9191	1	0.75
chr3	41920001	42280000	A.1.1.2.1.2.1.1.1.2.2	0.909847434119279	.	41920001	42280000	#FF0000	1	1
chr3	42280001	42600000	A.1.1.2.1.1.2.2.1.2.1	0.919556171983356	.	42280001	42600000	#FF0000	1	1
chr3	42600001	42800000	A.1.1.2.1.1.2.2.2	0.916782246879334	.	42600001	42800000	#FF0000	1	1
chr3	42800001	42960000	A.1.2.2.2.2.1.2.1	0.674063800277393	.	42800001	42960000	#FF4848	1	0.875
chr3	42960001	43320000	A.1.2.1.2.1.1.2.2.1	0.77253814147018	.	42960001	43320000	#FF4848	1	0.875
chr3	43320001	43640000	A.1.2.1.2.1.1.2.2.2.2	0.769764216366158	.	43320001	43640000	#FF4848	1	0.875
chr3	43640001	43760000	A.2.1.1.2.1.2.2.1.1.1	0.621359223300971	.	43640001	43760000	#FF9191	1	0.75
chr3	43760001	43960000	A.2.1.1.2.1.2.2.2	0.617198335644938	.	43760001	43960000	#FF9191	1	0.75
chr3	43960001	44320000	A.1.2.2.2.2.1.1.1.2	0.676837725381415	.	43960001	44320000	#FF4848	1	0.875
chr3	44320001	44440000	A.2.1.1.2.2.2.2.2.2	0.603328710124827	.	44320001	44440000	#FF9191	1	0.75
chr3	44440001	44520000	A.2.1.2.2.2.1.1	0.57004160887656	.	44440001	44520000	#FF9191	1	0.75
chr3	44520001	44800000	A.2.1.1.2.2.2.2.1.2	0.606102635228849	.	44520001	44800000	#FF9191	1	0.75
chr3	44800001	45000000	A.1.2.2.2.2.1.1.2	0.675450762829404	.	44800001	45000000	#FF4848	1	0.875
chr3	45000001	45240000	A.1.2.1.2.1.1.1.1.2.1.2	0.780859916782247	.	45000001	45240000	#FF4848	1	0.875
chr3	45240001	45680000	A.1.1.1.2.1.1.1.2.2	0.965325936199723	.	45240001	45680000	#FF0000	1	1
chr3	45680001	45920000	A.1.1.2.1.1.2.2.1.1	0.920943134535368	.	45680001	45920000	#FF0000	1	1
chr3	45920001	46200000	A.1.1.2.2.1.1.1.1.2	0.88626907073509	.	45920001	46200000	#FF0000	1	1
chr3	46240001	46280000	A.1.1.2.2.1.1.1.1.2	0.88626907073509	.	46240001	46280000	#FF0000	1	1
chr3	46280001	46400000	A.1.2.2.2.1.1.2.2.1	0.687933425797503	.	46280001	46400000	#FF4848	1	0.875
chr3	46400001	46480000	A.2.1.1.2.1.1.2.1	0.626907073509015	.	46400001	46480000	#FF9191	1	0.75
chr3	46480001	46720000	A.1.2.1.2.2.2.1.1.2	0.744798890429958	.	46480001	46720000	#FF4848	1	0.875
chr3	46800001	46920000	A.2.1.1.2.1.1.1.2.1	0.629680998613038	.	46800001	46920000	#FF9191	1	0.75
chr3	46960001	47000000	A.2.1.1.2.1.1.1.2.1	0.629680998613038	.	46960001	47000000	#FF9191	1	0.75
chr3	47040001	47080000	A.2.1.1.2.1.1.1.2.1	0.629680998613038	.	47040001	47080000	#FF9191	1	0.75
chr3	47080001	47360000	A.1.2.1.2.2.2.1.2	0.743411927877947	.	47080001	47360000	#FF4848	1	0.875
chr3	47400001	47560000	A.1.2.1.2.2.2.1.2	0.743411927877947	.	47400001	47560000	#FF4848	1	0.875
chr3	47600001	47640000	A.1.2.1.2.2.2.1.2	0.743411927877947	.	47600001	47640000	#FF4848	1	0.875
chr3	47640001	47800000	A.1.1.2.2.1.1.1.1.1	0.887656033287101	.	47640001	47800000	#FF0000	1	1
chr3	47840001	47880000	A.1.1.2.2.1.1.1.1.1	0.887656033287101	.	47840001	47880000	#FF0000	1	1
chr3	47920001	48080000	A.1.1.2.2.1.1.1.1.1	0.887656033287101	.	47920001	48080000	#FF0000	1	1
chr3	48080001	48120000	A.1.2.1.2.1.1.1.2.1	0.778085991678225	.	48080001	48120000	#FF4848	1	0.875
chr3	48200001	48320000	A.1.2.1.2.1.1.1.2.1	0.778085991678225	.	48200001	48320000	#FF4848	1	0.875
chr3	48360001	48400000	A.1.2.1.2.1.1.1.2.1	0.778085991678225	.	48360001	48400000	#FF4848	1	0.875
chr3	48440001	48600000	A.1.2.1.2.1.1.1.2.1	0.778085991678225	.	48440001	48600000	#FF4848	1	0.875
chr3	48640001	48680000	A.1.2.1.2.1.1.1.2.1	0.778085991678225	.	48640001	48680000	#FF4848	1	0.875
chr3	48720001	48920000	A.1.2.1.2.1.1.1.2.1	0.778085991678225	.	48720001	48920000	#FF4848	1	0.875
chr3	49000001	49280000	A.2.1.1.2.1.1.1.2.2	0.628294036061026	.	49000001	49280000	#FF9191	1	0.75
chr3	49280001	49320000	A.1.1.1.2.1.2.1.2	0.952843273231623	.	49280001	49320000	#FF0000	1	1
chr3	49440001	49480000	A.1.1.1.2.1.2.1.2	0.952843273231623	.	49440001	49480000	#FF0000	1	1
[truncated: 8,399 more rows]
