# Supplementary material for: Systematic inference and comparison of multi-scale chromatin sub-compartments connects spatial organization to cell phenotypes
Source: Nat Commun. 2021 May 10;12:2439. doi: 10.1038/s41467-021-22666-3 (PMC8110550; doi:10.1038/s41467-021-22666-3)
Supplement: Supplementary file 5 — Supplementary Dataset 2 [file 41467_2021_22666_MOESM5_ESM.zip › Supplementary_Data_1_domain_hierarchies_127HiCmaps/HUVEC_vein_endothelium_binsize=10kb.bed]

#fields: chr, pos_start, pos_end, the full compartment label describing the position in the hierachy, normalized compartment domain rank, ., pos_start, pos_end, color based on eight compartment model (A.1.1 - B.2.2), 1, eight compartment score (A.1.1 to B.2.2: 8 to 1 devided by 8)
chr1	520001	540000	A.1.1.1.2.2.1.1.1	0.98166819431714	.	520001	540000	#FF0000	1	1
chr1	560001	590000	A.1.1.1.2.2.1.1.1	0.98166819431714	.	560001	590000	#FF0000	1	1
chr1	600001	610000	A.1.1.1.2.2.1.1.1	0.98166819431714	.	600001	610000	#FF0000	1	1
chr1	690001	1850000	A.1.1.1.2.2.1.1.1	0.98166819431714	.	690001	1850000	#FF0000	1	1
chr1	1850001	1990000	A.2.1.2.2.2.1.2.1.1.2.1.1	0.660861594867094	.	1850001	1990000	#FF9191	1	0.75
chr1	1990001	2130000	A.2.1.2.2.2.1.2.1.1.2.1.2	0.659945004582951	.	1990001	2130000	#FF9191	1	0.75
chr1	2130001	2250000	A.1.2.1.2.2.2.1	0.874427131072411	.	2130001	2250000	#FF4848	1	0.875
chr1	2250001	2340000	A.2.1.2.2.2.1.1.1.1	0.665444546287809	.	2250001	2340000	#FF9191	1	0.75
chr1	2340001	2520000	A.2.1.1.1.2.1.2.2.2	0.777268560953254	.	2340001	2520000	#FF9191	1	0.75
chr1	2520001	2580000	B.1.1.2.1.2.2.1.2	0.384051329055912	.	2520001	2580000	#DADAFF	1	0.5
chr1	2580001	2590000	B.1.2.1.2.1.2.2.1	0.306141154903758	.	2580001	2590000	#9191FF	1	0.375
chr1	2600001	2640000	B.1.2.1.2.1.2.2.1	0.306141154903758	.	2600001	2640000	#9191FF	1	0.375
chr1	2680001	2740000	B.1.2.1.2.1.2.2.1	0.306141154903758	.	2680001	2740000	#9191FF	1	0.375
chr1	2740001	2930000	B.1.2.2.1.1.2.1.1	0.267644362969753	.	2740001	2930000	#9191FF	1	0.375
chr1	2930001	2970000	B.1.2.2.1.1.1.2.1.2	0.270394133822181	.	2930001	2970000	#9191FF	1	0.375
chr1	2970001	3140000	B.1.2.2.1.1.2.1.2.2.1	0.265811182401467	.	2970001	3140000	#9191FF	1	0.375
chr1	3140001	3180000	B.1.2.2.1.1.2.1.2.1	0.26672777268561	.	3140001	3180000	#9191FF	1	0.375
chr1	3180001	3370000	B.1.1.2.1.2.2.2.1	0.383134738771769	.	3180001	3370000	#DADAFF	1	0.5
chr1	3370001	3410000	A.2.2.1.1.1.2.1.2	0.621448212648946	.	3370001	3410000	#FFDADA	1	0.625
chr1	3410001	3570000	A.1.2.2.2.1.1.2.2.1.1.2.2	0.826764436296975	.	3410001	3570000	#FF4848	1	0.875
chr1	3570001	3610000	B.1.1.1.1.1.2.1.1.1	0.482126489459212	.	3570001	3610000	#DADAFF	1	0.5
chr1	3610001	3650000	B.1.1.1.1.1.2.1.2.2	0.479376718606783	.	3610001	3650000	#DADAFF	1	0.5
chr1	3650001	3720000	A.2.2.1.1.1.1.2.2	0.629697525206233	.	3650001	3720000	#FFDADA	1	0.625
chr1	3720001	3780000	A.2.2.2.1.1.1.1.2.1	0.554537121906508	.	3720001	3780000	#FFDADA	1	0.625
chr1	3780001	3830000	B.1.1.1.1.1.2.2.2.2	0.476626947754354	.	3780001	3830000	#DADAFF	1	0.5
chr1	3830001	3850000	B.2.1.1.1.2.1.2.1.1	0.18698441796517	.	3830001	3850000	#4848FF	1	0.25
chr1	3990001	4240000	B.2.1.1.1.2.1.2.1.1	0.18698441796517	.	3990001	4240000	#4848FF	1	0.25
chr1	4240001	4510000	B.2.1.2.1.1.2.2.1.2	0.134738771769019	.	4240001	4510000	#4848FF	1	0.25
chr1	4510001	4650000	B.2.1.2.1.1.1.1.1.1.2	0.143904674610449	.	4510001	4650000	#4848FF	1	0.25
chr1	4650001	5430000	B.2.2.1.2.2.2.1	0.0302474793767186	.	4650001	5430000	#0000FF	1	0.125
chr1	5430001	5540000	B.2.1.2.1.1.1.1.1.1.1	0.144821264894592	.	5430001	5540000	#4848FF	1	0.25
chr1	5540001	5800000	B.2.1.1.1.2.1.2.1.2	0.186067827681027	.	5540001	5800000	#4848FF	1	0.25
chr1	5800001	5900000	B.1.2.2.1.1.2.1.2.2.2	0.264894592117324	.	5800001	5900000	#9191FF	1	0.375
chr1	5900001	6040000	B.1.2.1.2.1.2.1.2.1	0.308890925756187	.	5900001	6040000	#9191FF	1	0.375
chr1	6040001	6100000	B.1.1.1.1.1.2.1.2.1	0.480293308890926	.	6040001	6100000	#DADAFF	1	0.5
chr1	6100001	6240000	A.2.2.1.1.1.1.2.1	0.630614115490376	.	6100001	6240000	#FFDADA	1	0.625
chr1	6240001	6290000	A.2.1.2.2.2.1.1.2.1	0.663611365719523	.	6240001	6290000	#FF9191	1	0.75
chr1	6290001	6420000	A.1.2.2.2.1.1.2.2.1.1.1	0.828597616865261	.	6290001	6420000	#FF4848	1	0.875
chr1	6420001	6520000	A.1.2.2.1.2.1.1.2.1.2	0.852428964252979	.	6420001	6520000	#FF4848	1	0.875
chr1	6520001	6690000	A.1.2.1.1.2.2.2.1.1.2.1	0.902841429880843	.	6520001	6690000	#FF4848	1	0.875
chr1	6690001	6760000	A.2.1.1.2.2.2.1.1.2.2	0.74243813015582	.	6690001	6760000	#FF9191	1	0.75
chr1	6760001	6840000	B.1.1.1.1.1.2.2.1	0.47846012832264	.	6760001	6840000	#DADAFF	1	0.5
chr1	6840001	6970000	A.2.1.2.2.2.1.2.2.2.1	0.648029330889093	.	6840001	6970000	#FF9191	1	0.75
chr1	6970001	7100000	B.1.2.1.2.1.2.1.2.2.1	0.307974335472044	.	6970001	7100000	#9191FF	1	0.375
chr1	7100001	7320000	B.1.2.2.1.1.2.2.2.1	0.263061411549038	.	7100001	7320000	#9191FF	1	0.375
chr1	7320001	7430000	B.1.2.1.2.1.2.2.2	0.305224564619615	.	7320001	7430000	#9191FF	1	0.375
chr1	7430001	7720000	B.1.1.1.1.1.1.2.2	0.483043079743355	.	7430001	7720000	#DADAFF	1	0.5
chr1	7720001	7820000	A.2.2.2.1.1.1.1.1.1	0.556370302474794	.	7720001	7820000	#FFDADA	1	0.625
chr1	7820001	8020000	A.2.1.1.1.2.2.2	0.775435380384968	.	7820001	8020000	#FF9191	1	0.75
chr1	8020001	8420000	A.1.1.1.2.1.2.1.1	0.989000916590284	.	8020001	8420000	#FF0000	1	1
chr1	8420001	8920000	A.1.1.1.2.2.1.2.2	0.978001833180568	.	8420001	8920000	#FF0000	1	1
chr1	8920001	9130000	A.1.2.1.2.2.1.2.1.1.1.2	0.880843263061412	.	8920001	9130000	#FF4848	1	0.875
chr1	9130001	9350000	A.1.1.2.2.1.2.2.1.1.1.2	0.945921173235564	.	9130001	9350000	#FF0000	1	1
chr1	9350001	9510000	A.1.2.1.1.1.2.1.1.1.2	0.924839596700275	.	9350001	9510000	#FF4848	1	0.875
chr1	9510001	9570000	A.2.1.2.2.2.1.2.1.1.1	0.661778185151237	.	9510001	9570000	#FF9191	1	0.75
chr1	9570001	9670000	A.1.2.2.2.2.1.2.2	0.807516040329972	.	9570001	9670000	#FF4848	1	0.875
chr1	9670001	10270000	A.1.1.1.2.2.1.1.2.1	0.980751604032997	.	9670001	10270000	#FF0000	1	1
chr1	10270001	10430000	A.1.2.1.2.2.1.2.1.1.2	0.879926672777269	.	10270001	10430000	#FF4848	1	0.875
chr1	10430001	10490000	A.2.1.1.2.2.2.2.1.1.1.2	0.738771769019248	.	10430001	10490000	#FF9191	1	0.75
chr1	10490001	10550000	A.2.1.1.1.2.1.1	0.782768102658112	.	10490001	10550000	#FF9191	1	0.75
chr1	10550001	11070000	A.1.2.2.1.2.1.2.2	0.848762603116407	.	10550001	11070000	#FF4848	1	0.875
chr1	11070001	11340000	A.1.1.2.2.2.1.1.2	0.939505041246563	.	11070001	11340000	#FF0000	1	1
chr1	11340001	11710000	A.2.2.2.1.1.2.2.2	0.546287809349221	.	11340001	11710000	#FFDADA	1	0.625
chr1	11710001	11910000	A.1.2.1.1.2.2.2.1.1.1.1	0.904674610449129	.	11710001	11910000	#FF4848	1	0.875
chr1	11910001	11960000	A.2.1.2.2.2.1.1.2.2	0.66269477543538	.	11910001	11960000	#FF9191	1	0.75
chr1	11960001	12090000	A.1.2.1.1.2.2.2.1.2.1.2	0.900091659028414	.	11960001	12090000	#FF4848	1	0.875
chr1	12090001	12130000	A.2.2.1.2.2.2.1.2.1.2	0.562786434463795	.	12090001	12130000	#FFDADA	1	0.625
chr1	12130001	12200000	A.2.1.2.2.2.1.2.2.1.2.1	0.649862511457378	.	12130001	12200000	#FF9191	1	0.75
chr1	12200001	12250000	A.1.2.2.2.1.1.2.2.1.2	0.825847846012832	.	12200001	12250000	#FF4848	1	0.875
chr1	12250001	12310000	A.2.1.1.2.2.2.1.1.2.1	0.743354720439963	.	12250001	12310000	#FF9191	1	0.75
chr1	12310001	12480000	A.2.1.1.1.2.1.2.2.1.1	0.77910174152154	.	12310001	12480000	#FF9191	1	0.75
chr1	12480001	12680000	A.1.2.1.1.2.2.1.1.1.1	0.910174152153987	.	12480001	12680000	#FF4848	1	0.875
chr1	12680001	12720000	A.2.2.2.1.1.1.1.2.2	0.553620531622365	.	12680001	12720000	#FFDADA	1	0.625
chr1	12720001	12840000	B.2.1.1.1.2.1.2.2.1	0.185151237396884	.	12720001	12840000	#4848FF	1	0.25
chr1	12840001	13000000	B.2.1.2.1.1.2.2.1.1.1	0.136571952337305	.	12840001	13000000	#4848FF	1	0.25
chr1	13050001	13060000	B.2.1.2.1.1.2.2.1.1.1	0.136571952337305	.	13050001	13060000	#4848FF	1	0.25
chr1	13120001	13220000	B.2.1.2.1.1.2.2.1.1.1	0.136571952337305	.	13120001	13220000	#4848FF	1	0.25
chr1	13370001	13390000	B.2.1.2.1.1.2.2.1.1.1	0.136571952337305	.	13370001	13390000	#4848FF	1	0.25
chr1	13480001	13490000	B.2.1.2.1.1.2.2.1.1.1	0.136571952337305	.	13480001	13490000	#4848FF	1	0.25
chr1	13710001	13720000	B.2.1.2.1.1.2.2.1.1.1	0.136571952337305	.	13710001	13720000	#4848FF	1	0.25
chr1	13770001	14000000	B.2.1.2.1.1.2.2.1.1.1	0.136571952337305	.	13770001	14000000	#4848FF	1	0.25
chr1	14000001	14060000	B.1.2.2.1.1.1.2.2.2	0.268560953253896	.	14000001	14060000	#9191FF	1	0.375
chr1	14060001	14100000	B.1.1.1.1.1.2.2.2.1	0.477543538038497	.	14060001	14100000	#DADAFF	1	0.5
chr1	14100001	14140000	B.1.2.1.2.1.2.1.1	0.30980751604033	.	14100001	14140000	#9191FF	1	0.375
chr1	14140001	14310000	B.2.1.2.1.1.1.1.2	0.14115490375802	.	14140001	14310000	#4848FF	1	0.25
chr1	14310001	15040000	B.2.2.1.1.1.2.1.2	0.073327222731439	.	14310001	15040000	#0000FF	1	0.125
chr1	15040001	15240000	B.2.1.2.1.1.2.2.1.1.2	0.135655362053162	.	15040001	15240000	#4848FF	1	0.25
chr1	15240001	15350000	A.2.2.2.1.1.1.2.2.2	0.54903758020165	.	15240001	15350000	#FFDADA	1	0.625
chr1	15350001	15470000	A.2.2.2.1.1.1.2.1.1.1	0.552703941338222	.	15350001	15470000	#FFDADA	1	0.625
chr1	15470001	15600000	A.1.2.2.1.2.1.1.2.2.2	0.850595783684693	.	15470001	15600000	#FF4848	1	0.875
chr1	15600001	15650000	A.2.2.1.2.2.2.1.1.1	0.566452795600367	.	15600001	15650000	#FFDADA	1	0.625
chr1	15650001	15850000	A.1.2.1.1.2.2.2.1.2.2	0.899175068744271	.	15650001	15850000	#FF4848	1	0.875
chr1	15850001	16100000	A.1.1.1.2.2.1.2.1	0.978918423464711	.	15850001	16100000	#FF0000	1	1
chr1	16100001	16830000	A.1.1.1.1.1.1.2.1	0.999083409715857	.	16100001	16830000	#FF0000	1	1
chr1	16830001	16880000	A.2.1.2.2.2.1.2.1.2.2.1	0.654445462878093	.	16830001	16880000	#FF9191	1	0.75
chr1	16880001	16980000	A.2.1.1.1.2.1.2.1.2.1	0.780934922089826	.	16880001	16980000	#FF9191	1	0.75
chr1	16980001	16990000	A.1.2.2.2.1.1.2.2.2	0.824931255728689	.	16980001	16990000	#FF4848	1	0.875
chr1	17000001	17130000	A.1.2.2.2.1.1.2.2.2	0.824931255728689	.	17000001	17130000	#FF4848	1	0.875
chr1	17170001	17280000	A.1.2.2.2.1.1.2.2.2	0.824931255728689	.	17170001	17280000	#FF4848	1	0.875
chr1	17280001	17390000	A.1.2.2.1.2.1.1.2.1.1.2	0.853345554537122	.	17280001	17390000	#FF4848	1	0.875
chr1	17390001	17730000	B.1.1.1.1.1.1.2.1	0.483959670027498	.	17390001	17730000	#DADAFF	1	0.5
chr1	17730001	17770000	B.1.1.1.1.1.2.1.1.2	0.481209899175069	.	17730001	17770000	#DADAFF	1	0.5
chr1	17770001	17940000	B.1.1.2.1.2.2.2.2	0.382218148487626	.	17770001	17940000	#DADAFF	1	0.5
chr1	17940001	18030000	B.1.2.2.1.1.1.1.1.2.2	0.27314390467461	.	17940001	18030000	#9191FF	1	0.375
chr1	18030001	18090000	B.2.1.1.1.2.1.1.2.2	0.187901008249313	.	18030001	18090000	#4848FF	1	0.25
chr1	18090001	18420000	B.2.1.2.1.1.2.2.2.1	0.133822181484876	.	18090001	18420000	#4848FF	1	0.25
chr1	18420001	18450000	B.2.1.1.1.2.1.1.2.1.2.1	0.189734188817599	.	18420001	18450000	#4848FF	1	0.25
chr1	18450001	18520000	B.2.1.2.1.1.1.1.1.2.1	0.142988084326306	.	18450001	18520000	#4848FF	1	0.25
chr1	18520001	18870000	B.2.1.2.1.1.2.2.2.2	0.132905591200733	.	18520001	18870000	#4848FF	1	0.25
chr1	18870001	18890000	B.2.1.1.1.2.1.1.2.1.2.2	0.188817598533456	.	18870001	18890000	#4848FF	1	0.25
chr1	18890001	19140000	B.1.2.2.1.1.2.2.2.2.2	0.260311640696609	.	18890001	19140000	#9191FF	1	0.375
chr1	19140001	19220000	B.1.1.2.1.2.2.1.1	0.384967919340055	.	19140001	19220000	#DADAFF	1	0.5
chr1	19220001	19290000	A.1.2.2.2.1.1.2.2.1.1.2.1	0.827681026581118	.	19220001	19290000	#FF4848	1	0.875
chr1	19290001	19400000	A.2.1.1.1.2.1.2.2.1.2	0.778185151237397	.	19290001	19400000	#FF9191	1	0.75
chr1	19400001	19440000	A.2.1.2.2.2.1.1.1.2	0.664527956003666	.	19400001	19440000	#FF9191	1	0.75
chr1	19440001	19590000	A.1.2.1.1.2.2.1.1.1.2.2	0.908340971585701	.	19440001	19590000	#FF4848	1	0.875
chr1	19590001	19750000	A.1.2.1.1.2.2.2.1.2.1.1	0.901008249312557	.	19590001	19750000	#FF4848	1	0.875
chr1	19750001	19840000	A.1.2.1.1.2.2.2.1.1.1.2	0.903758020164986	.	19750001	19840000	#FF4848	1	0.875
chr1	19840001	19920000	A.2.1.2.2.2.1.2.2.2.2.2	0.646196150320807	.	19840001	19920000	#FF9191	1	0.75
chr1	19920001	19990000	A.2.1.1.2.2.2.1.1.1	0.744271310724106	.	19920001	19990000	#FF9191	1	0.75
chr1	19990001	20820000	A.2.2.1.2.2.1.2.1.2	0.571035747021082	.	19990001	20820000	#FFDADA	1	0.625
chr1	20820001	20980000	A.1.2.2.1.2.1.2.1	0.84967919340055	.	20820001	20980000	#FF4848	1	0.875
chr1	20980001	21540000	A.1.1.1.2.1.2.1.2.1.2	0.986251145737855	.	20980001	21540000	#FF0000	1	1
chr1	21540001	21670000	A.1.2.1.2.2.1.2.1.1.1.1	0.881759853345555	.	21540001	21670000	#FF4848	1	0.875
chr1	21670001	21730000	A.2.2.2.1.2.1.1.1	0.545371219065078	.	21670001	21730000	#FFDADA	1	0.625
chr1	21730001	21800000	A.2.2.1.2.2.2.2.2.2.2	0.557286892758937	.	21730001	21800000	#FFDADA	1	0.625
chr1	21800001	22000000	A.1.2.2.2.1.2.2.1.2	0.814848762603116	.	21800001	22000000	#FF4848	1	0.875
chr1	22000001	22180000	A.1.2.2.1.2.2.1.2.2	0.846012832263978	.	22000001	22180000	#FF4848	1	0.875
chr1	22180001	22220000	A.2.2.1.2.2.2.2.2.2.1	0.55820348304308	.	22180001	22220000	#FFDADA	1	0.625
chr1	22220001	22290000	A.2.1.1.2.2.2.2.1.2.1.1	0.736938588450962	.	22220001	22290000	#FF9191	1	0.75
chr1	22290001	22420000	A.2.1.1.2.2.1.1.2.2	0.747937671860678	.	22290001	22420000	#FF9191	1	0.75
chr1	22420001	22470000	A.2.2.2.1.2.1.1.2	0.544454628780935	.	22420001	22470000	#FFDADA	1	0.625
chr1	22470001	22770000	A.2.1.1.2.2.1.2.2.1	0.746104491292392	.	22470001	22770000	#FF9191	1	0.75
chr1	22770001	22990000	A.2.1.1.2.2.1.2.2.2	0.745187901008249	.	22770001	22990000	#FF9191	1	0.75
chr1	22990001	23290000	A.1.2.1.1.1.2.1.2.2.2	0.92025664527956	.	22990001	23290000	#FF4848	1	0.875
chr1	23290001	23430000	A.2.1.1.2.2.1.1.2.1	0.748854262144821	.	23290001	23430000	#FF9191	1	0.75
chr1	23430001	23610000	A.1.2.1.2.2.1.2.1.2.1.1.1	0.879010082493126	.	23430001	23610000	#FF4848	1	0.875
chr1	23610001	23880000	A.1.1.2.2.1.2.2.1.2	0.944087992667278	.	23610001	23880000	#FF0000	1	1
chr1	23880001	24020000	A.1.2.2.1.2.2.1.2.1	0.846929422548121	.	23880001	24020000	#FF4848	1	0.875
chr1	24020001	24090000	A.1.2.2.2.1.1.1.2.1	0.833180568285976	.	24020001	24090000	#FF4848	1	0.875
chr1	24090001	24130000	A.2.1.1.2.2.2.2.1.1.1.1	0.739688359303391	.	24090001	24130000	#FF9191	1	0.75
chr1	24130001	24260000	A.2.1.2.2.2.1.2.1.2.1.1.2	0.656278643446379	.	24130001	24260000	#FF9191	1	0.75
chr1	24360001	24560000	A.2.2.1.2.2.1.2.2.2.1.2	0.568285976168653	.	24360001	24560000	#FFDADA	1	0.625
chr1	24560001	24970000	A.2.2.1.2.2.1.2.1.1	0.571952337305225	.	24560001	24970000	#FFDADA	1	0.625
chr1	24970001	25030000	A.2.1.1.2.2.2.2.1.2.2.1	0.734188817598533	.	24970001	25030000	#FF9191	1	0.75
chr1	25030001	25170000	A.1.2.1.1.2.2.2.1.1.2.2	0.9019248395967	.	25030001	25170000	#FF4848	1	0.875
chr1	25170001	25270000	B.1.1.1.1.1.1.1	0.484876260311641	.	25170001	25270000	#DADAFF	1	0.5
chr1	25270001	25490000	B.1.2.1.2.1.1.1	0.311640696608616	.	25270001	25490000	#9191FF	1	0.375
chr1	25490001	25560000	B.1.1.2.2.2.2.1.2.2	0.351970669110907	.	25490001	25560000	#DADAFF	1	0.5
chr1	25560001	25650000	A.2.1.2.2.2.1.2.1.1.2.2.1	0.659028414298808	.	25560001	25650000	#FF9191	1	0.75
chr1	25650001	25900000	A.1.2.2.2.1.1.1.1.1	0.835013748854262	.	25650001	25900000	#FF4848	1	0.875
chr1	25900001	26140000	A.2.2.1.2.2.1.1.1.1	0.574702108157654	.	25900001	26140000	#FFDADA	1	0.625
chr1	26140001	26420000	A.1.2.1.1.1.2.1.1.2.1	0.923923006416132	.	26140001	26420000	#FF4848	1	0.875
chr1	26420001	26750000	A.1.2.1.1.1.1.2.1.1.2	0.92942254812099	.	26420001	26750000	#FF4848	1	0.875
chr1	26750001	26810000	A.2.1.1.2.2.1.1.1.1.2	0.75160403299725	.	26750001	26810000	#FF9191	1	0.75
chr1	26810001	26910000	A.2.1.1.2.2.1.1.1.1.1	0.752520623281393	.	26810001	26910000	#FF9191	1	0.75
chr1	26910001	27020000	A.2.1.1.2.2.1.1.1.2.1	0.750687442713107	.	26910001	27020000	#FF9191	1	0.75
chr1	27020001	27220000	A.1.2.1.1.1.2.1.1.1.1	0.925756186984418	.	27020001	27220000	#FF4848	1	0.875
chr1	27220001	27280000	A.2.1.1.2.2.1.1.1.2.2	0.749770852428964	.	27220001	27280000	#FF9191	1	0.75
chr1	27280001	27610000	A.1.2.1.1.1.1.2.2	0.926672777268561	.	27280001	27610000	#FF4848	1	0.875
chr1	27610001	27650000	A.2.2.1.2.2.2.2.2.1	0.559120073327223	.	27610001	27650000	#FFDADA	1	0.625
chr1	27650001	28000000	A.1.1.2.2.1.2.2.1.1.1.1	0.946837763519707	.	27650001	28000000	#FF0000	1	1
chr1	28000001	28160000	A.1.2.1.1.1.2.1.2.2.1	0.921173235563703	.	28000001	28160000	#FF4848	1	0.875
chr1	28160001	28970000	A.1.1.1.1.1.1.1	1	.	28160001	28970000	#FF0000	1	1
chr1	28970001	29080000	A.1.2.1.1.2.2.2.2.2.1	0.896425297891842	.	28970001	29080000	#FF4848	1	0.875
chr1	29080001	29550000	A.1.1.1.2.1.2.2.1	0.983501374885426	.	29080001	29550000	#FF0000	1	1
chr1	29550001	29640000	A.2.2.2.1.1.1.2.2.1	0.549954170485793	.	29550001	29640000	#FFDADA	1	0.625
chr1	29640001	29880000	B.1.2.2.1.1.2.2.2.2.1.2	0.261228230980752	.	29640001	29880000	#9191FF	1	0.375
chr1	30020001	30090000	B.1.2.2.1.1.2.2.2.2.1.2	0.261228230980752	.	30020001	30090000	#9191FF	1	0.375
chr1	30090001	30260000	B.1.2.2.1.1.1.1.1.1.1	0.275893675527039	.	30090001	30260000	#9191FF	1	0.375
chr1	30260001	30550000	B.2.1.1.1.2.1.2.2.2	0.184234647112741	.	30260001	30550000	#4848FF	1	0.25
chr1	30550001	30590000	B.1.2.2.1.1.1.2.1.1	0.271310724106324	.	30550001	30590000	#9191FF	1	0.375
chr1	30590001	30630000	B.2.1.1.1.2.1.1.2.1.1	0.190650779101742	.	30590001	30630000	#4848FF	1	0.25
chr1	30630001	30830000	B.2.2.1.1.1.2.2.2	0.0705774518790101	.	30630001	30830000	#0000FF	1	0.125
chr1	30830001	30910000	B.2.1.2.1.1.1.1.1.2.2	0.142071494042163	.	30830001	30910000	#4848FF	1	0.25
chr1	30910001	31190000	B.2.1.2.1.1.1.2.2	0.139321723189734	.	30910001	31190000	#4848FF	1	0.25
chr1	31190001	31260000	A.1.2.2.1.2.1.1.2.1.1.1	0.854262144821265	.	31190001	31260000	#FF4848	1	0.875
chr1	31260001	31400000	A.1.1.2.2.2.1.2.2	0.937671860678277	.	31260001	31400000	#FF0000	1	1
chr1	31400001	31540000	A.1.1.2.2.2.1.1.1	0.940421631530706	.	31400001	31540000	#FF0000	1	1
chr1	31540001	31630000	A.2.1.2.2.2.1.2.1.2.1.1.1	0.657195233730522	.	31540001	31630000	#FF9191	1	0.75
chr1	31630001	31730000	A.2.1.1.2.2.2.2.2.2.1.2	0.730522456461961	.	31630001	31730000	#FF9191	1	0.75
chr1	31730001	32020000	A.1.2.1.1.1.1.2.1.2.1	0.928505957836847	.	31730001	32020000	#FF4848	1	0.875
chr1	32020001	32110000	A.1.2.1.2.2.1.2.2	0.875343721356554	.	32020001	32110000	#FF4848	1	0.875
chr1	32110001	32480000	A.1.1.1.2.2.1.1.2.2	0.979835013748854	.	32110001	32480000	#FF0000	1	1
chr1	32480001	32860000	A.1.1.1.2.1.2.1.2.2.1	0.985334555453712	.	32480001	32860000	#FF0000	1	1
chr1	32860001	33280000	A.1.1.1.2.1.2.1.2.2.2	0.984417965169569	.	32860001	33280000	#FF0000	1	1
chr1	33280001	33410000	A.1.2.1.1.2.2.2.2.2.2	0.895508707607699	.	33280001	33410000	#FF4848	1	0.875
chr1	33410001	33550000	A.1.2.1.1.2.2.1.1.1.2.1	0.909257561869844	.	33410001	33550000	#FF4848	1	0.875
chr1	33550001	33600000	A.2.1.2.2.2.1.2.2.1.1	0.650779101741522	.	33550001	33600000	#FF9191	1	0.75
chr1	33600001	33650000	A.2.1.2.2.2.1.2.2.2.2.1	0.64711274060495	.	33600001	33650000	#FF9191	1	0.75
chr1	33650001	33770000	A.2.1.2.2.2.1.2.2.1.2.2	0.648945921173236	.	33650001	33770000	#FF9191	1	0.75
chr1	33770001	33840000	A.1.2.2.2.1.1.2.1.2	0.829514207149404	.	33770001	33840000	#FF4848	1	0.875
chr1	33840001	33880000	A.2.2.1.2.2.2.1.2.2.2	0.560953253895509	.	33840001	33880000	#FFDADA	1	0.625
chr1	33880001	33940000	A.2.1.2.1.2.1.1.1	0.713107241063245	.	33880001	33940000	#FF9191	1	0.75
chr1	33940001	34090000	B.2.1.1.1.2.1.1.1.2	0.191567369385885	.	33940001	34090000	#4848FF	1	0.25
chr1	34090001	35230000	B.2.2.2.1.1.2.2	0.0155820348304308	.	34090001	35230000	#0000FF	1	0.125
chr1	35230001	35310000	B.1.1.2.2.2.2.1.2.1	0.35288725939505	.	35230001	35310000	#DADAFF	1	0.5
chr1	35310001	35440000	A.2.2.2.1.1.1.2.1.2	0.550870760769936	.	35310001	35440000	#FFDADA	1	0.625
chr1	35440001	35640000	A.1.2.2.2.1.1.2.1.1.2	0.830430797433547	.	35440001	35640000	#FF4848	1	0.875
chr1	35640001	35730000	A.2.1.1.2.2.2.1.2.2	0.740604949587534	.	35640001	35730000	#FF9191	1	0.75
chr1	35730001	36180000	A.1.1.2.1.1.2.1.2.1	0.969752520623281	.	35730001	36180000	#FF0000	1	1
chr1	36180001	36550000	A.1.1.2.1.1.2.1.2.2	0.968835930339138	.	36180001	36550000	#FF0000	1	1
chr1	36550001	36870000	A.1.1.1.2.1.2.2.2	0.982584784601283	.	36550001	36870000	#FF0000	1	1
chr1	36870001	36930000	A.1.2.2.2.1.1.2.1.1.1	0.83134738771769	.	36870001	36930000	#FF4848	1	0.875
chr1	36930001	37210000	B.1.2.1.2.1.2.1.2.2.2	0.307057745187901	.	36930001	37210000	#9191FF	1	0.375
chr1	37210001	37260000	B.2.1.1.1.2.1.1.1.1	0.192483959670027	.	37210001	37260000	#4848FF	1	0.25
chr1	37260001	37920000	B.2.1.2.1.1.2.1.2	0.137488542621448	.	37260001	37920000	#4848FF	1	0.25
chr1	37920001	38060000	A.1.2.2.1.2.1.1.2.2.1	0.851512373968836	.	37920001	38060000	#FF4848	1	0.875
chr1	38060001	38150000	B.1.1.1.2.2.2.1.2	0.424381301558203	.	38060001	38150000	#DADAFF	1	0.5
chr1	38150001	38270000	A.2.2.2.1.1.1.2.1.1.2	0.551787351054079	.	38150001	38270000	#FFDADA	1	0.625
chr1	38270001	38480000	A.1.1.2.2.2.1.2.1	0.93858845096242	.	38270001	38480000	#FF0000	1	1
chr1	38480001	39260000	B.1.2.2.1.1.2.2.2.2.1.1	0.262144821264895	.	38480001	39260000	#9191FF	1	0.375
chr1	39260001	39310000	B.1.1.2.2.2.2.1.1	0.353803849679193	.	39260001	39310000	#DADAFF	1	0.5
chr1	39310001	39450000	A.2.1.1.2.2.2.1.2.1	0.741521539871677	.	39310001	39450000	#FF9191	1	0.75
chr1	39450001	39560000	A.1.2.1.1.2.2.2.2.1.2	0.897341888175985	.	39450001	39560000	#FF4848	1	0.875
chr1	39560001	40050000	A.1.1.1.1.2.1.1	0.996333638863428	.	39560001	40050000	#FF0000	1	1
chr1	40050001	40200000	A.1.2.1.2.2.1.2.1.2.1.2	0.87717690192484	.	40050001	40200000	#FF4848	1	0.875
chr1	40200001	40580000	A.1.1.2.2.1.2.1	0.94775435380385	.	40200001	40580000	#FF0000	1	1
chr1	40580001	41220000	A.1.1.2.2.1.2.2.2.1.1	0.943171402383135	.	40580001	41220000	#FF0000	1	1
chr1	41220001	41440000	A.1.2.1.1.1.1.2.1.2.2	0.927589367552704	.	41220001	41440000	#FF4848	1	0.875
chr1	41440001	41480000	A.2.1.1.2.2.2.2.1.1.2	0.737855178735105	.	41440001	41480000	#FF9191	1	0.75
chr1	41480001	41710000	A.1.2.2.2.1.2.2.1.1	0.815765352887259	.	41480001	41710000	#FF4848	1	0.875
chr1	41710001	41790000	A.2.2.1.2.2.2.1.2.1.1	0.563703024747938	.	41710001	41790000	#FFDADA	1	0.625
chr1	41790001	41970000	A.1.2.2.2.1.1.1.1.2	0.834097158570119	.	41790001	41970000	#FF4848	1	0.875
chr1	41970001	42310000	A.2.2.1.2.2.1.1.1.2	0.573785517873511	.	41970001	42310000	#FFDADA	1	0.625
chr1	42310001	42430000	A.2.1.2.2.2.1.2.1.1.2.2.2	0.658111824014665	.	42310001	42430000	#FF9191	1	0.75
chr1	42430001	42650000	B.1.2.1.2.1.1.2	0.310724106324473	.	42430001	42650000	#9191FF	1	0.375
chr1	42650001	42800000	A.2.1.2.2.2.1.2.1.2.1.2	0.655362053162237	.	42650001	42800000	#FF9191	1	0.75
chr1	42800001	42930000	A.2.2.2.2.2.2.2.1.2.1	0.489459211732356	.	42800001	42930000	#FFDADA	1	0.625
chr1	42930001	43120000	B.1.1.2.2.2.2.2.1	0.351054078826764	.	42930001	43120000	#DADAFF	1	0.5
chr1	43120001	43230000	A.2.1.2.1.1.1.2.1	0.725939505041247	.	43120001	43230000	#FF9191	1	0.75
chr1	43230001	43330000	A.2.2.1.2.2.2.1.1.2.2	0.564619615032081	.	43230001	43330000	#FFDADA	1	0.625
chr1	43330001	43390000	B.1.1.2.2.1.2.1.1	0.370302474793767	.	43330001	43390000	#DADAFF	1	0.5
chr1	43390001	43450000	A.2.1.1.2.2.2.2.1.2.2.2	0.73327222731439	.	43390001	43450000	#FF9191	1	0.75
chr1	43450001	43630000	A.2.2.1.2.2.1.2.2.2.2	0.56736938588451	.	43450001	43630000	#FFDADA	1	0.625
chr1	43630001	43680000	A.2.2.1.2.2.2.1.1.2.1	0.565536205316224	.	43630001	43680000	#FFDADA	1	0.625
chr1	43680001	43950000	A.1.1.2.2.1.2.2.1.1.2	0.945004582951421	.	43680001	43950000	#FF0000	1	1
chr1	43950001	44240000	A.1.2.1.1.1.1.2.1.1.1	0.930339138405133	.	43950001	44240000	#FF4848	1	0.875
chr1	44240001	44450000	A.1.2.1.1.1.2.1.1.2.2	0.923006416131989	.	44240001	44450000	#FF4848	1	0.875
chr1	44450001	44520000	A.2.1.2.2.2.1.2.1.2.2.2.1.1	0.653528872593951	.	44450001	44520000	#FF9191	1	0.75
chr1	44520001	45090000	A.2.1.2.2.2.2.2.1.1	0.644362969752521	.	44520001	45090000	#FF9191	1	0.75
chr1	45090001	45140000	A.2.1.2.2.2.1.2.1.2.2.2.2	0.651695692025665	.	45090001	45140000	#FF9191	1	0.75
chr1	45140001	45190000	A.2.1.1.2.2.2.2.1.2.1.2.2	0.735105407882676	.	45140001	45190000	#FF9191	1	0.75
chr1	45190001	45240000	A.2.1.1.2.2.2.2.1.2.1.2.1	0.736021998166819	.	45190001	45240000	#FF9191	1	0.75
chr1	45240001	45710000	A.1.2.1.1.1.2.1.2.1	0.922089825847846	.	45240001	45710000	#FF4848	1	0.875
chr1	45710001	45750000	A.2.1.2.1.2.2.2	0.701191567369386	.	45710001	45750000	#FF9191	1	0.75
chr1	45750001	46050000	A.1.1.2.2.1.2.2.2.2	0.941338221814849	.	45750001	46050000	#FF0000	1	1
chr1	46050001	46710000	A.1.1.1.2.1.2.1.2.1.1.1	0.988084326306141	.	46050001	46710000	#FF0000	1	1
chr1	46710001	46750000	A.1.2.2.2.1.1.1.2.2	0.832263978001833	.	46710001	46750000	#FF4848	1	0.875
chr1	46750001	46830000	A.1.2.1.1.2.2.2.2.1.1	0.898258478460128	.	46750001	46830000	#FF4848	1	0.875
chr1	46830001	46850000	A.2.2.1.2.2.2.1.2.2.1	0.561869844179652	.	46830001	46850000	#FFDADA	1	0.625
chr1	46850001	47200000	A.1.2.2.1.2.1.1.1.2	0.855178735105408	.	46850001	47200000	#FF4848	1	0.875
chr1	47200001	47240000	B.1.2.2.1.1.1.2.2.1	0.269477543538038	.	47200001	47240000	#9191FF	1	0.375
chr1	47240001	47650000	B.2.2.1.1.1.2.1.1.1	0.075160403299725	.	47240001	47650000	#0000FF	1	0.125
chr1	47650001	47910000	A.1.2.1.1.2.2.1.2	0.905591200733272	.	47650001	47910000	#FF4848	1	0.875
chr1	47910001	48050000	B.1.2.2.1.1.1.1.1.1.2	0.274977085242896	.	47910001	48050000	#9191FF	1	0.375
chr1	48050001	48200000	B.1.2.2.1.1.2.2.1	0.263978001833181	.	48050001	48200000	#9191FF	1	0.375
chr1	48200001	48350000	B.2.1.2.1.1.1.2.1	0.140238313473877	.	48200001	48350000	#4848FF	1	0.25
chr1	48350001	48400000	B.1.2.2.1.1.1.1.1.2.1	0.274060494958753	.	48350001	48400000	#9191FF	1	0.375
chr1	48400001	48540000	B.2.1.2.1.1.2.1.1	0.138405132905591	.	48400001	48540000	#4848FF	1	0.25
chr1	48540001	48560000	B.2.1.1.1.2.2.1.1	0.183318056828598	.	48540001	48560000	#4848FF	1	0.25
chr1	48560001	48710000	B.2.1.2.2.2.2.2.2	0.0861594867094409	.	48560001	48710000	#4848FF	1	0.25
chr1	48710001	48770000	B.2.1.2.2.2.2.1	0.0879926672777269	.	48710001	48770000	#4848FF	1	0.25
chr1	48770001	49400000	B.2.2.2.1.1.2.1	0.0164986251145738	.	48770001	49400000	#0000FF	1	0.125
chr1	49400001	50720000	B.2.2.2.2.2.2	0.000916590284142988	.	49400001	50720000	#0000FF	1	0.125
chr1	50720001	50820000	B.2.1.2.2.2.2.2.1	0.0870760769935839	.	50720001	50820000	#4848FF	1	0.25
chr1	50820001	50880000	B.1.1.2.2.2.2.2.2.1.1	0.350137488542621	.	50820001	50880000	#DADAFF	1	0.5
chr1	50880001	51200000	A.2.1.1.2.1.2.1.2.1	0.756186984417965	.	50880001	51200000	#FF9191	1	0.75
chr1	51200001	51380000	A.2.1.2.1.2.1.2.2.1	0.707607699358387	.	51200001	51380000	#FF9191	1	0.75
chr1	51380001	51450000	A.2.1.2.1.2.1.2.1.2	0.70852428964253	.	51380001	51450000	#FF9191	1	0.75
chr1	51450001	51650000	B.1.1.1.2.2.1.1.2	0.429880843263061	.	51450001	51650000	#DADAFF	1	0.5
chr1	51650001	51690000	A.2.2.2.2.1.2.2.2.1.1	0.506874427131072	.	51650001	51690000	#FFDADA	1	0.625
chr1	51690001	51770000	A.1.2.2.1.2.2.2.2.1.1	0.84051329055912	.	51690001	51770000	#FF4848	1	0.875
chr1	51770001	52450000	A.1.1.1.1.1.1.2.2	0.998166819431714	.	51770001	52450000	#FF0000	1	1
chr1	52450001	52520000	A.1.2.2.2.1.2.2.2	0.813932172318973	.	52450001	52520000	#FF4848	1	0.875
chr1	52520001	53160000	A.1.1.1.2.1.2.1.2.1.1.2	0.987167736021998	.	52520001	53160000	#FF0000	1	1
chr1	53160001	53520000	A.1.1.2.2.1.2.2.2.1.2	0.942254812098992	.	53160001	53520000	#FF0000	1	1
chr1	53520001	53680000	A.2.1.1.2.2.2.2.2.2.1.1	0.731439046746104	.	53520001	53680000	#FF9191	1	0.75
chr1	53680001	53720000	A.2.1.2.2.2.1.2.1.2.2.2.1.2	0.652612282309808	.	53680001	53720000	#FF9191	1	0.75
chr1	53720001	54300000	A.2.1.2.2.2.2.1	0.645279560036664	.	53720001	54300000	#FF9191	1	0.75
chr1	54300001	54520000	A.1.2.2.2.1.2.1.1.2.1	0.82218148487626	.	54300001	54520000	#FF4848	1	0.875
chr1	54520001	54940000	A.1.1.2.1.1.2.1.1	0.970669110907424	.	54520001	54940000	#FF0000	1	1
chr1	54940001	55090000	A.2.1.1.1.2.1.2.1.2.2	0.780018331805683	.	54940001	55090000	#FF9191	1	0.75
chr1	55090001	55350000	A.2.1.1.2.1.1.2.1	0.767186067827681	.	55090001	55350000	#FF9191	1	0.75
chr1	55350001	55500000	A.2.1.1.2.1.2.1.2.2	0.755270394133822	.	55350001	55500000	#FF9191	1	0.75
chr1	55500001	55580000	A.2.2.1.2.1.1.1.1.2.1	0.596700274977085	.	55500001	55580000	#FFDADA	1	0.625
chr1	55580001	55700000	A.2.1.1.1.2.1.2.1.1	0.781851512373969	.	55580001	55700000	#FF9191	1	0.75
chr1	55700001	55730000	B.1.1.1.2.1.1.2.2	0.439046746104491	.	55700001	55730000	#DADAFF	1	0.5
chr1	55730001	55770000	A.2.2.2.2.1.2.2.1.1.2	0.508707607699358	.	55730001	55770000	#FFDADA	1	0.625
chr1	55770001	55800000	A.2.2.1.2.1.1.2.2.2.1	0.583868010999083	.	55770001	55800000	#FFDADA	1	0.625
chr1	55800001	55930000	A.2.2.2.2.2.2.1.2.2	0.491292392300642	.	55800001	55930000	#FFDADA	1	0.625
chr1	55930001	56330000	B.2.2.1.1.1.2.1.1.2	0.074243813015582	.	55930001	56330000	#0000FF	1	0.125
chr1	56330001	56530000	B.2.1.1.1.2.2.2.1.1.1	0.178735105407883	.	56330001	56530000	#4848FF	1	0.25
chr1	56530001	56560000	B.1.1.1.2.1.1.1.1.2	0.443629697525206	.	56530001	56560000	#DADAFF	1	0.5
chr1	56560001	56650000	B.1.1.1.2.2.2.2.2.1.1	0.421631530705775	.	56560001	56650000	#DADAFF	1	0.5
chr1	56650001	56760000	B.1.2.2.1.1.1.1.2	0.272227314390467	.	56650001	56760000	#9191FF	1	0.375
chr1	56760001	56880000	B.1.1.1.2.2.2.1.1	0.425297891842346	.	56760001	56880000	#DADAFF	1	0.5
chr1	56880001	56940000	A.2.2.1.2.1.1.2.2.2.2	0.58295142071494	.	56880001	56940000	#FFDADA	1	0.625
chr1	56940001	56990000	A.2.1.2.1.2.1.1.2.2	0.711274060494959	.	56940001	56990000	#FF9191	1	0.75
chr1	56990001	57040000	A.2.2.2.2.2.2.2.1.1	0.490375802016499	.	56990001	57040000	#FFDADA	1	0.625
chr1	57040001	57190000	B.1.1.1.2.2.2.2.1.1	0.42346471127406	.	57040001	57190000	#DADAFF	1	0.5
chr1	57190001	57230000	B.2.1.1.1.2.2.2.2.1	0.175985334555454	.	57190001	57230000	#4848FF	1	0.25
chr1	57230001	57290000	B.2.1.1.1.2.2.2.2.2	0.175068744271311	.	57230001	57290000	#4848FF	1	0.25
chr1	57290001	58650000	B.2.2.2.2.2.1	0.00183318056828598	.	57290001	58650000	#0000FF	1	0.125
chr1	58650001	58850000	B.2.2.1.1.1.2.2.1.2	0.0714940421631531	.	58650001	58850000	#0000FF	1	0.125
chr1	58850001	58960000	B.2.1.1.1.2.2.1.2.1.2	0.181484876260312	.	58850001	58960000	#4848FF	1	0.25
chr1	58960001	59040000	B.1.1.1.2.2.2.2.1.2	0.422548120989918	.	58960001	59040000	#DADAFF	1	0.5
chr1	59040001	59130000	A.2.1.2.1.2.1.2.1.1.2	0.709440879926673	.	59040001	59130000	#FF9191	1	0.75
chr1	59130001	59280000	A.1.2.1.2.1.1.2.2	0.89275893675527	.	59130001	59280000	#FF4848	1	0.875
chr1	59280001	59380000	A.1.2.1.1.2.2.1.1.2.2	0.906507791017415	.	59280001	59380000	#FF4848	1	0.875
chr1	59380001	59620000	A.1.2.2.1.2.1.1.1.1	0.856095325389551	.	59380001	59620000	#FF4848	1	0.875
chr1	59620001	59640000	B.1.1.1.2.1.1.1.2	0.442713107241063	.	59620001	59640000	#DADAFF	1	0.5
chr1	59640001	60140000	A.2.2.1.2.1.1.1.1.1	0.597616865261228	.	59640001	60140000	#FFDADA	1	0.625
chr1	60140001	60240000	A.2.1.2.1.2.1.1.2.1	0.712190650779102	.	60140001	60240000	#FF9191	1	0.75
chr1	60240001	60320000	B.1.2.1.1.2.2.1.1.2	0.318056828597617	.	60240001	60320000	#9191FF	1	0.375
chr1	60320001	60430000	B.1.2.1.1.2.2.1.2.1	0.317140238313474	.	60320001	60430000	#9191FF	1	0.375
chr1	60430001	60530000	B.2.1.1.1.2.2.1.2.2.2	0.179651695692026	.	60430001	60530000	#4848FF	1	0.25
chr1	60530001	60590000	B.2.1.1.1.2.2.1.2.2.1	0.180568285976169	.	60530001	60590000	#4848FF	1	0.25
chr1	60590001	60730000	B.1.2.2.2.1.1.1.2.2.1	0.241979835013749	.	60590001	60730000	#9191FF	1	0.375
chr1	60730001	60770000	B.1.2.1.1.2.1.2.1.1.2	0.323556370302475	.	60730001	60770000	#9191FF	1	0.375
chr1	60770001	61020000	B.1.2.1.1.1.1.1.2.1.1	0.345554537121907	.	60770001	61020000	#9191FF	1	0.375
chr1	61020001	61100000	B.1.1.1.2.1.1.1.1.1	0.444546287809349	.	61020001	61100000	#DADAFF	1	0.5
chr1	61100001	61220000	B.2.1.1.1.2.2.1.2.1.1	0.182401466544455	.	61100001	61220000	#4848FF	1	0.25
chr1	61220001	61340000	B.1.1.2.2.2.2.2.2.2.2	0.347387717690192	.	61220001	61340000	#DADAFF	1	0.5
chr1	61340001	61430000	A.2.2.1.2.1.1.1.1.2.2	0.595783684692942	.	61340001	61430000	#FFDADA	1	0.625
chr1	61430001	61470000	A.2.2.1.2.1.1.2.2.1.1	0.585701191567369	.	61430001	61470000	#FFDADA	1	0.625
chr1	61470001	61530000	A.2.2.2.2.1.2.2.1.2	0.507791017415215	.	61470001	61530000	#FFDADA	1	0.625
chr1	61530001	61920000	A.1.1.2.1.1.2.2.2	0.967002749770852	.	61530001	61920000	#FF0000	1	1
chr1	61920001	62040000	B.1.1.1.2.2.2.2.2.1.2	0.420714940421632	.	61920001	62040000	#DADAFF	1	0.5
chr1	62040001	62140000	A.2.2.2.2.2.2.2.1.2.2	0.488542621448213	.	62040001	62140000	#FFDADA	1	0.625
chr1	62140001	62300000	A.2.2.1.2.2.1.2.2.1	0.570119156736939	.	62140001	62300000	#FFDADA	1	0.625
chr1	62300001	62330000	B.1.1.2.2.1.1.2.1	0.375802016498625	.	62300001	62330000	#DADAFF	1	0.5
chr1	62330001	62370000	B.1.2.2.2.1.2.1.2.1.1	0.234647112740605	.	62330001	62370000	#9191FF	1	0.375
chr1	62370001	62620000	B.2.1.2.2.1.1.1.1	0.109074243813016	.	62370001	62620000	#4848FF	1	0.25
chr1	62620001	62900000	B.2.2.1.1.1.2.2.1.1	0.0724106324472961	.	62620001	62900000	#0000FF	1	0.125
chr1	62900001	63390000	A.2.2.2.2.2.2.1.2.1.1	0.493125572868928	.	62900001	63390000	#FFDADA	1	0.625
chr1	63390001	63780000	B.2.2.1.1.2.2.2.1.2	0.0586617781851512	.	63390001	63780000	#0000FF	1	0.125
chr1	63780001	64040000	A.2.2.2.2.2.2.1.2.1.2	0.492208982584785	.	63780001	64040000	#FFDADA	1	0.625
chr1	64040001	64160000	B.1.1.1.2.2.2.2.2.2	0.419798350137489	.	64040001	64160000	#DADAFF	1	0.5
chr1	64160001	64330000	B.1.1.2.2.2.1.1.1.2.2.2	0.361136571952337	.	64160001	64330000	#DADAFF	1	0.5
chr1	64330001	64590000	B.2.1.1.1.2.2.2.1.1.2	0.17781851512374	.	64330001	64590000	#4848FF	1	0.25
chr1	64590001	64720000	B.1.2.1.1.2.2.1.1.1	0.31897341888176	.	64590001	64720000	#9191FF	1	0.375
chr1	64720001	64940000	B.1.1.2.2.2.1.1.1.2.2.1	0.36205316223648	.	64720001	64940000	#DADAFF	1	0.5
chr1	64940001	65300000	A.2.1.2.1.2.1.2.2.2	0.706691109074244	.	64940001	65300000	#FF9191	1	0.75
chr1	65300001	65430000	A.1.1.2.2.2.2.2.1.1	0.935838680109991	.	65300001	65430000	#FF0000	1	1
chr1	65430001	65500000	A.2.1.1.2.1.1.2.2.1.1	0.766269477543538	.	65430001	65500000	#FF9191	1	0.75
chr1	65500001	65560000	A.2.2.2.2.1.2.2.1.1.1	0.509624197983501	.	65500001	65560000	#FFDADA	1	0.625
chr1	65560001	65680000	B.1.1.2.2.2.2.2.2.2.1	0.348304307974335	.	65560001	65680000	#DADAFF	1	0.5
chr1	65680001	65910000	B.1.1.2.2.2.1.1.1.2.1	0.362969752520623	.	65680001	65910000	#DADAFF	1	0.5
chr1	65910001	65970000	B.1.1.1.2.1.1.2.1.2.1	0.440879926672777	.	65910001	65970000	#DADAFF	1	0.5
chr1	65970001	66010000	A.2.2.2.2.2.1.1.1.1	0.504124656278643	.	65970001	66010000	#FFDADA	1	0.625
chr1	66010001	66100000	B.1.1.2.2.2.2.2.2.1.2	0.349220898258478	.	66010001	66100000	#DADAFF	1	0.5
chr1	66100001	66180000	B.1.2.1.1.1.1.1.2.1.2	0.344637946837763	.	66100001	66180000	#9191FF	1	0.375
chr1	66180001	66370000	B.1.2.2.2.1.1.1.2.2.2	0.241063244729606	.	66180001	66370000	#9191FF	1	0.375
chr1	66370001	66720000	B.2.1.1.1.2.2.2.1.2	0.176901924839597	.	66370001	66720000	#4848FF	1	0.25
chr1	66720001	66840000	A.1.2.1.2.1.1.2.1	0.893675527039413	.	66720001	66840000	#FF4848	1	0.875
chr1	66840001	66910000	A.2.2.1.2.1.1.2.2.1.2	0.584784601283226	.	66840001	66910000	#FFDADA	1	0.625
chr1	66910001	66990000	A.2.1.2.1.2.2.1.2.2	0.702108157653529	.	66910001	66990000	#FF9191	1	0.75
chr1	66990001	67250000	A.1.2.2.2.1.2.1.1.2.2.1	0.821264894592117	.	66990001	67250000	#FF4848	1	0.875
chr1	67250001	67390000	A.2.2.2.2.2.2.1.1.1	0.494958753437214	.	67250001	67390000	#FFDADA	1	0.625
chr1	67390001	67530000	A.1.2.2.2.1.2.1.1.2.2.2	0.820348304307974	.	67390001	67530000	#FF4848	1	0.875
chr1	67530001	67690000	B.1.1.2.2.2.1.1.2.2.1	0.357470210815765	.	67530001	67690000	#DADAFF	1	0.5
chr1	67690001	67870000	A.2.2.2.2.1.1.1.1.1	0.518790100824931	.	67690001	67870000	#FFDADA	1	0.625
chr1	67870001	67980000	A.1.2.2.2.1.2.1.2.2.2	0.816681943171402	.	67870001	67980000	#FF4848	1	0.875
chr1	67980001	68040000	A.2.1.2.1.1.2.1.1.1.2	0.722273143904675	.	67980001	68040000	#FF9191	1	0.75
chr1	68040001	68210000	A.1.2.1.1.2.2.1.1.2.1	0.907424381301558	.	68040001	68210000	#FF4848	1	0.875
chr1	68210001	68250000	A.2.1.1.2.1.1.2.2.2.2.2	0.761686526122823	.	68210001	68250000	#FF9191	1	0.75
chr1	68250001	68310000	A.1.2.2.1.2.2.2.2.1.2	0.839596700274977	.	68250001	68310000	#FF4848	1	0.875
chr1	68310001	68370000	A.2.1.1.2.1.1.2.2.2.2.1	0.762603116406966	.	68310001	68370000	#FF9191	1	0.75
chr1	68370001	68560000	A.2.1.1.2.1.2.1.1.1.2.2	0.758936755270394	.	68370001	68560000	#FF9191	1	0.75
chr1	68560001	68590000	A.2.2.2.2.2.1.1.1.2	0.5032080659945	.	68560001	68590000	#FFDADA	1	0.625
chr1	68590001	68640000	A.2.1.1.2.1.1.2.2.2.1.1	0.764436296975252	.	68590001	68640000	#FF9191	1	0.75
chr1	68640001	68700000	A.1.2.2.2.1.2.1.1.1.1	0.824014665444546	.	68640001	68700000	#FF4848	1	0.875
chr1	68700001	68820000	A.2.1.1.2.1.2.1.1.1.2.1	0.759853345554537	.	68700001	68820000	#FF9191	1	0.75
chr1	68820001	68860000	A.2.2.2.2.1.2.2.2.2	0.505041246562786	.	68820001	68860000	#FFDADA	1	0.625
chr1	68860001	68970000	A.2.2.1.2.1.2.2.2.2.2	0.575618698441796	.	68860001	68970000	#FFDADA	1	0.625
chr1	68970001	69040000	B.1.2.1.1.2.1.2.1.1.1	0.324472960586618	.	68970001	69040000	#9191FF	1	0.375
chr1	69040001	70520000	B.2.2.1.1.2.2.2.2.2	0.0568285976168653	.	69040001	70520000	#0000FF	1	0.125
chr1	70520001	70630000	B.1.1.2.2.1.1.2.2.1	0.374885426214482	.	70520001	70630000	#DADAFF	1	0.5
chr1	70630001	70670000	A.2.2.2.2.2.1.1.2.1.2.2	0.500458295142072	.	70630001	70670000	#FFDADA	1	0.625
chr1	70670001	70830000	A.2.1.1.2.1.1.2.2.1.2	0.765352887259395	.	70670001	70830000	#FF9191	1	0.75
chr1	70830001	70990000	B.1.1.2.2.2.1.2.1	0.355637030247479	.	70830001	70990000	#DADAFF	1	0.5
chr1	70990001	71550000	B.2.2.1.1.2.2.2.2.1	0.0577451879010083	.	70990001	71550000	#0000FF	1	0.125
chr1	71550001	71750000	B.2.2.1.1.1.1.2.2.1.1.2	0.078826764436297	.	71550001	71750000	#0000FF	1	0.125
chr1	71750001	72680000	B.1.2.1.1.1.1.1.1	0.34647112740605	.	71750001	72680000	#9191FF	1	0.375
chr1	72680001	73140000	A.2.2.2.2.2.2.1.1.2	0.494042163153071	.	72680001	73140000	#FFDADA	1	0.625
chr1	73140001	73580000	B.2.1.2.2.1.1.2.1.1.1	0.102658111824015	.	73140001	73580000	#4848FF	1	0.25
chr1	73580001	74050000	B.2.2.1.1.2.2.1.2.2	0.0604949587534372	.	73580001	74050000	#0000FF	1	0.125
chr1	74050001	74080000	B.1.2.1.1.1.2.1.1.2.2	0.339138405132906	.	74050001	74080000	#9191FF	1	0.375
chr1	74080001	74130000	B.2.1.1.1.1.1.2.2.2.2.2	0.205316223648029	.	74080001	74130000	#4848FF	1	0.25
chr1	74130001	74220000	B.2.1.2.2.2.1.2.1.1	0.0916590284142988	.	74130001	74220000	#4848FF	1	0.25
chr1	74220001	74600000	B.2.2.2.1.1.1.1.2.2	0.0192483959670028	.	74220001	74600000	#0000FF	1	0.125
chr1	74600001	75180000	B.2.2.2.1.1.1.1.1.2	0.0210815765352887	.	74600001	75180000	#0000FF	1	0.125
chr1	75180001	75240000	B.1.1.2.2.1.2.2.2.2	0.364802933088909	.	75180001	75240000	#DADAFF	1	0.5
chr1	75240001	75580000	B.2.2.2.1.1.1.1.2.1	0.0201649862511457	.	75240001	75580000	#0000FF	1	0.125
chr1	75580001	75680000	B.2.1.2.2.1.1.1.2.2.1.1	0.105407882676444	.	75580001	75680000	#4848FF	1	0.25
chr1	75680001	75790000	B.1.2.1.1.2.2.1.2.2	0.316223648029331	.	75680001	75790000	#9191FF	1	0.375
chr1	75790001	75930000	B.1.1.2.2.2.1.1.2.1.2	0.358386801099908	.	75790001	75930000	#DADAFF	1	0.5
chr1	75930001	76100000	A.2.2.1.2.1.2.2.1	0.578368469294225	.	75930001	76100000	#FFDADA	1	0.625
chr1	76100001	76270000	B.1.1.2.2.2.1.1.2.1.1.2	0.359303391384051	.	76100001	76270000	#DADAFF	1	0.5
chr1	76270001	76520000	B.2.1.1.1.1.1.1.1.2.1	0.218148487626031	.	76270001	76520000	#4848FF	1	0.25
chr1	76520001	76600000	B.1.1.1.2.1.2.2.1.1	0.436296975252062	.	76520001	76600000	#DADAFF	1	0.5
chr1	76600001	77130000	B.1.2.2.2.1.1.1.2.1	0.242896425297892	.	76600001	77130000	#9191FF	1	0.375
chr1	77130001	77610000	B.2.2.1.1.2.2.2.1.1	0.0595783684692942	.	77130001	77610000	#0000FF	1	0.125
chr1	77610001	77980000	A.2.1.2.1.1.1.1.2.2	0.72685609532539	.	77610001	77980000	#FF9191	1	0.75
chr1	77980001	78030000	A.2.1.2.1.2.2.1.1.2	0.704857928505958	.	77980001	78030000	#FF9191	1	0.75
chr1	78030001	78400000	A.1.1.2.1.1.2.2.1	0.967919340054995	.	78030001	78400000	#FF0000	1	1
chr1	78400001	78440000	A.2.1.1.2.1.1.2.2.2.1.2	0.763519706691109	.	78400001	78440000	#FF9191	1	0.75
chr1	78440001	78590000	A.1.1.2.2.2.2.2.1.2	0.934922089825848	.	78440001	78590000	#FF0000	1	1
chr1	78590001	79070000	B.2.1.1.1.1.2.1.1.1.2	0.203483043079743	.	78590001	79070000	#4848FF	1	0.25
chr1	79070001	79150000	B.1.1.1.2.1.2.2.1.2.2	0.434463794683776	.	79070001	79150000	#DADAFF	1	0.5
chr1	79150001	79210000	B.1.1.2.2.1.1.2.2.2.2.2	0.37121906507791	.	79150001	79210000	#DADAFF	1	0.5
chr1	79210001	79300000	B.1.1.2.2.1.1.2.2.2.1	0.373968835930339	.	79210001	79300000	#DADAFF	1	0.5
chr1	79300001	79340000	A.2.2.2.2.2.1.1.2.2.2.1.2	0.497708524289643	.	79300001	79340000	#FFDADA	1	0.625
chr1	79340001	79670000	A.1.2.2.1.2.2.2.2.2.1.1.1	0.838680109990834	.	79340001	79670000	#FF4848	1	0.875
chr1	79670001	79830000	A.2.2.2.2.1.1.1.1.2	0.517873510540788	.	79670001	79830000	#FFDADA	1	0.625
chr1	79830001	79920000	B.1.2.1.1.2.1.2.1.2	0.322639780018332	.	79830001	79920000	#9191FF	1	0.375
chr1	79920001	79940000	B.1.2.2.2.1.2.2.2.1	0.228230980751604	.	79920001	79940000	#9191FF	1	0.375
chr1	79940001	80340000	B.1.1.2.2.2.1.2.2	0.354720439963336	.	79940001	80340000	#DADAFF	1	0.5
chr1	80340001	80660000	B.1.2.2.2.1.1.2.1.2.2	0.238313473877177	.	80340001	80660000	#9191FF	1	0.375
chr1	80660001	80730000	B.2.1.1.1.1.2.2.1.2	0.194317140238313	.	80660001	80730000	#4848FF	1	0.25
chr1	80730001	81340000	B.2.1.2.2.2.1.2.1.2	0.0907424381301558	.	80730001	81340000	#4848FF	1	0.25
chr1	81340001	82000000	B.1.2.2.2.1.1.2.1.2.1	0.23923006416132	.	81340001	82000000	#9191FF	1	0.375
chr1	82000001	82140000	B.1.1.1.2.1.1.2.1.2.2	0.439963336388634	.	82000001	82140000	#DADAFF	1	0.5
chr1	82140001	82190000	A.2.2.1.2.1.2.1.2.2	0.579285059578369	.	82140001	82190000	#FFDADA	1	0.625
chr1	82190001	82270000	A.2.2.2.2.1.2.2.2.1.2	0.505957836846929	.	82190001	82270000	#FFDADA	1	0.625
chr1	82270001	83370000	B.1.1.1.2.2.1.1.1	0.430797433547204	.	82270001	83370000	#DADAFF	1	0.5
chr1	83370001	83410000	B.1.1.2.2.1.2.2.1.2	0.366636113657195	.	83370001	83410000	#DADAFF	1	0.5
chr1	83410001	83630000	B.1.1.2.2.2.1.1.2.1.1.1	0.360219981668194	.	83410001	83630000	#DADAFF	1	0.5
chr1	83630001	84360000	B.2.2.1.1.1.1.2.2.1.2.2	0.076993583868011	.	83630001	84360000	#0000FF	1	0.125
chr1	84360001	84560000	B.1.1.1.2.2.1.2.2.1	0.428047662694775	.	84360001	84560000	#DADAFF	1	0.5
chr1	84560001	84610000	A.2.2.2.2.2.1.1.2.1.1	0.502291475710357	.	84560001	84610000	#FFDADA	1	0.625
chr1	84610001	84880000	A.1.2.1.2.1.1.1	0.894592117323556	.	84610001	84880000	#FF4848	1	0.875
chr1	84880001	85040000	A.2.1.2.1.1.1.2.2.1	0.725022914757104	.	84880001	85040000	#FF9191	1	0.75
chr1	85040001	85090000	A.2.2.1.2.1.1.2.1.2.1.1	0.588450962419798	.	85040001	85090000	#FFDADA	1	0.625
chr1	85090001	85200000	B.1.1.1.2.1.1.2.1.1	0.44179651695692	.	85090001	85200000	#DADAFF	1	0.5
chr1	85200001	85250000	B.1.1.2.2.1.1.2.2.2.2.1.1	0.373052245646196	.	85200001	85250000	#DADAFF	1	0.5
chr1	85250001	85400000	B.1.2.1.1.1.1.1.2.2.2	0.342804766269478	.	85250001	85400000	#9191FF	1	0.375
chr1	85400001	85420000	B.1.2.1.1.1.2.1.1.1	0.340971585701192	.	85400001	85420000	#9191FF	1	0.375
chr1	85420001	85510000	B.1.2.2.2.1.1.1.1.1.2.2	0.245646196150321	.	85420001	85510000	#9191FF	1	0.375
chr1	85510001	85730000	B.1.2.1.1.1.1.1.2.2.1	0.343721356553621	.	85510001	85730000	#9191FF	1	0.375
chr1	85730001	85780000	A.2.1.1.2.1.1.1.1.1.2	0.773602199816682	.	85730001	85780000	#FF9191	1	0.75
chr1	85780001	85980000	A.1.1.2.2.2.2.2.2.2	0.932172318973419	.	85780001	85980000	#FF0000	1	1
chr1	85980001	86010000	A.2.2.1.2.1.1.2.1.1.1.1	0.59211732355637	.	85980001	86010000	#FFDADA	1	0.625
chr1	86010001	86180000	A.1.2.1.2.1.2.2.1.1	0.889092575618698	.	86010001	86180000	#FF4848	1	0.875
chr1	86180001	86830000	B.2.1.2.2.1.1.2.1.1.2	0.101741521539872	.	86180001	86830000	#4848FF	1	0.25
chr1	86830001	87160000	B.1.1.1.2.2.1.2.2.2.2	0.426214482126489	.	86830001	87160000	#DADAFF	1	0.5
chr1	87160001	87200000	A.2.2.1.2.1.1.2.1.2.2	0.586617781851512	.	87160001	87200000	#FFDADA	1	0.625
chr1	87200001	87260000	A.2.2.1.2.1.1.2.1.2.1.2	0.587534372135655	.	87200001	87260000	#FFDADA	1	0.625
chr1	87260001	87560000	A.2.1.2.1.1.1.1.2.1	0.727772685609533	.	87260001	87560000	#FF9191	1	0.75
chr1	87560001	87640000	B.1.2.2.2.1.1.1.1.1.1	0.247479376718607	.	87560001	87640000	#9191FF	1	0.375
chr1	87640001	87790000	B.2.1.1.1.1.2.1.1.2.2.1	0.201649862511457	.	87640001	87790000	#4848FF	1	0.25
chr1	87790001	87820000	B.1.2.1.1.1.2.1.1.2.1	0.340054995417049	.	87790001	87820000	#9191FF	1	0.375
chr1	87820001	88440000	B.2.2.1.1.1.1.2.1.1.1	0.0843263061411549	.	87820001	88440000	#0000FF	1	0.125
chr1	88440001	88490000	B.1.1.2.2.1.1.1.2.2.1	0.377635197066911	.	88440001	88490000	#DADAFF	1	0.5
chr1	88490001	88910000	B.2.2.1.1.1.1.2.1.1.2.1	0.0834097158570119	.	88490001	88910000	#0000FF	1	0.125
chr1	88910001	89140000	B.2.1.2.2.1.1.2.2.2	0.0989917506874427	.	88910001	89140000	#4848FF	1	0.25
chr1	89140001	89440000	A.2.1.2.1.1.1.1.1	0.728689275893675	.	89140001	89440000	#FF9191	1	0.75
chr1	89440001	89500000	B.1.1.2.2.1.1.1.2.2.2	0.376718606782768	.	89440001	89500000	#DADAFF	1	0.5
chr1	89500001	89930000	B.2.2.1.1.1.1.2.1.1.2.2	0.0824931255728689	.	89500001	89930000	#0000FF	1	0.125
chr1	89930001	89980000	B.1.2.1.1.1.2.1.2.2.1.1	0.33730522456462	.	89930001	89980000	#9191FF	1	0.375
chr1	89980001	90100000	A.2.1.2.1.2.1.2.1.1.1	0.710357470210816	.	89980001	90100000	#FF9191	1	0.75
chr1	90100001	90220000	A.1.2.2.1.2.2.2.1.1.1.2	0.844179651695692	.	90100001	90220000	#FF4848	1	0.875
chr1	90220001	90290000	A.2.1.2.1.1.1.2.2.2	0.724106324472961	.	90220001	90290000	#FF9191	1	0.75
chr1	90290001	90380000	A.1.2.2.1.2.2.2.2.2.1.2	0.836846929422548	.	90290001	90380000	#FF4848	1	0.875
chr1	90380001	90470000	A.2.1.2.1.2.2.1.2.1.1	0.703941338221815	.	90380001	90470000	#FF9191	1	0.75
chr1	90470001	90540000	B.1.1.2.2.1.2.2.2.1	0.365719523373052	.	90470001	90540000	#DADAFF	1	0.5
chr1	90540001	91170000	B.2.2.2.1.1.1.2.1	0.0183318056828598	.	90540001	91170000	#0000FF	1	0.125
chr1	91170001	91300000	B.2.2.1.1.1.1.2.1.2.2	0.080659945004583	.	91170001	91300000	#0000FF	1	0.125
chr1	91300001	91600000	B.1.2.1.1.2.2.2.2.2	0.312557286892759	.	91300001	91600000	#9191FF	1	0.375
chr1	91600001	91730000	B.2.1.2.2.1.1.1.2.2.2	0.103574702108158	.	91600001	91730000	#4848FF	1	0.25
chr1	91730001	91770000	B.1.2.2.2.1.2.1.2.1.2	0.233730522456462	.	91730001	91770000	#9191FF	1	0.375
chr1	91770001	91960000	B.2.1.1.1.1.1.1.1.2.2	0.217231897341888	.	91770001	91960000	#4848FF	1	0.25
chr1	91960001	92380000	A.2.1.1.2.1.2.1.1.1.1	0.76076993583868	.	91960001	92380000	#FF9191	1	0.75
chr1	92380001	92440000	B.1.1.1.2.1.2.2.1.2.1	0.435380384967919	.	92380001	92440000	#DADAFF	1	0.5
chr1	92440001	92680000	B.1.1.1.2.2.1.2.2.2.1	0.427131072410632	.	92440001	92680000	#DADAFF	1	0.5
chr1	92680001	92730000	B.1.1.2.2.1.1.2.2.2.2.1.2	0.372135655362053	.	92680001	92730000	#DADAFF	1	0.5
chr1	92730001	92770000	A.2.2.2.2.2.1.1.2.2.2.2	0.4967919340055	.	92730001	92770000	#FFDADA	1	0.625
chr1	92770001	93140000	A.1.2.2.2.1.2.1.2.1	0.819431714023831	.	92770001	93140000	#FF4848	1	0.875
chr1	93140001	93250000	A.2.1.1.2.1.1.1.2.2.2	0.768102658111824	.	93140001	93250000	#FF9191	1	0.75
chr1	93250001	93300000	A.2.1.1.2.1.1.1.2.1.2	0.76993583868011	.	93250001	93300000	#FF9191	1	0.75
chr1	93300001	93490000	A.2.1.1.2.1.2.1.1.2.1	0.758020164986251	.	93300001	93490000	#FF9191	1	0.75
chr1	93490001	93540000	A.2.2.1.2.1.1.2.1.1.2.1	0.590284142988084	.	93490001	93540000	#FFDADA	1	0.625
chr1	93540001	93720000	A.1.2.1.2.1.2.1.2	0.890009165902841	.	93540001	93720000	#FF4848	1	0.875
chr1	93720001	94340000	A.1.1.2.1.1.1.1	0.974335472043996	.	93720001	94340000	#FF0000	1	1
chr1	94340001	94370000	A.2.2.1.2.1.1.2.1.1.1.2	0.591200733272227	.	94340001	94370000	#FFDADA	1	0.625
chr1	94370001	94480000	A.2.1.2.1.1.2.2.1.1.2	0.71769019248396	.	94370001	94480000	#FF9191	1	0.75
chr1	94480001	94800000	A.1.1.2.1.1.1.2.2	0.971585701191567	.	94480001	94800000	#FF0000	1	1
chr1	94800001	94950000	A.2.1.1.2.1.1.1.2.2.1	0.769019248395967	.	94800001	94950000	#FF9191	1	0.75
chr1	94950001	95240000	A.2.1.2.1.1.2.2.1.1.1	0.718606782768103	.	94950001	95240000	#FF9191	1	0.75
chr1	95240001	95290000	A.2.1.2.1.2.2.1.1.1	0.705774518790101	.	95240001	95290000	#FF9191	1	0.75
chr1	95290001	95540000	A.1.2.1.1.2.1.1.1	0.917506874427131	.	95290001	95540000	#FF4848	1	0.875
chr1	95540001	95680000	B.1.2.2.2.1.1.1.1.1.2.1	0.246562786434464	.	95540001	95680000	#9191FF	1	0.375
chr1	95680001	95720000	B.1.2.1.1.2.1.1.1.2.1.1	0.330889092575619	.	95680001	95720000	#9191FF	1	0.375
chr1	95720001	95800000	B.2.1.1.1.1.1.2.2.1.1.1.2	0.210815765352887	.	95720001	95800000	#4848FF	1	0.25
chr1	95800001	95880000	B.2.2.1.1.2.1.1.2.1.1	0.0669110907424381	.	95800001	95880000	#0000FF	1	0.125
chr1	95880001	96380000	B.2.2.2.1.1.1.1.1.1	0.0219981668194317	.	95880001	96380000	#0000FF	1	0.125
chr1	96380001	96580000	B.2.1.2.2.1.1.1.2.2.1.2	0.104491292392301	.	96380001	96580000	#4848FF	1	0.25
chr1	96580001	96620000	B.2.1.1.1.1.2.2.1.1.2	0.195233730522456	.	96580001	96620000	#4848FF	1	0.25
chr1	96620001	96760000	B.2.1.1.1.1.1.2.2.1.1.2	0.209899175068744	.	96620001	96760000	#4848FF	1	0.25
chr1	96760001	96820000	B.1.2.1.1.1.2.1.2.2.2	0.335472043996334	.	96760001	96820000	#9191FF	1	0.375
chr1	96820001	96860000	A.2.2.2.2.2.1.1.2.1.2.1	0.501374885426214	.	96820001	96860000	#FFDADA	1	0.625
chr1	96860001	97130000	B.2.1.1.1.1.2.1.1.2.2.2	0.200733272227314	.	96860001	97130000	#4848FF	1	0.25
chr1	97130001	97180000	B.1.2.2.2.1.2.1.2.2.1	0.232813932172319	.	97130001	97180000	#9191FF	1	0.375
chr1	97180001	97420000	A.2.2.1.2.1.2.2.2.2.1	0.57653528872594	.	97180001	97420000	#FFDADA	1	0.625
chr1	97420001	97500000	B.1.1.2.2.1.1.1.1.1	0.381301558203483	.	97420001	97500000	#DADAFF	1	0.5
chr1	97500001	97590000	B.1.1.2.2.1.1.1.1.2	0.38038496791934	.	97500001	97590000	#DADAFF	1	0.5
chr1	97590001	97670000	A.2.2.2.2.2.1.1.2.2.2.1.1	0.498625114573785	.	97590001	97670000	#FFDADA	1	0.625
chr1	97670001	97700000	B.1.1.2.2.1.2.2.1.1	0.367552703941338	.	97670001	97700000	#DADAFF	1	0.5
chr1	97700001	98540000	A.1.2.2.1.2.2.2.2.2.2	0.835930339138405	.	97700001	98540000	#FF4848	1	0.875
chr1	98540001	98890000	A.1.2.1.2.1.2.2.1.2	0.888175985334555	.	98540001	98890000	#FF4848	1	0.875
chr1	98890001	98940000	B.1.1.1.2.1.2.1.1	0.438130155820348	.	98890001	98940000	#DADAFF	1	0.5
chr1	98940001	99020000	B.1.2.1.1.2.1.1.1.2.2	0.329055912007333	.	98940001	99020000	#9191FF	1	0.375
chr1	99020001	99070000	B.2.1.1.1.1.1.2.2.2.1.2	0.207149404216315	.	99020001	99070000	#4848FF	1	0.25
chr1	99070001	99120000	B.1.2.2.2.1.2.1.2.2.2	0.231897341888176	.	99070001	99120000	#9191FF	1	0.375
chr1	99120001	99210000	B.1.2.1.1.1.2.1.2.1	0.338221814848763	.	99120001	99210000	#9191FF	1	0.375
chr1	99210001	99290000	B.1.2.1.1.2.1.2.2.1	0.321723189734189	.	99210001	99290000	#9191FF	1	0.375
chr1	99290001	99350000	B.2.1.1.1.1.2.2.1.1.1	0.196150320806599	.	99290001	99350000	#4848FF	1	0.25
chr1	99350001	99450000	B.1.2.1.1.2.1.1.1.1	0.331805682859762	.	99350001	99450000	#9191FF	1	0.375
chr1	99450001	99480000	B.1.2.2.2.1.2.1.1.1	0.236480293308891	.	99450001	99480000	#9191FF	1	0.375
chr1	99480001	99630000	B.2.1.1.1.1.2.1.1.2.1	0.2025664527956	.	99480001	99630000	#4848FF	1	0.25
chr1	99630001	99670000	B.1.2.1.1.2.1.1.2.2.2	0.325389550870761	.	99630001	99670000	#9191FF	1	0.375
chr1	99670001	99880000	B.1.2.2.2.1.1.2.1.1	0.240146654445463	.	99670001	99880000	#9191FF	1	0.375
chr1	99880001	100170000	A.1.2.2.2.1.2.1.2.2.1.2	0.817598533455545	.	99880001	100170000	#FF4848	1	0.875
chr1	100170001	100250000	B.1.1.1.2.1.2.2.2.1.2	0.43263061411549	.	100170001	100250000	#DADAFF	1	0.5
chr1	100250001	100340000	A.2.2.1.2.1.2.1.2.1.2	0.580201649862511	.	100250001	100340000	#FFDADA	1	0.625
chr1	100340001	100420000	A.2.2.2.2.2.1.1.2.2.1	0.499541704857928	.	100340001	100420000	#FFDADA	1	0.625
chr1	100420001	100500000	A.2.1.2.1.1.2.1.2.2	0.719523373052246	.	100420001	100500000	#FF9191	1	0.75
chr1	100500001	100630000	A.1.2.2.2.1.2.1.2.2.1.1	0.818515123739688	.	100500001	100630000	#FF4848	1	0.875
chr1	100630001	100730000	A.2.1.2.1.1.2.1.1.1.1	0.723189734188818	.	100630001	100730000	#FF9191	1	0.75
chr1	100730001	100770000	A.2.1.2.1.1.2.1.1.2	0.721356553620532	.	100730001	100770000	#FF9191	1	0.75
chr1	100770001	100900000	A.1.2.2.1.2.2.2.1.1.2	0.843263061411549	.	100770001	100900000	#FF4848	1	0.875
chr1	100900001	100940000	A.2.2.1.2.1.1.2.1.1.2.2	0.589367552703941	.	100900001	100940000	#FFDADA	1	0.625
chr1	100940001	101360000	A.1.2.1.2.1.2.1.1.1	0.891842346471127	.	100940001	101360000	#FF4848	1	0.875
chr1	101360001	101570000	A.1.2.2.1.2.2.2.2.2.1.1.2	0.837763519706691	.	101360001	101570000	#FF4848	1	0.875
chr1	101570001	101650000	A.2.1.1.2.1.1.1.2.1.1	0.770852428964253	.	101570001	101650000	#FF9191	1	0.75
chr1	101650001	101700000	A.2.1.2.1.1.2.1.2.1	0.720439963336389	.	101650001	101700000	#FF9191	1	0.75
chr1	101700001	101770000	A.2.1.1.2.1.1.1.1.1.1	0.774518790100825	.	101700001	101770000	#FF9191	1	0.75
chr1	101770001	101840000	A.2.2.1.2.1.2.1.2.1.1	0.581118240146654	.	101770001	101840000	#FFDADA	1	0.625
chr1	101840001	101920000	B.1.1.1.2.1.2.2.2.1.1	0.433547204399633	.	101840001	101920000	#DADAFF	1	0.5
chr1	101920001	101970000	B.1.2.1.1.2.1.1.1.2.1.2	0.329972502291476	.	101920001	101970000	#9191FF	1	0.375
chr1	101970001	102110000	B.2.1.1.1.1.1.1.1.1	0.219065077910174	.	101970001	102110000	#4848FF	1	0.25
chr1	102110001	102230000	B.2.1.1.1.1.1.2.2.1.1.1.1	0.21173235563703	.	102110001	102230000	#4848FF	1	0.25
chr1	102230001	102460000	B.2.2.1.1.1.1.2.2.1.1.1	0.07974335472044	.	102230001	102460000	#0000FF	1	0.125
chr1	102460001	102950000	B.2.2.1.1.1.1.2.2.1.2.1	0.077910174152154	.	102460001	102950000	#0000FF	1	0.125
chr1	102950001	103330000	B.2.2.1.1.2.1.1.1.1.1	0.0696608615948671	.	102950001	103330000	#0000FF	1	0.125
chr1	103330001	103380000	B.1.2.1.1.2.1.1.2.2.1.2	0.326306141154904	.	103330001	103380000	#9191FF	1	0.375
chr1	103380001	103790000	B.2.1.2.2.1.1.2.1.2	0.100824931255729	.	103380001	103790000	#4848FF	1	0.25
chr1	103910001	103930000	B.2.1.2.2.1.1.2.1.2	0.100824931255729	.	103910001	103930000	#4848FF	1	0.25
chr1	104000001	104060000	B.2.1.1.1.1.1.2.2.2.2.1	0.206232813932172	.	104000001	104060000	#4848FF	1	0.25
chr1	104060001	104090000	B.1.2.1.1.2.1.1.2.2.1.1	0.327222731439047	.	104060001	104090000	#9191FF	1	0.375
chr1	104090001	104140000	B.2.1.1.1.1.1.2.2.2.1.1	0.208065994500458	.	104090001	104140000	#4848FF	1	0.25
chr1	104150001	104170000	B.2.1.2.2.1.2.1.2	0.0971585701191567	.	104150001	104170000	#4848FF	1	0.25
chr1	104300001	104400000	B.2.1.2.2.1.2.1.2	0.0971585701191567	.	104300001	104400000	#4848FF	1	0.25
chr1	104400001	105360000	B.2.2.1.1.2.2.1.1	0.0623281393217232	.	104400001	105360000	#0000FF	1	0.125
chr1	105360001	105470000	B.2.1.2.2.1.2.1.1	0.0980751604032997	.	105360001	105470000	#4848FF	1	0.25
chr1	105470001	105690000	B.2.1.1.1.1.2.2.2	0.19340054995417	.	105470001	105690000	#4848FF	1	0.25
chr1	105690001	106880000	B.2.2.1.1.2.1.1.1.1.2	0.0687442713107241	.	105690001	106880000	#0000FF	1	0.125
chr1	106880001	107580000	B.2.2.1.1.2.1.1.1.2	0.0678276810265811	.	106880001	107580000	#0000FF	1	0.125
chr1	107580001	107620000	B.1.2.2.2.1.2.2.1.1.1	0.230980751604033	.	107580001	107620000	#9191FF	1	0.375
chr1	107620001	107800000	B.2.2.1.1.1.1.2.2.2	0.076076993583868	.	107620001	107800000	#0000FF	1	0.125
chr1	107800001	107940000	B.2.1.2.2.2.1.2.2.1	0.0898258478460128	.	107800001	107940000	#4848FF	1	0.25
chr1	107940001	108310000	B.2.2.1.1.2.2.1.2.1	0.0614115490375802	.	107940001	108310000	#0000FF	1	0.125
chr1	108310001	108520000	B.1.2.2.2.1.1.1.1.2.2	0.243813015582035	.	108310001	108520000	#9191FF	1	0.375
chr1	108520001	108680000	B.2.1.1.1.1.2.1.2.2	0.197066911090742	.	108520001	108680000	#4848FF	1	0.25
chr1	108680001	108770000	B.1.2.2.2.1.1.1.1.2.1	0.244729605866178	.	108680001	108770000	#9191FF	1	0.375
chr1	108790001	108810000	B.1.2.2.2.1.1.1.1.2.1	0.244729605866178	.	108790001	108810000	#9191FF	1	0.375
chr1	108850001	108920000	B.1.2.2.2.1.1.1.1.2.1	0.244729605866178	.	108850001	108920000	#9191FF	1	0.375
chr1	109010001	109150000	B.1.1.2.2.1.1.1.2.1.1	0.379468377635197	.	109010001	109150000	#DADAFF	1	0.5
chr1	109150001	109230000	A.2.2.2.2.1.1.1.2.2	0.516040329972502	.	109150001	109230000	#FFDADA	1	0.625
chr1	109230001	109410000	A.1.2.1.2.1.2.1.1.2	0.890925756186984	.	109230001	109410000	#FF4848	1	0.875
chr1	109410001	109690000	A.1.1.2.2.2.2.2.2.1.1	0.934005499541705	.	109410001	109690000	#FF0000	1	1
chr1	109690001	109830000	A.1.2.2.1.2.2.2.1.2.1	0.842346471127406	.	109690001	109830000	#FF4848	1	0.875
chr1	109830001	109940000	A.2.1.2.1.1.2.2.2	0.714023831347388	.	109830001	109940000	#FF9191	1	0.75
chr1	109940001	110020000	A.2.1.1.2.1.2.1.1.2.2	0.757103574702108	.	109940001	110020000	#FF9191	1	0.75
chr1	110020001	110230000	A.1.1.2.2.2.2.1	0.936755270394134	.	110020001	110230000	#FF0000	1	1
chr1	110240001	110340000	A.1.1.2.2.2.2.1	0.936755270394134	.	110240001	110340000	#FF0000	1	1
chr1	110340001	110580000	A.1.2.1.1.2.1.1.2.2	0.915673693858845	.	110340001	110580000	#FF4848	1	0.875
chr1	110580001	110660000	A.2.1.2.1.1.2.2.1.2.2.1	0.715857011915674	.	110580001	110660000	#FF9191	1	0.75
chr1	110660001	110770000	A.2.2.2.2.1.1.2.1.2.1	0.514207149404216	.	110660001	110770000	#FFDADA	1	0.625
chr1	110770001	110870000	A.2.2.2.2.2.2.2.2.2	0.485792850595784	.	110770001	110870000	#FFDADA	1	0.625
chr1	110870001	110950000	A.2.2.1.2.1.1.1.2.1.1	0.594867094408799	.	110870001	110950000	#FFDADA	1	0.625
chr1	110950001	111050000	A.2.2.2.2.2.2.2.2.1.2	0.486709440879927	.	110950001	111050000	#FFDADA	1	0.625
chr1	111050001	111110000	B.1.2.2.2.1.2.1.1.2	0.235563703024748	.	111050001	111110000	#9191FF	1	0.375
chr1	111110001	111170000	B.2.1.1.1.1.2.1.2.1.1.1	0.199816681943171	.	111110001	111170000	#4848FF	1	0.25
chr1	111170001	111340000	B.2.1.2.2.2.1.2.2.2	0.0889092575618698	.	111170001	111340000	#4848FF	1	0.25
chr1	111340001	111660000	B.2.2.1.1.2.1.1.2.2	0.0650779101741522	.	111340001	111660000	#0000FF	1	0.125
chr1	111660001	111790000	B.1.2.1.1.1.1.2	0.341888175985335	.	111660001	111790000	#9191FF	1	0.375
chr1	111790001	111980000	B.2.1.2.2.1.1.1.2.1.1.2	0.10724106324473	.	111790001	111980000	#4848FF	1	0.25
chr1	111980001	112250000	B.1.1.2.2.2.1.1.1.1	0.363886342804766	.	111980001	112250000	#DADAFF	1	0.5
chr1	112250001	112310000	A.2.2.2.2.1.1.2.1.2.2	0.513290559120073	.	112250001	112310000	#FFDADA	1	0.625
chr1	112310001	112820000	B.2.1.2.2.2.1.1.2	0.0925756186984418	.	112310001	112820000	#4848FF	1	0.25
chr1	112820001	112930000	B.1.1.2.2.1.1.1.2.1.2	0.378551787351054	.	112820001	112930000	#DADAFF	1	0.5
chr1	112930001	113010000	A.1.2.2.2.1.2.1.1.1.2	0.823098075160403	.	112930001	113010000	#FF4848	1	0.875
chr1	113010001	113250000	A.1.2.1.1.2.1.1.2.1	0.916590284142988	.	113010001	113250000	#FF4848	1	0.875
chr1	113250001	113360000	A.2.1.2.1.1.2.2.1.2.1	0.716773602199817	.	113250001	113360000	#FF9191	1	0.75
chr1	113360001	113680000	A.1.1.2.2.2.2.2.2.1.2	0.933088909257562	.	113360001	113680000	#FF0000	1	1
chr1	113680001	114150000	B.1.1.1.2.2.1.2.1	0.428964252978918	.	113680001	114150000	#DADAFF	1	0.5
chr1	114150001	114520000	A.1.2.2.1.2.2.2.1.1.1.1	0.845096241979835	.	114150001	114520000	#FF4848	1	0.875
chr1	114520001	114570000	B.1.2.1.1.1.2.2.1.1	0.334555453712191	.	114520001	114570000	#9191FF	1	0.375
chr1	114570001	114620000	B.2.1.1.1.1.1.2.1.2	0.212648945921173	.	114570001	114620000	#4848FF	1	0.25
chr1	114620001	114710000	B.2.1.1.1.1.2.1.2.1.1.2	0.198900091659028	.	114620001	114710000	#4848FF	1	0.25
chr1	114710001	114850000	B.2.1.1.1.1.2.1.2.1.2	0.197983501374885	.	114710001	114850000	#4848FF	1	0.25
chr1	114850001	114930000	B.1.2.1.1.2.1.2.2.2.1	0.320806599450046	.	114850001	114930000	#9191FF	1	0.375
chr1	114930001	115060000	A.2.2.2.2.1.1.1.2.1	0.516956920256645	.	114930001	115060000	#FFDADA	1	0.625
chr1	115060001	115250000	B.1.1.2.2.2.1.1.2.2.2	0.356553620531622	.	115060001	115250000	#DADAFF	1	0.5
chr1	115250001	115300000	A.2.1.2.1.2.2.1.2.1.2	0.703024747937672	.	115250001	115300000	#FF9191	1	0.75
chr1	115300001	115670000	B.2.1.1.1.1.2.1.1.1.1	0.204399633363886	.	115300001	115670000	#4848FF	1	0.25
chr1	115670001	116020000	B.2.2.1.1.1.1.2.1.2.1	0.0815765352887259	.	115670001	116020000	#0000FF	1	0.125
chr1	116020001	116170000	B.2.1.1.1.1.1.1.2.2.1	0.215398716773602	.	116020001	116170000	#4848FF	1	0.25
chr1	116170001	116350000	B.1.2.1.1.2.2.2.2.1	0.313473877176902	.	116170001	116350000	#9191FF	1	0.375
chr1	116350001	116670000	B.2.1.2.2.1.1.1.2.1.2	0.106324472960587	.	116350001	116670000	#4848FF	1	0.25
chr1	116670001	116720000	B.1.2.1.1.2.1.2.2.2.2	0.319890009165903	.	116670001	116720000	#9191FF	1	0.375
chr1	116720001	116910000	B.2.1.1.1.1.1.1.2.2.2	0.214482126489459	.	116720001	116910000	#4848FF	1	0.25
chr1	116910001	117080000	A.2.2.2.2.1.1.2.2.1	0.51237396883593	.	116910001	117080000	#FFDADA	1	0.625
chr1	117080001	117140000	B.1.2.1.1.2.1.1.2.1	0.32813932172319	.	117080001	117140000	#9191FF	1	0.375
chr1	117140001	117250000	B.2.1.1.1.1.1.1.2.1	0.216315307057745	.	117140001	117250000	#4848FF	1	0.25
chr1	117250001	117610000	B.1.2.1.1.2.2.2.1.2	0.314390467461045	.	117250001	117610000	#9191FF	1	0.375
chr1	117610001	117670000	A.2.2.1.2.1.2.1.1	0.582034830430797	.	117610001	117670000	#FFDADA	1	0.625
chr1	117670001	117710000	B.1.2.2.2.1.2.2.1.1.2	0.23006416131989	.	117670001	117710000	#9191FF	1	0.375
chr1	117710001	117880000	B.2.1.2.2.1.1.1.2.1.1.1	0.108157653528873	.	117710001	117880000	#4848FF	1	0.25
chr1	117880001	118320000	B.1.2.1.1.2.2.2.1.1	0.315307057745188	.	117880001	118320000	#9191FF	1	0.375
chr1	118320001	118350000	B.1.2.1.1.1.2.1.2.2.1.2	0.336388634280477	.	118320001	118350000	#9191FF	1	0.375
chr1	118350001	118500000	A.2.2.2.2.2.2.2.2.1.1	0.48762603116407	.	118350001	118500000	#FFDADA	1	0.625
chr1	118500001	118580000	B.2.1.1.1.1.1.2.2.1.2	0.208982584784601	.	118500001	118580000	#4848FF	1	0.25
chr1	118580001	119360000	B.2.2.2.1.1.1.2.2	0.0174152153987168	.	118580001	119360000	#0000FF	1	0.125
chr1	119360001	119520000	B.2.2.1.1.2.1.1.2.1.2	0.0659945004582951	.	119360001	119520000	#0000FF	1	0.125
chr1	119520001	120120000	B.2.1.2.2.1.1.2.2.1	0.0999083409715857	.	119520001	120120000	#4848FF	1	0.25
chr1	120120001	120160000	B.1.1.1.2.1.2.2.2.2	0.431714023831347	.	120120001	120160000	#DADAFF	1	0.5
chr1	120160001	120380000	A.2.2.1.2.1.1.1.2.2	0.593033913840513	.	120160001	120380000	#FFDADA	1	0.625
chr1	120380001	120540000	A.2.2.1.2.1.1.1.2.1.2	0.593950504124656	.	120380001	120540000	#FFDADA	1	0.625
chr1	120540001	120640000	A.2.2.2.2.1.1.2.1.1	0.515123739688359	.	120540001	120640000	#FFDADA	1	0.625
chr1	120640001	120700000	B.1.1.1.2.1.2.1.2	0.437213565536205	.	120640001	120700000	#DADAFF	1	0.5
chr1	120740001	120940000	A.2.2.1.2.1.2.2.2.1	0.577451879010083	.	120740001	120940000	#FFDADA	1	0.625
chr1	121090001	121100000	A.2.2.1.2.1.2.2.2.1	0.577451879010083	.	121090001	121100000	#FFDADA	1	0.625
chr1	121100001	121140000	A.2.2.2.2.2.1.2	0.495875343721357	.	121100001	121140000	#FFDADA	1	0.625
chr1	121140001	121370000	B.1.2.2.2.1.1.2.2	0.237396883593034	.	121140001	121370000	#9191FF	1	0.375
chr1	121470001	121490000	B.1.2.2.2.1.1.2.2	0.237396883593034	.	121470001	121490000	#9191FF	1	0.375
chr1	142530001	142550000	B.1.1.2.2.1.2.1.2.2	0.368469294225481	.	142530001	142550000	#DADAFF	1	0.5
chr1	142560001	142570000	B.1.1.2.2.1.2.1.2.2	0.368469294225481	.	142560001	142570000	#DADAFF	1	0.5
chr1	142580001	142660000	B.1.1.2.2.1.2.1.2.2	0.368469294225481	.	142580001	142660000	#DADAFF	1	0.5
chr1	142790001	142810000	B.1.1.2.2.1.2.1.2.2	0.368469294225481	.	142790001	142810000	#DADAFF	1	0.5
chr1	143120001	143210000	B.1.2.2.2.1.2.2.2.2	0.227314390467461	.	143120001	143210000	#9191FF	1	0.375
chr1	143220001	143290000	B.1.2.2.2.1.2.2.2.2	0.227314390467461	.	143220001	143290000	#9191FF	1	0.375
chr1	143480001	143490000	B.1.2.2.2.1.2.2.2.2	0.227314390467461	.	143480001	143490000	#9191FF	1	0.375
chr1	143530001	143540000	B.1.2.2.2.1.2.2.2.2	0.227314390467461	.	143530001	143540000	#9191FF	1	0.375
chr1	143720001	143730000	B.1.1.2.2.1.2.1.2.1	0.369385884509624	.	143720001	143730000	#DADAFF	1	0.5
chr1	143740001	143770000	B.1.1.2.2.1.2.1.2.1	0.369385884509624	.	143740001	143770000	#DADAFF	1	0.5
chr1	143870001	143880000	B.1.1.2.2.1.2.1.2.1	0.369385884509624	.	143870001	143880000	#DADAFF	1	0.5
chr1	143900001	143980000	A.2.2.2.2.1.2.1	0.510540788267644	.	143900001	143980000	#FFDADA	1	0.625
chr1	143980001	144020000	A.2.1.1.2.1.1.1.1.2.2	0.771769019248396	.	143980001	144020000	#FF9191	1	0.75
chr1	144020001	144100000	A.2.1.2.1.1.2.2.1.2.2.2	0.714940421631531	.	144020001	144100000	#FF9191	1	0.75
chr1	144510001	144630000	A.2.1.2.1.1.2.2.1.2.2.2	0.714940421631531	.	144510001	144630000	#FF9191	1	0.75
chr1	144670001	144710000	A.2.1.2.1.1.2.2.1.2.2.2	0.714940421631531	.	144670001	144710000	#FF9191	1	0.75
chr1	144810001	144950000	A.1.2.2.1.2.2.2.1.2.2	0.841429880843263	.	144810001	144950000	#FF4848	1	0.875
chr1	144950001	145120000	A.1.2.1.2.1.2.2.2	0.887259395050413	.	144950001	145120000	#FF4848	1	0.875
chr1	145120001	145330000	A.1.1.2.1.1.1.2.1.1	0.973418881759853	.	145120001	145330000	#FF0000	1	1
chr1	145350001	145840000	A.1.1.2.1.1.1.2.1.1	0.973418881759853	.	145350001	145840000	#FF0000	1	1
chr1	145990001	146020000	A.2.2.2.2.1.1.2.2.2	0.511457378551787	.	145990001	146020000	#FFDADA	1	0.625
chr1	146210001	146220000	A.2.2.2.2.1.1.2.2.2	0.511457378551787	.	146210001	146220000	#FFDADA	1	0.625
chr1	146390001	146400000	A.2.2.2.2.1.1.2.2.2	0.511457378551787	.	146390001	146400000	#FFDADA	1	0.625
chr1	146460001	147430000	A.2.2.2.2.1.1.2.2.2	0.511457378551787	.	146460001	147430000	#FFDADA	1	0.625
chr1	147700001	147840000	A.2.2.2.2.1.1.2.2.2	0.511457378551787	.	147700001	147840000	#FFDADA	1	0.625
chr1	147850001	147860000	A.2.2.2.2.1.1.2.2.2	0.511457378551787	.	147850001	147860000	#FFDADA	1	0.625
chr1	147910001	147920000	A.2.2.2.2.1.1.2.2.2	0.511457378551787	.	147910001	147920000	#FFDADA	1	0.625
chr1	147990001	148020000	A.2.2.2.2.1.1.2.2.2	0.511457378551787	.	147990001	148020000	#FFDADA	1	0.625
chr1	148170001	148200000	A.2.2.2.2.1.1.2.2.2	0.511457378551787	.	148170001	148200000	#FFDADA	1	0.625
chr1	148210001	148260000	A.2.2.2.2.1.1.2.2.2	0.511457378551787	.	148210001	148260000	#FFDADA	1	0.625
chr1	148340001	148360000	A.2.2.2.2.1.1.2.2.2	0.511457378551787	.	148340001	148360000	#FFDADA	1	0.625
chr1	148510001	148580000	A.2.2.2.2.1.1.2.2.2	0.511457378551787	.	148510001	148580000	#FFDADA	1	0.625
chr1	148590001	148610000	A.2.2.2.2.1.1.2.2.2	0.511457378551787	.	148590001	148610000	#FFDADA	1	0.625
chr1	148630001	148640000	A.2.2.2.2.1.1.2.2.2	0.511457378551787	.	148630001	148640000	#FFDADA	1	0.625
chr1	148650001	148680000	A.2.2.2.2.1.1.2.2.2	0.511457378551787	.	148650001	148680000	#FFDADA	1	0.625
chr1	148840001	148960000	A.2.2.2.2.1.1.2.2.2	0.511457378551787	.	148840001	148960000	#FFDADA	1	0.625
chr1	149010001	149200000	B.2.2.1.1.1.1.1	0.0852428964252979	.	149010001	149200000	#0000FF	1	0.125
chr1	149200001	149320000	B.1.2.1.2.2.2.1.2.2.1.1	0.287809349220898	.	149200001	149320000	#9191FF	1	0.375
chr1	149320001	149370000	B.1.2.2.2.1.2.2.1.2	0.229147571035747	.	149320001	149370000	#9191FF	1	0.375
chr1	149370001	149440000	B.1.2.1.1.1.2.2.2	0.332722273143905	.	149370001	149440000	#9191FF	1	0.375
chr1	149450001	149460000	B.1.2.1.1.1.2.2.2	0.332722273143905	.	149450001	149460000	#9191FF	1	0.375
chr1	149580001	149620000	B.1.2.1.1.1.2.2.1.2	0.333638863428048	.	149580001	149620000	#9191FF	1	0.375
chr1	149640001	149710000	B.1.2.1.1.1.2.2.1.2	0.333638863428048	.	149640001	149710000	#9191FF	1	0.375
chr1	149710001	149790000	B.1.1.2.1.1.2.1.2.2	0.406966086159487	.	149710001	149790000	#DADAFF	1	0.5
chr1	149810001	149830000	A.1.1.2.1.1.1.2.1.2	0.97250229147571	.	149810001	149830000	#FF0000	1	1
chr1	149840001	150200000	A.1.1.2.1.1.1.2.1.2	0.97250229147571	.	149840001	150200000	#FF0000	1	1
chr1	150200001	150980000	A.1.1.1.2.1.1.2	0.989917506874427	.	150200001	150980000	#FF0000	1	1
chr1	150980001	151880000	A.1.1.1.1.1.2	0.997250229147571	.	150980001	151880000	#FF0000	1	1
chr1	151880001	152020000	A.1.2.2.1.1.2.1.1.1	0.865261228230981	.	151880001	152020000	#FF4848	1	0.875
chr1	152020001	152180000	B.1.2.1.2.2.2.1.2.2.2	0.285976168652612	.	152020001	152180000	#9191FF	1	0.375
chr1	152180001	152450000	B.2.2.1.1.2.1.2.1	0.0641613198900092	.	152180001	152450000	#0000FF	1	0.125
chr1	152450001	153220000	B.2.2.2.1.2.2.2.1.2	0.00458295142071494	.	152450001	153220000	#0000FF	1	0.125
chr1	153220001	153310000	B.2.1.1.2.2.1.2.2	0.154903758020165	.	153220001	153310000	#4848FF	1	0.25
chr1	153310001	153480000	B.1.1.2.1.1.1.2.1.1	0.413382218148488	.	153310001	153480000	#DADAFF	1	0.5
chr1	153480001	153970000	A.1.1.1.2.1.1.1.1	0.991750687442713	.	153480001	153970000	#FF0000	1	1
chr1	153970001	154120000	A.2.1.2.2.1.2.1.2.1	0.68102658111824	.	153970001	154120000	#FF9191	1	0.75
chr1	154120001	154240000	A.1.2.1.2.2.1.1.2.2	0.882676443629698	.	154120001	154240000	#FF4848	1	0.875
chr1	154240001	154300000	A.2.1.1.2.2.2.2.2.2.2	0.729605866177819	.	154240001	154300000	#FF9191	1	0.75
chr1	154300001	154530000	A.1.2.1.2.2.1.1.1.1.2	0.885426214482126	.	154300001	154530000	#FF4848	1	0.875
chr1	154530001	154930000	A.1.2.1.2.2.1.1.1.1.1	0.886342804766269	.	154530001	154930000	#FF4848	1	0.875
chr1	154930001	155060000	A.1.2.2.1.2.2.1.1	0.847846012832264	.	154930001	155060000	#FF4848	1	0.875
chr1	155060001	155150000	A.2.1.1.2.1.1.1.1.2.1	0.772685609532539	.	155060001	155150000	#FF9191	1	0.75
chr1	155150001	155300000	A.1.2.1.2.2.1.2.1.2.1.1.2	0.878093492208983	.	155150001	155300000	#FF4848	1	0.875
chr1	155300001	156250000	A.1.1.1.1.2.1.2	0.995417048579285	.	155300001	156250000	#FF0000	1	1
chr1	156250001	156310000	A.1.2.2.2.2.1.2.1	0.808432630614116	.	156250001	156310000	#FF4848	1	0.875
chr1	156310001	156710000	A.1.1.1.2.2.2.2	0.975252062328139	.	156310001	156710000	#FF0000	1	1
chr1	156710001	156860000	A.1.2.1.1.1.1.1	0.931255728689276	.	156710001	156860000	#FF4848	1	0.875
chr1	156860001	156910000	A.1.2.2.2.2.2.1.2.1	0.805682859761687	.	156860001	156910000	#FF4848	1	0.875
chr1	156910001	156980000	A.1.2.2.2.2.2.1.2.2.2	0.803849679193401	.	156910001	156980000	#FF4848	1	0.875
chr1	156980001	157020000	A.2.1.2.2.1.2.1.1.1.2	0.685609532538955	.	156980001	157020000	#FF9191	1	0.75
chr1	157020001	157130000	A.2.1.1.1.1.1.2.2	0.792850595783685	.	157020001	157130000	#FF9191	1	0.75
chr1	157130001	157310000	B.2.1.1.2.2.1.2.1.1	0.156736938588451	.	157130001	157310000	#4848FF	1	0.25
chr1	157310001	157350000	B.2.1.1.1.1.1.2.1.1	0.213565536205316	.	157310001	157350000	#4848FF	1	0.25
chr1	157350001	157480000	B.1.2.1.2.2.2.1.2.2.1.2	0.286892758936755	.	157350001	157480000	#9191FF	1	0.375
chr1	157480001	157580000	B.2.1.2.2.1.2.2.1	0.0962419798350137	.	157480001	157580000	#4848FF	1	0.25
chr1	157580001	157960000	B.2.2.1.1.2.1.2.2	0.0632447296058662	.	157580001	157960000	#0000FF	1	0.125
chr1	157960001	158080000	A.2.1.1.2.1.2.2.1	0.754353803849679	.	157960001	158080000	#FF9191	1	0.75
chr1	158080001	158820000	B.2.2.2.1.2.2.2.1.1	0.00549954170485793	.	158080001	158820000	#0000FF	1	0.125
chr1	158820001	158960000	B.2.1.2.2.2.1.1.1.1	0.0944087992667278	.	158820001	158960000	#4848FF	1	0.25
chr1	158960001	159080000	A.2.2.2.1.2.1.2.2.2.2.2	0.537121906507791	.	158960001	159080000	#FFDADA	1	0.625
chr1	159080001	159870000	A.2.2.1.1.2.1.1.2.2.2.1	0.612282309807516	.	159080001	159870000	#FFDADA	1	0.625
chr1	159870001	159900000	A.2.2.1.1.2.1.2.1	0.61044912923923	.	159870001	159900000	#FFDADA	1	0.625
chr1	159900001	160020000	B.1.1.2.1.1.1.2.1.2.2	0.411549037580202	.	159900001	160020000	#DADAFF	1	0.5
chr1	160020001	160050000	B.1.1.2.1.1.1.2.2	0.410632447296059	.	160020001	160050000	#DADAFF	1	0.5
chr1	160050001	160160000	A.2.2.2.1.2.1.2.2.2.1	0.538955087076077	.	160050001	160160000	#FFDADA	1	0.625
chr1	160160001	160320000	A.1.2.2.1.1.2.2.2.1	0.857928505957837	.	160160001	160320000	#FF4848	1	0.875
chr1	160320001	160400000	B.1.1.1.1.2.1.2.2.1.1	0.470210815765353	.	160320001	160400000	#DADAFF	1	0.5
chr1	160400001	160910000	B.2.1.1.2.2.2.1.2.2.1	0.15032080659945	.	160400001	160910000	#4848FF	1	0.25
chr1	160910001	160960000	B.1.1.2.1.1.1.2.1.2.1	0.412465627864345	.	160910001	160960000	#DADAFF	1	0.5
chr1	160960001	161080000	A.1.2.2.1.1.2.2.2.2	0.857011915673694	.	160960001	161080000	#FF4848	1	0.875
chr1	161080001	161130000	A.1.2.2.2.2.2.1.2.2.1	0.804766269477543	.	161080001	161130000	#FF4848	1	0.875
chr1	161130001	161200000	A.1.2.1.2.2.2.2.2.1	0.870760769935839	.	161130001	161200000	#FF4848	1	0.875
chr1	161200001	161360000	A.1.2.1.2.2.1.1.1.2	0.884509624197984	.	161200001	161360000	#FF4848	1	0.875
chr1	161360001	161430000	A.1.2.1.2.2.1.1.2.1	0.88359303391384	.	161360001	161430000	#FF4848	1	0.875
chr1	161440001	161720000	A.1.2.1.2.2.1.1.2.1	0.88359303391384	.	161440001	161720000	#FF4848	1	0.875
chr1	161720001	162000000	A.1.1.2.2.1.1.1.2	0.953253895508708	.	161720001	162000000	#FF0000	1	1
chr1	162000001	162040000	A.2.2.1.2.2.2.2.1	0.560036663611366	.	162000001	162040000	#FFDADA	1	0.625
chr1	162040001	162800000	A.1.1.1.2.1.1.1.2	0.99083409715857	.	162040001	162800000	#FF0000	1	1
chr1	162800001	163120000	A.1.2.2.1.1.2.1.1.2	0.864344637946838	.	162800001	163120000	#FF4848	1	0.875
chr1	163120001	163170000	A.2.1.1.2.1.2.2.2	0.753437213565536	.	163120001	163170000	#FF9191	1	0.75
chr1	163170001	163320000	A.2.1.2.2.1.2.1.2.2.1.1	0.680109990834097	.	163170001	163320000	#FF9191	1	0.75
chr1	163320001	163470000	B.2.1.1.2.2.1.1.1	0.15948670944088	.	163320001	163470000	#4848FF	1	0.25
chr1	163470001	164520000	B.2.2.2.1.2.2.1.1.2	0.00824931255728689	.	163470001	164520000	#0000FF	1	0.125
chr1	164520001	164740000	B.1.2.1.2.2.2.1.1.1	0.290559120073327	.	164520001	164740000	#9191FF	1	0.375
chr1	164740001	165070000	B.2.2.1.2.2.1.2.2.1.2	0.0320806599450046	.	164740001	165070000	#0000FF	1	0.125
chr1	165070001	165320000	B.2.2.1.2.2.1.2.2.1.1	0.0329972502291476	.	165070001	165320000	#0000FF	1	0.125
chr1	165320001	165560000	B.2.1.1.2.2.2.1.2.2.2.1.1	0.149404216315307	.	165320001	165560000	#4848FF	1	0.25
chr1	165560001	165600000	B.1.1.2.1.1.2.1.1.2	0.408799266727773	.	165560001	165600000	#DADAFF	1	0.5
chr1	165600001	165790000	A.2.1.2.2.1.1.1.1.1.1.2	0.6993583868011	.	165600001	165790000	#FF9191	1	0.75
chr1	165790001	165880000	A.2.1.1.1.1.1.2.1	0.793767186067828	.	165790001	165880000	#FF9191	1	0.75
chr1	165880001	166800000	B.2.2.2.1.2.2.2.2	0.00366636113657195	.	165880001	166800000	#0000FF	1	0.125
chr1	166800001	166850000	B.1.1.2.1.1.2.1.1.1	0.409715857011916	.	166800001	166850000	#DADAFF	1	0.5
chr1	166850001	167020000	B.2.1.2.2.2.1.1.1.2	0.0934922089825848	.	166850001	167020000	#4848FF	1	0.25
chr1	167020001	167190000	B.2.1.1.2.2.1.2.1.2	0.155820348304308	.	167020001	167190000	#4848FF	1	0.25
chr1	167190001	167250000	B.1.1.1.1.2.1.2.2.1.2	0.46929422548121	.	167190001	167250000	#DADAFF	1	0.5
chr1	167250001	167400000	B.1.1.2.1.1.2.2.1	0.406049495875344	.	167250001	167400000	#DADAFF	1	0.5
chr1	167400001	167500000	B.1.2.1.2.2.2.1.2.1	0.288725939505041	.	167400001	167500000	#9191FF	1	0.375
chr1	167500001	167550000	B.1.2.1.2.2.1.1.1.2	0.299725022914757	.	167500001	167550000	#9191FF	1	0.375
chr1	167550001	167680000	B.1.2.2.2.2.2.1	0.221814848762603	.	167550001	167680000	#9191FF	1	0.375
chr1	167680001	168920000	A.2.2.2.1.2.2.2.2.1.1	0.522456461961503	.	167680001	168920000	#FFDADA	1	0.625
chr1	168920001	169070000	B.2.1.1.2.2.2.1.2.2.2.2	0.147571035747021	.	168920001	169070000	#4848FF	1	0.25
chr1	169070001	169300000	A.2.2.2.1.2.1.2.2.1.2	0.53987167736022	.	169070001	169300000	#FFDADA	1	0.625
chr1	169300001	169330000	B.1.1.2.1.1.1.1.2.2	0.414298808432631	.	169300001	169330000	#DADAFF	1	0.5
chr1	169330001	169430000	B.1.1.1.1.2.1.2.2.2.1	0.468377635197067	.	169330001	169430000	#DADAFF	1	0.5
chr1	169430001	169580000	A.2.2.2.1.2.2.2.1.1.2	0.525206232813932	.	169430001	169580000	#FFDADA	1	0.625
chr1	169580001	169770000	A.2.2.1.1.2.2.1.2	0.602199816681943	.	169580001	169770000	#FFDADA	1	0.625
chr1	169770001	169880000	A.2.2.2.1.2.2.2.2.2.1	0.520623281393217	.	169770001	169880000	#FFDADA	1	0.625
chr1	169880001	170050000	B.1.1.1.1.2.1.2.2.2.2	0.467461044912924	.	169880001	170050000	#DADAFF	1	0.5
chr1	170050001	170270000	B.2.2.1.2.2.1.1.1.2	0.0384967919340055	.	170050001	170270000	#0000FF	1	0.125
chr1	170270001	170540000	B.2.1.2.2.1.2.2.2	0.0953253895508708	.	170270001	170540000	#4848FF	1	0.25
chr1	170540001	170610000	B.1.2.2.2.2.1.1.2	0.223648029330889	.	170540001	170610000	#9191FF	1	0.375
chr1	170610001	170650000	B.1.1.2.1.1.1.1.2.1.1	0.416131989000917	.	170610001	170650000	#DADAFF	1	0.5
chr1	170650001	171390000	B.2.2.1.2.2.1.1.1.1	0.0394133822181485	.	170650001	171390000	#0000FF	1	0.125
chr1	171390001	171450000	B.1.1.1.1.2.1.2.1.2	0.471127406049496	.	171390001	171450000	#DADAFF	1	0.5
chr1	171450001	171570000	A.1.2.2.2.2.2.2.2.1.2.2	0.798350137488543	.	171450001	171570000	#FF4848	1	0.875
chr1	171570001	171610000	A.2.2.2.1.2.2.2.1.2.2	0.523373052245646	.	171570001	171610000	#FFDADA	1	0.625
chr1	171610001	171740000	A.2.2.2.1.2.1.2.2.1.1.2	0.540788267644363	.	171610001	171740000	#FFDADA	1	0.625
chr1	171740001	171950000	A.2.2.1.1.2.2.1.1.2.2	0.603116406966086	.	171740001	171950000	#FFDADA	1	0.625
chr1	171950001	172370000	A.1.2.2.1.1.2.2.1.1	0.859761686526123	.	171950001	172370000	#FF4848	1	0.875
chr1	172370001	172700000	A.2.1.1.1.1.1.1.2.2	0.794683776351971	.	172370001	172700000	#FF9191	1	0.75
chr1	172700001	172770000	A.2.1.2.2.1.2.1.2.2.2.1.1	0.677360219981668	.	172700001	172770000	#FF9191	1	0.75
chr1	172770001	172840000	A.2.1.2.2.1.2.1.1.2.2.1	0.682859761686526	.	172770001	172840000	#FF9191	1	0.75
chr1	172840001	173180000	A.1.1.2.1.2.2.2.2	0.956003666361137	.	172840001	173180000	#FF0000	1	1
chr1	173180001	173250000	A.2.2.1.1.2.1.2.2.1.1.2	0.608615948670944	.	173180001	173250000	#FFDADA	1	0.625
chr1	173250001	173370000	A.2.2.2.1.2.2.2.1.2.1	0.524289642529789	.	173250001	173370000	#FFDADA	1	0.625
chr1	173370001	173420000	A.2.2.2.1.2.2.1.2.1.1	0.533455545371219	.	173370001	173420000	#FFDADA	1	0.625
chr1	173420001	173460000	A.2.1.2.2.1.2.1.2.2.2.1.2	0.676443629697525	.	173420001	173460000	#FF9191	1	0.75
chr1	173460001	173970000	A.1.2.2.1.1.2.1.2.1	0.863428047662695	.	173460001	173970000	#FF4848	1	0.875
chr1	173970001	174000000	A.2.2.2.1.2.1.2.1.1	0.543538038496792	.	173970001	174000000	#FFDADA	1	0.625
chr1	174000001	174050000	B.1.1.2.1.1.2.1.2.1	0.40788267644363	.	174000001	174050000	#DADAFF	1	0.5
chr1	174050001	174210000	A.2.2.2.1.2.1.2.2.2.2.1	0.538038496791934	.	174050001	174210000	#FFDADA	1	0.625
chr1	174210001	174250000	B.1.2.1.2.2.1.1.1.1.1.1	0.304307974335472	.	174210001	174250000	#9191FF	1	0.375
chr1	174250001	174730000	B.1.2.2.2.2.2.2.2	0.219981668194317	.	174250001	174730000	#9191FF	1	0.375
chr1	174730001	174880000	B.1.1.2.1.1.2.2.2	0.405132905591201	.	174730001	174880000	#DADAFF	1	0.5
chr1	174880001	175000000	A.2.2.1.1.2.1.1.2.2.2.2	0.611365719523373	.	174880001	175000000	#FFDADA	1	0.625
chr1	175000001	175130000	B.2.1.1.2.2.1.1.2.1	0.158570119156737	.	175000001	175130000	#4848FF	1	0.25
chr1	175130001	175180000	A.2.2.2.1.2.2.2.1.1.1.1	0.527039413382218	.	175130001	175180000	#FFDADA	1	0.625
chr1	175180001	175460000	B.2.1.1.2.2.2.1.2.2.2.1.2	0.148487626031164	.	175180001	175460000	#4848FF	1	0.25
chr1	175460001	175530000	A.2.2.1.1.2.1.1.2.1.1	0.615032080659945	.	175460001	175530000	#FFDADA	1	0.625
chr1	175530001	175910000	B.2.1.1.2.2.1.1.2.2	0.157653528872594	.	175530001	175910000	#4848FF	1	0.25
chr1	175910001	176080000	A.2.2.1.1.2.1.1.2.1.2	0.614115490375802	.	175910001	176080000	#FFDADA	1	0.625
chr1	176080001	176340000	B.2.1.1.2.2.2.1.1.1	0.153987167736022	.	176080001	176340000	#4848FF	1	0.25
chr1	176340001	176850000	B.2.2.2.2.1	0.00274977085242896	.	176340001	176850000	#0000FF	1	0.125
chr1	176850001	177400000	B.2.2.2.1.2.1.1.1.2	0.0137488542621448	.	176850001	177400000	#0000FF	1	0.125
chr1	177400001	177830000	B.2.2.2.1.2.2.1.1.1	0.00916590284142988	.	177400001	177830000	#0000FF	1	0.125
chr1	177830001	177880000	B.2.1.1.2.2.2.1.1.2	0.153070577451879	.	177830001	177880000	#4848FF	1	0.25
chr1	177880001	177970000	B.1.1.2.1.1.1.1.1.1	0.418881759853346	.	177880001	177970000	#DADAFF	1	0.5
chr1	177970001	178260000	A.1.2.2.2.2.2.2.1.1	0.802933088909258	.	177970001	178260000	#FF4848	1	0.875
chr1	178260001	178360000	A.2.2.1.1.2.1.2.2.1.2	0.607699358386801	.	178260001	178360000	#FFDADA	1	0.625
chr1	178360001	178440000	A.2.1.2.2.1.2.1.2.2.2.2	0.675527039413382	.	178360001	178440000	#FF9191	1	0.75
chr1	178440001	178500000	A.2.1.2.2.1.2.1.1.2.1.2	0.683776351970669	.	178440001	178500000	#FF9191	1	0.75
chr1	178500001	178760000	A.1.2.2.1.1.2.1.2.2.2.2	0.860678276810266	.	178500001	178760000	#FF4848	1	0.875
chr1	178760001	178950000	A.2.1.2.2.1.2.1.2.2.1.2.1	0.679193400549954	.	178760001	178950000	#FF9191	1	0.75
chr1	178950001	178990000	B.1.1.1.1.2.1.2.1.1	0.472043996333639	.	178950001	178990000	#DADAFF	1	0.5
chr1	178990001	179070000	A.2.1.1.1.1.1.1.2.1	0.795600366636114	.	178990001	179070000	#FF9191	1	0.75
chr1	179070001	179210000	A.1.2.1.1.2.1.2.1.2.1	0.913840513290559	.	179070001	179210000	#FF4848	1	0.875
chr1	179210001	179350000	A.1.2.2.2.2.2.2.2.1.2.1	0.799266727772686	.	179210001	179350000	#FF4848	1	0.875
chr1	179350001	179780000	B.1.2.2.2.2.2.2.1	0.22089825847846	.	179350001	179780000	#9191FF	1	0.375
chr1	179780001	179840000	A.2.1.2.2.1.2.1.1.2.1.1	0.684692942254812	.	179780001	179840000	#FF9191	1	0.75
chr1	179840001	180480000	A.1.1.2.1.2.2.2.1.1	0.957836846929423	.	179840001	180480000	#FF0000	1	1
chr1	180480001	180840000	A.2.2.1.1.2.1.1.2.2.1	0.613198900091659	.	180480001	180840000	#FFDADA	1	0.625
chr1	180840001	181050000	A.2.1.2.2.1.1.1.1.1.1.1	0.700274977085243	.	180840001	181050000	#FF9191	1	0.75
chr1	181050001	181140000	A.2.1.2.2.1.1.1.1.1.2	0.698441796516957	.	181050001	181140000	#FF9191	1	0.75
chr1	181140001	181980000	B.2.2.2.1.2.2.1.2.1	0.0073327222731439	.	181140001	181980000	#0000FF	1	0.125
chr1	181980001	182340000	B.2.2.1.2.2.1.2.2.2	0.0311640696608616	.	181980001	182340000	#0000FF	1	0.125
chr1	182340001	182590000	B.2.1.1.2.2.2.1.2.1.2	0.151237396883593	.	182340001	182590000	#4848FF	1	0.25
chr1	182590001	182760000	B.2.1.1.2.2.2.1.2.1.1	0.152153987167736	.	182590001	182760000	#4848FF	1	0.25
chr1	182760001	182810000	A.2.2.2.1.2.2.2.1.1.1.2	0.526122823098075	.	182760001	182810000	#FFDADA	1	0.625
chr1	182810001	182870000	A.1.2.2.1.1.2.2.1.2	0.85884509624198	.	182810001	182870000	#FF4848	1	0.875
chr1	182870001	182920000	A.2.2.1.1.2.1.2.2.1.1.1	0.609532538955087	.	182870001	182920000	#FFDADA	1	0.625
chr1	182920001	183250000	A.1.1.2.1.2.2.2.1.2	0.95692025664528	.	182920001	183250000	#FF0000	1	1
chr1	183250001	183600000	A.1.2.2.1.1.2.1.2.2.1	0.862511457378552	.	183250001	183600000	#FF4848	1	0.875
chr1	183600001	183870000	A.1.2.1.1.2.1.2.2.2	0.91109074243813	.	183600001	183870000	#FF4848	1	0.875
chr1	183870001	184670000	A.2.2.2.1.2.2.2.2.2.2	0.519706691109074	.	183870001	184670000	#FFDADA	1	0.625
chr1	184670001	185290000	A.2.1.2.2.1.1.1.2.1	0.696608615948671	.	184670001	185290000	#FF9191	1	0.75
chr1	185290001	185400000	A.2.1.1.2.2.2.2.2.1	0.732355637030248	.	185290001	185400000	#FF9191	1	0.75
chr1	185400001	185680000	A.2.1.2.2.1.2.1.2.2.1.2.2	0.678276810265811	.	185400001	185680000	#FF9191	1	0.75
chr1	185680001	185780000	B.1.1.2.1.1.1.1.1.2.1	0.417965169569203	.	185680001	185780000	#DADAFF	1	0.5
chr1	185780001	186230000	A.2.2.1.1.2.2.1.1.2.1	0.604032997250229	.	185780001	186230000	#FFDADA	1	0.625
chr1	186230001	186350000	A.1.2.2.2.2.2.2.2.1.1.2	0.800183318056829	.	186230001	186350000	#FF4848	1	0.875
chr1	186350001	186660000	A.1.2.1.1.2.1.2.1.2.2	0.912923923006416	.	186350001	186660000	#FF4848	1	0.875
chr1	186660001	186960000	A.1.2.1.2.2.2.2.1.1.2	0.872593950504125	.	186660001	186960000	#FF4848	1	0.875
chr1	186960001	187070000	B.1.1.2.1.1.1.1.1.2.2	0.41704857928506	.	186960001	187070000	#DADAFF	1	0.5
chr1	187070001	187190000	B.2.1.1.2.1.1.2.2.1	0.169569202566453	.	187070001	187190000	#4848FF	1	0.25
chr1	187190001	187910000	B.1.1.1.1.2.1.1.2.2	0.472960586617782	.	187190001	187910000	#DADAFF	1	0.5
chr1	187910001	187990000	A.2.2.2.1.2.2.1.2.1.2.1	0.532538955087076	.	187910001	187990000	#FFDADA	1	0.625
chr1	187990001	188080000	A.2.1.2.2.1.1.2.2.1.2.1	0.689275893675527	.	187990001	188080000	#FF9191	1	0.75
chr1	188080001	188230000	A.2.2.1.1.2.2.2.1.1	0.6012832263978	.	188080001	188230000	#FFDADA	1	0.625
chr1	188230001	188610000	A.2.2.1.1.2.2.1.1.1.2	0.604949587534372	.	188230001	188610000	#FFDADA	1	0.625
chr1	188610001	188930000	A.2.2.2.1.2.1.2.2.1.1.1	0.541704857928506	.	188610001	188930000	#FFDADA	1	0.625
chr1	188930001	189610000	B.1.2.1.2.2.1.2.2.2.1	0.292392300641613	.	188930001	189610000	#9191FF	1	0.375
chr1	189610001	189880000	B.2.1.1.2.1.1.2.2.2.1	0.16865261228231	.	189610001	189880000	#4848FF	1	0.25
chr1	189880001	190150000	B.2.1.1.2.1.1.2.2.2.2.2	0.165902841429881	.	189880001	190150000	#4848FF	1	0.25
chr1	190150001	190200000	B.1.2.2.2.2.1.1.1.2	0.224564619615032	.	190150001	190200000	#9191FF	1	0.375
chr1	190200001	190320000	B.1.2.2.2.2.1.1.1.1.2	0.225481209899175	.	190200001	190320000	#9191FF	1	0.375
chr1	190320001	190450000	B.1.2.2.2.2.1.1.1.1.1	0.226397800183318	.	190320001	190450000	#9191FF	1	0.375
chr1	190450001	190750000	B.1.2.2.2.2.1.2	0.222731439046746	.	190450001	190750000	#9191FF	1	0.375
chr1	190750001	191200000	B.1.2.1.2.2.1.2.2.2.2	0.29147571035747	.	190750001	191200000	#9191FF	1	0.375
chr1	191200001	191530000	B.2.1.1.2.1.1.2.2.2.2.1.1	0.167736021998167	.	191200001	191530000	#4848FF	1	0.25
chr1	191530001	192150000	B.1.1.1.1.2.1.1.2.1	0.473877176901925	.	191530001	192150000	#DADAFF	1	0.5
chr1	192150001	192260000	A.2.2.1.1.2.2.2.2.2	0.598533455545371	.	192150001	192260000	#FFDADA	1	0.625
chr1	192260001	192440000	A.2.2.1.1.2.2.2.1.2	0.600366636113657	.	192260001	192440000	#FFDADA	1	0.625
chr1	192440001	192540000	A.1.2.2.2.2.2.2.2.2	0.7974335472044	.	192440001	192540000	#FF4848	1	0.875
chr1	192540001	192690000	A.2.2.1.1.2.1.2.2.2	0.606782768102658	.	192540001	192690000	#FFDADA	1	0.625
chr1	192690001	192770000	A.2.2.2.1.2.2.1.2.1.2.2	0.531622364802933	.	192690001	192770000	#FFDADA	1	0.625
chr1	192770001	193100000	A.1.2.1.2.2.2.2.1.1.1	0.873510540788268	.	192770001	193100000	#FF4848	1	0.875
chr1	193100001	193320000	A.1.2.2.2.2.2.2.2.1.1.1	0.801099908340972	.	193100001	193320000	#FF4848	1	0.875
chr1	193320001	193370000	B.1.1.2.1.1.1.1.2.1.2	0.415215398716774	.	193320001	193370000	#DADAFF	1	0.5
chr1	193370001	193410000	B.1.1.1.1.2.2.1.2.1.1	0.459211732355637	.	193370001	193410000	#DADAFF	1	0.5
chr1	193410001	193520000	B.1.2.1.2.2.1.1.1.1.2.2.1	0.301558203483043	.	193410001	193520000	#9191FF	1	0.375
chr1	193520001	194770000	B.2.1.1.2.1.1.2.1	0.170485792850596	.	193520001	194770000	#4848FF	1	0.25
chr1	194770001	195940000	B.2.2.2.1.2.1.2.1	0.0109990834097159	.	194770001	195940000	#0000FF	1	0.125
chr1	195940001	196100000	B.2.1.2.1.2.1.2.2.1	0.119156736938588	.	195940001	196100000	#4848FF	1	0.25
chr1	196100001	196130000	B.1.2.1.2.2.1.1.2.2	0.295142071494042	.	196100001	196130000	#9191FF	1	0.375
chr1	196130001	196170000	B.1.2.1.2.2.1.1.1.1.1.2	0.303391384051329	.	196130001	196170000	#9191FF	1	0.375
chr1	196170001	196320000	B.1.2.1.2.2.1.2.2.1	0.293308890925756	.	196170001	196320000	#9191FF	1	0.375
chr1	196320001	197070000	B.1.2.1.2.2.2.1.1.2	0.289642529789184	.	196320001	197070000	#9191FF	1	0.375
chr1	197070001	197360000	B.1.1.2.1.2.1.1.2.2.2	0.395050412465628	.	197070001	197360000	#DADAFF	1	0.5
chr1	197360001	197470000	B.2.1.1.2.1.1.1.2.2	0.171402383134739	.	197360001	197470000	#4848FF	1	0.25
chr1	197470001	197570000	B.1.1.2.1.2.1.2.2.2	0.385884509624198	.	197470001	197570000	#DADAFF	1	0.5
chr1	197570001	198420000	A.1.2.2.2.2.2.2.1.2	0.802016498625115	.	197570001	198420000	#FF4848	1	0.875
chr1	198420001	198690000	A.2.2.1.1.2.2.1.1.1.1	0.605866177818515	.	198420001	198690000	#FFDADA	1	0.625
chr1	198690001	198740000	B.1.1.1.1.2.2.2.2.2.1	0.448212648945921	.	198690001	198740000	#DADAFF	1	0.5
chr1	198740001	198910000	A.1.2.2.1.1.2.1.2.2.2.1	0.861594867094409	.	198740001	198910000	#FF4848	1	0.875
chr1	198910001	199060000	B.1.2.1.2.2.1.2.1	0.294225481209899	.	198910001	199060000	#9191FF	1	0.375
chr1	199060001	199280000	B.1.1.1.1.2.1.1.1.1	0.475710357470211	.	199060001	199280000	#DADAFF	1	0.5
chr1	199280001	199640000	B.2.1.1.2.1.1.2.2.2.2.1.2	0.166819431714024	.	199280001	199640000	#4848FF	1	0.25
chr1	199640001	200290000	A.2.2.1.1.2.1.1.1	0.615948670944088	.	199640001	200290000	#FFDADA	1	0.625
chr1	200290001	200450000	A.2.1.2.2.1.1.1.1.2	0.697525206232814	.	200290001	200450000	#FF9191	1	0.75
chr1	200450001	200510000	A.2.2.1.1.2.2.2.2.1	0.599450045829514	.	200450001	200510000	#FFDADA	1	0.625
chr1	200510001	200580000	A.2.1.2.2.1.2.1.1.2.2.2	0.681943171402383	.	200510001	200580000	#FF9191	1	0.75
chr1	200580001	200830000	A.1.1.2.2.1.1.2.2	0.948670944087993	.	200580001	200830000	#FF0000	1	1
chr1	200830001	200920000	A.2.1.2.2.1.2.1.1.1.1	0.686526122823098	.	200830001	200920000	#FF9191	1	0.75
chr1	200920001	201310000	A.2.1.2.2.2.2.2.1.2.1.2	0.642529789184235	.	200920001	201310000	#FF9191	1	0.75
chr1	201310001	201430000	A.2.1.2.2.2.2.2.1.2.1.1	0.643446379468378	.	201310001	201430000	#FF9191	1	0.75
chr1	201430001	201950000	A.1.1.1.1.2.2.2.1	0.993583868010999	.	201430001	201950000	#FF0000	1	1
chr1	201950001	202130000	A.1.2.1.2.2.1.2.1.2.2	0.876260311640697	.	201950001	202130000	#FF4848	1	0.875
chr1	202130001	202990000	A.1.1.2.1.2.1.1.2	0.965169569202566	.	202130001	202990000	#FF0000	1	1
chr1	202990001	203230000	A.2.2.1.2.2.1.1.2	0.572868927589368	.	202990001	203230000	#FFDADA	1	0.625
chr1	203230001	203460000	A.2.1.2.2.2.2.2.1.2.2	0.641613198900092	.	203230001	203460000	#FF9191	1	0.75
chr1	203460001	203820000	A.1.1.2.2.1.1.1.1.1	0.955087076076994	.	203460001	203820000	#FF0000	1	1
chr1	203820001	204140000	A.1.2.1.1.1.2.2.1	0.919340054995417	.	203820001	204140000	#FF4848	1	0.875
chr1	204140001	204380000	A.1.1.2.2.1.1.1.1.2	0.954170485792851	.	204140001	204380000	#FF0000	1	1
chr1	204380001	204480000	A.1.1.2.2.1.1.2.1.1.2	0.951420714940422	.	204380001	204480000	#FF0000	1	1
chr1	204480001	204530000	A.2.1.2.2.1.2.2.2.2.1	0.668194317140238	.	204480001	204530000	#FF9191	1	0.75
chr1	204530001	205190000	A.2.2.2.1.1.2.1	0.548120989917507	.	204530001	205190000	#FFDADA	1	0.625
chr1	205190001	205240000	A.2.2.2.1.2.2.1.2.2.2	0.527956003666361	.	205190001	205240000	#FFDADA	1	0.625
chr1	205240001	205290000	A.2.1.1.1.1.2.1.2.1	0.790100824931256	.	205240001	205290000	#FF9191	1	0.75
chr1	205290001	205560000	A.2.1.1.2.2.1.2.1	0.747021081576535	.	205290001	205560000	#FF9191	1	0.75
chr1	205560001	205930000	A.1.1.2.1.2.1.2.2	0.963336388634281	.	205560001	205930000	#FF0000	1	1
chr1	206070001	206340000	A.1.2.2.2.2.2.1.1	0.80659945004583	.	206070001	206340000	#FF4848	1	0.875
chr1	206480001	206640000	A.1.2.1.2.2.2.2.2.2	0.869844179651696	.	206480001	206640000	#FF4848	1	0.875
chr1	206640001	206860000	A.1.1.2.2.1.1.2.1.1.1	0.952337305224565	.	206640001	206860000	#FF0000	1	1
chr1	206860001	206890000	A.2.2.1.1.1.1.1.2.2.1.1.2	0.635197066911091	.	206860001	206890000	#FFDADA	1	0.625
chr1	206890001	207070000	B.1.2.1.2.2.2.2.1.2	0.283226397800183	.	206890001	207070000	#9191FF	1	0.375
chr1	207070001	207450000	B.1.2.1.2.2.2.2.1.1.1	0.285059578368469	.	207070001	207450000	#9191FF	1	0.375
chr1	207450001	207570000	A.2.1.1.1.1.2.1.2.2	0.789184234647113	.	207450001	207570000	#FF9191	1	0.75
chr1	207570001	207700000	B.1.2.1.2.2.2.2.1.1.2	0.284142988084326	.	207570001	207700000	#9191FF	1	0.375
chr1	207730001	207920000	B.1.2.1.2.2.2.2.1.1.2	0.284142988084326	.	207730001	207920000	#9191FF	1	0.375
chr1	207920001	207980000	A.2.1.1.1.1.2.1.1.2	0.791017415215399	.	207920001	207980000	#FF9191	1	0.75
chr1	207980001	208140000	A.1.1.2.1.2.2.1.1.2.2	0.959670027497709	.	207980001	208140000	#FF0000	1	1
chr1	208140001	208420000	A.1.1.2.1.2.2.1.2	0.958753437213566	.	208140001	208420000	#FF0000	1	1
chr1	208420001	208870000	B.2.2.1.2.2.1.1.2.1.1.2	0.0366636113657195	.	208420001	208870000	#0000FF	1	0.125
chr1	208870001	209090000	B.2.1.2.1.2.2.2.1.1	0.113657195233731	.	208870001	209090000	#4848FF	1	0.25
chr1	209090001	209570000	B.2.2.1.2.2.1.1.2.1.1.1	0.0375802016498625	.	209090001	209570000	#0000FF	1	0.125
chr1	209570001	209730000	B.2.2.1.2.2.1.1.2.2	0.0348304307974335	.	209570001	209730000	#0000FF	1	0.125
chr1	209730001	209940000	B.1.1.2.1.2.1.1.2.1.1.2	0.3987167736022	.	209730001	209940000	#DADAFF	1	0.5
chr1	209940001	210020000	A.2.1.1.1.1.2.1.1.1	0.791934005499542	.	209940001	210020000	#FF9191	1	0.75
chr1	210020001	210080000	B.1.1.2.1.2.1.1.2.2.1.1	0.396883593033914	.	210020001	210080000	#DADAFF	1	0.5
chr1	210090001	210180000	B.1.1.2.1.2.1.1.2.2.1.1	0.396883593033914	.	210090001	210180000	#DADAFF	1	0.5
chr1	210180001	210290000	B.2.2.1.2.1.1.1.2	0.0531622364802933	.	210180001	210290000	#0000FF	1	0.125
chr1	210290001	210400000	B.1.2.2.1.2.2.2.2.2	0.24839596700275	.	210290001	210400000	#9191FF	1	0.375
chr1	210400001	210430000	B.1.1.1.1.2.2.1.2.1.2	0.458295142071494	.	210400001	210430000	#DADAFF	1	0.5
chr1	210430001	210540000	B.1.2.1.2.2.1.1.1.1.2.1	0.302474793767186	.	210430001	210540000	#9191FF	1	0.375
chr1	210540001	210640000	B.1.2.2.1.2.1.1.1.2	0.258478460128323	.	210540001	210640000	#9191FF	1	0.375
chr1	210640001	210660000	B.2.1.2.1.2.1.1.1.2.1.2	0.128322639780018	.	210640001	210660000	#4848FF	1	0.25
chr1	210660001	211250000	B.2.2.2.1.2.2.1.2.2	0.00641613198900092	.	210660001	211250000	#0000FF	1	0.125
chr1	211250001	211290000	B.2.2.1.2.1.1.2.2	0.0494958753437214	.	211250001	211290000	#0000FF	1	0.125
chr1	211290001	211370000	B.2.1.2.1.2.1.2.1.1.2.2	0.120989917506874	.	211290001	211370000	#4848FF	1	0.25
chr1	211370001	211430000	B.1.2.2.1.2.2.2.1	0.250229147571036	.	211370001	211430000	#9191FF	1	0.375
chr1	211430001	211690000	A.2.2.1.1.1.1.1.1.1	0.639780018331806	.	211430001	211690000	#FFDADA	1	0.625
chr1	211690001	211840000	A.1.2.2.1.1.1.1.2	0.86801099908341	.	211690001	211840000	#FF4848	1	0.875
chr1	211840001	212210000	A.2.1.1.1.1.1.1.1	0.796516956920257	.	211840001	212210000	#FF9191	1	0.75
chr1	212210001	212250000	A.2.2.1.1.1.1.1.2.1.2	0.637030247479377	.	212210001	212250000	#FFDADA	1	0.625
chr1	212250001	212650000	A.1.2.1.1.2.1.2.2.1	0.912007332722273	.	212250001	212650000	#FF4848	1	0.875
chr1	212650001	213190000	A.1.2.1.1.2.1.2.1.1	0.914757103574702	.	212650001	213190000	#FF4848	1	0.875
chr1	213190001	213240000	B.1.1.1.1.2.2.1.1.2.1.2.1	0.461961503208066	.	213190001	213240000	#DADAFF	1	0.5
chr1	213240001	213460000	A.2.2.2.1.2.2.2.2.1.2	0.52153987167736	.	213240001	213460000	#FFDADA	1	0.625
chr1	213460001	213570000	B.2.1.2.1.2.1.1.2.1	0.126489459211732	.	213460001	213570000	#4848FF	1	0.25
chr1	213570001	214140000	B.2.2.1.2.2.1.2.1	0.0339138405132906	.	213570001	214140000	#0000FF	1	0.125
chr1	214140001	214180000	B.1.1.2.1.2.1.2.1.1.2.1	0.393217231897342	.	214140001	214180000	#DADAFF	1	0.5
chr1	214180001	214440000	B.1.1.2.1.2.1.1.2.2.1.2	0.395967002749771	.	214180001	214440000	#DADAFF	1	0.5
chr1	214440001	214520000	A.2.1.2.2.1.2.2.2.1.2.2	0.669110907424381	.	214440001	214520000	#FF9191	1	0.75
chr1	214520001	214580000	A.1.2.2.2.2.1.1.1.1	0.81301558203483	.	214520001	214580000	#FF4848	1	0.875
chr1	214580001	214750000	A.1.1.2.1.2.2.1.1.1.2	0.961503208065995	.	214580001	214750000	#FF0000	1	1
chr1	214750001	214800000	A.2.1.1.1.1.2.2.1.1.1	0.78826764436297	.	214750001	214800000	#FF9191	1	0.75
chr1	214800001	214850000	A.2.2.1.1.1.2.2.1	0.620531622364803	.	214800001	214850000	#FFDADA	1	0.625
chr1	214850001	215250000	B.2.1.2.1.2.2.2.1.2.2	0.111824014665445	.	214850001	215250000	#4848FF	1	0.25
chr1	215250001	215320000	B.1.1.1.1.2.2.2.2.2.2.1.2	0.446379468377635	.	215250001	215320000	#DADAFF	1	0.5
chr1	215320001	215670000	B.2.1.2.1.2.1.1.2.2.2	0.123739688359303	.	215320001	215670000	#4848FF	1	0.25
chr1	215670001	215740000	B.1.2.2.1.2.1.1.1.1	0.259395050412466	.	215670001	215740000	#9191FF	1	0.375
chr1	215740001	215800000	B.1.1.2.1.2.1.2.1.2.1	0.391384051329056	.	215740001	215800000	#DADAFF	1	0.5
chr1	215800001	215870000	B.2.1.2.1.2.1.2.1.1.1	0.12282309807516	.	215800001	215870000	#4848FF	1	0.25
chr1	215870001	215960000	B.2.2.1.2.1.1.2.1.2	0.0504124656278643	.	215870001	215960000	#0000FF	1	0.125
chr1	215960001	216750000	B.2.2.1.2.2.2.2.2.2.1	0.0238313473877177	.	215960001	216750000	#0000FF	1	0.125
chr1	216750001	217440000	B.2.2.2.1.2.1.2.2	0.0100824931255729	.	216750001	217440000	#0000FF	1	0.125
chr1	217440001	217610000	B.2.2.1.2.2.2.2.1.1.2	0.0284142988084326	.	217440001	217610000	#0000FF	1	0.125
chr1	217610001	217810000	B.1.1.1.1.2.1.1.1.2	0.474793767186068	.	217610001	217810000	#DADAFF	1	0.5
chr1	217810001	217950000	B.2.1.2.1.2.1.1.1.1.1	0.13198900091659	.	217810001	217950000	#4848FF	1	0.25
chr1	217950001	218070000	B.2.2.1.2.1.2.2.2.1.1	0.0430797433547204	.	217950001	218070000	#0000FF	1	0.125
chr1	218070001	218180000	B.2.2.1.2.1.1.2.1.1.2	0.0513290559120073	.	218070001	218180000	#0000FF	1	0.125
chr1	218180001	218320000	B.2.2.1.2.1.2.2.2.1.2	0.0421631530705774	.	218180001	218320000	#0000FF	1	0.125
chr1	218320001	218460000	B.2.1.1.2.1.2.1	0.164986251145738	.	218320001	218460000	#4848FF	1	0.25
chr1	218460001	218510000	B.1.1.1.1.2.2.1.1.1.2.1	0.465627864344638	.	218460001	218510000	#DADAFF	1	0.5
chr1	218510001	218630000	A.2.1.2.2.1.1.2.1.1.2	0.693858845096242	.	218510001	218630000	#FF9191	1	0.75
chr1	218630001	218680000	A.2.1.1.1.1.2.2.2.1	0.785517873510541	.	218630001	218680000	#FF9191	1	0.75
chr1	218680001	219030000	A.2.1.2.2.1.2.2.2.1.1.2	0.67186067827681	.	218680001	219030000	#FF9191	1	0.75
chr1	219030001	219070000	B.1.1.2.1.2.1.2.1.2.2.2	0.38955087076077	.	219030001	219070000	#DADAFF	1	0.5
chr1	219070001	219230000	B.1.2.1.2.2.1.1.1.1.2.2.2	0.3006416131989	.	219070001	219230000	#9191FF	1	0.375
chr1	219230001	219260000	B.1.2.1.2.2.1.1.2.1.1.2	0.297891842346471	.	219230001	219260000	#9191FF	1	0.375
chr1	219260001	219380000	B.1.1.2.1.2.1.1.1.1.1	0.404216315307058	.	219260001	219380000	#DADAFF	1	0.5
chr1	219380001	219440000	B.1.2.1.2.2.1.1.2.1.1.1	0.298808432630614	.	219380001	219440000	#9191FF	1	0.375
chr1	219440001	219510000	A.2.1.2.2.1.1.2.2.2	0.687442713107241	.	219440001	219510000	#FF9191	1	0.75
chr1	219510001	219860000	B.2.1.2.1.2.2.2.1.2.1	0.112740604949588	.	219510001	219860000	#4848FF	1	0.25
chr1	219860001	219950000	B.2.2.1.2.2.2.2.1.2.1.1	0.0274977085242896	.	219860001	219950000	#0000FF	1	0.125
chr1	219950001	220010000	B.2.2.1.2.1.1.1.1.1.2	0.0549954170485793	.	219950001	220010000	#0000FF	1	0.125
chr1	220010001	220150000	B.2.1.2.1.2.2.2.2.2	0.109990834097159	.	220010001	220150000	#4848FF	1	0.25
chr1	220150001	220700000	A.2.2.1.1.1.1.1.1.2	0.638863428047663	.	220150001	220700000	#FFDADA	1	0.625
chr1	220700001	220850000	B.1.2.1.2.2.2.2.2.2.1.2	0.277726856095325	.	220700001	220850000	#9191FF	1	0.375
chr1	220850001	220960000	A.2.2.2.1.2.2.1.1.2.2	0.534372135655362	.	220850001	220960000	#FFDADA	1	0.625
chr1	220960001	221040000	B.1.1.2.1.2.1.2.2.1.1.2	0.387717690192484	.	220960001	221040000	#DADAFF	1	0.5
chr1	221040001	221080000	B.1.1.2.1.2.1.2.1.2.2.1	0.390467461044913	.	221040001	221080000	#DADAFF	1	0.5
chr1	221080001	221150000	B.2.1.1.2.1.1.1.1.2	0.173235563703025	.	221080001	221150000	#4848FF	1	0.25
chr1	221150001	221230000	B.1.1.1.1.2.2.2.2.1.2.2.2	0.449129239230064	.	221150001	221230000	#DADAFF	1	0.5
chr1	221230001	221560000	B.1.2.1.2.2.2.2.2.2.1.1	0.278643446379468	.	221230001	221560000	#9191FF	1	0.375
chr1	221560001	221610000	A.2.2.1.1.1.1.1.2.1.1	0.63794683776352	.	221560001	221610000	#FFDADA	1	0.625
chr1	221610001	221850000	B.2.1.1.2.1.1.1.2.1	0.172318973418882	.	221610001	221850000	#4848FF	1	0.25
chr1	221850001	221910000	B.1.1.2.1.2.1.2.2.1.1.1	0.388634280476627	.	221850001	221910000	#DADAFF	1	0.5
chr1	221910001	221950000	B.1.1.1.1.2.2.1.1.1.1	0.466544454628781	.	221910001	221950000	#DADAFF	1	0.5
chr1	221950001	222060000	A.2.2.1.1.1.2.2.2.2.2	0.616865261228231	.	221950001	222060000	#FFDADA	1	0.625
chr1	222060001	222200000	B.2.1.2.1.2.1.1.2.2.1.1	0.125572868927589	.	222060001	222200000	#4848FF	1	0.25
chr1	222200001	222340000	B.2.2.1.2.1.2.2.1.1	0.0449129239230064	.	222200001	222340000	#0000FF	1	0.125
chr1	222340001	222590000	B.2.2.2.1.2.1.1.2.2	0.0119156736938588	.	222340001	222590000	#0000FF	1	0.125
chr1	222590001	222740000	B.1.2.1.2.2.2.2.2.2.2	0.276810265811182	.	222590001	222740000	#9191FF	1	0.375
chr1	222740001	222820000	A.2.2.2.1.2.2.1.1.2.1	0.535288725939505	.	222740001	222820000	#FFDADA	1	0.625
chr1	222820001	222960000	A.2.2.1.1.1.2.2.2.2.1.1	0.618698441796517	.	222820001	222960000	#FFDADA	1	0.625
chr1	222960001	223000000	B.1.1.1.1.2.2.1.2.2.1.1	0.457378551787351	.	222960001	223000000	#DADAFF	1	0.5
chr1	223000001	223250000	B.1.1.2.1.2.1.1.1.2.1	0.402383134738772	.	223000001	223250000	#DADAFF	1	0.5
chr1	223250001	223730000	B.2.1.2.1.2.2.1.2.1.1	0.116406966086159	.	223250001	223730000	#4848FF	1	0.25
chr1	223790001	223890000	B.2.1.2.1.2.2.1.2.1.1	0.116406966086159	.	223790001	223890000	#4848FF	1	0.25
chr1	223890001	223950000	A.1.2.2.1.1.1.2.1	0.867094408799267	.	223890001	223950000	#FF4848	1	0.875
chr1	223950001	224040000	A.1.2.2.1.1.1.2.2	0.866177818515124	.	223950001	224040000	#FF4848	1	0.875
chr1	224040001	224690000	A.1.1.2.1.2.2.1.1.1.1	0.962419798350137	.	224040001	224690000	#FF0000	1	1
chr1	224690001	224750000	A.2.2.1.1.1.2.1.1.1.1.1.1	0.62878093492209	.	224690001	224750000	#FFDADA	1	0.625
chr1	224750001	224840000	B.1.1.2.1.2.1.2.1.1.2.2	0.392300641613199	.	224750001	224840000	#DADAFF	1	0.5
chr1	224840001	225060000	B.2.1.2.1.2.2.1.1	0.117323556370302	.	224840001	225060000	#4848FF	1	0.25
chr1	225060001	225510000	B.2.2.1.2.2.1.1.2.1.2	0.0357470210815765	.	225060001	225510000	#0000FF	1	0.125
chr1	225510001	225630000	A.2.1.2.2.1.2.2.2.1.1.1	0.672777268560953	.	225510001	225630000	#FF9191	1	0.75
chr1	225630001	225650000	A.2.1.2.2.1.2.2.1.1	0.674610449129239	.	225630001	225650000	#FF9191	1	0.75
chr1	225650001	226180000	A.1.1.1.1.2.2.1	0.994500458295142	.	225650001	226180000	#FF0000	1	1
chr1	226180001	226590000	A.1.1.2.1.2.1.1.1	0.966086159486709	.	226180001	226590000	#FF0000	1	1
chr1	226590001	226760000	A.2.2.1.2.2.1.2.2.2.1.1	0.569202566452796	.	226590001	226760000	#FFDADA	1	0.625
chr1	226760001	226820000	B.1.1.1.1.2.2.1.2.2.2	0.455545371219065	.	226760001	226820000	#DADAFF	1	0.5
chr1	226820001	227640000	A.1.1.1.1.2.2.2.2	0.992667277726856	.	226820001	227640000	#FF0000	1	1
chr1	227640001	227700000	B.1.1.1.1.2.2.2.1.2	0.452795600366636	.	227640001	227700000	#DADAFF	1	0.5
chr1	227700001	227910000	B.1.2.1.2.2.2.2.2.1.1	0.28230980751604	.	227700001	227910000	#9191FF	1	0.375
chr1	227910001	228260000	B.1.1.1.1.2.2.2.1.1.1	0.454628780934922	.	227910001	228260000	#DADAFF	1	0.5
chr1	228260001	228360000	A.1.2.2.2.2.1.1.2.1	0.811182401466544	.	228260001	228360000	#FF4848	1	0.875
chr1	228360001	228680000	A.2.1.2.2.2.2.2.2	0.640696608615949	.	228360001	228680000	#FF9191	1	0.75
chr1	228680001	228760000	B.1.2.1.2.2.2.2.2.1.2.1.1	0.281393217231897	.	228680001	228760000	#9191FF	1	0.375
chr1	228770001	229110000	B.1.2.1.2.2.2.2.2.1.2.1.1	0.281393217231897	.	228770001	229110000	#9191FF	1	0.375
chr1	229110001	229390000	B.2.1.1.2.2.2.2.1	0.146654445462878	.	229110001	229390000	#4848FF	1	0.25
chr1	229390001	229730000	A.2.2.2.1.1.2.2.1	0.547204399633364	.	229390001	229730000	#FFDADA	1	0.625
chr1	229730001	229800000	B.1.1.1.1.2.2.2.2.2.2.2	0.445462878093492	.	229730001	229800000	#DADAFF	1	0.5
chr1	229800001	229970000	B.2.1.1.2.2.2.2.2	0.145737855178735	.	229800001	229970000	#4848FF	1	0.25
chr1	229970001	230200000	B.2.1.2.1.2.2.1.2.1.2	0.115490375802017	.	229970001	230200000	#4848FF	1	0.25
chr1	230200001	230260000	A.2.1.2.2.1.1.2.1.2.1.1	0.692942254812099	.	230200001	230260000	#FF9191	1	0.75
chr1	230260001	230350000	A.2.2.1.1.1.1.1.2.2.1.2.1	0.634280476626948	.	230260001	230350000	#FFDADA	1	0.625
chr1	230350001	230460000	B.1.1.2.1.2.1.1.1.2.2.2	0.400549954170486	.	230350001	230460000	#DADAFF	1	0.5
chr1	230460001	230520000	B.2.2.1.2.1.1.1.1.2	0.0540788267644363	.	230460001	230520000	#0000FF	1	0.125
chr1	230520001	230580000	B.2.1.1.2.1.2.2.1.2	0.163153070577452	.	230520001	230580000	#4848FF	1	0.25
chr1	230580001	230740000	B.2.2.2.1.2.1.1.2.1	0.0128322639780018	.	230580001	230740000	#0000FF	1	0.125
chr1	230740001	231070000	B.1.2.2.1.2.2.1	0.251145737855179	.	230740001	231070000	#9191FF	1	0.375
chr1	231070001	231370000	B.1.2.1.2.2.2.2.2.1.2.1.2	0.280476626947754	.	231070001	231370000	#9191FF	1	0.375
chr1	231370001	231420000	A.2.2.1.1.1.2.1.1.1.1.1.2.2	0.626947754353804	.	231370001	231420000	#FFDADA	1	0.625
chr1	231420001	231470000	A.2.2.2.1.2.2.1.1.1	0.536205316223648	.	231420001	231470000	#FFDADA	1	0.625
chr1	231470001	231520000	A.2.1.2.2.1.1.2.1.2.1.2	0.692025664527956	.	231470001	231520000	#FF9191	1	0.75
chr1	231520001	231560000	A.2.1.1.1.1.2.2.1.1.2	0.787351054078827	.	231520001	231560000	#FF9191	1	0.75
chr1	231560001	231660000	A.2.2.1.1.1.2.1.1.1.2	0.625114573785518	.	231560001	231660000	#FFDADA	1	0.625
chr1	231660001	231720000	A.2.1.2.2.1.2.2.2.1.2.1.1	0.670944087992667	.	231660001	231720000	#FF9191	1	0.75
chr1	231720001	231760000	B.1.1.1.1.2.2.1.1.1.2.2	0.464711274060495	.	231720001	231760000	#DADAFF	1	0.5
chr1	231760001	231850000	B.1.1.1.1.2.2.2.1.1.2	0.453712190650779	.	231760001	231850000	#DADAFF	1	0.5
chr1	231850001	231940000	B.1.1.1.1.2.2.1.1.2.2	0.46012832263978	.	231850001	231940000	#DADAFF	1	0.5
chr1	231940001	231990000	A.2.2.1.1.1.2.1.1.1.1.1.2.1	0.627864344637947	.	231940001	231990000	#FFDADA	1	0.625
chr1	231990001	232520000	B.1.1.2.1.2.1.1.2.1.1.1	0.399633363886343	.	231990001	232520000	#DADAFF	1	0.5
chr1	232520001	232650000	B.1.1.1.1.2.2.2.2.1.2.2.1	0.450045829514207	.	232520001	232650000	#DADAFF	1	0.5
chr1	232650001	232810000	A.2.2.1.1.1.2.2.2.2.1.2	0.617781851512374	.	232650001	232810000	#FFDADA	1	0.625
chr1	232810001	233080000	B.1.2.1.2.2.2.2.2.1.2.2	0.279560036663611	.	232810001	233080000	#9191FF	1	0.375
chr1	233080001	233400000	B.1.1.2.1.2.1.1.2.1.2	0.397800183318057	.	233080001	233400000	#DADAFF	1	0.5
chr1	233400001	233440000	B.1.2.1.2.2.1.1.2.1.2.2	0.296058661778185	.	233400001	233440000	#9191FF	1	0.375
chr1	233440001	233540000	B.1.2.2.1.2.2.2.2.1	0.249312557286893	.	233440001	233540000	#9191FF	1	0.375
chr1	233540001	233580000	B.2.1.2.1.2.1.2.1.2	0.120073327222731	.	233540001	233580000	#4848FF	1	0.25
chr1	233580001	233660000	B.2.2.1.2.2.2.2.1.2.1.2	0.0265811182401467	.	233580001	233660000	#0000FF	1	0.125
chr1	233660001	233940000	B.2.2.2.1.2.1.1.1.1	0.0146654445462878	.	233660001	233940000	#0000FF	1	0.125
chr1	233940001	234130000	B.2.2.1.2.2.2.2.1.2.2	0.0256645279560037	.	233940001	234130000	#0000FF	1	0.125
chr1	234130001	234190000	B.2.2.1.2.1.1.1.1.1.1	0.0559120073327223	.	234130001	234190000	#0000FF	1	0.125
chr1	234190001	234230000	B.2.1.2.1.2.1.1.1.2.1.1	0.129239230064161	.	234190001	234230000	#4848FF	1	0.25
chr1	234230001	234440000	B.2.1.2.1.2.2.2.2.1	0.110907424381302	.	234230001	234440000	#4848FF	1	0.25
chr1	234440001	234500000	B.1.1.2.1.2.1.2.2.1.2	0.386801099908341	.	234440001	234500000	#DADAFF	1	0.5
chr1	234500001	234560000	A.2.2.1.1.1.1.1.2.2.1.2.2	0.633363886342805	.	234500001	234560000	#FFDADA	1	0.625
chr1	234560001	234620000	A.2.1.1.1.1.2.2.2.2.1	0.784601283226398	.	234560001	234620000	#FF9191	1	0.75
chr1	234620001	234730000	A.1.2.1.2.2.2.2.1.2	0.871677360219982	.	234620001	234730000	#FF4848	1	0.875
chr1	234730001	234910000	A.1.1.2.1.2.1.2.1	0.964252978918423	.	234730001	234910000	#FF0000	1	1
chr1	234910001	235150000	A.1.1.2.1.2.2.1.1.2.1	0.960586617781852	.	234910001	235150000	#FF0000	1	1
chr1	235150001	235190000	A.1.2.2.2.2.1.1.2.2.2	0.809349220898258	.	235150001	235190000	#FF4848	1	0.875
chr1	235190001	235200000	A.1.1.1.2.2.2.1.1	0.977085242896425	.	235190001	235200000	#FF0000	1	1
chr1	235240001	235670000	A.1.1.1.2.2.2.1.1	0.977085242896425	.	235240001	235670000	#FF0000	1	1
chr1	235670001	236060000	A.2.1.2.2.1.1.1.2.2	0.695692025664528	.	235670001	236060000	#FF9191	1	0.75
chr1	236060001	236090000	A.2.2.1.1.1.1.1.2.2.1.1.1	0.636113657195234	.	236060001	236090000	#FFDADA	1	0.625
chr1	236090001	236140000	A.2.2.1.1.1.1.1.2.2.2.1	0.632447296058662	.	236090001	236140000	#FFDADA	1	0.625
chr1	236140001	236250000	A.2.1.1.1.1.2.2.2.2.2	0.783684692942255	.	236140001	236250000	#FF9191	1	0.75
chr1	236250001	236340000	B.1.1.1.1.2.2.2.2.1.1	0.451879010082493	.	236250001	236340000	#DADAFF	1	0.5
chr1	236340001	236660000	B.2.1.1.2.1.1.1.1.1	0.174152153987168	.	236340001	236660000	#4848FF	1	0.25
chr1	236660001	236710000	A.2.2.1.1.1.2.2.2.1	0.61961503208066	.	236660001	236710000	#FFDADA	1	0.625
chr1	236710001	236770000	A.2.1.2.2.1.2.2.2.1.2.1.2	0.670027497708524	.	236710001	236770000	#FF9191	1	0.75
chr1	236770001	236840000	B.1.1.1.1.2.2.2.2.2.2.1.1	0.447296058661778	.	236770001	236840000	#DADAFF	1	0.5
chr1	236840001	237060000	B.1.1.1.1.2.2.2.2.1.2.1	0.45096241979835	.	236840001	237060000	#DADAFF	1	0.5
chr1	237060001	237530000	B.2.2.1.2.1.2.2.2.2.2	0.0403299725022915	.	237060001	237530000	#0000FF	1	0.125
chr1	237530001	237570000	B.2.1.1.2.1.2.2.2.1	0.162236480293309	.	237530001	237570000	#4848FF	1	0.25
chr1	237570001	237750000	B.2.1.2.1.2.1.2.2.2	0.118240146654445	.	237570001	237750000	#4848FF	1	0.25
chr1	237750001	238010000	B.2.2.1.2.1.2.1.2.1	0.0467461044912924	.	237750001	238010000	#0000FF	1	0.125
chr1	238010001	238130000	B.2.2.1.2.1.1.2.1.1.1	0.0522456461961503	.	238010001	238130000	#0000FF	1	0.125
chr1	238130001	239520000	B.2.2.1.2.2.2.2.2.1	0.0247479376718607	.	238130001	239520000	#0000FF	1	0.125
chr1	239520001	240020000	B.2.2.1.2.1.2.1.2.2	0.0458295142071494	.	239520001	240020000	#0000FF	1	0.125
chr1	240020001	240110000	B.2.1.2.1.2.1.1.1.2.2	0.127406049495875	.	240020001	240110000	#4848FF	1	0.25
chr1	240110001	240170000	B.2.1.1.2.1.2.2.2.2.1	0.161319890009166	.	240110001	240170000	#4848FF	1	0.25
chr1	240170001	240370000	B.2.1.2.1.2.1.1.1.1.2.1	0.131072410632447	.	240170001	240370000	#4848FF	1	0.25
chr1	240370001	240800000	B.2.2.1.2.1.2.1.1.1	0.0485792850595784	.	240370001	240800000	#0000FF	1	0.125
chr1	240800001	240880000	B.2.1.2.1.2.1.1.1.1.2.2	0.130155820348304	.	240800001	240880000	#4848FF	1	0.25
chr1	240880001	241000000	B.1.1.2.1.2.1.1.1.2.2.1	0.401466544454629	.	240880001	241000000	#DADAFF	1	0.5
chr1	241000001	241050000	B.1.2.1.2.2.1.1.2.1.2.1	0.296975252062328	.	241000001	241050000	#9191FF	1	0.375
chr1	241050001	241470000	B.2.2.1.2.1.2.2.1.2	0.0439963336388634	.	241050001	241470000	#0000FF	1	0.125
chr1	241470001	241510000	B.2.1.1.2.1.2.2.1.1	0.164069660861595	.	241470001	241510000	#4848FF	1	0.25
chr1	241510001	241630000	B.1.2.2.1.2.1.1.2.1.1	0.25756186984418	.	241510001	241630000	#9191FF	1	0.375
chr1	241630001	241700000	A.2.2.1.1.1.2.1.1.1.1.2	0.626031164069661	.	241630001	241700000	#FFDADA	1	0.625
chr1	241700001	241770000	B.1.2.2.1.2.1.1.2.1.2	0.256645279560037	.	241700001	241770000	#9191FF	1	0.375
chr1	241770001	241820000	B.1.1.1.1.2.2.1.2.2.1.2	0.456461961503208	.	241770001	241820000	#DADAFF	1	0.5
chr1	241820001	241990000	B.2.1.2.1.2.1.1.2.2.1.2	0.124656278643446	.	241820001	241990000	#4848FF	1	0.25
chr1	241990001	242190000	B.1.1.2.1.2.1.1.1.1.2	0.403299725022915	.	241990001	242190000	#DADAFF	1	0.5
chr1	242190001	242270000	B.2.1.1.2.1.2.2.2.2.2	0.160403299725023	.	242190001	242270000	#4848FF	1	0.25
chr1	242270001	242600000	B.2.2.1.2.1.2.2.2.2.1	0.0412465627864345	.	242270001	242600000	#0000FF	1	0.125
chr1	242600001	242650000	B.1.2.2.1.2.1.2.2	0.252062328139322	.	242600001	242650000	#9191FF	1	0.375
chr1	242650001	243190000	B.2.2.1.2.1.2.1.1.2	0.0476626947754354	.	242650001	243190000	#0000FF	1	0.125
chr1	243190001	243290000	B.1.1.1.1.2.2.1.1.2.1.1.2	0.462878093492209	.	243190001	243290000	#DADAFF	1	0.5
chr1	243290001	243490000	A.1.1.2.2.1.1.2.1.2.1	0.950504124656279	.	243290001	243490000	#FF0000	1	1
chr1	243490001	244110000	A.1.1.1.2.2.2.1.2	0.976168652612282	.	243490001	244110000	#FF0000	1	1
chr1	244110001	244320000	A.1.2.1.1.1.2.2.2	0.918423464711274	.	244110001	244320000	#FF4848	1	0.875
chr1	244320001	244420000	A.1.2.2.2.2.1.1.1.2	0.812098991750687	.	244320001	244420000	#FF4848	1	0.875
chr1	244420001	244470000	A.2.1.2.2.1.1.2.2.1.2.2	0.688359303391384	.	244420001	244470000	#FF9191	1	0.75
chr1	244470001	244620000	A.1.1.2.2.1.1.2.1.2.2	0.949587534372136	.	244470001	244620000	#FF0000	1	1
chr1	244620001	244750000	A.2.2.2.1.2.2.1.2.2.1.1	0.53070577451879	.	244620001	244750000	#FFDADA	1	0.625
chr1	244750001	244800000	B.1.1.1.1.2.2.1.1.2.1.1.1	0.463794683776352	.	244750001	244800000	#DADAFF	1	0.5
chr1	244800001	244900000	A.2.1.2.2.1.2.2.2.2.2.2	0.666361136571952	.	244800001	244900000	#FF9191	1	0.75
chr1	244900001	245000000	A.2.2.1.1.1.1.1.2.2.2.2	0.631530705774519	.	244900001	245000000	#FFDADA	1	0.625
chr1	245000001	245030000	A.2.1.2.2.1.2.2.1.2	0.673693858845096	.	245000001	245030000	#FF9191	1	0.75
chr1	245030001	245080000	A.2.2.1.1.1.2.1.1.2.2	0.622364802933089	.	245030001	245080000	#FFDADA	1	0.625
chr1	245080001	245120000	A.2.2.2.1.2.2.1.2.2.1.2.2	0.528872593950504	.	245080001	245120000	#FFDADA	1	0.625
chr1	245120001	245220000	A.2.1.2.2.1.1.2.1.1.1	0.694775435380385	.	245120001	245220000	#FF9191	1	0.75
chr1	245220001	245340000	A.2.2.2.1.1.1.1.1.2	0.555453712190651	.	245220001	245340000	#FFDADA	1	0.625
chr1	245340001	245360000	B.1.2.2.1.2.1.1.2.2.1.2	0.254812098991751	.	245340001	245360000	#9191FF	1	0.375
chr1	245360001	246160000	B.2.1.2.1.2.2.1.2.2	0.114573785517874	.	245360001	246160000	#4848FF	1	0.25
chr1	246160001	246210000	B.1.1.2.1.2.1.2.1.1.1	0.394133822181485	.	246160001	246210000	#DADAFF	1	0.5
chr1	246210001	246660000	A.2.1.1.1.2.2.1	0.776351970669111	.	246210001	246660000	#FF9191	1	0.75
chr1	246660001	246730000	A.2.1.2.2.1.2.2.2.2.2.1	0.667277726856095	.	246660001	246730000	#FF9191	1	0.75
chr1	246730001	246780000	A.1.2.2.2.2.1.1.2.2.1	0.810265811182401	.	246730001	246780000	#FF4848	1	0.875
chr1	246780001	246960000	A.1.2.2.1.1.1.1.1	0.868927589367553	.	246780001	246960000	#FF4848	1	0.875
chr1	246960001	247060000	A.2.1.1.1.1.2.2.1.2	0.786434463794684	.	246960001	247060000	#FF9191	1	0.75
chr1	247060001	247110000	A.2.1.2.2.1.1.2.2.1.1	0.69019248395967	.	247060001	247110000	#FF9191	1	0.75
chr1	247110001	247180000	A.2.2.1.1.1.2.1.1.2.1.2	0.623281393217232	.	247110001	247180000	#FFDADA	1	0.625
chr1	247180001	247290000	A.2.2.1.1.1.2.1.1.2.1.1	0.624197983501375	.	247180001	247290000	#FFDADA	1	0.625
chr1	247290001	247380000	A.2.2.2.1.2.1.2.1.2	0.542621448212649	.	247290001	247380000	#FFDADA	1	0.625
chr1	247380001	247460000	B.1.2.2.1.2.1.1.2.2.2	0.253895508707608	.	247380001	247460000	#9191FF	1	0.375
chr1	247460001	247510000	B.1.1.1.1.2.2.1.1.2.1.2.2	0.461044912923923	.	247460001	247510000	#DADAFF	1	0.5
chr1	247510001	247550000	B.1.2.2.1.2.1.1.2.2.1.1	0.255728689275894	.	247510001	247550000	#9191FF	1	0.375
chr1	247550001	247630000	B.2.1.2.1.2.1.2.1.1.2.1	0.121906507791017	.	247550001	247630000	#4848FF	1	0.25
chr1	247630001	248260000	B.2.2.1.2.2.2.2.2.2.2	0.0229147571035747	.	247630001	248260000	#0000FF	1	0.125
chr1	248260001	248670000	B.2.2.1.2.2.2.2.1.1.1	0.0293308890925756	.	248260001	248670000	#0000FF	1	0.125
chr1	248680001	248700000	B.2.2.1.2.2.2.2.1.1.1	0.0293308890925756	.	248680001	248700000	#0000FF	1	0.125
chr1	248710001	248910000	B.2.2.1.2.2.2.2.1.1.1	0.0293308890925756	.	248710001	248910000	#0000FF	1	0.125
chr1	249060001	249110000	B.1.2.2.1.2.1.2.1	0.252978918423465	.	249060001	249110000	#9191FF	1	0.375
chr1	249110001	249170000	A.2.1.2.2.1.1.2.1.2.2	0.691109074243813	.	249110001	249170000	#FF9191	1	0.75
chr1	249170001	249240000	A.2.2.2.1.2.2.1.2.2.1.2.1	0.529789184234647	.	249170001	249240000	#FFDADA	1	0.625
chr2	10001	210000	B.2.1.2.1.1.2.1.2.1.1	0.118213660245184	.	10001	210000	#4848FF	1	0.25
chr2	210001	290000	B.1.1.2.2.1.2.1.1.2.1.2	0.354640980735552	.	210001	290000	#DADAFF	1	0.5
chr2	290001	650000	B.2.1.2.1.1.2.1.2.1.2	0.117338003502627	.	290001	650000	#4848FF	1	0.25
chr2	650001	690000	B.1.1.1.1.1.1.2.1.2.1.2	0.450963222416813	.	650001	690000	#DADAFF	1	0.5
chr2	690001	750000	B.1.1.2.2.1.2.2.2.1.2	0.345884413309982	.	690001	750000	#DADAFF	1	0.5
chr2	750001	1340000	B.2.1.2.1.2.1.2.2.1.2.2.2	0.095446584938704	.	750001	1340000	#4848FF	1	0.25
chr2	1340001	1510000	B.2.1.2.1.2.1.1.1.2.1.2	0.10507880910683	.	1340001	1510000	#4848FF	1	0.25
chr2	1510001	1530000	B.1.2.2.1.1.2.2.1.1	0.253064798598949	.	1510001	1530000	#9191FF	1	0.375
chr2	1540001	1600000	B.1.1.1.1.1.1.2.1.2.2	0.450087565674256	.	1540001	1600000	#DADAFF	1	0.5
chr2	1600001	1710000	A.1.2.2.1.2.1.1.2.1	0.828371278458844	.	1600001	1710000	#FF4848	1	0.875
chr2	1710001	1750000	A.2.1.1.1.2.2.1.1	0.745183887915937	.	1710001	1750000	#FF9191	1	0.75
chr2	1750001	1860000	B.1.1.1.1.1.1.1.1	0.456217162872154	.	1750001	1860000	#DADAFF	1	0.5
chr2	1860001	1900000	B.1.2.2.1.1.2.2.2.1.1.2	0.250437828371278	.	1860001	1900000	#9191FF	1	0.375
chr2	1900001	2350000	B.2.1.2.1.2.1.2.2.1.2.2.1	0.0963222416812609	.	1900001	2350000	#4848FF	1	0.25
chr2	2350001	2490000	B.2.1.2.1.2.1.1.1.2.2.1	0.104203152364273	.	2350001	2490000	#4848FF	1	0.25
chr2	2490001	2800000	B.2.1.2.1.2.1.1.1.1	0.107705779334501	.	2490001	2800000	#4848FF	1	0.25
chr2	2800001	3370000	B.1.2.1.2.2.2.1.2	0.266199649737303	.	2800001	3370000	#9191FF	1	0.375
chr2	3370001	3510000	A.2.1.1.1.1.2.2.1.2.1.1	0.760945709281961	.	3370001	3510000	#FF9191	1	0.75
chr2	3510001	3530000	A.1.2.2.1.1.1.2.2.1.2	0.848511383537653	.	3510001	3530000	#FF4848	1	0.875
chr2	3580001	3630000	A.1.2.2.1.1.1.2.2.1.2	0.848511383537653	.	3580001	3630000	#FF4848	1	0.875
chr2	3630001	3720000	A.2.2.2.1.2.1.1.1.1.2	0.506129597197898	.	3630001	3720000	#FFDADA	1	0.625
chr2	3720001	3840000	B.1.2.1.2.2.1.2.2	0.271453590192644	.	3720001	3840000	#9191FF	1	0.375
chr2	3840001	3890000	B.2.1.1.1.2.1.1.2.2.2.2	0.175131348511384	.	3840001	3890000	#4848FF	1	0.25
chr2	3890001	3960000	B.2.1.1.1.2.1.2.2.1	0.170753064798599	.	3890001	3960000	#4848FF	1	0.25
chr2	3960001	3990000	B.1.2.2.1.1.2.2.1.2	0.252189141856392	.	3960001	3990000	#9191FF	1	0.375
chr2	3990001	4070000	B.1.2.2.1.1.2.2.2.2.2.2.2	0.246059544658494	.	3990001	4070000	#9191FF	1	0.375
chr2	4070001	4120000	B.1.2.1.2.2.1.2.1.1.1	0.274956217162872	.	4070001	4120000	#9191FF	1	0.375
chr2	4120001	4290000	B.1.2.2.1.1.1.1.1.1	0.260945709281961	.	4120001	4290000	#9191FF	1	0.375
chr2	4290001	4380000	B.1.1.1.1.1.1.2.2.1.1	0.449211908931699	.	4290001	4380000	#DADAFF	1	0.5
chr2	4380001	4530000	A.2.2.2.1.2.1.1.1.1.1	0.507005253940455	.	4380001	4530000	#FFDADA	1	0.625
chr2	4530001	4570000	A.2.2.2.1.2.2.2.1.1.1	0.495621716287215	.	4530001	4570000	#FFDADA	1	0.625
chr2	4570001	4760000	A.2.2.2.1.2.1.2.2.2	0.501751313485114	.	4570001	4760000	#FFDADA	1	0.625
chr2	4760001	4830000	B.1.2.2.1.1.2.2.2.2.2.2.1	0.246935201401051	.	4760001	4830000	#9191FF	1	0.375
chr2	4830001	4930000	B.2.1.1.1.2.1.2.1.2.2	0.171628721541156	.	4830001	4930000	#4848FF	1	0.25
chr2	4930001	5020000	B.2.1.2.1.2.1.2.2.1.1	0.0980735551663748	.	4930001	5020000	#4848FF	1	0.25
chr2	5120001	5240000	B.2.1.2.1.2.1.2.2.1.1	0.0980735551663748	.	5120001	5240000	#4848FF	1	0.25
chr2	5240001	5480000	B.2.1.2.1.1.2.1.2.2	0.11646234676007	.	5240001	5480000	#4848FF	1	0.25
chr2	5480001	5820000	B.2.1.2.1.2.1.1.2.1.1.2	0.101576182136602	.	5480001	5820000	#4848FF	1	0.25
chr2	5820001	5850000	B.2.1.1.1.2.1.1.2.1.2.2	0.177758318739054	.	5820001	5850000	#4848FF	1	0.25
chr2	5850001	5900000	B.2.1.1.1.2.1.1.2.1.2.1	0.178633975481611	.	5850001	5900000	#4848FF	1	0.25
chr2	5900001	6060000	B.2.1.2.1.2.1.1.1.2.2.2	0.103327495621716	.	5900001	6060000	#4848FF	1	0.25
chr2	6060001	6130000	B.2.1.1.1.2.1.2.1.1.1	0.174255691768827	.	6060001	6130000	#4848FF	1	0.25
chr2	6130001	6240000	B.2.1.2.1.1.2.1.1.1.1.1	0.124343257443082	.	6130001	6240000	#4848FF	1	0.25
chr2	6240001	6810000	B.2.2.1.2.2.1.1.1.1	0.0271453590192644	.	6240001	6810000	#0000FF	1	0.125
chr2	6810001	6920000	B.2.1.1.1.2.1.2.1.1.2	0.17338003502627	.	6810001	6920000	#4848FF	1	0.25
chr2	6920001	7000000	B.1.2.2.1.1.2.2.2.1.1.1	0.251313485113835	.	6920001	7000000	#9191FF	1	0.375
chr2	7000001	7050000	B.1.1.2.2.1.2.1.2.1	0.352014010507881	.	7000001	7050000	#DADAFF	1	0.5
chr2	7050001	7180000	A.2.1.2.2.2.2.1.1.2.2.2.2	0.632224168126095	.	7050001	7180000	#FF9191	1	0.75
chr2	7180001	7230000	B.1.1.2.2.1.2.1.2.2	0.351138353765324	.	7180001	7230000	#DADAFF	1	0.5
chr2	7230001	7260000	B.1.2.1.2.2.1.2.1.2	0.272329246935201	.	7230001	7260000	#9191FF	1	0.375
chr2	7260001	7300000	B.2.1.1.1.2.1.1.2.2.2.1	0.17600700525394	.	7260001	7300000	#4848FF	1	0.25
chr2	7300001	7370000	B.2.1.1.1.2.1.2.1.2.1	0.172504378283713	.	7300001	7370000	#4848FF	1	0.25
chr2	7370001	7530000	B.2.1.2.1.2.1.1.1.2.1.1.2	0.105954465849387	.	7370001	7530000	#4848FF	1	0.25
chr2	7530001	7600000	B.2.1.1.1.2.1.2.2.2	0.169877408056042	.	7530001	7600000	#4848FF	1	0.25
chr2	7600001	7620000	B.1.2.2.1.1.2.2.2.2.2.1	0.247810858143608	.	7600001	7620000	#9191FF	1	0.375
chr2	7620001	7690000	B.2.1.2.1.1.2.1.1.1.1.2	0.123467600700525	.	7620001	7690000	#4848FF	1	0.25
chr2	7690001	7790000	B.2.1.2.1.1.2.1.1.1.2.2	0.121716287215412	.	7690001	7790000	#4848FF	1	0.25
chr2	7790001	8280000	B.2.2.1.2.2.1.2.1	0.0236427320490368	.	7790001	8280000	#0000FF	1	0.125
chr2	8280001	8320000	A.2.2.2.1.2.2.2.1.1.2.1	0.494746059544659	.	8280001	8320000	#FFDADA	1	0.625
chr2	8320001	8710000	B.2.1.2.1.2.1.2.2.1.2.1	0.0971978984238179	.	8320001	8710000	#4848FF	1	0.25
chr2	8710001	8770000	B.1.2.1.2.2.1.2.1.1.2.1	0.274080560420315	.	8710001	8770000	#9191FF	1	0.375
chr2	8770001	8870000	B.1.1.1.1.1.1.2.2.1.2	0.448336252189142	.	8770001	8870000	#DADAFF	1	0.5
chr2	8870001	8910000	A.2.2.2.1.2.2.1.1.1.2	0.5	.	8870001	8910000	#FFDADA	1	0.625
chr2	8910001	8960000	A.2.2.1.1.2.1.1.1.2.1.2.1	0.595446584938704	.	8910001	8960000	#FFDADA	1	0.625
chr2	8960001	9160000	A.2.1.1.1.2.2.2.1.1.2	0.740805604203152	.	8960001	9160000	#FF9191	1	0.75
chr2	9160001	9280000	A.2.1.1.1.1.2.2.1.2.1.2	0.760070052539405	.	9160001	9280000	#FF9191	1	0.75
chr2	9280001	9340000	A.1.2.2.1.1.1.2.2.1.1.2	0.84938704028021	.	9280001	9340000	#FF4848	1	0.875
chr2	9340001	9520000	A.1.1.1.2.1.1.2	0.991243432574431	.	9340001	9520000	#FF0000	1	1
chr2	9520001	9550000	A.2.1.1.1.2.2.1.2.1.1	0.74430823117338	.	9520001	9550000	#FF9191	1	0.75
chr2	9550001	9670000	A.1.1.2.2.2.1.1.2	0.93169877408056	.	9550001	9670000	#FF0000	1	1
chr2	9670001	9980000	A.1.1.1.2.1.2.2.1.2	0.985113835376532	.	9670001	9980000	#FF0000	1	1
chr2	9980001	10190000	A.1.1.2.1.2.2.2.1.1.2	0.949211908931699	.	9980001	10190000	#FF0000	1	1
chr2	10190001	10260000	A.1.2.2.1.2.1.1.2.2.1.1	0.827495621716287	.	10190001	10260000	#FF4848	1	0.875
chr2	10260001	10550000	A.1.1.1.2.2.2.2.2.2	0.974605954465849	.	10260001	10550000	#FF0000	1	1
chr2	10550001	10590000	A.2.1.1.1.2.2.1.2.1.2	0.743432574430823	.	10550001	10590000	#FF9191	1	0.75
chr2	10590001	10830000	A.1.1.2.2.2.1.1.1.2.1	0.933450087565674	.	10590001	10830000	#FF0000	1	1
chr2	10830001	10960000	A.1.2.1.2.2.2.1.2.1	0.862521891418564	.	10830001	10960000	#FF4848	1	0.875
chr2	10960001	11200000	A.2.1.2.2.2.2.2.2	0.625218914185639	.	10960001	11200000	#FF9191	1	0.75
chr2	11200001	11270000	A.2.2.1.1.2.1.2.1.2	0.588441330998249	.	11200001	11270000	#FFDADA	1	0.625
chr2	11270001	11610000	A.1.1.2.1.2.1.2.1.1	0.959719789842382	.	11270001	11610000	#FF0000	1	1
chr2	11610001	11750000	A.2.2.1.1.2.1.1.2.1	0.592819614711033	.	11610001	11750000	#FFDADA	1	0.625
chr2	11750001	11820000	A.2.2.2.1.2.2.2.2.2	0.489492119089317	.	11750001	11820000	#FFDADA	1	0.625
chr2	11820001	11870000	A.2.1.2.2.2.2.1.1.1.1	0.636602451838879	.	11820001	11870000	#FF9191	1	0.75
chr2	11870001	11930000	A.1.2.2.1.1.1.2.2.1.1.1	0.850262697022767	.	11870001	11930000	#FF4848	1	0.875
chr2	11930001	11950000	A.2.2.1.1.2.1.2.2.1.1.2	0.586690017513135	.	11930001	11950000	#FFDADA	1	0.625
chr2	11950001	11970000	A.2.2.2.1.2.2.1.2.2	0.496497373029772	.	11950001	11970000	#FFDADA	1	0.625
chr2	11970001	12020000	A.2.2.2.1.2.2.2.1.1.2.2	0.493870402802102	.	11970001	12020000	#FFDADA	1	0.625
chr2	12020001	12280000	B.1.2.1.2.2.2.1.1.1.2.1	0.269702276707531	.	12020001	12280000	#9191FF	1	0.375
chr2	12280001	12330000	A.2.2.1.1.2.1.2.2.2	0.584938704028021	.	12280001	12330000	#FFDADA	1	0.625
chr2	12330001	12480000	B.1.1.2.2.1.2.2.2.2.1	0.345008756567426	.	12330001	12480000	#DADAFF	1	0.5
chr2	12480001	12530000	B.1.2.1.2.2.1.1.2.1.2	0.277583187390543	.	12480001	12530000	#9191FF	1	0.375
chr2	12530001	12600000	B.1.1.1.1.1.1.2.1.2.1.1	0.45183887915937	.	12530001	12600000	#DADAFF	1	0.5
chr2	12600001	12880000	A.2.1.2.2.2.2.1.1.2.2.2.1	0.633099824868651	.	12600001	12880000	#FF9191	1	0.75
chr2	12880001	12930000	A.2.2.1.1.2.1.1.1.2.1.1	0.596322241681261	.	12880001	12930000	#FFDADA	1	0.625
chr2	12930001	13160000	A.1.2.2.1.1.1.1.2.2	0.852014010507881	.	12930001	13160000	#FF4848	1	0.875
chr2	13160001	13220000	B.1.2.1.2.2.1.1.1	0.279334500875657	.	13160001	13220000	#9191FF	1	0.375
chr2	13220001	13270000	B.2.1.1.1.2.1.1.2.1.1.1	0.180385288966725	.	13220001	13270000	#4848FF	1	0.25
chr2	13270001	13610000	B.2.1.2.1.2.1.2.2.2.1	0.0945709281961471	.	13270001	13610000	#4848FF	1	0.25
chr2	13610001	14560000	B.2.2.1.2.2.1.1.1.2	0.0262697022767075	.	13610001	14560000	#0000FF	1	0.125
chr2	14560001	14750000	B.2.1.2.1.2.1.1.2.1.1.1	0.102451838879159	.	14560001	14750000	#4848FF	1	0.25
chr2	14750001	15300000	B.2.1.2.1.2.1.2.2.2.2	0.0936952714535902	.	14750001	15300000	#4848FF	1	0.25
chr2	15300001	15740000	A.1.2.2.1.1.1.1.2.1	0.852889667250438	.	15300001	15740000	#FF4848	1	0.875
chr2	15740001	15770000	A.2.2.1.1.2.1.2.2.1.2	0.585814360770578	.	15740001	15770000	#FFDADA	1	0.625
chr2	15770001	15820000	A.2.2.1.1.2.1.2.1.1.2	0.589316987740806	.	15770001	15820000	#FFDADA	1	0.625
chr2	15820001	15880000	A.2.1.2.2.2.2.1.2.1.2.1	0.629597197898424	.	15820001	15880000	#FF9191	1	0.75
chr2	15880001	16100000	B.1.1.2.2.1.2.1.1.2.1.1	0.355516637478109	.	15880001	16100000	#DADAFF	1	0.5
chr2	16100001	16270000	B.2.1.2.1.1.2.1.1.1.2.1	0.122591943957968	.	16100001	16270000	#4848FF	1	0.25
chr2	16270001	16280000	B.2.1.2.1.2.1.1.1.2.1.1.1	0.106830122591944	.	16270001	16280000	#4848FF	1	0.25
chr2	16330001	16520000	B.2.1.2.1.2.1.1.1.2.1.1.1	0.106830122591944	.	16330001	16520000	#4848FF	1	0.25
chr2	16520001	16630000	B.2.1.1.1.2.1.1.1	0.181260945709282	.	16520001	16630000	#4848FF	1	0.25
chr2	16630001	16720000	B.1.2.1.2.2.1.1.2.1.1	0.2784588441331	.	16630001	16720000	#9191FF	1	0.375
chr2	16720001	16800000	B.1.1.1.1.1.1.2.2.2	0.447460595446585	.	16720001	16800000	#DADAFF	1	0.5
chr2	16800001	16860000	A.2.1.2.2.2.2.1.1.1.2	0.635726795096322	.	16800001	16860000	#FF9191	1	0.75
chr2	16860001	16950000	B.1.2.1.2.2.1.1.2.2.1	0.276707530647986	.	16860001	16950000	#9191FF	1	0.375
chr2	16950001	16990000	B.1.2.2.1.1.2.2.2.2.1	0.248686514886165	.	16950001	16990000	#9191FF	1	0.375
chr2	16990001	17570000	B.2.2.2.1.1.1.1	0.0201401050788091	.	16990001	17570000	#0000FF	1	0.125
chr2	17570001	17810000	B.2.1.1.1.2.2.1.1.1	0.169001751313485	.	17570001	17810000	#4848FF	1	0.25
chr2	17810001	17870000	A.2.2.2.1.2.2.2.1.2.1	0.492994746059545	.	17810001	17870000	#FFDADA	1	0.625
chr2	17870001	17910000	A.2.2.2.1.2.2.2.1.2.2	0.492119089316988	.	17870001	17910000	#FFDADA	1	0.625
chr2	17910001	17950000	A.2.1.2.2.2.2.1.2.1.2.2	0.628721541155867	.	17910001	17950000	#FF9191	1	0.75
chr2	17950001	18010000	B.1.1.2.2.1.2.1.1.1.1	0.357267950963222	.	17950001	18010000	#DADAFF	1	0.5
chr2	18010001	18080000	B.1.1.2.2.1.2.2.2.1.1.2	0.346760070052539	.	18010001	18080000	#DADAFF	1	0.5
chr2	18080001	18260000	B.2.1.2.1.1.2.2.2.1.2.1	0.112959719789842	.	18080001	18260000	#4848FF	1	0.25
chr2	18260001	18470000	B.1.2.1.2.2.2.1.1.1.2.2	0.268826619964974	.	18260001	18470000	#9191FF	1	0.375
chr2	18470001	18550000	A.2.1.1.1.2.2.2.2.1	0.739054290718039	.	18470001	18550000	#FF9191	1	0.75
chr2	18550001	18610000	A.2.2.1.1.2.1.1.1.2.2	0.59369527145359	.	18550001	18610000	#FFDADA	1	0.625
chr2	18610001	18720000	A.2.2.2.1.2.2.2.2.1.2	0.490367775831874	.	18610001	18720000	#FFDADA	1	0.625
chr2	18720001	18750000	A.2.2.1.1.2.1.2.2.1.1.1	0.587565674255692	.	18720001	18750000	#FFDADA	1	0.625
chr2	18750001	18900000	B.1.2.1.2.2.2.2.2.1	0.262697022767075	.	18750001	18900000	#9191FF	1	0.375
chr2	18900001	19190000	B.2.1.2.1.1.2.2.2.1.1	0.113835376532399	.	18900001	19190000	#4848FF	1	0.25
chr2	19220001	19310000	B.2.1.2.1.1.2.2.2.1.1	0.113835376532399	.	19220001	19310000	#4848FF	1	0.25
chr2	19310001	19350000	B.1.1.1.1.1.2.2.2.2	0.437828371278459	.	19310001	19350000	#DADAFF	1	0.5
chr2	19350001	19530000	B.2.1.1.1.2.2.1.2.2	0.165499124343257	.	19350001	19530000	#4848FF	1	0.25
chr2	19530001	20020000	B.1.2.2.1.1.1.1.2.2	0.257443082311734	.	19530001	20020000	#9191FF	1	0.375
chr2	20020001	20090000	B.1.1.1.1.1.1.2.1.1.1	0.453590192644483	.	20020001	20090000	#DADAFF	1	0.5
chr2	20090001	20170000	A.1.2.2.1.1.1.2.1	0.851138353765324	.	20090001	20170000	#FF4848	1	0.875
chr2	20170001	20260000	A.1.2.1.1.2.1.1.1.2	0.90630472854641	.	20170001	20260000	#FF4848	1	0.875
chr2	20260001	20320000	A.1.2.2.1.1.1.2.2.2	0.847635726795096	.	20260001	20320000	#FF4848	1	0.875
chr2	20320001	20450000	A.1.2.1.1.2.1.1.1.1.1	0.908056042031524	.	20320001	20450000	#FF4848	1	0.875
chr2	20450001	20550000	A.1.2.1.1.2.1.1.1.1.2	0.907180385288967	.	20450001	20550000	#FF4848	1	0.875
chr2	20550001	20640000	A.1.2.2.1.1.1.1.1.2.1	0.854640980735552	.	20550001	20640000	#FF4848	1	0.875
chr2	20640001	20850000	A.1.1.1.2.2.2.1	0.97723292469352	.	20640001	20850000	#FF0000	1	1
chr2	20850001	21040000	A.2.2.1.1.2.1.1.2.2.2	0.591068301225919	.	20850001	21040000	#FFDADA	1	0.625
chr2	21040001	21150000	B.1.2.2.1.1.1.1.2.1	0.258318739054291	.	21040001	21150000	#9191FF	1	0.375
chr2	21150001	21160000	B.1.2.1.2.2.1.2.1.1.2.2	0.273204903677758	.	21150001	21160000	#9191FF	1	0.375
chr2	21170001	21230000	B.1.2.1.2.2.1.2.1.1.2.2	0.273204903677758	.	21170001	21230000	#9191FF	1	0.375
chr2	21230001	21550000	B.2.1.1.1.2.2.1.1.2.1	0.168126094570928	.	21230001	21550000	#4848FF	1	0.25
chr2	21550001	21970000	B.2.2.1.2.2.1.1.2.1	0.0253940455341506	.	21550001	21970000	#0000FF	1	0.125
chr2	21970001	22020000	B.2.1.1.1.2.1.1.2.1.1.2	0.179509632224168	.	21970001	22020000	#4848FF	1	0.25
chr2	22020001	22900000	B.2.2.1.2.2.2.1	0.0218914185639229	.	22020001	22900000	#0000FF	1	0.125
chr2	22900001	23510000	B.2.2.1.2.2.1.1.2.2	0.0245183887915937	.	22900001	23510000	#0000FF	1	0.125
chr2	23510001	23590000	B.1.2.1.2.2.1.1.2.2.2	0.275831873905429	.	23510001	23590000	#9191FF	1	0.375
chr2	23590001	23880000	A.2.1.1.1.1.2.2.1.2.2	0.759194395796848	.	23590001	23880000	#FF9191	1	0.75
chr2	23880001	23910000	A.2.2.1.1.2.1.2.1.1.1	0.590192644483363	.	23880001	23910000	#FFDADA	1	0.625
chr2	23910001	24000000	A.2.1.1.1.2.2.2.1.1.1	0.741681260945709	.	23910001	24000000	#FF9191	1	0.75
chr2	24000001	24310000	A.1.1.2.1.2.2.1.2.1.2	0.953590192644483	.	24000001	24310000	#FF0000	1	1
chr2	24310001	24620000	A.1.1.2.2.2.1.1.1.2.2	0.932574430823117	.	24310001	24620000	#FF0000	1	1
chr2	24620001	25090000	A.1.1.2.2.2.1.2.1	0.930823117338003	.	24620001	25090000	#FF0000	1	1
chr2	25090001	25430000	A.1.2.1.1.2.2.2.1.2.2.2	0.892294220665499	.	25090001	25430000	#FF4848	1	0.875
chr2	25430001	25470000	A.2.1.2.2.1.2.2.1.2	0.654991243432574	.	25430001	25470000	#FF9191	1	0.75
chr2	25470001	26060000	A.1.1.1.2.1.2.2.2	0.984238178633975	.	25470001	26060000	#FF0000	1	1
chr2	26060001	26800000	A.1.1.1.2.1.2.2.1.1	0.985989492119089	.	26060001	26800000	#FF0000	1	1
chr2	26800001	26980000	A.1.2.1.2.2.2.2.2.1	0.859019264448336	.	26800001	26980000	#FF4848	1	0.875
chr2	26980001	27260000	A.1.2.2.2.1.2.2.1	0.796847635726795	.	26980001	27260000	#FF4848	1	0.875
chr2	27260001	27300000	A.2.1.1.1.2.1.1.2.1.1.2	0.751313485113835	.	27260001	27300000	#FF9191	1	0.75
chr2	27300001	27430000	A.1.2.2.1.2.1.1.1.1.2.1	0.831873905429072	.	27300001	27430000	#FF4848	1	0.875
chr2	27430001	27580000	A.1.2.1.1.2.2.2.2.2	0.888791593695271	.	27430001	27580000	#FF4848	1	0.875
chr2	27580001	27910000	A.1.1.2.1.2.1.1.1.2	0.964973730297723	.	27580001	27910000	#FF0000	1	1
chr2	27910001	27960000	A.2.1.1.1.2.1.1.2.1.2	0.750437828371278	.	27910001	27960000	#FF9191	1	0.75
chr2	27960001	28640000	A.1.1.1.1.2.1.1.1.2	0.998248686514886	.	27960001	28640000	#FF0000	1	1
chr2	28640001	28700000	A.1.2.2.1.2.1.1.1.2.1	0.830122591943958	.	28640001	28700000	#FF4848	1	0.875
chr2	28700001	28770000	A.2.1.1.1.1.1.1.2.1.1	0.777583187390543	.	28700001	28770000	#FF9191	1	0.75
chr2	28770001	29170000	A.1.1.1.1.2.1.1.2	0.997373029772329	.	28770001	29170000	#FF0000	1	1
chr2	29170001	29330000	A.2.2.2.1.2.1.2.1	0.503502626970228	.	29170001	29330000	#FFDADA	1	0.625
chr2	29330001	29370000	A.2.1.2.2.2.2.1.2.1.1.1	0.631348511383538	.	29330001	29370000	#FF9191	1	0.75
chr2	29370001	29430000	A.2.1.2.2.2.2.1.1.2.2.1	0.633975481611208	.	29370001	29430000	#FF9191	1	0.75
chr2	29430001	29570000	A.2.2.2.1.2.2.2.2.1.1	0.491243432574431	.	29430001	29570000	#FFDADA	1	0.625
chr2	29570001	30140000	B.2.2.1.2.2.1.2.2	0.0227670753064799	.	29570001	30140000	#0000FF	1	0.125
chr2	30140001	30230000	B.2.1.2.1.1.2.1.1.2.2	0.119089316987741	.	30140001	30230000	#4848FF	1	0.25
chr2	30230001	30290000	B.2.1.1.1.2.1.1.2.2.1	0.176882661996497	.	30230001	30290000	#4848FF	1	0.25
chr2	30290001	30360000	B.1.1.2.2.1.2.2.2.1.1.1	0.347635726795096	.	30290001	30360000	#DADAFF	1	0.5
chr2	30360001	30390000	A.2.2.2.1.2.2.1.1.1.1	0.500875656742557	.	30360001	30390000	#FFDADA	1	0.625
chr2	30390001	30450000	B.1.1.2.2.1.2.1.1.1.2	0.356392294220665	.	30390001	30450000	#DADAFF	1	0.5
chr2	30450001	30500000	A.2.2.1.1.2.1.1.1.2.1.2.2	0.594570928196147	.	30450001	30500000	#FFDADA	1	0.625
chr2	30500001	30610000	B.1.1.2.2.1.2.1.1.2.2.2	0.352889667250438	.	30500001	30610000	#DADAFF	1	0.5
chr2	30610001	30910000	B.1.1.1.1.1.2.1.2.1	0.444833625218914	.	30610001	30910000	#DADAFF	1	0.5
chr2	30910001	31350000	B.2.2.1.1.1.1.2.2	0.0586690017513135	.	30910001	31350000	#0000FF	1	0.125
chr2	31350001	31440000	B.1.2.2.1.1.2.2.2.1.2	0.249562171628722	.	31350001	31440000	#9191FF	1	0.375
chr2	31440001	31570000	B.1.1.2.2.1.2.1.1.2.2.1	0.353765323992995	.	31440001	31570000	#DADAFF	1	0.5
chr2	31570001	31780000	B.2.1.2.1.2.1.1.2.2	0.0998248686514886	.	31570001	31780000	#4848FF	1	0.25
chr2	31780001	32060000	B.2.1.1.1.2.2.1.1.2.2	0.167250437828371	.	31780001	32060000	#4848FF	1	0.25
chr2	32060001	32490000	A.1.2.1.1.2.1.1.2	0.905429071803853	.	32060001	32490000	#FF4848	1	0.875
chr2	32490001	32760000	A.1.1.2.1.2.1.2.1.2	0.958844133099825	.	32490001	32760000	#FF0000	1	1
chr2	32760001	32970000	A.1.2.1.1.2.1.2.1.2.1	0.903677758318739	.	32760001	32970000	#FF4848	1	0.875
chr2	32970001	33030000	A.2.1.1.1.2.2.1.2.2	0.742556917688266	.	32970001	33030000	#FF9191	1	0.75
chr2	33030001	33230000	A.1.2.1.1.2.1.2.2.2	0.901050788091068	.	33030001	33230000	#FF4848	1	0.875
chr2	33230001	33510000	A.1.1.2.1.2.2.1.2.1.1	0.95446584938704	.	33230001	33510000	#FF0000	1	1
chr2	33510001	33580000	A.1.2.2.1.2.1.1.2.2.1.2	0.82661996497373	.	33510001	33580000	#FF4848	1	0.875
chr2	33580001	33630000	A.2.1.1.1.2.1.1.1	0.753064798598949	.	33580001	33630000	#FF9191	1	0.75
chr2	33630001	33670000	A.2.1.2.2.2.2.1.2.1.1.2	0.630472854640981	.	33630001	33670000	#FF9191	1	0.75
chr2	33670001	33730000	A.2.1.1.1.2.2.2.2.2.1	0.738178633975482	.	33670001	33730000	#FF9191	1	0.75
chr2	33730001	33830000	A.2.1.1.1.2.2.2.2.2.2	0.737302977232925	.	33730001	33830000	#FF9191	1	0.75
chr2	33830001	33960000	B.1.1.2.2.1.2.2.2.2.2	0.344133099824869	.	33830001	33960000	#DADAFF	1	0.5
chr2	33960001	34050000	B.2.1.2.1.1.2.1.1.2.1.2	0.119964973730298	.	33960001	34050000	#4848FF	1	0.25
chr2	34050001	34210000	B.2.1.2.1.2.1.1.2.1.2	0.100700525394046	.	34050001	34210000	#4848FF	1	0.25
chr2	34210001	34310000	B.2.1.2.1.1.2.1.1.2.1.1	0.120840630472855	.	34210001	34310000	#4848FF	1	0.25
chr2	34310001	34350000	B.1.1.2.2.1.2.2.1.1.2	0.34938704028021	.	34310001	34350000	#DADAFF	1	0.5
chr2	34350001	34480000	B.2.1.1.1.2.2.2.2.2	0.162872154115587	.	34350001	34480000	#4848FF	1	0.25
chr2	34480001	34700000	B.2.2.2.1.1.1.2	0.0192644483362522	.	34480001	34700000	#0000FF	1	0.125
chr2	34730001	35620000	B.2.2.2.1.1.1.2	0.0192644483362522	.	34730001	35620000	#0000FF	1	0.125
chr2	35620001	35710000	B.1.1.2.2.1.2.2.1.2	0.348511383537653	.	35620001	35710000	#DADAFF	1	0.5
chr2	35710001	35750000	A.2.2.2.1.2.2.1.1.2	0.499124343257443	.	35710001	35750000	#FFDADA	1	0.625
chr2	35750001	36080000	B.1.2.2.1.1.1.2.1	0.256567425569177	.	35750001	36080000	#9191FF	1	0.375
chr2	36080001	36180000	B.1.2.2.1.1.1.1.1.2.2	0.259194395796848	.	36080001	36180000	#9191FF	1	0.375
chr2	36180001	36530000	B.1.2.1.2.2.2.2.2.2	0.261821366024518	.	36180001	36530000	#9191FF	1	0.375
chr2	36530001	36580000	A.2.2.2.1.2.1.1.1.2	0.505253940455342	.	36530001	36580000	#FFDADA	1	0.625
chr2	36580001	36720000	A.1.1.2.1.2.2.1.2.2.1.1	0.952714535901926	.	36580001	36720000	#FF0000	1	1
chr2	36720001	36980000	A.1.1.2.1.2.2.1.2.2.1.2	0.951838879159369	.	36720001	36980000	#FF0000	1	1
chr2	36980001	37030000	A.2.1.2.2.1.1.1	0.670753064798599	.	36980001	37030000	#FF9191	1	0.75
chr2	37030001	37100000	A.2.1.1.1.2.2.2.1.2	0.739929947460595	.	37030001	37100000	#FF9191	1	0.75
chr2	37100001	37310000	A.1.1.2.2.2.2.2.1.2	0.921190893169877	.	37100001	37310000	#FF0000	1	1
chr2	37310001	37380000	A.1.2.2.1.2.1.1.2.2.2	0.825744308231173	.	37310001	37380000	#FF4848	1	0.875
chr2	37380001	37620000	A.1.1.2.2.2.1.1.1.1	0.934325744308231	.	37380001	37620000	#FF0000	1	1
chr2	37620001	37660000	A.2.1.2.2.1.2.2.2.2.1	0.652364273204904	.	37620001	37660000	#FF9191	1	0.75
chr2	37660001	38130000	A.1.1.1.2.1.1.1.2.2	0.992119089316988	.	37660001	38130000	#FF0000	1	1
chr2	38130001	38160000	A.2.2.2.1.2.2.1.2.1.2	0.497373029772329	.	38130001	38160000	#FFDADA	1	0.625
chr2	38160001	38290000	A.2.2.2.1.2.1.1.2	0.504378283712785	.	38160001	38290000	#FFDADA	1	0.625
chr2	38290001	38540000	A.2.1.2.2.2.2.2.1.2	0.626094570928196	.	38290001	38540000	#FF9191	1	0.75
chr2	38540001	38730000	A.2.1.2.2.2.2.2.1.1	0.626970227670753	.	38540001	38730000	#FF9191	1	0.75
chr2	38730001	38980000	A.1.2.1.1.2.1.2.2.1	0.901926444833625	.	38730001	38980000	#FF4848	1	0.875
chr2	38980001	39110000	A.1.2.2.1.1.1.1.1.1.1.1	0.857267950963222	.	38980001	39110000	#FF4848	1	0.875
chr2	39110001	39360000	A.1.2.2.1.1.1.1.1.1.1.2	0.856392294220666	.	39110001	39360000	#FF4848	1	0.875
chr2	39360001	39450000	A.2.2.1.1.2.1.1.1.1	0.597197898423818	.	39360001	39450000	#FFDADA	1	0.625
chr2	39450001	40020000	A.1.1.2.2.2.2.2.2.1	0.92031523642732	.	39450001	40020000	#FF0000	1	1
chr2	40020001	40170000	B.1.2.2.1.1.1.1.1.2.1	0.260070052539405	.	40020001	40170000	#9191FF	1	0.375
chr2	40170001	40680000	B.1.1.1.1.1.2.1.2.2	0.443957968476357	.	40170001	40680000	#DADAFF	1	0.5
chr2	40680001	41660000	B.1.1.1.1.1.2.1.1.2	0.445709281961471	.	40680001	41660000	#DADAFF	1	0.5
chr2	41660001	41730000	B.2.1.1.1.2.2.2.2.1	0.163747810858144	.	41660001	41730000	#4848FF	1	0.25
chr2	41730001	42060000	B.2.1.2.1.1.2.2.2.1.2.2	0.112084063047285	.	41730001	42060000	#4848FF	1	0.25
chr2	42060001	42160000	B.1.1.1.1.1.1.2.1.1.2	0.452714535901926	.	42060001	42160000	#DADAFF	1	0.5
chr2	42160001	42320000	A.2.2.1.1.2.1.1.2.2.1	0.591943957968476	.	42160001	42320000	#FFDADA	1	0.625
chr2	42320001	42710000	A.1.1.2.2.2.2.2.2.2	0.919439579684764	.	42320001	42710000	#FF0000	1	1
chr2	42710001	42930000	A.1.1.2.2.2.2.2.1.1	0.922066549912434	.	42710001	42930000	#FF0000	1	1
chr2	42930001	43040000	A.1.2.2.1.1.1.1.1.1.2	0.855516637478109	.	42930001	43040000	#FF4848	1	0.875
chr2	43040001	43100000	A.2.1.1.1.2.1.1.2.2.2.2	0.747810858143608	.	43040001	43100000	#FF9191	1	0.75
chr2	43100001	43160000	A.1.2.1.2.2.2.1.2.2.2	0.86077057793345	.	43100001	43160000	#FF4848	1	0.875
chr2	43160001	43400000	A.1.1.2.1.2.1.1.1.1	0.96584938704028	.	43160001	43400000	#FF0000	1	1
chr2	43400001	43440000	A.2.1.1.1.2.1.1.2.2.2.1	0.748686514886165	.	43400001	43440000	#FF9191	1	0.75
chr2	43440001	43830000	A.1.1.1.2.2.2.2.2.1	0.975481611208406	.	43440001	43830000	#FF0000	1	1
chr2	43830001	44220000	A.1.2.1.1.2.2.2.1.2.1	0.894045534150613	.	43830001	44220000	#FF4848	1	0.875
chr2	44220001	45150000	A.1.2.2.2.2.1.2	0.79246935201401	.	44220001	45150000	#FF4848	1	0.875
chr2	45150001	45190000	A.2.2.2.1.2.2.1.2.1.1	0.498248686514886	.	45150001	45190000	#FFDADA	1	0.625
chr2	45190001	45470000	A.1.2.2.1.2.1.1.1.2.2	0.829246935201401	.	45190001	45470000	#FF4848	1	0.875
chr2	45470001	45820000	A.1.1.2.1.2.2.2.1.1.1	0.950087565674256	.	45470001	45820000	#FF0000	1	1
chr2	45820001	45840000	A.2.2.1.1.2.2.1.2.1	0.583187390542907	.	45820001	45840000	#FFDADA	1	0.625
chr2	45840001	45880000	A.2.1.2.2.1.2.2.1.1	0.655866900175131	.	45840001	45880000	#FF9191	1	0.75
chr2	45880001	46170000	A.1.2.1.1.2.2.2.1.2.2.1	0.893169877408056	.	45880001	46170000	#FF4848	1	0.875
chr2	46170001	46190000	A.2.1.2.2.1.2.2.2.1.1	0.654115586690017	.	46170001	46190000	#FF9191	1	0.75
chr2	46190001	46260000	A.2.1.1.1.1.1.1.2.1.2	0.776707530647986	.	46190001	46260000	#FF9191	1	0.75
chr2	46260001	46300000	A.2.1.1.1.2.1.1.2.2.1	0.749562171628722	.	46260001	46300000	#FF9191	1	0.75
chr2	46300001	46500000	A.1.1.2.2.2.1.2.2	0.929947460595447	.	46300001	46500000	#FF0000	1	1
chr2	46500001	46580000	A.1.2.1.2.2.2.1.2.2.1	0.861646234676007	.	46500001	46580000	#FF4848	1	0.875
chr2	46580001	46690000	A.1.2.2.1.2.1.1.1.1.2.2	0.830998248686515	.	46580001	46690000	#FF4848	1	0.875
chr2	46690001	46710000	A.2.2.1.1.2.2.1.2.2	0.58231173380035	.	46690001	46710000	#FFDADA	1	0.625
chr2	46710001	46900000	A.1.2.1.1.2.2.2.2.1.1	0.891418563922942	.	46710001	46900000	#FF4848	1	0.875
chr2	46900001	47140000	A.1.1.2.1.2.2.2.1.2.2	0.947460595446585	.	46900001	47140000	#FF0000	1	1
chr2	47140001	47560000	A.1.1.1.1.2.1.1.1.1	0.999124343257443	.	47140001	47560000	#FF0000	1	1
chr2	47560001	47640000	A.1.2.2.1.2.1.1.1.1.1	0.832749562171629	.	47560001	47640000	#FF4848	1	0.875
chr2	47640001	48020000	A.1.2.1.2.2.1.2.1.1	0.870402802101576	.	47640001	48020000	#FF4848	1	0.875
chr2	48020001	48040000	A.2.2.1.1.2.2.1.1	0.584063047285464	.	48020001	48040000	#FFDADA	1	0.625
chr2	48040001	48140000	A.1.2.2.1.2.2.1.2.1.1	0.821366024518389	.	48040001	48140000	#FF4848	1	0.875
chr2	48140001	48350000	B.1.1.1.1.1.2.1.1.1	0.446584938704028	.	48140001	48350000	#DADAFF	1	0.5
chr2	48350001	48530000	A.2.2.2.1.2.1.2.2.1	0.502626970227671	.	48350001	48530000	#FFDADA	1	0.625
chr2	48530001	48680000	A.1.2.2.1.2.2.1.2.2.1	0.818739054290718	.	48530001	48680000	#FF4848	1	0.875
chr2	48680001	48780000	A.2.1.2.2.2.2.1.1.2.1	0.634851138353765	.	48680001	48780000	#FF9191	1	0.75
chr2	48780001	48830000	B.1.1.1.1.1.2.2.2.1.1	0.44045534150613	.	48780001	48830000	#DADAFF	1	0.5
chr2	48830001	49200000	B.2.2.1.1.1.1.2.1	0.0595446584938704	.	48830001	49200000	#0000FF	1	0.125
chr2	49200001	50620000	B.2.2.2.2.2.2.1	0.00175131348511384	.	49200001	50620000	#0000FF	1	0.125
chr2	50620001	50740000	B.2.1.2.1.1.1.2.1.1	0.129597197898424	.	50620001	50740000	#4848FF	1	0.25
chr2	50740001	50850000	B.2.1.1.1.2.2.2.1	0.164623467600701	.	50740001	50850000	#4848FF	1	0.25
chr2	50850001	50890000	B.1.2.2.1.1.2.1.1	0.254816112084063	.	50850001	50890000	#9191FF	1	0.375
chr2	50890001	51160000	B.2.1.2.1.2.2.2.2.1	0.0884413309982487	.	50890001	51160000	#4848FF	1	0.25
chr2	51160001	51720000	B.2.1.2.1.1.2.2.2.2.1.2.1	0.110332749562172	.	51160001	51720000	#4848FF	1	0.25
chr2	51720001	51760000	B.1.1.2.2.1.2.2.1.1.1	0.350262697022767	.	51720001	51760000	#DADAFF	1	0.5
chr2	51760001	52030000	B.1.2.1.2.2.2.2.1.1	0.265323992994746	.	51760001	52030000	#9191FF	1	0.375
chr2	52030001	52340000	B.2.1.2.1.1.2.2.2.2.1.2.2	0.109457092819615	.	52030001	52340000	#4848FF	1	0.25
chr2	52340001	53630000	B.2.2.1.2.2.2.2	0.021015761821366	.	52340001	53630000	#0000FF	1	0.125
chr2	53630001	53990000	B.1.2.1.2.2.2.2.1.2.1	0.264448336252189	.	53630001	53990000	#9191FF	1	0.375
chr2	53990001	54080000	A.1.2.2.1.2.2.1.2.1.2.1	0.820490367775832	.	53990001	54080000	#FF4848	1	0.875
chr2	54080001	54210000	A.1.2.1.1.2.1.2.1.2.2	0.902802101576182	.	54080001	54210000	#FF4848	1	0.875
chr2	54210001	54320000	A.2.1.2.2.1.1.2.2.2	0.665499124343257	.	54210001	54320000	#FF9191	1	0.75
chr2	54320001	54370000	A.2.2.1.1.1.1.2.1.2.1.1	0.614711033274956	.	54320001	54370000	#FFDADA	1	0.625
chr2	54370001	54780000	A.1.2.1.1.2.2.2.1.1	0.89492119089317	.	54370001	54780000	#FF4848	1	0.875
chr2	54780001	54840000	A.1.2.1.1.2.1.2.1.1	0.904553415061296	.	54780001	54840000	#FF4848	1	0.875
chr2	54840001	54880000	A.2.1.1.1.2.1.1.2.1.1.1	0.752189141856392	.	54840001	54880000	#FF9191	1	0.75
chr2	54880001	54900000	A.2.1.2.2.1.2.2.2.1.2	0.653239929947461	.	54880001	54900000	#FF9191	1	0.75
chr2	54900001	54950000	A.2.1.2.2.1.2.2.2.2.2	0.651488616462347	.	54900001	54950000	#FF9191	1	0.75
chr2	54950001	55180000	A.1.2.1.1.2.2.2.2.1.2.1	0.890542907180385	.	54950001	55180000	#FF4848	1	0.875
chr2	55180001	55380000	A.1.1.2.1.2.2.2.1.2.1	0.948336252189142	.	55180001	55380000	#FF0000	1	1
chr2	55380001	55500000	A.1.2.1.1.2.2.2.2.1.2.2	0.889667250437828	.	55380001	55500000	#FF4848	1	0.875
chr2	55500001	55900000	A.1.1.2.1.2.1.2.2.2.1	0.957092819614711	.	55500001	55900000	#FF0000	1	1
chr2	55900001	56090000	A.1.2.1.2.2.1.2.2.1.2	0.867775831873905	.	55900001	56090000	#FF4848	1	0.875
chr2	56090001	56250000	A.1.1.2.1.2.2.1.2.2.2	0.950963222416813	.	56090001	56250000	#FF0000	1	1
chr2	56250001	56340000	A.2.2.1.1.1.1.1.2.2.1	0.618213660245184	.	56250001	56340000	#FFDADA	1	0.625
chr2	56340001	56370000	A.2.2.1.1.2.2.2.2.2.1	0.577933450087566	.	56340001	56370000	#FFDADA	1	0.625
chr2	56370001	56430000	A.2.2.1.1.2.2.2.2.2.2	0.577057793345009	.	56370001	56430000	#FFDADA	1	0.625
chr2	56430001	56480000	A.2.1.2.2.2.2.1.2.2	0.62784588441331	.	56430001	56480000	#FF9191	1	0.75
chr2	56480001	57000000	B.1.1.2.2.1.1.2.1.2	0.359019264448336	.	56480001	57000000	#DADAFF	1	0.5
chr2	57000001	57390000	B.2.1.2.1.2.1.2.1	0.0989492119089317	.	57000001	57390000	#4848FF	1	0.25
chr2	57390001	57430000	B.1.1.1.1.1.2.2.2.1.2.1	0.439579684763573	.	57390001	57430000	#DADAFF	1	0.5
chr2	57430001	57720000	B.2.1.2.1.1.2.2.2.2.1.1	0.111208406304729	.	57430001	57720000	#4848FF	1	0.25
chr2	57720001	57770000	B.1.2.2.1.1.2.1.2	0.253940455341506	.	57720001	57770000	#9191FF	1	0.375
chr2	57770001	57790000	B.2.1.1.1.1.1.2.2.1	0.193520140105079	.	57770001	57790000	#4848FF	1	0.25
chr2	57790001	57840000	B.2.1.2.1.1.1.2.1.2.2	0.12784588441331	.	57790001	57840000	#4848FF	1	0.25
chr2	57840001	57900000	B.2.1.2.1.1.1.2.1.2.1	0.128721541155867	.	57840001	57900000	#4848FF	1	0.25
chr2	57900001	58260000	B.1.2.1.2.2.2.2.1.2.2	0.263572679509632	.	57900001	58260000	#9191FF	1	0.375
chr2	58260001	58470000	A.2.1.1.1.1.2.2.2.2.1.1	0.75569176882662	.	58260001	58470000	#FF9191	1	0.75
chr2	58470001	58810000	B.1.2.2.1.1.1.2.2	0.25569176882662	.	58470001	58810000	#9191FF	1	0.375
chr2	58810001	58830000	B.1.1.1.1.1.2.2.1.1.2	0.442206654991243	.	58810001	58830000	#DADAFF	1	0.5
chr2	58830001	58890000	A.2.2.2.1.1.1.1.2.1	0.533274956217163	.	58830001	58890000	#FFDADA	1	0.625
chr2	58890001	60610000	B.2.2.2.2.2.2.2	0.000875656742556918	.	58890001	60610000	#0000FF	1	0.125
chr2	60610001	60760000	B.2.1.2.1.2.2.2.2.2.2	0.0866900175131348	.	60610001	60760000	#4848FF	1	0.25
chr2	60760001	60920000	B.1.2.1.2.2.2.1.1.1.1	0.270577933450088	.	60760001	60920000	#9191FF	1	0.375
chr2	60920001	60970000	A.2.2.2.1.1.1.1.2.2	0.532399299474606	.	60920001	60970000	#FFDADA	1	0.625
chr2	60970001	61100000	A.2.1.1.1.1.2.2.1.1	0.761821366024518	.	60970001	61100000	#FF9191	1	0.75
chr2	61100001	61240000	A.1.2.2.1.1.1.1.1.2.2	0.853765323992995	.	61100001	61240000	#FF4848	1	0.875
chr2	61240001	61410000	A.1.2.1.2.2.1.2.2.2.1.1.1	0.866900175131349	.	61240001	61410000	#FF4848	1	0.875
chr2	61410001	61770000	A.1.1.1.2.1.1.1.1	0.993870402802102	.	61410001	61770000	#FF0000	1	1
chr2	61770001	62120000	A.1.2.1.2.2.1.2.1.2	0.869527145359019	.	61770001	62120000	#FF4848	1	0.875
chr2	62120001	62650000	A.2.1.1.1.1.2.1.2.1	0.765323992994746	.	62120001	62650000	#FF9191	1	0.75
chr2	62650001	63020000	A.2.2.1.1.1.2.1.1.2.1	0.605954465849387	.	62650001	63020000	#FFDADA	1	0.625
chr2	63020001	63290000	A.2.1.2.2.2.1.1.2.2	0.645359019264448	.	63020001	63290000	#FF9191	1	0.75
chr2	63290001	63800000	B.1.1.2.2.1.1.1.2	0.36077057793345	.	63290001	63800000	#DADAFF	1	0.5
chr2	63800001	64110000	A.2.1.1.1.1.2.2.2.1.2.2	0.756567425569177	.	63800001	64110000	#FF9191	1	0.75
chr2	64110001	64250000	A.2.1.1.1.1.2.2.2.1.1	0.758318739054291	.	64110001	64250000	#FF9191	1	0.75
chr2	64250001	64370000	A.1.2.1.2.2.1.2.2.2.2	0.864273204903678	.	64250001	64370000	#FF4848	1	0.875
chr2	64370001	65100000	A.1.1.1.2.1.1.1.2.1	0.992994746059545	.	64370001	65100000	#FF0000	1	1
chr2	65100001	65140000	A.2.2.1.1.2.2.2.1.2.2	0.57968476357268	.	65100001	65140000	#FFDADA	1	0.625
chr2	65140001	65290000	A.1.2.1.2.2.1.2.2.2.1.2	0.865148861646235	.	65140001	65290000	#FF4848	1	0.875
chr2	65290001	65360000	A.1.2.2.1.2.2.1.2.1.2.2	0.819614711033275	.	65290001	65360000	#FF4848	1	0.875
chr2	65360001	65470000	A.1.2.2.1.2.2.1.2.2.2	0.817863397548161	.	65360001	65470000	#FF4848	1	0.875
chr2	65470001	65670000	A.1.2.2.1.1.2.2.1.2	0.83800350262697	.	65470001	65670000	#FF4848	1	0.875
chr2	65670001	65770000	A.2.2.2.1.1.1.2.2.2.2	0.52276707530648	.	65670001	65770000	#FFDADA	1	0.625
chr2	65770001	65810000	A.2.2.1.1.2.2.2.2.1	0.578809106830123	.	65770001	65810000	#FFDADA	1	0.625
chr2	65810001	65930000	B.1.2.1.2.2.2.1.1.2.1	0.267950963222417	.	65810001	65930000	#9191FF	1	0.375
chr2	65930001	66040000	B.2.1.2.1.2.2.2.2.2.1	0.0875656742556918	.	65930001	66040000	#4848FF	1	0.25
chr2	66040001	66650000	B.2.2.1.2.1.2.2.1	0.0297723292469352	.	66040001	66650000	#0000FF	1	0.125
chr2	66650001	66810000	A.2.1.1.1.1.2.2.2.2.1.2	0.754816112084063	.	66650001	66810000	#FF9191	1	0.75
chr2	66810001	67340000	B.2.1.1.1.2.2.1.2.1	0.166374781085814	.	66810001	67340000	#4848FF	1	0.25
chr2	67340001	67470000	B.1.1.2.2.1.1.2.1.1	0.359894921190893	.	67340001	67470000	#DADAFF	1	0.5
chr2	67470001	67600000	B.1.1.1.1.1.2.2.1.2	0.441330998248686	.	67470001	67600000	#DADAFF	1	0.5
chr2	67600001	67640000	A.2.2.1.1.2.2.2.1.1	0.581436077057793	.	67600001	67640000	#FFDADA	1	0.625
chr2	67640001	67680000	B.1.1.1.1.1.2.2.2.1.2.2	0.438704028021016	.	67640001	67680000	#DADAFF	1	0.5
chr2	67680001	67800000	B.1.1.2.2.1.1.1.1.2.1.2	0.364273204903678	.	67680001	67800000	#DADAFF	1	0.5
chr2	67800001	68090000	B.1.1.2.2.1.1.1.1.2.1.1	0.365148861646235	.	67800001	68090000	#DADAFF	1	0.5
chr2	68090001	68130000	A.2.2.2.1.1.2.2.1.2.2	0.513134851138354	.	68090001	68130000	#FFDADA	1	0.625
chr2	68130001	68240000	A.2.1.2.2.2.1.1.1.1.2.2	0.648861646234676	.	68130001	68240000	#FF9191	1	0.75
chr2	68240001	68280000	B.1.1.1.1.1.2.2.1.1.1	0.4430823117338	.	68240001	68280000	#DADAFF	1	0.5
chr2	68280001	68370000	A.2.1.2.2.2.1.1.2.1.2	0.646234676007005	.	68280001	68370000	#FF9191	1	0.75
chr2	68370001	68490000	A.1.2.1.2.2.1.2.2.2.1.1.2	0.866024518388792	.	68370001	68490000	#FF4848	1	0.875
chr2	68490001	68680000	A.2.1.1.1.1.2.2.2.1.2.1	0.757443082311734	.	68490001	68680000	#FF9191	1	0.75
chr2	68680001	69160000	A.2.1.1.1.1.2.1.2.2.2.2	0.762697022767075	.	68680001	69160000	#FF9191	1	0.75
chr2	69160001	69240000	A.2.2.1.1.1.1.2.1.2.1.2	0.613835376532399	.	69160001	69240000	#FFDADA	1	0.625
chr2	69240001	69540000	A.1.1.2.1.2.1.1.2.2.2.2	0.960595446584939	.	69240001	69540000	#FF0000	1	1
chr2	69540001	69560000	A.2.2.2.1.1.2.2.1.2.1	0.514010507880911	.	69540001	69560000	#FFDADA	1	0.625
chr2	69560001	69930000	A.1.1.2.1.2.1.1.2.2.2.1.1	0.962346760070052	.	69560001	69930000	#FF0000	1	1
chr2	69930001	70480000	A.1.1.1.1.2.1.2	0.996497373029772	.	69930001	70480000	#FF0000	1	1
chr2	70480001	70530000	A.2.1.1.1.1.1.1.2.2.2	0.774956217162872	.	70480001	70530000	#FF9191	1	0.75
chr2	70530001	70580000	A.2.2.2.1.1.2.2.2.2.1.1	0.509632224168126	.	70530001	70580000	#FFDADA	1	0.625
chr2	70580001	71370000	A.2.1.1.1.1.2.1.1.2	0.766199649737303	.	70580001	71370000	#FF9191	1	0.75
chr2	71370001	71620000	A.2.1.1.1.1.2.1.2.2.2.1	0.763572679509632	.	71370001	71620000	#FF9191	1	0.75
chr2	71620001	71750000	A.1.1.2.2.2.2.1.2.2.2	0.922942206654991	.	71620001	71750000	#FF0000	1	1
chr2	71750001	72390000	A.2.1.1.1.1.2.1.1.1.2	0.76707530647986	.	71750001	72390000	#FF9191	1	0.75
chr2	72390001	72790000	A.2.1.2.2.1.1.2.1.2.1	0.669001751313485	.	72390001	72790000	#FF9191	1	0.75
chr2	72790001	72990000	A.2.1.2.2.1.1.2.1.2.2	0.668126094570928	.	72790001	72990000	#FF9191	1	0.75
chr2	72990001	73110000	A.1.2.2.1.1.2.1.1.2.2.2	0.843257443082312	.	72990001	73110000	#FF4848	1	0.875
chr2	73110001	73200000	A.1.2.2.1.2.2.2.1.2.2	0.81523642732049	.	73110001	73200000	#FF4848	1	0.875
chr2	73200001	73460000	A.1.1.2.1.2.1.1.2.2.2.1.2	0.961471103327496	.	73200001	73460000	#FF0000	1	1
chr2	73460001	73520000	A.2.1.1.1.1.1.1.2.2.1	0.775831873905429	.	73460001	73520000	#FF9191	1	0.75
chr2	73520001	74020000	A.2.1.1.1.1.2.1.1.1.1	0.767950963222417	.	73520001	74020000	#FF9191	1	0.75
chr2	74030001	74100000	A.2.1.1.1.1.2.1.1.1.1	0.767950963222417	.	74030001	74100000	#FF9191	1	0.75
chr2	74100001	74690000	A.1.1.2.1.2.1.1.2.1	0.964098073555166	.	74100001	74690000	#FF0000	1	1
chr2	74690001	74830000	A.1.1.2.2.2.2.1.2.2.1.1	0.924693520140105	.	74690001	74830000	#FF0000	1	1
chr2	74830001	74890000	A.2.2.1.1.2.2.2.1.2.1	0.580560420315236	.	74830001	74890000	#FFDADA	1	0.625
chr2	74890001	75060000	A.2.2.1.1.1.2.2.2.2.2	0.598073555166375	.	74890001	75060000	#FFDADA	1	0.625
chr2	75060001	75120000	A.2.1.2.2.2.1.1.2.1.1	0.647110332749562	.	75060001	75120000	#FF9191	1	0.75
chr2	75120001	75490000	B.1.1.2.2.1.1.2.2	0.358143607705779	.	75120001	75490000	#DADAFF	1	0.5
chr2	75490001	75720000	B.1.1.2.2.1.1.1.1.2.2.1.2	0.362521891418564	.	75490001	75720000	#DADAFF	1	0.5
chr2	75720001	75860000	A.2.1.2.2.2.1.1.1.1.2.1	0.649737302977233	.	75720001	75860000	#FF9191	1	0.75
chr2	75860001	75940000	A.2.2.1.1.1.1.1.2.2.2	0.617338003502627	.	75860001	75940000	#FFDADA	1	0.625
chr2	75940001	76010000	B.2.1.1.1.1.1.2.2.2.1	0.192644483362522	.	75940001	76010000	#4848FF	1	0.25
chr2	76010001	76410000	B.2.2.1.2.1.2.1.2.1.2	0.031523642732049	.	76010001	76410000	#0000FF	1	0.125
chr2	76410001	77200000	B.2.2.1.2.1.2.2.2.2	0.0280210157618214	.	76410001	77200000	#0000FF	1	0.125
chr2	77200001	78520000	B.2.2.1.2.1.2.1.1	0.0332749562171629	.	77200001	78520000	#0000FF	1	0.125
chr2	78520001	79190000	B.2.2.1.1.1.1.1.1	0.0612959719789842	.	78520001	79190000	#0000FF	1	0.125
chr2	79190001	79240000	B.2.1.1.1.1.1.2.2.2.2	0.191768826619965	.	79190001	79240000	#4848FF	1	0.25
chr2	79240001	79270000	B.2.1.1.1.1.2.1.1	0.190893169877408	.	79240001	79270000	#4848FF	1	0.25
chr2	79270001	79290000	B.2.1.2.1.1.1.2.2.1.2	0.126094570928196	.	79270001	79290000	#4848FF	1	0.25
chr2	79290001	80060000	B.2.2.2.1.1.2.2.1.2	0.0140105078809107	.	79290001	80060000	#0000FF	1	0.125
chr2	80060001	80170000	B.2.1.2.1.2.2.2.1	0.0893169877408056	.	80060001	80170000	#4848FF	1	0.25
chr2	80170001	80280000	B.2.2.1.1.1.1.1.2	0.0604203152364273	.	80170001	80280000	#0000FF	1	0.125
chr2	80280001	80790000	B.2.2.1.2.1.2.2.2.1	0.0288966725043783	.	80280001	80790000	#0000FF	1	0.125
chr2	80790001	81580000	B.2.2.2.1.1.2.2.1.1	0.0148861646234676	.	80790001	81580000	#0000FF	1	0.125
chr2	81580001	82020000	B.2.2.1.2.1.2.1.2.1.1	0.032399299474606	.	81580001	82020000	#0000FF	1	0.125
chr2	82020001	82090000	B.2.1.1.1.1.2.1.2.2	0.189141856392294	.	82020001	82090000	#4848FF	1	0.25
chr2	82090001	82780000	B.2.1.2.1.1.2.2.2.2.2	0.108581436077058	.	82090001	82780000	#4848FF	1	0.25
chr2	82780001	82890000	B.1.1.2.2.1.1.1.1.1	0.366024518388792	.	82780001	82890000	#DADAFF	1	0.5
chr2	82890001	83270000	A.2.2.1.1.1.2.1.2.1	0.604203152364273	.	82890001	83270000	#FFDADA	1	0.625
chr2	83270001	83420000	A.2.1.2.2.2.1.1.1.1.1	0.65061295971979	.	83270001	83420000	#FF9191	1	0.75
chr2	83420001	83870000	B.2.1.1.1.1.1.1.1.1.2	0.206654991243433	.	83420001	83870000	#4848FF	1	0.25
chr2	83870001	83930000	B.1.2.1.2.1.2.1.2.2	0.285464098073555	.	83870001	83930000	#9191FF	1	0.375
chr2	83930001	84510000	B.2.2.1.2.1.2.1.2.2	0.0306479859894921	.	83930001	84510000	#0000FF	1	0.125
chr2	84510001	84550000	B.2.1.2.1.1.1.2.2.1.1	0.126970227670753	.	84510001	84550000	#4848FF	1	0.25
chr2	84550001	84630000	B.2.1.2.1.1.1.2.2.2	0.125218914185639	.	84550001	84630000	#4848FF	1	0.25
chr2	84630001	84650000	B.1.2.2.1.2.1.2.1.2	0.239929947460595	.	84630001	84650000	#9191FF	1	0.375
chr2	84650001	85120000	B.1.1.2.2.1.1.1.1.2.2.2	0.361646234676007	.	84650001	85120000	#DADAFF	1	0.5
chr2	85120001	85180000	A.1.2.2.1.1.2.2.2.2.1	0.834500875656743	.	85120001	85180000	#FF4848	1	0.875
chr2	85180001	85540000	A.1.1.2.1.2.1.2.2.2.2	0.956217162872154	.	85180001	85540000	#FF0000	1	1
chr2	85540001	85580000	A.2.1.1.1.2.1.2.2	0.746059544658494	.	85540001	85580000	#FF9191	1	0.75
chr2	85580001	85800000	A.1.1.2.1.2.2.2.2.1.2	0.945709281961471	.	85580001	85800000	#FF0000	1	1
chr2	85800001	85840000	A.1.2.2.1.2.2.2.1.2.1	0.816112084063047	.	85800001	85840000	#FF4848	1	0.875
chr2	85840001	85960000	A.1.2.1.2.2.2.1.1	0.863397548161121	.	85840001	85960000	#FF4848	1	0.875
chr2	85960001	86320000	A.1.1.2.1.2.2.2.2.1.1	0.946584938704028	.	85960001	86320000	#FF0000	1	1
chr2	86320001	86420000	A.1.2.2.1.1.2.1.1.1.1	0.846760070052539	.	86320001	86420000	#FF4848	1	0.875
chr2	86420001	86610000	A.2.2.1.1.1.2.2.1	0.601576182136602	.	86420001	86610000	#FFDADA	1	0.625
chr2	86610001	86660000	B.1.1.1.1.2.2.1.1.2	0.422942206654991	.	86610001	86660000	#DADAFF	1	0.5
chr2	86660001	86860000	A.1.2.1.2.2.1.2.2.1.1	0.868651488616462	.	86660001	86860000	#FF4848	1	0.875
chr2	86860001	86950000	A.2.2.1.1.1.2.1.1.2.2	0.60507880910683	.	86860001	86950000	#FFDADA	1	0.625
chr2	86970001	87070000	A.2.2.1.1.1.2.1.1.2.2	0.60507880910683	.	86970001	87070000	#FFDADA	1	0.625
chr2	87070001	87130000	A.2.2.2.1.1.1.1.1.2	0.53415061295972	.	87070001	87130000	#FFDADA	1	0.625
chr2	87150001	87160000	A.2.2.2.1.1.1.1.1.2	0.53415061295972	.	87150001	87160000	#FFDADA	1	0.625
chr2	87290001	87330000	A.2.2.2.1.1.1.1.1.2	0.53415061295972	.	87290001	87330000	#FFDADA	1	0.625
chr2	87370001	87380000	A.2.2.2.1.1.1.1.1.2	0.53415061295972	.	87370001	87380000	#FFDADA	1	0.625
chr2	87390001	87490000	A.2.2.2.1.1.1.1.1.2	0.53415061295972	.	87390001	87490000	#FFDADA	1	0.625
chr2	87500001	87560000	A.2.2.2.1.1.1.1.1.2	0.53415061295972	.	87500001	87560000	#FFDADA	1	0.625
chr2	87560001	87570000	B.1.2.1.2.1.2.1.2.1	0.286339754816112	.	87560001	87570000	#9191FF	1	0.375
chr2	87580001	87590000	B.1.2.1.2.1.2.1.2.1	0.286339754816112	.	87580001	87590000	#9191FF	1	0.375
chr2	87600001	87610000	B.1.2.1.2.1.2.1.2.1	0.286339754816112	.	87600001	87610000	#9191FF	1	0.375
chr2	87620001	87630000	B.1.2.1.2.1.2.1.2.1	0.286339754816112	.	87620001	87630000	#9191FF	1	0.375
chr2	87740001	87820000	A.2.1.1.1.1.1.2.2.1.1.2	0.770577933450088	.	87740001	87820000	#FF9191	1	0.75
chr2	87830001	87840000	A.2.1.1.1.1.1.2.2.1.1.2	0.770577933450088	.	87830001	87840000	#FF9191	1	0.75
chr2	87850001	87900000	A.2.1.1.1.1.1.2.2.1.1.2	0.770577933450088	.	87850001	87900000	#FF9191	1	0.75
chr2	87930001	88000000	A.2.1.1.1.1.1.2.2.1.1.2	0.770577933450088	.	87930001	88000000	#FF9191	1	0.75
chr2	88160001	88180000	B.1.1.2.2.1.1.1.1.2.2.1.1	0.363397548161121	.	88160001	88180000	#DADAFF	1	0.5
chr2	88210001	88220000	B.1.1.2.2.1.1.1.1.2.2.1.1	0.363397548161121	.	88210001	88220000	#DADAFF	1	0.5
chr2	88270001	88280000	B.1.1.2.2.1.1.1.1.2.2.1.1	0.363397548161121	.	88270001	88280000	#DADAFF	1	0.5
chr2	88290001	88510000	B.1.1.2.2.1.1.1.1.2.2.1.1	0.363397548161121	.	88290001	88510000	#DADAFF	1	0.5
chr2	88510001	89560000	B.1.2.1.2.2.2.1.1.2.2	0.26707530647986	.	88510001	89560000	#9191FF	1	0.375
chr2	89830001	89890000	B.2.1.2.1.1.2.2.1.2	0.114711033274956	.	89830001	89890000	#4848FF	1	0.25
chr2	89910001	89920000	B.2.1.2.1.1.2.2.1.2	0.114711033274956	.	89910001	89920000	#4848FF	1	0.25
chr2	89970001	89980000	B.2.1.2.1.1.2.2.1.2	0.114711033274956	.	89970001	89980000	#4848FF	1	0.25
chr2	89990001	90190000	B.2.1.2.1.1.2.2.1.2	0.114711033274956	.	89990001	90190000	#4848FF	1	0.25
chr2	90200001	90270000	B.2.1.2.1.1.2.2.1.2	0.114711033274956	.	90200001	90270000	#4848FF	1	0.25
chr2	90370001	90380000	B.2.1.2.1.1.2.2.1.2	0.114711033274956	.	90370001	90380000	#4848FF	1	0.25
chr2	90410001	90440000	B.2.1.2.1.1.2.2.1.2	0.114711033274956	.	90410001	90440000	#4848FF	1	0.25
chr2	90450001	90490000	B.2.1.2.1.1.2.2.1.2	0.114711033274956	.	90450001	90490000	#4848FF	1	0.25
chr2	91590001	91600000	B.2.1.2.1.1.2.2.1.2	0.114711033274956	.	91590001	91600000	#4848FF	1	0.25
chr2	91630001	91650000	B.2.1.2.1.1.2.2.1.2	0.114711033274956	.	91630001	91650000	#4848FF	1	0.25
chr2	91660001	91710000	B.2.1.2.1.1.2.2.1.2	0.114711033274956	.	91660001	91710000	#4848FF	1	0.25
chr2	91720001	91730000	B.2.1.2.1.1.2.2.1.2	0.114711033274956	.	91720001	91730000	#4848FF	1	0.25
chr2	91740001	91900000	B.2.1.2.1.1.2.2.1.2	0.114711033274956	.	91740001	91900000	#4848FF	1	0.25
chr2	91910001	91980000	B.2.1.2.1.1.2.2.1.2	0.114711033274956	.	91910001	91980000	#4848FF	1	0.25
chr2	92030001	92200000	B.2.1.2.1.1.2.2.1.1	0.115586690017513	.	92030001	92200000	#4848FF	1	0.25
chr2	92250001	92330000	B.2.1.2.1.1.2.2.1.1	0.115586690017513	.	92250001	92330000	#4848FF	1	0.25
chr2	95330001	95930000	B.2.1.2.1.1.2.2.1.1	0.115586690017513	.	95330001	95930000	#4848FF	1	0.25
chr2	95930001	96000000	B.1.1.2.2.2.2.1.2.1.2.1	0.330998248686515	.	95930001	96000000	#DADAFF	1	0.5
chr2	96000001	96100000	A.2.2.2.1.1.2.2.2.1.2.2	0.510507880910683	.	96000001	96100000	#FFDADA	1	0.625
chr2	96150001	96260000	B.1.1.1.1.2.2.1.1.1	0.423817863397548	.	96150001	96260000	#DADAFF	1	0.5
chr2	96310001	96440000	B.1.1.1.1.2.2.1.1.1	0.423817863397548	.	96310001	96440000	#DADAFF	1	0.5
chr2	96460001	96470000	B.1.1.1.1.2.2.1.1.1	0.423817863397548	.	96460001	96470000	#DADAFF	1	0.5
chr2	96470001	96690000	A.1.1.2.2.2.2.1.1.1.1	0.92907180385289	.	96470001	96690000	#FF0000	1	1
chr2	96720001	96920000	A.1.1.2.2.2.2.1.1.1.1	0.92907180385289	.	96720001	96920000	#FF0000	1	1
chr2	96920001	97190000	A.1.2.1.1.2.2.1.1.2.2	0.898423817863398	.	96920001	97190000	#FF4848	1	0.875
chr2	97190001	97220000	A.2.1.2.2.1.2.1.1.2.2	0.658493870402802	.	97190001	97220000	#FF9191	1	0.75
chr2	97220001	97480000	A.1.2.1.2.2.2.2.2.2	0.858143607705779	.	97220001	97480000	#FF4848	1	0.875
chr2	97480001	97550000	A.2.1.2.2.1.2.1.1.2.1.1.2.1	0.661120840630473	.	97480001	97550000	#FF9191	1	0.75
chr2	97550001	97790000	A.2.1.2.2.1.1.2.2.1.2	0.666374781085814	.	97550001	97790000	#FF9191	1	0.75
chr2	97790001	97890000	A.2.1.2.2.1.2.1.1.2.1.1.2.2	0.660245183887916	.	97790001	97890000	#FF9191	1	0.75
chr2	98010001	98030000	A.2.2.1.1.1.1.2.1.1.2	0.615586690017513	.	98010001	98030000	#FFDADA	1	0.625
chr2	98140001	98190000	A.2.2.1.1.1.1.2.1.1.2	0.615586690017513	.	98140001	98190000	#FFDADA	1	0.625
chr2	98190001	98320000	A.2.1.2.2.1.2.1.1.2.1.1.1	0.66199649737303	.	98190001	98320000	#FF9191	1	0.75
chr2	98320001	98370000	A.2.2.2.1.1.2.2.2.2.1.2	0.508756567425569	.	98320001	98370000	#FFDADA	1	0.625
chr2	98370001	99030000	A.2.1.2.2.1.1.2.1.1	0.669877408056042	.	98370001	99030000	#FF9191	1	0.75
chr2	99030001	99220000	A.1.2.2.1.1.2.1.1.2.2.1	0.844133099824869	.	99030001	99220000	#FF4848	1	0.875
chr2	99220001	99240000	A.2.2.1.1.1.1.2.2.2.2	0.609457092819615	.	99220001	99240000	#FFDADA	1	0.625
chr2	99240001	99560000	A.1.1.2.2.2.2.1.1.2	0.927320490367776	.	99240001	99560000	#FF0000	1	1
chr2	99560001	99750000	A.2.2.2.1.1.2.2.2.1.2.1	0.51138353765324	.	99560001	99750000	#FFDADA	1	0.625
chr2	99750001	99810000	A.2.2.1.1.1.1.2.1.2.2.2	0.612084063047285	.	99750001	99810000	#FFDADA	1	0.625
chr2	99810001	100110000	A.1.2.2.1.1.2.1.1.2.1	0.845008756567426	.	99810001	100110000	#FF4848	1	0.875
chr2	100110001	100420000	B.1.2.1.2.1.1.1.1.2	0.294220665499124	.	100110001	100420000	#9191FF	1	0.375
chr2	100420001	100510000	A.2.2.1.1.1.2.2.2.2.1	0.598949211908932	.	100420001	100510000	#FFDADA	1	0.625
chr2	100510001	100790000	B.1.1.2.2.2.2.1.2.2	0.329246935201401	.	100510001	100790000	#DADAFF	1	0.5
chr2	100790001	101170000	A.2.2.2.1.1.1.2.2.1.1.2	0.527145359019264	.	100790001	101170000	#FFDADA	1	0.625
chr2	101170001	101330000	A.2.1.1.1.1.1.2.2.1.2	0.769702276707531	.	101170001	101330000	#FF9191	1	0.75
chr2	101330001	101620000	A.1.1.2.2.2.2.1.1.1.2	0.928196147110333	.	101330001	101620000	#FF0000	1	1
chr2	101620001	101860000	A.1.1.2.1.2.2.2.2.2	0.944833625218914	.	101620001	101860000	#FF0000	1	1
chr2	101860001	101920000	A.1.2.2.1.2.2.2.1.1	0.816987740805604	.	101860001	101920000	#FF4848	1	0.875
chr2	101920001	102020000	A.1.2.2.1.2.2.2.2	0.814360770577933	.	101920001	102020000	#FF4848	1	0.875
chr2	102020001	102150000	A.1.2.1.1.2.2.1.1.2.1	0.899299474605954	.	102020001	102150000	#FF4848	1	0.875
chr2	102150001	102460000	A.1.2.1.1.2.2.1.1.1	0.900175131348511	.	102150001	102460000	#FF4848	1	0.875
chr2	102460001	102500000	A.2.1.1.1.2.1.2.1	0.746935201401051	.	102460001	102500000	#FF9191	1	0.75
chr2	102500001	102520000	A.2.2.1.1.1.1.2.1.1.1	0.61646234676007	.	102500001	102520000	#FFDADA	1	0.625
chr2	102520001	102880000	A.1.1.2.2.2.2.1.2.1.2	0.925569176882662	.	102520001	102880000	#FF0000	1	1
chr2	102880001	102980000	A.1.2.2.1.1.2.1.1.1.2	0.845884413309983	.	102880001	102980000	#FF4848	1	0.875
chr2	102980001	103050000	A.2.2.1.1.1.1.2.1.2.2.1	0.612959719789842	.	102980001	103050000	#FFDADA	1	0.625
chr2	103050001	103080000	A.2.2.2.1.1.2.1.2.1.2	0.516637478108581	.	103050001	103080000	#FFDADA	1	0.625
chr2	103080001	103140000	A.2.2.2.1.1.2.1.2.1.1.1	0.518388791593695	.	103080001	103140000	#FFDADA	1	0.625
chr2	103140001	103240000	B.1.1.1.1.2.2.2.1.2	0.419439579684764	.	103140001	103240000	#DADAFF	1	0.5
chr2	103240001	103380000	B.1.1.2.2.2.2.1.1.2.2	0.333625218914186	.	103240001	103380000	#DADAFF	1	0.5
chr2	103380001	103470000	B.1.2.1.2.1.1.1.2.1	0.293345008756567	.	103380001	103470000	#9191FF	1	0.375
chr2	103470001	103740000	B.2.2.1.2.1.1.2.1.2	0.0350262697022767	.	103470001	103740000	#0000FF	1	0.125
chr2	103740001	103820000	B.2.1.2.1.1.1.1.2.2	0.130472854640981	.	103740001	103820000	#4848FF	1	0.25
chr2	103820001	105450000	B.2.2.2.2.2.1.2	0.00262697022767075	.	103820001	105450000	#0000FF	1	0.125
chr2	105450001	105500000	B.1.2.1.2.1.2.2.2.2	0.280210157618214	.	105450001	105500000	#9191FF	1	0.375
chr2	105500001	105640000	B.2.1.2.1.1.1.1.1.1	0.133099824868651	.	105500001	105640000	#4848FF	1	0.25
chr2	105640001	105710000	B.1.1.2.2.2.2.1.1.2.1	0.334500875656743	.	105640001	105710000	#DADAFF	1	0.5
chr2	105710001	105850000	B.1.1.2.2.2.2.1.2.1.1.2	0.331873905429072	.	105710001	105850000	#DADAFF	1	0.5
chr2	105850001	105930000	A.2.2.1.1.1.1.1.2.1	0.619089316987741	.	105850001	105930000	#FFDADA	1	0.625
chr2	105930001	105990000	A.2.1.1.1.1.1.2.1.2.2	0.772329246935201	.	105930001	105990000	#FF9191	1	0.75
chr2	105990001	106030000	A.1.2.2.1.2.2.1.1.2	0.822241681260946	.	105990001	106030000	#FF4848	1	0.875
chr2	106030001	106130000	A.2.2.2.1.1.1.1.1.1	0.535026269702277	.	106030001	106130000	#FFDADA	1	0.625
chr2	106130001	106180000	A.2.2.2.1.1.2.1.2.1.1.2	0.517513134851138	.	106130001	106180000	#FFDADA	1	0.625
chr2	106180001	106350000	B.1.2.2.1.2.1.1.1.2	0.24430823117338	.	106180001	106350000	#9191FF	1	0.375
chr2	106350001	106510000	A.2.2.2.1.1.1.2.2.1.2.1.2	0.525394045534151	.	106350001	106510000	#FFDADA	1	0.625
chr2	106510001	106600000	B.2.1.1.1.1.1.2.1.2.1.1	0.197022767075306	.	106510001	106600000	#4848FF	1	0.25
chr2	106600001	106630000	B.2.1.1.1.1.1.2.1.1.2.1	0.19877408056042	.	106600001	106630000	#4848FF	1	0.25
chr2	106630001	106710000	B.1.2.2.1.2.1.2.2.2.1	0.237302977232925	.	106630001	106710000	#9191FF	1	0.375
chr2	106710001	106830000	B.1.1.1.1.2.2.2.2.2	0.41768826619965	.	106710001	106830000	#DADAFF	1	0.5
chr2	106830001	107050000	B.2.1.2.1.1.1.1.1.2	0.132224168126095	.	106830001	107050000	#4848FF	1	0.25
chr2	107080001	107210000	B.2.1.2.1.1.1.1.1.2	0.132224168126095	.	107080001	107210000	#4848FF	1	0.25
chr2	107210001	107510000	B.2.2.1.1.1.2.2.2.1	0.0499124343257443	.	107210001	107510000	#0000FF	1	0.125
chr2	107510001	107860000	B.2.2.1.2.1.1.1.1.2	0.0385288966725044	.	107510001	107860000	#0000FF	1	0.125
chr2	107860001	108350000	B.2.2.1.2.1.1.2.1.1.2	0.0359019264448336	.	107860001	108350000	#0000FF	1	0.125
chr2	108350001	108450000	B.2.2.1.1.1.2.1.2.2	0.0560420315236427	.	108350001	108450000	#0000FF	1	0.125
chr2	108490001	108500000	B.2.2.1.1.1.2.1.1	0.0577933450087566	.	108490001	108500000	#0000FF	1	0.125
chr2	108510001	108690000	B.2.2.1.1.1.2.1.1	0.0577933450087566	.	108510001	108690000	#0000FF	1	0.125
chr2	108690001	108770000	B.2.2.1.1.1.2.1.2.1	0.0569176882661996	.	108690001	108770000	#0000FF	1	0.125
chr2	108770001	108960000	B.1.2.1.2.1.1.1.2.2	0.292469352014011	.	108770001	108960000	#9191FF	1	0.375
chr2	108960001	109060000	A.2.1.2.2.2.1.1.1.2	0.647985989492119	.	108960001	109060000	#FF9191	1	0.75
chr2	109060001	109210000	A.2.1.1.1.1.1.2.2.1.1.1	0.771453590192644	.	109060001	109210000	#FF9191	1	0.75
chr2	109210001	109460000	A.1.1.2.2.2.2.1.2.2.1.2	0.923817863397548	.	109210001	109460000	#FF0000	1	1
chr2	109460001	109720000	A.2.1.1.1.1.1.1.1	0.7784588441331	.	109460001	109720000	#FF9191	1	0.75
chr2	109720001	110110000	A.1.1.2.1.2.1.1.2.2.1	0.963222416812609	.	109720001	110110000	#FF0000	1	1
chr2	110250001	110500000	A.1.2.1.2.2.2.2.1	0.859894921190893	.	110250001	110500000	#FF4848	1	0.875
chr2	110850001	110990000	A.1.2.2.1.2.1.2.1	0.824868651488616	.	110850001	110990000	#FF4848	1	0.875
chr2	111380001	111390000	A.1.2.2.1.2.1.2.1	0.824868651488616	.	111380001	111390000	#FF4848	1	0.875
chr2	111390001	111440000	A.2.1.2.2.1.2.1.1.1.2.1	0.663747810858144	.	111390001	111440000	#FF9191	1	0.75
chr2	111440001	111560000	A.2.2.2.1.1.2.2.1.1	0.514886164623468	.	111440001	111560000	#FFDADA	1	0.625
chr2	111560001	111750000	B.1.1.1.1.2.2.1.2	0.422066549912434	.	111560001	111750000	#DADAFF	1	0.5
chr2	111750001	112070000	A.1.2.2.1.2.1.2.2	0.82399299474606	.	111750001	112070000	#FF4848	1	0.875
chr2	112090001	112100000	A.1.2.2.1.2.1.2.2	0.82399299474606	.	112090001	112100000	#FF4848	1	0.875
chr2	112110001	112150000	A.1.2.2.1.2.1.2.2	0.82399299474606	.	112110001	112150000	#FF4848	1	0.875
chr2	112150001	112190000	A.2.2.1.1.1.1.2.2.2.1	0.610332749562172	.	112150001	112190000	#FFDADA	1	0.625
chr2	112190001	112200000	A.2.1.2.2.1.2.1.1.1.2.2	0.662872154115587	.	112190001	112200000	#FF9191	1	0.75
chr2	112210001	112300000	A.2.1.2.2.1.2.1.1.1.2.2	0.662872154115587	.	112210001	112300000	#FF9191	1	0.75
chr2	112310001	112340000	A.2.1.2.2.1.2.1.1.1.2.2	0.662872154115587	.	112310001	112340000	#FF9191	1	0.75
chr2	112350001	112370000	A.2.1.2.2.1.2.1.1.1.2.2	0.662872154115587	.	112350001	112370000	#FF9191	1	0.75
chr2	112370001	112480000	A.2.1.2.2.1.2.1.1.2.1.2	0.659369527145359	.	112370001	112480000	#FF9191	1	0.75
chr2	112490001	112510000	A.2.1.2.2.1.2.1.1.2.1.2	0.659369527145359	.	112490001	112510000	#FF9191	1	0.75
chr2	112510001	112540000	A.2.2.2.1.1.2.2.2.2.2	0.507880910683012	.	112510001	112540000	#FFDADA	1	0.625
chr2	112540001	112560000	A.2.1.2.2.1.2.1.1.1.1	0.664623467600701	.	112540001	112560000	#FF9191	1	0.75
chr2	112580001	112640000	A.2.1.2.2.1.2.1.1.1.1	0.664623467600701	.	112580001	112640000	#FF9191	1	0.75
chr2	112640001	113120000	A.1.1.1.2.2.2.2.1	0.976357267950963	.	112640001	113120000	#FF0000	1	1
chr2	113180001	113340000	A.1.1.1.2.2.2.2.1	0.976357267950963	.	113180001	113340000	#FF0000	1	1
chr2	113340001	114360000	A.1.2.1.1.2.2.1.2.2	0.895796847635727	.	113340001	114360000	#FF4848	1	0.875
chr2	114380001	114530000	A.1.2.1.1.2.2.1.2.2	0.895796847635727	.	114380001	114530000	#FF4848	1	0.875
chr2	114530001	114630000	A.2.2.2.1.1.1.2.2.2.1	0.523642732049037	.	114530001	114630000	#FFDADA	1	0.625
chr2	114630001	114740000	A.2.1.1.1.1.1.2.1.2.1	0.773204903677758	.	114630001	114740000	#FF9191	1	0.75
chr2	114740001	114800000	B.1.2.1.2.1.2.2.2.1	0.281085814360771	.	114740001	114800000	#9191FF	1	0.375
chr2	114800001	114840000	B.1.2.2.1.2.1.2.2.1.2	0.238178633975482	.	114800001	114840000	#9191FF	1	0.375
chr2	114840001	115270000	B.2.2.1.2.1.1.2.1.1.1	0.0367775831873905	.	114840001	115270000	#0000FF	1	0.125
chr2	115270001	115370000	B.2.1.2.1.1.1.1.2.1	0.131348511383538	.	115270001	115370000	#4848FF	1	0.25
chr2	115370001	115860000	B.2.2.1.2.1.1.2.2	0.0341506129597198	.	115370001	115860000	#0000FF	1	0.125
chr2	115860001	118360000	B.2.2.2.2.2.1.1	0.00350262697022767	.	115860001	118360000	#0000FF	1	0.125
chr2	118360001	118570000	B.2.1.2.1.2.2.1.2.2	0.0901926444833625	.	118360001	118570000	#4848FF	1	0.25
chr2	118570001	118680000	A.2.2.2.1.1.1.2.1.1.2.2	0.529772329246935	.	118570001	118680000	#FFDADA	1	0.625
chr2	118680001	118770000	A.2.1.2.2.2.1.2.2.1.2	0.640980735551664	.	118680001	118770000	#FF9191	1	0.75
chr2	118770001	118950000	A.2.2.2.1.1.1.2.2.1.2.1.1	0.526269702276708	.	118770001	118950000	#FFDADA	1	0.625
chr2	118950001	119580000	B.2.2.1.1.1.2.2.2.2	0.0490367775831874	.	118950001	119580000	#0000FF	1	0.125
chr2	119580001	119640000	B.1.1.2.2.2.2.2.2.2.1.2	0.32399299474606	.	119580001	119640000	#DADAFF	1	0.5
chr2	119640001	119750000	B.2.1.1.1.1.2.2.2.1.2	0.183012259194396	.	119640001	119750000	#4848FF	1	0.25
chr2	119750001	119800000	B.2.1.1.1.1.1.2.1.1.2.2	0.197898423817863	.	119750001	119800000	#4848FF	1	0.25
chr2	119800001	119910000	B.2.1.1.1.1.1.2.1.2.1.2	0.19614711033275	.	119800001	119910000	#4848FF	1	0.25
chr2	119910001	119970000	B.1.1.2.2.2.2.1.2.1.2.2	0.330122591943958	.	119910001	119970000	#DADAFF	1	0.5
chr2	119970001	120100000	A.2.2.1.1.1.2.2.2.1.1	0.600700525394046	.	119970001	120100000	#FFDADA	1	0.625
chr2	120100001	120350000	A.2.2.1.1.1.2.2.2.1.2	0.599824868651489	.	120100001	120350000	#FFDADA	1	0.625
chr2	120350001	120400000	B.1.1.1.1.2.2.2.1.1.2	0.42031523642732	.	120350001	120400000	#DADAFF	1	0.5
chr2	120400001	120450000	A.2.2.1.1.1.1.1.1.2.1.1	0.622591943957968	.	120400001	120450000	#FFDADA	1	0.625
chr2	120450001	121080000	A.1.1.2.1.2.2.1.1	0.955341506129597	.	120450001	121080000	#FF0000	1	1
chr2	121080001	121410000	A.2.1.2.2.2.1.2.1.2	0.643607705779334	.	121080001	121410000	#FF9191	1	0.75
chr2	121410001	121460000	A.2.2.2.1.1.2.2.2.1.1	0.512259194395797	.	121410001	121460000	#FFDADA	1	0.625
chr2	121460001	121790000	A.2.1.2.2.2.1.2.1.1	0.644483362521891	.	121460001	121790000	#FF9191	1	0.75
chr2	121790001	121850000	A.2.2.2.1.1.2.1.2.2	0.515761821366025	.	121790001	121850000	#FFDADA	1	0.625
chr2	121850001	122100000	A.2.2.2.1.1.1.2.2.1.1.1	0.528021015761821	.	121850001	122100000	#FFDADA	1	0.625
chr2	122100001	122140000	A.2.2.1.1.1.1.1.1.2.1.2	0.621716287215412	.	122100001	122140000	#FFDADA	1	0.625
chr2	122140001	122530000	A.1.1.2.2.2.2.1.2.1.1	0.926444833625219	.	122140001	122530000	#FF0000	1	1
chr2	122530001	122670000	B.1.1.1.1.2.2.2.2.1	0.418563922942207	.	122530001	122670000	#DADAFF	1	0.5
chr2	122670001	122920000	B.2.1.1.1.1.2.2.2.1.1	0.183887915936953	.	122670001	122920000	#4848FF	1	0.25
chr2	122920001	122950000	B.1.1.2.2.2.2.2.2.2.1.1	0.324868651488616	.	122920001	122950000	#DADAFF	1	0.5
chr2	122950001	123000000	B.1.2.2.1.2.1.2.1.1.1	0.241681260945709	.	122950001	123000000	#9191FF	1	0.375
chr2	123000001	123950000	B.2.2.1.2.1.1.1.2	0.0376532399299475	.	123000001	123950000	#0000FF	1	0.125
chr2	123950001	124830000	B.2.2.2.1.1.2.1.2.1	0.0175131348511384	.	123950001	124830000	#0000FF	1	0.125
chr2	124830001	126080000	B.2.2.2.1.1.2.2.2.1	0.0131348511383538	.	124830001	126080000	#0000FF	1	0.125
chr2	126080001	126540000	B.2.2.1.2.1.1.1.1.1	0.0394045534150613	.	126080001	126540000	#0000FF	1	0.125
chr2	126540001	127400000	B.2.2.2.1.1.2.1.2.2.2	0.0157618213660245	.	126540001	127400000	#0000FF	1	0.125
chr2	127400001	127440000	B.2.1.1.1.1.1.2.1.1.1.1	0.200525394045534	.	127400001	127440000	#4848FF	1	0.25
chr2	127440001	127560000	B.2.1.1.1.1.1.2.1.2.2.1	0.195271453590193	.	127440001	127560000	#4848FF	1	0.25
chr2	127560001	127620000	B.2.1.1.1.1.1.2.1.2.2.2	0.194395796847636	.	127560001	127620000	#4848FF	1	0.25
chr2	127620001	127680000	B.1.2.2.1.2.1.2.2.2.2	0.236427320490368	.	127620001	127680000	#9191FF	1	0.375
chr2	127680001	127770000	B.1.1.2.2.2.2.1.2.1.1.1	0.332749562171629	.	127680001	127770000	#DADAFF	1	0.5
chr2	127770001	127820000	A.2.2.1.1.1.1.1.1.2.2.1	0.620840630472855	.	127770001	127820000	#FFDADA	1	0.625
chr2	127820001	127870000	A.2.1.1.1.1.1.2.1.1	0.774080560420315	.	127820001	127870000	#FF9191	1	0.75
chr2	127870001	128030000	A.1.2.2.1.1.2.1.2.1.2	0.841506129597198	.	127870001	128030000	#FF4848	1	0.875
chr2	128030001	128240000	A.1.2.1.1.2.2.1.2.1.1	0.897548161120841	.	128030001	128240000	#FF4848	1	0.875
chr2	128240001	128480000	A.1.1.2.1.2.1.2.2.1	0.957968476357268	.	128240001	128480000	#FF0000	1	1
chr2	128480001	128570000	A.1.2.1.2.2.1.1.1	0.873029772329247	.	128480001	128570000	#FF4848	1	0.875
chr2	128570001	128660000	A.1.2.2.1.1.2.1.2.2	0.840630472854641	.	128570001	128660000	#FF4848	1	0.875
chr2	128660001	128790000	A.1.2.2.1.1.2.1.2.1.1	0.842381786339755	.	128660001	128790000	#FF4848	1	0.875
chr2	128790001	128840000	A.2.2.1.1.1.1.1.1.2.2.2	0.619964973730298	.	128790001	128840000	#FFDADA	1	0.625
chr2	128840001	129080000	A.1.2.1.1.2.2.1.2.1.2	0.896672504378284	.	128840001	129080000	#FF4848	1	0.875
chr2	129080001	129170000	B.1.1.2.2.2.2.1.1.1	0.335376532399299	.	129080001	129170000	#DADAFF	1	0.5
chr2	129170001	129520000	B.1.2.1.2.1.1.2.2	0.288091068301226	.	129170001	129520000	#9191FF	1	0.375
chr2	129520001	129540000	B.1.2.2.1.2.1.2.2.1.1	0.239054290718039	.	129520001	129540000	#9191FF	1	0.375
chr2	129540001	129700000	B.2.1.2.1.2.2.1.2.1.2	0.0910683012259194	.	129540001	129700000	#4848FF	1	0.25
chr2	129700001	130590000	B.2.2.2.1.1.2.2.2.2	0.0122591943957968	.	129700001	130590000	#0000FF	1	0.125
chr2	130590001	130820000	B.2.1.1.1.1.1.1.1.2.1	0.205779334500876	.	130590001	130820000	#4848FF	1	0.25
chr2	130830001	130840000	B.2.1.1.1.1.1.1.1.2.1	0.205779334500876	.	130830001	130840000	#4848FF	1	0.25
chr2	130860001	130870000	B.2.1.1.1.1.1.1.1.2.1	0.205779334500876	.	130860001	130870000	#4848FF	1	0.25
chr2	130870001	130880000	A.2.2.2.1.1.1.2.2.1.2.2	0.524518388791594	.	130870001	130880000	#FFDADA	1	0.625
chr2	130890001	131090000	A.2.2.2.1.1.1.2.2.1.2.2	0.524518388791594	.	130890001	131090000	#FFDADA	1	0.625
chr2	131090001	131160000	B.1.1.1.1.2.1.1.2.2	0.434325744308231	.	131090001	131160000	#DADAFF	1	0.5
chr2	131180001	131190000	B.1.1.1.1.2.1.1.2.2	0.434325744308231	.	131180001	131190000	#DADAFF	1	0.5
chr2	131380001	131400000	B.1.1.1.1.2.1.1.2.2	0.434325744308231	.	131380001	131400000	#DADAFF	1	0.5
chr2	131450001	131690000	B.1.1.1.1.2.1.1.2.2	0.434325744308231	.	131450001	131690000	#DADAFF	1	0.5
chr2	131690001	131780000	B.1.2.2.1.2.1.1.1.1	0.245183887915937	.	131690001	131780000	#9191FF	1	0.375
chr2	131780001	131880000	A.2.1.1.1.1.1.2.2.2	0.768826619964974	.	131780001	131880000	#FF9191	1	0.75
chr2	131880001	131990000	B.1.1.2.2.2.1.2.2.1	0.338879159369527	.	131880001	131990000	#DADAFF	1	0.5
chr2	132020001	132030000	B.1.1.2.2.2.1.2.2.1	0.338879159369527	.	132020001	132030000	#DADAFF	1	0.5
chr2	132040001	132300000	B.1.1.2.2.2.1.2.2.1	0.338879159369527	.	132040001	132300000	#DADAFF	1	0.5
chr2	132300001	132420000	B.1.2.1.2.1.1.2.1.1	0.291593695271454	.	132300001	132420000	#9191FF	1	0.375
chr2	132420001	132690000	A.2.2.2.1.1.1.2.1.1.2.1	0.530647985989492	.	132420001	132690000	#FFDADA	1	0.625
chr2	132690001	132860000	B.2.1.2.1.2.2.1.1	0.0928196147110333	.	132690001	132860000	#4848FF	1	0.25
chr2	132870001	133280000	B.2.1.2.1.2.2.1.1	0.0928196147110333	.	132870001	133280000	#4848FF	1	0.25
chr2	133280001	133400000	B.2.1.1.1.1.1.1.1.2.2.2	0.204028021015762	.	133280001	133400000	#4848FF	1	0.25
chr2	133400001	133450000	B.1.1.1.1.2.2.2.1.1.1	0.421190893169877	.	133400001	133450000	#DADAFF	1	0.5
chr2	133450001	133750000	B.2.2.1.1.1.2.2.1.1.2.2	0.053415061295972	.	133450001	133750000	#0000FF	1	0.125
chr2	133750001	133870000	B.2.1.2.1.2.2.1.2.1.1	0.0919439579684764	.	133750001	133870000	#4848FF	1	0.25
chr2	133870001	133950000	B.1.2.2.1.2.1.2.1.1.2	0.240805604203152	.	133870001	133950000	#9191FF	1	0.375
chr2	133950001	134320000	B.1.2.2.1.2.1.1.2.2	0.242556917688266	.	133950001	134320000	#9191FF	1	0.375
chr2	134320001	134560000	B.1.1.1.1.2.1.1.1.1	0.436952714535902	.	134320001	134560000	#DADAFF	1	0.5
chr2	134560001	134600000	A.2.2.1.1.1.1.1.1.1.1	0.624343257443082	.	134560001	134600000	#FFDADA	1	0.625
chr2	134600001	134620000	B.1.1.2.2.2.2.2.2.1	0.325744308231173	.	134600001	134620000	#DADAFF	1	0.5
chr2	134620001	134820000	B.2.1.1.1.1.1.1.1.2.2.1	0.204903677758319	.	134620001	134820000	#4848FF	1	0.25
chr2	134820001	134870000	B.1.1.2.2.2.2.2.2.2.2	0.323117338003503	.	134820001	134870000	#DADAFF	1	0.5
chr2	134870001	135020000	A.1.2.2.1.1.2.2.1.1.2	0.838879159369527	.	134870001	135020000	#FF4848	1	0.875
chr2	135020001	135210000	A.1.2.1.2.2.1.1.2.2	0.871278458844133	.	135020001	135210000	#FF4848	1	0.875
chr2	135210001	135400000	B.1.2.2.1.2.1.1.2.1	0.243432574430823	.	135210001	135400000	#9191FF	1	0.375
chr2	135400001	135680000	B.1.1.1.1.2.1.1.1.2	0.436077057793345	.	135400001	135680000	#DADAFF	1	0.5
chr2	135680001	135810000	A.2.1.1.1.1.2.2.2.2.2	0.753940455341506	.	135680001	135810000	#FF9191	1	0.75
chr2	135810001	135940000	A.1.2.2.1.1.2.2.2.2.2	0.833625218914186	.	135810001	135940000	#FF4848	1	0.875
chr2	135940001	136560000	A.1.2.1.1.1.1.2	0.916812609457093	.	135940001	136560000	#FF4848	1	0.875
chr2	136560001	136640000	A.2.1.2.2.2.1.2.2.1.1.1	0.642732049036778	.	136560001	136640000	#FF9191	1	0.75
chr2	136640001	136700000	A.2.2.2.1.1.2.1.1.1.1.2	0.521015761821366	.	136640001	136700000	#FFDADA	1	0.625
chr2	136700001	136760000	A.2.1.2.2.2.1.2.2.1.1.2	0.641856392294221	.	136700001	136760000	#FF9191	1	0.75
chr2	136760001	137160000	B.1.1.1.1.2.1.1.2.1	0.435201401050788	.	136760001	137160000	#DADAFF	1	0.5
chr2	137160001	137200000	B.2.1.1.1.1.1.2.1.1.1.2	0.199649737302977	.	137160001	137200000	#4848FF	1	0.25
chr2	137200001	137260000	B.2.1.1.1.1.2.2.2.2	0.182136602451839	.	137200001	137260000	#4848FF	1	0.25
chr2	137260001	137570000	B.2.2.2.1.1.2.1.2.2.1	0.0166374781085814	.	137260001	137570000	#0000FF	1	0.125
chr2	137570001	137820000	B.2.2.1.1.1.2.2.1.2.1.1	0.0525394045534151	.	137570001	137820000	#0000FF	1	0.125
chr2	137820001	138430000	B.2.2.2.1.2.2.2.2	0.00525394045534151	.	137820001	138430000	#0000FF	1	0.125
chr2	138430001	138610000	B.2.2.1.1.1.2.2.1.2.1.2	0.0516637478108581	.	138430001	138610000	#0000FF	1	0.125
chr2	138610001	138660000	B.1.2.2.1.2.2.2.2.1.2	0.229422066549912	.	138610001	138660000	#9191FF	1	0.375
chr2	138660001	138710000	B.1.2.1.2.1.2.2.1.1.2.1	0.283712784588441	.	138660001	138710000	#9191FF	1	0.375
chr2	138710001	138740000	A.2.2.2.1.1.2.1.1.1.1.1	0.521891418563923	.	138710001	138740000	#FFDADA	1	0.625
chr2	138740001	139370000	A.2.2.2.1.1.1.2.1.1.1	0.531523642732049	.	138740001	139370000	#FFDADA	1	0.625
chr2	139370001	139590000	B.2.1.2.2.1.1.1.1	0.0858143607705779	.	139370001	139590000	#4848FF	1	0.25
chr2	139590001	139660000	B.2.1.2.2.1.2.1.1.1	0.0796847635726795	.	139590001	139660000	#4848FF	1	0.25
chr2	139660001	139730000	B.2.1.1.1.1.2.1.2.1	0.190017513134851	.	139660001	139730000	#4848FF	1	0.25
chr2	139730001	140380000	B.2.2.2.1.2.2.1.2	0.00700525394045534	.	139730001	140380000	#0000FF	1	0.125
chr2	140380001	140440000	B.2.1.2.2.1.2.2	0.0761821366024518	.	140380001	140440000	#4848FF	1	0.25
chr2	140440001	140510000	B.2.1.2.2.1.2.1.2	0.0770577933450088	.	140440001	140510000	#4848FF	1	0.25
chr2	140510001	140680000	B.2.1.1.1.1.2.2.1.2.1	0.185639229422067	.	140510001	140680000	#4848FF	1	0.25
chr2	140680001	140970000	B.2.1.2.2.1.1.1.2.1	0.084938704028021	.	140680001	140970000	#4848FF	1	0.25
chr2	140970001	141190000	B.1.2.2.1.2.2.1.1.2	0.234676007005254	.	140970001	141190000	#9191FF	1	0.375
chr2	141190001	141390000	B.1.1.1.1.2.1.2.1.2.2.1	0.428196147110333	.	141190001	141390000	#DADAFF	1	0.5
chr2	141390001	141730000	A.2.2.1.1.1.2.1.2.2.2	0.602451838879159	.	141390001	141730000	#FFDADA	1	0.625
chr2	141730001	142350000	B.1.1.2.2.2.1.1.2.2	0.340630472854641	.	141730001	142350000	#DADAFF	1	0.5
chr2	142350001	142390000	A.2.2.2.1.1.2.1.1.2	0.519264448336252	.	142350001	142390000	#FFDADA	1	0.625
chr2	142390001	142700000	B.2.1.2.2.1.1.1.2.2	0.0840630472854641	.	142390001	142700000	#4848FF	1	0.25
chr2	142700001	142870000	B.2.1.2.2.1.2.1.1.2.2	0.0779334500875657	.	142700001	142870000	#4848FF	1	0.25
chr2	142870001	142930000	B.1.2.1.2.1.2.1.1	0.287215411558669	.	142870001	142930000	#9191FF	1	0.375
chr2	142930001	143360000	B.2.2.1.1.1.2.2.1.1.1	0.0551663747810858	.	142930001	143360000	#0000FF	1	0.125
chr2	143360001	143440000	B.1.2.2.1.2.2.2.1.1	0.232049036777583	.	143360001	143440000	#9191FF	1	0.375
chr2	143440001	143490000	B.1.2.1.2.1.2.2.1.1.2.2	0.282837127845884	.	143440001	143490000	#9191FF	1	0.375
chr2	143490001	143570000	B.1.1.2.2.2.2.2.1.1	0.328371278458844	.	143490001	143570000	#DADAFF	1	0.5
chr2	143570001	143640000	A.2.2.1.1.1.1.1.1.1.2	0.623467600700525	.	143570001	143640000	#FFDADA	1	0.625
chr2	143640001	143780000	B.1.1.1.1.2.1.2.1.2.2.2	0.427320490367776	.	143640001	143780000	#DADAFF	1	0.5
chr2	143780001	144020000	B.1.2.1.2.1.1.2.1.2.2.2	0.288966725043783	.	143780001	144020000	#9191FF	1	0.375
chr2	144020001	144060000	B.1.2.2.1.2.2.2.2.2.1	0.228546409807356	.	144020001	144060000	#9191FF	1	0.375
chr2	144060001	144170000	B.2.1.1.1.1.1.1.2.1	0.203152364273205	.	144060001	144170000	#4848FF	1	0.25
chr2	144170001	144250000	B.1.1.2.2.2.1.1.1.2	0.342381786339755	.	144170001	144250000	#DADAFF	1	0.5
chr2	144250001	144300000	B.1.2.1.2.1.2.2.1.1.1	0.284588441330998	.	144250001	144300000	#9191FF	1	0.375
chr2	144300001	145360000	A.1.2.2.1.1.2.2.2.1.2	0.835376532399299	.	144300001	145360000	#FF4848	1	0.875
chr2	145360001	145680000	A.2.2.1.1.1.2.1.1.1.1.1	0.608581436077058	.	145360001	145680000	#FFDADA	1	0.625
chr2	145680001	145780000	A.2.1.1.2.2.1.1.2.2	0.718914185639229	.	145680001	145780000	#FF9191	1	0.75
chr2	145780001	145950000	A.2.1.2.2.2.1.2.2.2.1.1	0.640105078809107	.	145780001	145950000	#FF9191	1	0.75
chr2	145950001	146350000	A.2.2.1.1.1.2.1.2.2.1	0.603327495621716	.	145950001	146350000	#FFDADA	1	0.625
chr2	146350001	146530000	A.2.2.1.1.1.2.1.1.1.1.2	0.607705779334501	.	146350001	146530000	#FFDADA	1	0.625
chr2	146530001	146900000	B.1.1.1.1.2.1.2.2.2.1	0.425569176882662	.	146530001	146900000	#DADAFF	1	0.5
chr2	146900001	147150000	B.2.1.1.1.1.2.2.1.1.1.1	0.188266199649737	.	146900001	147150000	#4848FF	1	0.25
chr2	147150001	147300000	B.2.1.1.1.1.2.2.1.2.2	0.18476357267951	.	147150001	147300000	#4848FF	1	0.25
chr2	147300001	147440000	B.1.2.1.2.1.2.2.1.2	0.281961471103327	.	147300001	147440000	#9191FF	1	0.375
chr2	147440001	147470000	B.1.2.2.1.2.2.2.2.2.2	0.227670753064799	.	147440001	147470000	#9191FF	1	0.375
chr2	147470001	147570000	B.1.2.2.1.2.2.2.2.1.1	0.230297723292469	.	147470001	147570000	#9191FF	1	0.375
chr2	147570001	147910000	B.2.1.1.1.1.2.2.1.1.1.2	0.18739054290718	.	147570001	147910000	#4848FF	1	0.25
chr2	147910001	148400000	B.2.2.2.1.2.2.1.1	0.00788091068301226	.	147910001	148400000	#0000FF	1	0.125
chr2	148400001	148580000	B.2.2.1.1.1.2.2.1.2.2	0.0507880910683012	.	148400001	148580000	#0000FF	1	0.125
chr2	148580001	148680000	B.1.1.1.1.2.1.2.1.1.2.2	0.43169877408056	.	148580001	148680000	#DADAFF	1	0.5
chr2	148680001	149240000	A.2.1.2.2.2.1.2.2.2.2.2	0.637478108581436	.	148680001	149240000	#FF9191	1	0.75
chr2	149240001	149400000	B.1.1.1.1.2.1.2.1.1.2.1	0.432574430823117	.	149240001	149400000	#DADAFF	1	0.5
chr2	149400001	149690000	A.2.2.2.1.1.1.2.1.2	0.528896672504378	.	149400001	149690000	#FFDADA	1	0.625
chr2	149790001	149860000	A.2.2.2.1.1.1.2.1.2	0.528896672504378	.	149790001	149860000	#FFDADA	1	0.625
chr2	149860001	149950000	B.1.1.2.2.2.2.2.1.2.1	0.327495621716287	.	149860001	149950000	#DADAFF	1	0.5
chr2	149950001	150170000	B.2.1.1.1.1.2.2.1.1.2	0.186514886164623	.	149950001	150170000	#4848FF	1	0.25
chr2	150170001	150240000	A.2.2.2.1.1.2.1.1.1.2	0.520140105078809	.	150170001	150240000	#FFDADA	1	0.625
chr2	150240001	150440000	B.1.1.2.2.2.1.2.2.2.2.1	0.337127845884413	.	150240001	150440000	#DADAFF	1	0.5
chr2	150440001	150610000	A.1.2.2.1.1.2.2.2.1.1.1	0.837127845884413	.	150440001	150610000	#FF4848	1	0.875
chr2	150610001	151240000	A.1.2.1.1.1.1.1.1	0.918563922942207	.	150610001	151240000	#FF4848	1	0.875
chr2	151240001	151350000	A.1.2.2.1.2.2.1.1.1	0.823117338003503	.	151240001	151350000	#FF4848	1	0.875
chr2	151350001	151430000	A.2.2.1.2.2.2.2.2.1	0.536777583187391	.	151350001	151430000	#FFDADA	1	0.625
chr2	151430001	151520000	A.2.1.2.2.2.1.2.2.2.1.2	0.63922942206655	.	151430001	151520000	#FF9191	1	0.75
chr2	151520001	151940000	B.1.2.1.2.1.1.1.1.1.1	0.295971978984238	.	151520001	151940000	#9191FF	1	0.375
chr2	151940001	152110000	B.1.1.2.2.2.1.2.2.2.2.2	0.336252189141856	.	151940001	152110000	#DADAFF	1	0.5
chr2	152110001	152270000	A.1.2.1.2.2.1.1.2.1	0.87215411558669	.	152110001	152270000	#FF4848	1	0.875
chr2	152270001	152320000	A.2.1.2.2.1.2.1.2.1	0.657618213660245	.	152270001	152320000	#FF9191	1	0.75
chr2	152320001	152340000	A.2.2.1.1.1.1.2.2.1	0.611208406304729	.	152320001	152340000	#FFDADA	1	0.625
chr2	152340001	152440000	A.1.2.2.1.1.2.2.2.1.1.2	0.836252189141856	.	152340001	152440000	#FF4848	1	0.875
chr2	152460001	152700000	A.1.2.2.1.1.2.2.2.1.1.2	0.836252189141856	.	152460001	152700000	#FF4848	1	0.875
chr2	152700001	152890000	A.2.2.1.1.1.2.1.1.1.2	0.606830122591944	.	152700001	152890000	#FFDADA	1	0.625
chr2	152890001	153020000	A.2.1.1.2.2.1.1.2.1	0.719789842381786	.	152890001	153020000	#FF9191	1	0.75
chr2	153020001	153180000	A.1.2.2.1.1.2.2.1.1.1	0.839754816112084	.	153020001	153180000	#FF4848	1	0.875
chr2	153180001	153530000	A.1.1.1.2.2.1.2.1	0.978984238178634	.	153180001	153530000	#FF0000	1	1
chr2	153530001	153580000	A.2.1.1.2.2.1.1.1.2.1	0.7215411558669	.	153530001	153580000	#FF9191	1	0.75
chr2	153580001	153710000	B.1.1.2.2.2.2.2.1.2.2	0.32661996497373	.	153580001	153710000	#DADAFF	1	0.5
chr2	153710001	154320000	B.2.2.2.1.2.2.2.1	0.00612959719789842	.	153710001	154320000	#0000FF	1	0.125
chr2	154320001	154400000	B.2.1.2.2.1.2.1.1.2.1	0.0788091068301226	.	154320001	154400000	#4848FF	1	0.25
chr2	154400001	155240000	B.2.2.2.1.1.2.1.1	0.0183887915936953	.	154400001	155240000	#0000FF	1	0.125
chr2	155240001	155280000	B.2.1.1.1.1.1.1.2.2.2	0.201401050788091	.	155240001	155280000	#4848FF	1	0.25
chr2	155280001	156210000	B.2.2.1.1.2.1.1.1	0.0481611208406305	.	155280001	156210000	#0000FF	1	0.125
chr2	156210001	156600000	B.1.2.1.2.1.1.2.1.2.1	0.290718038528897	.	156210001	156600000	#9191FF	1	0.375
chr2	156600001	157170000	B.2.2.1.1.1.2.2.1.1.2.1	0.0542907180385289	.	156600001	157170000	#0000FF	1	0.125
chr2	157170001	157290000	A.2.2.1.2.2.2.1.2.1	0.542031523642732	.	157170001	157290000	#FFDADA	1	0.625
chr2	157290001	157440000	A.2.1.2.2.2.1.2.2.2.2.1	0.638353765323993	.	157290001	157440000	#FF9191	1	0.75
chr2	157440001	157940000	B.2.1.1.1.1.1.1.1.1.1	0.207530647985989	.	157440001	157940000	#4848FF	1	0.25
chr2	157940001	158050000	B.1.1.2.2.2.1.1.1.1	0.343257443082312	.	157940001	158050000	#DADAFF	1	0.5
chr2	158050001	158100000	B.1.2.2.1.2.2.2.1.2	0.231173380035026	.	158050001	158100000	#9191FF	1	0.375
chr2	158100001	158150000	B.2.1.1.1.1.1.1.2.2.1	0.202276707530648	.	158100001	158150000	#4848FF	1	0.25
chr2	158150001	158330000	B.2.1.1.2.2.1.1.1	0.146234676007005	.	158150001	158330000	#4848FF	1	0.25
chr2	158330001	158550000	B.1.2.1.2.1.1.2.1.2.2.1	0.28984238178634	.	158330001	158550000	#9191FF	1	0.375
chr2	158550001	158630000	B.1.1.1.1.2.1.2.1.2.1.2	0.42907180385289	.	158550001	158630000	#DADAFF	1	0.5
chr2	158630001	158730000	A.1.2.1.2.1.2.1.1.1	0.88353765323993	.	158630001	158730000	#FF4848	1	0.875
chr2	158730001	158870000	B.1.1.1.1.2.1.2.2.2.2	0.424693520140105	.	158730001	158870000	#DADAFF	1	0.5
chr2	158870001	159020000	B.1.2.1.2.1.1.1.1.1.2	0.295096322241681	.	158870001	159020000	#9191FF	1	0.375
chr2	159020001	159300000	B.1.1.1.1.2.1.2.1.2.1.1.2	0.429947460595447	.	159020001	159300000	#DADAFF	1	0.5
chr2	159300001	159660000	A.1.2.1.1.1.1.1.2	0.91768826619965	.	159300001	159660000	#FF4848	1	0.875
chr2	159660001	159730000	A.2.1.2.1.1.1.1.2	0.706654991243433	.	159660001	159730000	#FF9191	1	0.75
chr2	159730001	160850000	A.1.1.1.1.1	1	.	159730001	160850000	#FF0000	1	1
chr2	160850001	160930000	A.1.2.1.2.1.2.1.2.1.2.2	0.880035026269702	.	160850001	160930000	#FF4848	1	0.875
chr2	160930001	161820000	A.1.1.1.1.2.2.2	0.994746059544658	.	160930001	161820000	#FF0000	1	1
chr2	161820001	161860000	A.2.1.2.2.1.2.1.2.2	0.656742556917688	.	161820001	161860000	#FF9191	1	0.75
chr2	161860001	161940000	A.1.2.2.2.2.2.1.1	0.791593695271454	.	161860001	161940000	#FF4848	1	0.875
chr2	161940001	162220000	A.1.1.2.1.1.2.1.2	0.969352014010508	.	161940001	162220000	#FF0000	1	1
chr2	162220001	162280000	A.2.1.1.2.2.1.1.1.2.2	0.720665499124343	.	162220001	162280000	#FF9191	1	0.75
chr2	162280001	162750000	B.1.2.2.1.2.2.1.2.2	0.23292469352014	.	162280001	162750000	#9191FF	1	0.375
chr2	162750001	162980000	A.2.1.1.2.2.2.1.2.2.1	0.711033274956217	.	162750001	162980000	#FF9191	1	0.75
chr2	162980001	163180000	A.2.2.1.2.2.2.1.2.2.2	0.540280210157618	.	162980001	163180000	#FFDADA	1	0.625
chr2	163180001	163220000	A.2.2.2.2.2.2.2.2.1	0.457968476357268	.	163180001	163220000	#FFDADA	1	0.625
chr2	163220001	163990000	B.2.2.1.1.2.2.2.1	0.0411558669001751	.	163220001	163990000	#0000FF	1	0.125
chr2	163990001	164050000	B.1.1.2.1.1.1.1.1	0.397548161120841	.	163990001	164050000	#DADAFF	1	0.5
chr2	164050001	164180000	B.1.2.2.1.2.2.1.1.1	0.235551663747811	.	164050001	164180000	#9191FF	1	0.375
chr2	164180001	164500000	B.1.1.2.2.2.1.1.2.1	0.341506129597198	.	164180001	164500000	#DADAFF	1	0.5
chr2	164500001	164940000	B.1.1.1.1.2.1.2.1.2.1.1.1	0.430823117338003	.	164500001	164940000	#DADAFF	1	0.5
chr2	164940001	165410000	B.2.1.2.2.1.1.2.1.1.2	0.0823117338003503	.	164940001	165410000	#4848FF	1	0.25
chr2	165410001	165630000	A.1.2.2.2.2.2.1.2.2.2	0.786339754816112	.	165410001	165630000	#FF4848	1	0.875
chr2	165630001	165710000	A.1.2.2.2.2.2.1.2.1.1.1.2	0.78984238178634	.	165630001	165710000	#FF4848	1	0.875
chr2	165710001	165860000	A.2.2.2.2.1.1.2.1.2	0.484238178633976	.	165710001	165860000	#FFDADA	1	0.625
chr2	165860001	166710000	B.2.1.1.2.2.1.1.2	0.145359019264448	.	165860001	166710000	#4848FF	1	0.25
chr2	166710001	166750000	A.2.2.2.2.2.2.2.2.2	0.457092819614711	.	166710001	166750000	#FFDADA	1	0.625
chr2	166750001	166910000	A.2.2.1.2.2.1.2.2.1	0.54553415061296	.	166750001	166910000	#FFDADA	1	0.625
chr2	166910001	166970000	A.2.2.1.2.2.1.2.2.2	0.544658493870403	.	166910001	166970000	#FFDADA	1	0.625
chr2	166970001	167080000	A.2.2.2.2.2.2.2.1.1	0.459719789842382	.	166970001	167080000	#FFDADA	1	0.625
chr2	167080001	167220000	A.2.2.2.2.2.2.2.1.2	0.458844133099825	.	167080001	167220000	#FFDADA	1	0.625
chr2	167220001	167300000	A.2.2.1.2.2.2.2.1.1.1	0.539404553415061	.	167220001	167300000	#FFDADA	1	0.625
chr2	167300001	167980000	B.2.2.1.1.2.2.2.2	0.0402802101576182	.	167300001	167980000	#0000FF	1	0.125
chr2	167980001	168210000	B.2.1.1.2.2.2.2.1	0.134851138353765	.	167980001	168210000	#4848FF	1	0.25
chr2	168210001	168890000	B.2.2.2.1.2.1.1.2	0.010507880910683	.	168210001	168890000	#0000FF	1	0.125
chr2	168890001	168990000	B.1.1.1.1.2.1.2.1.1.1	0.433450087565674	.	168890001	168990000	#DADAFF	1	0.5
chr2	168990001	169110000	A.1.2.2.2.2.2.1.2.2.1	0.787215411558669	.	168990001	169110000	#FF4848	1	0.875
chr2	169110001	169180000	B.1.1.2.1.1.1.1.2.1	0.396672504378284	.	169110001	169180000	#DADAFF	1	0.5
chr2	169180001	169810000	A.2.1.1.2.2.2.1.1.2	0.714535901926445	.	169180001	169810000	#FF9191	1	0.75
chr2	169810001	169850000	A.2.1.2.1.2.2.2.2	0.671628721541156	.	169810001	169850000	#FF9191	1	0.75
chr2	169850001	170300000	A.2.2.2.2.1.1.2.2	0.483362521891419	.	169850001	170300000	#FFDADA	1	0.625
chr2	170300001	170700000	A.1.1.2.1.1.2.1.1	0.970227670753065	.	170300001	170700000	#FF0000	1	1
chr2	170700001	171780000	A.1.2.2.2.2.1.1.2.1	0.794220665499124	.	170700001	171780000	#FF4848	1	0.875
chr2	171780001	172410000	A.1.1.1.2.1.2.1.1.2	0.989492119089317	.	171780001	172410000	#FF0000	1	1
chr2	172410001	172540000	A.2.1.2.2.1.1.2.2.1.1	0.667250437828371	.	172410001	172540000	#FF9191	1	0.75
chr2	172540001	173040000	A.1.1.1.2.2.1.1.1.1.1	0.983362521891419	.	172540001	173040000	#FF0000	1	1
chr2	173040001	173420000	A.1.1.1.2.2.1.1.1.2	0.981611208406305	.	173040001	173420000	#FF0000	1	1
chr2	173420001	173470000	A.2.1.1.2.2.1.2.2.2	0.716287215411559	.	173420001	173470000	#FF9191	1	0.75
chr2	173470001	173590000	A.1.2.2.2.1.2.1.2.2	0.797723292469352	.	173470001	173590000	#FF4848	1	0.875
chr2	173590001	173630000	A.2.2.1.2.1.2.2.2.2.2	0.551663747810858	.	173590001	173630000	#FFDADA	1	0.625
chr2	173630001	173910000	A.1.2.1.1.1.2.2.1.2.1	0.911558669001751	.	173630001	173910000	#FF4848	1	0.875
chr2	173910001	174050000	A.1.2.1.2.1.2.2.2.1	0.875656742556918	.	173910001	174050000	#FF4848	1	0.875
chr2	174050001	174330000	A.2.1.2.1.2.1.1.2.2	0.683012259194396	.	174050001	174330000	#FF9191	1	0.75
chr2	174330001	174730000	B.1.1.2.2.2.1.2.1	0.339754816112084	.	174330001	174730000	#DADAFF	1	0.5
chr2	174730001	175120000	A.1.1.2.1.1.2.2.2	0.966725043782837	.	174730001	175120000	#FF0000	1	1
chr2	175120001	175230000	A.2.2.1.2.2.1.1.2	0.549912434325744	.	175120001	175230000	#FFDADA	1	0.625
chr2	175230001	175320000	A.2.2.1.2.2.1.1.1	0.550788091068301	.	175230001	175320000	#FFDADA	1	0.625
chr2	175320001	175560000	A.1.2.2.2.2.1.1.1	0.795096322241681	.	175320001	175560000	#FF4848	1	0.875
chr2	175560001	175870000	A.1.1.2.2.1.2.1.1.2	0.938704028021016	.	175560001	175870000	#FF0000	1	1
chr2	175870001	176050000	A.1.2.2.2.1.2.1.1.1	0.802101576182137	.	175870001	176050000	#FF4848	1	0.875
chr2	176050001	176250000	B.1.1.2.2.2.1.2.2.2.1	0.33800350262697	.	176050001	176250000	#DADAFF	1	0.5
chr2	176250001	176930000	B.2.2.1.1.2.1.2	0.0446584938704028	.	176250001	176930000	#0000FF	1	0.125
chr2	176930001	176980000	A.2.2.1.2.2.2.2.1.1.2	0.538528896672504	.	176930001	176980000	#FFDADA	1	0.625
chr2	176980001	177050000	A.1.2.2.2.1.1.1.2	0.806479859894921	.	176980001	177050000	#FF4848	1	0.875
chr2	177050001	177520000	A.1.1.2.2.1.2.1.1.1.2	0.939579684763573	.	177050001	177520000	#FF0000	1	1
chr2	177520001	177570000	B.1.1.2.1.1.1.2.1.2.2.2	0.391418563922942	.	177520001	177570000	#DADAFF	1	0.5
chr2	177570001	178030000	B.1.2.1.1.2.1.2.1.2	0.304728546409807	.	177570001	178030000	#9191FF	1	0.375
chr2	178030001	178080000	A.2.1.1.2.2.1.1.1.1	0.722416812609457	.	178030001	178080000	#FF9191	1	0.75
chr2	178080001	178130000	A.1.2.1.2.1.2.1.2.2	0.879159369527145	.	178080001	178130000	#FF4848	1	0.875
chr2	178130001	178220000	A.1.2.2.2.2.2.1.2.1.1.1.1	0.790718038528897	.	178130001	178220000	#FF4848	1	0.875
chr2	178220001	178260000	A.2.2.1.2.1.1.1.2	0.574430823117338	.	178220001	178260000	#FFDADA	1	0.625
chr2	178260001	178500000	A.1.1.2.2.1.2.1.1.1.1	0.94045534150613	.	178260001	178500000	#FF0000	1	1
chr2	178500001	178640000	A.2.2.2.2.1.1.2.1.1	0.485113835376532	.	178500001	178640000	#FFDADA	1	0.625
chr2	178640001	178670000	B.1.2.1.1.2.2.2.2.2	0.296847635726795	.	178640001	178670000	#9191FF	1	0.375
chr2	178670001	178730000	B.2.1.1.2.1.1.1.2	0.159369527145359	.	178670001	178730000	#4848FF	1	0.25
chr2	178730001	178950000	B.2.1.2.2.1.1.2.1.2	0.0814360770577933	.	178730001	178950000	#4848FF	1	0.25
chr2	178950001	179170000	A.2.2.2.2.2.2.1.1.2	0.461471103327496	.	178950001	179170000	#FFDADA	1	0.625
chr2	179170001	179620000	B.1.1.1.1.2.1.2.2.1	0.426444833625219	.	179170001	179620000	#DADAFF	1	0.5
chr2	179620001	179670000	B.1.2.1.1.2.2.2.2.1.2	0.297723292469352	.	179620001	179670000	#9191FF	1	0.375
chr2	179670001	179760000	A.2.2.1.2.2.1.2.1.1.1.1	0.549036777583187	.	179670001	179760000	#FFDADA	1	0.625
chr2	179760001	179830000	B.1.2.2.2.2.1.2	0.215411558669002	.	179760001	179830000	#9191FF	1	0.375
chr2	179830001	179960000	B.1.2.2.2.2.2.2.2.1	0.21015761821366	.	179830001	179960000	#9191FF	1	0.375
chr2	179960001	180090000	A.2.2.1.2.2.1.2.1.1.1.2	0.548161120840631	.	179960001	180090000	#FFDADA	1	0.625
chr2	180090001	180150000	A.2.1.2.1.2.2.1.2	0.675131348511384	.	180090001	180150000	#FF9191	1	0.75
chr2	180150001	180200000	B.1.1.2.1.2.2.1.2.1	0.369527145359019	.	180150001	180200000	#DADAFF	1	0.5
chr2	180200001	180310000	B.1.2.1.1.2.2.2.1.1	0.300350262697023	.	180200001	180310000	#9191FF	1	0.375
chr2	180310001	180630000	B.2.1.1.2.2.1.2.2.2	0.141856392294221	.	180310001	180630000	#4848FF	1	0.25
chr2	180630001	180820000	B.2.1.2.2.1.1.2.1.1.1	0.0831873905429072	.	180630001	180820000	#4848FF	1	0.25
[truncated: 12,182 more rows]
