# Supplementary material for: Systematic inference and comparison of multi-scale chromatin sub-compartments connects spatial organization to cell phenotypes
Source: Nat Commun. 2021 May 10;12:2439. doi: 10.1038/s41467-021-22666-3 (PMC8110550; doi:10.1038/s41467-021-22666-3)
Supplement: Supplementary file 5 — Supplementary Dataset 2 [file 41467_2021_22666_MOESM5_ESM.zip › Supplementary_Data_1_domain_hierarchies_127HiCmaps/GM19240_B_lymphocyte_binsize=40kb.bed]

#fields: chr, pos_start, pos_end, the full compartment label describing the position in the hierachy, normalized compartment domain rank, ., pos_start, pos_end, color based on eight compartment model (A.1.1 - B.2.2), 1, eight compartment score (A.1.1 to B.2.2: 8 to 1 devided by 8)
chr1	560001	600000	A.2.2.2.2.1.1.2	0.488610478359909	.	560001	600000	#FFDADA	1	0.625
chr1	720001	880000	A.2.2.2.2.1.1.2	0.488610478359909	.	720001	880000	#FFDADA	1	0.625
chr1	920001	1000000	A.2.2.2.2.1.1.2	0.488610478359909	.	920001	1000000	#FFDADA	1	0.625
chr1	1040001	1160000	A.2.2.2.2.1.1.2	0.488610478359909	.	1040001	1160000	#FFDADA	1	0.625
chr1	1200001	1240000	A.1.2.2.1.2.2.1.2	0.78246013667426	.	1200001	1240000	#FF4848	1	0.875
chr1	1280001	1440000	A.1.2.2.1.2.2.1.2	0.78246013667426	.	1280001	1440000	#FF4848	1	0.875
chr1	1480001	1600000	A.1.2.2.1.2.2.1.2	0.78246013667426	.	1480001	1600000	#FF4848	1	0.875
chr1	1640001	1720000	A.1.2.2.1.2.2.1.2	0.78246013667426	.	1640001	1720000	#FF4848	1	0.875
chr1	1720001	1840000	A.2.1.1.2.1.1.2	0.678815489749431	.	1720001	1840000	#FF9191	1	0.75
chr1	1840001	2120000	B.1.1.2.1.1.1.2.2	0.421412300683371	.	1840001	2120000	#DADAFF	1	0.5
chr1	2120001	2280000	A.2.1.2.1.2.1.2.2.2	0.630979498861048	.	2120001	2280000	#FF9191	1	0.75
chr1	2280001	2360000	A.2.2.2.1.2.1.1	0.504555808656036	.	2280001	2360000	#FFDADA	1	0.625
chr1	2400001	2600000	A.2.2.1.2.2.2.2.2.2.2	0.523917995444191	.	2400001	2600000	#FFDADA	1	0.625
chr1	2680001	2760000	B.1.2.1.1.1.2.2	0.365603644646925	.	2680001	2760000	#9191FF	1	0.375
chr1	2800001	3040000	B.1.2.1.1.1.2.2	0.365603644646925	.	2800001	3040000	#9191FF	1	0.375
chr1	3040001	3240000	B.1.2.1.1.1.1.2	0.367881548974943	.	3040001	3240000	#9191FF	1	0.375
chr1	3280001	3520000	B.1.2.1.1.1.1.2	0.367881548974943	.	3280001	3520000	#9191FF	1	0.375
chr1	3520001	3680000	A.2.2.1.2.2.2.2.2.2.1.2	0.5250569476082	.	3520001	3680000	#FFDADA	1	0.625
chr1	3680001	3800000	A.2.2.1.2.2.2.2.2.2.1.1	0.52619589977221	.	3680001	3800000	#FFDADA	1	0.625
chr1	3800001	3840000	B.1.2.2.1.1.2.2.2.2	0.301822323462415	.	3800001	3840000	#9191FF	1	0.375
chr1	3960001	4360000	B.1.2.2.1.1.2.2.2.2	0.301822323462415	.	3960001	4360000	#9191FF	1	0.375
chr1	4360001	4400000	B.2.1.1.1.1.1.2.1	0.238041002277904	.	4360001	4400000	#4848FF	1	0.25
chr1	4440001	4640000	B.2.1.1.1.1.1.2.1	0.238041002277904	.	4440001	4640000	#4848FF	1	0.25
chr1	4640001	4920000	B.1.2.2.1.2.2.2.2.1	0.290432801822323	.	4640001	4920000	#9191FF	1	0.375
chr1	4920001	5080000	B.2.1.1.1.1.1.2.2.2.2	0.234624145785877	.	4920001	5080000	#4848FF	1	0.25
chr1	5080001	5200000	B.1.2.2.1.2.1.1.1	0.300683371298405	.	5080001	5200000	#9191FF	1	0.375
chr1	5200001	5520000	B.2.1.1.1.1.1.2.2.2.1	0.235763097949886	.	5200001	5520000	#4848FF	1	0.25
chr1	5520001	5720000	B.1.2.2.1.1.2.2.1.2	0.30751708428246	.	5520001	5720000	#9191FF	1	0.375
chr1	5720001	6000000	B.1.2.2.1.1.2.2.2.1.2.2.1	0.304100227790433	.	5720001	6000000	#9191FF	1	0.375
chr1	6000001	6240000	A.2.2.2.1.2.2.1.2.1	0.495444191343964	.	6000001	6240000	#FFDADA	1	0.625
chr1	6240001	6560000	A.2.1.2.1.2.2.2.2.1	0.624145785876993	.	6240001	6560000	#FF9191	1	0.75
chr1	6560001	6960000	A.2.1.1.2.2.2.1.2.1	0.657175398633257	.	6560001	6960000	#FF9191	1	0.75
chr1	6960001	7120000	B.1.1.2.1.2.2.1.1	0.416856492027335	.	6960001	7120000	#DADAFF	1	0.5
chr1	7120001	7320000	B.1.2.1.1.2.1.1.1	0.364464692482916	.	7120001	7320000	#9191FF	1	0.375
chr1	7320001	7440000	B.1.2.1.1.1.2.1	0.366742596810934	.	7320001	7440000	#9191FF	1	0.375
chr1	7440001	7640000	B.1.2.1.1.2.1.1.2	0.363325740318907	.	7440001	7640000	#9191FF	1	0.375
chr1	7640001	8000000	A.2.2.1.2.1.2.2.1.2	0.53872437357631	.	7640001	8000000	#FFDADA	1	0.625
chr1	8000001	8440000	A.2.1.2.1.1.2.1.1	0.643507972665148	.	8000001	8440000	#FF9191	1	0.75
chr1	8440001	8920000	A.1.1.2.1.2.1.2.1.2.2	0.94874715261959	.	8440001	8920000	#FF0000	1	1
chr1	8920001	9080000	A.2.1.1.2.1.2.1.2.2.2	0.668564920273349	.	8920001	9080000	#FF9191	1	0.75
chr1	9080001	9360000	A.1.2.1.2.1.2.1.1.2.1	0.847380410022779	.	9080001	9360000	#FF4848	1	0.875
chr1	9360001	9560000	A.2.1.1.2.1.2.1.1.2.2.2	0.673120728929385	.	9360001	9560000	#FF9191	1	0.75
chr1	9560001	9720000	A.1.2.2.2.2.1.2.2.2.2	0.749430523917995	.	9560001	9720000	#FF4848	1	0.875
chr1	9720001	10040000	A.1.2.2.2.2.1.2.2.2.1	0.750569476082005	.	9720001	10040000	#FF4848	1	0.875
chr1	10040001	10400000	A.1.2.2.1.2.1.1.2.2.1.2	0.79498861047836	.	10040001	10400000	#FF4848	1	0.875
chr1	10400001	10560000	A.2.1.2.1.2.1.1.1.1	0.638952164009112	.	10400001	10560000	#FF9191	1	0.75
chr1	10560001	11040000	A.2.2.1.2.1.1.1.1.1.1.1	0.559225512528474	.	10560001	11040000	#FFDADA	1	0.625
chr1	11040001	11160000	A.2.2.1.2.2.1.1	0.534168564920273	.	11040001	11160000	#FFDADA	1	0.625
chr1	11160001	11400000	A.2.1.2.1.2.2.2.1.2	0.625284738041002	.	11160001	11400000	#FF9191	1	0.75
chr1	11400001	11680000	B.1.1.2.1.1.1.1.1	0.424829157175399	.	11400001	11680000	#DADAFF	1	0.5
chr1	11680001	12000000	A.1.2.2.1.2.1.1.1.1	0.800683371298405	.	11680001	12000000	#FF4848	1	0.875
chr1	12040001	12120000	A.1.2.2.1.2.1.1.1.1	0.800683371298405	.	12040001	12120000	#FF4848	1	0.875
chr1	12120001	12280000	A.1.2.2.1.2.2.1.1.1.2	0.784738041002278	.	12120001	12280000	#FF4848	1	0.875
chr1	12280001	12600000	A.2.2.1.2.1.2.2.2.2	0.535307517084282	.	12280001	12600000	#FFDADA	1	0.625
chr1	12600001	12720000	B.1.1.2.1.1.2.2	0.419134396355353	.	12600001	12720000	#DADAFF	1	0.5
chr1	12720001	12920000	B.1.2.2.1.1.2.1.2	0.309794988610478	.	12720001	12920000	#9191FF	1	0.375
chr1	12920001	12960000	B.1.2.2.1.1.2.2.2.1.2.1	0.305239179954442	.	12920001	12960000	#9191FF	1	0.375
chr1	13120001	13200000	B.1.2.2.1.1.2.2.2.1.2.1	0.305239179954442	.	13120001	13200000	#9191FF	1	0.375
chr1	13760001	14000000	B.1.2.2.1.1.2.2.2.1.2.1	0.305239179954442	.	13760001	14000000	#9191FF	1	0.375
chr1	14000001	14120000	A.2.1.2.1.1.1.2.1.1	0.646924829157175	.	14000001	14120000	#FF9191	1	0.75
chr1	14120001	14520000	B.1.2.2.1.2.1.2.1.1	0.298405466970387	.	14120001	14520000	#9191FF	1	0.375
chr1	14520001	14760000	B.1.2.2.1.2.2.2.2.2	0.289293849658314	.	14520001	14760000	#9191FF	1	0.375
chr1	14760001	14960000	B.1.2.2.1.1.2.1.1	0.310933940774487	.	14760001	14960000	#9191FF	1	0.375
chr1	14960001	15080000	B.1.2.1.1.2.1.2.2	0.359908883826879	.	14960001	15080000	#9191FF	1	0.375
chr1	15080001	15480000	B.1.2.2.1.1.2.2.2.1.2.2.2	0.302961275626424	.	15080001	15480000	#9191FF	1	0.375
chr1	15480001	15640000	B.1.1.2.1.1.1.2.1	0.42255125284738	.	15480001	15640000	#DADAFF	1	0.5
chr1	15640001	15840000	A.2.2.2.1.2.1.2.2.2	0.498861047835991	.	15640001	15840000	#FFDADA	1	0.625
chr1	15840001	16160000	A.1.2.2.1.2.2.2.2.1.2.1	0.777904328018223	.	15840001	16160000	#FF4848	1	0.875
chr1	16160001	16320000	A.1.2.2.1.2.2.1.1.1.1	0.785876993166287	.	16160001	16320000	#FF4848	1	0.875
chr1	16320001	16560000	A.2.1.2.1.1.1.1.2.2	0.648063781321184	.	16320001	16560000	#FF9191	1	0.75
chr1	16560001	16880000	A.1.2.1.2.1.2.2.1.2.2	0.839407744874715	.	16560001	16880000	#FF4848	1	0.875
chr1	16880001	17080000	A.2.1.2.1.1.2.1.2	0.642369020501139	.	16880001	17080000	#FF9191	1	0.75
chr1	17080001	17120000	A.2.1.2.1.2.1.2.1	0.633257403189066	.	17080001	17120000	#FF9191	1	0.75
chr1	17160001	17240000	A.2.1.2.1.2.1.2.1	0.633257403189066	.	17160001	17240000	#FF9191	1	0.75
chr1	17240001	17720000	A.2.1.2.2.2.2.2.2	0.587699316628702	.	17240001	17720000	#FF9191	1	0.75
chr1	17720001	17840000	B.1.1.2.1.1.2.1	0.420273348519362	.	17720001	17840000	#DADAFF	1	0.5
chr1	17840001	17960000	B.1.1.1.2.1.2.1	0.438496583143508	.	17840001	17960000	#DADAFF	1	0.5
chr1	17960001	18240000	B.1.2.2.1.2.1.2.1.2	0.297266514806378	.	17960001	18240000	#9191FF	1	0.375
chr1	18240001	18440000	B.1.2.2.1.2.1.1.2	0.299544419134396	.	18240001	18440000	#9191FF	1	0.375
chr1	18440001	18600000	B.1.2.1.1.2.1.2.1.1	0.362186788154898	.	18440001	18600000	#9191FF	1	0.375
chr1	18600001	18800000	B.1.2.1.1.2.1.2.1.2	0.361047835990888	.	18600001	18800000	#9191FF	1	0.375
chr1	18800001	19200000	B.1.1.2.1.2.2.1.2	0.415717539863326	.	18800001	19200000	#DADAFF	1	0.5
chr1	19200001	19440000	A.2.2.2.1.2.1.2.1.1	0.503416856492027	.	19200001	19440000	#FFDADA	1	0.625
chr1	19440001	19560000	A.2.1.1.2.2.2.2.1.1	0.654897494305239	.	19440001	19560000	#FF9191	1	0.75
chr1	19560001	19720000	A.2.2.1.2.2.2.2.1.2	0.529612756264237	.	19560001	19720000	#FFDADA	1	0.625
chr1	19720001	19880000	A.2.1.2.1.2.2.2.1.1	0.626423690205011	.	19720001	19880000	#FF9191	1	0.75
chr1	19880001	20200000	A.2.2.1.2.1.2.2.2.1.2	0.536446469248292	.	19880001	20200000	#FFDADA	1	0.625
chr1	20200001	20840000	B.1.1.1.2.1.1.2.2	0.439635535307517	.	20200001	20840000	#DADAFF	1	0.5
chr1	20840001	21000000	A.2.2.1.2.1.1.2.1.2	0.550113895216401	.	20840001	21000000	#FFDADA	1	0.625
chr1	21000001	21520000	A.1.2.1.2.1.2.2.1.1.1	0.842824601366743	.	21000001	21520000	#FF4848	1	0.875
chr1	21520001	21720000	A.2.1.1.2.1.2.1.1.2.2.1	0.674259681093394	.	21520001	21720000	#FF9191	1	0.75
chr1	21720001	22000000	A.2.2.1.2.1.1.2.1.1.2	0.55125284738041	.	21720001	22000000	#FFDADA	1	0.625
chr1	22000001	22120000	A.2.1.1.2.1.2.1.2.1.2	0.670842824601367	.	22000001	22120000	#FF9191	1	0.75
chr1	22120001	22200000	A.2.2.1.2.2.2.2.2.1.1	0.528473804100228	.	22120001	22200000	#FFDADA	1	0.625
chr1	22200001	22320000	A.2.2.1.2.2.2.2.2.1.2	0.527334851936219	.	22200001	22320000	#FFDADA	1	0.625
chr1	22320001	22400000	A.2.1.2.1.2.1.1.2.2.2	0.634396355353075	.	22320001	22400000	#FF9191	1	0.75
chr1	22400001	22840000	A.2.2.1.2.1.1.1.1.1.2	0.556947608200456	.	22400001	22840000	#FFDADA	1	0.625
chr1	22840001	23000000	B.1.1.1.2.1.2.2	0.437357630979499	.	22840001	23000000	#DADAFF	1	0.5
chr1	23000001	23280000	B.1.1.2.1.1.1.1.2	0.42369020501139	.	23000001	23280000	#DADAFF	1	0.5
chr1	23280001	23560000	A.2.1.1.2.2.1.1.2	0.662870159453303	.	23280001	23560000	#FF9191	1	0.75
chr1	23560001	23800000	A.2.1.1.2.2.2.1.1.1	0.659453302961276	.	23560001	23800000	#FF9191	1	0.75
chr1	23800001	24040000	A.1.2.1.2.1.2.1.2.1	0.845102505694761	.	23800001	24040000	#FF4848	1	0.875
chr1	24040001	24320000	A.1.2.1.1.1.1.1.1.1.2	0.895216400911162	.	24040001	24320000	#FF4848	1	0.875
chr1	24320001	24480000	A.2.1.2.1.2.1.1.1.2	0.637813211845103	.	24320001	24480000	#FF9191	1	0.75
chr1	24480001	24960000	A.1.2.2.1.2.1.2.2.2.1	0.788154897494305	.	24480001	24960000	#FF4848	1	0.875
chr1	24960001	25160000	A.1.2.1.2.1.2.1.2.2	0.843963553530752	.	24960001	25160000	#FF4848	1	0.875
chr1	25160001	25400000	A.1.2.2.2.2.1.2.2.1	0.751708428246014	.	25160001	25400000	#FF4848	1	0.875
chr1	25400001	25560000	A.2.1.2.1.1.1.2.2	0.644646924829157	.	25400001	25560000	#FF9191	1	0.75
chr1	25600001	25920000	A.1.2.2.2.2.1.2.1	0.752847380410023	.	25600001	25920000	#FF4848	1	0.875
chr1	25920001	26120000	A.2.1.2.1.2.2.2.2.2	0.623006833712984	.	25920001	26120000	#FF9191	1	0.75
chr1	26120001	26440000	A.1.2.1.2.1.2.2.1.2.1	0.840546697038724	.	26120001	26440000	#FF4848	1	0.875
chr1	26440001	26520000	A.2.2.1.2.2.1.2	0.533029612756264	.	26440001	26520000	#FFDADA	1	0.625
chr1	26520001	26600000	A.2.1.2.1.2.1.1.2.1	0.636674259681093	.	26520001	26600000	#FF9191	1	0.75
chr1	26600001	26800000	A.1.2.2.1.2.2.2.2.1.2.2	0.776765375854214	.	26600001	26800000	#FF4848	1	0.875
chr1	26800001	27280000	A.1.1.2.1.2.1.2.2.2	0.946469248291572	.	26800001	27280000	#FF0000	1	1
chr1	27280001	27600000	A.2.1.1.2.1.2.1.1.2.1	0.675398633257403	.	27280001	27600000	#FF9191	1	0.75
chr1	27600001	27720000	A.2.1.1.2.1.2.2.2.2	0.665148063781321	.	27600001	27720000	#FF9191	1	0.75
chr1	27720001	27920000	A.1.2.1.1.1.1.1.1.1.1.1	0.89749430523918	.	27720001	27920000	#FF4848	1	0.875
chr1	27920001	28040000	A.2.1.1.2.1.2.1.1.1.1	0.677676537585421	.	27920001	28040000	#FF9191	1	0.75
chr1	28040001	28160000	A.2.1.1.2.1.2.1.1.1.2	0.676537585421412	.	28040001	28160000	#FF9191	1	0.75
chr1	28160001	28280000	A.2.1.1.2.1.2.2.1	0.667425968109339	.	28160001	28280000	#FF9191	1	0.75
chr1	28280001	28560000	A.1.2.1.1.1.1.2.1.1	0.889521640091116	.	28280001	28560000	#FF4848	1	0.875
chr1	28560001	28840000	A.1.2.1.2.1.2.1.1.2.2	0.84624145785877	.	28560001	28840000	#FF4848	1	0.875
chr1	28840001	29000000	A.2.1.1.2.1.2.2.2.1	0.66628701594533	.	28840001	29000000	#FF9191	1	0.75
chr1	29000001	29240000	A.2.1.1.2.2.2.2.1.2.1	0.65375854214123	.	29000001	29240000	#FF9191	1	0.75
chr1	29240001	29560000	A.2.1.1.2.2.2.1.1.2	0.658314350797267	.	29240001	29560000	#FF9191	1	0.75
chr1	29560001	29600000	B.1.2.1.1.2.2.1	0.35876993166287	.	29560001	29600000	#9191FF	1	0.375
chr1	29640001	29880000	B.1.2.1.1.2.2.1	0.35876993166287	.	29640001	29880000	#9191FF	1	0.375
chr1	30000001	30120000	B.1.2.1.1.2.2.1	0.35876993166287	.	30000001	30120000	#9191FF	1	0.375
chr1	30120001	30240000	B.1.2.1.1.1.1.1	0.369020501138952	.	30120001	30240000	#9191FF	1	0.375
chr1	30240001	30520000	B.1.2.2.1.1.2.2.1.1	0.308656036446469	.	30240001	30520000	#9191FF	1	0.375
chr1	30520001	30840000	B.1.2.2.1.2.1.2.2	0.296127562642369	.	30520001	30840000	#9191FF	1	0.375
chr1	30840001	31160000	B.1.2.2.1.1.2.2.2.1.1	0.306378132118451	.	30840001	31160000	#9191FF	1	0.375
chr1	31160001	31440000	A.2.1.1.2.2.2.2.1.2.2	0.652619589977221	.	31160001	31440000	#FF9191	1	0.75
chr1	31440001	31560000	A.2.1.1.2.1.1.1	0.67995444191344	.	31440001	31560000	#FF9191	1	0.75
chr1	31560001	31840000	A.2.2.1.2.1.1.2.2.2	0.547835990888383	.	31560001	31840000	#FFDADA	1	0.625
chr1	31840001	32040000	A.2.2.1.2.1.1.2.2.1	0.548974943052392	.	31840001	32040000	#FFDADA	1	0.625
chr1	32040001	32120000	A.2.1.2.1.2.1.2.2.1	0.632118451025057	.	32040001	32120000	#FF9191	1	0.75
chr1	32120001	32280000	A.2.1.2.1.2.1.1.2.2.1	0.635535307517084	.	32120001	32280000	#FF9191	1	0.75
chr1	32280001	32640000	A.1.2.1.1.1.1.1.1.2.2	0.892938496583144	.	32280001	32640000	#FF4848	1	0.875
chr1	32640001	32840000	A.1.2.1.1.1.1.2.1.2	0.888382687927107	.	32640001	32840000	#FF4848	1	0.875
chr1	32840001	33080000	A.2.1.1.2.2.1.2.2	0.660592255125285	.	32840001	33080000	#FF9191	1	0.75
chr1	33080001	33400000	A.1.2.2.1.2.1.2.1.2	0.791571753986333	.	33080001	33400000	#FF4848	1	0.875
chr1	33400001	33600000	A.2.1.1.2.2.1.2.1	0.661731207289294	.	33400001	33600000	#FF9191	1	0.75
chr1	33600001	33920000	A.2.2.1.2.1.1.2.1.1.1	0.552391799544419	.	33600001	33920000	#FFDADA	1	0.625
chr1	33920001	34000000	A.2.2.2.1.2.1.2.2.1	0.5	.	33920001	34000000	#FFDADA	1	0.625
chr1	34000001	34440000	B.2.1.1.1.1.1.2.2.1	0.236902050113895	.	34000001	34440000	#4848FF	1	0.25
chr1	34440001	35000000	B.1.2.2.1.2.2.2.1	0.291571753986333	.	34440001	35000000	#9191FF	1	0.375
chr1	35000001	35240000	B.1.1.2.1.2.2.2.1	0.414578587699317	.	35000001	35240000	#DADAFF	1	0.5
chr1	35240001	35400000	A.2.2.2.1.2.1.2.1.2.2	0.501138952164009	.	35240001	35400000	#FFDADA	1	0.625
chr1	35400001	35600000	A.2.1.2.1.1.2.2.2	0.640091116173121	.	35400001	35600000	#FF9191	1	0.75
chr1	35600001	36280000	A.1.1.2.1.2.1.1	0.954441913439636	.	35600001	36280000	#FF0000	1	1
chr1	36280001	36560000	A.1.2.2.1.2.1.2.1.1	0.792710706150342	.	36280001	36560000	#FF4848	1	0.875
chr1	36560001	36960000	A.1.2.1.2.1.2.2.1.1.2	0.841685649202733	.	36560001	36960000	#FF4848	1	0.875
chr1	36960001	37360000	B.1.1.2.1.2.2.2.2.1	0.413439635535307	.	36960001	37360000	#DADAFF	1	0.5
chr1	37360001	37880000	B.1.1.2.1.2.2.2.2.2	0.412300683371298	.	37360001	37880000	#DADAFF	1	0.5
chr1	37880001	38320000	A.1.2.2.1.2.1.1.1.2	0.799544419134396	.	37880001	38320000	#FF4848	1	0.875
chr1	38320001	38520000	A.1.2.2.1.2.2.2.2.2	0.775626423690205	.	38320001	38520000	#FF4848	1	0.875
chr1	38520001	38680000	A.2.2.2.1.2.1.2.1.2.1	0.502277904328018	.	38520001	38680000	#FFDADA	1	0.625
chr1	38680001	38920000	B.1.1.1.2.1.1.2.1.1	0.441913439635535	.	38680001	38920000	#DADAFF	1	0.5
chr1	38920001	39120000	A.2.2.1.2.1.1.1.1.2.1	0.555808656036446	.	38920001	39120000	#FFDADA	1	0.625
chr1	39120001	39280000	B.1.1.1.2.1.1.2.1.2	0.440774487471526	.	39120001	39280000	#DADAFF	1	0.5
chr1	39280001	39440000	A.2.1.2.1.1.1.2.1.2	0.645785876993166	.	39280001	39440000	#FF9191	1	0.75
chr1	39440001	39920000	A.1.1.2.1.2.1.2.1.2.1	0.949886104783599	.	39440001	39920000	#FF0000	1	1
chr1	39920001	40280000	A.1.2.1.1.1.1.1.1.2.1	0.894077448747153	.	39920001	40280000	#FF4848	1	0.875
chr1	40280001	40520000	A.1.1.2.2.2.2.2.1.2.1	0.900911161731207	.	40280001	40520000	#FF0000	1	1
chr1	40520001	40680000	A.1.1.2.2.2.2.2.1.1	0.902050113895216	.	40520001	40680000	#FF0000	1	1
chr1	40680001	40880000	A.1.1.2.2.2.2.2.2	0.898633257403189	.	40680001	40880000	#FF0000	1	1
chr1	40880001	41120000	A.2.1.1.2.2.2.1.2.2	0.656036446469248	.	40880001	41120000	#FF9191	1	0.75
chr1	41120001	41280000	A.1.2.1.2.1.2.2.2.2	0.837129840546697	.	41120001	41280000	#FF4848	1	0.875
chr1	41280001	41440000	A.2.2.1.1.1.1.1.1.1	0.586560364464693	.	41280001	41440000	#FFDADA	1	0.625
chr1	41440001	41600000	A.2.1.2.1.2.2.1.2	0.62756264236902	.	41440001	41600000	#FF9191	1	0.75
chr1	41600001	41720000	A.2.1.2.1.2.2.1.1.2	0.62870159453303	.	41600001	41720000	#FF9191	1	0.75
chr1	41720001	41920000	A.2.2.2.1.2.2.1.2.2	0.494305239179954	.	41720001	41920000	#FFDADA	1	0.625
chr1	41920001	42080000	A.2.2.1.2.1.2.2.2.1.1	0.537585421412301	.	41920001	42080000	#FFDADA	1	0.625
chr1	42080001	42280000	A.1.2.2.1.2.1.2.2.1.1	0.790432801822323	.	42080001	42280000	#FF4848	1	0.875
chr1	42280001	42360000	A.2.1.2.1.2.2.1.1.1	0.629840546697039	.	42280001	42360000	#FF9191	1	0.75
chr1	42360001	42480000	A.2.2.1.2.1.1.1.1.2.2	0.554669703872437	.	42360001	42480000	#FFDADA	1	0.625
chr1	42480001	42640000	A.2.2.2.2.2.2.2	0.465831435079727	.	42480001	42640000	#FFDADA	1	0.625
chr1	42640001	42800000	A.2.1.2.1.1.1.1.2.1	0.649202733485194	.	42640001	42800000	#FF9191	1	0.75
chr1	42800001	43080000	A.2.1.2.2.2.2.1.2	0.58997722095672	.	42800001	43080000	#FF9191	1	0.75
chr1	43080001	43480000	A.1.2.2.1.2.1.2.2.2.2	0.787015945330296	.	43080001	43480000	#FF4848	1	0.875
chr1	43480001	43680000	A.2.2.1.2.1.1.1.1.1.1.2	0.558086560364465	.	43480001	43680000	#FFDADA	1	0.625
chr1	43680001	43920000	A.1.2.2.1.2.1.1.2.2.2	0.793849658314351	.	43680001	43920000	#FF4848	1	0.875
chr1	43920001	44080000	A.2.2.1.2.2.2.2.1.1	0.530751708428246	.	43920001	44080000	#FFDADA	1	0.625
chr1	44080001	44280000	A.2.1.1.2.2.1.1.1	0.664009111617312	.	44080001	44280000	#FF9191	1	0.75
chr1	44280001	44360000	A.2.1.1.2.1.2.1.2.2.1	0.669703872437358	.	44280001	44360000	#FF9191	1	0.75
chr1	44360001	44520000	A.2.1.2.1.1.1.1.1	0.650341685649203	.	44360001	44520000	#FF9191	1	0.75
chr1	44520001	44880000	A.2.2.1.2.1.2.2.1.1.2	0.539863325740319	.	44520001	44880000	#FFDADA	1	0.625
chr1	44880001	45120000	A.2.2.2.1.2.2.1.1.1	0.497722095671982	.	44880001	45120000	#FFDADA	1	0.625
chr1	45120001	45320000	A.1.2.1.2.1.2.1.1.1	0.848519362186788	.	45120001	45320000	#FF4848	1	0.875
chr1	45320001	45520000	A.1.2.2.1.2.1.1.2.1.2	0.797266514806378	.	45320001	45520000	#FF4848	1	0.875
chr1	45520001	45760000	A.2.1.2.2.2.2.1.1	0.591116173120729	.	45520001	45760000	#FF9191	1	0.75
chr1	45760001	46040000	A.1.1.1.2.2.1.2	0.981776765375854	.	45760001	46040000	#FF0000	1	1
chr1	46040001	46320000	A.1.1.2.1.2.1.2.1.1.1.1	0.953302961275626	.	46040001	46320000	#FF0000	1	1
chr1	46320001	46480000	A.1.2.2.1.2.2.2.2.1.1	0.779043280182232	.	46320001	46480000	#FF4848	1	0.875
chr1	46480001	46840000	A.1.1.1.1.2.1	0.994305239179954	.	46480001	46840000	#FF0000	1	1
chr1	46840001	47200000	A.2.1.1.1.1.1.2.1.2	0.738041002277904	.	46840001	47200000	#FF9191	1	0.75
chr1	47200001	47520000	B.1.2.2.1.2.2.1.1.2	0.293849658314351	.	47200001	47520000	#9191FF	1	0.375
chr1	47520001	47680000	B.1.2.1.1.2.2.2	0.357630979498861	.	47520001	47680000	#9191FF	1	0.375
chr1	47680001	47840000	A.1.2.2.2.2.1.1.1	0.757403189066059	.	47680001	47840000	#FF4848	1	0.875
chr1	47840001	48280000	B.1.1.2.1.2.1	0.417995444191344	.	47840001	48280000	#DADAFF	1	0.5
chr1	48280001	48560000	B.2.1.1.1.1.2.2.2.2	0.219817767653759	.	48280001	48560000	#4848FF	1	0.25
chr1	48560001	48640000	B.2.1.1.1.1.1.1.2	0.239179954441913	.	48560001	48640000	#4848FF	1	0.25
chr1	48640001	48960000	B.2.2.2.1.2.1.1	0.0193621867881549	.	48640001	48960000	#0000FF	1	0.125
chr1	48960001	49040000	B.2.1.1.1.1.2.2.2.1	0.220956719817768	.	48960001	49040000	#4848FF	1	0.25
chr1	49040001	49160000	B.1.2.2.1.2.2.1.1.1	0.29498861047836	.	49040001	49160000	#9191FF	1	0.375
chr1	49160001	49320000	B.1.2.2.1.2.2.1.2	0.292710706150342	.	49160001	49320000	#9191FF	1	0.375
chr1	49320001	49680000	B.2.2.2.1.2.1.2.1	0.0182232346241458	.	49320001	49680000	#0000FF	1	0.125
chr1	49680001	50560000	B.2.2.2.2.2	0.00113895216400911	.	49680001	50560000	#0000FF	1	0.125
chr1	50560001	50800000	B.2.1.2.1.2.1.2.1.2	0.152619589977221	.	50560001	50800000	#4848FF	1	0.25
chr1	50800001	51200000	A.2.2.1.1.1.2.1	0.578587699316629	.	50800001	51200000	#FFDADA	1	0.625
chr1	51200001	51400000	A.1.2.2.2.1.2.1.1	0.763097949886105	.	51200001	51400000	#FF4848	1	0.875
chr1	51400001	51480000	A.1.2.2.2.2.1.1.2.2.1	0.755125284738041	.	51400001	51480000	#FF4848	1	0.875
chr1	51480001	51720000	A.1.2.2.1.1.2.1.1.1.2	0.808656036446469	.	51480001	51720000	#FF4848	1	0.875
chr1	51720001	51880000	A.1.1.2.2.2.2.1.2.1.1	0.907744874715262	.	51720001	51880000	#FF0000	1	1
chr1	51880001	52480000	A.1.1.1.1.1.2.1.1	0.997722095671982	.	51880001	52480000	#FF0000	1	1
chr1	52480001	52600000	A.1.2.1.1.1.2.1.2.1	0.881548974943052	.	52480001	52600000	#FF4848	1	0.875
chr1	52600001	52800000	A.1.2.1.1.1.2.1.2.2.1	0.880410022779043	.	52600001	52800000	#FF4848	1	0.875
chr1	52800001	53120000	A.1.1.1.2.2.1.1.1	0.984054669703872	.	52800001	53120000	#FF0000	1	1
chr1	53120001	53200000	A.1.2.2.1.2.2.1.1.2	0.783599088838269	.	53120001	53200000	#FF4848	1	0.875
chr1	53200001	53400000	A.1.2.1.2.1.2.2.2.1	0.838268792710706	.	53200001	53400000	#FF4848	1	0.875
chr1	53400001	53480000	A.2.1.2.1.1.2.2.1	0.64123006833713	.	53400001	53480000	#FF9191	1	0.75
chr1	53480001	53640000	A.2.1.2.2.2.2.2.1	0.588838268792711	.	53480001	53640000	#FF9191	1	0.75
chr1	53640001	53880000	A.1.2.1.1.1.2.1.2.2.2	0.879271070615034	.	53640001	53880000	#FF4848	1	0.875
chr1	53880001	54200000	B.1.1.1.2.1.1.1.1	0.444191343963554	.	53880001	54200000	#DADAFF	1	0.5
chr1	54200001	54360000	A.1.2.2.1.1.2.1.1.1.1	0.809794988610478	.	54200001	54360000	#FF4848	1	0.875
chr1	54360001	54520000	A.1.2.2.1.2.1.1.2.1.1	0.798405466970387	.	54360001	54520000	#FF4848	1	0.875
chr1	54520001	54800000	A.1.2.2.1.2.1.2.2.1.2	0.789293849658314	.	54520001	54800000	#FF4848	1	0.875
chr1	54800001	54960000	A.2.1.1.1.1.1.2.1.1.1	0.740318906605923	.	54800001	54960000	#FF9191	1	0.75
chr1	54960001	55160000	A.2.2.2.1.2.2.1.1.2	0.496583143507973	.	54960001	55160000	#FFDADA	1	0.625
chr1	55160001	55360000	A.2.1.1.1.1.1.2.1.1.2	0.739179954441913	.	55160001	55360000	#FF9191	1	0.75
chr1	55360001	55560000	A.2.2.1.2.1.2.2.1.1.1	0.541002277904328	.	55360001	55560000	#FFDADA	1	0.625
chr1	55560001	55760000	A.1.2.1.1.2.2.2.1	0.853075170842825	.	55560001	55760000	#FF4848	1	0.875
chr1	55760001	56160000	B.2.1.1.1.1.2.2.1.2.2.2	0.222095671981777	.	55760001	56160000	#4848FF	1	0.25
chr1	56160001	56880000	B.2.2.1.1.2.2.1	0.071753986332574	.	56160001	56880000	#0000FF	1	0.125
chr1	56880001	57080000	B.1.2.1.2.1.2.1.1.2	0.34624145785877	.	56880001	57080000	#9191FF	1	0.375
chr1	57080001	57240000	B.2.1.1.1.1.1.1.1.2	0.240318906605923	.	57080001	57240000	#4848FF	1	0.25
chr1	57240001	57560000	B.2.2.1.1.1.1.2	0.100227790432802	.	57240001	57560000	#0000FF	1	0.125
chr1	57560001	57760000	B.2.1.2.1.2.1.2.1.1	0.15375854214123	.	57560001	57760000	#4848FF	1	0.25
chr1	57760001	58360000	B.2.2.2.1.2.1.2.2	0.0170842824601367	.	57760001	58360000	#0000FF	1	0.125
chr1	58360001	58520000	B.2.1.1.1.1.2.2.1.1.1.1	0.228929384965831	.	58360001	58520000	#4848FF	1	0.25
chr1	58520001	58920000	B.2.1.1.1.1.2.1.2.1	0.23120728929385	.	58520001	58920000	#4848FF	1	0.25
chr1	58920001	59240000	A.2.1.1.1.2.2.2.2.1.2	0.683371298405467	.	58920001	59240000	#FF9191	1	0.75
chr1	59240001	59520000	A.1.1.2.2.1.1.1.1.1.1	0.937357630979499	.	59240001	59520000	#FF0000	1	1
chr1	59520001	59920000	A.1.2.1.1.2.2.2.2	0.851936218678816	.	59520001	59920000	#FF4848	1	0.875
chr1	59920001	60240000	A.2.1.2.2.1.1.2.1.1	0.617312072892939	.	59920001	60240000	#FF9191	1	0.75
chr1	60240001	60480000	B.1.2.2.2.1.2.1.2	0.273348519362187	.	60240001	60480000	#9191FF	1	0.375
chr1	60480001	60800000	B.2.2.1.1.2.2.2	0.0706150341685649	.	60480001	60800000	#0000FF	1	0.125
chr1	60800001	60880000	B.2.1.2.1.2.2.2.2	0.143507972665148	.	60800001	60880000	#4848FF	1	0.25
chr1	60880001	61320000	B.2.2.2.1.2.2.1.2.2	0.00797266514806378	.	60880001	61320000	#0000FF	1	0.125
chr1	61320001	61520000	B.2.2.1.1.1.1.1.1.1	0.105922551252847	.	61320001	61520000	#0000FF	1	0.125
chr1	61520001	61720000	B.2.1.1.1.1.2.2.1.1.1.2	0.227790432801822	.	61520001	61720000	#4848FF	1	0.25
chr1	61720001	61840000	B.1.1.2.2.2.1.1.2.2	0.381548974943052	.	61720001	61840000	#DADAFF	1	0.5
chr1	61840001	62120000	B.2.1.1.1.1.2.2.1.2.2.1.2	0.223234624145786	.	61840001	62120000	#4848FF	1	0.25
chr1	62120001	62280000	A.2.2.2.2.2.1.2.1.2	0.472665148063781	.	62120001	62280000	#FFDADA	1	0.625
chr1	62280001	62400000	B.2.1.1.1.1.1.1.1.1	0.241457858769932	.	62280001	62400000	#4848FF	1	0.25
chr1	62400001	62600000	B.1.2.2.2.2.2.2.1.2.1	0.249430523917995	.	62400001	62600000	#9191FF	1	0.375
chr1	62600001	62880000	B.1.2.1.2.2.2.2.2.1.1	0.317767653758542	.	62600001	62880000	#9191FF	1	0.375
chr1	62880001	63320000	A.1.1.2.2.1.1.1.1.2	0.935079726651481	.	62880001	63320000	#FF0000	1	1
chr1	63320001	63800000	B.1.2.2.2.1.2.1.1	0.274487471526196	.	63320001	63800000	#9191FF	1	0.375
chr1	63800001	64080000	A.2.1.1.1.1.1.1.2	0.741457858769932	.	63800001	64080000	#FF9191	1	0.75
chr1	64080001	64400000	B.1.1.2.2.1.1.2.2.2	0.399772209567198	.	64080001	64400000	#DADAFF	1	0.5
chr1	64400001	64640000	B.2.1.1.1.1.2.2.1.2.2.1.1	0.224373576309795	.	64400001	64640000	#4848FF	1	0.25
chr1	64640001	64760000	B.1.2.1.2.1.2.1.1.1	0.347380410022779	.	64640001	64760000	#9191FF	1	0.375
chr1	64760001	64920000	B.2.1.1.1.1.2.2.1.1.2	0.226651480637813	.	64760001	64920000	#4848FF	1	0.25
chr1	64920001	65320000	B.2.1.1.1.1.2.2.1.2.1	0.225512528473804	.	64920001	65320000	#4848FF	1	0.25
chr1	65320001	65480000	A.1.2.2.2.1.2.1.2.2	0.760820045558087	.	65320001	65480000	#FF4848	1	0.875
chr1	65480001	65720000	A.2.1.1.1.1.1.1.1.2.2	0.742596810933941	.	65480001	65720000	#FF9191	1	0.75
chr1	65720001	65920000	B.1.1.1.1.2.1.1	0.452164009111617	.	65720001	65920000	#DADAFF	1	0.5
chr1	65920001	66080000	B.1.2.2.2.2.2.2.1.2.2.1.2	0.247152619589977	.	65920001	66080000	#9191FF	1	0.375
chr1	66080001	66240000	B.1.2.2.2.2.2.2.1.1.1	0.251708428246014	.	66080001	66240000	#9191FF	1	0.375
chr1	66240001	66480000	B.1.2.2.2.2.2.1.2.1.1.2	0.25626423690205	.	66240001	66480000	#9191FF	1	0.375
chr1	66480001	66720000	B.1.2.2.2.2.2.2.1.2.2.2.2	0.244874715261959	.	66480001	66720000	#9191FF	1	0.375
chr1	66720001	66920000	A.1.1.2.1.1.1.2.2.1.1	0.97380410022779	.	66720001	66920000	#FF0000	1	1
chr1	66920001	67360000	B.1.1.2.2.1.1.2.1	0.403189066059225	.	66920001	67360000	#DADAFF	1	0.5
chr1	67360001	67520000	A.1.2.1.1.2.2.1.1.1	0.85876993166287	.	67360001	67520000	#FF4848	1	0.875
chr1	67520001	67640000	A.2.1.2.2.1.1.2.2.1.2	0.613895216400911	.	67520001	67640000	#FF9191	1	0.75
chr1	67640001	67960000	A.1.1.2.1.1.1.1	0.976082004555809	.	67640001	67960000	#FF0000	1	1
chr1	67960001	68240000	A.2.1.1.1.2.2.2.2.1.1	0.684510250569476	.	67960001	68240000	#FF9191	1	0.75
chr1	68240001	68640000	B.2.1.2.1.2.1.1.2	0.154897494305239	.	68240001	68640000	#4848FF	1	0.25
chr1	68640001	68760000	B.1.2.1.2.2.2.2.2.2.2.1	0.314350797266515	.	68640001	68760000	#9191FF	1	0.375
chr1	68760001	69000000	B.1.2.1.2.2.2.2.1.1	0.32004555808656	.	68760001	69000000	#9191FF	1	0.375
chr1	69000001	69400000	B.2.2.1.1.2.1.2.1.1	0.0763097949886105	.	69000001	69400000	#0000FF	1	0.125
chr1	69400001	69960000	B.2.2.2.1.2.2.1.1.1.2.2	0.0136674259681093	.	69400001	69960000	#0000FF	1	0.125
chr1	69960001	70640000	B.2.2.1.1.1.1.1.2.1	0.103644646924829	.	69960001	70640000	#0000FF	1	0.125
chr1	70640001	70920000	A.1.1.2.2.1.1.1.1.1.2	0.93621867881549	.	70640001	70920000	#FF0000	1	1
chr1	70920001	71560000	B.2.1.2.1.2.1.1.1	0.156036446469248	.	70920001	71560000	#4848FF	1	0.25
chr1	71560001	71880000	B.2.2.1.1.1.2.2.1.2.2	0.092255125284738	.	71560001	71880000	#0000FF	1	0.125
chr1	71880001	72080000	B.2.2.1.1.1.2.2.1.2.1	0.0933940774487472	.	71880001	72080000	#0000FF	1	0.125
chr1	72080001	72560000	B.2.2.2.1.2.2.1.1.1.2.1	0.0148063781321185	.	72080001	72560000	#0000FF	1	0.125
chr1	72560001	72840000	B.2.2.1.1.2.1.2.2.1	0.0740318906605923	.	72560001	72840000	#0000FF	1	0.125
chr1	72840001	73080000	B.2.2.1.1.2.1.1.2.1.2	0.082004555808656	.	72840001	73080000	#0000FF	1	0.125
chr1	73080001	73400000	B.2.2.2.1.2.2.1.1.2.2.1	0.0113895216400911	.	73080001	73400000	#0000FF	1	0.125
chr1	73400001	73680000	B.2.2.2.1.2.2.1.1.2.1	0.0125284738041002	.	73400001	73680000	#0000FF	1	0.125
chr1	73680001	73960000	B.2.2.1.1.2.1.1.2.2.2.2.2	0.0774487471526196	.	73680001	73960000	#0000FF	1	0.125
chr1	73960001	74040000	B.2.1.2.1.1.2.1.1	0.159453302961276	.	73960001	74040000	#4848FF	1	0.25
chr1	74040001	74240000	B.2.2.1.1.1.2.1.2.2	0.0956719817767654	.	74040001	74240000	#0000FF	1	0.125
chr1	74240001	74600000	B.2.2.1.1.2.1.1.1.2	0.0854214123006834	.	74240001	74600000	#0000FF	1	0.125
chr1	74600001	75000000	B.2.1.1.1.2.1.2.2	0.212984054669704	.	74600001	75000000	#4848FF	1	0.25
chr1	75000001	75240000	A.2.2.2.2.2.1.2.1.1.2.1	0.4749430523918	.	75000001	75240000	#FFDADA	1	0.625
chr1	75240001	75760000	B.2.1.2.1.2.2.1.1.2.1.2	0.148063781321185	.	75240001	75760000	#4848FF	1	0.25
chr1	75760001	75880000	B.1.1.2.2.2.2.1.2.2	0.37243735763098	.	75760001	75880000	#DADAFF	1	0.5
chr1	75880001	76160000	B.2.1.1.1.2.1.2.1	0.214123006833713	.	75880001	76160000	#4848FF	1	0.25
chr1	76160001	76280000	A.1.2.2.2.1.2.1.2.1	0.761958997722096	.	76160001	76280000	#FF4848	1	0.875
chr1	76280001	76560000	B.1.1.2.2.2.1.1.2.1.2.1	0.383826879271071	.	76280001	76560000	#DADAFF	1	0.5
chr1	76560001	76840000	B.1.2.2.2.2.2.2.1.2.2.1.1	0.248291571753986	.	76560001	76840000	#9191FF	1	0.375
chr1	76840001	77040000	B.2.1.2.1.1.1.1.2.2.1	0.169703872437358	.	76840001	77040000	#4848FF	1	0.25
chr1	77040001	77280000	B.2.2.1.1.1.2.1.1.2	0.0979498861047836	.	77040001	77280000	#0000FF	1	0.125
chr1	77280001	77560000	B.1.2.2.2.2.2.2.1.2.2.2.1	0.246013667425968	.	77280001	77560000	#9191FF	1	0.375
chr1	77560001	78040000	A.2.2.1.1.2.2.1.2.2	0.562642369020501	.	77560001	78040000	#FFDADA	1	0.625
chr1	78040001	78560000	A.1.1.1.2.1.1.2	0.9874715261959	.	78040001	78560000	#FF0000	1	1
chr1	78560001	78880000	B.1.2.2.2.2.2.2.2.1	0.24373576309795	.	78560001	78880000	#9191FF	1	0.375
chr1	78880001	79040000	B.2.1.2.1.1.1.1.1	0.171981776765376	.	78880001	79040000	#4848FF	1	0.25
chr1	79040001	79160000	A.2.2.1.1.2.1.1	0.569476082004556	.	79040001	79160000	#FFDADA	1	0.625
chr1	79160001	79400000	B.2.1.1.1.2.2.1.2.2.2.1	0.20501138952164	.	79160001	79400000	#4848FF	1	0.25
chr1	79400001	79600000	B.2.1.1.1.2.2.1.1.2.2	0.209567198177677	.	79400001	79600000	#4848FF	1	0.25
chr1	79600001	79680000	B.1.2.2.2.2.1.1.2	0.264236902050114	.	79600001	79680000	#9191FF	1	0.375
chr1	79680001	79880000	B.1.2.2.2.2.2.1.2.1.2.2	0.253986332574032	.	79680001	79880000	#9191FF	1	0.375
chr1	79880001	80000000	B.1.1.1.1.1.1.2.2	0.46127562642369	.	79880001	80000000	#DADAFF	1	0.5
chr1	80000001	80200000	B.1.2.2.2.2.2.2.1.1.2	0.250569476082005	.	80000001	80200000	#9191FF	1	0.375
chr1	80200001	80320000	B.1.2.1.2.2.2.1.2	0.321184510250569	.	80200001	80320000	#9191FF	1	0.375
chr1	80320001	81000000	B.2.2.2.1.2.2.1.1.1.1	0.0159453302961276	.	80320001	81000000	#0000FF	1	0.125
chr1	81000001	81320000	B.2.2.1.1.2.1.1.2.2.1	0.0808656036446469	.	81000001	81320000	#0000FF	1	0.125
chr1	81320001	81680000	B.2.2.1.1.2.1.1.2.1.1.2	0.0831435079726651	.	81320001	81680000	#0000FF	1	0.125
chr1	81680001	81840000	B.2.1.1.1.2.1.1.2.2	0.215261958997722	.	81680001	81840000	#4848FF	1	0.25
chr1	81840001	82040000	B.1.1.1.1.2.2.1.2.1.1	0.44874715261959	.	81840001	82040000	#DADAFF	1	0.5
chr1	82040001	82560000	B.2.1.2.1.1.1.1.2.1	0.170842824601367	.	82040001	82560000	#4848FF	1	0.25
chr1	82560001	82800000	B.1.1.2.2.2.1.1.2.1.2.2	0.382687927107062	.	82560001	82800000	#DADAFF	1	0.5
chr1	82800001	82880000	B.1.1.2.2.2.2.1.2.1	0.373576309794989	.	82800001	82880000	#DADAFF	1	0.5
chr1	82880001	83240000	B.2.2.1.1.2.1.1.2.1.1.1	0.0842824601366743	.	82880001	83240000	#0000FF	1	0.125
chr1	83240001	83560000	B.2.2.1.1.2.1.2.1.2	0.0751708428246014	.	83240001	83560000	#0000FF	1	0.125
chr1	83560001	83840000	B.1.2.2.2.2.2.1.2.1.2.1	0.255125284738041	.	83560001	83840000	#9191FF	1	0.375
chr1	83840001	84360000	B.1.1.1.1.1.1.2.1.2	0.462414578587699	.	83840001	84360000	#DADAFF	1	0.5
chr1	84360001	84600000	A.2.2.1.1.1.1.2.2.1	0.580865603644647	.	84360001	84600000	#FFDADA	1	0.625
chr1	84600001	84920000	A.2.1.1.1.1.1.1.1.2.1.1.2	0.744874715261959	.	84600001	84920000	#FF9191	1	0.75
chr1	84920001	85080000	A.1.2.1.1.2.2.1.2.1	0.856492027334852	.	84920001	85080000	#FF4848	1	0.875
chr1	85080001	85400000	A.1.2.1.2.2.1.1.2.2	0.832574031890661	.	85080001	85400000	#FF4848	1	0.875
chr1	85400001	85760000	A.1.1.2.2.1.1.1.2.1.2.2.2	0.927107061503417	.	85400001	85760000	#FF0000	1	1
chr1	85760001	85960000	B.1.1.1.1.2.2.1.2.1.2	0.447608200455581	.	85760001	85960000	#DADAFF	1	0.5
chr1	85960001	86040000	B.1.1.1.1.2.2.1.1	0.449886104783599	.	85960001	86040000	#DADAFF	1	0.5
chr1	86040001	86240000	A.2.1.2.2.1.1.2.2.2.2	0.611617312072893	.	86040001	86240000	#FF9191	1	0.75
chr1	86240001	86360000	A.2.2.2.2.2.1.2.1.1.2.2	0.47380410022779	.	86240001	86360000	#FFDADA	1	0.625
chr1	86360001	86520000	A.2.1.1.1.2.2.2.1.2.1.2.2.2	0.687927107061503	.	86360001	86520000	#FF9191	1	0.75
chr1	86520001	86800000	B.1.2.1.2.2.2.1.1	0.322323462414579	.	86520001	86800000	#9191FF	1	0.375
chr1	86800001	86960000	A.2.2.1.1.1.1.2.1	0.582004555808656	.	86800001	86960000	#FFDADA	1	0.625
chr1	86960001	87160000	B.1.1.1.1.2.2.1.2.2	0.446469248291572	.	86960001	87160000	#DADAFF	1	0.5
chr1	87160001	87320000	A.2.1.1.1.2.2.2.1.2.2.1	0.686788154897494	.	87160001	87320000	#FF9191	1	0.75
chr1	87320001	87560000	A.1.1.2.2.1.1.1.2.1.2.2.1.2	0.928246013667426	.	87320001	87560000	#FF0000	1	1
chr1	87560001	87800000	A.2.2.1.1.2.2.1.2.1	0.56378132118451	.	87560001	87800000	#FFDADA	1	0.625
chr1	87800001	88080000	A.2.1.1.1.2.2.2.2.2.1	0.682232346241458	.	87800001	88080000	#FF9191	1	0.75
chr1	88080001	88520000	B.1.2.1.2.2.2.2.2.2.2.2	0.313211845102506	.	88080001	88520000	#9191FF	1	0.375
chr1	88520001	88800000	B.2.1.2.1.2.2.2.1	0.144646924829157	.	88520001	88800000	#4848FF	1	0.25
chr1	88800001	89080000	B.2.1.1.1.2.2.1.2.2.1.1	0.207289293849658	.	88800001	89080000	#4848FF	1	0.25
chr1	89080001	89400000	A.1.2.1.1.2.2.1.2.2.1	0.855353075170843	.	89080001	89400000	#FF4848	1	0.875
chr1	89400001	89600000	A.1.2.1.2.2.1.1.2.1.2	0.83371298405467	.	89400001	89600000	#FF4848	1	0.875
chr1	89600001	89760000	A.2.1.1.1.2.2.2.1.1	0.693621867881549	.	89600001	89760000	#FF9191	1	0.75
chr1	89760001	90000000	A.2.1.2.2.1.1.2.1.2	0.616173120728929	.	89760001	90000000	#FF9191	1	0.75
chr1	90000001	90200000	A.1.1.2.2.1.1.1.2.2.2	0.92369020501139	.	90000001	90200000	#FF0000	1	1
chr1	90200001	90520000	A.1.2.1.1.2.2.1.2.2.2	0.854214123006834	.	90200001	90520000	#FF4848	1	0.875
chr1	90520001	90880000	B.2.2.1.1.1.1.1.2.2.1	0.10250569476082	.	90520001	90880000	#0000FF	1	0.125
chr1	90880001	91160000	B.2.2.1.1.1.1.1.2.2.2	0.101366742596811	.	90880001	91160000	#0000FF	1	0.125
chr1	91160001	91360000	B.1.2.2.2.2.2.1.2.1.1.1	0.257403189066059	.	91160001	91360000	#9191FF	1	0.375
chr1	91360001	91560000	A.2.1.1.1.1.1.1.1.2.1.1.1	0.746013667425968	.	91360001	91560000	#FF9191	1	0.75
chr1	91560001	91720000	B.1.2.1.2.2.2.2.2.2.1	0.315489749430524	.	91560001	91720000	#9191FF	1	0.375
chr1	91720001	91920000	B.2.1.1.1.2.1.1.2.1	0.216400911161731	.	91720001	91920000	#4848FF	1	0.25
chr1	91920001	92080000	A.2.1.2.2.1.1.2.2.2.1	0.612756264236902	.	91920001	92080000	#FF9191	1	0.75
chr1	92080001	92360000	A.1.2.1.2.2.1.1.2.1.1	0.834851936218679	.	92080001	92360000	#FF4848	1	0.875
chr1	92360001	92680000	B.1.1.2.2.2.1.2.1.1	0.380410022779043	.	92360001	92680000	#DADAFF	1	0.5
chr1	92680001	92920000	A.2.1.1.1.1.1.1.1.2.1.2	0.74373576309795	.	92680001	92920000	#FF9191	1	0.75
chr1	92920001	93080000	A.1.2.1.2.2.1.1.1	0.835990888382688	.	92920001	93080000	#FF4848	1	0.875
chr1	93080001	93240000	A.2.1.2.2.1.1.2.2.1.1	0.61503416856492	.	93080001	93240000	#FF9191	1	0.75
chr1	93240001	93840000	A.1.1.1.1.1.2.1.2	0.996583143507973	.	93240001	93840000	#FF0000	1	1
chr1	93840001	94080000	A.2.2.1.1.1.1.1.1.2	0.585421412300683	.	93840001	94080000	#FFDADA	1	0.625
chr1	94080001	94240000	A.1.1.2.2.1.1.1.2.2.1.2	0.924829157175399	.	94080001	94240000	#FF0000	1	1
chr1	94240001	94400000	A.1.2.2.2.1.2.2.1	0.759681093394077	.	94240001	94400000	#FF4848	1	0.875
chr1	94400001	94560000	A.2.2.2.2.2.1.2.1.1.1	0.476082004555809	.	94400001	94560000	#FFDADA	1	0.625
chr1	94560001	94760000	B.1.1.2.2.2.1.2.1.2	0.379271070615034	.	94560001	94760000	#DADAFF	1	0.5
chr1	94760001	94960000	A.2.2.2.1.1.2.2.1.1.1	0.514806378132118	.	94760001	94960000	#FFDADA	1	0.625
chr1	94960001	95200000	B.1.1.2.2.2.1.2.2	0.378132118451025	.	94960001	95200000	#DADAFF	1	0.5
chr1	95200001	95560000	A.2.2.2.2.2.1.1.2	0.477220956719818	.	95200001	95560000	#FFDADA	1	0.625
chr1	95560001	95720000	B.1.2.1.2.1.2.1.2.1	0.345102505694761	.	95560001	95720000	#9191FF	1	0.375
chr1	95720001	95920000	B.2.2.1.1.1.2.1.1.1	0.0990888382687927	.	95720001	95920000	#0000FF	1	0.125
chr1	95920001	96400000	B.2.2.2.1.2.2.1.1.2.2.2	0.010250569476082	.	95920001	96400000	#0000FF	1	0.125
chr1	96400001	96640000	B.2.2.1.1.2.1.1.2.2.2.2.1	0.0785876993166287	.	96400001	96640000	#0000FF	1	0.125
chr1	96640001	96840000	B.2.2.1.1.2.1.1.2.2.2.1	0.0797266514806378	.	96640001	96840000	#0000FF	1	0.125
chr1	96840001	97160000	B.2.2.1.1.1.2.2.1.1	0.0945330296127563	.	96840001	97160000	#0000FF	1	0.125
chr1	97160001	97320000	A.2.2.1.1.2.1.2	0.568337129840547	.	97160001	97320000	#FFDADA	1	0.625
chr1	97320001	97560000	B.2.1.1.1.2.2.1.2.2.2.2	0.203872437357631	.	97320001	97560000	#4848FF	1	0.25
chr1	97560001	97840000	B.1.1.2.2.2.1.1.2.1.1	0.38496583143508	.	97560001	97840000	#DADAFF	1	0.5
chr1	97840001	98280000	A.2.2.2.2.2.1.1.1	0.478359908883827	.	97840001	98280000	#FFDADA	1	0.625
chr1	98280001	98440000	A.2.2.1.1.1.1.2.2.2	0.579726651480638	.	98280001	98440000	#FFDADA	1	0.625
chr1	98440001	98800000	B.2.1.2.1.2.2.1.1.2.1.1	0.149202733485194	.	98440001	98800000	#4848FF	1	0.25
chr1	98800001	98960000	B.2.1.1.1.2.2.1.2.1	0.208428246013667	.	98800001	98960000	#4848FF	1	0.25
chr1	98960001	99080000	B.2.1.2.1.1.1.2.2.1.1.1	0.165148063781321	.	98960001	99080000	#4848FF	1	0.25
chr1	99080001	99320000	B.2.1.2.1.2.2.1.1.1	0.150341685649203	.	99080001	99320000	#4848FF	1	0.25
chr1	99320001	99560000	B.2.1.2.1.2.2.1.1.2.2	0.146924829157175	.	99320001	99560000	#4848FF	1	0.25
chr1	99560001	99720000	B.2.1.1.1.2.1.1.1.2	0.21753986332574	.	99560001	99720000	#4848FF	1	0.25
chr1	99720001	99880000	B.2.1.1.1.2.2.2.2	0.201594533029613	.	99720001	99880000	#4848FF	1	0.25
chr1	99880001	100200000	B.1.2.1.2.1.2.1.2.2	0.343963553530752	.	99880001	100200000	#9191FF	1	0.375
chr1	100200001	100480000	A.1.1.2.1.1.1.2.2.2	0.971526195899772	.	100200001	100480000	#FF0000	1	1
chr1	100480001	100640000	A.1.1.2.2.1.1.1.2.1.2.2.1.1	0.929384965831435	.	100480001	100640000	#FF0000	1	1
chr1	100640001	100920000	A.1.1.2.2.1.1.1.2.1.2.1.1.1	0.932801822323462	.	100640001	100920000	#FF0000	1	1
chr1	100920001	101360000	A.2.2.2.1.1.2.2.1.2	0.5125284738041	.	100920001	101360000	#FFDADA	1	0.625
chr1	101360001	101720000	A.1.1.2.1.1.1.2.2.1.2	0.972665148063781	.	101360001	101720000	#FF0000	1	1
chr1	101720001	101920000	A.1.1.2.2.1.1.1.2.1.2.1.1.2	0.931662870159453	.	101720001	101920000	#FF0000	1	1
chr1	101920001	102320000	B.1.2.2.2.2.2.1.1.2	0.258542141230068	.	101920001	102320000	#9191FF	1	0.375
chr1	102320001	102520000	B.2.1.2.1.1.1.2.2.2	0.160592255125285	.	102320001	102520000	#4848FF	1	0.25
chr1	102520001	102760000	B.2.1.2.1.2.2.1.2	0.145785876993166	.	102520001	102760000	#4848FF	1	0.25
chr1	102760001	102920000	B.2.1.1.1.2.2.2.1	0.202733485193622	.	102760001	102920000	#4848FF	1	0.25
chr1	102920001	103120000	B.2.2.1.1.1.2.2.2.1	0.0911161731207289	.	102920001	103120000	#0000FF	1	0.125
chr1	103120001	103200000	B.2.1.2.1.1.1.2.2.1.2.1	0.162870159453303	.	103120001	103200000	#4848FF	1	0.25
chr1	103200001	103520000	B.2.2.1.1.2.1.1.1.1.1.2	0.0876993166287016	.	103200001	103520000	#0000FF	1	0.125
chr1	103520001	103800000	B.2.1.2.1.1.1.1.2.2.2.1	0.168564920273349	.	103520001	103800000	#4848FF	1	0.25
chr1	103880001	103960000	B.2.1.2.1.1.1.1.2.2.2.1	0.168564920273349	.	103880001	103960000	#4848FF	1	0.25
chr1	104000001	104040000	B.2.1.2.1.1.1.1.2.2.2.1	0.168564920273349	.	104000001	104040000	#4848FF	1	0.25
chr1	104040001	104160000	B.1.1.1.1.1.1.2.1.1	0.463553530751708	.	104040001	104160000	#DADAFF	1	0.5
chr1	104160001	104200000	B.2.1.2.1.1.1.1.2.2.2.2	0.167425968109339	.	104160001	104200000	#4848FF	1	0.25
chr1	104280001	104480000	B.2.1.2.1.1.1.1.2.2.2.2	0.167425968109339	.	104280001	104480000	#4848FF	1	0.25
chr1	104480001	104880000	B.2.2.1.1.2.1.1.1.1.2	0.0865603644646925	.	104480001	104880000	#0000FF	1	0.125
chr1	104880001	105160000	B.2.2.1.1.1.2.1.2.1	0.0968109339407745	.	104880001	105160000	#0000FF	1	0.125
chr1	105160001	105360000	B.1.2.2.2.2.2.1.2.2	0.252847380410023	.	105160001	105360000	#9191FF	1	0.375
chr1	105360001	105600000	B.2.1.1.1.2.1.1.1.1	0.218678815489749	.	105360001	105600000	#4848FF	1	0.25
chr1	105600001	105760000	B.2.1.2.1.1.1.2.2.1.2.2	0.161731207289294	.	105600001	105760000	#4848FF	1	0.25
chr1	105760001	106000000	B.2.2.1.1.1.2.2.2.2	0.0899772209567198	.	105760001	106000000	#0000FF	1	0.125
chr1	106000001	106120000	B.2.1.2.1.1.2.2	0.157175398633257	.	106000001	106120000	#4848FF	1	0.25
chr1	106120001	106320000	B.2.1.2.1.1.1.2.2.1.1.2	0.164009111617312	.	106120001	106320000	#4848FF	1	0.25
chr1	106320001	106440000	B.2.1.2.1.1.1.2.1	0.16628701594533	.	106320001	106440000	#4848FF	1	0.25
chr1	106440001	106800000	B.2.2.1.1.2.1.2.2.2	0.0728929384965831	.	106440001	106800000	#0000FF	1	0.125
chr1	106800001	106920000	B.2.1.2.1.1.2.1.2	0.158314350797267	.	106800001	106920000	#4848FF	1	0.25
chr1	106920001	107120000	B.2.2.1.1.2.1.1.1.1.1.1	0.0888382687927107	.	106920001	107120000	#0000FF	1	0.125
chr1	107120001	107440000	B.2.1.1.1.2.2.1.2.2.1.2	0.206150341685649	.	107120001	107440000	#4848FF	1	0.25
chr1	107440001	107640000	B.1.1.1.1.2.2.2	0.445330296127563	.	107440001	107640000	#DADAFF	1	0.5
chr1	107640001	107760000	B.1.1.2.2.2.1.1.1	0.386104783599089	.	107640001	107760000	#DADAFF	1	0.5
chr1	107760001	108080000	A.2.2.2.2.2.1.2.2.2.1	0.470387243735763	.	107760001	108080000	#FFDADA	1	0.625
chr1	108080001	108320000	B.2.1.1.1.2.2.1.1.2.1	0.210706150341686	.	108080001	108320000	#4848FF	1	0.25
chr1	108320001	108560000	B.1.1.1.1.1.1.1	0.464692482915718	.	108320001	108560000	#DADAFF	1	0.5
chr1	108560001	108760000	B.1.2.2.2.2.2.1.1.1.1	0.260820045558087	.	108560001	108760000	#9191FF	1	0.375
chr1	108840001	108920000	B.1.2.2.2.2.2.1.1.1.1	0.260820045558087	.	108840001	108920000	#9191FF	1	0.375
chr1	109000001	109040000	B.1.2.2.2.2.2.1.1.1.1	0.260820045558087	.	109000001	109040000	#9191FF	1	0.375
chr1	109040001	109240000	A.2.1.1.1.2.2.2.1.2.1.1.2	0.691343963553531	.	109040001	109240000	#FF9191	1	0.75
chr1	109240001	109520000	A.1.1.2.2.1.1.1.2.2.1.1	0.925968109339408	.	109240001	109520000	#FF0000	1	1
chr1	109520001	109720000	A.1.1.2.1.1.1.2.1	0.9749430523918	.	109520001	109720000	#FF0000	1	1
chr1	109720001	109840000	A.1.2.2.2.2.1.1.2.2.2	0.753986332574032	.	109720001	109840000	#FF4848	1	0.875
chr1	109840001	110080000	A.1.2.1.1.1.2.1.1.2	0.882687927107061	.	109840001	110080000	#FF4848	1	0.875
chr1	110080001	110360000	A.1.1.2.1.2.1.2.1.1.2	0.951025056947608	.	110080001	110360000	#FF0000	1	1
chr1	110360001	110560000	A.1.1.2.2.2.2.1.2.1.2	0.906605922551253	.	110360001	110560000	#FF0000	1	1
chr1	110560001	110840000	A.1.2.1.2.2.1.2.2.2	0.828018223234624	.	110560001	110840000	#FF4848	1	0.875
chr1	110840001	111000000	A.1.2.1.2.2.1.2.1.2	0.830296127562642	.	110840001	111000000	#FF4848	1	0.875
chr1	111000001	111160000	A.2.1.1.1.2.2.2.1.2.2.2	0.685649202733485	.	111000001	111160000	#FF9191	1	0.75
chr1	111160001	111360000	A.1.2.1.2.2.1.2.1.1	0.831435079726651	.	111160001	111360000	#FF4848	1	0.875
chr1	111360001	111520000	A.1.2.1.1.1.2.1.1.1	0.883826879271071	.	111360001	111520000	#FF4848	1	0.875
chr1	111520001	111640000	A.2.1.1.1.1.1.2.2	0.736902050113895	.	111520001	111640000	#FF9191	1	0.75
chr1	111640001	111800000	A.1.1.2.2.2.1.2	0.91002277904328	.	111640001	111800000	#FF0000	1	1
chr1	111800001	112120000	A.1.1.2.2.1.1.2.2	0.921412300683371	.	111800001	112120000	#FF0000	1	1
chr1	112120001	112320000	A.1.1.2.2.1.1.1.2.1.1	0.933940774487471	.	112120001	112320000	#FF0000	1	1
chr1	112320001	112840000	B.1.2.2.1.1.1	0.312072892938497	.	112320001	112840000	#9191FF	1	0.375
chr1	112840001	113280000	A.1.2.2.1.1.2.1.1.2	0.80751708428246	.	112840001	113280000	#FF4848	1	0.875
chr1	113280001	113400000	A.2.2.2.1.1.2.2.2.1.1	0.511389521640091	.	113280001	113400000	#FFDADA	1	0.625
chr1	113400001	113640000	A.1.2.1.2.2.1.2.2.1	0.829157175398633	.	113400001	113640000	#FF4848	1	0.875
chr1	113640001	114200000	B.2.1.1.1.1.2.1.2.2	0.230068337129841	.	113640001	114200000	#4848FF	1	0.25
chr1	114200001	114520000	A.1.1.2.2.1.1.1.2.1.2.1.2	0.930523917995444	.	114200001	114520000	#FF0000	1	1
chr1	114520001	114680000	A.2.2.2.2.2.1.2.2.1	0.471526195899772	.	114520001	114680000	#FFDADA	1	0.625
chr1	114680001	114760000	B.1.1.2.2.1.1.1.1.1.1	0.411161731207289	.	114680001	114760000	#DADAFF	1	0.5
chr1	114760001	114960000	A.2.2.2.1.1.2.2.2.1.2	0.510250569476082	.	114760001	114960000	#FFDADA	1	0.625
chr1	114960001	115080000	A.2.1.1.1.2.2.2.1.2.1.2.1	0.690205011389522	.	114960001	115080000	#FF9191	1	0.75
chr1	115080001	115360000	A.1.2.2.2.1.2.2.2	0.758542141230068	.	115080001	115360000	#FF4848	1	0.875
chr1	115360001	115600000	B.1.2.2.2.2.2.2.2.2	0.242596810933941	.	115360001	115600000	#9191FF	1	0.375
chr1	115600001	115680000	B.1.2.1.2.2.2.2.1.2	0.318906605922551	.	115600001	115680000	#9191FF	1	0.375
chr1	115680001	116120000	B.2.1.2.1.2.1.2.2	0.151480637813212	.	115680001	116120000	#4848FF	1	0.25
chr1	116120001	116360000	B.1.1.1.1.2.1.2	0.451025056947608	.	116120001	116360000	#DADAFF	1	0.5
chr1	116360001	116600000	B.1.2.1.2.2.2.2.2.1.2	0.316628701594533	.	116360001	116600000	#9191FF	1	0.375
chr1	116600001	116880000	B.1.1.2.2.1.1.2.2.1.2	0.400911161731207	.	116600001	116880000	#DADAFF	1	0.5
chr1	116880001	117080000	A.2.1.1.1.2.2.2.1.2.1.1.1	0.69248291571754	.	116880001	117080000	#FF9191	1	0.75
chr1	117080001	117400000	A.1.2.1.1.2.2.1.1.2	0.857630979498861	.	117080001	117400000	#FF4848	1	0.875
chr1	117400001	117680000	A.2.1.1.1.1.1.1.1.1	0.747152619589977	.	117400001	117680000	#FF9191	1	0.75
chr1	117680001	117880000	B.1.1.2.2.1.1.1.1.1.2	0.41002277904328	.	117680001	117880000	#DADAFF	1	0.5
chr1	117880001	118120000	A.2.1.1.1.2.2.2.2.2.2	0.681093394077449	.	117880001	118120000	#FF9191	1	0.75
chr1	118120001	118280000	A.2.1.1.1.2.2.2.1.2.1.2.2.1	0.689066059225513	.	118120001	118280000	#FF9191	1	0.75
chr1	118280001	118520000	A.2.2.2.1.1.2.2.1.1.2	0.513667425968109	.	118280001	118520000	#FFDADA	1	0.625
chr1	118520001	118840000	B.2.1.1.1.2.2.1.1.1	0.211845102505695	.	118520001	118840000	#4848FF	1	0.25
chr1	118840001	119400000	B.2.2.2.1.2.2.1.2.1	0.00911161731207289	.	118840001	119400000	#0000FF	1	0.125
chr1	119400001	119640000	B.1.2.2.2.2.2.1.1.1.2	0.259681093394077	.	119400001	119640000	#9191FF	1	0.375
chr1	119640001	119800000	A.2.2.2.2.2.1.2.2.2.2	0.469248291571754	.	119640001	119800000	#FFDADA	1	0.625
chr1	119800001	120080000	B.1.1.2.2.1.1.2.2.1.1	0.402050113895216	.	119800001	120080000	#DADAFF	1	0.5
chr1	120080001	120560000	A.2.2.1.1.2.2.1.1.1	0.567198177676538	.	120080001	120560000	#FFDADA	1	0.625
chr1	120560001	120720000	A.2.1.2.2.1.2.2.2.2	0.601366742596811	.	120560001	120720000	#FF9191	1	0.75
chr1	120760001	120800000	A.2.1.2.2.1.2.2.2.2	0.601366742596811	.	120760001	120800000	#FF9191	1	0.75
chr1	120880001	120920000	A.2.1.2.2.1.2.2.2.2	0.601366742596811	.	120880001	120920000	#FF9191	1	0.75
chr1	121080001	121120000	A.2.1.2.2.1.2.2.2.2	0.601366742596811	.	121080001	121120000	#FF9191	1	0.75
chr1	121120001	121360000	B.2.2.1.1.1.1.1.1.2	0.104783599088838	.	121120001	121360000	#0000FF	1	0.125
chr1	121480001	121520000	B.2.2.1.1.1.1.1.1.2	0.104783599088838	.	121480001	121520000	#0000FF	1	0.125
chr1	142800001	142840000	B.2.2.1.1.1.1.1.1.2	0.104783599088838	.	142800001	142840000	#0000FF	1	0.125
chr1	142880001	142920000	B.2.2.1.1.1.1.1.1.2	0.104783599088838	.	142880001	142920000	#0000FF	1	0.125
chr1	143120001	143200000	B.2.2.1.1.1.1.1.1.2	0.104783599088838	.	143120001	143200000	#0000FF	1	0.125
chr1	143960001	144080000	A.2.1.2.2.1.2.2.2.1	0.60250569476082	.	143960001	144080000	#FF9191	1	0.75
chr1	144520001	144600000	A.2.1.2.2.1.2.2.2.1	0.60250569476082	.	144520001	144600000	#FF9191	1	0.75
chr1	144640001	144720000	A.2.1.2.2.1.2.2.2.1	0.60250569476082	.	144640001	144720000	#FF9191	1	0.75
chr1	144800001	145120000	A.2.1.1.1.2.2.1	0.694760820045558	.	144800001	145120000	#FF9191	1	0.75
chr1	145120001	145320000	A.1.2.2.1.1.2.2.1.2	0.804100227790433	.	145120001	145320000	#FF4848	1	0.875
chr1	145360001	145840000	A.1.1.1.2.2.1.1.2	0.982915717539863	.	145360001	145840000	#FF0000	1	1
chr1	146320001	146400000	A.2.2.1.2.1.2.1.2.1	0.543280182232346	.	146320001	146400000	#FFDADA	1	0.625
chr1	146440001	146760000	A.2.2.1.2.1.2.1.2.1	0.543280182232346	.	146440001	146760000	#FFDADA	1	0.625
chr1	146760001	146960000	B.1.2.2.2.1.2.2.1.1.2.2	0.269931662870159	.	146760001	146960000	#9191FF	1	0.375
chr1	146960001	147200000	B.1.1.1.2.2.1.1.2.1	0.435079726651481	.	146960001	147200000	#DADAFF	1	0.5
chr1	147200001	147440000	B.1.1.1.2.2.1.1.2.2	0.433940774487472	.	147200001	147440000	#DADAFF	1	0.5
chr1	147680001	147840000	B.1.1.1.2.2.1.1.2.2	0.433940774487472	.	147680001	147840000	#DADAFF	1	0.5
chr1	148520001	148560000	B.1.1.1.2.2.1.1.2.2	0.433940774487472	.	148520001	148560000	#DADAFF	1	0.5
chr1	148840001	148960000	B.2.1.2.2.1.2.1.1.2	0.134396355353075	.	148840001	148960000	#4848FF	1	0.25
chr1	149000001	149200000	B.2.1.2.2.1.2.1.1.2	0.134396355353075	.	149000001	149200000	#4848FF	1	0.25
chr1	149200001	149320000	B.1.1.2.2.1.1.1.1.2.2	0.407744874715262	.	149200001	149320000	#DADAFF	1	0.5
chr1	149320001	149440000	B.1.1.2.2.1.1.1.1.2.1	0.408883826879271	.	149320001	149440000	#DADAFF	1	0.5
chr1	149640001	149760000	B.1.1.2.2.1.1.1.1.2.1	0.408883826879271	.	149640001	149760000	#DADAFF	1	0.5
chr1	149760001	150000000	A.1.2.1.1.1.1.2.2.1	0.887243735763098	.	149760001	150000000	#FF4848	1	0.875
chr1	150000001	150200000	A.1.1.2.2.2.1.1.2	0.911161731207289	.	150000001	150200000	#FF0000	1	1
chr1	150200001	150600000	A.1.1.1.2.1.2.2	0.985193621867882	.	150200001	150600000	#FF0000	1	1
chr1	150600001	151040000	A.1.1.1.2.1.2.1	0.986332574031891	.	150600001	151040000	#FF0000	1	1
chr1	151040001	151240000	A.1.2.1.1.1.1.1.1.1.1.2	0.896355353075171	.	151040001	151240000	#FF4848	1	0.875
chr1	151240001	151480000	A.1.1.2.1.2.1.2.1.1.1.2	0.952164009111617	.	151240001	151480000	#FF0000	1	1
chr1	151480001	152040000	A.1.1.2.2.1.1.2.1	0.92255125284738	.	151480001	152040000	#FF0000	1	1
chr1	152040001	152160000	B.1.1.1.2.1.1.1.2	0.443052391799544	.	152040001	152160000	#DADAFF	1	0.5
chr1	152160001	152480000	B.1.2.2.2.1.2.2.2	0.267653758542141	.	152160001	152480000	#9191FF	1	0.375
chr1	152480001	152800000	B.2.1.1.1.1.2.1.1.1	0.233485193621868	.	152480001	152800000	#4848FF	1	0.25
chr1	152800001	152960000	B.1.2.1.2.1.2.2.1.2	0.340546697038724	.	152800001	152960000	#9191FF	1	0.375
chr1	152960001	153160000	B.1.2.2.2.1.2.2.1.1.2.1	0.271070615034169	.	152960001	153160000	#9191FF	1	0.375
chr1	153160001	153240000	B.1.1.2.2.1.1.1.2.2.2	0.404328018223235	.	153160001	153240000	#DADAFF	1	0.5
chr1	153240001	153480000	A.2.2.2.1.2.2.2.1	0.493166287015945	.	153240001	153480000	#FFDADA	1	0.625
chr1	153520001	153560000	A.2.2.2.1.2.2.2.1	0.493166287015945	.	153520001	153560000	#FFDADA	1	0.625
chr1	153560001	153800000	A.1.1.2.2.2.2.1.1	0.908883826879271	.	153560001	153800000	#FF0000	1	1
chr1	153800001	153960000	A.1.1.2.1.2.2.2.2	0.938496583143508	.	153800001	153960000	#FF0000	1	1
chr1	153960001	154120000	A.2.1.1.2.2.2.2.2	0.651480637813212	.	153960001	154120000	#FF9191	1	0.75
chr1	154120001	154320000	A.1.2.1.1.1.1.1.2.1	0.891799544419134	.	154120001	154320000	#FF4848	1	0.875
chr1	154320001	154600000	A.1.2.1.1.1.1.1.2.2	0.890660592255125	.	154320001	154600000	#FF4848	1	0.875
chr1	154600001	154840000	A.1.2.2.1.2.1.1.2.2.1.1	0.796127562642369	.	154600001	154840000	#FF4848	1	0.875
chr1	154840001	155160000	A.1.1.2.2.2.2.2.1.2.2	0.899772209567198	.	154840001	155160000	#FF0000	1	1
chr1	155160001	155480000	A.1.1.2.1.2.1.2.2.1	0.947608200455581	.	155160001	155480000	#FF0000	1	1
chr1	155480001	155680000	A.1.2.1.1.1.1.2.2.2.1	0.886104783599089	.	155480001	155680000	#FF4848	1	0.875
chr1	155680001	155960000	A.1.1.2.2.2.1.1.1.2	0.912300683371298	.	155680001	155960000	#FF0000	1	1
chr1	155960001	156080000	A.1.2.2.2.2.2	0.748291571753986	.	155960001	156080000	#FF4848	1	0.875
chr1	156080001	156360000	A.1.1.2.2.2.1.1.1.1	0.913439635535307	.	156080001	156360000	#FF0000	1	1
chr1	156360001	156560000	A.1.2.1.1.1.1.2.2.2.2	0.88496583143508	.	156360001	156560000	#FF4848	1	0.875
chr1	156560001	156680000	A.2.1.1.2.1.2.1.2.1.1	0.671981776765376	.	156560001	156680000	#FF9191	1	0.75
chr1	156680001	156880000	A.1.1.2.2.2.2.1.2.2.2	0.903189066059226	.	156680001	156880000	#FF0000	1	1
chr1	156880001	157160000	A.2.1.2.2.2.1.1.1.1.2	0.599088838268793	.	156880001	157160000	#FF9191	1	0.75
chr1	157160001	157440000	A.2.2.2.1.1.2.2.2.2.2	0.505694760820046	.	157160001	157440000	#FFDADA	1	0.625
chr1	157440001	157560000	A.2.1.1.1.2.1.2.1.1.1.2.1	0.703872437357631	.	157440001	157560000	#FF9191	1	0.75
chr1	157560001	157840000	A.1.2.2.1.1.2.1.2	0.806378132118451	.	157560001	157840000	#FF4848	1	0.875
chr1	157840001	158160000	B.1.1.1.2.2.1.2	0.432801822323462	.	157840001	158160000	#DADAFF	1	0.5
chr1	158160001	158360000	A.2.2.2.1.1.2.2.2.2.1.2	0.506833712984055	.	158160001	158360000	#FFDADA	1	0.625
chr1	158360001	158520000	B.1.2.2.2.1.2.2.1.1.1	0.272209567198178	.	158360001	158520000	#9191FF	1	0.375
chr1	158520001	158760000	B.1.2.2.2.1.2.2.1.2	0.26879271070615	.	158520001	158760000	#9191FF	1	0.375
chr1	158760001	158960000	A.2.2.2.1.1.2.2.2.2.1.1.1	0.509111617312073	.	158760001	158960000	#FFDADA	1	0.625
chr1	158960001	159080000	A.2.1.1.1.1.2.1.2.2	0.724373576309795	.	158960001	159080000	#FF9191	1	0.75
chr1	159080001	159240000	B.1.1.2.2.1.1.1.2.2.1	0.405466970387244	.	159080001	159240000	#DADAFF	1	0.5
chr1	159240001	159480000	B.2.1.1.1.1.2.1.1.2	0.232346241457859	.	159240001	159480000	#4848FF	1	0.25
chr1	159480001	159720000	B.1.2.1.2.2.1.2.1.2	0.329157175398633	.	159480001	159720000	#9191FF	1	0.375
chr1	159720001	160040000	A.2.1.1.1.2.1.2.1.2.1	0.700455580865604	.	159720001	160040000	#FF9191	1	0.75
chr1	160040001	160200000	A.1.2.1.2.2.2.1.1.2	0.824601366742597	.	160040001	160200000	#FF4848	1	0.875
chr1	160200001	160400000	A.1.1.2.2.2.2.1.2.2.1.1	0.905466970387244	.	160200001	160400000	#FF0000	1	1
chr1	160400001	160720000	A.1.1.1.1.1.2.2	0.995444191343964	.	160400001	160720000	#FF0000	1	1
chr1	160720001	160800000	A.1.2.2.2.2.1.1.2.1	0.75626423690205	.	160720001	160800000	#FF4848	1	0.875
chr1	160800001	160960000	A.1.2.2.1.2.2.2.1.2	0.780182232346242	.	160800001	160960000	#FF4848	1	0.875
chr1	160960001	161160000	A.1.1.1.2.2.2.1.2	0.979498861047836	.	160960001	161160000	#FF0000	1	1
chr1	161160001	161440000	A.1.1.2.1.1.2.2.2.1	0.958997722095672	.	161160001	161440000	#FF0000	1	1
chr1	161440001	161520000	A.1.2.1.2.2.2.2.1	0.822323462414579	.	161440001	161520000	#FF4848	1	0.875
chr1	161520001	161720000	A.1.2.1.1.1.2.2	0.878132118451025	.	161520001	161720000	#FF4848	1	0.875
chr1	161720001	162040000	A.1.2.2.2.1.1.2.2.1	0.769931662870159	.	161720001	162040000	#FF4848	1	0.875
chr1	162040001	162440000	B.1.2.1.2.1.2.2.2.1	0.339407744874715	.	162040001	162440000	#9191FF	1	0.375
chr1	162440001	162800000	A.2.1.1.1.2.1.2.1.1.2	0.701594533029613	.	162440001	162800000	#FF9191	1	0.75
chr1	162800001	163320000	B.2.1.1.2.2.1.2.1	0.183371298405467	.	162800001	163320000	#4848FF	1	0.25
chr1	163320001	163680000	B.2.2.2.1.2.2.2.1.1	0.00683371298405467	.	163320001	163680000	#0000FF	1	0.125
chr1	163680001	163800000	B.2.2.1.2.1.1.2.2.2	0.0580865603644647	.	163680001	163800000	#0000FF	1	0.125
chr1	163800001	164200000	B.2.2.2.1.2.2.2.1.2	0.00569476082004556	.	163800001	164200000	#0000FF	1	0.125
chr1	164200001	164520000	B.2.2.2.2.1.2	0.00227790432801822	.	164200001	164520000	#0000FF	1	0.125
chr1	164520001	164720000	B.2.2.1.2.1.2.2.2.2.1.1	0.0535307517084282	.	164520001	164720000	#0000FF	1	0.125
chr1	164720001	165080000	B.2.2.2.1.1.2.2	0.020501138952164	.	164720001	165080000	#0000FF	1	0.125
chr1	165080001	165320000	B.2.1.2.2.1.2.2.2.2	0.12870159453303	.	165080001	165320000	#4848FF	1	0.25
chr1	165320001	165560000	B.1.2.1.2.1.2.2.1.1.1	0.342824601366743	.	165320001	165560000	#9191FF	1	0.375
chr1	165560001	165880000	A.1.2.1.1.2.1.1.2.1.1	0.870159453302961	.	165560001	165880000	#FF4848	1	0.875
chr1	165880001	166160000	B.1.2.1.2.1.2.2.1.1.2	0.341685649202733	.	165880001	166160000	#9191FF	1	0.375
chr1	166160001	166800000	B.2.2.1.2.1.2.1	0.0569476082004556	.	166160001	166800000	#0000FF	1	0.125
chr1	166800001	167000000	A.2.1.1.1.1.2.2.2.1.2.1	0.71753986332574	.	166800001	167000000	#FF9191	1	0.75
chr1	167000001	167200000	A.2.1.1.1.2.1.2.1.1.1.1	0.70501138952164	.	167000001	167200000	#FF9191	1	0.75
chr1	167200001	167360000	A.1.1.2.1.1.2.2.2.2.1.2	0.956719817767654	.	167200001	167360000	#FF0000	1	1
chr1	167360001	167560000	A.1.2.1.1.2.1.1.2.2.1.2	0.866742596810934	.	167360001	167560000	#FF4848	1	0.875
chr1	167560001	167720000	A.1.1.2.1.1.2.1.1.1.2.1	0.969248291571754	.	167560001	167720000	#FF0000	1	1
chr1	167720001	167880000	A.1.2.2.1.1.1.1.1	0.816628701594533	.	167720001	167880000	#FF4848	1	0.875
chr1	167880001	168000000	A.1.1.2.2.1.2.1.1.1	0.920273348519362	.	167880001	168000000	#FF0000	1	1
chr1	168000001	168240000	A.1.2.1.1.2.1.1.2.2.1.1	0.867881548974943	.	168000001	168240000	#FF4848	1	0.875
chr1	168240001	168560000	A.2.1.1.1.1.2.1.2.1.1.2	0.727790432801822	.	168240001	168560000	#FF9191	1	0.75
chr1	168560001	168960000	A.2.2.2.2.2.2.1.1	0.468109339407745	.	168560001	168960000	#FFDADA	1	0.625
chr1	168960001	169120000	A.2.1.1.1.2.1.2.1.1.1.2.2	0.702733485193622	.	168960001	169120000	#FF9191	1	0.75
chr1	169120001	169280000	A.2.2.2.2.2.2.1.2	0.466970387243736	.	169120001	169280000	#FFDADA	1	0.625
chr1	169280001	169560000	A.2.2.1.1.1.1.1.2.2	0.583143507972665	.	169280001	169560000	#FFDADA	1	0.625
chr1	169560001	169880000	A.1.2.2.2.1.1.2.1	0.771070615034169	.	169560001	169880000	#FF4848	1	0.875
chr1	169880001	170080000	A.2.2.1.1.2.2.1.1.2.2	0.564920273348519	.	169880001	170080000	#FFDADA	1	0.625
chr1	170080001	170240000	B.1.2.2.2.1.1.2.2.1.2	0.276765375854214	.	170080001	170240000	#9191FF	1	0.375
chr1	170240001	170480000	B.2.1.2.2.1.2.2.2.1	0.129840546697039	.	170240001	170480000	#4848FF	1	0.25
chr1	170480001	170760000	B.2.1.1.2.1.2.1.2	0.195899772209567	.	170480001	170760000	#4848FF	1	0.25
chr1	170760001	170920000	B.1.2.2.2.2.1.2.2	0.261958997722096	.	170760001	170920000	#9191FF	1	0.375
chr1	170920001	171440000	B.2.1.2.2.1.2.1.2	0.133257403189066	.	170920001	171440000	#4848FF	1	0.25
chr1	171440001	171600000	A.1.2.1.1.2.1.1.2.2.2.1	0.865603644646925	.	171440001	171600000	#FF4848	1	0.875
chr1	171600001	171680000	A.2.2.1.1.1.1.1.2.1	0.584282460136674	.	171600001	171680000	#FFDADA	1	0.625
chr1	171680001	171800000	A.2.1.2.2.1.1.1.2.1.1	0.620728929384966	.	171680001	171800000	#FF9191	1	0.75
chr1	171800001	171960000	B.1.1.1.1.1.2.2.1	0.454441913439636	.	171800001	171960000	#DADAFF	1	0.5
chr1	171960001	172280000	A.2.1.2.2.1.2.1.1.1.1	0.610478359908884	.	171960001	172280000	#FF9191	1	0.75
chr1	172280001	172480000	A.2.1.1.1.1.2.2.2.1.2.2	0.716400911161731	.	172280001	172480000	#FF9191	1	0.75
chr1	172480001	172680000	A.2.1.1.1.2.1.2.1.2.2	0.699316628701595	.	172480001	172680000	#FF9191	1	0.75
chr1	172680001	172840000	A.2.1.2.2.1.2.2.1	0.603644646924829	.	172680001	172840000	#FF9191	1	0.75
chr1	172840001	173000000	A.2.2.1.2.1.2.1.2.2	0.542141230068337	.	172840001	173000000	#FFDADA	1	0.625
chr1	173000001	173200000	A.2.1.2.2.1.1.1.2.2	0.618451025056948	.	173000001	173200000	#FF9191	1	0.75
chr1	173200001	173480000	A.1.1.2.1.1.2.2.1.2	0.960136674259681	.	173200001	173480000	#FF0000	1	1
chr1	173480001	173680000	A.2.2.1.1.2.2.1.1.2.1	0.566059225512529	.	173480001	173680000	#FFDADA	1	0.625
chr1	173680001	174240000	A.1.1.1.1.2.2.2	0.990888382687927	.	173680001	174240000	#FF0000	1	1
chr1	174240001	174520000	A.1.2.1.1.2.1.1.2.1.2	0.869020501138952	.	174240001	174520000	#FF4848	1	0.875
chr1	174520001	174680000	A.2.1.1.1.1.2.1.2.1.1.1	0.728929384965831	.	174520001	174680000	#FF9191	1	0.75
chr1	174680001	174800000	A.1.2.2.2.1.1.2.2.2.1.2	0.767653758542141	.	174680001	174800000	#FF4848	1	0.875
chr1	174800001	175000000	A.1.1.2.1.1.2.2.2.2.2	0.955580865603645	.	174800001	175000000	#FF0000	1	1
chr1	175000001	175320000	A.1.2.2.1.1.1.2.1.2	0.812072892938497	.	175000001	175320000	#FF4848	1	0.875
chr1	175320001	175880000	B.1.2.1.2.1.2.2.2.2	0.338268792710706	.	175320001	175880000	#9191FF	1	0.375
chr1	175880001	176200000	A.2.1.2.2.1.2.1.1.1.2	0.609339407744875	.	175880001	176200000	#FF9191	1	0.75
chr1	176200001	176920000	B.2.2.2.1.1.2.1	0.0216400911161731	.	176200001	176920000	#0000FF	1	0.125
chr1	176920001	177240000	B.2.2.1.2.2.2.2	0.0296127562642369	.	176920001	177240000	#0000FF	1	0.125
chr1	177240001	177520000	B.2.2.1.2.2.2.1.1	0.0318906605922551	.	177240001	177520000	#0000FF	1	0.125
chr1	177520001	177600000	B.2.1.2.2.1.1.1.1	0.142369020501139	.	177520001	177600000	#4848FF	1	0.25
chr1	177600001	177720000	B.2.1.1.2.2.2.1.2.1	0.175398633257403	.	177600001	177720000	#4848FF	1	0.25
chr1	177720001	178000000	B.2.2.1.2.1.2.2.2.2.1.2	0.0523917995444191	.	177720001	178000000	#0000FF	1	0.125
chr1	178000001	178200000	B.1.2.2.2.1.1.2.2.2	0.275626423690205	.	178000001	178200000	#9191FF	1	0.375
chr1	178200001	178520000	B.1.2.2.2.1.1.1.1.1.2.2	0.285876993166287	.	178200001	178520000	#9191FF	1	0.375
chr1	178520001	178720000	A.1.2.2.2.1.1.2.2.2.2.1.2	0.765375854214123	.	178520001	178720000	#FF4848	1	0.875
chr1	178720001	179000000	A.2.2.2.1.1.2.2.2.2.1.1.2	0.507972665148064	.	178720001	179000000	#FFDADA	1	0.625
chr1	179000001	179360000	A.1.2.2.1.1.1.2.1.1.1	0.814350797266515	.	179000001	179360000	#FF4848	1	0.875
chr1	179360001	179840000	B.1.2.2.2.1.1.1.1.1.2.1	0.287015945330296	.	179360001	179840000	#9191FF	1	0.375
chr1	179840001	180120000	A.1.1.2.1.1.2.2.1.1.2.1	0.962414578587699	.	179840001	180120000	#FF0000	1	1
chr1	180120001	180440000	A.1.2.2.2.1.1.2.2.2.2.1.1	0.766514806378132	.	180120001	180440000	#FF4848	1	0.875
chr1	180440001	181160000	A.1.1.2.1.1.2.1.2.2	0.964692482915718	.	180440001	181160000	#FF0000	1	1
chr1	181160001	181360000	B.1.1.1.2.2.1.1.1	0.43621867881549	.	181160001	181360000	#DADAFF	1	0.5
chr1	181360001	181760000	A.2.1.1.1.1.2.1.2.1.2.1	0.726651480637813	.	181360001	181760000	#FF9191	1	0.75
chr1	181760001	182000000	B.1.1.2.2.1.1.1.2.1	0.406605922551253	.	181760001	182000000	#DADAFF	1	0.5
chr1	182000001	182320000	A.2.2.1.1.1.2.2.2.2	0.570615034168565	.	182000001	182320000	#FFDADA	1	0.625
chr1	182320001	182560000	A.2.1.1.1.1.2.1.2.1.2.2	0.725512528473804	.	182320001	182560000	#FF9191	1	0.75
chr1	182560001	182840000	A.1.1.2.1.1.2.2.2.2.1.1	0.957858769931663	.	182560001	182840000	#FF0000	1	1
chr1	182840001	182960000	A.2.1.1.1.2.1.2.2.1.2	0.697038724373576	.	182840001	182960000	#FF9191	1	0.75
chr1	182960001	183120000	A.1.1.2.2.2.2.1.2.2.1.2	0.904328018223235	.	182960001	183120000	#FF0000	1	1
chr1	183120001	183440000	A.1.2.2.2.1.1.2.2.2.2.2	0.764236902050114	.	183120001	183440000	#FF4848	1	0.875
chr1	183440001	183640000	A.1.1.2.1.1.2.2.1.1.2.2	0.96127562642369	.	183440001	183640000	#FF0000	1	1
chr1	183640001	183920000	A.1.1.2.1.1.2.2.1.1.1	0.963553530751708	.	183640001	183920000	#FF0000	1	1
chr1	183920001	184200000	A.2.1.2.2.1.2.1.1.2	0.608200455580866	.	183920001	184200000	#FF9191	1	0.75
chr1	184200001	184360000	B.1.1.1.1.1.2.2.2	0.453302961275626	.	184200001	184360000	#DADAFF	1	0.5
chr1	184360001	184640000	A.2.1.2.2.1.1.1.2.1.2	0.619589977220957	.	184360001	184640000	#FF9191	1	0.75
chr1	184640001	184920000	A.1.1.2.1.1.2.1.1.1.2.2	0.968109339407745	.	184640001	184920000	#FF0000	1	1
chr1	184920001	185160000	A.1.2.1.1.2.1.1.2.2.2.2	0.864464692482916	.	184920001	185160000	#FF4848	1	0.875
chr1	185160001	185400000	A.1.2.1.2.2.2.2.2.1	0.821184510250569	.	185160001	185400000	#FF4848	1	0.875
chr1	185400001	185680000	A.2.1.1.1.2.1.1.1.1	0.712984054669704	.	185400001	185680000	#FF9191	1	0.75
chr1	185680001	186120000	B.2.2.1.2.1.1.1.1.1	0.0694760820045558	.	185680001	186120000	#0000FF	1	0.125
chr1	186120001	186280000	B.1.1.2.2.2.2.1.1.2	0.374715261958998	.	186120001	186280000	#DADAFF	1	0.5
chr1	186280001	186440000	A.1.2.2.1.1.1.2.2	0.810933940774487	.	186280001	186440000	#FF4848	1	0.875
chr1	186440001	186720000	A.2.1.1.1.2.1.1.2.2	0.706150341685649	.	186440001	186720000	#FF9191	1	0.75
chr1	186720001	186920000	A.1.2.1.1.2.1.1.1.2.1	0.875854214123007	.	186720001	186920000	#FF4848	1	0.875
chr1	186920001	187240000	B.1.2.1.2.2.1.1.1.1	0.337129840546697	.	186920001	187240000	#9191FF	1	0.375
chr1	187240001	187360000	B.2.1.1.2.1.1.1.2	0.199316628701595	.	187240001	187360000	#4848FF	1	0.25
chr1	187360001	187480000	B.2.1.1.2.1.2.2.1.2.2	0.191343963553531	.	187360001	187480000	#4848FF	1	0.25
chr1	187480001	187680000	B.2.1.2.2.2.2.2.2.2	0.107061503416856	.	187480001	187680000	#4848FF	1	0.25
chr1	187680001	187880000	B.2.1.2.2.2.2.2.1	0.111617312072893	.	187680001	187880000	#4848FF	1	0.25
chr1	187880001	188040000	B.1.2.1.2.2.1.1.1.2	0.335990888382688	.	187880001	188040000	#9191FF	1	0.375
chr1	188040001	188200000	B.2.1.2.2.2.1.2.2.1.1	0.121867881548975	.	188040001	188200000	#4848FF	1	0.25
chr1	188200001	188440000	B.2.2.1.2.2.1.1.2.1.2	0.0455580865603645	.	188200001	188440000	#0000FF	1	0.125
chr1	188440001	188600000	B.2.2.1.2.1.1.2.1.1.2.1	0.0637813211845103	.	188440001	188600000	#0000FF	1	0.125
chr1	188600001	188920000	B.2.2.1.2.2.1.1.2.2.1	0.0444191343963554	.	188600001	188920000	#0000FF	1	0.125
chr1	188920001	189040000	B.2.2.1.2.1.1.2.2.1	0.0592255125284738	.	188920001	189040000	#0000FF	1	0.125
chr1	189040001	189200000	B.2.1.2.2.2.1.2.2.2.2	0.118451025056948	.	189040001	189200000	#4848FF	1	0.25
chr1	189200001	189440000	B.2.2.2.1.1.1.1.2.1	0.0261958997722096	.	189200001	189440000	#0000FF	1	0.125
chr1	189440001	189560000	B.2.1.2.2.2.1.1	0.127562642369021	.	189440001	189560000	#4848FF	1	0.25
chr1	189560001	189760000	B.2.1.2.2.2.2.2.2.1.2.2	0.108200455580866	.	189560001	189760000	#4848FF	1	0.25
chr1	189760001	190080000	B.2.2.1.2.2.1.1.2.1.1	0.0466970387243736	.	189760001	190080000	#0000FF	1	0.125
chr1	190080001	190240000	B.2.2.1.2.1.1.1.2.1	0.0671981776765376	.	190080001	190240000	#0000FF	1	0.125
chr1	190240001	190440000	B.2.1.1.2.1.2.2.1.2.1.2	0.19248291571754	.	190240001	190440000	#4848FF	1	0.25
chr1	190440001	190760000	B.2.1.2.2.2.2.2.2.1.1	0.110478359908884	.	190440001	190760000	#4848FF	1	0.25
chr1	190760001	191080000	B.2.2.1.2.2.1.1.2.2.2.2	0.0421412300683371	.	190760001	191080000	#0000FF	1	0.125
chr1	191080001	191200000	B.1.2.2.2.2.1.1.1.2	0.265375854214123	.	191080001	191200000	#9191FF	1	0.375
chr1	191200001	191360000	B.2.1.2.2.2.2.2.2.1.2.1	0.109339407744875	.	191200001	191360000	#4848FF	1	0.25
chr1	191360001	191840000	B.2.2.1.2.2.1.1.2.2.2.1	0.0432801822323462	.	191360001	191840000	#0000FF	1	0.125
chr1	191840001	192000000	B.2.1.2.2.2.1.2.1.1.1	0.126423690205011	.	191840001	192000000	#4848FF	1	0.25
chr1	192000001	192200000	B.2.1.2.2.2.1.2.1.2.2	0.123006833712984	.	192000001	192200000	#4848FF	1	0.25
chr1	192200001	192440000	B.2.1.1.2.1.2.2.2.2.1	0.187927107061503	.	192200001	192440000	#4848FF	1	0.25
chr1	192440001	192600000	A.1.1.2.2.1.2.2.2	0.914578587699317	.	192440001	192600000	#FF0000	1	1
chr1	192600001	192800000	A.2.2.2.2.1.1.1.2	0.489749430523918	.	192600001	192800000	#FFDADA	1	0.625
chr1	192800001	192960000	A.2.1.2.2.1.2.1.2.1	0.607061503416856	.	192800001	192960000	#FF9191	1	0.75
chr1	192960001	193120000	A.1.2.1.1.2.1.2.1	0.863325740318907	.	192960001	193120000	#FF4848	1	0.875
chr1	193120001	193280000	A.2.1.1.1.1.2.2.1.1	0.723234624145786	.	193120001	193280000	#FF9191	1	0.75
chr1	193280001	193560000	B.1.1.1.1.1.2.1.2.1.2	0.456719817767654	.	193280001	193560000	#DADAFF	1	0.5
chr1	193560001	193640000	B.1.2.2.2.2.1.1.1.1	0.266514806378132	.	193560001	193640000	#9191FF	1	0.375
chr1	193640001	193840000	B.2.1.2.2.2.1.2.1.1.2	0.125284738041002	.	193640001	193840000	#4848FF	1	0.25
chr1	193840001	194080000	B.2.1.1.2.1.2.2.1.2.1.1	0.193621867881549	.	193840001	194080000	#4848FF	1	0.25
chr1	194080001	194320000	B.2.1.1.2.1.1.2	0.198177676537585	.	194080001	194320000	#4848FF	1	0.25
chr1	194320001	194720000	B.2.2.1.2.1.1.1.1.2	0.0683371298405467	.	194320001	194720000	#0000FF	1	0.125
chr1	194720001	194880000	B.2.1.1.2.1.1.1.1	0.200455580865604	.	194720001	194880000	#4848FF	1	0.25
chr1	194880001	195120000	B.2.1.2.2.2.1.2.1.2.1	0.124145785876993	.	194880001	195120000	#4848FF	1	0.25
chr1	195120001	195440000	B.2.2.1.2.1.1.2.1.2.1	0.061503416856492	.	195120001	195440000	#0000FF	1	0.125
chr1	195440001	195520000	B.2.1.2.2.2.1.2.2.2.1	0.119589977220957	.	195440001	195520000	#4848FF	1	0.25
chr1	195520001	195840000	B.2.2.1.2.1.1.2.1.1.2.2	0.0626423690205011	.	195520001	195840000	#0000FF	1	0.125
chr1	195840001	196080000	B.2.1.2.2.1.1.2.1	0.138952164009112	.	195840001	196080000	#4848FF	1	0.25
chr1	196080001	196520000	B.2.2.2.1.1.1.1.1.2	0.0273348519362187	.	196080001	196520000	#0000FF	1	0.125
chr1	196520001	196720000	B.2.1.2.2.2.1.2.2.1.2	0.120728929384966	.	196520001	196720000	#4848FF	1	0.25
chr1	196720001	197040000	B.2.1.1.2.1.2.2.1.1	0.194760820045558	.	196720001	197040000	#4848FF	1	0.25
chr1	197040001	197200000	A.2.2.1.1.1.2.2.1.1.2	0.57630979498861	.	197040001	197200000	#FFDADA	1	0.625
chr1	197200001	197480000	B.2.1.1.2.1.2.2.2.2.2	0.186788154897494	.	197200001	197480000	#4848FF	1	0.25
chr1	197480001	197680000	B.1.1.2.2.2.2.1.1.1.2	0.375854214123007	.	197480001	197680000	#DADAFF	1	0.5
chr1	197680001	197880000	B.1.1.1.1.1.2.1.2.1.1	0.457858769931663	.	197680001	197880000	#DADAFF	1	0.5
chr1	197880001	198120000	B.1.1.2.2.1.2.1.2.1	0.39749430523918	.	197880001	198120000	#DADAFF	1	0.5
chr1	198120001	198280000	A.1.2.1.2.2.2.2.2.2.2.2	0.817767653758542	.	198120001	198280000	#FF4848	1	0.875
chr1	198280001	198480000	A.2.2.1.1.1.2.2.1.1.1	0.57744874715262	.	198280001	198480000	#FFDADA	1	0.625
chr1	198480001	198720000	A.1.1.2.1.1.2.1.1.2	0.966970387243736	.	198480001	198720000	#FF0000	1	1
chr1	198720001	198880000	A.2.1.1.1.2.1.1.1.2.1	0.711845102505695	.	198720001	198880000	#FF9191	1	0.75
chr1	198880001	199160000	A.1.1.2.2.1.2.2.1	0.915717539863326	.	198880001	199160000	#FF0000	1	1
chr1	199160001	199640000	B.1.1.2.2.1.2.1.1	0.398633257403189	.	199160001	199640000	#DADAFF	1	0.5
chr1	199640001	199840000	B.2.1.1.2.1.2.1.1	0.197038724373576	.	199640001	199840000	#4848FF	1	0.25
chr1	199840001	200040000	B.1.2.2.2.1.1.2.2.1.1	0.277904328018223	.	199840001	200040000	#9191FF	1	0.375
chr1	200040001	200240000	A.2.2.2.1.1.1.1	0.522779043280182	.	200040001	200240000	#FFDADA	1	0.625
chr1	200240001	200520000	A.1.2.1.1.2.1.1.1.2.2.2.2	0.87129840546697	.	200240001	200520000	#FF4848	1	0.875
chr1	200520001	200880000	A.1.1.1.1.2.2.1.1	0.993166287015945	.	200520001	200880000	#FF0000	1	1
chr1	200880001	201160000	A.1.1.2.2.1.2.1.2	0.916856492027335	.	200880001	201160000	#FF0000	1	1
chr1	201160001	201400000	A.2.2.2.2.1.2.2	0.479498861047836	.	201160001	201400000	#FFDADA	1	0.625
chr1	201400001	201480000	A.2.1.1.1.2.1.2.2.1.1	0.698177676537585	.	201400001	201480000	#FF9191	1	0.75
chr1	201480001	201840000	A.2.1.2.2.2.1.2.2	0.592255125284738	.	201480001	201840000	#FF9191	1	0.75
chr1	201840001	202080000	A.2.1.1.1.1.2.1.1.2.1.2.1	0.732346241457859	.	201840001	202080000	#FF9191	1	0.75
chr1	202080001	202440000	A.1.2.2.1.1.2.2.2.1	0.802961275626424	.	202080001	202440000	#FF4848	1	0.875
chr1	202440001	202600000	A.1.2.1.2.1.1.2	0.849658314350797	.	202440001	202600000	#FF4848	1	0.875
chr1	202600001	202760000	A.2.1.1.1.1.2.1.1.2.1.1.1	0.734624145785877	.	202600001	202760000	#FF9191	1	0.75
chr1	202760001	203000000	A.1.1.2.1.2.2.1.1.2.2.1	0.943052391799544	.	202760001	203000000	#FF0000	1	1
chr1	203000001	203200000	A.2.2.1.2.1.2.1.1.2.2	0.544419134396355	.	203000001	203200000	#FFDADA	1	0.625
chr1	203200001	203320000	A.1.2.1.2.1.1.1	0.850797266514806	.	203200001	203320000	#FF4848	1	0.875
chr1	203320001	203680000	A.2.1.2.2.2.1.1.2.1	0.596810933940774	.	203320001	203680000	#FF9191	1	0.75
chr1	203680001	203880000	A.1.2.2.1.1.2.2.2.2	0.801822323462415	.	203680001	203880000	#FF4848	1	0.875
chr1	203880001	204040000	B.1.2.1.2.1.1.2.2.1	0.349658314350797	.	203880001	204040000	#9191FF	1	0.375
chr1	204040001	204360000	A.2.2.2.1.2.2.2.2	0.492027334851936	.	204040001	204360000	#FFDADA	1	0.625
chr1	204360001	204520000	A.1.1.2.1.2.2.2.1	0.939635535307517	.	204360001	204520000	#FF0000	1	1
chr1	204520001	204840000	A.2.1.2.2.2.1.1.2.2.2	0.594533029612756	.	204520001	204840000	#FF9191	1	0.75
chr1	204840001	205160000	A.2.2.1.2.1.2.1.1.1	0.546697038724374	.	204840001	205160000	#FFDADA	1	0.625
chr1	205160001	205280000	A.2.1.1.1.1.2.1.1.2.1.2.2	0.73120728929385	.	205160001	205280000	#FF9191	1	0.75
chr1	205280001	205560000	A.2.1.2.2.2.1.1.2.2.1	0.595671981776765	.	205280001	205560000	#FF9191	1	0.75
chr1	205560001	205720000	A.1.2.2.1.2.2.2.1.1	0.781321184510251	.	205560001	205720000	#FF4848	1	0.875
chr1	205720001	205920000	A.2.1.2.2.2.1.1.1.1.1	0.600227790432802	.	205720001	205920000	#FF9191	1	0.75
chr1	205920001	205960000	A.2.2.1.2.2.2.1	0.531890660592255	.	205920001	205960000	#FFDADA	1	0.625
chr1	206080001	206160000	A.2.2.1.2.2.2.1	0.531890660592255	.	206080001	206160000	#FFDADA	1	0.625
chr1	206160001	206360000	A.2.1.1.1.1.2.1.1.2.1.1.2	0.733485193621868	.	206160001	206360000	#FF9191	1	0.75
chr1	206480001	206600000	A.2.2.1.2.1.1.1.2	0.553530751708428	.	206480001	206600000	#FFDADA	1	0.625
chr1	206600001	207000000	A.1.1.1.1.2.2.1.2	0.992027334851936	.	206600001	207000000	#FF0000	1	1
chr1	207000001	207200000	A.1.1.2.1.2.2.1.1.2.2.2	0.941913439635535	.	207000001	207200000	#FF0000	1	1
chr1	207200001	207280000	A.2.1.1.1.1.2.1.1.1	0.735763097949886	.	207200001	207280000	#FF9191	1	0.75
chr1	207280001	207480000	A.2.2.1.2.1.2.1.1.2.1	0.545558086560364	.	207280001	207480000	#FFDADA	1	0.625
chr1	207480001	207760000	A.1.2.1.2.2.2.1.1.1.2	0.825740318906606	.	207480001	207760000	#FF4848	1	0.875
chr1	207760001	208160000	A.1.2.1.2.2.2.1.1.1.1	0.826879271070615	.	207760001	208160000	#FF4848	1	0.875
chr1	208160001	208480000	A.2.2.2.1.1.2.1.2	0.515945330296128	.	208160001	208480000	#FFDADA	1	0.625
chr1	208480001	208800000	B.1.2.2.2.1.1.1.1.1.1	0.288154897494305	.	208480001	208800000	#9191FF	1	0.375
chr1	208800001	208920000	B.1.1.2.2.1.2.2.2.2	0.387243735763098	.	208800001	208920000	#DADAFF	1	0.5
chr1	208920001	209160000	B.1.1.1.2.2.2.2.2	0.425968109339408	.	208920001	209160000	#DADAFF	1	0.5
chr1	209160001	209360000	A.1.2.2.2.1.1.2.2.2.1.1	0.76879271070615	.	209160001	209360000	#FF4848	1	0.875
chr1	209360001	209520000	B.1.2.1.2.2.1.2.1.1.2	0.330296127562642	.	209360001	209520000	#9191FF	1	0.375
chr1	209520001	209760000	B.1.2.2.2.1.1.1.2.2	0.281321184510251	.	209520001	209760000	#9191FF	1	0.375
chr1	209760001	210040000	A.2.1.1.1.1.2.2.2.1.1	0.718678815489749	.	209760001	210040000	#FF9191	1	0.75
chr1	210040001	210480000	B.2.1.2.2.1.2.1.1.1.1	0.136674259681093	.	210040001	210480000	#4848FF	1	0.25
chr1	210480001	210600000	B.1.1.1.2.2.2.2.1	0.427107061503417	.	210480001	210600000	#DADAFF	1	0.5
chr1	210600001	211000000	B.2.1.1.2.2.1.2.2	0.182232346241458	.	210600001	211000000	#4848FF	1	0.25
chr1	211000001	211400000	B.2.1.1.2.2.2.2	0.173120728929385	.	211000001	211400000	#4848FF	1	0.25
chr1	211400001	211680000	A.1.2.1.1.2.1.2.2.2	0.859908883826879	.	211400001	211680000	#FF4848	1	0.875
chr1	211680001	211880000	A.1.2.1.1.2.1.1.1.1	0.876993166287016	.	211680001	211880000	#FF4848	1	0.875
chr1	211880001	212280000	A.1.1.1.2.1.1.1.2	0.988610478359909	.	211880001	212280000	#FF0000	1	1
chr1	212280001	212520000	A.1.1.2.1.1.2.1.2.1	0.965831435079727	.	212280001	212520000	#FF0000	1	1
chr1	212520001	213000000	A.1.1.1.1.1.1.1	1	.	212520001	213000000	#FF0000	1	1
chr1	213000001	213240000	A.1.1.1.2.2.2.2.1	0.978359908883827	.	213000001	213240000	#FF0000	1	1
chr1	213240001	213520000	A.2.2.1.1.1.2.2.1.2	0.575170842824601	.	213240001	213520000	#FFDADA	1	0.625
chr1	213520001	213800000	B.2.1.2.2.1.2.1.1.1.2	0.135535307517084	.	213520001	213800000	#4848FF	1	0.25
chr1	213800001	214200000	B.2.2.1.2.1.2.2.2.2.2	0.05125284738041	.	213800001	214200000	#0000FF	1	0.125
chr1	214200001	214400000	B.2.1.1.2.2.2.1.1.1.2	0.178815489749431	.	214200001	214400000	#4848FF	1	0.25
chr1	214400001	214560000	B.1.1.2.2.1.2.2.1.2.2	0.391799544419134	.	214400001	214560000	#DADAFF	1	0.5
chr1	214560001	214840000	B.1.2.1.2.1.1.1.2.1	0.355353075170843	.	214560001	214840000	#9191FF	1	0.375
chr1	214840001	215080000	B.2.2.1.2.2.1.1.1.2.2	0.0478359908883827	.	214840001	215080000	#0000FF	1	0.125
chr1	215080001	215240000	B.2.1.1.2.1.2.2.2.1.1	0.190205011389522	.	215080001	215240000	#4848FF	1	0.25
chr1	215240001	215680000	B.2.2.2.1.1.1.1.1.1	0.0284738041002278	.	215240001	215680000	#0000FF	1	0.125
chr1	215680001	215840000	B.1.2.1.2.2.1.1.2.1.1	0.334851936218679	.	215680001	215840000	#9191FF	1	0.375
chr1	215840001	216240000	B.2.2.1.2.2.1.2.2.2.1.1	0.0353075170842825	.	215840001	216240000	#0000FF	1	0.125
chr1	216240001	216440000	B.2.1.2.2.2.2.1.2.2.1	0.113895216400911	.	216240001	216440000	#4848FF	1	0.25
chr1	216440001	216640000	B.2.2.1.2.1.1.2.1.2.2	0.0603644646924829	.	216440001	216640000	#0000FF	1	0.125
chr1	216640001	216920000	B.2.2.2.1.1.1.1.2.2	0.0250569476082005	.	216640001	216920000	#0000FF	1	0.125
chr1	216920001	217080000	B.2.1.2.2.1.1.1.2.2	0.140091116173121	.	216920001	217080000	#4848FF	1	0.25
chr1	217080001	217280000	B.2.1.2.2.2.2.1.2.1.1	0.116173120728929	.	217080001	217280000	#4848FF	1	0.25
chr1	217280001	217600000	B.2.1.2.2.2.2.1.2.1.2	0.11503416856492	.	217280001	217600000	#4848FF	1	0.25
chr1	217600001	217840000	A.2.2.2.2.1.2.1.1.2	0.485193621867882	.	217600001	217840000	#FFDADA	1	0.625
chr1	217840001	218200000	B.2.2.1.2.2.1.2.1.1.1	0.041002277904328	.	217840001	218200000	#0000FF	1	0.125
chr1	218200001	218400000	B.2.1.2.2.2.2.1.1	0.117312072892938	.	218200001	218400000	#4848FF	1	0.25
chr1	218400001	218560000	B.1.1.2.2.1.2.1.2.2	0.396355353075171	.	218400001	218560000	#DADAFF	1	0.5
chr1	218560001	218720000	B.1.2.2.2.2.1.2.1	0.263097949886105	.	218560001	218720000	#9191FF	1	0.375
chr1	218720001	219240000	B.2.1.2.2.1.1.2.2	0.137813211845103	.	218720001	219240000	#4848FF	1	0.25
chr1	219240001	219400000	A.2.1.2.2.1.2.1.2.2.1	0.605922551252847	.	219240001	219400000	#FF9191	1	0.75
chr1	219400001	219560000	B.1.1.2.2.2.2.1.1.1.1	0.376993166287016	.	219400001	219560000	#DADAFF	1	0.5
chr1	219560001	219720000	A.2.1.2.2.1.2.1.2.2.2	0.604783599088838	.	219560001	219720000	#FF9191	1	0.75
chr1	219720001	220120000	B.1.2.1.2.2.1.1.2.2	0.332574031890661	.	219720001	220120000	#9191FF	1	0.375
chr1	220120001	220320000	A.1.2.1.2.2.2.2.2.2.1	0.82004555808656	.	220120001	220320000	#FF4848	1	0.875
chr1	220320001	220480000	A.1.2.1.2.2.2.2.2.2.2.1	0.818906605922551	.	220320001	220480000	#FF4848	1	0.875
chr1	220480001	220720000	B.1.2.1.2.1.1.1.2.2	0.354214123006834	.	220480001	220720000	#9191FF	1	0.375
chr1	220720001	220880000	B.1.2.2.2.1.1.2.1.1	0.280182232346241	.	220720001	220880000	#9191FF	1	0.375
chr1	220880001	221000000	B.1.2.1.2.1.1.2.1.1.1	0.353075170842825	.	220880001	221000000	#9191FF	1	0.375
chr1	221000001	221160000	B.2.1.1.2.2.2.1.2.2	0.174259681093394	.	221000001	221160000	#4848FF	1	0.25
chr1	221160001	221320000	B.1.2.1.2.2.1.1.2.1.2	0.33371298405467	.	221160001	221320000	#9191FF	1	0.375
chr1	221320001	221640000	B.2.1.2.2.1.2.2.1.1	0.132118451025057	.	221320001	221640000	#4848FF	1	0.25
chr1	221640001	221840000	A.2.2.2.2.1.2.1.2.1.1	0.484054669703872	.	221640001	221840000	#FFDADA	1	0.625
chr1	221840001	222000000	A.1.2.1.1.2.1.1.1.2.2.2.1	0.87243735763098	.	221840001	222000000	#FF4848	1	0.875
chr1	222000001	222200000	A.2.1.1.1.1.2.2.1.2.2.2	0.719817767653758	.	222000001	222200000	#FF9191	1	0.75
chr1	222200001	222680000	B.1.2.2.2.1.1.1.1.2	0.284738041002278	.	222200001	222680000	#9191FF	1	0.375
chr1	222680001	223000000	A.1.2.2.2.1.1.1.2.1	0.773348519362187	.	222680001	223000000	#FF4848	1	0.875
chr1	223000001	223240000	B.1.2.1.2.2.1.2.2.2.1.2	0.324601366742597	.	223000001	223240000	#9191FF	1	0.375
chr1	223240001	223360000	B.1.2.1.2.1.1.2.1.1.2	0.351936218678815	.	223240001	223360000	#9191FF	1	0.375
chr1	223360001	223680000	B.2.1.1.2.2.2.1.1.1.1.2	0.17995444191344	.	223360001	223680000	#4848FF	1	0.25
chr1	223680001	223800000	B.1.1.2.2.2.2.2.1	0.37129840546697	.	223680001	223800000	#DADAFF	1	0.5
chr1	223800001	224080000	A.2.2.1.1.2.2.2.2	0.560364464692483	.	223800001	224080000	#FFDADA	1	0.625
chr1	224080001	224200000	B.1.1.1.1.1.2.1.1.1	0.460136674259681	.	224080001	224200000	#DADAFF	1	0.5
chr1	224200001	224320000	A.2.2.2.1.1.1.2.1	0.521640091116173	.	224200001	224320000	#FFDADA	1	0.625
chr1	224320001	224680000	A.1.1.2.1.1.2.1.1.1.1	0.970387243735763	.	224320001	224680000	#FF0000	1	1
chr1	224680001	224880000	B.1.1.2.2.1.2.2.1.1	0.395216400911162	.	224680001	224880000	#DADAFF	1	0.5
chr1	224880001	225080000	A.2.2.2.2.1.2.1.2.1.2	0.482915717539863	.	224880001	225080000	#FFDADA	1	0.625
chr1	225080001	225560000	B.2.2.1.2.2.2.1.2	0.030751708428246	.	225080001	225560000	#0000FF	1	0.125
chr1	225560001	225680000	A.2.1.1.1.2.1.1.1.2.2	0.710706150341686	.	225560001	225680000	#FF9191	1	0.75
chr1	225680001	225920000	B.1.1.1.2.2.2.1.1.1	0.431662870159453	.	225680001	225920000	#DADAFF	1	0.5
chr1	225920001	226200000	A.1.2.1.1.2.1.2.2.1.2	0.861047835990888	.	225920001	226200000	#FF4848	1	0.875
chr1	226200001	226400000	A.1.1.1.2.2.2.1.1	0.980637813211845	.	226200001	226400000	#FF0000	1	1
chr1	226400001	226600000	A.1.1.2.1.2.2.1.1.2.1	0.944191343963554	.	226400001	226600000	#FF0000	1	1
chr1	226600001	226840000	A.2.1.2.2.2.1.1.1.2	0.597949886104784	.	226600001	226840000	#FF9191	1	0.75
chr1	226840001	227160000	A.1.1.1.2.2.2.2.2	0.977220956719818	.	226840001	227160000	#FF0000	1	1
chr1	227160001	227440000	B.1.1.1.2.2.2.1.1.2	0.430523917995444	.	227160001	227440000	#DADAFF	1	0.5
chr1	227440001	227760000	B.1.2.1.2.2.1.2.2.1.2	0.326879271070615	.	227440001	227760000	#9191FF	1	0.375
chr1	227760001	227920000	B.1.2.1.2.2.1.2.2.1.1	0.328018223234624	.	227760001	227920000	#9191FF	1	0.375
chr1	227920001	228240000	B.1.1.2.2.1.2.2.2.1.2	0.388382687927107	.	227920001	228240000	#DADAFF	1	0.5
chr1	228240001	228400000	A.2.1.1.1.2.1.2.2.2	0.695899772209567	.	228240001	228400000	#FF9191	1	0.75
chr1	228400001	228560000	B.1.1.2.2.2.2.2.2	0.370159453302961	.	228400001	228560000	#DADAFF	1	0.5
chr1	228560001	228800000	A.2.2.1.1.1.2.2.2.1.2	0.571753986332574	.	228560001	228800000	#FFDADA	1	0.625
chr1	228800001	229120000	B.1.2.1.2.2.1.2.1.1.1	0.331435079726651	.	228800001	229120000	#9191FF	1	0.375
chr1	229120001	229360000	B.1.2.1.2.1.1.1.1	0.356492027334852	.	229120001	229360000	#9191FF	1	0.375
chr1	229360001	229600000	A.2.1.1.1.1.2.1.1.2.2	0.730068337129841	.	229360001	229600000	#FF9191	1	0.75
chr1	229600001	229800000	A.1.2.2.1.1.2.2.1.1	0.805239179954442	.	229600001	229800000	#FF4848	1	0.875
chr1	229800001	230000000	A.2.2.2.1.1.2.1.1.2	0.517084282460137	.	229800001	230000000	#FFDADA	1	0.625
chr1	230000001	230160000	A.2.2.2.1.1.2.1.1.1	0.518223234624146	.	230000001	230160000	#FFDADA	1	0.625
chr1	230160001	230480000	A.1.2.1.2.2.2.1.2	0.823462414578588	.	230160001	230480000	#FF4848	1	0.875
chr1	230480001	230680000	B.1.2.2.2.1.1.1.2.1.1	0.283599088838269	.	230480001	230680000	#9191FF	1	0.375
chr1	230680001	231000000	B.1.1.2.2.1.2.2.2.1.1.1	0.390660592255125	.	230680001	231000000	#DADAFF	1	0.5
chr1	231000001	231200000	A.2.1.2.2.2.1.2.1	0.593394077448747	.	231000001	231200000	#FF9191	1	0.75
chr1	231200001	231360000	B.1.1.2.2.1.2.2.1.2.1.1	0.394077448747153	.	231200001	231360000	#DADAFF	1	0.5
chr1	231360001	231520000	A.1.2.2.2.1.1.1.2.2	0.772209567198178	.	231360001	231520000	#FF4848	1	0.875
chr1	231520001	231760000	A.1.2.2.2.1.1.1.1	0.774487471526196	.	231520001	231760000	#FF4848	1	0.875
chr1	231760001	232000000	B.1.2.1.2.1.1.2.2.2	0.348519362186788	.	231760001	232000000	#9191FF	1	0.375
chr1	232000001	232400000	B.2.2.1.2.1.2.2.1	0.0558086560364465	.	232000001	232400000	#0000FF	1	0.125
chr1	232400001	232800000	B.2.1.2.2.1.2.2.1.2	0.130979498861048	.	232400001	232800000	#4848FF	1	0.25
chr1	232800001	233000000	B.2.1.1.2.2.1.1.1	0.185649202733485	.	232800001	233000000	#4848FF	1	0.25
chr1	233000001	233480000	B.1.1.1.2.2.2.1.2.1	0.429384965831435	.	233000001	233480000	#DADAFF	1	0.5
chr1	233480001	233680000	B.1.2.1.2.2.1.2.2.2.1.1	0.325740318906606	.	233480001	233680000	#9191FF	1	0.375
chr1	233680001	233880000	B.1.1.1.2.2.2.1.2.2	0.428246013667426	.	233680001	233880000	#DADAFF	1	0.5
chr1	233880001	234000000	B.1.2.2.2.1.1.2.1.2	0.279043280182232	.	233880001	234000000	#9191FF	1	0.375
chr1	234000001	234240000	B.1.2.2.2.1.1.1.2.1.2	0.28246013667426	.	234000001	234240000	#9191FF	1	0.375
chr1	234240001	234520000	A.2.2.1.1.1.2.2.2.1.1.1	0.574031890660592	.	234240001	234520000	#FFDADA	1	0.625
chr1	234520001	234840000	A.1.1.1.2.1.1.1.1	0.989749430523918	.	234520001	234840000	#FF0000	1	1
chr1	234840001	235000000	A.1.1.2.1.2.2.1.1.1	0.945330296127563	.	234840001	235000000	#FF0000	1	1
chr1	235000001	235160000	A.1.1.2.1.2.2.1.2	0.940774487471526	.	235000001	235160000	#FF0000	1	1
chr1	235160001	235200000	A.1.1.1.1.1.1.2	0.998861047835991	.	235160001	235200000	#FF0000	1	1
chr1	235240001	235680000	A.1.1.1.1.1.1.2	0.998861047835991	.	235240001	235680000	#FF0000	1	1
chr1	235680001	235920000	A.2.1.1.1.1.2.2.2.2.2	0.714123006833713	.	235680001	235920000	#FF9191	1	0.75
chr1	235920001	236160000	A.1.1.2.2.1.2.1.1.2.1	0.919134396355353	.	235920001	236160000	#FF0000	1	1
chr1	236160001	236480000	A.1.2.1.1.2.1.1.1.2.2.1.1	0.874715261958998	.	236160001	236480000	#FF4848	1	0.875
chr1	236480001	236800000	A.2.1.1.1.1.2.2.2.2.1	0.715261958997722	.	236480001	236800000	#FF9191	1	0.75
chr1	236800001	236920000	B.1.2.1.2.1.1.2.1.2	0.350797266514806	.	236800001	236920000	#9191FF	1	0.375
chr1	236920001	237080000	A.2.2.2.2.1.2.1.1.1.2	0.486332574031891	.	236920001	237080000	#FFDADA	1	0.625
chr1	237080001	237320000	B.2.1.1.2.2.2.1.1.1.1.1	0.181093394077449	.	237080001	237320000	#4848FF	1	0.25
chr1	237320001	237520000	B.2.1.2.2.1.1.1.2.1	0.14123006833713	.	237320001	237520000	#4848FF	1	0.25
chr1	237520001	237760000	B.2.1.2.2.2.2.1.2.2.2	0.112756264236902	.	237520001	237760000	#4848FF	1	0.25
chr1	237760001	237920000	B.2.2.1.2.1.1.2.1.1.1	0.0649202733485194	.	237760001	237920000	#0000FF	1	0.125
chr1	237920001	238240000	B.2.2.1.2.2.1.2.1.1.2	0.0398633257403189	.	237920001	238240000	#0000FF	1	0.125
chr1	238240001	238480000	B.2.2.1.2.2.1.2.2.2.2	0.0330296127562642	.	238240001	238480000	#0000FF	1	0.125
chr1	238480001	238720000	B.2.2.1.2.2.1.2.2.1.1	0.0375854214123007	.	238480001	238720000	#0000FF	1	0.125
chr1	238720001	239040000	B.2.2.2.1.2.2.2.2	0.00455580865603645	.	238720001	239040000	#0000FF	1	0.125
chr1	239040001	239160000	B.2.2.1.2.2.1.2.2.1.2	0.0364464692482916	.	239040001	239160000	#0000FF	1	0.125
chr1	239160001	239280000	B.2.2.1.2.2.1.1.1.1	0.0501138952164009	.	239160001	239280000	#0000FF	1	0.125
chr1	239280001	239440000	B.2.2.2.1.1.1.2.1	0.0239179954441913	.	239280001	239440000	#0000FF	1	0.125
chr1	239440001	240080000	B.2.2.2.2.1.1	0.00341685649202733	.	239440001	240080000	#0000FF	1	0.125
chr1	240080001	240360000	B.2.2.1.2.2.1.2.1.2	0.0387243735763098	.	240080001	240360000	#0000FF	1	0.125
chr1	240360001	240760000	B.2.2.2.1.1.1.2.2	0.0227790432801822	.	240360001	240760000	#0000FF	1	0.125
chr1	240760001	241120000	B.2.2.1.2.2.1.2.2.2.1.2	0.0341685649202733	.	240760001	241120000	#0000FF	1	0.125
chr1	241120001	241640000	B.2.2.1.2.1.2.2.2.1	0.0546697038724374	.	241120001	241640000	#0000FF	1	0.125
chr1	241640001	241840000	A.2.1.1.1.1.2.2.1.2.2.1	0.720956719817768	.	241640001	241840000	#FF9191	1	0.75
chr1	241840001	242000000	B.1.1.1.1.1.2.1.2.2	0.455580865603645	.	241840001	242000000	#DADAFF	1	0.5
chr1	242000001	242080000	A.2.2.2.1.1.1.2.2.2	0.519362186788155	.	242000001	242080000	#FFDADA	1	0.625
chr1	242080001	242560000	B.2.1.1.2.2.2.1.1.2.1	0.177676537585421	.	242080001	242560000	#4848FF	1	0.25
chr1	242560001	242840000	B.2.1.1.2.2.2.1.1.2.2	0.176537585421412	.	242560001	242840000	#4848FF	1	0.25
chr1	242840001	243200000	B.2.1.1.2.2.1.1.2	0.184510250569476	.	242840001	243200000	#4848FF	1	0.25
chr1	243240001	243640000	A.1.2.1.1.2.1.2.2.1.1	0.862186788154897	.	243240001	243640000	#FF4848	1	0.875
chr1	243640001	243840000	A.1.2.1.1.2.1.1.1.2.2.1.2	0.873576309794989	.	243640001	243840000	#FF4848	1	0.875
chr1	243840001	244040000	A.2.1.1.1.1.2.2.1.2.1	0.722095671981777	.	243840001	244040000	#FF9191	1	0.75
chr1	244040001	244400000	A.2.2.1.1.2.2.2.1	0.561503416856492	.	244040001	244400000	#FFDADA	1	0.625
chr1	244400001	244640000	A.1.2.2.1.1.1.2.1.1.2	0.813211845102506	.	244400001	244640000	#FF4848	1	0.875
chr1	244640001	244800000	B.1.1.1.1.1.2.1.1.2	0.458997722095672	.	244640001	244800000	#DADAFF	1	0.5
chr1	244800001	244960000	A.2.1.2.2.1.1.1.1	0.621867881548975	.	244800001	244960000	#FF9191	1	0.75
chr1	244960001	245200000	A.1.1.2.2.1.2.1.1.2.2	0.917995444191344	.	244960001	245200000	#FF0000	1	1
chr1	245200001	245560000	B.1.1.2.2.1.2.2.2.1.1.2	0.389521640091116	.	245200001	245560000	#DADAFF	1	0.5
chr1	245560001	245720000	B.1.2.1.2.2.1.2.2.2.2	0.323462414578588	.	245560001	245720000	#9191FF	1	0.375
chr1	245720001	245880000	B.1.1.2.2.1.2.2.1.2.1.2	0.392938496583144	.	245720001	245880000	#DADAFF	1	0.5
chr1	245880001	246080000	A.2.2.2.2.1.2.1.2.2.1	0.481776765375854	.	245880001	246080000	#FFDADA	1	0.625
chr1	246080001	246240000	A.2.2.2.2.1.2.1.1.1.1	0.4874715261959	.	246080001	246240000	#FFDADA	1	0.625
chr1	246240001	246400000	A.2.2.2.2.1.2.1.2.2.2	0.480637813211845	.	246240001	246400000	#FFDADA	1	0.625
chr1	246400001	246680000	A.2.2.1.1.1.2.2.2.1.1.2	0.572892938496583	.	246400001	246680000	#FFDADA	1	0.625
chr1	246680001	246840000	A.1.2.2.1.1.1.1.2	0.815489749430524	.	246680001	246840000	#FF4848	1	0.875
chr1	246840001	247120000	A.2.1.1.1.2.1.1.2.1.2	0.707289293849658	.	246840001	247120000	#FF9191	1	0.75
chr1	247120001	247480000	A.2.2.2.2.1.1.1.1	0.490888382687927	.	247120001	247480000	#FFDADA	1	0.625
chr1	247480001	247680000	A.2.2.2.1.1.1.2.2.1	0.520501138952164	.	247480001	247680000	#FFDADA	1	0.625
chr1	247680001	248080000	B.2.2.1.2.2.1.1.1.2.1	0.0489749430523918	.	247680001	248080000	#0000FF	1	0.125
chr1	248080001	248320000	B.2.2.1.2.1.1.1.2.2	0.0660592255125285	.	248080001	248320000	#0000FF	1	0.125
chr1	248320001	248560000	B.2.1.1.2.1.2.2.2.1.2	0.189066059225513	.	248320001	248560000	#4848FF	1	0.25
chr1	248560001	248640000	A.2.1.1.1.2.1.1.2.1.1.2	0.708428246013667	.	248560001	248640000	#FF9191	1	0.75
chr1	248680001	248920000	A.2.1.1.1.2.1.1.2.1.1.2	0.708428246013667	.	248680001	248920000	#FF9191	1	0.75
chr1	249040001	249120000	A.2.1.1.1.2.1.1.2.1.1.2	0.708428246013667	.	249040001	249120000	#FF9191	1	0.75
chr1	249120001	249240000	A.2.1.1.1.2.1.1.2.1.1.1	0.709567198177677	.	249120001	249240000	#FF9191	1	0.75
chr2	1	200000	B.2.1.1.1.2.1.2.2.1.1	0.268935236004391	.	1	200000	#4848FF	1	0.25
chr2	200001	320000	B.1.1.1.1.1.1.2	0.500548847420417	.	200001	320000	#DADAFF	1	0.5
chr2	320001	440000	B.1.2.2.1.2.2.1.1.2	0.329308452250274	.	320001	440000	#9191FF	1	0.375
chr2	440001	600000	B.1.2.2.1.2.2.1.1.1.1.2	0.331503841931943	.	440001	600000	#9191FF	1	0.375
chr2	600001	720000	B.1.1.1.1.1.1.1	0.501646542261251	.	600001	720000	#DADAFF	1	0.5
chr2	760001	800000	B.1.1.1.1.1.1.1	0.501646542261251	.	760001	800000	#DADAFF	1	0.5
chr2	800001	1040000	B.2.1.1.1.2.1.1.1.2.2.1	0.275521405049396	.	800001	1040000	#4848FF	1	0.25
chr2	1040001	1480000	B.2.2.1.2.2.1.1.1.2.2	0.0581778265642151	.	1040001	1480000	#0000FF	1	0.125
chr2	1480001	1760000	B.2.1.1.2.2.1.2.1.1	0.227222832052689	.	1480001	1760000	#4848FF	1	0.25
chr2	1760001	1960000	B.2.1.1.1.2.1.1.1.2.2.2	0.274423710208562	.	1760001	1960000	#4848FF	1	0.25
chr2	1960001	2240000	B.2.2.1.2.2.1.1.1.2.1	0.0592755214050494	.	1960001	2240000	#0000FF	1	0.125
chr2	2240001	2480000	B.2.2.1.1.1.2.2.1.2.1	0.102085620197585	.	2240001	2480000	#0000FF	1	0.125
chr2	2480001	2720000	B.1.2.2.1.2.2.1.2.2	0.327113062568606	.	2480001	2720000	#9191FF	1	0.375
chr2	2760001	2840000	B.1.2.2.1.2.2.1.2.2	0.327113062568606	.	2760001	2840000	#9191FF	1	0.375
chr2	2840001	3000000	A.2.2.1.2.1.1.1.2.2	0.571899012074643	.	2840001	3000000	#FFDADA	1	0.625
chr2	3000001	3160000	B.1.1.2.1.1.2.2.1.1	0.443468715697036	.	3000001	3160000	#DADAFF	1	0.5
chr2	3160001	3360000	A.2.1.2.1.1.1.2.1.2	0.65642151481888	.	3160001	3360000	#FF9191	1	0.75
chr2	3360001	3440000	A.2.1.1.2.1.2.1.1.1.2	0.690450054884742	.	3360001	3440000	#FF9191	1	0.75
chr2	3440001	3680000	A.1.2.2.2.1.1.1.2.2	0.754116355653128	.	3440001	3680000	#FF4848	1	0.875
chr2	3680001	3960000	B.1.2.2.1.2.2.1.2.1	0.32821075740944	.	3680001	3960000	#9191FF	1	0.375
chr2	3960001	4040000	B.1.2.2.2.2.2.2.1	0.301866081229418	.	3960001	4040000	#9191FF	1	0.375
chr2	4040001	4480000	B.2.2.2.2.1.2.1.1	0.00658616904500549	.	4040001	4480000	#0000FF	1	0.125
chr2	4480001	4920000	B.2.2.2.2.1.2.1.2	0.00548847420417124	.	4480001	4920000	#0000FF	1	0.125
chr2	4920001	5040000	B.2.1.2.1.2.1.2.2.2.1.2	0.169045005488474	.	4920001	5040000	#4848FF	1	0.25
chr2	5120001	5440000	B.2.2.2.1.2.2.2	0.013172338090011	.	5120001	5440000	#0000FF	1	0.125
chr2	5440001	5760000	B.2.2.2.1.1.2.1.1.1	0.0318331503841932	.	5440001	5760000	#0000FF	1	0.125
chr2	5760001	6040000	B.2.2.1.1.1.2.1.1	0.111964873765093	.	5760001	6040000	#0000FF	1	0.125
chr2	6040001	6280000	B.2.1.1.1.2.1.1.1.2.1	0.276619099890231	.	6040001	6280000	#4848FF	1	0.25
chr2	6280001	6360000	B.1.1.2.1.1.1.1	0.447859495060373	.	6280001	6360000	#DADAFF	1	0.5
chr2	6360001	6560000	A.2.2.1.1.2.2.2	0.575192096597146	.	6360001	6560000	#FFDADA	1	0.625
chr2	6560001	6960000	B.2.1.1.2.2.1.1.2.2.2.1	0.229418221734358	.	6560001	6960000	#4848FF	1	0.25
chr2	6960001	7160000	A.2.1.2.2.1.1.1.1	0.631174533479693	.	6960001	7160000	#FF9191	1	0.75
chr2	7160001	7520000	B.1.1.1.2.2.2.2.1.1	0.451152579582876	.	7160001	7520000	#DADAFF	1	0.5
chr2	7520001	7680000	B.1.1.2.1.1.2.2.1.2	0.442371020856202	.	7520001	7680000	#DADAFF	1	0.5
chr2	7680001	7920000	B.1.1.2.2.2.1.1.1	0.40834248079034	.	7680001	7920000	#DADAFF	1	0.5
chr2	7920001	8160000	A.2.2.2.1.1.2.2.2	0.543358946212953	.	7920001	8160000	#FFDADA	1	0.625
chr2	8160001	8360000	A.2.1.1.1.1.2.2.2.1	0.712403951701427	.	8160001	8360000	#FF9191	1	0.75
chr2	8360001	8760000	A.1.1.2.1.1.2.2.2	0.937431394072448	.	8360001	8760000	#FF0000	1	1
chr2	8760001	8920000	A.2.1.1.2.1.1.2.1	0.694840834248079	.	8760001	8920000	#FF9191	1	0.75
chr2	8920001	9280000	A.2.1.1.2.1.1.2.2	0.693743139407245	.	8920001	9280000	#FF9191	1	0.75
chr2	9280001	9560000	A.2.1.2.1.1.2.2.1.2	0.646542261251372	.	9280001	9560000	#FF9191	1	0.75
chr2	9560001	9800000	A.1.1.1.2.1.1.2.1.1	0.978046103183315	.	9560001	9800000	#FF0000	1	1
chr2	9800001	10120000	A.1.1.2.2.2.1.1.2	0.873765093304061	.	9800001	10120000	#FF0000	1	1
chr2	10120001	10320000	A.1.2.2.2.1.1.1.1	0.756311745334797	.	10120001	10320000	#FF4848	1	0.875
chr2	10320001	10600000	A.1.2.1.1.1.2.2.2.1	0.836443468715697	.	10320001	10600000	#FF4848	1	0.875
chr2	10600001	10760000	A.2.1.1.1.2.1.1.1.1	0.710208562019758	.	10600001	10760000	#FF9191	1	0.75
chr2	10760001	10960000	A.1.2.2.1.2.2.1.1.2.2	0.766190998902305	.	10760001	10960000	#FF4848	1	0.875
chr2	10960001	11280000	A.2.1.2.2.1.1.1.2	0.630076838638858	.	10960001	11280000	#FF9191	1	0.75
chr2	11280001	11640000	A.1.1.2.1.2.2.1.2.1	0.922063666300768	.	11280001	11640000	#FF0000	1	1
chr2	11640001	11800000	A.2.2.2.1.1.2.2.1	0.544456641053787	.	11640001	11800000	#FFDADA	1	0.625
chr2	11800001	11960000	A.2.2.1.1.2.1.1.1.2	0.586169045005488	.	11800001	11960000	#FFDADA	1	0.625
chr2	11960001	12080000	A.2.2.2.1.1.2.1.2	0.545554335894621	.	11960001	12080000	#FFDADA	1	0.625
chr2	12080001	12240000	A.2.1.2.1.2.1.1.2	0.642151481888035	.	12080001	12240000	#FF9191	1	0.75
chr2	12240001	12600000	B.1.1.1.2.2.2.2.1.2	0.450054884742042	.	12240001	12600000	#DADAFF	1	0.5
chr2	12600001	12720000	A.2.2.1.2.1.1.1.1	0.574094401756312	.	12600001	12720000	#FFDADA	1	0.625
chr2	12720001	12920000	B.1.1.1.2.2.2.2.2	0.448957189901207	.	12720001	12920000	#DADAFF	1	0.5
chr2	12920001	13160000	B.2.1.1.1.2.1.2.2.1.2.2	0.266739846322722	.	12920001	13160000	#4848FF	1	0.25
chr2	13160001	13440000	B.2.1.2.2.1.2.2.1.1.1	0.150384193194292	.	13160001	13440000	#4848FF	1	0.25
chr2	13440001	13600000	B.2.1.1.2.2.1.2.2.1	0.223929747530187	.	13440001	13600000	#4848FF	1	0.25
chr2	13600001	13760000	B.1.1.1.2.2.1.2	0.454445664105379	.	13600001	13760000	#DADAFF	1	0.5
chr2	13760001	14160000	B.2.2.1.1.1.1.1.1.1.1	0.128430296377607	.	13760001	14160000	#0000FF	1	0.125
chr2	14160001	14280000	B.2.1.2.1.2.1.1.1.1.1	0.184412733260154	.	14160001	14280000	#4848FF	1	0.25
chr2	14280001	14360000	B.2.1.1.1.2.1.1.2.2.2	0.271130625686059	.	14280001	14360000	#4848FF	1	0.25
chr2	14360001	14560000	B.2.1.1.2.2.1.2.2.2	0.222832052689352	.	14360001	14560000	#4848FF	1	0.25
chr2	14560001	14760000	B.2.1.2.1.2.1.2.2.1.2.1	0.172338090010977	.	14560001	14760000	#4848FF	1	0.25
chr2	14760001	15000000	B.2.1.2.2.1.2.1.1.1	0.153677277716795	.	14760001	15000000	#4848FF	1	0.25
chr2	15000001	15240000	B.1.2.1.2.2.2.1.1.1	0.365532381997805	.	15000001	15240000	#9191FF	1	0.375
chr2	15240001	15400000	A.2.2.2.1.1.2.1.1	0.546652030735456	.	15240001	15400000	#FFDADA	1	0.625
chr2	15400001	15760000	A.1.2.2.2.1.1.2.2.2.2	0.749725576289791	.	15400001	15760000	#FF4848	1	0.875
chr2	15760001	16240000	B.1.2.1.2.2.1.1	0.367727771679473	.	15760001	16240000	#9191FF	1	0.375
chr2	16240001	16280000	B.1.2.2.1.2.2.1.1.1.1.1	0.332601536772777	.	16240001	16280000	#9191FF	1	0.375
chr2	16320001	16480000	B.1.2.2.1.2.2.1.1.1.1.1	0.332601536772777	.	16320001	16480000	#9191FF	1	0.375
chr2	16480001	16800000	B.2.1.1.2.2.1.1.2.1	0.231613611416026	.	16480001	16800000	#4848FF	1	0.25
chr2	16800001	16960000	A.2.2.1.1.2.1.2.2	0.579582875960483	.	16800001	16960000	#FFDADA	1	0.625
chr2	16960001	17280000	B.2.1.2.2.1.2.1.1.2	0.15257958287596	.	16960001	17280000	#4848FF	1	0.25
chr2	17280001	17640000	B.2.1.1.1.2.1.2.2.1.2.1	0.267837541163557	.	17280001	17640000	#4848FF	1	0.25
chr2	17640001	17880000	A.2.2.2.2.1.1.2.2	0.524698133918771	.	17640001	17880000	#FFDADA	1	0.625
chr2	17880001	18040000	A.1.2.2.1.2.2.1.2.2.1	0.763995609220637	.	17880001	18040000	#FF4848	1	0.875
chr2	18040001	18560000	B.2.1.1.1.2.1.2.2.2.1	0.265642151481888	.	18040001	18560000	#4848FF	1	0.25
chr2	18560001	18640000	B.1.1.2.2.2.1.2.1	0.406147091108672	.	18560001	18640000	#DADAFF	1	0.5
chr2	18640001	18720000	B.1.1.2.2.2.1.2.2	0.405049396267838	.	18640001	18720000	#DADAFF	1	0.5
chr2	18720001	18960000	B.1.2.2.1.2.2.1.1.1.2	0.330406147091109	.	18720001	18960000	#9191FF	1	0.375
chr2	18960001	19160000	B.1.2.1.2.2.2.1.2	0.363336992316136	.	18960001	19160000	#9191FF	1	0.375
chr2	19160001	19280000	B.1.2.2.1.1.2.1.1	0.352360043907794	.	19160001	19280000	#9191FF	1	0.375
chr2	19280001	19480000	B.2.1.1.1.2.1.2.2.2.2	0.264544456641054	.	19280001	19480000	#4848FF	1	0.25
chr2	19480001	20080000	B.1.1.2.1.2.2.2.2.2	0.42371020856202	.	19480001	20080000	#DADAFF	1	0.5
chr2	20080001	20320000	A.1.1.2.2.2.1.1.1.1	0.87596048298573	.	20080001	20320000	#FF0000	1	1
chr2	20320001	20840000	A.1.1.1.1.2.1.1	0.993413830954994	.	20320001	20840000	#FF0000	1	1
chr2	20840001	21040000	A.1.2.2.2.1.1.2.2.2.1	0.750823271130626	.	20840001	21040000	#FF4848	1	0.875
chr2	21040001	21240000	A.2.2.2.2.1.1.1.1	0.529088913282108	.	21040001	21240000	#FFDADA	1	0.625
chr2	21240001	21400000	B.1.2.1.2.2.2.1.1.2	0.36443468715697	.	21240001	21400000	#9191FF	1	0.375
chr2	21400001	21640000	B.2.1.1.2.2.1.1.2.2.2.2	0.228320526893524	.	21400001	21640000	#4848FF	1	0.25
chr2	21640001	21880000	B.2.2.1.1.1.2.2.1.2.2	0.100987925356751	.	21640001	21880000	#0000FF	1	0.125
chr2	21880001	22040000	B.2.2.1.1.1.1.1.2.1.2	0.122941822173436	.	21880001	22040000	#0000FF	1	0.125
chr2	22040001	22280000	B.2.2.2.1.1.2.1.1.2	0.0307354555433589	.	22040001	22280000	#0000FF	1	0.125
chr2	22280001	22400000	B.2.1.2.2.1.2.2.1.2.1	0.148188803512623	.	22280001	22400000	#4848FF	1	0.25
chr2	22400001	22480000	B.2.1.2.2.1.2.2.1.2.2	0.147091108671789	.	22400001	22480000	#4848FF	1	0.25
chr2	22480001	22680000	B.2.2.1.1.1.1.2.2.2	0.113062568605928	.	22480001	22680000	#0000FF	1	0.125
chr2	22680001	23400000	B.2.2.1.2.2.1.1.2	0.0570801317233809	.	22680001	23400000	#0000FF	1	0.125
chr2	23400001	23520000	B.1.1.1.2.1.2.1.1.2	0.465422612513721	.	23400001	23520000	#DADAFF	1	0.5
chr2	23520001	24000000	A.1.2.2.2.1.1.2.1	0.753018660812294	.	23520001	24000000	#FF4848	1	0.875
chr2	24000001	24360000	A.1.1.1.1.2.2.1.1.1	0.990120746432492	.	24000001	24360000	#FF0000	1	1
chr2	24360001	24560000	A.1.1.2.1.1.1.2.2	0.945115257958288	.	24360001	24560000	#FF0000	1	1
chr2	24560001	24720000	A.1.1.2.1.2.2.2.2.2.2	0.902305159165752	.	24560001	24720000	#FF0000	1	1
chr2	24720001	25000000	A.1.1.1.2.2.1.1.1.1	0.965971459934138	.	24720001	25000000	#FF0000	1	1
chr2	25000001	25120000	A.1.2.2.2.1.2.1.2.2.2	0.74423710208562	.	25000001	25120000	#FF4848	1	0.875
chr2	25120001	25440000	A.1.1.2.1.2.2.2.2.2.1	0.903402854006586	.	25120001	25440000	#FF0000	1	1
chr2	25440001	25640000	A.1.1.2.1.2.1.2.1	0.928649835345774	.	25440001	25640000	#FF0000	1	1
chr2	25640001	26120000	A.1.1.1.1.2.2.1.1.2	0.989023051591657	.	25640001	26120000	#FF0000	1	1
chr2	26120001	26600000	A.1.1.2.1.1.1.2.1.1	0.947310647639956	.	26120001	26600000	#FF0000	1	1
chr2	26600001	26960000	A.2.1.1.2.1.2.2.1.2.1	0.683863885839737	.	26600001	26960000	#FF9191	1	0.75
chr2	26960001	27200000	A.2.1.1.1.2.1.2.2.1	0.703622392974753	.	26960001	27200000	#FF9191	1	0.75
chr2	27200001	27640000	A.1.1.2.1.1.1.2.1.2	0.946212952799122	.	27200001	27640000	#FF0000	1	1
chr2	27640001	27920000	A.1.1.2.2.2.2.2.2.1.1.2	0.861690450054885	.	27640001	27920000	#FF0000	1	1
chr2	27920001	28320000	A.1.2.2.1.2.2.2.2.2	0.757409440175631	.	27920001	28320000	#FF4848	1	0.875
chr2	28320001	28560000	A.2.1.2.1.1.2.2.1.1	0.647639956092206	.	28320001	28560000	#FF9191	1	0.75
chr2	28560001	28680000	A.2.1.2.2.2.2.1.2.1	0.614709110867179	.	28560001	28680000	#FF9191	1	0.75
chr2	28680001	29160000	A.1.1.2.2.2.2.2.2.1.2	0.860592755214051	.	28680001	29160000	#FF0000	1	1
chr2	29160001	29440000	A.1.2.1.1.1.1.1.1.1.1	0.856201975850713	.	29160001	29440000	#FF4848	1	0.875
chr2	29440001	29840000	A.2.2.2.2.1.2.1.2.1	0.522502744237102	.	29440001	29840000	#FFDADA	1	0.625
chr2	29840001	30040000	A.2.2.2.2.1.2.2	0.520307354555434	.	29840001	30040000	#FFDADA	1	0.625
chr2	30040001	30360000	B.1.1.1.1.1.2.1.1	0.499451152579583	.	30040001	30360000	#DADAFF	1	0.5
chr2	30360001	30560000	A.1.2.2.1.2.2.1.1.1.2	0.768386388583974	.	30360001	30560000	#FF4848	1	0.875
chr2	30560001	30680000	A.2.1.1.2.1.2.1.1.1.1.2	0.691547749725576	.	30560001	30680000	#FF9191	1	0.75
chr2	30680001	30760000	A.1.2.2.2.1.2.1.2.2.1	0.745334796926454	.	30680001	30760000	#FF4848	1	0.875
chr2	30760001	30920000	A.2.1.1.1.2.1.2.1.2.1	0.705817782656421	.	30760001	30920000	#FF9191	1	0.75
chr2	30920001	31160000	B.1.1.1.2.2.2.1.2	0.45225027442371	.	30920001	31160000	#DADAFF	1	0.5
chr2	31160001	31360000	B.1.1.1.2.2.2.1.1	0.453347969264544	.	31160001	31360000	#DADAFF	1	0.5
chr2	31360001	31560000	A.2.2.1.2.1.1.1.2.1	0.572996706915478	.	31360001	31560000	#FFDADA	1	0.625
chr2	31560001	32080000	B.1.1.2.1.2.2.2.2.1	0.424807903402854	.	31560001	32080000	#DADAFF	1	0.5
chr2	32080001	32240000	A.1.1.2.1.2.2.2.2.1.1.2	0.905598243688255	.	32080001	32240000	#FF0000	1	1
chr2	32240001	32560000	A.1.1.2.1.1.1.1.1	0.951701427003293	.	32240001	32560000	#FF0000	1	1
chr2	32560001	32720000	A.1.2.1.1.1.1.1.1.2.1.1	0.854006586169045	.	32560001	32720000	#FF4848	1	0.875
chr2	32720001	32800000	A.1.2.2.2.1.2.1.1.1	0.748627881448957	.	32720001	32800000	#FF4848	1	0.875
chr2	32800001	33000000	A.1.2.2.1.2.2.1.1.1.1	0.769484083424808	.	32800001	33000000	#FF4848	1	0.875
chr2	33000001	33160000	A.2.1.2.1.1.1.2.1.1	0.657519209659715	.	33000001	33160000	#FF9191	1	0.75
chr2	33160001	33640000	A.2.1.2.2.1.2.2.2.2	0.623490669593853	.	33160001	33640000	#FF9191	1	0.75
chr2	33640001	33840000	A.1.2.1.1.1.2.1.1.2.2	0.843029637760702	.	33640001	33840000	#FF4848	1	0.875
chr2	33840001	34040000	B.1.1.2.2.2.1.1.2	0.407244785949506	.	33840001	34040000	#DADAFF	1	0.5
chr2	34040001	34240000	B.2.1.2.1.2.1.2.2.1.1	0.173435784851811	.	34040001	34240000	#4848FF	1	0.25
chr2	34240001	34640000	B.2.2.1.1.1.1.1.2.2	0.121844127332602	.	34240001	34640000	#0000FF	1	0.125
chr2	34640001	34840000	B.2.2.1.1.1.2.2.1.1.2.1	0.104281009879254	.	34640001	34840000	#0000FF	1	0.125
chr2	34840001	35000000	B.2.1.2.2.1.2.2.1.1.2	0.149286498353458	.	34840001	35000000	#4848FF	1	0.25
chr2	35000001	35120000	B.2.1.2.1.2.1.1.1.1.2	0.183315038419319	.	35000001	35120000	#4848FF	1	0.25
chr2	35120001	35560000	B.2.2.2.1.2.2.1.2.2.1	0.0153677277716795	.	35120001	35560000	#0000FF	1	0.125
chr2	35560001	35680000	B.2.1.1.1.2.1.1.1.1.1	0.278814489571899	.	35560001	35680000	#4848FF	1	0.25
chr2	35680001	35840000	B.2.1.1.2.2.1.2.1.2.2	0.225027442371021	.	35680001	35840000	#4848FF	1	0.25
chr2	35840001	36080000	B.2.2.1.1.1.1.1.2.1.1	0.12403951701427	.	35840001	36080000	#0000FF	1	0.125
chr2	36080001	36160000	B.2.1.1.1.2.1.1.2.1	0.273326015367728	.	36080001	36160000	#4848FF	1	0.25
chr2	36160001	36440000	B.1.2.2.2.2.2.2.2.1.2	0.29967069154775	.	36160001	36440000	#9191FF	1	0.375
chr2	36440001	36520000	B.1.1.1.2.2.1.1.1	0.456641053787047	.	36440001	36520000	#DADAFF	1	0.5
chr2	36520001	36840000	A.2.1.2.2.1.1.2.2	0.62788144895719	.	36520001	36840000	#FF9191	1	0.75
chr2	36840001	37040000	A.2.2.2.2.1.1.2.1	0.525795828759605	.	36840001	37040000	#FFDADA	1	0.625
chr2	37040001	37240000	A.1.2.1.1.1.2.1.1.1	0.845225027442371	.	37040001	37240000	#FF4848	1	0.875
chr2	37240001	37320000	A.1.2.1.1.1.1.1.1.2.1.2	0.852908891328211	.	37240001	37320000	#FF4848	1	0.875
chr2	37320001	37560000	A.1.1.1.2.1.1.2.1.2	0.976948408342481	.	37320001	37560000	#FF0000	1	1
chr2	37560001	37760000	A.1.1.2.2.2.2.2.2.1.1.1.2	0.862788144895719	.	37560001	37760000	#FF0000	1	1
chr2	37760001	37920000	A.1.1.2.1.1.1.1.2.1	0.950603732162459	.	37760001	37920000	#FF0000	1	1
chr2	37920001	38560000	A.1.1.1.1.2.2.2.2.1	0.984632272228321	.	37920001	38560000	#FF0000	1	1
chr2	38560001	38800000	A.1.1.2.1.2.2.2.2.1.1.1	0.906695938529089	.	38560001	38800000	#FF0000	1	1
chr2	38800001	39080000	A.1.1.1.2.2.1.1.2.2	0.961580680570801	.	38800001	39080000	#FF0000	1	1
chr2	39080001	39360000	A.1.1.2.2.2.1.2.2.2	0.86827661909989	.	39080001	39360000	#FF0000	1	1
chr2	39360001	39440000	A.2.1.1.2.1.2.1.1.1.1.1	0.692645444566411	.	39360001	39440000	#FF9191	1	0.75
chr2	39440001	39760000	A.1.1.2.2.2.1.1.1.2	0.874862788144896	.	39440001	39760000	#FF0000	1	1
chr2	39760001	40040000	A.2.1.1.2.1.1.1.1	0.697036223929748	.	39760001	40040000	#FF9191	1	0.75
chr2	40040001	40480000	B.1.2.2.2.2.2.2.2.1.1	0.300768386388584	.	40040001	40480000	#9191FF	1	0.375
chr2	40480001	40600000	B.1.1.1.2.2.1.1.2	0.455543358946213	.	40480001	40600000	#DADAFF	1	0.5
chr2	40600001	40680000	B.1.2.1.1.1.1.2	0.391877058177827	.	40600001	40680000	#9191FF	1	0.375
chr2	40680001	41200000	B.2.2.1.1.1.2.1.2.2	0.107574094401756	.	40680001	41200000	#0000FF	1	0.125
chr2	41200001	41440000	B.2.2.1.1.1.1.1.1.1.2.2	0.126234906695939	.	41200001	41440000	#0000FF	1	0.125
chr2	41440001	41600000	B.2.1.2.1.2.1.2.2.2.1.1	0.170142700329308	.	41440001	41600000	#4848FF	1	0.25
chr2	41600001	41920000	B.2.1.1.2.2.1.1.2.2.1	0.230515916575192	.	41600001	41920000	#4848FF	1	0.25
chr2	41920001	42080000	B.1.1.2.1.2.1.2.2.2	0.430296377607025	.	41920001	42080000	#DADAFF	1	0.5
chr2	42080001	42320000	A.2.1.1.2.1.1.1.2	0.695938529088913	.	42080001	42320000	#FF9191	1	0.75
chr2	42320001	42600000	A.1.1.1.2.2.2.2	0.952799121844127	.	42320001	42600000	#FF0000	1	1
chr2	42600001	42720000	A.2.2.1.1.2.1.1.1.1	0.587266739846323	.	42600001	42720000	#FFDADA	1	0.625
chr2	42720001	43000000	A.1.1.2.1.2.2.1.2.2	0.920965971459934	.	42720001	43000000	#FF0000	1	1
chr2	43000001	43360000	A.1.2.1.1.1.2.2.1.1.1	0.840834248079034	.	43000001	43360000	#FF4848	1	0.875
chr2	43360001	43880000	A.1.1.1.1.1.2.1.1	0.998902305159166	.	43360001	43880000	#FF0000	1	1
chr2	43880001	44240000	A.1.2.2.1.2.2.2.2.1	0.758507135016465	.	43880001	44240000	#FF4848	1	0.875
chr2	44240001	44400000	A.2.1.1.2.1.2.2.1.1	0.684961580680571	.	44240001	44400000	#FF9191	1	0.75
chr2	44400001	44640000	A.1.2.1.2.2.2.2.2.1	0.802414928649835	.	44400001	44640000	#FF4848	1	0.875
chr2	44640001	44840000	A.2.1.1.1.2.1.1.2	0.70801317233809	.	44640001	44840000	#FF9191	1	0.75
chr2	44840001	45080000	A.1.2.2.2.1.2.2.2.1	0.737650933040615	.	44840001	45080000	#FF4848	1	0.875
chr2	45080001	45280000	A.2.2.1.1.2.1.2.1.1.2	0.581778265642152	.	45080001	45280000	#FFDADA	1	0.625
chr2	45280001	45640000	A.2.2.2.2.1.2.1.2.2	0.521405049396268	.	45280001	45640000	#FFDADA	1	0.625
chr2	45640001	45840000	A.1.2.2.1.2.2.2.1	0.7596048298573	.	45640001	45840000	#FF4848	1	0.875
chr2	45840001	46200000	A.1.1.1.2.1.1.2.2	0.975850713501647	.	45840001	46200000	#FF0000	1	1
chr2	46200001	46720000	A.1.2.1.1.1.2.2.1.2.2	0.837541163556531	.	46200001	46720000	#FF4848	1	0.875
chr2	46720001	46960000	A.1.1.2.1.2.2.2.1.1.1.2	0.918770581778266	.	46720001	46960000	#FF0000	1	1
chr2	46960001	47120000	A.2.1.2.1.1.2.2.2	0.645444566410538	.	46960001	47120000	#FF9191	1	0.75
chr2	47120001	47360000	A.1.2.1.1.1.1.1.1.1.2	0.855104281009879	.	47120001	47360000	#FF4848	1	0.875
chr2	47360001	47600000	A.1.2.1.1.1.2.2.2.2.1	0.835345773874863	.	47360001	47600000	#FF4848	1	0.875
chr2	47600001	47720000	A.2.1.1.2.1.2.2.1.2.2	0.682766190998902	.	47600001	47720000	#FF9191	1	0.75
chr2	47720001	47880000	A.2.1.1.1.2.1.2.2.2	0.702524698133919	.	47720001	47880000	#FF9191	1	0.75
chr2	47880001	48160000	A.1.1.2.1.1.2.2.1.1	0.939626783754116	.	47880001	48160000	#FF0000	1	1
chr2	48160001	48320000	A.2.2.1.1.2.1.2.1.1.1	0.582875960482986	.	48160001	48320000	#FFDADA	1	0.625
chr2	48320001	48480000	A.1.2.2.1.2.2.1.2.2.2.2.2	0.760702524698134	.	48320001	48480000	#FF4848	1	0.875
chr2	48480001	48760000	A.1.1.2.1.2.2.1.1.1	0.924259055982437	.	48480001	48760000	#FF0000	1	1
chr2	48760001	49000000	B.1.1.2.1.2.1.1.2.1	0.434687156970362	.	48760001	49000000	#DADAFF	1	0.5
chr2	49000001	49320000	B.1.2.2.1.2.2.2.2.2	0.322722283205269	.	49000001	49320000	#9191FF	1	0.375
chr2	49320001	49560000	B.2.1.2.2.1.2.1.2	0.151481888035126	.	49320001	49560000	#4848FF	1	0.25
chr2	49560001	49760000	B.2.1.2.2.1.1.1.1.1	0.162458836443469	.	49560001	49760000	#4848FF	1	0.25
chr2	49760001	50080000	B.2.2.1.1.1.2.1.2.1.2.2	0.108671789242591	.	49760001	50080000	#0000FF	1	0.125
chr2	50080001	50280000	B.2.1.2.2.1.2.2.2.2	0.144895718990121	.	50080001	50280000	#4848FF	1	0.25
chr2	50280001	50400000	B.2.1.1.1.2.1.1.2.2.1	0.272228320526893	.	50280001	50400000	#4848FF	1	0.25
chr2	50400001	50560000	B.2.1.2.2.1.2.2.2.1	0.145993413830955	.	50400001	50560000	#4848FF	1	0.25
chr2	50560001	50760000	B.2.1.2.1.2.1.2.2.1.2.2	0.171240395170143	.	50560001	50760000	#4848FF	1	0.25
chr2	50760001	51040000	B.2.2.1.1.1.2.1.2.1.2.1	0.109769484083425	.	50760001	51040000	#0000FF	1	0.125
chr2	51040001	51440000	B.2.2.2.1.2.2.1.1	0.017563117453348	.	51040001	51440000	#0000FF	1	0.125
chr2	51440001	51640000	B.2.2.1.1.1.2.2.1.1.2.2	0.103183315038419	.	51440001	51640000	#0000FF	1	0.125
chr2	51640001	51760000	B.2.2.1.1.1.1.2.2.1.2.1	0.115257958287596	.	51640001	51760000	#0000FF	1	0.125
chr2	51760001	52040000	B.2.2.1.2.2.1.2.1.1	0.0559824368825467	.	51760001	52040000	#0000FF	1	0.125
chr2	52040001	52560000	B.2.2.2.2.1.1.2.1.1	0.00987925356750823	.	52040001	52560000	#0000FF	1	0.125
chr2	52560001	52760000	B.2.2.1.1.1.2.2.1.1.1.2	0.105378704720088	.	52560001	52760000	#0000FF	1	0.125
chr2	52760001	53600000	B.2.2.2.1.2.2.1.2.2.2	0.0142700329308452	.	52760001	53600000	#0000FF	1	0.125
chr2	53600001	53920000	B.1.2.2.1.2.2.2.1.1	0.326015367727772	.	53600001	53920000	#9191FF	1	0.375
chr2	53920001	54080000	A.1.2.2.2.1.1.2.2.1	0.75192096597146	.	53920001	54080000	#FF4848	1	0.875
chr2	54080001	54240000	A.1.2.1.2.1.2.1.1.2	0.812294182217344	.	54080001	54240000	#FF4848	1	0.875
chr2	54240001	54360000	A.2.1.1.2.1.2.1.2.1.2	0.687156970362239	.	54240001	54360000	#FF9191	1	0.75
chr2	54360001	54720000	A.2.2.1.2.1.1.2.1	0.570801317233809	.	54360001	54720000	#FFDADA	1	0.625
chr2	54720001	54920000	A.1.1.2.2.2.1.2.2.1.1	0.870472008781559	.	54720001	54920000	#FF0000	1	1
chr2	54920001	55160000	A.1.2.2.1.2.2.1.2.2.2.2.1	0.761800219538968	.	54920001	55160000	#FF4848	1	0.875
chr2	55160001	55320000	A.1.1.2.2.2.1.2.1.1	0.872667398463227	.	55160001	55320000	#FF0000	1	1
chr2	55320001	55440000	A.1.2.2.2.1.1.1.2.1	0.755214050493963	.	55320001	55440000	#FF4848	1	0.875
chr2	55440001	55640000	A.1.1.2.1.2.2.2.1.1.2.1.1	0.917672886937431	.	55440001	55640000	#FF0000	1	1
chr2	55640001	55920000	A.1.1.2.1.2.2.1.1.2	0.923161361141603	.	55640001	55920000	#FF0000	1	1
chr2	55920001	56240000	B.1.2.1.2.2.2.2.2.1	0.361141602634468	.	55920001	56240000	#9191FF	1	0.375
chr2	56240001	56440000	B.1.2.2.1.2.1.2.2.1	0.334796926454446	.	56240001	56440000	#9191FF	1	0.375
chr2	56440001	56640000	B.2.1.1.2.2.1.1.1.1.1	0.234906695938529	.	56440001	56640000	#4848FF	1	0.25
chr2	56640001	57000000	B.2.2.1.1.1.1.1.1.2	0.125137211855104	.	56640001	57000000	#0000FF	1	0.125
chr2	57000001	57160000	B.2.2.1.1.1.1.1.1.1.2.1	0.127332601536773	.	57000001	57160000	#0000FF	1	0.125
chr2	57200001	57360000	B.2.1.2.2.1.1.1.1.2.2	0.1602634467618	.	57200001	57360000	#4848FF	1	0.25
chr2	57360001	57600000	B.2.2.1.1.1.2.2.1.1.1.1	0.106476399560922	.	57360001	57600000	#0000FF	1	0.125
chr2	57600001	57920000	B.2.1.1.2.2.1.1.1.1.2	0.233809001097695	.	57600001	57920000	#4848FF	1	0.25
chr2	57920001	58200000	A.2.2.1.1.2.2.1.1	0.578485181119649	.	57920001	58200000	#FFDADA	1	0.625
chr2	58200001	58480000	A.1.2.2.1.2.2.1.2.1	0.765093304061471	.	58200001	58480000	#FF4848	1	0.875
chr2	58480001	58760000	B.1.1.2.1.2.1.2.1	0.432491767288694	.	58480001	58760000	#DADAFF	1	0.5
chr2	58760001	58840000	B.1.2.1.1.1.1.1	0.392974753018661	.	58760001	58840000	#9191FF	1	0.375
chr2	58840001	59000000	B.1.2.2.1.2.1.1.1.1	0.340285400658617	.	58840001	59000000	#9191FF	1	0.375
chr2	59000001	59200000	B.1.2.2.1.2.2.2.2.1	0.323819978046103	.	59000001	59200000	#9191FF	1	0.375
chr2	59200001	59360000	B.1.2.2.2.2.2.2.2.2.1	0.298572996706915	.	59200001	59360000	#9191FF	1	0.375
chr2	59360001	59560000	B.1.2.2.1.2.1.1.1.2	0.339187705817783	.	59360001	59560000	#9191FF	1	0.375
chr2	59560001	59880000	B.2.1.2.1.2.1.2.1.1	0.177826564215148	.	59560001	59880000	#4848FF	1	0.25
chr2	59880001	60280000	B.1.2.1.2.2.2.2.1	0.362239297475302	.	59880001	60280000	#9191FF	1	0.375
chr2	60280001	60360000	B.1.1.2.1.2.1.1.1.2	0.435784851811196	.	60280001	60360000	#DADAFF	1	0.5
chr2	60360001	60520000	B.1.1.1.1.1.2.1.2.1	0.498353457738749	.	60360001	60520000	#DADAFF	1	0.5
chr2	60520001	60760000	A.1.2.1.1.1.2.1.1.2.1	0.844127332601537	.	60520001	60760000	#FF4848	1	0.875
chr2	60760001	60920000	A.2.1.2.2.1.1.2.1	0.628979143798024	.	60760001	60920000	#FF9191	1	0.75
chr2	60920001	61160000	A.1.1.2.1.2.2.2.1.1.2.1.2.1	0.916575192096597	.	60920001	61160000	#FF0000	1	1
chr2	61160001	61320000	A.1.1.2.1.2.2.2.1.1.2.1.2.2	0.915477497255763	.	61160001	61320000	#FF0000	1	1
chr2	61320001	61400000	A.2.1.1.2.1.2.1.1.2	0.689352360043908	.	61320001	61400000	#FF9191	1	0.75
chr2	61400001	61640000	A.1.1.2.1.1.1.1.2.2.1	0.949506037321625	.	61400001	61640000	#FF0000	1	1
chr2	61640001	61760000	A.1.2.1.1.1.1.2.2	0.846322722283205	.	61640001	61760000	#FF4848	1	0.875
chr2	61760001	61920000	A.1.2.1.2.2.2.1	0.804610318331504	.	61760001	61920000	#FF4848	1	0.875
chr2	61920001	62120000	A.1.1.2.1.2.2.2.1.1.1.1	0.9198682766191	.	61920001	62120000	#FF0000	1	1
chr2	62120001	62240000	A.1.2.2.1.2.2.1.1.2.1	0.767288693743139	.	62120001	62240000	#FF4848	1	0.875
chr2	62240001	62400000	A.1.1.2.1.2.2.2.2.1.2	0.90450054884742	.	62240001	62400000	#FF0000	1	1
chr2	62400001	62680000	A.1.1.2.1.2.2.2.1.1.2.2	0.914379802414929	.	62400001	62680000	#FF0000	1	1
chr2	62680001	62880000	A.2.1.1.2.1.2.1.2.2	0.686059275521405	.	62680001	62880000	#FF9191	1	0.75
chr2	62880001	63040000	A.2.1.1.1.2.1.2.1.2.2	0.704720087815587	.	62880001	63040000	#FF9191	1	0.75
chr2	63040001	63360000	A.2.1.2.2.1.2.2.2.1	0.624588364434687	.	63040001	63360000	#FF9191	1	0.75
chr2	63360001	63600000	B.1.1.1.2.1.2.2	0.457738748627881	.	63360001	63600000	#DADAFF	1	0.5
chr2	63600001	63800000	A.2.1.2.1.1.1.2.2.2.1	0.652030735455543	.	63600001	63800000	#FF9191	1	0.75
chr2	63800001	64040000	A.1.2.2.2.1.2.2.2.2	0.73655323819978	.	63800001	64040000	#FF4848	1	0.875
chr2	64040001	64240000	A.1.2.1.2.1.2.1.1.1	0.813391877058178	.	64040001	64240000	#FF4848	1	0.875
chr2	64240001	64560000	A.1.1.1.2.2.1.1.1.2.2	0.96377607025247	.	64240001	64560000	#FF0000	1	1
chr2	64560001	64760000	A.1.2.1.2.1.2.1.2	0.811196487376509	.	64560001	64760000	#FF4848	1	0.875
chr2	64760001	65040000	A.1.1.1.1.2.1.2.2	0.991218441273326	.	64760001	65040000	#FF0000	1	1
chr2	65040001	65280000	A.1.1.2.2.2.1.2.1.2	0.871569703622393	.	65040001	65280000	#FF0000	1	1
chr2	65280001	65680000	A.1.1.1.1.2.2.2.2.2	0.983534577387486	.	65280001	65680000	#FF0000	1	1
chr2	65680001	65840000	A.2.1.2.1.1.1.2.2.1.1.2	0.654226125137212	.	65680001	65840000	#FF9191	1	0.75
chr2	65840001	66320000	B.1.2.1.2.2.1.2	0.366630076838639	.	65840001	66320000	#9191FF	1	0.375
chr2	66320001	66600000	B.2.1.1.2.2.1.1.1.2	0.232711306256861	.	66320001	66600000	#4848FF	1	0.25
chr2	66600001	66720000	B.1.2.2.1.2.1.2.1.2	0.33589462129528	.	66600001	66720000	#9191FF	1	0.375
chr2	66720001	67000000	B.2.1.2.1.2.1.2.1.2.1.1	0.176728869374314	.	66720001	67000000	#4848FF	1	0.25
chr2	67000001	67400000	B.2.2.1.1.1.2.1.2.1.1	0.110867178924259	.	67000001	67400000	#0000FF	1	0.125
chr2	67400001	67520000	B.1.2.2.2.2.2.2.2.2.2	0.297475301866081	.	67400001	67520000	#9191FF	1	0.375
chr2	67520001	67720000	B.1.1.2.1.2.1.2.2.1	0.431394072447859	.	67520001	67720000	#DADAFF	1	0.5
chr2	67720001	67840000	B.2.1.1.1.2.1.1.1.1.2	0.277716794731065	.	67720001	67840000	#4848FF	1	0.25
chr2	67840001	68000000	B.1.2.2.1.2.2.2.1.2	0.324917672886937	.	67840001	68000000	#9191FF	1	0.375
chr2	68000001	68280000	B.1.1.2.1.2.1.1.2.2	0.433589462129528	.	68000001	68280000	#DADAFF	1	0.5
chr2	68280001	68480000	A.1.1.2.2.2.1.2.2.1.2	0.869374313940725	.	68280001	68480000	#FF0000	1	1
chr2	68480001	68600000	A.2.1.1.2.1.2.1.2.1.1	0.688254665203074	.	68480001	68600000	#FF9191	1	0.75
chr2	68600001	68720000	A.1.2.2.2.1.2.1.1.2	0.747530186608123	.	68600001	68720000	#FF4848	1	0.875
chr2	68720001	68880000	A.2.1.2.1.1.1.2.2.2.2	0.650933040614709	.	68720001	68880000	#FF9191	1	0.75
chr2	68880001	69160000	A.1.1.2.2.2.2.2.1.2	0.864983534577388	.	68880001	69160000	#FF0000	1	1
chr2	69160001	69520000	A.2.2.2.2.1.2.1.1	0.523600439077936	.	69160001	69520000	#FFDADA	1	0.625
chr2	69520001	69760000	A.1.2.1.1.1.1.1.1.2.2	0.851811196487376	.	69520001	69760000	#FF4848	1	0.875
chr2	69760001	70280000	A.1.1.1.1.1.2.1.2	0.997804610318331	.	69760001	70280000	#FF0000	1	1
chr2	70280001	70520000	A.1.1.2.1.1.1.1.2.2.2	0.94840834248079	.	70280001	70520000	#FF0000	1	1
chr2	70520001	70760000	A.2.2.2.1.2.1.1.2	0.541163556531284	.	70520001	70760000	#FFDADA	1	0.625
chr2	70760001	70880000	A.2.2.2.2.2.1.2.1.1.2	0.510428100987925	.	70760001	70880000	#FFDADA	1	0.625
chr2	70880001	71200000	A.2.2.1.2.1.1.2.2	0.569703622392975	.	70880001	71200000	#FFDADA	1	0.625
chr2	71200001	71400000	A.1.2.1.1.1.2.2.2.2.2	0.834248079034029	.	71200001	71400000	#FF4848	1	0.875
chr2	71400001	71560000	A.2.2.1.1.2.1.2.1.2	0.580680570801317	.	71400001	71560000	#FFDADA	1	0.625
chr2	71560001	71720000	A.2.1.1.1.2.1.2.1.1	0.706915477497256	.	71560001	71720000	#FF9191	1	0.75
chr2	71720001	72120000	B.1.1.2.1.2.2.2.1	0.425905598243688	.	71720001	72120000	#DADAFF	1	0.5
chr2	72120001	72480000	B.2.1.1.1.2.1.2.1	0.270032930845225	.	72120001	72480000	#4848FF	1	0.25
chr2	72480001	72760000	B.2.1.2.1.2.1.2.1.2.2	0.174533479692645	.	72480001	72760000	#4848FF	1	0.25
chr2	72760001	72960000	B.1.2.2.1.2.1.2.2.2	0.333699231613611	.	72760001	72960000	#9191FF	1	0.375
chr2	72960001	73280000	A.2.2.2.2.1.1.1.2.1	0.527991218441273	.	72960001	73280000	#FFDADA	1	0.625
chr2	73280001	73440000	A.2.2.1.1.2.1.1.2.2	0.58397365532382	.	73280001	73440000	#FFDADA	1	0.625
chr2	73440001	73600000	A.2.1.1.1.2.1.1.1.2	0.709110867178924	.	73440001	73600000	#FF9191	1	0.75
chr2	73600001	73960000	A.1.2.1.1.1.2.2.1.2.1	0.838638858397366	.	73600001	73960000	#FF4848	1	0.875
chr2	73960001	74440000	A.1.1.1.1.2.1.2.1	0.99231613611416	.	73960001	74440000	#FF0000	1	1
chr2	74440001	74640000	A.1.1.2.1.2.2.2.1.2.1.1.2	0.91218441273326	.	74440001	74640000	#FF0000	1	1
chr2	74640001	74840000	A.1.1.1.2.2.1.1.1.2.1	0.964873765093304	.	74640001	74840000	#FF0000	1	1
chr2	74840001	75200000	A.1.2.1.1.1.2.1.2	0.841931942919868	.	74840001	75200000	#FF4848	1	0.875
chr2	75200001	75560000	A.2.1.2.1.1.1.2.2.1.2	0.653128430296378	.	75200001	75560000	#FF9191	1	0.75
chr2	75560001	75720000	A.2.1.2.1.1.1.2.2.1.1.1	0.655323819978046	.	75560001	75720000	#FF9191	1	0.75
chr2	75720001	75960000	A.2.2.1.1.2.2.1.2.1	0.577387486278815	.	75720001	75960000	#FFDADA	1	0.625
chr2	75960001	76160000	B.1.1.2.1.2.1.1.1.1	0.436882546652031	.	75960001	76160000	#DADAFF	1	0.5
chr2	76160001	76520000	B.2.2.1.1.1.1.2.1.2.1.1	0.119648737650933	.	76160001	76520000	#0000FF	1	0.125
chr2	76520001	76840000	B.2.2.1.1.1.1.2.1.2.1.2	0.118551042810099	.	76520001	76840000	#0000FF	1	0.125
chr2	76840001	77120000	B.2.2.1.1.1.2.2.2.2	0.0965971459934138	.	76840001	77120000	#0000FF	1	0.125
chr2	77120001	77360000	B.2.2.1.1.1.2.2.2.1.1.1	0.0998902305159166	.	77120001	77360000	#0000FF	1	0.125
chr2	77360001	77760000	B.2.2.2.1.1.2.1.2.1	0.0296377607025247	.	77360001	77760000	#0000FF	1	0.125
chr2	77760001	77880000	B.2.1.2.1.2.1.1.1.2.2	0.181119648737651	.	77760001	77880000	#4848FF	1	0.25
chr2	77880001	77960000	B.2.1.2.1.2.1.1.2.2	0.178924259055982	.	77880001	77960000	#4848FF	1	0.25
chr2	77960001	78080000	B.2.1.2.1.2.1.1.1.2.1	0.182217343578485	.	77960001	78080000	#4848FF	1	0.25
chr2	78080001	78280000	B.2.2.1.1.1.2.2.2.1.2	0.0976948408342481	.	78080001	78280000	#0000FF	1	0.125
chr2	78280001	78400000	B.2.1.2.2.1.1.1.1.2.1	0.161361141602634	.	78280001	78400000	#4848FF	1	0.25
chr2	78400001	78880000	B.2.2.2.1.1.2.1.2.2.1	0.0285400658616905	.	78400001	78880000	#0000FF	1	0.125
chr2	78880001	79120000	B.2.2.1.2.2.1.1.1.1	0.0603732162458836	.	78880001	79120000	#0000FF	1	0.125
chr2	79120001	79280000	B.2.1.2.1.2.1.2.1.2.1.2	0.17563117453348	.	79120001	79280000	#4848FF	1	0.25
chr2	79280001	79520000	B.2.1.2.2.1.1.2.1.1	0.156970362239297	.	79280001	79520000	#4848FF	1	0.25
chr2	79520001	79720000	B.2.2.1.1.1.1.2.2.1.2.2	0.114160263446762	.	79520001	79720000	#0000FF	1	0.125
chr2	79720001	80200000	B.2.2.1.2.2.1.2.1.2	0.0548847420417124	.	79720001	80200000	#0000FF	1	0.125
chr2	80200001	80480000	B.2.1.2.2.1.1.2.2	0.154774972557629	.	80200001	80480000	#4848FF	1	0.25
chr2	80480001	80760000	B.2.1.2.2.1.1.1.2.1	0.159165751920966	.	80480001	80760000	#4848FF	1	0.25
chr2	80760001	81040000	B.2.1.2.2.1.1.1.2.2	0.158068057080132	.	80760001	81040000	#4848FF	1	0.25
chr2	81040001	81400000	B.2.2.1.2.2.1.2.2	0.0537870472008782	.	81040001	81400000	#0000FF	1	0.125
chr2	81400001	81600000	B.2.1.2.1.2.1.2.2.2.2	0.16794731064764	.	81400001	81600000	#4848FF	1	0.25
chr2	81600001	82040000	B.2.2.2.1.2.2.1.2.1	0.0164654226125137	.	81600001	82040000	#0000FF	1	0.125
chr2	82040001	82160000	B.2.1.1.2.2.1.2.1.2.1	0.226125137211855	.	82040001	82160000	#4848FF	1	0.25
chr2	82160001	82520000	B.2.2.2.1.1.2.1.2.2.2	0.0274423710208562	.	82160001	82520000	#0000FF	1	0.125
chr2	82520001	82680000	B.2.2.1.1.1.2.2.2.1.1.2	0.0987925356750823	.	82520001	82680000	#0000FF	1	0.125
chr2	82680001	82840000	B.2.2.1.1.1.1.2.2.1.1	0.11635565312843	.	82680001	82840000	#0000FF	1	0.125
chr2	82840001	83360000	B.2.2.2.2.1.1.2.1.2	0.00878155872667398	.	82840001	83360000	#0000FF	1	0.125
chr2	83360001	84080000	B.2.2.2.2.1.1.2.2	0.00768386388583974	.	83360001	84080000	#0000FF	1	0.125
chr2	84080001	84400000	B.2.1.2.2.1.1.2.1.2	0.155872667398463	.	84080001	84400000	#4848FF	1	0.25
chr2	84400001	84640000	B.1.2.1.2.2.2.2.2.2	0.360043907793633	.	84400001	84640000	#9191FF	1	0.375
chr2	84640001	84760000	A.2.2.1.1.2.2.1.2.2	0.57628979143798	.	84640001	84760000	#FFDADA	1	0.625
chr2	84760001	85120000	A.2.2.2.2.1.1.1.2.2	0.526893523600439	.	84760001	85120000	#FFDADA	1	0.625
chr2	85120001	85280000	A.1.1.2.1.1.2.2.1.2	0.938529088913282	.	85120001	85280000	#FF0000	1	1
chr2	85280001	85520000	A.2.2.1.1.2.1.1.2.1	0.585071350164654	.	85280001	85520000	#FFDADA	1	0.625
chr2	85520001	85760000	A.1.1.2.2.2.2.2.2.2.1	0.859495060373216	.	85520001	85760000	#FF0000	1	1
chr2	85760001	85920000	A.1.1.2.2.2.2.2.2.2.2.2	0.857299670691548	.	85760001	85920000	#FF0000	1	1
chr2	85920001	86240000	A.1.1.2.2.2.2.2.2.1.1.1.1	0.863885839736553	.	85920001	86240000	#FF0000	1	1
chr2	86240001	86480000	A.1.1.2.1.2.2.2.1.2.1.1.1	0.913282107574094	.	86240001	86480000	#FF0000	1	1
chr2	86480001	86880000	A.1.1.2.1.2.2.2.1.2.2.2	0.907793633369923	.	86480001	86880000	#FF0000	1	1
chr2	86880001	87040000	A.2.1.2.1.1.1.1.2.1.1	0.660812294182217	.	86880001	87040000	#FF9191	1	0.75
chr2	87040001	87160000	A.2.2.2.2.2.1.2.1.1.1	0.51152579582876	.	87040001	87160000	#FFDADA	1	0.625
chr2	87280001	87360000	A.2.2.2.2.2.1.2.1.1.1	0.51152579582876	.	87280001	87360000	#FFDADA	1	0.625
chr2	87440001	87480000	A.2.2.2.2.2.1.2.1.1.1	0.51152579582876	.	87440001	87480000	#FFDADA	1	0.625
chr2	87480001	87520000	A.2.2.2.1.1.1.1.2	0.548847420417124	.	87480001	87520000	#FFDADA	1	0.625
chr2	87560001	87600000	A.2.2.2.1.1.1.1.2	0.548847420417124	.	87560001	87600000	#FFDADA	1	0.625
chr2	87760001	87880000	A.2.2.2.1.1.1.1.2	0.548847420417124	.	87760001	87880000	#FFDADA	1	0.625
chr2	87920001	87960000	A.2.2.2.1.1.1.1.2	0.548847420417124	.	87920001	87960000	#FFDADA	1	0.625
chr2	87960001	88000000	A.2.2.2.2.2.1.2.2.1.1	0.508232711306257	.	87960001	88000000	#FFDADA	1	0.625
chr2	88160001	88440000	A.2.2.2.2.2.1.2.2.1.1	0.508232711306257	.	88160001	88440000	#FFDADA	1	0.625
chr2	88440001	88840000	B.1.1.1.1.1.2.1.2.2.2	0.49615806805708	.	88440001	88840000	#DADAFF	1	0.5
chr2	88840001	89000000	A.1.2.1.1.1.1.1.2.2.2	0.848518111964874	.	88840001	89000000	#FF4848	1	0.875
chr2	89000001	89240000	A.1.2.2.1.2.2.1.2.2.2.1	0.762897914379802	.	89000001	89240000	#FF4848	1	0.875
chr2	89240001	89320000	A.2.2.2.2.2.1.1.1.2.2	0.514818880351262	.	89240001	89320000	#FFDADA	1	0.625
chr2	89400001	89600000	A.2.2.2.2.2.1.1.1.2.2	0.514818880351262	.	89400001	89600000	#FFDADA	1	0.625
chr2	89880001	90040000	B.1.1.2.2.2.2.1.2.2	0.398463227222832	.	89880001	90040000	#DADAFF	1	0.5
chr2	90040001	90160000	B.1.2.2.1.2.1.2.1.1	0.336992316136114	.	90040001	90160000	#9191FF	1	0.375
chr2	90200001	90280000	B.1.2.2.1.2.1.2.1.1	0.336992316136114	.	90200001	90280000	#9191FF	1	0.375
chr2	90400001	90480000	B.2.2.1.1.1.1.2.1.2.2	0.117453347969265	.	90400001	90480000	#0000FF	1	0.125
chr2	91640001	91720000	B.2.2.1.1.1.1.2.1.2.2	0.117453347969265	.	91640001	91720000	#0000FF	1	0.125
chr2	91760001	91960000	B.2.2.1.1.1.1.2.1.2.2	0.117453347969265	.	91760001	91960000	#0000FF	1	0.125
chr2	91960001	92000000	B.2.1.2.1.2.1.1.2.1	0.180021953896817	.	91960001	92000000	#4848FF	1	0.25
chr2	92040001	92200000	B.2.1.2.1.2.1.1.2.1	0.180021953896817	.	92040001	92200000	#4848FF	1	0.25
chr2	95360001	95640000	B.2.1.1.1.2.2.2.2.2.2	0.256860592755214	.	95360001	95640000	#4848FF	1	0.25
chr2	95640001	95960000	A.2.1.2.2.1.2.2.1	0.625686059275521	.	95640001	95960000	#FF9191	1	0.75
chr2	96000001	96040000	A.2.1.2.2.1.2.2.1	0.625686059275521	.	96000001	96040000	#FF9191	1	0.75
chr2	96040001	96080000	A.2.1.1.1.2.2.2.2.2	0.698133918770582	.	96040001	96080000	#FF9191	1	0.75
chr2	96120001	96280000	A.2.1.1.1.2.2.2.2.2	0.698133918770582	.	96120001	96280000	#FF9191	1	0.75
chr2	96320001	96440000	A.2.1.1.1.2.2.2.2.2	0.698133918770582	.	96320001	96440000	#FF9191	1	0.75
chr2	96440001	96680000	A.1.2.2.2.1.2.2.1.1.2.1	0.742041712403952	.	96440001	96680000	#FF4848	1	0.875
chr2	96720001	96760000	A.1.2.2.2.1.2.2.1.1.2.1	0.742041712403952	.	96720001	96760000	#FF4848	1	0.875
chr2	96760001	97000000	A.1.1.1.2.2.1.1.2.1	0.962678375411636	.	96760001	97000000	#FF0000	1	1
chr2	97000001	97280000	A.1.1.2.1.2.2.2.1.2.1.2.2	0.909989023051592	.	97000001	97280000	#FF0000	1	1
chr2	97280001	97480000	A.1.2.1.1.1.1.2.1	0.847420417124039	.	97280001	97480000	#FF4848	1	0.875
chr2	97480001	97520000	A.1.2.2.2.1.2.1.2.1	0.746432491767289	.	97480001	97520000	#FF4848	1	0.875
chr2	97560001	97880000	A.1.2.2.2.1.2.1.2.1	0.746432491767289	.	97560001	97880000	#FF4848	1	0.875
chr2	98000001	98040000	A.1.2.1.1.1.2.2.1.1.2	0.8397365532382	.	98000001	98040000	#FF4848	1	0.875
chr2	98120001	98200000	A.1.2.1.1.1.2.2.1.1.2	0.8397365532382	.	98120001	98200000	#FF4848	1	0.875
chr2	98240001	98520000	A.1.2.1.1.1.2.2.1.1.2	0.8397365532382	.	98240001	98520000	#FF4848	1	0.875
chr2	98520001	98640000	A.1.1.2.1.2.2.2.1.2.1.2.1	0.911086717892426	.	98520001	98640000	#FF0000	1	1
chr2	98640001	99000000	A.2.1.1.1.2.2.2.1	0.70032930845225	.	98640001	99000000	#FF9191	1	0.75
chr2	99000001	99160000	A.1.1.2.2.2.2.2.2.2.2.1	0.858397365532382	.	99000001	99160000	#FF0000	1	1
chr2	99160001	99680000	A.2.1.1.1.2.2.2.2.1	0.699231613611416	.	99160001	99680000	#FF9191	1	0.75
chr2	99680001	99920000	A.1.2.2.2.1.2.2.1.1.2.2.2	0.739846322722283	.	99680001	99920000	#FF4848	1	0.875
chr2	99920001	100120000	A.1.2.1.1.1.1.1.2.1	0.850713501646542	.	99920001	100120000	#FF4848	1	0.875
chr2	100160001	100680000	B.1.1.2.1.2.2.1.2.1	0.428100987925357	.	100160001	100680000	#DADAFF	1	0.5
chr2	100680001	100760000	A.2.2.2.2.2.1.2.1.2	0.509330406147091	.	100680001	100760000	#FFDADA	1	0.625
chr2	100760001	100840000	A.2.2.2.2.2.1.1.1.2.1.2	0.515916575192097	.	100760001	100840000	#FFDADA	1	0.625
chr2	100840001	101040000	A.2.2.1.2.2.1.2.2.2	0.55543358946213	.	100840001	101040000	#FFDADA	1	0.625
chr2	101040001	101240000	A.2.1.2.1.1.1.1.2.2	0.658616904500549	.	101040001	101240000	#FF9191	1	0.75
chr2	101240001	101560000	B.1.1.1.2.1.2.1.2.1.1.1	0.464324917672887	.	101240001	101560000	#DADAFF	1	0.5
chr2	101560001	101960000	A.1.2.2.1.2.1.2.2.1	0.772777167947311	.	101560001	101960000	#FF4848	1	0.875
chr2	101960001	102240000	A.2.2.2.2.2.1.2.2.2	0.506037321624588	.	101960001	102240000	#FFDADA	1	0.625
chr2	102240001	102480000	A.2.1.2.2.2.2.2.2.1	0.609220636663008	.	102240001	102480000	#FF9191	1	0.75
chr2	102480001	102680000	B.1.1.1.2.1.2.1.2.1.1.2	0.463227222832053	.	102480001	102680000	#DADAFF	1	0.5
chr2	102680001	102880000	B.1.1.1.1.1.2.1.2.2.1	0.497255762897914	.	102680001	102880000	#DADAFF	1	0.5
chr2	102880001	103080000	A.2.2.1.2.2.1.1.2.2	0.558726673984632	.	102880001	103080000	#FFDADA	1	0.625
chr2	103080001	103280000	B.1.2.1.2.1.1.1.1.2	0.374313940724479	.	103080001	103280000	#9191FF	1	0.375
chr2	103280001	103440000	A.2.2.2.2.2.1.2.2.1.2	0.507135016465423	.	103280001	103440000	#FFDADA	1	0.625
chr2	103440001	103600000	B.2.1.1.2.2.2.1.1.2	0.220636663007684	.	103440001	103600000	#4848FF	1	0.25
chr2	103600001	103880000	B.2.2.1.2.2.2.1.2.1.1	0.0493962678375412	.	103600001	103880000	#0000FF	1	0.125
chr2	103880001	104080000	B.2.2.1.2.2.2.1.1.2.1	0.0515916575192097	.	103880001	104080000	#0000FF	1	0.125
chr2	104080001	104960000	B.2.2.2.2.2	0.00109769484083425	.	104080001	104960000	#0000FF	1	0.125
chr2	104960001	105320000	B.2.2.1.1.1.1.2.1.1	0.120746432491767	.	104960001	105320000	#0000FF	1	0.125
chr2	105320001	105640000	B.1.2.2.1.2.1.1.2	0.338090010976948	.	105320001	105640000	#9191FF	1	0.375
chr2	105640001	105880000	A.2.2.1.1.1.1.2.1.2.1.1	0.598243688254665	.	105640001	105880000	#FFDADA	1	0.625
chr2	105880001	106000000	A.2.1.1.2.2.2.2.1	0.666300768386389	.	105880001	106000000	#FF9191	1	0.75
chr2	106000001	106320000	A.2.2.2.2.2.1.1.1.1	0.519209659714599	.	106000001	106320000	#FFDADA	1	0.625
chr2	106320001	106520000	A.1.2.1.1.1.1.1.2.2.1	0.849615806805708	.	106320001	106520000	#FF4848	1	0.875
chr2	106520001	106840000	A.2.2.1.1.1.1.2.1.2.1.2	0.597145993413831	.	106520001	106840000	#FFDADA	1	0.625
chr2	106840001	107000000	B.1.2.1.2.1.1.1.2	0.373216245883644	.	106840001	107000000	#9191FF	1	0.375
chr2	107080001	107240000	B.1.2.1.2.1.1.1.2	0.373216245883644	.	107080001	107240000	#9191FF	1	0.375
chr2	107240001	107560000	B.2.2.1.2.2.2.1.2.1.2	0.0482985729967069	.	107240001	107560000	#0000FF	1	0.125
chr2	107560001	107800000	B.2.2.1.2.1.1.2.2.1	0.0702524698133919	.	107560001	107800000	#0000FF	1	0.125
chr2	107800001	107880000	B.2.1.1.2.2.2.1.2.2	0.218441273326015	.	107800001	107880000	#4848FF	1	0.25
chr2	107880001	108440000	B.2.2.2.2.1.2.2.1.2	0.00329308452250274	.	107880001	108440000	#0000FF	1	0.125
chr2	108520001	108680000	B.2.1.1.2.2.2.1.2.1	0.21953896816685	.	108520001	108680000	#4848FF	1	0.25
chr2	108680001	109040000	B.1.2.1.2.1.1.1.1.1	0.375411635565313	.	108680001	109040000	#9191FF	1	0.375
chr2	109040001	109200000	A.1.2.1.2.1.1.2.1.2	0.815587266739846	.	109040001	109200000	#FF4848	1	0.875
chr2	109200001	109280000	A.1.2.1.2.1.1.1.2.2	0.818880351262349	.	109200001	109280000	#FF4848	1	0.875
chr2	109280001	109480000	A.1.2.2.1.2.1.1.1.2	0.777167947310648	.	109280001	109480000	#FF4848	1	0.875
chr2	109480001	109800000	B.1.1.1.2.1.2.1.1.1.2	0.466520307354555	.	109480001	109800000	#DADAFF	1	0.5
chr2	109800001	109920000	B.1.1.1.2.1.2.1.1.1.1.1	0.468715697036224	.	109800001	109920000	#DADAFF	1	0.5
chr2	109920001	110120000	B.1.1.1.2.1.2.1.1.1.1.2	0.46761800219539	.	109920001	110120000	#DADAFF	1	0.5
chr2	110240001	110280000	B.1.1.1.2.1.2.1.1.1.1.2	0.46761800219539	.	110240001	110280000	#DADAFF	1	0.5
chr2	110280001	110480000	A.2.1.1.2.2.2.2.2.1	0.665203073545554	.	110280001	110480000	#FF9191	1	0.75
chr2	110480001	110520000	A.2.2.2.2.2.1.1.1.2.1.1.1	0.518111964873765	.	110480001	110520000	#FFDADA	1	0.625
chr2	110840001	111000000	A.2.2.2.2.2.1.1.1.2.1.1.1	0.518111964873765	.	110840001	111000000	#FFDADA	1	0.625
chr2	111360001	111520000	A.1.2.1.2.1.1.1.2.1	0.819978046103183	.	111360001	111520000	#FF4848	1	0.875
chr2	111520001	111760000	A.2.1.2.1.1.1.1.1.2	0.661909989023052	.	111520001	111760000	#FF9191	1	0.75
chr2	111760001	112040000	A.1.2.2.1.2.1.1.2.1	0.776070252469813	.	111760001	112040000	#FF4848	1	0.875
chr2	112080001	112120000	A.1.2.2.1.2.1.1.2.1	0.776070252469813	.	112080001	112120000	#FF4848	1	0.875
chr2	112120001	112200000	A.2.2.1.2.1.2.1.1	0.56860592755214	.	112120001	112200000	#FFDADA	1	0.625
chr2	112280001	112480000	A.2.2.1.2.1.2.1.1	0.56860592755214	.	112280001	112480000	#FFDADA	1	0.625
chr2	112480001	112560000	A.1.2.2.2.1.2.2.1.1.1	0.743139407244786	.	112480001	112560000	#FF4848	1	0.875
chr2	112600001	112800000	A.1.2.2.2.1.2.2.1.1.1	0.743139407244786	.	112600001	112800000	#FF4848	1	0.875
chr2	112800001	113040000	A.1.2.1.2.1.1.1.1.2	0.821075740944018	.	112800001	113040000	#FF4848	1	0.875
chr2	113040001	113120000	A.1.2.2.1.2.1.1.2.2	0.774972557628979	.	113040001	113120000	#FF4848	1	0.875
chr2	113160001	113240000	A.1.2.2.1.2.1.1.2.2	0.774972557628979	.	113160001	113240000	#FF4848	1	0.875
chr2	113240001	113520000	A.1.1.1.2.1.1.1.1.2	0.981339187705818	.	113240001	113520000	#FF0000	1	1
chr2	113520001	113720000	A.1.2.1.2.1.1.1.1.1	0.822173435784852	.	113520001	113720000	#FF4848	1	0.875
chr2	113720001	113840000	A.2.1.2.2.2.2.1.2.2	0.613611416026345	.	113720001	113840000	#FF9191	1	0.75
chr2	113840001	114000000	A.1.2.2.2.1.2.2.1.1.2.2.1	0.740944017563117	.	113840001	114000000	#FF4848	1	0.875
chr2	114000001	114200000	A.1.2.2.1.2.1.2.2.2.1	0.771679473106476	.	114000001	114200000	#FF4848	1	0.875
chr2	114200001	114240000	A.1.1.2.1.1.2.1.1.2	0.942919868276619	.	114200001	114240000	#FF0000	1	1
chr2	114360001	114720000	A.1.1.2.1.1.2.1.1.2	0.942919868276619	.	114360001	114720000	#FF0000	1	1
chr2	114720001	115040000	B.1.1.2.2.2.2.2.2.2	0.394072447859495	.	114720001	115040000	#DADAFF	1	0.5
chr2	115040001	115200000	B.2.1.1.2.2.2.1.1.1	0.221734357848518	.	115040001	115200000	#4848FF	1	0.25
chr2	115200001	115440000	B.2.1.2.1.2.2.2.2	0.163556531284303	.	115200001	115440000	#4848FF	1	0.25
chr2	115440001	115960000	B.2.2.2.1.2.1.1.1.1	0.0241492864983535	.	115440001	115960000	#0000FF	1	0.125
chr2	115960001	116320000	B.2.2.2.1.1.2.2.1	0.026344676180022	.	115960001	116320000	#0000FF	1	0.125
chr2	116320001	116720000	B.2.2.2.2.1.2.2.1.1	0.00439077936333699	.	116320001	116720000	#0000FF	1	0.125
chr2	116720001	117040000	B.2.2.2.1.1.2.2.2	0.0252469813391877	.	116720001	117040000	#0000FF	1	0.125
chr2	117040001	117400000	B.2.2.2.1.2.1.2.1	0.0197585071350165	.	117040001	117400000	#0000FF	1	0.125
chr2	117400001	117840000	B.2.2.2.2.1.2.2.2	0.0021953896816685	.	117400001	117840000	#0000FF	1	0.125
chr2	117840001	118000000	B.2.2.1.1.2.2.2.2.1.1	0.0768386388583974	.	117840001	118000000	#0000FF	1	0.125
chr2	118000001	118120000	B.2.2.1.2.1.1.2.1	0.0713501646542261	.	118000001	118120000	#0000FF	1	0.125
chr2	118120001	118360000	B.2.1.2.2.2.2.2.1	0.130625686059276	.	118120001	118360000	#4848FF	1	0.25
chr2	118360001	118560000	B.1.2.2.1.1.2.2.1.2.1	0.345773874862788	.	118360001	118560000	#9191FF	1	0.375
chr2	118560001	118760000	A.2.2.1.2.2.1.1.2.1	0.559824368825466	.	118560001	118760000	#FFDADA	1	0.625
chr2	118760001	118960000	A.1.2.2.1.2.1.1.1.1	0.778265642151482	.	118760001	118960000	#FF4848	1	0.875
chr2	118960001	119560000	B.2.1.1.1.2.2.2.1	0.261251372118551	.	118960001	119560000	#4848FF	1	0.25
chr2	119560001	119720000	B.1.1.1.2.1.2.1.2.2.2	0.458836443468716	.	119560001	119720000	#DADAFF	1	0.5
chr2	119720001	120040000	A.2.2.2.2.2.1.1.2.1	0.513721185510428	.	119720001	120040000	#FFDADA	1	0.625
chr2	120040001	120200000	A.1.2.2.1.2.1.2.1	0.773874862788145	.	120040001	120200000	#FF4848	1	0.875
chr2	120200001	120400000	A.2.2.2.2.2.1.1.1.2.1.1.2	0.517014270032931	.	120200001	120400000	#FFDADA	1	0.625
chr2	120400001	120920000	A.1.2.1.2.1.2.2	0.810098792535675	.	120400001	120920000	#FF4848	1	0.875
chr2	120920001	121080000	A.1.1.2.2.2.2.2.1.1	0.866081229418222	.	120920001	121080000	#FF0000	1	1
chr2	121080001	121440000	A.2.2.2.2.2.1.1.2.2	0.512623490669594	.	121080001	121440000	#FFDADA	1	0.625
chr2	121440001	121600000	B.1.1.1.2.1.2.1.2.2.1	0.45993413830955	.	121440001	121600000	#DADAFF	1	0.5
chr2	121600001	121840000	B.1.1.2.1.1.2.2.2.2	0.437980241492865	.	121600001	121840000	#DADAFF	1	0.5
chr2	121840001	122080000	B.1.1.1.1.1.2.2.1.1.2.2	0.492864983534577	.	121840001	122080000	#DADAFF	1	0.5
chr2	122080001	122160000	A.2.2.1.1.1.1.1.1.2	0.604829857299671	.	122080001	122160000	#FFDADA	1	0.625
chr2	122160001	122520000	A.1.1.1.2.1.1.1.2.1	0.980241492864984	.	122160001	122520000	#FF0000	1	1
chr2	122520001	122920000	B.1.2.1.2.1.1.2.2	0.371020856201976	.	122520001	122920000	#9191FF	1	0.375
chr2	122920001	123080000	B.1.2.2.2.2.2.1	0.302963776070252	.	122920001	123080000	#9191FF	1	0.375
chr2	123080001	123560000	B.2.1.1.2.2.2.2.1.1	0.217343578485181	.	123080001	123560000	#4848FF	1	0.25
chr2	123560001	123880000	B.2.2.1.1.2.2.2.2.1.2	0.0757409440175631	.	123560001	123880000	#0000FF	1	0.125
chr2	123880001	124360000	B.2.2.2.1.2.1.2.2	0.0186608122941822	.	123880001	124360000	#0000FF	1	0.125
chr2	124360001	124680000	B.2.2.2.2.1.1.1.1	0.0120746432491767	.	124360001	124680000	#0000FF	1	0.125
chr2	124680001	125000000	B.2.2.1.2.2.2.1.2.2.2	0.0461031833150384	.	124680001	125000000	#0000FF	1	0.125
chr2	125000001	125160000	B.2.2.1.1.2.2.2.2.2	0.0746432491767289	.	125000001	125160000	#0000FF	1	0.125
chr2	125160001	125320000	B.2.2.1.1.2.2.1.1.2	0.0812294182217344	.	125160001	125320000	#0000FF	1	0.125
chr2	125320001	125480000	B.2.2.1.2.1.1.2.2.2	0.0691547749725576	.	125320001	125480000	#0000FF	1	0.125
chr2	125480001	125800000	B.2.2.1.1.2.2.1.1.1	0.0823271130625686	.	125480001	125800000	#0000FF	1	0.125
chr2	125800001	126000000	B.2.1.1.1.2.2.2.2.1.2	0.259055982436883	.	125800001	126000000	#4848FF	1	0.25
chr2	126000001	126200000	A.2.2.1.2.2.2.1.2.2	0.552140504939627	.	126000001	126200000	#FFDADA	1	0.625
chr2	126200001	126520000	B.2.1.1.1.2.2.2.2.1.1	0.260153677277717	.	126200001	126520000	#4848FF	1	0.25
chr2	126520001	126800000	B.2.2.1.2.2.2.1.1.2.2	0.0504939626783754	.	126520001	126800000	#0000FF	1	0.125
chr2	126800001	126960000	B.2.1.2.2.2.2.2.2	0.129527991218441	.	126800001	126960000	#4848FF	1	0.25
chr2	126960001	127160000	B.2.1.2.1.2.2.1.2	0.165751920965971	.	126960001	127160000	#4848FF	1	0.25
chr2	127160001	127360000	B.1.2.1.2.1.2.1	0.369923161361142	.	127160001	127360000	#9191FF	1	0.375
chr2	127360001	127480000	A.2.2.1.1.1.1.2.2.2	0.593852908891328	.	127360001	127480000	#FFDADA	1	0.625
chr2	127480001	127800000	B.1.1.2.2.2.2.1.2.1	0.399560922063666	.	127480001	127800000	#DADAFF	1	0.5
chr2	127800001	128040000	A.2.1.2.1.1.1.1.1.1	0.663007683863886	.	127800001	128040000	#FF9191	1	0.75
chr2	128040001	128440000	A.1.1.1.2.1.1.1.2.2	0.979143798024149	.	128040001	128440000	#FF0000	1	1
chr2	128440001	128640000	A.1.1.1.2.1.1.1.1.1	0.982436882546652	.	128440001	128640000	#FF0000	1	1
chr2	128640001	128960000	A.1.1.2.1.2.2.2.1.2.2.1	0.908891328210757	.	128640001	128960000	#FF0000	1	1
chr2	128960001	129080000	A.2.1.2.2.2.2.1.1.2	0.615806805708013	.	128960001	129080000	#FF9191	1	0.75
chr2	129080001	129320000	B.1.1.1.1.1.2.2.1.1.2.1	0.493962678375412	.	129080001	129320000	#DADAFF	1	0.5
chr2	129320001	129560000	B.1.1.2.2.2.2.1.1.2.1.1	0.402854006586169	.	129320001	129560000	#DADAFF	1	0.5
chr2	129560001	129800000	B.2.1.1.1.2.2.1.2	0.262349066959385	.	129560001	129800000	#4848FF	1	0.25
chr2	129800001	130200000	B.1.1.2.1.2.2.1.2.2	0.427003293084523	.	129800001	130200000	#DADAFF	1	0.5
chr2	130200001	130520000	B.2.1.1.2.2.2.2.2.1.1.1	0.215148188803513	.	130200001	130520000	#4848FF	1	0.25
chr2	130520001	130800000	B.1.1.1.2.1.2.1.2.1.2.2	0.461031833150384	.	130520001	130800000	#DADAFF	1	0.5
chr2	130880001	131160000	A.1.2.2.2.1.2.2.1.2	0.738748627881449	.	130880001	131160000	#FF4848	1	0.875
chr2	131480001	131800000	B.1.1.1.2.1.2.1.2.1.2.1	0.462129527991218	.	131480001	131800000	#DADAFF	1	0.5
chr2	131800001	131920000	A.1.2.2.1.2.1.2.2.2.2	0.770581778265642	.	131800001	131920000	#FF4848	1	0.875
chr2	131920001	132000000	B.1.1.2.2.2.2.1.1.2.1.2	0.401756311745335	.	131920001	132000000	#DADAFF	1	0.5
chr2	132040001	132200000	B.1.1.2.2.2.2.1.1.2.1.2	0.401756311745335	.	132040001	132200000	#DADAFF	1	0.5
chr2	132200001	132520000	A.2.1.1.1.1.2.1.1.1	0.716794731064764	.	132200001	132520000	#FF9191	1	0.75
chr2	132520001	132760000	B.2.1.2.1.2.2.1.1	0.166849615806806	.	132520001	132760000	#4848FF	1	0.25
chr2	132800001	132920000	B.2.1.2.1.2.2.1.1	0.166849615806806	.	132800001	132920000	#4848FF	1	0.25
chr2	132920001	133040000	B.2.1.1.1.2.2.2.2.2.1	0.257958287596048	.	132920001	133040000	#4848FF	1	0.25
chr2	133040001	133320000	B.2.2.1.1.2.2.1.2.1	0.0801317233809001	.	133040001	133320000	#0000FF	1	0.125
chr2	133320001	133480000	B.2.1.1.1.1.1.1.2.1	0.294182217343578	.	133320001	133480000	#4848FF	1	0.25
chr2	133480001	133600000	B.1.2.2.2.1.1.1.2	0.3205268935236	.	133480001	133600000	#9191FF	1	0.375
chr2	133600001	133880000	B.2.1.1.2.2.2.2.2.1.2	0.212952799121844	.	133600001	133880000	#4848FF	1	0.25
chr2	133880001	134040000	B.2.1.2.1.2.2.2.1	0.164654226125137	.	133880001	134040000	#4848FF	1	0.25
chr2	134040001	134200000	B.2.1.1.2.2.2.2.2.2	0.21185510428101	.	134040001	134200000	#4848FF	1	0.25
chr2	134200001	134600000	B.2.1.1.2.2.2.2.2.1.1.2	0.214050493962678	.	134200001	134600000	#4848FF	1	0.25
chr2	134600001	134880000	A.2.1.2.1.2.1.2.1	0.641053787047201	.	134600001	134880000	#FF9191	1	0.75
chr2	134880001	135160000	A.1.1.1.2.2.2.1.2.1.2	0.954994511525796	.	134880001	135160000	#FF0000	1	1
chr2	135160001	135360000	A.2.1.2.1.2.1.2.2.1	0.639956092206367	.	135160001	135360000	#FF9191	1	0.75
chr2	135360001	135400000	A.2.1.1.2.2.2.2.2.2	0.66410537870472	.	135360001	135400000	#FF9191	1	0.75
chr2	135440001	135520000	A.2.1.1.2.2.2.2.2.2	0.66410537870472	.	135440001	135520000	#FF9191	1	0.75
chr2	135520001	135680000	A.2.1.2.1.1.1.1.2.1.2	0.659714599341383	.	135520001	135680000	#FF9191	1	0.75
chr2	135680001	135960000	A.1.1.2.2.1.1.1.2.2.2	0.892425905598244	.	135680001	135960000	#FF0000	1	1
chr2	135960001	136240000	A.2.2.1.1.1.1.2.1.1.1	0.600439077936334	.	135960001	136240000	#FFDADA	1	0.625
chr2	136240001	136680000	A.1.1.1.2.2.2.1.2.1.1	0.95609220636663	.	136240001	136680000	#FF0000	1	1
chr2	136680001	136880000	A.1.1.1.1.2.2.2.1.1	0.986827661909989	.	136680001	136880000	#FF0000	1	1
chr2	136880001	137160000	A.1.1.2.1.2.1.1.2.1.1.1	0.933040614709111	.	136880001	137160000	#FF0000	1	1
chr2	137160001	137360000	B.1.1.2.2.2.2.1.1.2.2	0.400658616904501	.	137160001	137360000	#DADAFF	1	0.5
chr2	137360001	137720000	B.2.1.1.2.2.2.2.1.2	0.216245883644347	.	137360001	137720000	#4848FF	1	0.25
chr2	137720001	138040000	B.2.2.1.1.2.2.1.2.2	0.0790340285400659	.	137720001	138040000	#0000FF	1	0.125
chr2	138040001	138560000	B.2.2.2.1.1.1.2.1.1	0.0351262349066959	.	138040001	138560000	#0000FF	1	0.125
chr2	138560001	138960000	B.1.2.1.2.1.1.2.1	0.37211855104281	.	138560001	138960000	#9191FF	1	0.375
chr2	138960001	139240000	A.2.2.1.1.1.1.2.1.2.2	0.596048298572997	.	138960001	139240000	#FFDADA	1	0.625
chr2	139240001	139360000	A.1.2.1.2.1.1.2.1.1.1	0.817782656421515	.	139240001	139360000	#FF4848	1	0.875
chr2	139360001	139600000	B.1.1.1.1.2.2.1.1	0.486278814489572	.	139360001	139600000	#DADAFF	1	0.5
chr2	139600001	140080000	B.2.2.2.1.2.1.1.1.2.1	0.0230515916575192	.	139600001	140080000	#0000FF	1	0.125
chr2	140080001	140400000	B.2.2.2.1.1.1.2.1.2	0.0340285400658617	.	140080001	140400000	#0000FF	1	0.125
chr2	140400001	140680000	B.2.2.1.2.2.2.2.1.2.1	0.0439077936333699	.	140400001	140680000	#0000FF	1	0.125
chr2	140680001	141000000	B.2.2.2.1.2.1.1.1.2.2	0.021953896816685	.	140680001	141000000	#0000FF	1	0.125
chr2	141000001	141320000	B.2.2.1.2.2.2.1.2.2.1	0.0472008781558727	.	141000001	141320000	#0000FF	1	0.125
chr2	141320001	141520000	B.2.1.2.2.2.2.1.1.2.2	0.133918770581778	.	141320001	141520000	#4848FF	1	0.25
chr2	141520001	142200000	B.2.2.2.1.1.1.1.1.2	0.0373216245883644	.	141520001	142200000	#0000FF	1	0.125
chr2	142200001	142360000	B.1.2.2.1.1.2.1.2.1.2	0.350164654226125	.	142200001	142360000	#9191FF	1	0.375
chr2	142360001	142560000	B.2.1.2.1.1.1.2.2	0.197585071350165	.	142360001	142560000	#4848FF	1	0.25
chr2	142560001	142960000	B.2.2.1.2.2.2.2.2.1.1	0.0417124039517014	.	142560001	142960000	#0000FF	1	0.125
chr2	142960001	143400000	B.2.2.1.2.1.2.1.2	0.0647639956092206	.	142960001	143400000	#0000FF	1	0.125
chr2	143400001	143600000	A.2.2.1.2.2.2.1.2.1	0.553238199780461	.	143400001	143600000	#FFDADA	1	0.625
chr2	143600001	143720000	A.1.2.2.1.1.1.1.1.2.2	0.794731064763996	.	143600001	143720000	#FF4848	1	0.875
chr2	143720001	143840000	A.2.2.1.1.1.1.2.1.1.2	0.599341383095499	.	143720001	143840000	#FFDADA	1	0.625
chr2	143840001	144000000	A.1.2.1.2.1.1.2.1.1.2	0.816684961580681	.	143840001	144000000	#FF4848	1	0.875
chr2	144000001	144200000	A.2.1.2.2.2.2.2.1.1	0.61251372118551	.	144000001	144200000	#FF9191	1	0.75
chr2	144200001	144320000	A.2.1.2.2.2.2.2.2.2.2	0.607025246981339	.	144200001	144320000	#FF9191	1	0.75
chr2	144320001	144440000	A.2.2.1.2.2.1.2.1	0.557628979143798	.	144320001	144440000	#FFDADA	1	0.625
chr2	144440001	144680000	A.2.2.1.2.2.1.2.2.1	0.556531284302964	.	144440001	144680000	#FFDADA	1	0.625
chr2	144680001	144920000	A.2.1.1.1.1.2.1.1.2	0.71569703622393	.	144680001	144920000	#FF9191	1	0.75
chr2	144920001	145120000	A.1.1.1.2.2.2.1.2.2	0.953896816684962	.	144920001	145120000	#FF0000	1	1
chr2	145120001	145320000	A.1.2.1.1.2.1.2.1.1	0.830954994511526	.	145120001	145320000	#FF4848	1	0.875
chr2	145320001	145720000	B.1.2.1.2.1.2.2	0.368825466520307	.	145320001	145720000	#9191FF	1	0.375
chr2	145720001	146080000	B.2.1.2.2.2.2.1.1.2.1	0.135016465422613	.	145720001	146080000	#4848FF	1	0.25
chr2	146080001	146320000	B.1.2.2.2.1.1.2.1.1	0.319429198682766	.	146080001	146320000	#9191FF	1	0.375
chr2	146320001	146520000	A.2.2.1.2.2.1.1.1.2	0.560922063666301	.	146320001	146520000	#FFDADA	1	0.625
chr2	146520001	146840000	B.2.2.1.1.2.2.2.1	0.0779363336992316	.	146520001	146840000	#0000FF	1	0.125
chr2	146840001	147160000	B.2.2.1.2.2.2.2.2.2	0.0395170142700329	.	146840001	147160000	#0000FF	1	0.125
chr2	147160001	147440000	B.2.1.2.2.2.2.1.2.2	0.13172338090011	.	147160001	147440000	#4848FF	1	0.25
chr2	147440001	147760000	B.2.2.1.2.2.2.1.1.1	0.0526893523600439	.	147440001	147760000	#0000FF	1	0.125
chr2	147760001	148080000	B.1.1.1.1.2.2.2.2	0.482985729967069	.	147760001	148080000	#DADAFF	1	0.5
chr2	148080001	148320000	B.1.1.2.2.1.2.2.1.2	0.410537870472009	.	148080001	148320000	#DADAFF	1	0.5
chr2	148320001	148480000	A.2.1.2.1.2.1.2.2.2.2	0.637760702524698	.	148320001	148480000	#FF9191	1	0.75
chr2	148480001	148680000	B.1.1.1.1.2.2.2.1	0.484083424807903	.	148480001	148680000	#DADAFF	1	0.5
chr2	148680001	149240000	A.1.2.1.1.2.1.2.2	0.828759604829857	.	148680001	149240000	#FF4848	1	0.875
chr2	149240001	149320000	A.2.1.2.2.2.2.2.2.2.1	0.608122941822173	.	149240001	149320000	#FF9191	1	0.75
chr2	149320001	149560000	A.1.1.2.2.1.2.1.1.1.1.2	0.885839736553238	.	149320001	149560000	#FF0000	1	1
chr2	149560001	149720000	A.2.1.2.1.2.1.1.1.2	0.643249176728869	.	149560001	149720000	#FF9191	1	0.75
chr2	149760001	149880000	A.2.1.2.1.2.1.1.1.2	0.643249176728869	.	149760001	149880000	#FF9191	1	0.75
chr2	149880001	149960000	A.2.2.1.1.1.1.1.1.1	0.605927552140505	.	149880001	149960000	#FFDADA	1	0.625
chr2	149960001	150200000	A.2.2.1.2.2.1.1.1.1	0.562019758507135	.	149960001	150200000	#FFDADA	1	0.625
chr2	150200001	150480000	B.1.1.1.2.1.1.2.1.1.1.2	0.475301866081229	.	150200001	150480000	#DADAFF	1	0.5
chr2	150480001	150720000	B.2.1.2.2.2.2.1.2.1	0.132821075740944	.	150480001	150720000	#4848FF	1	0.25
chr2	150720001	150920000	B.2.2.1.2.1.1.1.2	0.0724478594950604	.	150720001	150920000	#0000FF	1	0.125
chr2	150920001	151240000	B.2.2.1.2.2.2.2.1.1	0.0450054884742042	.	150920001	151240000	#0000FF	1	0.125
chr2	151240001	151640000	B.2.1.2.2.2.2.1.1.1	0.136114160263447	.	151240001	151640000	#4848FF	1	0.25
chr2	151640001	152080000	B.2.1.1.2.1.2.1.2.1.1	0.239297475301866	.	151640001	152080000	#4848FF	1	0.25
chr2	152080001	152360000	A.1.2.2.1.1.1.1.1.1.1.2	0.799121844127333	.	152080001	152360000	#FF4848	1	0.875
chr2	152360001	152600000	A.1.2.1.2.1.1.2.2	0.814489571899012	.	152360001	152600000	#FF4848	1	0.875
chr2	152600001	152800000	A.1.1.2.1.1.2.1.1.1	0.944017563117453	.	152600001	152800000	#FF0000	1	1
chr2	152800001	153040000	A.1.1.2.1.2.1.1.2.1.1.2	0.931942919868277	.	152800001	153040000	#FF0000	1	1
chr2	153040001	153200000	A.2.1.2.1.2.1.2.2.2.1	0.638858397365532	.	153040001	153200000	#FF9191	1	0.75
chr2	153200001	153400000	A.1.1.2.2.1.2.1.1.2	0.88364434687157	.	153200001	153400000	#FF0000	1	1
chr2	153400001	153600000	A.1.2.1.1.2.1.1.1	0.833150384193194	.	153400001	153600000	#FF4848	1	0.875
chr2	153600001	154280000	B.2.2.1.1.2.1.2.1.2.1	0.0900109769484083	.	153600001	154280000	#0000FF	1	0.125
chr2	154280001	154440000	B.2.1.2.1.1.1.2.1.1.2.1	0.200878155872667	.	154280001	154440000	#4848FF	1	0.25
chr2	154440001	154600000	B.2.2.1.2.2.2.2.1.2.2	0.0428100987925357	.	154440001	154600000	#0000FF	1	0.125
chr2	154600001	155040000	B.2.2.2.2.1.1.1.2	0.0109769484083425	.	154600001	155040000	#0000FF	1	0.125
chr2	155040001	155240000	B.2.2.1.2.1.1.1.1	0.0735455543358946	.	155040001	155240000	#0000FF	1	0.125
chr2	155240001	155440000	B.1.2.2.2.1.1.2.2	0.317233809001098	.	155240001	155440000	#9191FF	1	0.375
chr2	155440001	155960000	B.2.1.2.1.1.1.2.1.2	0.198682766190999	.	155440001	155960000	#4848FF	1	0.25
chr2	155960001	156080000	A.2.1.2.2.2.1.2.2.2	0.618002195389682	.	155960001	156080000	#FF9191	1	0.75
chr2	156080001	156200000	B.1.2.2.1.1.2.1.2.1.1	0.351262349066959	.	156080001	156200000	#9191FF	1	0.375
chr2	156200001	156760000	B.2.2.1.2.2.2.2.2.1.2	0.0406147091108672	.	156200001	156760000	#0000FF	1	0.125
chr2	156760001	157200000	B.2.1.1.1.1.1.1.1.1	0.296377607025247	.	156760001	157200000	#4848FF	1	0.25
chr2	157200001	157440000	A.1.1.2.2.1.2.1.1.1.1.1	0.886937431394072	.	157200001	157440000	#FF0000	1	1
chr2	157440001	157720000	B.2.1.1.1.1.1.1.1.2	0.295279912184413	.	157440001	157720000	#4848FF	1	0.25
chr2	157720001	157840000	B.1.2.2.2.1.1.1.1	0.321624588364435	.	157720001	157840000	#9191FF	1	0.375
chr2	157840001	158160000	B.1.1.1.2.1.1.2.1.2	0.472008781558727	.	157840001	158160000	#DADAFF	1	0.5
chr2	158160001	158360000	A.1.1.2.2.1.2.1.1.1.2	0.884742041712404	.	158160001	158360000	#FF0000	1	1
chr2	158360001	158640000	B.1.1.2.2.1.2.2.1.1	0.411635565312843	.	158360001	158640000	#DADAFF	1	0.5
chr2	158640001	158840000	B.1.1.2.2.1.2.1.1.1	0.417124039517014	.	158640001	158840000	#DADAFF	1	0.5
chr2	158840001	159080000	B.1.1.2.2.1.2.2.2	0.409440175631175	.	158840001	159080000	#DADAFF	1	0.5
chr2	159080001	159280000	B.1.2.2.1.1.2.2.1.1	0.346871569703622	.	159080001	159280000	#9191FF	1	0.375
chr2	159280001	159520000	A.2.1.2.2.2.2.2.1.2.1	0.611416026344676	.	159280001	159520000	#FF9191	1	0.75
chr2	159520001	159720000	B.1.1.1.2.1.1.2.1.1.2.2	0.473106476399561	.	159520001	159720000	#DADAFF	1	0.5
chr2	159720001	160040000	A.1.2.2.2.2.2.2.1.1.2	0.725576289791438	.	159720001	160040000	#FF4848	1	0.875
chr2	160040001	160200000	A.1.1.2.2.1.2.2.1.2	0.879253567508233	.	160040001	160200000	#FF0000	1	1
chr2	160200001	160480000	A.1.1.1.2.1.2.2.2.1	0.968166849615807	.	160200001	160480000	#FF0000	1	1
chr2	160480001	160840000	A.1.1.1.1.2.2.2.1.2	0.985729967069155	.	160480001	160840000	#FF0000	1	1
chr2	160840001	161360000	B.1.1.2.1.2.2.1.1	0.429198682766191	.	160840001	161360000	#DADAFF	1	0.5
chr2	161360001	161560000	B.2.1.2.1.1.1.2.1.1.1	0.201975850713502	.	161360001	161560000	#4848FF	1	0.25
chr2	161560001	161920000	B.1.2.2.1.1.2.2.2.2	0.341383095499451	.	161560001	161920000	#9191FF	1	0.375
chr2	161920001	162080000	A.1.1.1.2.1.2.1.1	0.974753018660812	.	161920001	162080000	#FF0000	1	1
chr2	162080001	162280000	A.1.2.2.1.1.1.1.1.2.1	0.79582875960483	.	162080001	162280000	#FF4848	1	0.875
chr2	162280001	162480000	B.1.2.2.1.1.2.2.1.2.2	0.344676180021954	.	162280001	162480000	#9191FF	1	0.375
chr2	162480001	162800000	B.2.2.1.1.2.1.2.1.1.2	0.0911086717892426	.	162480001	162800000	#0000FF	1	0.125
chr2	162800001	163240000	A.2.2.1.2.2.2.2	0.551042810098793	.	162800001	163240000	#FFDADA	1	0.625
chr2	163240001	163680000	B.2.2.1.2.1.2.1.1.1.2	0.0669593852908891	.	163240001	163680000	#0000FF	1	0.125
chr2	163680001	164040000	B.2.2.1.2.1.2.1.1.1.1	0.0680570801317234	.	163680001	164040000	#0000FF	1	0.125
chr2	164040001	164320000	B.2.2.1.1.2.1.2.1.2.2	0.0889132821075741	.	164040001	164320000	#0000FF	1	0.125
chr2	164320001	164480000	B.2.1.2.2.2.1.1.2	0.141602634467618	.	164320001	164480000	#4848FF	1	0.25
chr2	164480001	164600000	B.2.1.2.1.1.1.2.1.1.2.2	0.199780461031833	.	164480001	164600000	#4848FF	1	0.25
chr2	164600001	165120000	B.2.2.2.1.1.1.1.1.1	0.0384193194291987	.	164600001	165120000	#0000FF	1	0.125
chr2	165120001	165200000	B.2.1.1.1.1.2.2.1.2	0.282107574094402	.	165120001	165200000	#4848FF	1	0.25
chr2	165200001	165560000	B.2.2.1.2.1.2.1.1.2	0.0658616904500549	.	165200001	165560000	#0000FF	1	0.125
chr2	165560001	165800000	B.2.1.1.2.1.2.1.2.1.2	0.238199780461032	.	165560001	165800000	#4848FF	1	0.25
chr2	165800001	165960000	B.2.1.1.1.1.1.1.2.2.1	0.293084522502744	.	165800001	165960000	#4848FF	1	0.25
chr2	165960001	166120000	B.1.2.1.1.2.1.2	0.37980241492865	.	165960001	166120000	#9191FF	1	0.375
chr2	166120001	166320000	B.2.1.1.2.1.2.1.2.2	0.237102085620198	.	166120001	166320000	#4848FF	1	0.25
chr2	166320001	166640000	B.1.2.2.1.1.2.2.2.1.2	0.342480790340285	.	166320001	166640000	#9191FF	1	0.375
chr2	166640001	166840000	A.2.2.1.1.1.2.2.2	0.588364434687157	.	166640001	166840000	#FFDADA	1	0.625
chr2	166840001	167360000	B.2.2.1.1.2.1.2.1.1.1	0.0922063666300768	.	166840001	167360000	#0000FF	1	0.125
chr2	167360001	167520000	B.2.2.1.1.2.1.2.2.1.1.1	0.0878155872667399	.	167360001	167520000	#0000FF	1	0.125
chr2	167520001	167800000	B.2.2.2.1.1.1.2.2	0.0329308452250274	.	167520001	167800000	#0000FF	1	0.125
chr2	167800001	167960000	B.2.2.1.1.2.1.2.2.1.1.2	0.0867178924259056	.	167800001	167960000	#0000FF	1	0.125
chr2	167960001	168600000	B.2.2.2.1.2.1.1.2	0.0208562019758507	.	167960001	168600000	#0000FF	1	0.125
chr2	168600001	168720000	B.2.1.1.1.1.1.1.2.2.2	0.29198682766191	.	168600001	168720000	#4848FF	1	0.25
chr2	168720001	169280000	B.1.1.2.2.2.2.2.2.1	0.395170142700329	.	168720001	169280000	#DADAFF	1	0.5
chr2	169280001	169520000	A.1.1.2.1.2.1.1.2.1.2	0.930845225027442	.	169280001	169520000	#FF0000	1	1
chr2	169520001	169600000	A.2.1.1.2.2.1.2.2.1.1	0.675082327113063	.	169520001	169600000	#FF9191	1	0.75
chr2	169600001	169760000	A.2.1.2.2.2.2.2.1.2.2	0.610318331503842	.	169600001	169760000	#FF9191	1	0.75
chr2	169760001	170000000	A.2.2.1.1.1.2.1.2.1	0.59165751920966	.	169760001	170000000	#FFDADA	1	0.625
chr2	170000001	170320000	B.1.1.1.1.1.2.2.2	0.490669593852909	.	170000001	170320000	#DADAFF	1	0.5
chr2	170320001	170600000	A.1.1.2.1.2.1.1.2.2	0.929747530186608	.	170320001	170600000	#FF0000	1	1
chr2	170600001	170680000	A.1.2.2.1.1.2.1.2.1.1	0.783754116355653	.	170600001	170680000	#FF4848	1	0.875
chr2	170680001	171080000	A.1.1.1.2.1.2.2.2.2	0.967069154774973	.	170680001	171080000	#FF0000	1	1
chr2	171080001	171280000	A.1.2.2.2.2.1.2.2	0.729967069154775	.	171080001	171280000	#FF4848	1	0.875
chr2	171280001	171440000	A.2.1.2.2.2.2.1.1.1	0.616904500548847	.	171280001	171440000	#FF9191	1	0.75
chr2	171440001	171600000	A.2.2.1.2.1.2.2.2.1	0.564215148188803	.	171440001	171600000	#FFDADA	1	0.625
chr2	171600001	171760000	A.2.1.1.2.2.2.1.1	0.67178924259056	.	171600001	171760000	#FF9191	1	0.75
chr2	171760001	172280000	A.1.1.1.1.1.1	1	.	171760001	172280000	#FF0000	1	1
chr2	172280001	172400000	A.1.1.2.1.2.1.2.2.2	0.925356750823271	.	172280001	172400000	#FF0000	1	1
chr2	172400001	172680000	A.1.1.2.2.1.1.2.1.2.2	0.889132821075741	.	172400001	172680000	#FF0000	1	1
chr2	172680001	173000000	A.1.1.2.1.1.2.1.2.1	0.941822173435785	.	172680001	173000000	#FF0000	1	1
chr2	173000001	173320000	A.2.2.2.1.2.1.2.2.1	0.538968166849616	.	173000001	173320000	#FFDADA	1	0.625
chr2	173320001	173480000	A.1.2.2.2.2.2.2.2	0.722283205268935	.	173320001	173480000	#FF4848	1	0.875
chr2	173480001	173880000	A.2.2.2.1.2.1.2.1	0.54006586169045	.	173480001	173880000	#FFDADA	1	0.625
chr2	173880001	174080000	A.1.2.2.2.2.1.1.1.2	0.734357848518112	.	173880001	174080000	#FF4848	1	0.875
chr2	174080001	174320000	A.2.1.1.2.2.2.1.2.2	0.667398463227223	.	174080001	174320000	#FF9191	1	0.75
chr2	174320001	174720000	A.2.2.1.1.1.2.1.1	0.592755214050494	.	174320001	174720000	#FFDADA	1	0.625
chr2	174720001	174880000	A.1.1.2.2.1.1.2.1.2.1	0.890230515916575	.	174720001	174880000	#FF0000	1	1
chr2	174880001	175120000	A.1.1.2.2.1.2.2.1.1	0.880351262349067	.	174880001	175120000	#FF0000	1	1
chr2	175120001	175240000	A.2.1.1.2.2.2.1.2.1.2.2	0.668496158068057	.	175120001	175240000	#FF9191	1	0.75
chr2	175240001	175560000	A.1.1.1.2.2.1.2.2	0.958287596048299	.	175240001	175560000	#FF0000	1	1
chr2	175560001	175880000	A.2.2.2.1.2.1.2.2.2	0.537870472008782	.	175560001	175880000	#FFDADA	1	0.625
chr2	175880001	176080000	A.1.2.1.2.2.1.2.2	0.805708013172338	.	175880001	176080000	#FF4848	1	0.875
chr2	176080001	176240000	B.1.1.2.1.1.2.1	0.44456641053787	.	176080001	176240000	#DADAFF	1	0.5
chr2	176240001	176480000	B.2.1.1.2.1.2.1.1	0.2403951701427	.	176240001	176480000	#4848FF	1	0.25
chr2	176480001	176760000	B.2.1.1.1.1.1.2.2	0.289791437980241	.	176480001	176760000	#4848FF	1	0.25
chr2	176760001	176920000	A.2.2.1.2.1.2.1.2.2	0.566410537870472	.	176760001	176920000	#FFDADA	1	0.625
chr2	176920001	177120000	B.1.1.1.2.1.1.2.1.1.2.1	0.474204171240395	.	176920001	177120000	#DADAFF	1	0.5
chr2	177120001	177720000	A.2.1.2.2.1.2.1	0.626783754116356	.	177120001	177720000	#FF9191	1	0.75
chr2	177720001	177880000	A.2.1.1.1.1.1.1.2	0.720087815587267	.	177720001	177880000	#FF9191	1	0.75
chr2	177880001	178040000	A.2.1.1.2.2.2.1.2.1.2.1	0.669593852908891	.	177880001	178040000	#FF9191	1	0.75
chr2	178040001	178200000	A.1.1.2.2.1.1.2.1.1	0.891328210757409	.	178040001	178200000	#FF0000	1	1
chr2	178200001	178600000	A.1.1.2.2.1.1.1.2.1	0.894621295279912	.	178200001	178600000	#FF0000	1	1
chr2	178600001	178680000	B.1.1.1.2.1.1.1.2.1	0.478594950603732	.	178600001	178680000	#DADAFF	1	0.5
chr2	178680001	178920000	B.1.2.2.2.1.1.2.1.2	0.318331503841932	.	178680001	178920000	#9191FF	1	0.375
chr2	178920001	179240000	A.2.2.2.1.2.2.2.1.1	0.533479692645445	.	178920001	179240000	#FFDADA	1	0.625
chr2	179240001	179560000	A.1.1.2.1.1.2.1.2.2	0.940724478594951	.	179240001	179560000	#FF0000	1	1
chr2	179560001	179800000	A.1.2.2.1.1.1.1.1.1.2.1	0.798024149286498	.	179560001	179800000	#FF4848	1	0.875
chr2	179800001	180000000	A.1.1.2.2.1.1.1.1.1.2.2.1	0.897914379802415	.	179800001	180000000	#FF0000	1	1
chr2	180000001	180160000	A.2.1.1.2.2.1.2.2.1.2	0.673984632272228	.	180000001	180160000	#FF9191	1	0.75
chr2	180160001	180360000	B.1.2.1.1.2.1.1.1	0.381997804610318	.	180160001	180360000	#9191FF	1	0.375
chr2	180360001	180640000	B.2.1.1.2.1.1.1.1.1.1	0.25576289791438	.	180360001	180640000	#4848FF	1	0.25
chr2	180640001	180760000	B.1.2.2.2.1.2.1.1	0.316136114160263	.	180640001	180760000	#9191FF	1	0.375
chr2	180760001	180920000	B.1.1.1.2.1.1.2.2.1	0.470911086717892	.	180760001	180920000	#DADAFF	1	0.5
chr2	180920001	181400000	B.2.1.2.2.2.1.1.1.2	0.142700329308452	.	180920001	181400000	#4848FF	1	0.25
chr2	181400001	181520000	B.1.2.2.2.1.2.2.2.1.1.2	0.309549945115258	.	181400001	181520000	#9191FF	1	0.375
chr2	181520001	181800000	B.2.1.1.2.1.1.1.2.2	0.251372118551043	.	181520001	181800000	#4848FF	1	0.25
chr2	181800001	181960000	A.2.1.1.2.2.1.2.2.2	0.672886937431394	.	181800001	181960000	#FF9191	1	0.75
chr2	181960001	182400000	A.1.1.1.1.1.2.2.2.2	0.994511525795829	.	181960001	182400000	#FF0000	1	1
chr2	182400001	182560000	A.1.2.2.2.2.2.2.1.2.2	0.72338090010977	.	182400001	182560000	#FF4848	1	0.875
chr2	182560001	182880000	A.2.1.2.1.2.1.1.1.1	0.644346871569704	.	182560001	182880000	#FF9191	1	0.75
chr2	182880001	183080000	B.1.1.2.1.1.1.2.1	0.446761800219539	.	182880001	183080000	#DADAFF	1	0.5
chr2	183080001	183360000	B.2.1.2.2.2.1.1.1.1	0.143798024149286	.	183080001	183360000	#4848FF	1	0.25
chr2	183360001	183560000	B.1.1.2.2.1.2.1.1.2.1	0.41602634467618	.	183360001	183560000	#DADAFF	1	0.5
chr2	183560001	183800000	A.2.1.2.1.2.2.1.2	0.63556531284303	.	183560001	183800000	#FF9191	1	0.75
chr2	183800001	184080000	A.1.2.2.1.1.1.2.2.1	0.787047200878156	.	183800001	184080000	#FF4848	1	0.875
chr2	184080001	184480000	B.2.1.1.1.1.2.1.2.1	0.285400658616905	.	184080001	184480000	#4848FF	1	0.25
chr2	184480001	184800000	B.1.2.2.1.1.2.2.2.1.1	0.34357848518112	.	184480001	184800000	#9191FF	1	0.375
chr2	184800001	184920000	A.2.2.1.1.1.1.2.2.1	0.594950603732162	.	184800001	184920000	#FFDADA	1	0.625
chr2	184920001	185240000	B.1.2.2.2.1.2.2.1	0.312843029637761	.	184920001	185240000	#9191FF	1	0.375
chr2	185240001	185400000	B.1.1.1.1.2.1.2.2	0.487376509330406	.	185240001	185400000	#DADAFF	1	0.5
chr2	185400001	185560000	B.1.2.1.1.2.2.1.2	0.377607025246981	.	185400001	185560000	#9191FF	1	0.375
chr2	185560001	185720000	B.1.2.2.2.1.2.2.2.1.1.1.1	0.311745334796926	.	185560001	185720000	#9191FF	1	0.375
chr2	185720001	186200000	B.2.2.1.2.1.2.2.1.1	0.0636663007683864	.	185720001	186200000	#0000FF	1	0.125
chr2	186200001	186440000	B.2.2.1.1.2.1.2.2.1.2	0.0856201975850713	.	186200001	186440000	#0000FF	1	0.125
chr2	186440001	186600000	B.2.1.2.1.1.2.1.2.2.1	0.189901207464325	.	186440001	186600000	#4848FF	1	0.25
chr2	186600001	186880000	B.2.1.2.1.1.1.1.2.2.2	0.203073545554336	.	186600001	186880000	#4848FF	1	0.25
chr2	186880001	187320000	B.1.1.1.1.2.2.1.2	0.485181119648738	.	186880001	187320000	#DADAFF	1	0.5
chr2	187320001	187480000	A.1.2.2.1.1.1.2.1.1	0.789242590559824	.	187320001	187480000	#FF4848	1	0.875
chr2	187480001	187800000	B.1.1.2.2.1.1.1.1	0.422612513721186	.	187480001	187800000	#DADAFF	1	0.5
chr2	187800001	188000000	B.1.2.1.1.2.2.2	0.376509330406147	.	187800001	188000000	#9191FF	1	0.375
chr2	188000001	188160000	B.1.2.1.1.2.1.1.2	0.380900109769484	.	188000001	188160000	#9191FF	1	0.375
chr2	188160001	188320000	B.1.1.2.2.1.2.1.1.2.2	0.414928649835346	.	188160001	188320000	#DADAFF	1	0.5
chr2	188320001	188760000	B.2.1.1.2.1.1.1.2.1	0.252469813391877	.	188320001	188760000	#4848FF	1	0.25
chr2	188760001	188960000	B.1.2.1.1.1.2.2.1.1	0.388583973655324	.	188760001	188960000	#9191FF	1	0.375
chr2	188960001	189560000	B.2.2.1.2.1.2.2.1.2	0.0625686059275521	.	188960001	189560000	#0000FF	1	0.125
chr2	189560001	189720000	B.2.1.2.1.1.2.1.2.2.2	0.188803512623491	.	189560001	189720000	#4848FF	1	0.25
chr2	189720001	189880000	B.2.1.1.1.1.2.1.2.2	0.28430296377607	.	189720001	189880000	#4848FF	1	0.25
chr2	189880001	190000000	B.1.2.2.1.1.2.1.2.2.1	0.349066959385291	.	189880001	190000000	#9191FF	1	0.375
chr2	190000001	190280000	B.2.1.2.1.1.1.1.2.1.1	0.207464324917673	.	190000001	190280000	#4848FF	1	0.25
chr2	190280001	190520000	A.2.2.1.1.1.2.2.1	0.589462129527991	.	190280001	190520000	#FFDADA	1	0.625
chr2	190520001	190680000	A.1.2.1.1.2.2.2.2	0.823271130625686	.	190520001	190680000	#FF4848	1	0.875
chr2	190680001	190760000	A.2.1.1.1.1.1.1.1	0.721185510428101	.	190680001	190760000	#FF9191	1	0.75
chr2	190760001	190920000	A.1.2.2.1.1.1.2.1.2	0.78814489571899	.	190760001	190920000	#FF4848	1	0.875
chr2	190920001	191200000	A.1.1.2.2.1.1.1.1.1.2.2.2	0.896816684961581	.	190920001	191200000	#FF0000	1	1
chr2	191200001	191600000	A.1.1.1.1.1.2.2.2.1	0.995609220636663	.	191200001	191600000	#FF0000	1	1
chr2	191600001	191720000	A.1.1.2.2.1.1.2.2	0.888035126234907	.	191600001	191720000	#FF0000	1	1
chr2	191720001	191880000	A.1.1.1.2.1.2.2.1.2.1	0.970362239297475	.	191720001	191880000	#FF0000	1	1
chr2	191880001	192080000	A.1.2.2.2.2.2.2.1.1.1.2	0.726673984632272	.	191880001	192080000	#FF4848	1	0.875
chr2	192080001	192440000	A.2.2.2.2.2.2.1	0.504939626783754	.	192080001	192440000	#FFDADA	1	0.625
chr2	192440001	192600000	A.1.1.2.2.1.1.1.1.1.1.1	0.901207464324918	.	192440001	192600000	#FF0000	1	1
chr2	192600001	192800000	A.2.2.2.2.2.2.2.2	0.502744237102086	.	192600001	192800000	#FFDADA	1	0.625
chr2	192800001	192960000	A.2.2.1.2.2.2.1.1	0.554335894621295	.	192800001	192960000	#FFDADA	1	0.625
chr2	192960001	193080000	B.1.1.2.2.1.1.2.1.1	0.420417124039517	.	192960001	193080000	#DADAFF	1	0.5
chr2	193080001	193200000	B.1.2.2.2.1.2.2.2.2	0.306256860592755	.	193080001	193200000	#9191FF	1	0.375
chr2	193200001	193880000	B.2.2.2.1.1.1.1.2	0.0362239297475302	.	193200001	193880000	#0000FF	1	0.125
chr2	193880001	194200000	B.2.2.1.2.1.2.2.2	0.0614709110867179	.	193880001	194200000	#0000FF	1	0.125
chr2	194200001	194480000	B.2.1.1.2.1.1.2.2.1.1.1	0.24807903402854	.	194200001	194480000	#4848FF	1	0.25
chr2	194480001	194680000	B.2.1.1.2.1.1.2.2.1.1.2	0.246981339187706	.	194480001	194680000	#4848FF	1	0.25
chr2	194680001	194920000	B.1.2.2.2.1.2.2.2.1.2.2	0.307354555433589	.	194680001	194920000	#9191FF	1	0.375
chr2	194920001	195040000	B.1.1.1.2.1.1.2.2.2	0.469813391877058	.	194920001	195040000	#DADAFF	1	0.5
chr2	195040001	195280000	B.2.1.1.1.1.2.1.1.2.2	0.286498353457739	.	195040001	195280000	#4848FF	1	0.25
chr2	195280001	195400000	B.2.1.1.1.1.2.1.1.1	0.288693743139407	.	195280001	195400000	#4848FF	1	0.25
chr2	195400001	195840000	B.2.2.1.1.2.1.1.2.1	0.0944017563117453	.	195400001	195840000	#0000FF	1	0.125
chr2	195840001	196160000	B.2.2.1.1.2.1.1.2.2	0.0933040614709111	.	195840001	196160000	#0000FF	1	0.125
chr2	196160001	196320000	B.1.1.2.2.1.1.2.1.2	0.419319429198683	.	196160001	196320000	#DADAFF	1	0.5
chr2	196320001	196600000	A.2.1.1.2.2.1.2.1	0.676180021953897	.	196320001	196600000	#FF9191	1	0.75
chr2	196600001	196920000	B.1.2.1.1.2.2.1.1	0.378704720087816	.	196600001	196920000	#9191FF	1	0.375
chr2	196920001	197120000	A.1.1.2.2.1.1.1.1.2	0.895718990120746	.	196920001	197120000	#FF0000	1	1
chr2	197120001	197360000	A.1.2.1.1.2.1.2.1.2	0.829857299670692	.	197120001	197360000	#FF4848	1	0.875
chr2	197360001	197640000	A.1.2.2.2.2.2.2.1.2.1	0.724478594950604	.	197360001	197640000	#FF4848	1	0.875
chr2	197640001	198000000	A.1.2.1.1.2.1.1.2	0.83205268935236	.	197640001	198000000	#FF4848	1	0.875
chr2	198000001	198200000	A.1.1.1.2.1.2.2.1.2.2	0.969264544456641	.	198000001	198200000	#FF0000	1	1
chr2	198200001	198440000	A.1.1.1.2.2.2.1.1	0.957189901207464	.	198200001	198440000	#FF0000	1	1
chr2	198440001	198680000	A.1.2.2.1.1.1.2.2.2	0.785949506037322	.	198440001	198680000	#FF4848	1	0.875
chr2	198680001	199000000	A.1.2.2.1.1.1.1.1.1.1.1	0.800219538968167	.	198680001	199000000	#FF4848	1	0.875
chr2	199000001	199280000	B.1.2.1.1.1.2.1.1	0.390779363336992	.	199000001	199280000	#9191FF	1	0.375
chr2	199280001	199560000	B.2.1.2.1.1.1.1.2.2.1.1	0.205268935236004	.	199280001	199560000	#4848FF	1	0.25
chr2	199560001	199680000	B.1.2.2.2.1.2.1.2.2	0.313940724478595	.	199560001	199680000	#9191FF	1	0.375
chr2	199680001	199800000	B.1.1.2.2.1.2.1.2.2	0.412733260153677	.	199680001	199800000	#DADAFF	1	0.5
chr2	199800001	200040000	B.2.1.2.1.1.1.1.2.2.1.2	0.20417124039517	.	199800001	200040000	#4848FF	1	0.25
chr2	200040001	200280000	B.2.1.1.2.1.1.2.2.2.1.1.2	0.243688254665203	.	200040001	200280000	#4848FF	1	0.25
chr2	200280001	200440000	B.1.2.2.1.1.2.1.2.2.2	0.347969264544457	.	200280001	200440000	#9191FF	1	0.375
chr2	200440001	200760000	B.1.2.1.1.1.2.2.2.1.2.1	0.385290889132821	.	200440001	200760000	#9191FF	1	0.375
chr2	200760001	200880000	A.2.1.2.1.2.2.1.1	0.636663007683864	.	200760001	200880000	#FF9191	1	0.75
chr2	200880001	201160000	B.1.1.2.2.2.2.2.1.2	0.396267837541164	.	200880001	201160000	#DADAFF	1	0.5
chr2	201160001	201440000	A.1.2.2.1.1.1.1.1.1.2.2	0.796926454445664	.	201160001	201440000	#FF4848	1	0.875
chr2	201440001	201680000	A.2.1.1.1.1.2.2.1	0.713501646542261	.	201440001	201680000	#FF9191	1	0.75
chr2	201680001	202080000	A.1.1.1.2.1.2.1.2	0.973655323819978	.	201680001	202080000	#FF0000	1	1
chr2	202080001	202360000	A.1.1.2.2.1.2.2.2.2	0.877058177826564	.	202080001	202360000	#FF0000	1	1
chr2	202360001	202480000	A.2.2.2.1.2.2.2.1.2.1	0.53238199780461	.	202360001	202480000	#FFDADA	1	0.625
chr2	202480001	202720000	A.1.2.2.2.2.1.1.1.1	0.735455543358946	.	202480001	202720000	#FF4848	1	0.875
chr2	202720001	203080000	A.1.2.2.2.2.1.1.2	0.733260153677278	.	202720001	203080000	#FF4848	1	0.875
chr2	203080001	203720000	A.1.1.1.1.1.2.2.1	0.996706915477497	.	203080001	203720000	#FF0000	1	1
chr2	203720001	204080000	A.1.1.1.2.1.2.2.1.1.2	0.97145993413831	.	203720001	204080000	#FF0000	1	1
chr2	204080001	204280000	A.1.2.1.1.2.2.1.1.1	0.827661909989023	.	204080001	204280000	#FF4848	1	0.875
chr2	204280001	204480000	A.1.2.2.1.1.1.1.2.2.2	0.790340285400659	.	204280001	204480000	#FF4848	1	0.875
chr2	204480001	204760000	A.1.2.1.2.2.1.2.1.1	0.807903402854007	.	204480001	204760000	#FF4848	1	0.875
chr2	204760001	205000000	A.2.2.1.1.1.2.1.2.2	0.590559824368825	.	204760001	205000000	#FFDADA	1	0.625
chr2	205000001	205200000	B.1.2.1.1.1.2.2.2.1.1	0.386388583973655	.	205000001	205200000	#9191FF	1	0.375
chr2	205200001	205520000	B.2.1.2.1.1.1.1.1.1.1	0.210757409440176	.	205200001	205520000	#4848FF	1	0.25
chr2	205520001	205760000	B.2.1.2.1.1.1.1.1.1.2	0.209659714599341	.	205520001	205760000	#4848FF	1	0.25
chr2	205760001	206080000	B.2.1.2.2.2.1.2.1.1	0.140504939626784	.	205760001	206080000	#4848FF	1	0.25
chr2	206080001	206480000	B.2.1.2.1.1.1.1.1.2	0.208562019758507	.	206080001	206480000	#4848FF	1	0.25
chr2	206480001	206640000	A.2.2.2.1.2.2.1.1.2	0.535675082327113	.	206480001	206640000	#FFDADA	1	0.625
chr2	206640001	206840000	B.1.1.1.1.1.2.2.1.1.1	0.495060373216246	.	206640001	206840000	#DADAFF	1	0.5
chr2	206840001	207040000	A.1.1.2.2.1.2.2.2.1	0.878155872667398	.	206840001	207040000	#FF0000	1	1
chr2	207040001	207240000	A.2.1.1.1.1.2.2.2.2	0.711306256860593	.	207040001	207240000	#FF9191	1	0.75
chr2	207240001	207440000	A.1.2.1.2.2.1.2.1.2	0.806805708013172	.	207240001	207440000	#FF4848	1	0.875
chr2	207440001	207680000	A.2.1.1.2.2.1.1.1.2	0.678375411635565	.	207440001	207680000	#FF9191	1	0.75
chr2	207680001	207920000	A.2.2.1.2.1.2.2.1	0.565312843029638	.	207680001	207920000	#FFDADA	1	0.625
chr2	207920001	208240000	A.1.1.2.2.1.1.1.2.2.1	0.893523600439078	.	207920001	208240000	#FF0000	1	1
chr2	208240001	208360000	A.1.2.2.1.1.2.2.1	0.78046103183315	.	208240001	208360000	#FF4848	1	0.875
chr2	208360001	208640000	A.1.1.2.1.2.1.1.1.2.2	0.934138309549945	.	208360001	208640000	#FF0000	1	1
chr2	208640001	208800000	A.2.1.1.2.2.1.1.2	0.677277716794731	.	208640001	208800000	#FF9191	1	0.75
chr2	208800001	208960000	A.1.2.2.2.2.2.2.1.1.1.1	0.727771679473107	.	208800001	208960000	#FF4848	1	0.875
chr2	208960001	209080000	A.2.2.2.2.2.2.2.1	0.50384193194292	.	208960001	209080000	#FFDADA	1	0.625
chr2	209080001	209240000	A.1.2.2.1.1.1.1.2.2.1	0.791437980241493	.	209080001	209240000	#FF4848	1	0.875
chr2	209240001	209600000	B.2.1.2.1.1.1.1.2.1.2	0.206366630076839	.	209240001	209600000	#4848FF	1	0.25
chr2	209600001	209720000	B.2.1.2.1.1.2.1.1.1.2.1	0.195389681668496	.	209600001	209720000	#4848FF	1	0.25
chr2	209720001	209920000	B.2.1.2.2.2.1.2.1.2.1	0.13940724478595	.	209720001	209920000	#4848FF	1	0.25
chr2	209920001	210480000	B.2.1.2.1.1.2.2.2.1	0.186608122941822	.	209920001	210480000	#4848FF	1	0.25
chr2	210480001	210840000	B.2.1.1.2.1.1.2.2.1.2	0.245883644346872	.	210480001	210840000	#4848FF	1	0.25
chr2	210840001	211080000	A.2.1.2.2.2.1.2.1	0.62019758507135	.	210840001	211080000	#FF9191	1	0.75
chr2	211080001	211240000	B.1.2.2.2.1.2.2.2.1.1.1.2	0.310647639956092	.	211080001	211240000	#9191FF	1	0.375
chr2	211240001	211400000	B.1.2.1.1.1.2.2.1.2	0.38748627881449	.	211240001	211400000	#9191FF	1	0.375
chr2	211400001	211600000	B.2.1.1.2.1.1.2.2.2.2	0.241492864983535	.	211400001	211600000	#4848FF	1	0.25
chr2	211600001	212120000	B.2.2.1.1.2.1.2.2.2.1	0.0845225027442371	.	211600001	212120000	#0000FF	1	0.125
chr2	212120001	212280000	B.2.1.2.1.1.2.1.1.1.1	0.19648737650933	.	212120001	212280000	#4848FF	1	0.25
chr2	212280001	212520000	B.2.1.2.1.1.2.2.2.2	0.185510428100988	.	212280001	212520000	#4848FF	1	0.25
chr2	212520001	212720000	B.2.1.2.1.1.2.1.1.1.2.2	0.194291986827662	.	212520001	212720000	#4848FF	1	0.25
chr2	212720001	212920000	B.1.2.2.1.1.1.2.2.1	0.354555433589462	.	212720001	212920000	#9191FF	1	0.375
chr2	212920001	213080000	B.2.1.1.1.1.2.1.1.2.1	0.287596048298573	.	212920001	213080000	#4848FF	1	0.25
chr2	213080001	213520000	B.2.1.2.1.1.2.1.1.2.1	0.193194291986828	.	213080001	213520000	#4848FF	1	0.25
chr2	213520001	213760000	A.2.1.2.2.2.1.1.1	0.622392974753019	.	213520001	213760000	#FF9191	1	0.75
chr2	213760001	214120000	A.1.1.2.2.1.2.1.2.1	0.882546652030735	.	213760001	214120000	#FF0000	1	1
chr2	214120001	214400000	B.1.1.2.2.1.1.1.2	0.421514818880351	.	214120001	214400000	#DADAFF	1	0.5
chr2	214400001	214680000	B.1.1.1.1.2.1.1	0.489571899012075	.	214400001	214680000	#DADAFF	1	0.5
chr2	214680001	214840000	B.1.2.2.2.1.2.2.2.1.2.1	0.308452250274424	.	214680001	214840000	#9191FF	1	0.375
chr2	214840001	215560000	B.2.1.2.1.1.2.1.1.2.2	0.192096597145993	.	214840001	215560000	#4848FF	1	0.25
chr2	215560001	215680000	A.2.1.2.1.2.2.2.1	0.634467618002195	.	215560001	215680000	#FF9191	1	0.75
chr2	215680001	215920000	B.1.1.1.1.2.1.2.1	0.48847420417124	.	215680001	215920000	#DADAFF	1	0.5
chr2	215920001	216120000	B.1.1.2.1.1.1.2.2	0.445664105378705	.	215920001	216120000	#DADAFF	1	0.5
chr2	216120001	216280000	A.2.1.2.2.2.1.2.2.1	0.619099890230516	.	216120001	216280000	#FF9191	1	0.75
chr2	216280001	216520000	B.1.1.1.2.1.1.2.1.1.1.1	0.476399560922064	.	216280001	216520000	#DADAFF	1	0.5
chr2	216520001	216880000	A.2.1.1.1.1.2.1.2	0.714599341383096	.	216520001	216880000	#FF9191	1	0.75
chr2	216880001	217080000	A.1.1.2.1.2.1.1.1.1	0.936333699231614	.	216880001	217080000	#FF0000	1	1
chr2	217080001	217240000	A.2.1.1.2.2.2.1.2.1.1	0.670691547749726	.	217080001	217240000	#FF9191	1	0.75
chr2	217240001	217560000	A.1.2.2.1.1.1.1.2.1.2	0.792535675082327	.	217240001	217560000	#FF4848	1	0.875
chr2	217560001	217760000	B.1.1.2.1.1.2.2.2.1.1.1	0.441273326015368	.	217560001	217760000	#DADAFF	1	0.5
chr2	217760001	218320000	A.2.2.1.2.1.2.1.2.1	0.567508232711306	.	217760001	218320000	#FFDADA	1	0.625
chr2	218320001	218600000	A.2.2.2.1.2.2.2.2	0.530186608122942	.	218320001	218600000	#FFDADA	1	0.625
chr2	218600001	219080000	A.2.1.1.1.2.2.1	0.701427003293084	.	218600001	219080000	#FF9191	1	0.75
chr2	219080001	219600000	A.1.1.1.1.2.2.1.2	0.987925356750823	.	219080001	219600000	#FF0000	1	1
chr2	219600001	219800000	A.1.2.1.2.2.1.1	0.809001097694841	.	219600001	219800000	#FF4848	1	0.875
chr2	219800001	220040000	A.1.2.2.2.2.1.2.1.1	0.732162458836443	.	219800001	220040000	#FF4848	1	0.875
chr2	220040001	220200000	A.1.2.1.1.2.2.1.1.2	0.826564215148189	.	220040001	220200000	#FF4848	1	0.875
chr2	220200001	220480000	A.1.2.2.2.2.1.2.1.2	0.731064763995609	.	220200001	220480000	#FF4848	1	0.875
chr2	220480001	220960000	B.1.2.1.1.1.2.2.2.2	0.383095499451153	.	220480001	220960000	#9191FF	1	0.375
chr2	220960001	221280000	B.2.1.2.2.2.1.2.2	0.137211855104281	.	220960001	221280000	#4848FF	1	0.25
chr2	221280001	221360000	B.2.1.1.1.1.2.2.1.1	0.283205268935236	.	221280001	221360000	#4848FF	1	0.25
chr2	221360001	221440000	B.2.1.1.2.1.1.2.1.2	0.249176728869374	.	221360001	221440000	#4848FF	1	0.25
chr2	221440001	221560000	B.2.1.1.1.1.2.2.2.1	0.281009879253568	.	221440001	221560000	#4848FF	1	0.25
chr2	221560001	221640000	B.2.1.1.1.1.2.2.2.2	0.279912184412733	.	221560001	221640000	#4848FF	1	0.25
chr2	221640001	222040000	B.2.1.2.2.2.1.2.1.2.2	0.138309549945115	.	221640001	222040000	#4848FF	1	0.25
chr2	222040001	222480000	B.2.1.1.2.1.1.1.1.2	0.253567508232711	.	222040001	222480000	#4848FF	1	0.25
chr2	222480001	222840000	B.2.1.2.1.1.2.2.1	0.187705817782656	.	222480001	222840000	#4848FF	1	0.25
chr2	222840001	222960000	B.1.2.2.1.1.1.2.1	0.355653128430296	.	222840001	222960000	#9191FF	1	0.375
chr2	222960001	223200000	B.1.2.1.1.1.2.2.2.1.2.2	0.384193194291987	.	222960001	223200000	#9191FF	1	0.375
chr2	223200001	223400000	A.2.1.2.1.2.2.2.2.2	0.632272228320527	.	223200001	223400000	#FF9191	1	0.75
chr2	223400001	223560000	A.2.1.1.2.2.1.1.1.1	0.6794731064764	.	223400001	223560000	#FF9191	1	0.75
chr2	223560001	223840000	A.1.2.2.1.1.1.1.2.1.1	0.793633369923161	.	223560001	223840000	#FF4848	1	0.875
chr2	223840001	224040000	B.1.1.2.2.1.2.1.2.1	0.413830954994512	.	223840001	224040000	#DADAFF	1	0.5
chr2	224040001	224600000	B.1.2.2.2.2.1.2	0.304061470911087	.	224040001	224600000	#9191FF	1	0.375
chr2	224600001	224840000	A.1.1.2.2.1.1.1.1.1.1.2	0.900109769484083	.	224600001	224840000	#FF0000	1	1
chr2	224840001	225120000	B.1.1.2.2.2.2.2.1.1	0.397365532381998	.	224840001	225120000	#DADAFF	1	0.5
chr2	225120001	225320000	A.2.2.2.1.2.2.2.1.2.2	0.531284302963776	.	225120001	225320000	#FFDADA	1	0.625
chr2	225320001	225480000	A.1.1.2.2.1.1.1.1.1.2.1	0.899012074643249	.	225320001	225480000	#FF0000	1	1
chr2	225480001	225720000	A.2.1.2.1.2.2.2.2.1	0.633369923161361	.	225480001	225720000	#FF9191	1	0.75
chr2	225720001	225920000	A.1.2.1.1.2.2.2.1	0.82436882546652	.	225720001	225920000	#FF4848	1	0.875
chr2	225920001	226120000	B.1.1.2.2.1.1.2.2	0.418221734357849	.	225920001	226120000	#DADAFF	1	0.5
chr2	226120001	226560000	B.2.1.1.2.1.1.1.1.1.2	0.254665203073546	.	226120001	226560000	#4848FF	1	0.25
chr2	226560001	226720000	B.2.1.1.2.1.1.2.2.2.1.2	0.242590559824369	.	226560001	226720000	#4848FF	1	0.25
chr2	226720001	226840000	B.1.2.2.2.1.2.1.2.1	0.315038419319429	.	226720001	226840000	#9191FF	1	0.375
chr2	226840001	227120000	B.2.1.1.2.1.1.2.2.2.1.1.1	0.244785949506037	.	226840001	227120000	#4848FF	1	0.25
chr2	227120001	227680000	B.1.2.2.1.1.1.2.2.2	0.353457738748628	.	227120001	227680000	#9191FF	1	0.375
chr2	227680001	227840000	A.1.2.2.2.2.2.1	0.728869374313941	.	227680001	227840000	#FF4848	1	0.875
chr2	227840001	228160000	A.2.2.2.1.2.2.1.1.1	0.536772777167947	.	227840001	228160000	#FFDADA	1	0.625
chr2	228160001	228480000	A.1.1.2.2.1.2.1.2.2	0.881448957189901	.	228160001	228480000	#FF0000	1	1
chr2	228480001	228720000	A.2.2.2.1.2.2.1.2	0.534577387486279	.	228480001	228720000	#FFDADA	1	0.625
chr2	228720001	229280000	B.2.2.1.1.2.1.2.2.2.2	0.0834248079034029	.	228720001	229280000	#0000FF	1	0.125
chr2	229280001	229400000	B.2.1.2.1.1.2.1.2.1	0.190998902305159	.	229280001	229400000	#4848FF	1	0.25
chr2	229400001	229560000	B.2.1.1.2.1.1.2.1.1	0.250274423710209	.	229400001	229560000	#4848FF	1	0.25
chr2	229560001	229800000	B.2.2.1.1.2.1.1.1	0.0954994511525796	.	229560001	229800000	#0000FF	1	0.125
chr2	229800001	230600000	B.2.1.1.2.1.2.2	0.236004390779363	.	229800001	230600000	#4848FF	1	0.25
chr2	230600001	230800000	A.1.1.2.1.2.1.1.1.2.1	0.935236004390779	.	230600001	230800000	#FF0000	1	1
chr2	230800001	231040000	A.1.2.2.1.1.2.1.2.2	0.781558726673985	.	230800001	231040000	#FF4848	1	0.875
chr2	231040001	231280000	A.1.1.2.1.2.1.2.2.1.2	0.926454445664105	.	231040001	231280000	#FF0000	1	1
chr2	231280001	231600000	A.1.1.1.2.1.2.2.1.1.1	0.972557628979144	.	231280001	231600000	#FF0000	1	1
chr2	231600001	231680000	A.1.2.2.1.1.2.2.2	0.779363336992316	.	231600001	231680000	#FF4848	1	0.875
chr2	231680001	231920000	A.1.1.2.2.2.2.1	0.867178924259056	.	231680001	231920000	#FF0000	1	1
chr2	231920001	232320000	A.1.1.1.2.2.1.2.1.2	0.959385290889133	.	231920001	232320000	#FF0000	1	1
chr2	232320001	232640000	A.1.1.2.1.2.1.2.2.1.1	0.92755214050494	.	232320001	232640000	#FF0000	1	1
chr2	232640001	233200000	A.1.2.1.2.2.2.2.1	0.80351262349067	.	232640001	233200000	#FF4848	1	0.875
chr2	233200001	233360000	A.2.2.1.1.1.1.1.2.2	0.601536772777168	.	233200001	233360000	#FFDADA	1	0.625
chr2	233360001	233760000	A.1.2.1.2.2.2.2.2.2	0.801317233809001	.	233360001	233760000	#FF4848	1	0.875
chr2	233760001	233880000	A.2.1.2.1.1.2.1.1	0.649835345773875	.	233760001	233880000	#FF9191	1	0.75
chr2	233880001	234000000	A.1.1.1.2.2.1.2.1.1	0.960482985729967	.	233880001	234000000	#FF0000	1	1
chr2	234080001	234520000	A.1.1.1.2.2.1.2.1.1	0.960482985729967	.	234080001	234520000	#FF0000	1	1
chr2	234520001	234840000	A.2.2.1.2.1.2.2.2.2	0.563117453347969	.	234520001	234840000	#FFDADA	1	0.625
chr2	234840001	235000000	B.1.1.2.1.1.2.2.2.1.1.2	0.440175631174533	.	234840001	235000000	#DADAFF	1	0.5
chr2	235000001	235200000	B.1.1.1.2.1.1.1.1.1.2	0.480790340285401	.	235000001	235200000	#DADAFF	1	0.5
chr2	235200001	235440000	A.2.2.1.1.1.1.1.2.1.2	0.602634467618002	.	235200001	235440000	#FFDADA	1	0.625
chr2	235440001	235760000	B.1.2.2.2.2.1.1	0.305159165751921	.	235440001	235760000	#9191FF	1	0.375
chr2	235760001	236280000	B.2.1.1.1.2.2.1.1	0.26344676180022	.	235760001	236280000	#4848FF	1	0.25
chr2	236280001	236480000	B.1.2.2.1.1.1.1.1.2	0.357848518111965	.	236280001	236480000	#9191FF	1	0.375
chr2	236520001	236560000	B.1.2.2.1.1.1.1.1.2	0.357848518111965	.	236520001	236560000	#9191FF	1	0.375
chr2	236560001	236680000	B.1.2.2.1.1.1.1.1.1	0.358946212952799	.	236560001	236680000	#9191FF	1	0.375
chr2	236680001	237000000	B.2.1.1.1.1.1.2.1	0.290889132821076	.	236680001	237000000	#4848FF	1	0.25
chr2	237000001	237160000	B.1.2.2.1.1.1.1.2	0.356750823271131	.	237000001	237160000	#9191FF	1	0.375
chr2	237160001	237400000	B.1.1.2.2.2.2.1.1.1	0.403951701427003	.	237160001	237400000	#DADAFF	1	0.5
chr2	237400001	237520000	A.2.1.2.2.2.1.1.2	0.621295279912184	.	237400001	237520000	#FF9191	1	0.75
chr2	237520001	237680000	B.1.1.1.1.1.2.2.1.2	0.491767288693743	.	237520001	237680000	#DADAFF	1	0.5
chr2	237680001	238040000	B.1.1.1.2.1.1.1.1.1.1	0.481888035126235	.	237680001	238040000	#DADAFF	1	0.5
chr2	238040001	238520000	B.1.1.1.2.1.1.1.1.2	0.479692645444566	.	238040001	238520000	#DADAFF	1	0.5
chr2	238520001	238840000	A.2.1.1.2.1.2.2.2.1	0.681668496158068	.	238520001	238840000	#FF9191	1	0.75
chr2	238840001	238960000	A.2.1.1.1.1.1.2.2	0.717892425905598	.	238840001	238960000	#FF9191	1	0.75
chr2	238960001	239400000	A.1.2.2.1.1.2.1.2.1.2	0.782656421514819	.	238960001	239400000	#FF4848	1	0.875
chr2	239400001	239560000	B.1.1.1.2.1.1.1.2.2	0.477497255762898	.	239400001	239560000	#DADAFF	1	0.5
chr2	239560001	239800000	B.1.1.2.1.1.2.2.2.1.2	0.439077936333699	.	239560001	239800000	#DADAFF	1	0.5
chr2	239840001	240120000	B.1.1.2.1.1.2.2.2.1.2	0.439077936333699	.	239840001	240120000	#DADAFF	1	0.5
chr2	240120001	240360000	A.2.2.1.1.1.1.1.2.1.1	0.603732162458836	.	240120001	240360000	#FFDADA	1	0.625
chr2	240360001	240880000	B.1.2.1.1.1.2.1.2	0.389681668496158	.	240360001	240880000	#9191FF	1	0.375
chr2	240880001	241400000	A.2.2.2.1.2.1.1.1	0.542261251372119	.	240880001	241400000	#FFDADA	1	0.625
chr2	241400001	241560000	A.2.1.1.2.1.2.2.2.2	0.680570801317234	.	241400001	241560000	#FF9191	1	0.75
chr2	241560001	241600000	A.2.2.2.1.1.1.1.1	0.549945115257958	.	241560001	241600000	#FFDADA	1	0.625
chr2	241640001	241840000	A.2.2.2.1.1.1.1.1	0.549945115257958	.	241640001	241840000	#FFDADA	1	0.625
chr2	241840001	241960000	A.2.2.2.1.1.1.2	0.54774972557629	.	241840001	241960000	#FFDADA	1	0.625
chr2	241960001	242120000	A.1.2.2.1.1.2.1.1	0.784851811196487	.	241960001	242120000	#FF4848	1	0.875
chr2	242200001	242320000	A.1.2.2.1.1.2.1.1	0.784851811196487	.	242200001	242320000	#FF4848	1	0.875
chr2	242320001	242480000	A.1.2.1.1.2.2.1.2	0.825466520307355	.	242320001	242480000	#FF4848	1	0.875
chr2	242520001	242640000	A.1.2.1.1.2.2.1.2	0.825466520307355	.	242520001	242640000	#FF4848	1	0.875
chr2	242640001	242840000	A.2.1.1.1.1.1.2.1	0.718990120746433	.	242640001	242840000	#FF9191	1	0.75
chr2	242840001	243040000	A.2.1.2.1.1.2.1.2	0.648737650933041	.	242840001	243040000	#FF9191	1	0.75
chr3	40001	360000	B.1.2.2.1.1.2.2	0.379918588873813	.	40001	360000	#9191FF	1	0.375
chr3	360001	600000	B.2.1.1.1.1.2.1.2.2.1.1	0.314789687924016	.	360001	600000	#4848FF	1	0.25
chr3	600001	840000	B.2.2.1.1.1.2.2.2.1.1	0.12483039348711	.	600001	840000	#0000FF	1	0.125
chr3	840001	1000000	B.2.2.1.2.1.1.2.1.1	0.0949796472184532	.	840001	1000000	#0000FF	1	0.125
chr3	1000001	1280000	B.2.2.1.2.1.2.2.1.2	0.073270013568521	.	1000001	1280000	#0000FF	1	0.125
chr3	1280001	1440000	B.2.2.1.1.1.2.1.2.2	0.130257801899593	.	1280001	1440000	#0000FF	1	0.125
chr3	1440001	1640000	B.2.2.1.1.1.1.1.1.2	0.141112618724559	.	1440001	1640000	#0000FF	1	0.125
chr3	1640001	1760000	B.2.1.1.2.1.2.2	0.264586160108548	.	1640001	1760000	#4848FF	1	0.25
chr3	1760001	1960000	B.2.2.1.1.1.2.1.2.1	0.131614654002714	.	1760001	1960000	#0000FF	1	0.125
chr3	1960001	2160000	B.2.2.1.2.1.1.2.1.2	0.0936227951153324	.	1960001	2160000	#0000FF	1	0.125
chr3	2160001	2240000	B.1.2.2.2.2.2.1.1.1	0.33921302578019	.	2160001	2240000	#9191FF	1	0.375
chr3	2240001	2480000	B.2.2.1.1.1.2.2.1.2	0.126187245590231	.	2240001	2480000	#0000FF	1	0.125
chr3	2480001	2720000	B.2.1.1.2.1.1.2.2.2	0.271370420624152	.	2480001	2720000	#4848FF	1	0.25
chr3	2720001	3120000	B.1.2.1.2.2.2.2.1.1	0.397557666214383	.	2720001	3120000	#9191FF	1	0.375
chr3	3120001	3240000	A.2.1.2.2.1.2.1	0.636363636363636	.	3120001	3240000	#FF9191	1	0.75
chr3	3240001	3560000	B.2.1.1.2.1.1.2.2.1	0.272727272727273	.	3240001	3560000	#4848FF	1	0.25
chr3	3560001	3840000	B.1.2.2.1.2.1.2.1.1	0.37584803256445	.	3560001	3840000	#9191FF	1	0.375
chr3	3840001	3920000	B.1.2.1.2.2.2.1.1	0.400271370420624	.	3840001	3920000	#9191FF	1	0.375
chr3	3920001	4120000	B.1.2.2.1.2.1.1.1	0.378561736770692	.	3920001	4120000	#9191FF	1	0.375
chr3	4120001	4360000	B.1.2.1.1.2.2.2	0.424694708276798	.	4120001	4360000	#9191FF	1	0.375
chr3	4360001	4760000	A.1.2.1.1.2.2.2.2.1	0.830393487109905	.	4360001	4760000	#FF4848	1	0.875
chr3	4760001	5040000	A.1.1.1.2.1.2.1.1	0.972862957937585	.	4760001	5040000	#FF0000	1	1
chr3	5080001	5280000	A.1.2.1.1.2.1.2.2.2	0.834464043419267	.	5080001	5280000	#FF4848	1	0.875
chr3	5280001	6200000	B.2.1.1.1.1.2.1.1.1	0.320217096336499	.	5280001	6200000	#4848FF	1	0.25
chr3	6200001	6400000	B.1.1.1.1.1.1	0.540027137042062	.	6200001	6400000	#DADAFF	1	0.5
chr3	6400001	6680000	B.1.1.1.2.2.1.1	0.507462686567164	.	6400001	6680000	#DADAFF	1	0.5
chr3	6680001	6800000	A.2.2.2.1.2.2.1	0.55359565807327	.	6680001	6800000	#FFDADA	1	0.625
chr3	6800001	7400000	B.2.2.1.2.1.2.2.1.1	0.0746268656716418	.	6800001	7400000	#0000FF	1	0.125
chr3	7400001	7600000	B.2.2.1.1.1.2.1.1	0.132971506105834	.	7400001	7600000	#0000FF	1	0.125
chr3	7600001	7880000	B.2.2.2.1.1.1.2.1	0.0461329715061058	.	7600001	7880000	#0000FF	1	0.125
chr3	7880001	8240000	B.2.2.1.2.1.1.2.2.1.2	0.0895522388059701	.	7880001	8240000	#0000FF	1	0.125
chr3	8240001	8480000	B.1.2.2.1.2.1.2.1.2	0.37449118046133	.	8240001	8480000	#9191FF	1	0.375
chr3	8480001	8680000	B.1.1.2.1.1.2.1.1.1.2	0.491180461329715	.	8480001	8680000	#DADAFF	1	0.5
chr3	8680001	8760000	A.2.2.1.2.2.2.2	0.572591587516961	.	8680001	8760000	#FFDADA	1	0.625
chr3	8760001	8920000	A.2.2.1.2.2.1.1.2.1	0.580732700135685	.	8760001	8920000	#FFDADA	1	0.625
chr3	8920001	9400000	A.1.2.2.1.1.2.2.1.2	0.791044776119403	.	8920001	9400000	#FF4848	1	0.875
chr3	9400001	9560000	A.1.1.2.2.2.1.1.2.2	0.87516960651289	.	9400001	9560000	#FF0000	1	1
chr3	9560001	9680000	A.2.2.1.1.1.1.2.1	0.611940298507463	.	9560001	9680000	#FFDADA	1	0.625
chr3	9680001	9800000	A.1.1.1.1.2.2.1.1.2	0.987788331071913	.	9680001	9800000	#FF0000	1	1
chr3	9840001	9960000	A.1.1.1.1.2.2.1.1.2	0.987788331071913	.	9840001	9960000	#FF0000	1	1
chr3	10000001	10160000	A.1.1.1.1.2.2.1.1.2	0.987788331071913	.	10000001	10160000	#FF0000	1	1
chr3	10200001	10360000	A.1.1.1.1.2.2.1.1.2	0.987788331071913	.	10200001	10360000	#FF0000	1	1
chr3	10360001	10760000	A.2.2.2.1.1.1.1.2	0.569877883310719	.	10360001	10760000	#FFDADA	1	0.625
chr3	10760001	11240000	B.1.1.2.2.1.1.2.1	0.473541383989145	.	10760001	11240000	#DADAFF	1	0.5
chr3	11240001	11600000	A.2.1.1.2.1.1.1.1.2	0.706919945725916	.	11240001	11600000	#FF9191	1	0.75
chr3	11600001	11960000	A.2.1.1.1.2.1.1.2	0.73270013568521	.	11600001	11960000	#FF9191	1	0.75
chr3	11960001	12120000	B.1.1.2.2.1.1.1.2	0.474898236092266	.	11960001	12120000	#DADAFF	1	0.5
chr3	12120001	12280000	A.2.2.1.2.1.2.2.2	0.584803256445047	.	12120001	12280000	#FFDADA	1	0.625
chr3	12280001	12520000	A.2.2.1.2.1.2.2.1	0.586160108548168	.	12280001	12520000	#FFDADA	1	0.625
chr3	12520001	12720000	A.1.1.2.2.2.2.1.2	0.864314789687924	.	12520001	12720000	#FF0000	1	1
chr3	12720001	13000000	A.1.2.2.1.1.2.2.2.2	0.788331071913161	.	12720001	13000000	#FF4848	1	0.875
chr3	13000001	13160000	A.1.2.2.1.1.1.2.2	0.796472184531886	.	13000001	13160000	#FF4848	1	0.875
chr3	13160001	13360000	A.2.2.1.2.1.1.2.1	0.591587516960651	.	13160001	13360000	#FFDADA	1	0.625
chr3	13360001	13560000	A.2.1.2.1.2.1.2.1.2.1	0.66078697421981	.	13360001	13560000	#FF9191	1	0.75
chr3	13560001	13760000	B.1.1.1.2.1.1.1	0.523744911804613	.	13560001	13760000	#DADAFF	1	0.5
chr3	13760001	14000000	B.1.1.2.1.1.2.2	0.487109905020353	.	13760001	14000000	#DADAFF	1	0.5
chr3	14000001	14160000	B.1.1.1.2.1.1.2	0.522388059701492	.	14000001	14160000	#DADAFF	1	0.5
chr3	14160001	14400000	A.2.1.1.1.2.1.2.1.1.2	0.729986431478969	.	14160001	14400000	#FF9191	1	0.75
chr3	14400001	14680000	A.2.1.1.1.2.1.2.1.1.1	0.73134328358209	.	14400001	14680000	#FF9191	1	0.75
chr3	14680001	14840000	A.1.2.1.2.1.1.2.1.2	0.824966078697422	.	14680001	14840000	#FF4848	1	0.875
chr3	14840001	14960000	A.2.1.2.1.2.1.2.1.2.2	0.659430122116689	.	14840001	14960000	#FF9191	1	0.75
chr3	14960001	15400000	A.1.1.1.2.1.2.2.1	0.970149253731343	.	14960001	15400000	#FF0000	1	1
chr3	15440001	15480000	A.1.1.1.2.1.2.2.1	0.970149253731343	.	15440001	15480000	#FF0000	1	1
chr3	15480001	15640000	A.1.2.1.2.1.1.2.1.1	0.826322930800543	.	15480001	15640000	#FF4848	1	0.875
chr3	15640001	15920000	A.1.1.1.1.1.2	0.997286295793758	.	15640001	15920000	#FF0000	1	1
chr3	15920001	16280000	A.2.1.2.2.2.1.1.1	0.630936227951153	.	15920001	16280000	#FF9191	1	0.75
chr3	16280001	16640000	A.1.1.2.1.2.2.1.2.2	0.911804613297151	.	16280001	16640000	#FF0000	1	1
chr3	16640001	16840000	A.2.1.2.1.1.1.1	0.679782903663501	.	16640001	16840000	#FF9191	1	0.75
chr3	16840001	17080000	A.1.1.2.1.2.2.1.2.1.1	0.914518317503392	.	16840001	17080000	#FF0000	1	1
chr3	17080001	17280000	A.1.2.2.1.1.2.2.2.1	0.789687924016282	.	17080001	17280000	#FF4848	1	0.875
chr3	17280001	17480000	A.2.1.1.1.1.2.1.1	0.742198100407056	.	17280001	17480000	#FF9191	1	0.75
chr3	17480001	17680000	A.2.1.1.1.2.1.2.2	0.727272727272727	.	17480001	17680000	#FF9191	1	0.75
chr3	17680001	17920000	A.1.2.2.1.2.2.2.1	0.774762550881954	.	17680001	17920000	#FF4848	1	0.875
chr3	17920001	18360000	B.1.2.2.1.1.1.1.2.2	0.386702849389417	.	17920001	18360000	#9191FF	1	0.375
chr3	18360001	18520000	B.1.2.2.1.2.1.1.2	0.377204884667571	.	18360001	18520000	#9191FF	1	0.375
chr3	18520001	18840000	B.1.2.1.1.2.1.1.2	0.432835820895522	.	18520001	18840000	#9191FF	1	0.375
chr3	18840001	19040000	B.2.1.1.1.1.2.1.2.2.2.2	0.308005427408412	.	18840001	19040000	#4848FF	1	0.25
chr3	19040001	19240000	B.2.1.1.2.1.1.2.1.1	0.275440976933514	.	19040001	19240000	#4848FF	1	0.25
chr3	19240001	19560000	B.1.2.1.1.2.1.1.1	0.434192672998643	.	19240001	19560000	#9191FF	1	0.375
chr3	19560001	19680000	A.2.2.2.2.2.2.1	0.542740841248304	.	19560001	19680000	#FFDADA	1	0.625
chr3	19680001	19920000	B.1.2.2.1.1.1.2	0.385345997286296	.	19680001	19920000	#9191FF	1	0.375
chr3	19920001	20240000	A.1.2.2.1.2.2.2.2.1	0.773405698778833	.	19920001	20240000	#FF4848	1	0.875
chr3	20240001	20400000	B.1.1.2.1.2.2.1.1.2	0.480325644504749	.	20240001	20400000	#DADAFF	1	0.5
chr3	20400001	20720000	B.2.1.2.2.2.2.2.2.1.2.2	0.146540027137042	.	20400001	20720000	#4848FF	1	0.25
chr3	20720001	21040000	B.2.2.2.1.1.1.2.2.1.1	0.0447761194029851	.	20720001	21040000	#0000FF	1	0.125
chr3	21040001	21280000	B.2.2.1.2.1.1.2.2.1.1.2	0.0909090909090909	.	21040001	21280000	#0000FF	1	0.125
chr3	21280001	21640000	B.2.2.1.2.1.1.2.2.1.1.1	0.0922659430122117	.	21280001	21640000	#0000FF	1	0.125
chr3	21640001	21760000	B.2.1.2.2.2.1.2.1.2	0.165535956580733	.	21640001	21760000	#4848FF	1	0.25
chr3	21760001	21960000	B.2.2.1.2.1.1.2.2.2.2	0.0854816824966079	.	21760001	21960000	#0000FF	1	0.125
chr3	21960001	22080000	B.2.1.1.1.1.2.2.1	0.306648575305292	.	21960001	22080000	#4848FF	1	0.25
chr3	22080001	22200000	B.1.2.2.2.2.2.1.2	0.336499321573948	.	22080001	22200000	#9191FF	1	0.375
chr3	22200001	22560000	B.2.2.1.1.1.2.2.2.2	0.122116689280868	.	22200001	22560000	#0000FF	1	0.125
chr3	22560001	23000000	B.2.1.1.1.1.2.1.1.2	0.318860244233379	.	22560001	23000000	#4848FF	1	0.25
chr3	23000001	23160000	A.2.1.1.2.1.2.1.1.1	0.701492537313433	.	23000001	23160000	#FF9191	1	0.75
chr3	23160001	23440000	A.1.1.2.1.2.2.2.2	0.909090909090909	.	23160001	23440000	#FF0000	1	1
chr3	23440001	23600000	A.1.2.1.2.1.1.1	0.827679782903664	.	23440001	23600000	#FF4848	1	0.875
chr3	23600001	23760000	A.1.2.1.1.2.1.2.2.1.1	0.837177747625509	.	23600001	23760000	#FF4848	1	0.875
chr3	23760001	24000000	A.1.2.1.1.2.1.2.2.1.2	0.835820895522388	.	23760001	24000000	#FF4848	1	0.875
chr3	24000001	24360000	B.1.1.2.1.2.2.1.1.1	0.48168249660787	.	24000001	24360000	#DADAFF	1	0.5
chr3	24360001	24520000	B.2.1.2.1.2.1.1.2.1.1.2	0.221166892808684	.	24360001	24520000	#4848FF	1	0.25
chr3	24520001	24640000	B.2.1.1.1.1.2.1.2.2.1.2.1	0.313432835820896	.	24520001	24640000	#4848FF	1	0.25
chr3	24640001	24800000	B.2.1.2.1.2.1.1.2.1.1.1	0.222523744911805	.	24640001	24800000	#4848FF	1	0.25
chr3	24800001	25040000	B.2.1.2.2.2.2.1.1.1.1	0.16146540027137	.	24800001	25040000	#4848FF	1	0.25
chr3	25040001	25160000	B.2.1.1.1.1.2.1.2.2.1.2.2.2	0.310719131614654	.	25040001	25160000	#4848FF	1	0.25
chr3	25160001	25360000	B.2.1.2.2.2.2.2.2.2.1	0.145183175033921	.	25160001	25360000	#4848FF	1	0.25
chr3	25360001	25640000	B.1.2.2.1.2.1.2.2.1	0.373134328358209	.	25360001	25640000	#9191FF	1	0.375
chr3	25640001	25920000	A.1.2.1.1.2.2.2.2.2	0.829036635006784	.	25640001	25920000	#FF4848	1	0.875
chr3	25920001	26480000	B.2.2.1.1.1.2.2.1.1.2	0.127544097693351	.	25920001	26480000	#0000FF	1	0.125
chr3	26480001	26600000	B.2.1.2.2.2.1.2.1.1	0.166892808683853	.	26480001	26600000	#4848FF	1	0.25
chr3	26600001	26800000	B.2.1.2.1.2.1.1.1.1	0.225237449118046	.	26600001	26800000	#4848FF	1	0.25
chr3	26800001	27360000	B.2.2.1.1.1.2.2.1.1.1	0.128900949796472	.	26800001	27360000	#0000FF	1	0.125
chr3	27360001	27520000	A.1.2.2.1.2.1.1.2.2	0.784260515603799	.	27360001	27520000	#FF4848	1	0.875
chr3	27520001	27720000	A.2.2.2.1.2.2.2	0.552238805970149	.	27520001	27720000	#FFDADA	1	0.625
chr3	27720001	27960000	B.1.2.2.1.1.1.1.1	0.389416553595658	.	27720001	27960000	#9191FF	1	0.375
chr3	27960001	28280000	B.1.2.2.1.2.1.2.2.2	0.371777476255088	.	27960001	28280000	#9191FF	1	0.375
chr3	28280001	28400000	A.2.1.2.2.2.1.2.2	0.62415196743555	.	28280001	28400000	#FF9191	1	0.75
chr3	28400001	29080000	B.2.1.2.2.2.2.1.1.2	0.158751696065129	.	28400001	29080000	#4848FF	1	0.25
chr3	29080001	29280000	B.2.1.2.1.2.1.1.2.2	0.218453188602442	.	29080001	29280000	#4848FF	1	0.25
chr3	29280001	29440000	B.1.1.2.1.2.2.1.2	0.478968792401628	.	29280001	29440000	#DADAFF	1	0.5
chr3	29440001	29640000	B.2.1.1.2.1.1.2.1.2	0.274084124830393	.	29440001	29640000	#4848FF	1	0.25
chr3	29640001	29800000	B.2.1.1.1.1.2.2.2.2.2	0.302578018995929	.	29640001	29800000	#4848FF	1	0.25
chr3	29800001	30000000	B.2.1.2.2.2.2.2.2.2.2	0.143826322930801	.	29800001	30000000	#4848FF	1	0.25
chr3	30000001	30440000	B.2.1.2.2.2.2.2.2.1.2.1	0.147896879240163	.	30000001	30440000	#4848FF	1	0.25
chr3	30440001	31200000	B.1.2.2.1.1.1.1.2.1	0.388059701492537	.	30440001	31200000	#9191FF	1	0.375
chr3	31200001	31560000	A.1.2.2.1.2.2.2.2.2	0.772048846675712	.	31200001	31560000	#FF4848	1	0.875
chr3	31560001	31680000	A.1.2.2.1.2.1.1.2.1	0.78561736770692	.	31560001	31680000	#FF4848	1	0.875
chr3	31680001	31920000	A.2.2.1.2.2.1.1.1.1	0.583446404341927	.	31680001	31920000	#FFDADA	1	0.625
chr3	31920001	32400000	A.2.1.2.2.2.1.2.1	0.62550881953867	.	31920001	32400000	#FF9191	1	0.75
chr3	32400001	32600000	A.1.1.2.1.2.2.1.2.1.2	0.913161465400271	.	32400001	32600000	#FF0000	1	1
chr3	32600001	32720000	A.2.1.1.1.2.2.1.2.2.2.2	0.720488466757124	.	32600001	32720000	#FF9191	1	0.75
chr3	32720001	32960000	A.1.2.1.2.1.1.2.2	0.823609226594301	.	32720001	32960000	#FF4848	1	0.875
[truncated: 8,588 more rows]
