# Supplementary material for: Systematic inference and comparison of multi-scale chromatin sub-compartments connects spatial organization to cell phenotypes
Source: Nat Commun. 2021 May 10;12:2439. doi: 10.1038/s41467-021-22666-3 (PMC8110550; doi:10.1038/s41467-021-22666-3)
Supplement: Supplementary file 5 — Supplementary Dataset 2 [file 41467_2021_22666_MOESM5_ESM.zip › Supplementary_Data_1_domain_hierarchies_127HiCmaps/GM12878_1in100_binsize=40kb.bed]

#fields: chr, pos_start, pos_end, the full compartment label describing the position in the hierachy, normalized compartment domain rank, ., pos_start, pos_end, color based on eight compartment model (A.1.1 - B.2.2), 1, eight compartment score (A.1.1 to B.2.2: 8 to 1 devided by 8)
chr1	80001	120000	A.2.2.1.2.1.1.2.1.2.2	0.602722772277228	.	80001	120000	#FFDADA	1	0.625
chr1	520001	680000	A.2.2.1.2.1.1.2.1.2.2	0.602722772277228	.	520001	680000	#FFDADA	1	0.625
chr1	680001	1240000	A.1.1.2.2.2.2.2.1.2.1	0.910891089108911	.	680001	1240000	#FF0000	1	1
chr1	1240001	1440000	A.1.1.2.2.2.1.2.2.1.2	0.918316831683168	.	1240001	1440000	#FF0000	1	1
chr1	1440001	1680000	A.1.1.2.2.1.2.2.2.1	0.931930693069307	.	1440001	1680000	#FF0000	1	1
chr1	1680001	1840000	A.1.1.2.2.2.1.2.2.2	0.917079207920792	.	1680001	1840000	#FF0000	1	1
chr1	1840001	2120000	B.1.1.1.1.1.1.1.2	0.521039603960396	.	1840001	2120000	#DADAFF	1	0.5
chr1	2120001	2280000	A.2.1.1.1.1.2.2.2	0.748762376237624	.	2120001	2280000	#FF9191	1	0.75
chr1	2280001	2600000	A.2.2.1.2.1.1.2.2.1.2.2	0.599009900990099	.	2280001	2600000	#FFDADA	1	0.625
chr1	2600001	2640000	B.1.2.2.2.1.1.1.1.1	0.341584158415842	.	2600001	2640000	#9191FF	1	0.375
chr1	2680001	2880000	B.1.2.2.2.1.1.1.1.1	0.341584158415842	.	2680001	2880000	#9191FF	1	0.375
chr1	2880001	3320000	B.2.1.1.1.1.2.2.2	0.298267326732673	.	2880001	3320000	#4848FF	1	0.25
chr1	3320001	3520000	B.1.1.2.2.1.1	0.438118811881188	.	3320001	3520000	#DADAFF	1	0.5
chr1	3520001	3800000	A.2.1.1.1.1.2.1.2.2	0.751237623762376	.	3520001	3800000	#FF9191	1	0.75
chr1	3800001	3840000	B.2.1.1.1.1.2.1.1.2.1	0.309405940594059	.	3800001	3840000	#4848FF	1	0.25
chr1	4000001	4160000	B.2.1.1.1.1.2.1.1.2.1	0.309405940594059	.	4000001	4160000	#4848FF	1	0.25
chr1	4160001	4640000	B.2.2.1.1.1.2.2.1.2	0.120049504950495	.	4160001	4640000	#0000FF	1	0.125
chr1	4640001	5040000	B.2.2.1.1.1.2.2.1.1	0.121287128712871	.	4640001	5040000	#0000FF	1	0.125
chr1	5040001	5240000	B.2.2.1.1.1.2.2.2.1	0.118811881188119	.	5040001	5240000	#0000FF	1	0.125
chr1	5240001	5400000	B.2.2.1.1.1.2.1.1	0.123762376237624	.	5240001	5400000	#0000FF	1	0.125
chr1	5400001	5560000	B.2.1.1.1.1.1.1.2.1.2	0.319306930693069	.	5400001	5560000	#4848FF	1	0.25
chr1	5560001	6000000	B.2.2.1.1.1.1.1.2.1	0.137376237623762	.	5560001	6000000	#0000FF	1	0.125
chr1	6000001	6240000	A.2.2.1.2.1.1.2.1.1.1	0.606435643564356	.	6000001	6240000	#FFDADA	1	0.625
chr1	6240001	6600000	A.1.2.2.2.2.2.1.2.2	0.772277227722772	.	6240001	6600000	#FF4848	1	0.875
chr1	6600001	6720000	A.1.2.2.2.2.1.2.1.1.1.1	0.783415841584158	.	6600001	6720000	#FF4848	1	0.875
chr1	6720001	6960000	A.2.1.1.1.1.2.1.1	0.754950495049505	.	6720001	6960000	#FF9191	1	0.75
chr1	6960001	7400000	B.2.1.1.1.1.1.2.2.2.2	0.311881188118812	.	6960001	7400000	#4848FF	1	0.25
chr1	7400001	7720000	B.2.1.1.1.1.2.1.2.1.2	0.305693069306931	.	7400001	7720000	#4848FF	1	0.25
chr1	7720001	8000000	A.2.2.2.2.2.2.2	0.523514851485149	.	7720001	8000000	#FFDADA	1	0.625
chr1	8000001	8440000	A.1.2.2.2.2.2.2.2.2	0.766089108910891	.	8000001	8440000	#FF4848	1	0.875
chr1	8440001	8640000	A.1.2.1.1.1.1.1.1.1.1	0.902227722772277	.	8440001	8640000	#FF4848	1	0.875
chr1	8640001	8920000	A.1.1.2.2.2.1.2.1.2.1.1.1	0.92450495049505	.	8640001	8920000	#FF0000	1	1
chr1	8920001	9160000	A.1.2.1.1.1.1.2.2.1.2.1	0.888613861386139	.	8920001	9160000	#FF4848	1	0.875
chr1	9160001	9320000	A.1.2.1.1.1.1.1.2.2.1.1	0.896039603960396	.	9160001	9320000	#FF4848	1	0.875
chr1	9320001	9600000	A.1.2.1.1.1.1.1.2.2.1.2	0.89480198019802	.	9320001	9600000	#FF4848	1	0.875
chr1	9600001	9760000	A.1.2.1.1.1.1.2.2.2.2	0.88490099009901	.	9600001	9760000	#FF4848	1	0.875
chr1	9760001	9960000	A.1.2.1.1.1.2.1.1.1	0.883663366336634	.	9760001	9960000	#FF4848	1	0.875
chr1	9960001	10200000	A.2.1.1.1.2.2.1.2	0.742574257425743	.	9960001	10200000	#FF9191	1	0.75
chr1	10200001	10560000	A.1.2.1.1.1.1.2.2.1.2.2	0.887376237623762	.	10200001	10560000	#FF4848	1	0.875
chr1	10560001	10760000	A.2.1.1.1.2.1.1	0.747524752475248	.	10560001	10760000	#FF9191	1	0.75
chr1	10760001	11040000	A.2.2.1.2.1.1.2.1.2.1	0.603960396039604	.	10760001	11040000	#FFDADA	1	0.625
chr1	11040001	11360000	A.1.2.1.1.1.2.1.1.2	0.882425742574257	.	11040001	11360000	#FF4848	1	0.875
chr1	11360001	11680000	B.1.1.1.1.1.2.2.1.2	0.514851485148515	.	11360001	11680000	#DADAFF	1	0.5
chr1	11680001	12320000	A.1.1.1.2.2.1.2.2	0.977722772277228	.	11680001	12320000	#FF0000	1	1
chr1	12320001	12520000	A.2.2.1.2.1.1.1.1	0.608910891089109	.	12320001	12520000	#FFDADA	1	0.625
chr1	12520001	12760000	B.1.1.2.2.1.2.2.2.1	0.434405940594059	.	12520001	12760000	#DADAFF	1	0.5
chr1	12760001	13080000	B.2.2.1.1.1.2.2.2.2	0.117574257425743	.	12760001	13080000	#0000FF	1	0.125
chr1	13120001	13240000	B.2.2.1.1.1.2.2.2.2	0.117574257425743	.	13120001	13240000	#0000FF	1	0.125
chr1	13320001	13360000	B.2.2.1.1.1.2.2.2.2	0.117574257425743	.	13320001	13360000	#0000FF	1	0.125
chr1	13360001	13440000	B.1.2.1.2.2.1.1.2	0.377475247524752	.	13360001	13440000	#9191FF	1	0.375
chr1	13440001	13560000	B.2.1.1.1.1.2.1.2.1.1	0.306930693069307	.	13440001	13560000	#4848FF	1	0.25
chr1	13640001	13720000	B.2.1.1.1.1.2.1.2.1.1	0.306930693069307	.	13640001	13720000	#4848FF	1	0.25
chr1	13720001	14000000	B.2.1.1.1.1.2.1.2.2	0.304455445544554	.	13720001	14000000	#4848FF	1	0.25
chr1	14000001	14160000	A.2.1.2.1.1.2.1	0.691831683168317	.	14000001	14160000	#FF9191	1	0.75
chr1	14160001	14320000	B.2.1.1.1.1.1.1.2.1.1	0.320544554455446	.	14160001	14320000	#4848FF	1	0.25
chr1	14320001	14760000	B.2.2.2.1.1.1.1.2	0.0396039603960396	.	14320001	14760000	#0000FF	1	0.125
chr1	14760001	14920000	B.1.2.2.2.1.1.1.2	0.339108910891089	.	14760001	14920000	#9191FF	1	0.375
chr1	14920001	15440000	B.2.1.1.1.1.1.2.2.1.2	0.314356435643564	.	14920001	15440000	#4848FF	1	0.25
chr1	15440001	15840000	A.2.1.2.1.1.2.2.1.2.2	0.688118811881188	.	15440001	15840000	#FF9191	1	0.75
chr1	15840001	16160000	A.1.1.2.2.2.2.2.2.2	0.903465346534653	.	15840001	16160000	#FF0000	1	1
chr1	16160001	16320000	A.1.1.2.2.2.1.2.1.1.1	0.926980198019802	.	16160001	16320000	#FF0000	1	1
chr1	16320001	16560000	A.1.2.2.2.2.1.2.2.2	0.775990099009901	.	16320001	16560000	#FF4848	1	0.875
chr1	16560001	16840000	A.1.1.2.2.2.2.2.1.1	0.912128712871287	.	16560001	16840000	#FF0000	1	1
chr1	16840001	17120000	A.2.2.1.2.1.1.2.1.1.2	0.60519801980198	.	16840001	17120000	#FFDADA	1	0.625
chr1	17160001	17240000	A.2.2.1.2.1.1.2.1.1.2	0.60519801980198	.	17160001	17240000	#FFDADA	1	0.625
chr1	17240001	17400000	A.2.1.2.1.1.1.2.2	0.693069306930693	.	17240001	17400000	#FF9191	1	0.75
chr1	17400001	17800000	B.1.1.1.1.1.2.2.1.1	0.516089108910891	.	17400001	17800000	#DADAFF	1	0.5
chr1	17800001	18240000	B.2.1.1.1.1.2.2.1.2.2	0.299504950495049	.	17800001	18240000	#4848FF	1	0.25
chr1	18240001	18600000	B.2.1.1.1.1.2.2.1.2.1.2	0.300742574257426	.	18240001	18600000	#4848FF	1	0.25
chr1	18600001	18800000	B.1.2.2.2.1.1.2	0.337871287128713	.	18600001	18800000	#9191FF	1	0.375
chr1	18800001	19200000	B.2.1.1.1.1.2.2.1.1	0.303217821782178	.	18800001	19200000	#4848FF	1	0.25
chr1	19200001	19440000	A.2.1.2.1.1.2.2.2.2	0.685643564356436	.	19200001	19440000	#FF9191	1	0.75
chr1	19440001	19640000	A.2.1.1.1.2.2.1.1	0.743811881188119	.	19440001	19640000	#FF9191	1	0.75
chr1	19640001	20000000	A.2.1.2.1.1.2.2.1.2.1	0.689356435643564	.	19640001	20000000	#FF9191	1	0.75
chr1	20000001	20200000	A.2.2.1.2.1.2.2	0.59529702970297	.	20000001	20200000	#FFDADA	1	0.625
chr1	20200001	20520000	B.1.1.2.2.1.2.2.2.2	0.433168316831683	.	20200001	20520000	#DADAFF	1	0.5
chr1	20520001	20840000	B.1.2.1.2.2.1.1.1	0.378712871287129	.	20520001	20840000	#9191FF	1	0.375
chr1	20840001	21000000	A.2.2.1.2.1.2.1	0.596534653465347	.	20840001	21000000	#FFDADA	1	0.625
chr1	21000001	21320000	A.1.2.1.1.1.2.2.2.2.1	0.875	.	21000001	21320000	#FF4848	1	0.875
chr1	21320001	21480000	A.1.2.1.1.1.2.2.1.1	0.879950495049505	.	21320001	21480000	#FF4848	1	0.875
chr1	21480001	22000000	A.2.1.2.1.1.2.2.2.1	0.686881188118812	.	21480001	22000000	#FF9191	1	0.75
chr1	22000001	22120000	A.1.2.2.2.2.1.2.1.1.2	0.780940594059406	.	22000001	22120000	#FF4848	1	0.875
chr1	22120001	22440000	A.1.2.1.1.1.2.2.2.1.1	0.877475247524752	.	22120001	22440000	#FF4848	1	0.875
chr1	22440001	22840000	A.2.2.2.2.2.2.1	0.524752475247525	.	22440001	22840000	#FFDADA	1	0.625
chr1	22840001	23040000	B.1.1.2.2.2.2	0.430693069306931	.	22840001	23040000	#DADAFF	1	0.5
chr1	23040001	23280000	B.1.1.2.2.1.2.2.1	0.435643564356436	.	23040001	23280000	#DADAFF	1	0.5
chr1	23280001	23600000	A.2.1.1.1.1.1.1.1.1.2.1	0.763613861386139	.	23280001	23600000	#FF9191	1	0.75
chr1	23600001	23840000	A.1.2.1.1.1.2.2.2.1.2	0.876237623762376	.	23600001	23840000	#FF4848	1	0.875
chr1	23840001	24080000	A.1.2.1.1.1.1.2.2.1.1	0.889851485148515	.	23840001	24080000	#FF4848	1	0.875
chr1	24080001	24360000	A.1.1.2.2.2.1.2.1.1.2	0.925742574257426	.	24080001	24360000	#FF0000	1	1
chr1	24360001	24680000	A.2.2.1.1.1.2.2.1.2	0.633663366336634	.	24360001	24680000	#FFDADA	1	0.625
chr1	24680001	24960000	A.2.2.1.1.1.2.2.1.1.2	0.63490099009901	.	24680001	24960000	#FFDADA	1	0.625
chr1	24960001	25160000	A.1.2.1.1.1.1.1.2.2.2	0.893564356435644	.	24960001	25160000	#FF4848	1	0.875
chr1	25160001	25560000	A.1.2.2.2.2.2.2.1.2.1	0.76980198019802	.	25160001	25560000	#FF4848	1	0.875
chr1	25560001	25880000	A.1.2.1.1.1.2.2.1.2	0.878712871287129	.	25560001	25880000	#FF4848	1	0.875
chr1	25880001	26200000	A.2.1.1.1.2.2.2.2	0.738861386138614	.	25880001	26200000	#FF9191	1	0.75
chr1	26200001	26560000	A.1.2.2.2.2.1.2.2.1	0.777227722772277	.	26200001	26560000	#FF4848	1	0.875
chr1	26560001	26800000	A.1.2.1.1.1.2.2.2.2.2.1	0.873762376237624	.	26560001	26800000	#FF4848	1	0.875
chr1	26800001	27240000	A.1.1.1.2.2.1.2.1	0.978960396039604	.	26800001	27240000	#FF0000	1	1
chr1	27240001	27640000	A.1.2.2.2.2.1.1.1.1	0.787128712871287	.	27240001	27640000	#FF4848	1	0.875
chr1	27640001	28160000	A.1.1.1.2.2.1.1	0.98019801980198	.	27640001	28160000	#FF0000	1	1
chr1	28160001	28400000	A.1.1.2.2.2.2.2.2.1.1.1	0.908415841584158	.	28160001	28400000	#FF0000	1	1
chr1	28400001	28560000	A.1.1.2.2.2.1.2.2.1.1	0.919554455445545	.	28400001	28560000	#FF0000	1	1
chr1	28560001	29080000	A.1.1.1.1.2.1.1	0.997524752475248	.	28560001	29080000	#FF0000	1	1
chr1	29080001	29320000	A.2.1.1.1.1.2.1.2.1.2	0.752475247524752	.	29080001	29320000	#FF9191	1	0.75
chr1	29320001	29560000	A.2.1.2.1.1.1.1.2.2	0.695544554455445	.	29320001	29560000	#FF9191	1	0.75
chr1	29560001	29800000	B.1.2.2.2.1.1.1.1.2	0.340346534653465	.	29560001	29800000	#9191FF	1	0.375
chr1	29800001	29880000	B.2.1.1.1.1.1.2.2.1.1	0.315594059405941	.	29800001	29880000	#4848FF	1	0.25
chr1	30000001	30440000	B.2.1.1.1.1.1.2.2.1.1	0.315594059405941	.	30000001	30440000	#4848FF	1	0.25
chr1	30440001	30640000	B.2.1.1.1.1.2.2.1.2.1.1	0.301980198019802	.	30440001	30640000	#4848FF	1	0.25
chr1	30640001	30800000	B.2.1.1.1.1.1.2.2.2.1	0.313118811881188	.	30640001	30800000	#4848FF	1	0.25
chr1	30800001	31160000	B.2.1.1.1.1.2.1.1.1	0.310643564356436	.	30800001	31160000	#4848FF	1	0.25
chr1	31160001	31400000	A.2.1.1.1.1.1.1.1.2.1	0.761138613861386	.	31160001	31400000	#FF9191	1	0.75
chr1	31400001	31560000	A.1.2.2.2.2.1.2.1.2.2	0.778465346534653	.	31400001	31560000	#FF4848	1	0.875
chr1	31560001	31840000	A.2.1.2.1.1.1.2.1	0.694306930693069	.	31560001	31840000	#FF9191	1	0.75
chr1	31840001	32040000	A.2.1.1.1.1.1.1.1.2.2.1	0.75990099009901	.	31840001	32040000	#FF9191	1	0.75
chr1	32040001	32320000	A.1.2.2.2.2.1.2.1.1.1.2	0.782178217821782	.	32040001	32320000	#FF4848	1	0.875
chr1	32320001	32520000	A.1.1.2.2.2.1.2.1.2.1.1.2	0.923267326732673	.	32320001	32520000	#FF0000	1	1
chr1	32520001	32880000	A.1.1.1.1.2.1.2	0.996287128712871	.	32520001	32880000	#FF0000	1	1
chr1	32880001	33360000	A.1.1.2.2.2.2.2.2.1.1.2	0.907178217821782	.	32880001	33360000	#FF0000	1	1
chr1	33360001	33560000	A.1.2.2.2.2.1.1.1.2	0.785891089108911	.	33360001	33560000	#FF4848	1	0.875
chr1	33560001	33960000	A.2.2.1.1.1.2.1.1	0.638613861386139	.	33560001	33960000	#FFDADA	1	0.625
chr1	33960001	34360000	B.2.2.1.1.1.2.1.2	0.122524752475248	.	33960001	34360000	#0000FF	1	0.125
chr1	34360001	34920000	B.2.2.2.1.1.1.1.1	0.0408415841584158	.	34360001	34920000	#0000FF	1	0.125
chr1	34920001	35240000	B.2.1.1.1.1.1.1.2.2	0.318069306930693	.	34920001	35240000	#4848FF	1	0.25
chr1	35240001	35440000	B.1.1.1.1.1.2.1	0.517326732673267	.	35240001	35440000	#DADAFF	1	0.5
chr1	35440001	35640000	A.2.1.1.1.2.2.2.1.1	0.741336633663366	.	35440001	35640000	#FF9191	1	0.75
chr1	35640001	36040000	A.1.2.1.1.1.1.1.1.2.1	0.899752475247525	.	35640001	36040000	#FF4848	1	0.875
chr1	36040001	36280000	A.1.2.1.1.1.2.2.2.2.2.2	0.872524752475248	.	36040001	36280000	#FF4848	1	0.875
chr1	36280001	36520000	A.1.2.1.1.1.1.2.2.2.1	0.886138613861386	.	36280001	36520000	#FF4848	1	0.875
chr1	36520001	36960000	A.1.1.2.2.2.2.2.2.1.2.1	0.905940594059406	.	36520001	36960000	#FF0000	1	1
chr1	36960001	37280000	B.2.1.1.1.1.1.2.1	0.316831683168317	.	36960001	37280000	#4848FF	1	0.25
chr1	37280001	37640000	B.2.1.1.1.1.2.1.1.2.2	0.308168316831683	.	37280001	37640000	#4848FF	1	0.25
chr1	37640001	37920000	B.1.2.1.2.2.1.2.2	0.375	.	37640001	37920000	#9191FF	1	0.375
chr1	37920001	38280000	A.2.1.1.1.1.1.1.1.1.2.2	0.762376237623762	.	37920001	38280000	#FF9191	1	0.75
chr1	38280001	38480000	A.1.2.1.1.1.1.1.1.1.2	0.900990099009901	.	38280001	38480000	#FF4848	1	0.875
chr1	38480001	38920000	B.1.1.1.1.1.1.1.1	0.522277227722772	.	38480001	38920000	#DADAFF	1	0.5
chr1	38920001	39080000	A.2.2.1.2.1.1.2.2.1.2.1	0.600247524752475	.	38920001	39080000	#FFDADA	1	0.625
chr1	39080001	39280000	B.1.1.2.2.1.2.1	0.436881188118812	.	39080001	39280000	#DADAFF	1	0.5
chr1	39280001	39480000	A.2.1.2.1.1.1.1.2.1	0.696782178217822	.	39280001	39480000	#FF9191	1	0.75
chr1	39480001	39720000	A.1.2.1.1.1.1.2.1.1	0.892326732673267	.	39480001	39720000	#FF4848	1	0.875
chr1	39720001	40040000	A.1.1.2.2.2.1.2.1.2.1.2	0.922029702970297	.	39720001	40040000	#FF0000	1	1
chr1	40040001	40240000	A.1.2.1.1.1.2.1.2	0.881188118811881	.	40040001	40240000	#FF4848	1	0.875
chr1	40240001	40520000	A.1.1.2.2.2.1.2.1.2.2	0.920792079207921	.	40240001	40520000	#FF0000	1	1
chr1	40520001	40920000	A.1.1.2.2.1.1.1.2.1	0.940594059405941	.	40520001	40920000	#FF0000	1	1
chr1	40920001	41480000	A.1.1.2.2.2.2.2.2.1.2.2	0.90470297029703	.	40920001	41480000	#FF0000	1	1
chr1	41480001	41640000	A.2.2.1.1.1.2.2.1.1.1	0.636138613861386	.	41480001	41640000	#FFDADA	1	0.625
chr1	41640001	41960000	A.2.1.2.1.1.2.2.1.1	0.690594059405941	.	41640001	41960000	#FF9191	1	0.75
chr1	41960001	42240000	A.2.1.1.1.1.1.1.1.1.1	0.764851485148515	.	41960001	42240000	#FF9191	1	0.75
chr1	42240001	42520000	A.1.2.2.2.2.2.2.1.2.2	0.768564356435644	.	42240001	42520000	#FF4848	1	0.875
chr1	42520001	42640000	B.1.1.1.1.1.1.2.1	0.51980198019802	.	42520001	42640000	#DADAFF	1	0.5
chr1	42640001	42760000	A.2.1.1.1.2.2.2.1.2	0.74009900990099	.	42640001	42760000	#FF9191	1	0.75
chr1	42760001	43240000	A.2.1.1.1.2.1.2.1	0.746287128712871	.	42760001	43240000	#FF9191	1	0.75
chr1	43240001	43640000	A.2.1.2.1.1.1.1.1	0.698019801980198	.	43240001	43640000	#FF9191	1	0.75
chr1	43640001	43920000	A.1.2.2.2.2.1.2.1.2.1	0.77970297029703	.	43640001	43920000	#FF4848	1	0.875
chr1	43920001	44240000	A.2.1.1.1.1.2.2.1	0.75	.	43920001	44240000	#FF9191	1	0.75
chr1	44240001	44560000	A.2.1.1.1.1.1.1.2	0.757425742574257	.	44240001	44560000	#FF9191	1	0.75
chr1	44560001	44840000	A.2.2.1.2.1.1.2.2.2	0.597772277227723	.	44560001	44840000	#FFDADA	1	0.625
chr1	44840001	45120000	B.1.1.1.1.1.2.2.2	0.513613861386139	.	44840001	45120000	#DADAFF	1	0.5
chr1	45120001	45520000	A.1.1.2.2.1.1.1.2.2	0.939356435643564	.	45120001	45520000	#FF0000	1	1
chr1	45520001	45760000	B.1.1.1.1.1.1.2.2	0.518564356435644	.	45520001	45760000	#DADAFF	1	0.5
chr1	45760001	46040000	A.1.1.2.2.1.2.1.2	0.934405940594059	.	45760001	46040000	#FF0000	1	1
chr1	46040001	46200000	A.1.2.1.1.1.1.1.1.2.2	0.898514851485149	.	46040001	46200000	#FF4848	1	0.875
chr1	46200001	46480000	A.1.1.2.2.1.1.2	0.938118811881188	.	46200001	46480000	#FF0000	1	1
chr1	46480001	46840000	A.1.1.1.1.1.1	1	.	46480001	46840000	#FF0000	1	1
chr1	46840001	47200000	A.1.2.2.2.2.2.1.1	0.774752475247525	.	46840001	47200000	#FF4848	1	0.875
chr1	47200001	47720000	B.2.2.1.1.1.1.2.1.2.1	0.129950495049505	.	47200001	47720000	#0000FF	1	0.125
chr1	47720001	47840000	A.1.2.2.2.2.2.1.2.1	0.773514851485149	.	47720001	47840000	#FF4848	1	0.875
chr1	47840001	48120000	B.1.2.2.2.1.2.1	0.336633663366337	.	47840001	48120000	#9191FF	1	0.375
chr1	48120001	48240000	B.2.1.1.1.1.1.1.1	0.321782178217822	.	48120001	48240000	#4848FF	1	0.25
chr1	48240001	48520000	B.2.2.1.1.1.1.1.1.1	0.141089108910891	.	48240001	48520000	#0000FF	1	0.125
chr1	48520001	48720000	B.2.2.1.1.1.1.1.2.2.2	0.13490099009901	.	48520001	48720000	#0000FF	1	0.125
chr1	48720001	48960000	B.2.2.1.1.1.1.2.2.1.2	0.126237623762376	.	48720001	48960000	#0000FF	1	0.125
chr1	48960001	49080000	B.2.2.1.1.1.1.1.1.2.1	0.139851485148515	.	48960001	49080000	#0000FF	1	0.125
chr1	49080001	49280000	B.2.1.1.1.2.2.1	0.288366336633663	.	49080001	49280000	#4848FF	1	0.25
chr1	49280001	49440000	B.2.2.1.1.1.1.2.2.2	0.125	.	49280001	49440000	#0000FF	1	0.125
chr1	49440001	49960000	B.2.2.2.2.1	0.00247524752475248	.	49440001	49960000	#0000FF	1	0.125
chr1	49960001	50040000	B.2.2.2.1.1.1.2.1.2.1	0.0371287128712871	.	49960001	50040000	#0000FF	1	0.125
chr1	50040001	50480000	B.2.2.2.2.2	0.00123762376237624	.	50040001	50480000	#0000FF	1	0.125
chr1	50480001	50880000	B.2.2.2.1.1.1.2.2.2	0.0309405940594059	.	50480001	50880000	#0000FF	1	0.125
chr1	50880001	51160000	A.2.2.1.2.2.1.2.2	0.590346534653465	.	50880001	51160000	#FFDADA	1	0.625
chr1	51160001	51520000	A.2.1.1.2.1.2.2.1.1.1.2	0.727722772277228	.	51160001	51520000	#FF9191	1	0.75
chr1	51520001	51720000	A.2.2.1.2.2.2.1.2.1.2	0.586633663366337	.	51520001	51720000	#FFDADA	1	0.625
chr1	51720001	52040000	A.1.1.1.1.2.2.2	0.991336633663366	.	51720001	52040000	#FF0000	1	1
chr1	52040001	52280000	A.1.1.2.2.2.2.1.2.1	0.91460396039604	.	52040001	52280000	#FF0000	1	1
chr1	52280001	52560000	A.1.1.2.2.1.2.1.1.2	0.935643564356436	.	52280001	52560000	#FF0000	1	1
chr1	52560001	52800000	A.2.1.1.1.1.1.1.1.2.2.2	0.758663366336634	.	52560001	52800000	#FF9191	1	0.75
chr1	52800001	53160000	A.1.1.2.2.2.2.2.1.2.2	0.909653465346535	.	52800001	53160000	#FF0000	1	1
chr1	53160001	53480000	A.1.2.1.1.2.2.2.2.1	0.863861386138614	.	53160001	53480000	#FF4848	1	0.875
chr1	53480001	53680000	A.2.2.1.2.1.1.2.2.1.1	0.601485148514851	.	53480001	53680000	#FFDADA	1	0.625
chr1	53680001	53920000	A.1.2.2.2.2.2.2.2.1	0.767326732673267	.	53680001	53920000	#FF4848	1	0.875
chr1	53920001	54200000	B.1.2.1.2.2.1.2.1	0.376237623762376	.	53920001	54200000	#9191FF	1	0.375
chr1	54200001	54440000	A.1.2.1.1.2.2.2.2.2	0.862623762376238	.	54200001	54440000	#FF4848	1	0.875
chr1	54440001	54800000	A.2.1.1.1.1.1.2	0.756188118811881	.	54440001	54800000	#FF9191	1	0.75
chr1	54800001	55120000	A.2.1.2.1.2.2.2.2.2	0.67450495049505	.	54800001	55120000	#FF9191	1	0.75
chr1	55120001	55320000	A.2.2.1.1.1.2.1.2	0.637376237623762	.	55120001	55320000	#FFDADA	1	0.625
chr1	55320001	55520000	A.2.2.1.2.2.2.1.1	0.589108910891089	.	55320001	55520000	#FFDADA	1	0.625
chr1	55520001	55760000	A.2.1.1.2.1.1.1.1.2	0.735148514851485	.	55520001	55760000	#FF9191	1	0.75
chr1	55760001	56400000	B.2.2.2.1.1.2.2.1	0.025990099009901	.	55760001	56400000	#0000FF	1	0.125
chr1	56400001	56480000	B.1.1.2.1.1.2.1	0.461633663366337	.	56400001	56480000	#DADAFF	1	0.5
chr1	56480001	57080000	B.1.1.1.2.1.2.1	0.492574257425743	.	56480001	57080000	#DADAFF	1	0.5
chr1	57080001	57280000	B.2.1.1.2.1.2.1.2.2.1.1.2	0.262376237623762	.	57080001	57280000	#4848FF	1	0.25
chr1	57280001	57600000	B.2.2.1.1.1.1.2.1.2.2	0.128712871287129	.	57280001	57600000	#0000FF	1	0.125
chr1	57600001	57840000	B.2.1.1.1.2.2.2.1	0.287128712871287	.	57600001	57840000	#4848FF	1	0.25
chr1	57840001	58160000	B.2.2.2.1.1.1.2.2.1	0.0321782178217822	.	57840001	58160000	#0000FF	1	0.125
chr1	58160001	58480000	B.2.2.1.1.1.1.2.2.1.1	0.127475247524752	.	58160001	58480000	#0000FF	1	0.125
chr1	58480001	58920000	B.2.1.1.1.2.2.2.2	0.285891089108911	.	58480001	58920000	#4848FF	1	0.25
chr1	58920001	59160000	A.2.2.1.2.2.1.1	0.594059405940594	.	58920001	59160000	#FFDADA	1	0.625
chr1	59160001	59560000	A.2.1.1.2.1.1.1.1.1.1	0.737623762376238	.	59160001	59560000	#FF9191	1	0.75
chr1	59560001	59880000	A.2.1.2.1.2.2.1	0.679455445544555	.	59560001	59880000	#FF9191	1	0.75
chr1	59880001	60280000	A.2.2.1.2.2.2.1.2.2	0.58539603960396	.	59880001	60280000	#FFDADA	1	0.625
chr1	60280001	60360000	B.1.1.1.1.2.2.2.1	0.504950495049505	.	60280001	60360000	#DADAFF	1	0.5
chr1	60360001	60880000	B.2.2.2.1.1.2.1.1.1	0.0297029702970297	.	60360001	60880000	#0000FF	1	0.125
chr1	60880001	61120000	B.2.2.1.1.2.2.2.1.2	0.0866336633663366	.	60880001	61120000	#0000FF	1	0.125
chr1	61120001	61320000	B.2.2.2.1.1.1.2.1.2.2.2.1	0.0346534653465347	.	61120001	61320000	#0000FF	1	0.125
chr1	61320001	61560000	B.2.2.1.1.1.1.2.1.1.2.1	0.132425742574257	.	61320001	61560000	#0000FF	1	0.125
chr1	61560001	61760000	B.1.2.2.2.2.1.2.2.1.2	0.326732673267327	.	61560001	61760000	#9191FF	1	0.375
chr1	61760001	61920000	B.2.1.1.2.1.2.1.2.1.1	0.267326732673267	.	61760001	61920000	#4848FF	1	0.25
chr1	61920001	62120000	B.2.1.1.2.1.2.2.1.1	0.258663366336634	.	61920001	62120000	#4848FF	1	0.25
chr1	62120001	62240000	A.2.2.1.2.2.2.2.1.2.2	0.581683168316832	.	62120001	62240000	#FFDADA	1	0.625
chr1	62240001	62360000	B.1.1.1.1.2.2.2.2	0.503712871287129	.	62240001	62360000	#DADAFF	1	0.5
chr1	62360001	62560000	B.1.2.1.2.1.1.1.1.2.1	0.39480198019802	.	62360001	62560000	#9191FF	1	0.375
chr1	62560001	62880000	B.1.2.1.2.2.2.2.2.1.1	0.368811881188119	.	62560001	62880000	#9191FF	1	0.375
chr1	62880001	63280000	A.1.1.2.1.1.2.2.2.1	0.964108910891089	.	62880001	63280000	#FF0000	1	1
chr1	63280001	63560000	B.1.2.2.2.1.2.2	0.33539603960396	.	63280001	63560000	#9191FF	1	0.375
chr1	63560001	63760000	B.2.1.1.2.1.2.1.1.2	0.268564356435644	.	63560001	63760000	#4848FF	1	0.25
chr1	63760001	64040000	A.2.1.1.2.1.2.1	0.73019801980198	.	63760001	64040000	#FF9191	1	0.75
chr1	64040001	64800000	B.2.1.1.1.2.1.1.2.2	0.294554455445545	.	64040001	64800000	#4848FF	1	0.25
chr1	64800001	64960000	B.2.2.1.1.1.1.1.1.2.2	0.138613861386139	.	64800001	64960000	#0000FF	1	0.125
chr1	64960001	65320000	B.2.1.1.2.2.2.2.2	0.217821782178218	.	64960001	65320000	#4848FF	1	0.25
chr1	65320001	65520000	A.2.2.1.2.2.2.2.1.1	0.584158415841584	.	65320001	65520000	#FFDADA	1	0.625
chr1	65520001	65720000	A.2.2.1.2.2.2.2.1.2.1	0.582920792079208	.	65520001	65720000	#FFDADA	1	0.625
chr1	65720001	65960000	B.1.2.2.2.2.1.2.2.1.1.1	0.329207920792079	.	65720001	65960000	#9191FF	1	0.375
chr1	65960001	66320000	B.2.1.1.2.1.2.1.2.2.1.1.1.2	0.263613861386139	.	65960001	66320000	#4848FF	1	0.25
chr1	66320001	66520000	B.2.1.1.2.1.1.1.1.2	0.283415841584158	.	66320001	66520000	#4848FF	1	0.25
chr1	66520001	66720000	B.2.1.1.2.2.2.1.1.2.2	0.227722772277228	.	66520001	66720000	#4848FF	1	0.25
chr1	66720001	66920000	A.1.2.1.1.2.1.2	0.868811881188119	.	66720001	66920000	#FF4848	1	0.875
chr1	66920001	67200000	B.1.2.1.2.1.1.1.2.1.1	0.392326732673267	.	66920001	67200000	#9191FF	1	0.375
chr1	67200001	67400000	B.1.1.2.1.1.1.2.1.1.1	0.467821782178218	.	67200001	67400000	#DADAFF	1	0.5
chr1	67400001	67680000	A.1.2.1.2.1.2.2.2	0.850247524752475	.	67400001	67680000	#FF4848	1	0.875
chr1	67680001	67960000	A.1.2.2.2.1.2.1.1	0.793316831683168	.	67680001	67960000	#FF4848	1	0.875
chr1	67960001	68280000	A.2.2.2.2.2.1.1	0.528465346534653	.	67960001	68280000	#FFDADA	1	0.625
chr1	68280001	68520000	B.2.1.1.2.2.2.2.1.2	0.219059405940594	.	68280001	68520000	#4848FF	1	0.25
chr1	68520001	68760000	B.2.1.1.2.1.2.1.2.2.2	0.25990099009901	.	68520001	68760000	#4848FF	1	0.25
chr1	68760001	69000000	B.2.1.1.2.1.1.2.2.1.2	0.274752475247525	.	68760001	69000000	#4848FF	1	0.25
chr1	69000001	69440000	B.2.2.2.1.1.2.1.1.2	0.0284653465346535	.	69000001	69440000	#0000FF	1	0.125
chr1	69440001	69520000	B.2.1.1.2.1.1.1.2.2.2	0.278465346534653	.	69440001	69520000	#4848FF	1	0.25
chr1	69520001	69800000	B.2.2.1.1.2.1.1.2.2.2.1.1	0.103960396039604	.	69520001	69800000	#0000FF	1	0.125
chr1	69800001	70280000	B.2.2.1.1.2.1.1.2.2.2.1.2.1	0.102722772277228	.	69800001	70280000	#0000FF	1	0.125
chr1	70280001	70600000	B.2.1.1.2.2.1.1.2.1.1.2	0.245049504950495	.	70280001	70600000	#4848FF	1	0.25
chr1	70600001	70760000	A.2.1.1.2.1.2.2.1.1.2	0.726485148514851	.	70600001	70760000	#FF9191	1	0.75
chr1	70760001	70920000	A.2.1.1.2.1.2.2.1.2	0.725247524752475	.	70760001	70920000	#FF9191	1	0.75
chr1	70920001	71560000	B.2.1.1.2.2.1.1.2.1.2.1.2	0.242574257425743	.	70920001	71560000	#4848FF	1	0.25
chr1	71560001	71880000	B.2.2.1.1.2.2.2.2.2.1.1.2	0.0829207920792079	.	71560001	71880000	#0000FF	1	0.125
chr1	71880001	72040000	B.2.1.1.2.2.1.1.2.2.1	0.24009900990099	.	71880001	72040000	#4848FF	1	0.25
chr1	72040001	72320000	B.2.2.1.1.2.1.1.1.1.1	0.116336633663366	.	72040001	72320000	#0000FF	1	0.125
chr1	72320001	72600000	B.2.2.1.1.2.1.1.1.2.1	0.112623762376238	.	72320001	72600000	#0000FF	1	0.125
chr1	72600001	72680000	B.2.1.1.2.1.1.1.2.2.1	0.27970297029703	.	72600001	72680000	#4848FF	1	0.25
chr1	72680001	72760000	B.2.1.1.2.1.2.2.2.1.2.2	0.251237623762376	.	72680001	72760000	#4848FF	1	0.25
chr1	72800001	73000000	B.2.1.1.2.1.2.2.2.1.2.2	0.251237623762376	.	72800001	73000000	#4848FF	1	0.25
chr1	73000001	73280000	B.2.2.1.1.2.1.1.2.2.2.1.2.2	0.101485148514851	.	73000001	73280000	#0000FF	1	0.125
chr1	73280001	73600000	B.2.2.2.1.1.1.2.1.2.2.2.2	0.0334158415841584	.	73280001	73600000	#0000FF	1	0.125
chr1	73600001	74040000	B.2.2.1.1.2.1.1.1.2.2	0.111386138613861	.	73600001	74040000	#0000FF	1	0.125
chr1	74040001	74280000	B.2.1.1.2.2.1.1.2.2.2	0.238861386138614	.	74040001	74280000	#4848FF	1	0.25
chr1	74280001	74640000	B.2.2.1.1.2.1.1.1.1.2.2	0.113861386138614	.	74280001	74640000	#0000FF	1	0.125
chr1	74640001	74720000	B.1.2.1.2.1.1.2.1.2	0.386138613861386	.	74640001	74720000	#9191FF	1	0.375
chr1	74720001	75200000	B.1.2.1.2.2.2.1.2.1	0.372524752475248	.	74720001	75200000	#9191FF	1	0.375
chr1	75200001	75440000	B.1.2.2.2.2.1.2.2.1.1.2	0.327970297029703	.	75200001	75440000	#9191FF	1	0.375
chr1	75440001	75680000	B.2.2.1.1.2.1.1.1.1.2.1	0.11509900990099	.	75440001	75680000	#0000FF	1	0.125
chr1	75680001	76160000	B.2.1.1.2.2.2.1.2.1.2.1	0.225247524752475	.	75680001	76160000	#4848FF	1	0.25
chr1	76160001	76280000	A.2.2.1.2.2.1.2.1.1	0.592821782178218	.	76160001	76280000	#FFDADA	1	0.625
chr1	76280001	76520000	B.1.1.2.1.1.1.2.1.1.2	0.466584158415842	.	76280001	76520000	#DADAFF	1	0.5
chr1	76520001	76960000	B.2.1.1.2.1.2.1.2.2.1.1.1.1	0.264851485148515	.	76520001	76960000	#4848FF	1	0.25
chr1	76960001	77280000	B.2.1.1.2.2.2.1.2.1.2.2	0.224009900990099	.	76960001	77280000	#4848FF	1	0.25
chr1	77280001	77360000	B.2.1.1.2.1.1.2.2.2.1	0.273514851485149	.	77280001	77360000	#4848FF	1	0.25
chr1	77360001	77600000	B.1.2.2.2.2.1.2.1	0.330445544554455	.	77360001	77600000	#9191FF	1	0.375
chr1	77600001	78040000	B.1.2.1.2.1.1.1.1.1.1	0.397277227722772	.	77600001	78040000	#9191FF	1	0.375
chr1	78040001	78480000	A.1.1.2.1.1.2.1.2.1	0.967821782178218	.	78040001	78480000	#FF0000	1	1
chr1	78480001	79040000	B.2.1.1.2.1.2.1.2.1.2	0.266089108910891	.	78480001	79040000	#4848FF	1	0.25
chr1	79040001	79200000	A.2.2.2.2.1.2.2.1.1.2	0.534653465346535	.	79040001	79200000	#FFDADA	1	0.625
chr1	79200001	79680000	B.2.1.1.2.2.1.1.1.1	0.248762376237624	.	79200001	79680000	#4848FF	1	0.25
chr1	79680001	79840000	B.2.1.1.2.1.1.2.1	0.277227722772277	.	79680001	79840000	#4848FF	1	0.25
chr1	79840001	80120000	B.1.2.1.2.1.1.1.1.2.2	0.393564356435644	.	79840001	80120000	#9191FF	1	0.375
chr1	80120001	80200000	B.1.1.1.1.2.1.1.1	0.512376237623762	.	80120001	80200000	#DADAFF	1	0.5
chr1	80200001	80320000	B.1.2.2.2.2.1.1.1	0.334158415841584	.	80200001	80320000	#9191FF	1	0.375
chr1	80320001	80600000	B.2.1.1.2.2.2.1.1.1.2	0.23019801980198	.	80320001	80600000	#4848FF	1	0.25
chr1	80600001	81080000	B.2.2.1.1.2.2.2.1.1	0.0878712871287129	.	80600001	81080000	#0000FF	1	0.125
chr1	81080001	81280000	B.2.1.1.2.1.1.2.2.1.1	0.275990099009901	.	81080001	81280000	#4848FF	1	0.25
chr1	81280001	81480000	B.2.1.1.2.2.1.2.1.1.1	0.237623762376238	.	81280001	81480000	#4848FF	1	0.25
chr1	81480001	81800000	B.2.1.1.2.2.2.1.1.1.1	0.231435643564356	.	81480001	81800000	#4848FF	1	0.25
chr1	81800001	81880000	B.1.2.2.2.2.1.1.2.2	0.331683168316832	.	81800001	81880000	#9191FF	1	0.375
chr1	81880001	82200000	B.1.1.2.1.1.1.1.2	0.469059405940594	.	81880001	82200000	#DADAFF	1	0.5
chr1	82200001	82680000	B.2.1.1.2.1.2.2.2.1.1.1	0.254950495049505	.	82200001	82680000	#4848FF	1	0.25
chr1	82680001	83440000	B.2.2.2.1.1.2.2.2.1	0.0247524752475248	.	82680001	83440000	#0000FF	1	0.125
chr1	83440001	83520000	B.2.1.1.2.1.1.1.1.1	0.284653465346535	.	83440001	83520000	#4848FF	1	0.25
chr1	83520001	83840000	B.2.1.1.2.1.2.2.2.1.2.1	0.252475247524752	.	83520001	83840000	#4848FF	1	0.25
chr1	83840001	84000000	A.2.2.2.2.1.2.1.2	0.537128712871287	.	83840001	84000000	#FFDADA	1	0.625
chr1	84000001	84160000	B.1.2.1.2.1.1.1.1.1.2	0.396039603960396	.	84000001	84160000	#9191FF	1	0.375
chr1	84160001	84360000	B.2.1.1.2.1.1.2.2.2.2.2	0.271039603960396	.	84160001	84360000	#4848FF	1	0.25
chr1	84360001	84520000	B.1.2.1.2.1.2.2.1	0.381188118811881	.	84360001	84520000	#9191FF	1	0.375
chr1	84520001	84800000	B.1.2.1.2.1.1.2.2.2	0.383663366336634	.	84520001	84800000	#9191FF	1	0.375
chr1	84800001	84920000	B.1.2.1.2.1.1.2.1.1	0.387376237623762	.	84800001	84920000	#9191FF	1	0.375
chr1	84920001	85080000	A.1.2.2.2.1.1.2	0.794554455445545	.	84920001	85080000	#FF4848	1	0.875
chr1	85080001	85400000	A.2.2.1.2.2.2.1.2.1.1	0.587871287128713	.	85080001	85400000	#FFDADA	1	0.625
chr1	85400001	85520000	A.2.1.1.2.1.1.2.2	0.731435643564356	.	85400001	85520000	#FF9191	1	0.75
chr1	85520001	85760000	A.2.2.1.1.1.2.2.2	0.632425742574257	.	85520001	85760000	#FFDADA	1	0.625
chr1	85760001	86040000	B.2.1.1.2.1.2.1.1.1	0.26980198019802	.	85760001	86040000	#4848FF	1	0.25
chr1	86040001	86360000	B.1.1.1.1.2.1.1.2	0.511138613861386	.	86040001	86360000	#DADAFF	1	0.5
chr1	86360001	86520000	A.2.2.2.2.1.1.2.1	0.544554455445545	.	86360001	86520000	#FFDADA	1	0.625
chr1	86520001	86800000	B.2.1.1.2.2.1.1.2.1.2.1.1	0.243811881188119	.	86520001	86800000	#4848FF	1	0.25
chr1	86800001	87000000	B.1.2.1.2.1.1.1.2.2.1	0.389851485148515	.	86800001	87000000	#9191FF	1	0.375
chr1	87000001	87160000	B.1.2.2.2.2.1.2.2.2.1	0.325495049504951	.	87000001	87160000	#9191FF	1	0.375
chr1	87160001	87320000	A.2.1.2.1.2.2.2.1.1	0.678217821782178	.	87160001	87320000	#FF9191	1	0.75
chr1	87320001	87560000	A.1.2.1.2.1.2.2.1	0.851485148514851	.	87320001	87560000	#FF4848	1	0.875
chr1	87560001	87960000	B.1.1.1.1.2.2.1.1.1	0.508663366336634	.	87560001	87960000	#DADAFF	1	0.5
chr1	87960001	88240000	B.1.2.2.2.2.1.2.2.2.2	0.324257425742574	.	87960001	88240000	#9191FF	1	0.375
chr1	88240001	88440000	B.1.2.1.2.1.1.2.2.1	0.38490099009901	.	88240001	88440000	#9191FF	1	0.375
chr1	88440001	88760000	B.2.2.1.1.2.1.1.2.2.1.2	0.10519801980198	.	88440001	88760000	#0000FF	1	0.125
chr1	88760001	89080000	B.2.2.1.1.2.1.1.2.2.2.2	0.100247524752475	.	88760001	89080000	#0000FF	1	0.125
chr1	89080001	89360000	A.2.1.1.2.1.1.1.1.1.2	0.736386138613861	.	89080001	89360000	#FF9191	1	0.75
chr1	89360001	89960000	A.2.1.1.2.1.2.2.1.1.1.1	0.728960396039604	.	89360001	89960000	#FF9191	1	0.75
chr1	89960001	90240000	A.1.2.1.1.2.1.1.2	0.870049504950495	.	89960001	90240000	#FF4848	1	0.875
chr1	90240001	90520000	A.1.2.2.2.1.1.1.1	0.79950495049505	.	90240001	90520000	#FF4848	1	0.875
chr1	90520001	90800000	B.2.1.1.2.1.2.2.1.2.2	0.256188118811881	.	90520001	90800000	#4848FF	1	0.25
chr1	90800001	91040000	B.1.1.2.1.1.1.2.2.1	0.464108910891089	.	90800001	91040000	#DADAFF	1	0.5
chr1	91040001	91360000	B.2.1.1.2.2.2.1.2.1.1	0.226485148514851	.	91040001	91360000	#4848FF	1	0.25
chr1	91360001	91560000	A.2.1.2.1.2.2.2.1.2	0.676980198019802	.	91360001	91560000	#FF9191	1	0.75
chr1	91560001	91960000	B.2.1.1.2.2.2.2.1.1	0.22029702970297	.	91560001	91960000	#4848FF	1	0.25
chr1	91960001	92440000	A.2.2.2.2.1.1.2.2.2.1	0.540841584158416	.	91960001	92440000	#FFDADA	1	0.625
chr1	92440001	92720000	B.2.1.1.2.1.2.2.1.2.1	0.257425742574257	.	92440001	92720000	#4848FF	1	0.25
chr1	92720001	92920000	A.2.1.2.1.2.1.2.2.2	0.680693069306931	.	92720001	92920000	#FF9191	1	0.75
chr1	92920001	93080000	A.2.1.1.2.1.1.2.1	0.732673267326733	.	92920001	93080000	#FF9191	1	0.75
chr1	93080001	93280000	A.2.2.2.2.1.2.1.1	0.538366336633663	.	93080001	93280000	#FFDADA	1	0.625
chr1	93280001	93680000	A.1.1.1.2.2.2	0.976485148514851	.	93280001	93680000	#FF0000	1	1
chr1	93680001	93840000	A.1.2.2.2.1.1.1.2.2	0.795792079207921	.	93680001	93840000	#FF4848	1	0.875
chr1	93840001	94080000	A.2.2.2.2.2.1.2.2	0.525990099009901	.	93840001	94080000	#FFDADA	1	0.625
chr1	94080001	94400000	A.2.1.1.2.1.2.2.2	0.724009900990099	.	94080001	94400000	#FF9191	1	0.75
chr1	94400001	94840000	B.2.2.1.1.1.1.1.2.2.1	0.136138613861386	.	94400001	94840000	#0000FF	1	0.125
chr1	94840001	95360000	B.1.2.1.2.2.2.2.2.1.2	0.367574257425743	.	94840001	95360000	#9191FF	1	0.375
chr1	95360001	95520000	B.1.1.2.1.1.1.2.1.2	0.465346534653465	.	95360001	95520000	#DADAFF	1	0.5
chr1	95520001	95720000	B.1.2.1.2.1.1.1.2.2.2	0.388613861386139	.	95520001	95720000	#9191FF	1	0.375
chr1	95720001	95920000	B.2.1.1.2.2.2.1.2.2.1	0.222772277227723	.	95720001	95920000	#4848FF	1	0.25
chr1	95920001	96120000	B.2.2.2.1.1.1.2.1.2.2.1	0.0358910891089109	.	95920001	96120000	#0000FF	1	0.125
chr1	96120001	96680000	B.2.2.2.1.1.2.1.2	0.0272277227722772	.	96120001	96680000	#0000FF	1	0.125
chr1	96680001	97000000	B.2.1.1.2.2.2.1.2.2.2	0.221534653465347	.	96680001	97000000	#4848FF	1	0.25
chr1	97000001	97160000	B.2.2.1.1.2.1.2.1.1	0.099009900990099	.	97000001	97160000	#0000FF	1	0.125
chr1	97160001	97280000	A.2.2.2.2.1.2.2.2.2.1	0.530940594059406	.	97160001	97280000	#FFDADA	1	0.625
chr1	97280001	97600000	B.2.1.1.2.1.2.2.2.1.1.2	0.253712871287129	.	97280001	97600000	#4848FF	1	0.25
chr1	97600001	97880000	A.2.2.2.2.1.2.2.1.2	0.533415841584158	.	97600001	97880000	#FFDADA	1	0.625
chr1	97880001	97960000	A.2.2.2.2.1.1.1.2	0.545792079207921	.	97880001	97960000	#FFDADA	1	0.625
chr1	97960001	98400000	A.2.2.2.2.1.1.1.1	0.547029702970297	.	97960001	98400000	#FFDADA	1	0.625
chr1	98400001	98600000	B.1.2.1.2.1.2.2.2	0.379950495049505	.	98400001	98600000	#9191FF	1	0.375
chr1	98600001	98760000	B.2.2.1.1.2.1.2.2.2.1	0.0940594059405941	.	98600001	98760000	#0000FF	1	0.125
chr1	98760001	99000000	B.2.1.1.2.1.1.2.2.2.2.1	0.272277227722772	.	98760001	99000000	#4848FF	1	0.25
chr1	99000001	99120000	B.2.1.1.2.2.1.2.1.2.2	0.233910891089109	.	99000001	99120000	#4848FF	1	0.25
chr1	99120001	99240000	B.1.2.1.2.1.2.1	0.382425742574257	.	99120001	99240000	#9191FF	1	0.375
chr1	99240001	99400000	B.2.1.1.2.2.1.2.1.2.1	0.235148514851485	.	99240001	99400000	#4848FF	1	0.25
chr1	99400001	99600000	B.2.2.1.1.2.1.2.2.2.2.1	0.0928217821782178	.	99400001	99600000	#0000FF	1	0.125
chr1	99600001	99760000	B.2.1.1.2.2.2.1.1.2.1	0.228960396039604	.	99600001	99760000	#4848FF	1	0.25
chr1	99760001	100200000	B.2.1.1.2.1.2.1.2.2.1.2	0.261138613861386	.	99760001	100200000	#4848FF	1	0.25
chr1	100200001	100480000	A.1.2.2.2.1.1.1.2.1.1	0.798267326732673	.	100200001	100480000	#FF4848	1	0.875
chr1	100480001	100600000	A.1.2.1.1.2.1.1.1	0.871287128712871	.	100480001	100600000	#FF4848	1	0.875
chr1	100600001	100960000	A.1.2.1.2.1.2.1	0.852722772277228	.	100600001	100960000	#FF4848	1	0.875
chr1	100960001	101360000	A.2.2.1.2.2.1.2.1.2	0.591584158415842	.	100960001	101360000	#FFDADA	1	0.625
chr1	101360001	101600000	A.1.2.2.2.1.1.1.2.1.2	0.797029702970297	.	101360001	101600000	#FF4848	1	0.875
chr1	101600001	101920000	A.1.1.2.1.1.2.1.1	0.969059405940594	.	101600001	101920000	#FF0000	1	1
chr1	101920001	102560000	B.2.1.1.2.2.1.1.2.1.1.1	0.246287128712871	.	101920001	102560000	#4848FF	1	0.25
chr1	102560001	103000000	B.2.2.1.1.2.2.2.2.2.2.1	0.0804455445544554	.	102560001	103000000	#0000FF	1	0.125
chr1	103000001	103240000	B.2.2.1.1.2.2.2.2.2.1.2	0.0816831683168317	.	103000001	103240000	#0000FF	1	0.125
chr1	103240001	103480000	B.2.2.1.1.2.2.2.2.2.1.1.1	0.0841584158415842	.	103240001	103480000	#0000FF	1	0.125
chr1	103480001	103800000	B.2.2.1.1.2.1.1.2.1.1.1	0.110148514851485	.	103480001	103800000	#0000FF	1	0.125
chr1	104000001	104160000	B.2.2.1.1.2.1.1.2.1.1.1	0.110148514851485	.	104000001	104160000	#0000FF	1	0.125
chr1	104160001	104240000	B.2.1.1.2.1.1.1.2.1.2	0.280940594059406	.	104160001	104240000	#4848FF	1	0.25
chr1	104280001	104320000	B.2.1.1.2.1.1.1.2.1.2	0.280940594059406	.	104280001	104320000	#4848FF	1	0.25
chr1	104320001	104560000	B.2.2.1.1.2.1.1.2.2.1.1	0.106435643564356	.	104320001	104560000	#0000FF	1	0.125
chr1	104560001	105080000	B.2.2.2.1.1.1.2.1.1	0.0383663366336634	.	104560001	105080000	#0000FF	1	0.125
chr1	105080001	105200000	B.2.1.1.2.1.1.1.2.1.1	0.282178217821782	.	105080001	105200000	#4848FF	1	0.25
chr1	105200001	105320000	B.1.1.1.1.2.1.2	0.50990099009901	.	105200001	105320000	#DADAFF	1	0.5
chr1	105320001	105560000	B.1.1.2.1.1.2.2.2.2	0.457920792079208	.	105320001	105560000	#DADAFF	1	0.5
chr1	105560001	105960000	B.2.2.1.1.2.1.1.2.1.1.2	0.108910891089109	.	105560001	105960000	#0000FF	1	0.125
chr1	105960001	106040000	B.2.1.1.2.2.1.2.1.1.2	0.236386138613861	.	105960001	106040000	#4848FF	1	0.25
chr1	106040001	106120000	B.2.2.1.1.2.1.2.2.1	0.0952970297029703	.	106040001	106120000	#0000FF	1	0.125
chr1	106120001	106320000	B.2.2.1.1.2.1.2.2.2.2.2	0.0915841584158416	.	106120001	106320000	#0000FF	1	0.125
chr1	106320001	106520000	B.2.2.1.1.2.1.2.1.2.2	0.0965346534653465	.	106320001	106520000	#0000FF	1	0.125
chr1	106520001	106720000	B.2.1.1.2.2.1.2.2	0.232673267326733	.	106520001	106720000	#4848FF	1	0.25
chr1	106720001	106920000	B.2.2.1.1.2.2.2.2.1	0.0853960396039604	.	106720001	106920000	#0000FF	1	0.125
chr1	106920001	107240000	B.2.2.1.1.2.2.2.2.2.2.2	0.0792079207920792	.	106920001	107240000	#0000FF	1	0.125
chr1	107240001	107480000	B.2.2.1.1.2.1.2.1.2.1	0.0977722772277228	.	107240001	107480000	#0000FF	1	0.125
chr1	107480001	107760000	B.1.1.1.1.2.2.1.2	0.506188118811881	.	107480001	107760000	#DADAFF	1	0.5
chr1	107760001	107920000	B.1.2.2.2.2.1.1.2.1	0.332920792079208	.	107760001	107920000	#9191FF	1	0.375
chr1	107920001	108320000	B.1.1.2.1.1.2.2.2.1	0.459158415841584	.	107920001	108320000	#DADAFF	1	0.5
chr1	108320001	108560000	A.2.2.2.2.1.2.2.1.1.1	0.535891089108911	.	108320001	108560000	#FFDADA	1	0.625
chr1	108560001	108720000	B.1.1.2.1.1.2.2.1	0.46039603960396	.	108560001	108720000	#DADAFF	1	0.5
chr1	108720001	109040000	B.1.2.1.2.2.2.2.2.2.1.2	0.36509900990099	.	108720001	109040000	#9191FF	1	0.375
chr1	109040001	109240000	A.2.1.2.1.2.1.2.1	0.683168316831683	.	109040001	109240000	#FF9191	1	0.75
chr1	109240001	109520000	A.1.1.2.2.2.2.1.1	0.915841584158416	.	109240001	109520000	#FF0000	1	1
chr1	109520001	109720000	A.1.1.2.2.2.2.1.2.2	0.913366336633663	.	109520001	109720000	#FF0000	1	1
chr1	109720001	110000000	A.1.2.1.1.2.2.1.1	0.867574257425743	.	109720001	110000000	#FF4848	1	0.875
chr1	110000001	110160000	A.1.2.1.1.1.1.1.2.1	0.897277227722772	.	110000001	110160000	#FF4848	1	0.875
chr1	110160001	110600000	A.1.2.1.1.2.2.2.1	0.86509900990099	.	110160001	110600000	#FF4848	1	0.875
chr1	110600001	111000000	A.2.1.1.1.2.1.2.2	0.745049504950495	.	110600001	111000000	#FF9191	1	0.75
chr1	111000001	111360000	A.2.1.2.1.2.2.2.2.1	0.675742574257426	.	111000001	111360000	#FF9191	1	0.75
chr1	111360001	111760000	A.1.1.2.1.1.2.2.2.2	0.962871287128713	.	111360001	111760000	#FF0000	1	1
chr1	111760001	112080000	A.1.2.2.2.1.2.2	0.788366336633663	.	111760001	112080000	#FF4848	1	0.875
chr1	112080001	112320000	A.1.2.1.1.2.2.1.2	0.866336633663366	.	112080001	112320000	#FF4848	1	0.875
chr1	112320001	112640000	B.2.1.1.1.2.1.2.1	0.293316831683168	.	112320001	112640000	#4848FF	1	0.25
chr1	112640001	112880000	B.2.2.1.1.1.1.2.1.1.1	0.133663366336634	.	112640001	112880000	#0000FF	1	0.125
chr1	112880001	113280000	A.1.2.2.2.1.2.1.2.1.2	0.790841584158416	.	112880001	113280000	#FF4848	1	0.875
chr1	113280001	113440000	A.2.2.1.2.2.2.2.2	0.580445544554455	.	113280001	113440000	#FFDADA	1	0.625
chr1	113440001	113640000	A.1.2.2.2.2.2.2.1.1	0.771039603960396	.	113440001	113640000	#FF4848	1	0.875
chr1	113640001	114280000	B.1.1.2.1.2.1.1.2.1.2.2	0.448019801980198	.	113640001	114280000	#DADAFF	1	0.5
chr1	114280001	114520000	A.1.1.2.1.1.2.1.2.2	0.966584158415842	.	114280001	114520000	#FF0000	1	1
chr1	114520001	114960000	B.1.2.1.2.2.2.2.1	0.370049504950495	.	114520001	114960000	#9191FF	1	0.375
chr1	114960001	115080000	A.1.2.2.2.1.2.1.2.2	0.78960396039604	.	114960001	115080000	#FF4848	1	0.875
chr1	115080001	115360000	A.2.2.1.1.1.1.2.2.2.2	0.639851485148515	.	115080001	115360000	#FFDADA	1	0.625
chr1	115360001	115720000	B.2.2.1.1.2.2.1.2	0.0891089108910891	.	115360001	115720000	#0000FF	1	0.125
chr1	115720001	116000000	B.2.2.1.1.1.1.2.1.1.2.2	0.131188118811881	.	115720001	116000000	#0000FF	1	0.125
chr1	116000001	116120000	B.2.2.1.1.2.2.1.1	0.0903465346534653	.	116000001	116120000	#0000FF	1	0.125
chr1	116120001	116600000	B.2.1.1.1.2.1.1.2.1	0.295792079207921	.	116120001	116600000	#4848FF	1	0.25
chr1	116600001	116880000	B.1.1.1.1.2.2.1.1.2	0.507425742574257	.	116600001	116880000	#DADAFF	1	0.5
chr1	116880001	117080000	A.2.2.1.1.1.1.2.1	0.643564356435644	.	116880001	117080000	#FFDADA	1	0.625
chr1	117080001	117280000	A.1.2.2.2.1.2.1.2.1.1	0.792079207920792	.	117080001	117280000	#FF4848	1	0.875
chr1	117280001	117400000	A.2.1.2.1.2.1.2.2.1	0.681930693069307	.	117280001	117400000	#FF9191	1	0.75
chr1	117400001	117680000	A.2.1.1.2.1.1.1.2	0.733910891089109	.	117400001	117680000	#FF9191	1	0.75
chr1	117680001	118000000	B.1.1.2.1.1.1.1.1	0.47029702970297	.	117680001	118000000	#DADAFF	1	0.5
chr1	118000001	118280000	A.2.2.1.1.1.1.1.1	0.646039603960396	.	118000001	118280000	#FFDADA	1	0.625
chr1	118280001	118520000	B.1.1.2.1.1.1.2.2.2	0.462871287128713	.	118280001	118520000	#DADAFF	1	0.5
chr1	118520001	119200000	B.2.2.2.1.1.2.2.2.2	0.0235148514851485	.	118520001	119200000	#0000FF	1	0.125
chr1	119200001	119400000	B.2.2.1.1.2.1.1.2.1.2	0.107673267326733	.	119200001	119400000	#0000FF	1	0.125
chr1	119400001	119680000	B.1.2.1.2.1.1.1.2.1.2	0.391089108910891	.	119400001	119680000	#9191FF	1	0.375
chr1	119680001	119760000	A.2.2.2.2.1.2.2.2.2.2	0.52970297029703	.	119680001	119760000	#FFDADA	1	0.625
chr1	119760001	120000000	B.1.2.1.2.2.2.2.2.2.2	0.363861386138614	.	119760001	120000000	#9191FF	1	0.375
chr1	120000001	120280000	B.1.2.1.2.2.2.2.2.2.1.1	0.366336633663366	.	120000001	120280000	#9191FF	1	0.375
chr1	120280001	120520000	B.1.2.2.2.2.2	0.323019801980198	.	120280001	120520000	#9191FF	1	0.375
chr1	120520001	120720000	A.2.2.2.2.2.1.2.1	0.527227722772277	.	120520001	120720000	#FFDADA	1	0.625
chr1	120720001	120960000	B.1.2.1.2.2.2.1.1	0.373762376237624	.	120720001	120960000	#9191FF	1	0.375
chr1	121080001	121160000	B.1.2.1.2.2.2.1.1	0.373762376237624	.	121080001	121160000	#9191FF	1	0.375
chr1	121160001	121400000	B.2.1.1.2.2.1.1.2.1.2.2	0.241336633663366	.	121160001	121400000	#4848FF	1	0.25
chr1	121480001	121520000	B.2.1.1.2.2.1.1.2.1.2.2	0.241336633663366	.	121480001	121520000	#4848FF	1	0.25
chr1	143120001	143320000	B.2.1.1.2.2.1.1.1.2	0.247524752475248	.	143120001	143320000	#4848FF	1	0.25
chr1	143640001	143680000	A.2.2.1.1.1.1.2.2.2.1	0.641089108910891	.	143640001	143680000	#FFDADA	1	0.625
chr1	143720001	143800000	A.2.2.1.1.1.1.2.2.2.1	0.641089108910891	.	143720001	143800000	#FFDADA	1	0.625
chr1	143880001	144120000	A.2.2.1.1.1.1.2.2.2.1	0.641089108910891	.	143880001	144120000	#FFDADA	1	0.625
chr1	144160001	144240000	A.2.2.2.1.1.1.1.1.2	0.577970297029703	.	144160001	144240000	#FFDADA	1	0.625
chr1	144280001	144400000	A.2.2.1.1.1.1.2.2.1	0.642326732673267	.	144280001	144400000	#FFDADA	1	0.625
chr1	144440001	144560000	A.2.2.1.1.1.1.2.2.1	0.642326732673267	.	144440001	144560000	#FFDADA	1	0.625
chr1	144560001	144640000	A.2.2.1.1.1.1.1.2	0.64480198019802	.	144560001	144640000	#FFDADA	1	0.625
chr1	144640001	144720000	A.2.2.2.2.1.2.2.2.1	0.532178217821782	.	144640001	144720000	#FFDADA	1	0.625
chr1	144800001	145120000	A.2.1.2.1.2.1.1	0.684405940594059	.	144800001	145120000	#FF9191	1	0.75
chr1	145120001	145400000	A.1.2.2.1.1.2.2.2.1.2.1	0.818069306930693	.	145120001	145400000	#FF4848	1	0.875
chr1	145400001	145600000	A.1.1.1.2.1.1.1.1	0.99009900990099	.	145400001	145600000	#FF0000	1	1
chr1	145600001	145840000	A.1.2.1.2.1.1.2.2.2	0.853960396039604	.	145600001	145840000	#FF4848	1	0.875
chr1	145960001	146040000	A.1.2.1.2.1.1.2.2.2	0.853960396039604	.	145960001	146040000	#FF4848	1	0.875
chr1	146200001	146280000	A.2.2.1.1.2.2.2.1.1	0.617574257425743	.	146200001	146280000	#FFDADA	1	0.625
chr1	146320001	146400000	A.2.2.1.1.2.2.2.1.1	0.617574257425743	.	146320001	146400000	#FFDADA	1	0.625
chr1	146400001	146520000	A.2.2.2.1.1.2.1.2	0.568069306930693	.	146400001	146520000	#FFDADA	1	0.625
chr1	146520001	146760000	B.1.1.2.1.2.1.1.1.2.2.1	0.452970297029703	.	146520001	146760000	#DADAFF	1	0.5
chr1	146760001	146920000	B.2.1.1.1.2.1.2.2.2.1	0.290841584158416	.	146760001	146920000	#4848FF	1	0.25
chr1	146920001	147200000	B.1.2.1.1.2.1.2.1.2.2	0.413366336633663	.	146920001	147200000	#9191FF	1	0.375
chr1	147200001	147400000	B.2.1.1.1.2.1.1.1	0.297029702970297	.	147200001	147400000	#4848FF	1	0.25
chr1	147400001	147440000	A.2.2.1.1.2.2.2.2.1.2.2	0.611386138613861	.	147400001	147440000	#FFDADA	1	0.625
chr1	147480001	147560000	A.2.2.1.1.2.2.2.2.1.2.2	0.611386138613861	.	147480001	147560000	#FFDADA	1	0.625
chr1	147560001	147600000	A.2.2.1.1.2.2.2.1.2	0.616336633663366	.	147560001	147600000	#FFDADA	1	0.625
chr1	147680001	147880000	A.2.2.1.1.2.2.2.1.2	0.616336633663366	.	147680001	147880000	#FFDADA	1	0.625
chr1	147920001	148040000	A.2.2.2.2.1.1.2.2.2.2	0.53960396039604	.	147920001	148040000	#FFDADA	1	0.625
chr1	148160001	148360000	A.2.1.2.2.1.1.1.2.1	0.672029702970297	.	148160001	148360000	#FF9191	1	0.75
chr1	148520001	148600000	A.2.1.2.2.1.1.1.2.1	0.672029702970297	.	148520001	148600000	#FF9191	1	0.75
chr1	148600001	148680000	B.1.1.2.1.2.1.1.1.2.1	0.454207920792079	.	148600001	148680000	#DADAFF	1	0.5
chr1	148720001	148840000	B.1.1.2.1.2.1.1.1.2.1	0.454207920792079	.	148720001	148840000	#DADAFF	1	0.5
chr1	148840001	148960000	B.2.2.1.2.2.1.1.1.1	0.0581683168316832	.	148840001	148960000	#0000FF	1	0.125
chr1	149000001	149040000	B.2.2.1.2.2.1.1.1.1	0.0581683168316832	.	149000001	149040000	#0000FF	1	0.125
chr1	149040001	149200000	B.2.2.2.1.2.1.2.1	0.0173267326732673	.	149040001	149200000	#0000FF	1	0.125
chr1	149200001	149320000	B.1.2.1.1.2.1.2.2.2.2.1	0.409653465346535	.	149200001	149320000	#9191FF	1	0.375
chr1	149320001	149480000	B.2.1.1.2.1.2.2.2.2	0.25	.	149320001	149480000	#4848FF	1	0.25
chr1	149560001	149760000	A.2.2.2.2.1.1.2.2.1.1	0.543316831683168	.	149560001	149760000	#FFDADA	1	0.625
chr1	149760001	149800000	A.1.1.1.2.1.1.2.1	0.987623762376238	.	149760001	149800000	#FF0000	1	1
chr1	149840001	150160000	A.1.1.1.2.1.1.2.1	0.987623762376238	.	149840001	150160000	#FF0000	1	1
chr1	150160001	150560000	A.1.1.1.1.2.2.1.2	0.992574257425743	.	150160001	150560000	#FF0000	1	1
chr1	150560001	151080000	A.1.1.1.2.1.1.1.2	0.988861386138614	.	150560001	151080000	#FF0000	1	1
chr1	151080001	151240000	A.1.2.1.1.1.1.2.1.2	0.891089108910891	.	151080001	151240000	#FF4848	1	0.875
chr1	151240001	151440000	A.1.1.2.2.1.2.2.2.2	0.930693069306931	.	151240001	151440000	#FF0000	1	1
chr1	151440001	151840000	A.1.2.2.1.1.2.2.2.1.1	0.819306930693069	.	151440001	151840000	#FF4848	1	0.875
chr1	151840001	152000000	A.2.2.1.1.2.1.2.1.2.1	0.625	.	151840001	152000000	#FFDADA	1	0.625
chr1	152000001	152520000	B.2.2.1.2.2.1.1.2	0.0544554455445545	.	152000001	152520000	#0000FF	1	0.125
chr1	152520001	152760000	B.2.1.1.1.2.1.2.2.2.2	0.28960396039604	.	152520001	152760000	#4848FF	1	0.25
chr1	152760001	153200000	B.2.1.1.1.2.1.2.2.1	0.292079207920792	.	152760001	153200000	#4848FF	1	0.25
chr1	153200001	153480000	B.1.1.1.2.1.1.2.2.2.2	0.493811881188119	.	153200001	153480000	#DADAFF	1	0.5
chr1	153480001	153600000	A.2.1.1.1.1.2.1.2.1.1	0.753712871287129	.	153480001	153600000	#FF9191	1	0.75
chr1	153600001	153960000	A.1.1.2.1.1.1.1.2	0.972772277227723	.	153600001	153960000	#FF0000	1	1
chr1	153960001	154120000	A.2.2.1.2.1.1.1.2	0.607673267326733	.	153960001	154120000	#FFDADA	1	0.625
chr1	154120001	154520000	A.1.1.2.1.2.1.2.2.2	0.952970297029703	.	154120001	154520000	#FF0000	1	1
chr1	154520001	154600000	A.1.2.1.2.1.1.2.1.2	0.856435643564356	.	154520001	154600000	#FF4848	1	0.875
chr1	154600001	154880000	A.1.2.2.2.2.1.1.2	0.784653465346535	.	154600001	154880000	#FF4848	1	0.875
chr1	154880001	155160000	A.1.1.1.2.1.1.2.2	0.986386138613861	.	154880001	155160000	#FF0000	1	1
chr1	155160001	155320000	A.1.1.2.2.1.2.2.1	0.933168316831683	.	155160001	155320000	#FF0000	1	1
chr1	155320001	155680000	A.1.1.2.2.1.2.1.1.1	0.936881188118812	.	155320001	155680000	#FF0000	1	1
chr1	155680001	156000000	A.1.1.2.2.1.1.1.1	0.941831683168317	.	155680001	156000000	#FF0000	1	1
chr1	156000001	156320000	A.1.1.2.2.2.1.1.1	0.929455445544555	.	156000001	156320000	#FF0000	1	1
chr1	156320001	156680000	A.1.1.2.2.2.1.1.2	0.928217821782178	.	156320001	156680000	#FF0000	1	1
chr1	156680001	156840000	A.1.2.2.1.1.2.1.1.1	0.824257425742574	.	156680001	156840000	#FF4848	1	0.875
chr1	156840001	157160000	A.1.2.2.1.1.2.2.2.1.2.2	0.816831683168317	.	156840001	157160000	#FF4848	1	0.875
chr1	157160001	157520000	A.2.1.2.2.1.1.2.1.2	0.668316831683168	.	157160001	157520000	#FF9191	1	0.75
chr1	157520001	157840000	B.1.1.1.2.1.2.2	0.491336633663366	.	157520001	157840000	#DADAFF	1	0.5
chr1	157840001	158120000	B.1.2.2.1.2.2.1	0.34529702970297	.	157840001	158120000	#9191FF	1	0.375
chr1	158120001	158360000	B.1.2.1.1.2.1.2.2.2.2.2	0.408415841584158	.	158120001	158360000	#9191FF	1	0.375
chr1	158360001	158720000	B.2.1.2.2.1.2.2.1	0.172029702970297	.	158360001	158720000	#4848FF	1	0.25
chr1	158720001	158960000	B.1.1.2.1.2.2.2.1	0.441831683168317	.	158720001	158960000	#DADAFF	1	0.5
chr1	158960001	159080000	A.2.1.2.2.2.2.1.1.1.1	0.655940594059406	.	158960001	159080000	#FF9191	1	0.75
chr1	159080001	159320000	B.2.1.2.1.2.2.2.2.1	0.181930693069307	.	159080001	159320000	#4848FF	1	0.25
chr1	159320001	159720000	B.2.2.2.1.2.2.2.2.1.1	0.00618811881188119	.	159320001	159720000	#0000FF	1	0.125
chr1	159720001	160040000	A.2.2.1.1.2.2.2.2.1.1	0.61509900990099	.	159720001	160040000	#FFDADA	1	0.625
chr1	160040001	160400000	A.1.1.2.1.2.1.2.1.1.1.1	0.959158415841584	.	160040001	160400000	#FF0000	1	1
chr1	160400001	160640000	A.1.1.2.1.2.1.1.2	0.96039603960396	.	160400001	160640000	#FF0000	1	1
chr1	160640001	160800000	A.1.1.2.1.2.2.2.1.1.2	0.945544554455445	.	160640001	160800000	#FF0000	1	1
chr1	160800001	160960000	A.1.2.2.1.1.2.1.2	0.821782178217822	.	160800001	160960000	#FF4848	1	0.875
chr1	160960001	161120000	A.1.1.2.1.2.1.2.2.1	0.954207920792079	.	160960001	161120000	#FF0000	1	1
chr1	161120001	161400000	A.1.1.1.2.1.2.2.2	0.981435643564356	.	161120001	161400000	#FF0000	1	1
chr1	161400001	161760000	A.1.1.2.1.1.1.1.1.1	0.975247524752475	.	161400001	161760000	#FF0000	1	1
chr1	161760001	162000000	A.2.1.1.2.2.1.1.1.1.2	0.72029702970297	.	161760001	162000000	#FF9191	1	0.75
chr1	162000001	162520000	B.1.2.1.1.2.1.2.2.1	0.412128712871287	.	162000001	162520000	#9191FF	1	0.375
chr1	162520001	162800000	A.2.1.1.2.2.1.2.1.1	0.712871287128713	.	162520001	162800000	#FF9191	1	0.75
chr1	162800001	163080000	B.2.1.2.1.2.2.2.2.2	0.180693069306931	.	162800001	163080000	#4848FF	1	0.25
chr1	163080001	163320000	B.1.2.1.1.2.1.2.1.1.1	0.417079207920792	.	163080001	163320000	#9191FF	1	0.375
chr1	163320001	163760000	B.2.2.2.1.2.2.1.1.2	0.0123762376237624	.	163320001	163760000	#0000FF	1	0.125
chr1	163760001	164040000	B.2.2.2.1.2.2.1.2.1	0.0111386138613861	.	163760001	164040000	#0000FF	1	0.125
chr1	164040001	164440000	B.2.2.2.1.2.2.1.2.2	0.0099009900990099	.	164040001	164440000	#0000FF	1	0.125
chr1	164440001	164840000	B.2.2.2.1.2.2.1.1.1	0.0136138613861386	.	164440001	164840000	#0000FF	1	0.125
chr1	164840001	165080000	B.2.2.2.1.2.2.2.1.1	0.00866336633663366	.	164840001	165080000	#0000FF	1	0.125
chr1	165080001	165280000	B.2.2.1.2.2.1.1.1.2.1	0.0569306930693069	.	165080001	165280000	#0000FF	1	0.125
chr1	165280001	165560000	B.2.1.2.2.1.2.1.2	0.173267326732673	.	165280001	165560000	#4848FF	1	0.25
chr1	165560001	165880000	A.1.2.2.1.1.1.2.1	0.830445544554455	.	165560001	165880000	#FF4848	1	0.875
chr1	165880001	166080000	B.2.1.2.1.2.2.1.1	0.186881188118812	.	165880001	166080000	#4848FF	1	0.25
chr1	166080001	166160000	B.1.1.2.1.2.2.1.2	0.443069306930693	.	166080001	166160000	#DADAFF	1	0.5
chr1	166160001	166240000	B.2.1.2.1.1.2.1.1.1	0.205445544554455	.	166160001	166240000	#4848FF	1	0.25
chr1	166240001	166480000	B.2.1.2.1.1.1.1.2.1.2	0.211633663366337	.	166240001	166480000	#4848FF	1	0.25
chr1	166480001	166800000	B.2.2.1.2.2.1.2.2.1.1	0.051980198019802	.	166480001	166800000	#0000FF	1	0.125
chr1	166800001	167040000	B.1.1.1.2.2.2.1.1.2.1	0.48019801980198	.	166800001	167040000	#DADAFF	1	0.5
chr1	167040001	167200000	A.2.2.2.1.2.1.1.1.1	0.565594059405941	.	167040001	167200000	#FFDADA	1	0.625
chr1	167200001	167560000	A.1.1.2.1.1.1.2.2	0.97029702970297	.	167200001	167560000	#FF0000	1	1
chr1	167560001	167760000	A.1.1.2.1.2.2.1.2.2	0.949257425742574	.	167560001	167760000	#FF0000	1	1
chr1	167760001	168200000	A.1.1.2.1.1.2.2.1	0.965346534653465	.	167760001	168200000	#FF0000	1	1
chr1	168200001	168560000	A.2.1.1.2.2.1.1.1.1.1.1	0.722772277227723	.	168200001	168560000	#FF9191	1	0.75
chr1	168560001	168920000	B.1.2.1.1.2.2.1.1	0.407178217821782	.	168560001	168920000	#9191FF	1	0.375
chr1	168920001	169120000	A.2.1.1.2.2.1.1.1.2.2.2	0.716584158415842	.	168920001	169120000	#FF9191	1	0.75
chr1	169120001	169320000	B.1.1.1.2.2.2.2.2.1.2	0.472772277227723	.	169120001	169320000	#DADAFF	1	0.5
chr1	169320001	169480000	A.2.2.1.1.2.2.1.2	0.618811881188119	.	169320001	169480000	#FFDADA	1	0.625
chr1	169480001	169800000	A.2.1.2.2.1.1.1.2.2	0.670792079207921	.	169480001	169800000	#FF9191	1	0.75
chr1	169800001	170040000	A.1.2.2.1.2.1.2.2.1.2	0.809405940594059	.	169800001	170040000	#FF4848	1	0.875
chr1	170040001	170680000	B.1.2.1.2.2.2.1.2.2	0.371287128712871	.	170040001	170680000	#9191FF	1	0.375
chr1	170680001	170960000	B.2.1.2.2.1.1.2.1	0.176980198019802	.	170680001	170960000	#4848FF	1	0.25
chr1	170960001	171280000	B.2.2.1.2.2.2.1.1.1	0.0457920792079208	.	170960001	171280000	#0000FF	1	0.125
chr1	171280001	171440000	B.1.1.1.2.2.2.1.1.2.2.2	0.477722772277228	.	171280001	171440000	#DADAFF	1	0.5
chr1	171440001	171600000	A.1.2.1.2.2.1.2.2.2.2	0.840346534653465	.	171440001	171600000	#FF4848	1	0.875
chr1	171600001	171760000	A.2.2.2.1.1.1.2.1.2.1	0.574257425742574	.	171600001	171760000	#FFDADA	1	0.625
chr1	171760001	172040000	B.1.1.2.1.2.1.1.1.2.2.2	0.451732673267327	.	171760001	172040000	#DADAFF	1	0.5
chr1	172040001	172160000	A.2.2.1.1.2.2.1.1.1	0.621287128712871	.	172040001	172160000	#FFDADA	1	0.625
chr1	172160001	172360000	A.2.1.1.2.2.1.1.1.1.1.2	0.721534653465347	.	172160001	172360000	#FF9191	1	0.75
chr1	172360001	172680000	A.2.1.1.2.2.1.2.1.2	0.711633663366337	.	172360001	172680000	#FF9191	1	0.75
chr1	172680001	173160000	B.1.1.1.2.2.2.1.1.2.2.1	0.478960396039604	.	172680001	173160000	#DADAFF	1	0.5
chr1	173160001	173480000	A.1.2.2.1.2.1.2.2.1.1	0.810643564356436	.	173160001	173480000	#FF4848	1	0.875
chr1	173480001	173720000	A.2.2.2.1.2.2.1.1.1.2	0.556930693069307	.	173480001	173720000	#FFDADA	1	0.625
chr1	173720001	174240000	A.1.2.1.2.1.1.2.2.1	0.85519801980198	.	173720001	174240000	#FF4848	1	0.875
chr1	174240001	174480000	A.2.2.2.1.2.1.2.1	0.561881188118812	.	174240001	174480000	#FFDADA	1	0.625
chr1	174480001	174720000	B.1.1.2.1.2.1.1.1.1.1	0.456683168316832	.	174480001	174720000	#DADAFF	1	0.5
chr1	174720001	175000000	A.1.2.2.1.1.1.1.1	0.832920792079208	.	174720001	175000000	#FF4848	1	0.875
chr1	175000001	175120000	A.2.2.2.1.2.1.2.2.1	0.560643564356436	.	175000001	175120000	#FFDADA	1	0.625
chr1	175120001	175280000	A.2.1.1.2.2.2.2.2	0.699257425742574	.	175120001	175280000	#FF9191	1	0.75
chr1	175280001	175640000	B.1.2.2.1.2.1.2.1.1	0.349009900990099	.	175280001	175640000	#9191FF	1	0.375
chr1	175640001	175920000	B.1.2.2.1.2.1.2.1.2	0.347772277227723	.	175640001	175920000	#9191FF	1	0.375
chr1	175920001	176200000	A.2.1.2.2.2.2.1.1.2	0.653465346534653	.	175920001	176200000	#FF9191	1	0.75
chr1	176200001	176480000	B.2.2.1.2.2.1.1.1.2.2	0.0556930693069307	.	176200001	176480000	#0000FF	1	0.125
chr1	176480001	176680000	B.2.2.1.2.2.1.2.2.2.1	0.0482673267326733	.	176480001	176680000	#0000FF	1	0.125
chr1	176680001	177080000	B.2.2.2.1.2.2.2.2.2	0.00371287128712871	.	176680001	177080000	#0000FF	1	0.125
chr1	177080001	177440000	B.2.2.2.1.2.2.2.1.2	0.00742574257425743	.	177080001	177440000	#0000FF	1	0.125
chr1	177440001	177640000	B.2.2.1.2.2.1.2.2.1.2.1	0.0507425742574257	.	177440001	177640000	#0000FF	1	0.125
chr1	177640001	178040000	B.2.2.1.2.2.2.1.1.2	0.0445544554455446	.	177640001	178040000	#0000FF	1	0.125
chr1	178040001	178240000	B.1.2.2.1.1.1.2.1.2	0.357673267326733	.	178040001	178240000	#9191FF	1	0.375
chr1	178240001	178480000	B.2.1.2.1.2.2.2.1	0.183168316831683	.	178240001	178480000	#4848FF	1	0.25
chr1	178480001	178720000	A.2.2.2.1.2.2.2.2.1.2	0.54950495049505	.	178480001	178720000	#FFDADA	1	0.625
chr1	178720001	179000000	B.1.2.1.1.2.2.2.2.1.1	0.402227722772277	.	178720001	179000000	#9191FF	1	0.375
chr1	179000001	179200000	A.2.1.1.2.2.1.1.2.2	0.714108910891089	.	179000001	179200000	#FF9191	1	0.75
chr1	179200001	179360000	A.2.2.1.1.2.1.1.1.1	0.631188118811881	.	179200001	179360000	#FFDADA	1	0.625
chr1	179360001	179600000	B.2.1.2.2.1.2.1.1	0.174504950495049	.	179360001	179600000	#4848FF	1	0.25
chr1	179600001	179840000	B.1.2.1.1.2.1.2.1.1.2	0.415841584158416	.	179600001	179840000	#9191FF	1	0.375
chr1	179840001	180000000	A.1.2.1.2.1.1.1.1	0.861386138613861	.	179840001	180000000	#FF4848	1	0.875
chr1	180000001	180200000	A.1.2.2.1.1.1.2.2.2.1	0.827970297029703	.	180000001	180200000	#FF4848	1	0.875
chr1	180200001	180440000	A.2.1.1.2.2.1.1.1.2.2.1	0.717821782178218	.	180200001	180440000	#FF9191	1	0.75
chr1	180440001	180920000	A.1.2.2.1.1.1.2.2.2.2.1	0.826732673267327	.	180440001	180920000	#FF4848	1	0.875
chr1	180920001	181160000	A.1.1.2.1.2.1.2.1.1.2	0.956683168316832	.	180920001	181160000	#FF0000	1	1
chr1	181160001	181320000	B.1.2.1.1.2.1.2.2.2.1	0.410891089108911	.	181160001	181320000	#9191FF	1	0.375
chr1	181320001	181800000	A.2.2.1.1.2.1.2.1.2.2	0.623762376237624	.	181320001	181800000	#FFDADA	1	0.625
chr1	181800001	182040000	B.1.2.1.1.2.1.1.1	0.422029702970297	.	181800001	182040000	#9191FF	1	0.375
chr1	182040001	182320000	B.1.2.1.1.2.2.1.2.2	0.40470297029703	.	182040001	182320000	#9191FF	1	0.375
chr1	182320001	182560000	A.2.2.1.1.2.2.2.2.1.2.1.2	0.612623762376238	.	182320001	182560000	#FFDADA	1	0.625
chr1	182560001	182800000	A.1.2.2.1.1.1.2.2.1	0.829207920792079	.	182560001	182800000	#FF4848	1	0.875
chr1	182800001	183160000	A.1.2.2.1.1.2.2.2.2	0.815594059405941	.	182800001	183160000	#FF4848	1	0.875
chr1	183160001	183280000	A.2.1.1.2.2.2.2.1	0.70049504950495	.	183160001	183280000	#FF9191	1	0.75
chr1	183280001	183400000	A.2.2.2.1.1.1.1.2	0.576732673267327	.	183280001	183400000	#FFDADA	1	0.625
chr1	183400001	183600000	A.1.1.2.1.2.2.2.1.1.1.2	0.946782178217822	.	183400001	183600000	#FF0000	1	1
chr1	183600001	183680000	A.2.1.2.2.2.1.1	0.659653465346535	.	183600001	183680000	#FF9191	1	0.75
chr1	183680001	183880000	A.1.1.2.1.2.2.1.2.1	0.95049504950495	.	183680001	183880000	#FF0000	1	1
chr1	183880001	184280000	A.2.2.2.1.1.1.1.1.1	0.579207920792079	.	183880001	184280000	#FFDADA	1	0.625
chr1	184280001	184720000	A.2.2.2.2.1.1.2.2.1.2	0.542079207920792	.	184280001	184720000	#FFDADA	1	0.625
chr1	184720001	185000000	A.1.2.2.1.2.1.2.1.2	0.811881188118812	.	184720001	185000000	#FF4848	1	0.875
chr1	185000001	185400000	A.2.1.2.2.1.1.2.1.1	0.669554455445545	.	185000001	185400000	#FF9191	1	0.75
chr1	185400001	185480000	B.1.1.2.1.2.2.1.1	0.444306930693069	.	185400001	185480000	#DADAFF	1	0.5
chr1	185480001	185720000	B.1.1.2.1.2.2.2.2.2	0.439356435643564	.	185480001	185720000	#DADAFF	1	0.5
chr1	185720001	185960000	B.2.2.1.2.1.2.2.1.1	0.0631188118811881	.	185720001	185960000	#0000FF	1	0.125
chr1	185960001	186280000	B.2.1.2.2.1.1.2.2	0.175742574257426	.	185960001	186280000	#4848FF	1	0.25
chr1	186280001	186400000	A.2.1.2.2.2.2.2.2	0.647277227722772	.	186280001	186400000	#FF9191	1	0.75
chr1	186400001	186920000	B.1.1.1.2.2.2.2.1	0.475247524752475	.	186400001	186920000	#DADAFF	1	0.5
chr1	186920001	187200000	B.1.2.1.1.1.2.2.2	0.423267326732673	.	186920001	187200000	#9191FF	1	0.375
chr1	187200001	187640000	B.2.1.2.2.2.2.1.1.1.2	0.153465346534653	.	187200001	187640000	#4848FF	1	0.25
chr1	187640001	187880000	B.2.2.1.2.1.2.2.2.2	0.0594059405940594	.	187640001	187880000	#0000FF	1	0.125
chr1	187880001	188080000	A.2.2.2.1.2.2.1.2	0.554455445544555	.	187880001	188080000	#FFDADA	1	0.625
chr1	188080001	188160000	B.1.2.1.1.1.1.1	0.429455445544554	.	188080001	188160000	#9191FF	1	0.375
chr1	188160001	188560000	B.2.1.2.1.1.1.2.1.1	0.209158415841584	.	188160001	188560000	#4848FF	1	0.25
chr1	188560001	188720000	B.2.1.2.1.1.2.2.2.2	0.190594059405941	.	188560001	188720000	#4848FF	1	0.25
chr1	188720001	189120000	B.2.2.1.2.1.1.1.1.2.2	0.0754950495049505	.	188720001	189120000	#0000FF	1	0.125
chr1	189120001	189400000	B.2.1.2.2.2.2.1.2.2.1.1.1	0.147277227722772	.	189120001	189400000	#4848FF	1	0.25
chr1	189400001	189520000	B.2.1.2.2.2.1.2.1.1	0.159653465346535	.	189400001	189520000	#4848FF	1	0.25
chr1	189520001	189720000	B.2.1.2.1.1.2.2.2.1.1	0.193069306930693	.	189520001	189720000	#4848FF	1	0.25
chr1	189720001	190240000	B.2.1.2.2.2.2.1.2.2.1.1.2	0.146039603960396	.	189720001	190240000	#4848FF	1	0.25
chr1	190240001	190520000	B.2.1.2.2.2.2.1.2.1.1.2	0.149752475247525	.	190240001	190520000	#4848FF	1	0.25
chr1	190520001	190960000	B.2.1.2.2.2.2.1.2.2.1.2	0.14480198019802	.	190520001	190960000	#4848FF	1	0.25
chr1	190960001	191040000	B.2.1.2.1.1.1.1.1.1.1	0.216584158415842	.	190960001	191040000	#4848FF	1	0.25
chr1	191040001	191400000	B.1.2.2.1.1.2.2.2	0.351485148514851	.	191040001	191400000	#9191FF	1	0.375
chr1	191400001	191640000	B.2.1.2.1.1.1.1.1.1.2	0.215346534653465	.	191400001	191640000	#4848FF	1	0.25
chr1	191640001	192000000	B.2.1.2.1.1.1.1.2.1.1	0.212871287128713	.	191640001	192000000	#4848FF	1	0.25
chr1	192000001	192440000	B.2.1.2.2.2.1.1.1.1.1	0.169554455445545	.	192000001	192440000	#4848FF	1	0.25
chr1	192440001	192600000	A.1.2.1.2.2.1.2.2.1.2	0.844059405940594	.	192440001	192600000	#FF4848	1	0.875
chr1	192600001	193000000	B.1.1.1.2.2.2.1.1.1.2	0.481435643564356	.	192600001	193000000	#DADAFF	1	0.5
chr1	193000001	193120000	A.1.2.2.1.2.2.1.2	0.805693069306931	.	193000001	193120000	#FF4848	1	0.875
chr1	193120001	193560000	B.1.1.1.2.2.2.1.1.1.1	0.482673267326733	.	193120001	193560000	#DADAFF	1	0.5
chr1	193560001	193760000	B.2.1.2.2.2.1.1.2.2	0.160891089108911	.	193560001	193760000	#4848FF	1	0.25
chr1	193760001	193920000	B.2.1.2.1.1.2.1.1.2.2	0.202970297029703	.	193760001	193920000	#4848FF	1	0.25
chr1	193920001	194120000	B.2.1.2.1.1.1.1.2.2	0.21039603960396	.	193920001	194120000	#4848FF	1	0.25
chr1	194120001	194360000	B.1.2.2.1.1.2.1.2	0.353960396039604	.	194120001	194360000	#9191FF	1	0.375
chr1	194360001	194720000	B.2.1.2.1.1.2.2.1.1.1	0.199257425742574	.	194360001	194720000	#4848FF	1	0.25
chr1	194720001	194880000	B.1.2.1.1.1.2.2.1.2	0.424504950495049	.	194720001	194880000	#9191FF	1	0.375
chr1	194880001	195480000	B.2.2.1.2.1.1.1.1.2.1	0.0767326732673267	.	194880001	195480000	#0000FF	1	0.125
chr1	195480001	196080000	B.2.2.1.2.1.1.1.1.1	0.077970297029703	.	195480001	196080000	#0000FF	1	0.125
chr1	196080001	196360000	B.2.1.2.2.2.1.2.2.2	0.155940594059406	.	196080001	196360000	#4848FF	1	0.25
chr1	196360001	196480000	B.2.1.2.1.1.2.2.1.1.2	0.198019801980198	.	196360001	196480000	#4848FF	1	0.25
chr1	196480001	196680000	B.2.1.2.2.2.1.2.1.2	0.158415841584158	.	196480001	196680000	#4848FF	1	0.25
chr1	196680001	196840000	B.2.1.2.2.2.1.2.2.1	0.157178217821782	.	196680001	196840000	#4848FF	1	0.25
chr1	196840001	197040000	B.2.1.2.1.1.2.2.1.2.1	0.196782178217822	.	196840001	197040000	#4848FF	1	0.25
chr1	197040001	197200000	A.2.2.2.1.2.2.2.2.2	0.548267326732673	.	197040001	197200000	#FFDADA	1	0.625
chr1	197200001	197400000	B.2.1.2.1.1.2.2.1.2.2.2	0.194306930693069	.	197200001	197400000	#4848FF	1	0.25
chr1	197400001	197680000	B.2.1.2.1.1.2.1.1.2.1	0.204207920792079	.	197400001	197680000	#4848FF	1	0.25
chr1	197680001	198080000	B.1.2.2.1.1.2.2.1	0.352722772277228	.	197680001	198080000	#9191FF	1	0.375
chr1	198080001	198240000	A.2.1.1.2.2.2.1.1	0.705445544554455	.	198080001	198240000	#FF9191	1	0.75
chr1	198240001	198520000	A.2.2.2.1.2.2.1.1.2	0.555693069306931	.	198240001	198520000	#FFDADA	1	0.625
chr1	198520001	198680000	A.1.2.2.1.2.1.1	0.814356435643564	.	198520001	198680000	#FF4848	1	0.875
chr1	198680001	199240000	A.1.1.2.1.1.1.2.1	0.971534653465347	.	198680001	199240000	#FF0000	1	1
chr1	199240001	199560000	B.1.1.2.1.2.2.2.2.1	0.440594059405941	.	199240001	199560000	#DADAFF	1	0.5
chr1	199560001	200040000	B.2.1.2.2.1.1.1.2	0.178217821782178	.	199560001	200040000	#4848FF	1	0.25
chr1	200040001	200320000	A.2.1.2.2.2.2.1.1.1.2	0.65470297029703	.	200040001	200320000	#FF9191	1	0.75
chr1	200320001	200520000	A.1.2.1.2.2.1.2.2.1.1	0.84529702970297	.	200320001	200520000	#FF4848	1	0.875
chr1	200520001	200880000	A.1.1.2.1.1.1.1.1.2	0.974009900990099	.	200520001	200880000	#FF0000	1	1
chr1	200880001	201080000	A.1.2.2.1.2.2.2.2.1.1	0.803217821782178	.	200880001	201080000	#FF4848	1	0.875
chr1	201080001	201520000	A.2.1.2.2.1.1.2.2	0.667079207920792	.	201080001	201520000	#FF9191	1	0.75
chr1	201520001	201760000	B.1.1.1.2.1.1.2.1.2	0.497524752475248	.	201520001	201760000	#DADAFF	1	0.5
chr1	201760001	202160000	A.1.2.2.1.1.2.1.1.2	0.823019801980198	.	201760001	202160000	#FF4848	1	0.875
chr1	202160001	202360000	A.2.1.2.2.1.2.2.2	0.660891089108911	.	202160001	202360000	#FF9191	1	0.75
chr1	202360001	202720000	A.1.2.1.2.2.2.1.2.2	0.83539603960396	.	202360001	202720000	#FF4848	1	0.875
chr1	202720001	203000000	A.1.2.1.2.1.1.2.1.1	0.857673267326733	.	202720001	203000000	#FF4848	1	0.875
chr1	203000001	203200000	A.2.2.1.1.2.2.2.2.2	0.610148514851485	.	203000001	203200000	#FFDADA	1	0.625
chr1	203200001	203480000	A.1.2.2.1.1.2.2.1	0.820544554455445	.	203200001	203480000	#FF4848	1	0.875
chr1	203480001	203840000	A.2.1.2.2.1.2.2.1.1	0.663366336633663	.	203480001	203840000	#FF9191	1	0.75
chr1	203840001	204040000	B.1.2.2.1.2.1.1	0.350247524752475	.	203840001	204040000	#9191FF	1	0.375
chr1	204040001	204360000	B.1.1.2.2.2.1	0.431930693069307	.	204040001	204360000	#DADAFF	1	0.5
chr1	204360001	204520000	A.1.1.2.1.2.1.2.1.2	0.955445544554455	.	204360001	204520000	#FF0000	1	1
chr1	204520001	205080000	B.1.1.1.2.1.1.2.2.2.1	0.495049504950495	.	204520001	205080000	#DADAFF	1	0.5
chr1	205080001	205160000	A.2.1.2.2.1.2.1.1	0.665841584158416	.	205080001	205160000	#FF9191	1	0.75
chr1	205160001	205520000	A.2.1.2.2.1.2.1.2	0.66460396039604	.	205160001	205520000	#FF9191	1	0.75
chr1	205520001	205720000	A.1.2.1.2.2.2.1.1.2	0.837871287128713	.	205520001	205720000	#FF4848	1	0.875
chr1	205720001	205920000	A.2.1.2.2.1.2.2.1.2	0.662128712871287	.	205720001	205920000	#FF9191	1	0.75
chr1	206080001	206360000	A.2.1.1.2.2.1.2.2.1.2.2	0.707920792079208	.	206080001	206360000	#FF9191	1	0.75
chr1	206480001	206600000	B.1.1.1.2.1.1.1.2	0.5	.	206480001	206600000	#DADAFF	1	0.5
chr1	206600001	206800000	A.1.1.2.1.2.2.2.2	0.943069306930693	.	206600001	206800000	#FF0000	1	1
chr1	206800001	207200000	A.1.1.1.2.1.2.2.1	0.982673267326733	.	206800001	207200000	#FF0000	1	1
chr1	207200001	207440000	A.2.2.1.1.2.2.2.2.1.2.1.1	0.613861386138614	.	207200001	207440000	#FFDADA	1	0.625
chr1	207440001	207760000	A.1.2.1.2.2.2.1.1.1	0.839108910891089	.	207440001	207760000	#FF4848	1	0.875
chr1	207760001	208000000	A.2.1.2.2.1.1.1.1	0.673267326732673	.	207760001	208000000	#FF9191	1	0.75
chr1	208000001	208440000	B.1.1.1.2.1.1.2.1.1	0.498762376237624	.	208000001	208440000	#DADAFF	1	0.5
chr1	208440001	208800000	B.2.2.2.1.2.1.1.1.2.2	0.0198019801980198	.	208440001	208800000	#0000FF	1	0.125
chr1	208800001	209200000	B.2.2.1.2.2.2.2	0.0420792079207921	.	208800001	209200000	#0000FF	1	0.125
chr1	209200001	209760000	B.2.2.2.1.2.1.1.1.1	0.0222772277227723	.	209200001	209760000	#0000FF	1	0.125
chr1	209760001	210000000	A.2.1.2.2.2.2.1.2.1.1	0.652227722772277	.	209760001	210000000	#FF9191	1	0.75
chr1	210000001	210240000	B.2.1.2.1.2.1.2	0.188118811881188	.	210000001	210240000	#4848FF	1	0.25
chr1	210240001	210480000	B.2.1.2.2.1.1.1.1	0.179455445544554	.	210240001	210480000	#4848FF	1	0.25
chr1	210480001	210640000	A.2.2.2.1.1.2.1.1.2	0.569306930693069	.	210480001	210640000	#FFDADA	1	0.625
chr1	210640001	210880000	B.1.2.2.1.1.1.2.1.1	0.358910891089109	.	210640001	210880000	#9191FF	1	0.375
chr1	210880001	211440000	B.2.2.2.1.2.1.1.2	0.0185643564356436	.	210880001	211440000	#0000FF	1	0.125
chr1	211440001	211680000	A.1.2.2.1.2.2.2.2.2	0.800742574257426	.	211440001	211680000	#FF4848	1	0.875
chr1	211680001	211840000	A.2.1.2.2.2.1.2.2	0.657178217821782	.	211680001	211840000	#FF9191	1	0.75
chr1	211840001	212000000	A.1.2.2.1.2.2.2.2.1.2	0.801980198019802	.	211840001	212000000	#FF4848	1	0.875
chr1	212000001	212120000	A.1.2.1.2.2.1.2.1.2	0.846534653465347	.	212000001	212120000	#FF4848	1	0.875
chr1	212120001	212280000	A.1.1.2.1.2.2.2.1.1.1.1	0.948019801980198	.	212120001	212280000	#FF0000	1	1
chr1	212280001	212440000	A.1.2.1.2.2.2.1.2.1	0.836633663366337	.	212280001	212440000	#FF4848	1	0.875
chr1	212440001	212640000	A.1.2.1.2.1.1.1.2.2	0.858910891089109	.	212440001	212640000	#FF4848	1	0.875
chr1	212640001	212800000	A.1.1.2.1.2.1.1.1	0.961633663366337	.	212640001	212800000	#FF0000	1	1
chr1	212800001	213280000	A.1.1.1.1.2.2.1.1.1	0.995049504950495	.	212800001	213280000	#FF0000	1	1
chr1	213280001	213760000	B.1.2.1.1.2.2.2.2.2.1	0.399752475247525	.	213280001	213760000	#9191FF	1	0.375
chr1	213760001	213960000	B.2.2.1.2.2.1.2.2.2.2	0.047029702970297	.	213760001	213960000	#0000FF	1	0.125
chr1	213960001	214160000	B.2.1.2.2.2.1.1.1.2.2.2	0.163366336633663	.	213960001	214160000	#4848FF	1	0.25
chr1	214160001	214360000	B.2.1.2.1.1.2.1.2.1	0.201732673267327	.	214160001	214360000	#4848FF	1	0.25
chr1	214360001	214560000	B.1.1.1.2.2.1.1.2.1	0.487623762376238	.	214360001	214560000	#DADAFF	1	0.5
chr1	214560001	214840000	B.1.1.2.1.2.1.1.1.1.2	0.455445544554455	.	214560001	214840000	#DADAFF	1	0.5
chr1	214840001	215120000	B.2.1.2.2.2.2.1.2.2.2	0.143564356435644	.	214840001	215120000	#4848FF	1	0.25
chr1	215120001	215240000	B.2.1.2.1.1.2.2.1.2.2.1	0.195544554455446	.	215120001	215240000	#4848FF	1	0.25
chr1	215240001	215840000	B.2.2.1.2.1.1.1.2.2	0.073019801980198	.	215240001	215840000	#0000FF	1	0.125
chr1	215840001	216400000	B.2.2.2.1.2.1.2.2.1	0.0160891089108911	.	215840001	216400000	#0000FF	1	0.125
chr1	216400001	216760000	B.2.1.2.2.2.1.1.2.1	0.162128712871287	.	216400001	216760000	#4848FF	1	0.25
chr1	216760001	217320000	B.2.2.1.2.2.1.2.2.1.2.2	0.0495049504950495	.	216760001	217320000	#0000FF	1	0.125
chr1	217320001	217600000	B.2.2.1.2.1.1.1.2.1	0.0742574257425743	.	217320001	217600000	#0000FF	1	0.125
chr1	217600001	217800000	A.2.2.2.1.2.1.1.2	0.563118811881188	.	217600001	217800000	#FFDADA	1	0.625
chr1	217800001	218200000	B.2.1.2.2.2.2.1.2.1.1.1	0.150990099009901	.	217800001	218200000	#4848FF	1	0.25
chr1	218200001	218440000	B.2.1.2.2.2.1.1.1.2.1.2	0.165841584158416	.	218200001	218440000	#4848FF	1	0.25
chr1	218440001	218880000	B.2.1.2.2.2.2.1.1.1.1	0.15470297029703	.	218440001	218880000	#4848FF	1	0.25
chr1	218880001	219280000	B.2.1.2.2.2.1.1.1.2.1.1	0.167079207920792	.	218880001	219280000	#4848FF	1	0.25
chr1	219280001	219560000	B.1.1.1.2.2.1.1.1.2	0.488861386138614	.	219280001	219560000	#DADAFF	1	0.5
chr1	219560001	219760000	A.2.2.2.1.2.1.1.1.2	0.564356435643564	.	219560001	219760000	#FFDADA	1	0.625
chr1	219760001	220160000	B.1.2.2.1.1.1.1.1.2	0.361386138613861	.	219760001	220160000	#9191FF	1	0.375
chr1	220160001	220320000	A.1.2.1.2.2.1.1	0.849009900990099	.	220160001	220320000	#FF4848	1	0.875
chr1	220320001	220480000	A.2.1.2.2.2.2.2.1	0.648514851485149	.	220320001	220480000	#FF9191	1	0.75
chr1	220480001	220960000	B.1.2.1.1.1.2.1	0.426980198019802	.	220480001	220960000	#9191FF	1	0.375
chr1	220960001	221200000	B.1.1.1.2.2.1.1.2.2	0.486386138613861	.	220960001	221200000	#DADAFF	1	0.5
chr1	221200001	221360000	A.2.2.1.1.2.1.1.1.2	0.629950495049505	.	221200001	221360000	#FFDADA	1	0.625
chr1	221360001	221600000	B.1.2.2.1.2.2.2.2	0.342821782178218	.	221360001	221600000	#9191FF	1	0.375
chr1	221600001	221840000	A.2.2.2.1.2.2.2.1.2	0.551980198019802	.	221600001	221840000	#FFDADA	1	0.625
chr1	221840001	222040000	A.1.2.1.2.1.1.1.2.1	0.860148514851485	.	221840001	222040000	#FF4848	1	0.875
chr1	222040001	222280000	A.2.1.2.2.2.2.1.2.2	0.649752475247525	.	222040001	222280000	#FF9191	1	0.75
chr1	222280001	222360000	B.1.1.1.2.2.1.2.1	0.485148514851485	.	222280001	222360000	#DADAFF	1	0.5
chr1	222360001	222640000	B.2.1.2.2.2.2.1.1.2	0.152227722772277	.	222360001	222640000	#4848FF	1	0.25
chr1	222640001	223000000	A.2.1.2.2.2.2.1.2.1.2	0.650990099009901	.	222640001	223000000	#FF9191	1	0.75
chr1	223000001	223280000	B.1.2.2.1.1.1.2.2	0.356435643564356	.	223000001	223280000	#9191FF	1	0.375
chr1	223280001	223480000	B.1.1.2.1.2.1.1.2.2	0.446782178217822	.	223280001	223480000	#DADAFF	1	0.5
chr1	223480001	223680000	B.2.1.2.1.2.1.1	0.189356435643564	.	223480001	223680000	#4848FF	1	0.25
chr1	223680001	223720000	B.1.1.1.2.2.1.2.2	0.483910891089109	.	223680001	223720000	#DADAFF	1	0.5
chr1	223800001	223920000	B.1.1.1.2.2.1.2.2	0.483910891089109	.	223800001	223920000	#DADAFF	1	0.5
chr1	223920001	224280000	A.2.1.1.2.2.1.2.2.2	0.706683168316832	.	223920001	224280000	#FF9191	1	0.75
chr1	224280001	224640000	A.1.1.2.1.2.1.2.1.1.1.2	0.957920792079208	.	224280001	224640000	#FF0000	1	1
chr1	224640001	224880000	B.1.2.1.1.2.2.1.2.1	0.405940594059406	.	224640001	224880000	#9191FF	1	0.375
chr1	224880001	225120000	A.2.2.1.1.2.1.1.2.2	0.627475247524752	.	224880001	225120000	#FFDADA	1	0.625
chr1	225120001	225600000	B.2.2.1.2.2.1.2.1	0.0532178217821782	.	225120001	225600000	#0000FF	1	0.125
chr1	225600001	225960000	A.2.2.2.1.2.2.2.2.1.1	0.550742574257426	.	225600001	225960000	#FFDADA	1	0.625
chr1	225960001	226160000	A.1.2.2.1.1.1.2.2.2.2.2	0.82549504950495	.	225960001	226160000	#FF4848	1	0.875
chr1	226160001	226600000	A.1.1.1.1.1.2	0.998762376237624	.	226160001	226600000	#FF0000	1	1
chr1	226600001	226800000	A.2.2.2.1.1.1.2.1.2.2	0.573019801980198	.	226600001	226800000	#FFDADA	1	0.625
chr1	226800001	227080000	A.1.2.1.2.2.1.2.1.1	0.847772277227723	.	226800001	227080000	#FF4848	1	0.875
chr1	227080001	227240000	B.1.1.1.2.1.1.1.1.1	0.502475247524752	.	227080001	227240000	#DADAFF	1	0.5
chr1	227240001	227640000	B.1.2.2.1.2.2.2.1	0.344059405940594	.	227240001	227640000	#9191FF	1	0.375
chr1	227640001	227960000	B.1.1.2.1.2.1.2	0.445544554455446	.	227640001	227960000	#DADAFF	1	0.5
chr1	227960001	228240000	B.1.2.1.1.2.1.1.2.2	0.418316831683168	.	227960001	228240000	#9191FF	1	0.375
chr1	228240001	228360000	A.2.2.1.1.2.2.1.1.2	0.620049504950495	.	228240001	228360000	#FFDADA	1	0.625
chr1	228360001	228600000	B.1.2.1.1.2.1.1.2.1.1	0.420792079207921	.	228360001	228600000	#9191FF	1	0.375
chr1	228600001	228760000	A.2.2.2.1.1.2.1.1.1	0.570544554455445	.	228600001	228760000	#FFDADA	1	0.625
chr1	228760001	229040000	B.1.1.1.2.1.1.2.2.1	0.496287128712871	.	228760001	229040000	#DADAFF	1	0.5
chr1	229040001	229400000	B.1.2.2.1.2.1.2.2	0.346534653465347	.	229040001	229400000	#9191FF	1	0.375
chr1	229400001	229760000	A.2.1.1.2.2.1.2.2.1.2.1	0.709158415841584	.	229400001	229760000	#FF9191	1	0.75
chr1	229760001	230200000	B.1.1.2.1.2.1.1.2.1.2.1	0.449257425742574	.	229760001	230200000	#DADAFF	1	0.5
chr1	230200001	230480000	A.2.1.1.2.2.1.2.2.1.1	0.71039603960396	.	230200001	230480000	#FF9191	1	0.75
chr1	230480001	230760000	B.2.1.2.2.1.2.2.2	0.170792079207921	.	230480001	230760000	#4848FF	1	0.25
chr1	230760001	231000000	B.1.2.1.1.2.1.1.2.1.2	0.419554455445545	.	230760001	231000000	#9191FF	1	0.375
chr1	231000001	231200000	A.2.2.2.1.1.2.2	0.566831683168317	.	231000001	231200000	#FFDADA	1	0.625
chr1	231200001	231400000	B.1.2.1.1.2.2.2.2.1.2	0.400990099009901	.	231200001	231400000	#9191FF	1	0.375
chr1	231400001	231760000	A.1.2.2.1.1.1.1.2	0.831683168316832	.	231400001	231760000	#FF4848	1	0.875
chr1	231760001	232160000	B.2.2.2.1.2.1.1.1.2.1	0.021039603960396	.	231760001	232160000	#0000FF	1	0.125
chr1	232160001	232720000	B.2.2.2.1.2.2.2.2.1.2	0.00495049504950495	.	232160001	232720000	#0000FF	1	0.125
chr1	232720001	233000000	B.1.2.1.1.2.2.2.1	0.403465346534653	.	232720001	233000000	#9191FF	1	0.375
chr1	233000001	233440000	B.1.1.1.2.2.2.2.2.1.1	0.474009900990099	.	233000001	233440000	#DADAFF	1	0.5
chr1	233440001	233640000	B.1.1.1.2.1.1.1.1.2	0.501237623762376	.	233440001	233640000	#DADAFF	1	0.5
chr1	233640001	233880000	A.2.1.1.2.2.2.1.2.1.1	0.704207920792079	.	233640001	233880000	#FF9191	1	0.75
chr1	233880001	234240000	B.1.2.1.1.2.1.2.1.2.1	0.41460396039604	.	233880001	234240000	#9191FF	1	0.375
chr1	234240001	234440000	A.2.2.1.1.2.1.2.1.1	0.626237623762376	.	234240001	234440000	#FFDADA	1	0.625
chr1	234440001	234560000	A.1.2.2.1.2.2.1.1	0.806930693069307	.	234440001	234560000	#FF4848	1	0.875
chr1	234560001	234880000	A.1.1.2.1.2.2.2.1.2	0.944306930693069	.	234560001	234880000	#FF0000	1	1
chr1	234880001	234960000	A.1.2.1.2.2.2.2	0.834158415841584	.	234880001	234960000	#FF4848	1	0.875
chr1	234960001	235200000	A.1.1.1.2.1.2.1.1	0.985148514851485	.	234960001	235200000	#FF0000	1	1
chr1	235240001	235280000	A.1.1.1.2.1.2.1.1	0.985148514851485	.	235240001	235280000	#FF0000	1	1
chr1	235280001	235640000	A.1.1.1.1.2.2.1.1.2	0.993811881188119	.	235280001	235640000	#FF0000	1	1
chr1	235640001	235920000	A.1.2.1.2.2.1.2.2.2.1.2	0.841584158415842	.	235640001	235920000	#FF4848	1	0.875
chr1	235920001	236240000	A.1.1.1.2.1.2.1.2	0.983910891089109	.	235920001	236240000	#FF0000	1	1
chr1	236240001	236480000	A.1.1.2.1.2.2.1.1	0.951732673267327	.	236240001	236480000	#FF0000	1	1
chr1	236480001	236760000	A.1.2.2.1.2.2.2.1	0.804455445544555	.	236480001	236760000	#FF4848	1	0.875
chr1	236760001	236920000	B.1.1.1.2.2.2.1.2	0.476485148514851	.	236760001	236920000	#DADAFF	1	0.5
chr1	236920001	237080000	A.2.2.2.1.2.2.2.1.1	0.553217821782178	.	236920001	237080000	#FFDADA	1	0.625
chr1	237080001	237480000	B.2.2.1.2.2.2.1.2	0.0433168316831683	.	237080001	237480000	#0000FF	1	0.125
chr1	237480001	237720000	B.2.1.2.1.1.1.2.1.2	0.207920792079208	.	237480001	237720000	#4848FF	1	0.25
chr1	237720001	238120000	B.2.2.1.2.1.2.1.2.2.1	0.0655940594059406	.	237720001	238120000	#0000FF	1	0.125
chr1	238120001	238320000	B.1.2.1.1.1.1.2	0.428217821782178	.	238120001	238320000	#9191FF	1	0.375
chr1	238320001	238600000	B.2.1.2.1.1.1.2.2	0.206683168316832	.	238320001	238600000	#4848FF	1	0.25
chr1	238600001	238760000	B.2.2.1.2.1.1.2.2	0.0705445544554455	.	238600001	238760000	#0000FF	1	0.125
chr1	238760001	239240000	B.2.2.1.2.1.2.1.2.2.2	0.0643564356435644	.	238760001	239240000	#0000FF	1	0.125
chr1	239240001	239520000	B.2.2.1.2.1.2.1.2.1	0.0668316831683168	.	239240001	239520000	#0000FF	1	0.125
chr1	239520001	239600000	B.2.1.2.1.1.1.1.1.2	0.214108910891089	.	239520001	239600000	#4848FF	1	0.25
chr1	239600001	239800000	B.2.1.2.2.2.2.2	0.142326732673267	.	239600001	239800000	#4848FF	1	0.25
chr1	239800001	240160000	B.2.2.1.2.1.2.2.2.1	0.0606435643564356	.	239800001	240160000	#0000FF	1	0.125
chr1	240160001	240520000	B.2.2.2.1.2.1.2.2.2	0.0148514851485149	.	240160001	240520000	#0000FF	1	0.125
chr1	240520001	240880000	B.2.2.1.2.1.2.1.1.2	0.0680693069306931	.	240520001	240880000	#0000FF	1	0.125
chr1	240880001	241160000	B.2.2.1.2.1.2.2.1.2	0.0618811881188119	.	240880001	241160000	#0000FF	1	0.125
chr1	241160001	241600000	B.2.1.2.2.2.2.1.2.1.2	0.148514851485149	.	241160001	241600000	#4848FF	1	0.25
chr1	241600001	241800000	B.1.1.1.2.2.1.1.1.1	0.49009900990099	.	241600001	241800000	#DADAFF	1	0.5
chr1	241800001	241960000	B.1.2.2.1.1.2.1.1	0.35519801980198	.	241800001	241960000	#9191FF	1	0.375
chr1	241960001	242320000	B.1.2.1.1.2.2.2.2.2.2	0.398514851485149	.	241960001	242320000	#9191FF	1	0.375
chr1	242320001	242560000	B.2.1.2.2.2.1.1.1.2.2.1	0.16460396039604	.	242320001	242560000	#4848FF	1	0.25
chr1	242560001	242920000	B.2.2.1.2.1.1.2.1	0.0717821782178218	.	242560001	242920000	#0000FF	1	0.125
chr1	242920001	243000000	B.1.2.2.1.1.1.1.2	0.360148514851485	.	242920001	243000000	#9191FF	1	0.375
chr1	243000001	243240000	B.2.1.2.1.1.2.1.2.2	0.200495049504951	.	243000001	243240000	#4848FF	1	0.25
chr1	243240001	243480000	A.1.2.2.1.2.1.2.2.2	0.808168316831683	.	243240001	243480000	#FF4848	1	0.875
chr1	243480001	243800000	A.2.2.2.1.1.1.2.2	0.571782178217822	.	243480001	243800000	#FFDADA	1	0.625
chr1	243800001	244000000	A.2.2.2.1.2.1.2.2.2	0.559405940594059	.	243800001	244000000	#FFDADA	1	0.625
chr1	244000001	244480000	B.1.1.2.1.2.1.1.2.1.1	0.450495049504951	.	244000001	244480000	#DADAFF	1	0.5
chr1	244480001	244640000	A.2.1.1.2.2.2.1.2.2	0.701732673267327	.	244480001	244640000	#FF9191	1	0.75
chr1	244640001	245000000	A.2.2.2.1.1.1.2.1.1	0.57549504950495	.	244640001	245000000	#FFDADA	1	0.625
chr1	245000001	245240000	A.1.2.2.1.2.1.2.1.1	0.813118811881188	.	245000001	245240000	#FF4848	1	0.875
chr1	245240001	245520000	B.2.1.2.1.2.2.1.2.1	0.185643564356436	.	245240001	245520000	#4848FF	1	0.25
chr1	245520001	245640000	B.2.1.2.1.2.2.1.2.2	0.184405940594059	.	245520001	245640000	#4848FF	1	0.25
chr1	245640001	245720000	B.1.2.2.1.1.1.1.1.1	0.362623762376238	.	245640001	245720000	#9191FF	1	0.375
chr1	245720001	246000000	B.1.1.1.2.2.2.2.2.2	0.471534653465347	.	245720001	246000000	#DADAFF	1	0.5
chr1	246000001	246480000	A.2.2.1.1.2.1.2.2	0.622524752475248	.	246000001	246480000	#FFDADA	1	0.625
chr1	246480001	246680000	A.2.1.1.2.2.1.1.1.2.1	0.719059405940594	.	246480001	246680000	#FF9191	1	0.75
chr1	246680001	247080000	A.1.2.1.2.2.1.2.2.2.1.1	0.842821782178218	.	246680001	247080000	#FF4848	1	0.875
chr1	247080001	247400000	A.2.1.1.2.2.2.1.2.1.2	0.702970297029703	.	247080001	247400000	#FF9191	1	0.75
chr1	247400001	247680000	A.2.2.2.1.2.2.1.1.1.1	0.558168316831683	.	247400001	247680000	#FFDADA	1	0.625
chr1	247680001	247840000	B.2.1.2.1.1.2.2.2.1.2	0.191831683168317	.	247680001	247840000	#4848FF	1	0.25
chr1	247840001	248040000	B.2.1.2.2.2.1.1.1.1.2	0.168316831683168	.	247840001	248040000	#4848FF	1	0.25
chr1	248040001	248320000	B.2.2.1.2.1.2.1.1.1	0.0693069306930693	.	248040001	248320000	#0000FF	1	0.125
chr1	248320001	248560000	B.1.2.1.1.1.2.2.1.1	0.425742574257426	.	248320001	248560000	#9191FF	1	0.375
chr1	248560001	248760000	A.2.1.1.2.2.1.1.2.1	0.715346534653465	.	248560001	248760000	#FF9191	1	0.75
chr1	248800001	248840000	A.2.1.1.2.2.1.1.2.1	0.715346534653465	.	248800001	248840000	#FF9191	1	0.75
chr1	248840001	248920000	A.2.2.1.1.2.1.1.2.1	0.628712871287129	.	248840001	248920000	#FFDADA	1	0.625
chr1	249040001	249120000	A.2.2.1.1.2.1.1.2.1	0.628712871287129	.	249040001	249120000	#FFDADA	1	0.625
chr1	249120001	249240000	A.2.1.2.2.2.1.2.1	0.658415841584158	.	249120001	249240000	#FF9191	1	0.75
chr2	1	160000	B.2.1.2.1.1.1.1.2	0.208616780045351	.	1	160000	#4848FF	1	0.25
chr2	160001	320000	B.1.1.2.2.1.1.1	0.464852607709751	.	160001	320000	#DADAFF	1	0.5
chr2	320001	760000	B.2.1.2.1.1.1.1.1.2.2	0.209750566893424	.	320001	760000	#4848FF	1	0.25
chr2	760001	1080000	B.2.1.2.2.2.1.2.1.2	0.154195011337868	.	760001	1080000	#4848FF	1	0.25
chr2	1080001	1360000	B.2.2.1.2.1.1.1.2.2.2	0.0759637188208617	.	1080001	1360000	#0000FF	1	0.125
chr2	1360001	1520000	B.2.1.2.2.2.1.1.2.1.2	0.159863945578231	.	1360001	1520000	#4848FF	1	0.25
chr2	1520001	1680000	B.2.1.2.1.2.1.2.2.1.1	0.19047619047619	.	1520001	1680000	#4848FF	1	0.25
chr2	1680001	1840000	B.2.1.2.1.2.1.2.2.2.1	0.188208616780045	.	1680001	1840000	#4848FF	1	0.25
chr2	1840001	2120000	B.2.1.2.2.2.2.1.1.2.2	0.147392290249433	.	1840001	2120000	#4848FF	1	0.25
chr2	2120001	2440000	B.2.2.1.2.1.2.1.2.2.1	0.0634920634920635	.	2120001	2440000	#0000FF	1	0.125
chr2	2440001	2640000	B.2.1.2.1.2.1.1.1.1	0.197278911564626	.	2440001	2640000	#4848FF	1	0.25
chr2	2640001	2880000	B.2.1.2.1.1.1.1.1.2.1.1	0.212018140589569	.	2640001	2880000	#4848FF	1	0.25
chr2	2880001	3160000	B.1.2.1.2.1.2.2.1.1	0.397959183673469	.	2880001	3160000	#9191FF	1	0.375
chr2	3160001	3360000	A.2.1.2.2.1.1.2.1.1.2.2	0.673469387755102	.	3160001	3360000	#FF9191	1	0.75
chr2	3360001	3520000	A.2.1.2.2.1.1.1.1.1	0.68140589569161	.	3360001	3520000	#FF9191	1	0.75
chr2	3560001	3680000	A.1.2.1.2.2.1.1.2.2	0.848072562358277	.	3560001	3680000	#FF4848	1	0.875
chr2	3680001	4320000	B.2.2.1.2.2.2.2	0.0442176870748299	.	3680001	4320000	#0000FF	1	0.125
chr2	4320001	4600000	B.2.1.2.2.2.2.1.2.2.1	0.142857142857143	.	4320001	4600000	#4848FF	1	0.25
chr2	4600001	4960000	B.2.2.2.1.2.1.2.2	0.018140589569161	.	4600001	4960000	#0000FF	1	0.125
chr2	4960001	5000000	B.2.1.2.1.1.2.1.1	0.206349206349206	.	4960001	5000000	#4848FF	1	0.25
chr2	5120001	5200000	B.2.1.2.1.1.2.1.1	0.206349206349206	.	5120001	5200000	#4848FF	1	0.25
chr2	5200001	5440000	B.2.1.2.2.2.2.1.1.1.2.1	0.150793650793651	.	5200001	5440000	#4848FF	1	0.25
chr2	5440001	5600000	B.2.1.2.1.2.1.2.2.2.2	0.187074829931973	.	5440001	5600000	#4848FF	1	0.25
chr2	5600001	5800000	B.2.2.1.2.2.1.1.2.1	0.0555555555555556	.	5600001	5800000	#0000FF	1	0.125
chr2	5800001	6080000	B.2.1.2.2.2.2.1.2.2.2.2	0.140589569160998	.	5800001	6080000	#4848FF	1	0.25
chr2	6080001	6400000	B.1.2.2.1.1.1.2	0.373015873015873	.	6080001	6400000	#9191FF	1	0.375
chr2	6400001	6520000	A.2.2.2.1.2.2.1.1.1	0.571428571428571	.	6400001	6520000	#FFDADA	1	0.625
chr2	6520001	6960000	B.1.2.2.1.1.2.2.1	0.370748299319728	.	6520001	6960000	#9191FF	1	0.375
chr2	6960001	7200000	A.2.1.1.2.2.2.2.1	0.708616780045351	.	6960001	7200000	#FF9191	1	0.75
chr2	7200001	7360000	A.2.2.2.1.2.1.2.1.2	0.573696145124717	.	7200001	7360000	#FFDADA	1	0.625
chr2	7360001	7560000	A.2.2.2.1.2.1.2.1.1	0.574829931972789	.	7360001	7560000	#FFDADA	1	0.625
chr2	7560001	7760000	A.2.1.2.2.1.2.1.2.1.1	0.664399092970522	.	7560001	7760000	#FF9191	1	0.75
chr2	7760001	8080000	A.2.1.1.2.2.1.1.2	0.724489795918367	.	7760001	8080000	#FF9191	1	0.75
chr2	8080001	8440000	A.1.2.2.1.2.2.2.1.2.1.2.1	0.808390022675737	.	8080001	8440000	#FF4848	1	0.875
chr2	8440001	8680000	A.1.2.1.2.1.1.1.1.2	0.873015873015873	.	8440001	8680000	#FF4848	1	0.875
chr2	8680001	8960000	A.1.2.1.2.1.1.1.2.1.2	0.870748299319728	.	8680001	8960000	#FF4848	1	0.875
chr2	8960001	9320000	A.1.2.2.1.2.1.1.2.2.1	0.820861678004535	.	8960001	9320000	#FF4848	1	0.875
chr2	9320001	9560000	A.2.1.2.2.1.2.1.2.2	0.662131519274376	.	9320001	9560000	#FF9191	1	0.75
chr2	9560001	9760000	A.1.1.2.2.1.2.2.1	0.935374149659864	.	9560001	9760000	#FF0000	1	1
chr2	9760001	9960000	A.1.2.1.2.1.1.1.2.2.2	0.868480725623583	.	9760001	9960000	#FF4848	1	0.875
chr2	9960001	10280000	A.1.1.2.2.1.1.1.1.2	0.943310657596372	.	9960001	10280000	#FF0000	1	1
chr2	10280001	10360000	A.2.1.1.2.2.1.2.2.1.1.1	0.719954648526077	.	10280001	10360000	#FF9191	1	0.75
chr2	10360001	10600000	A.1.2.1.2.1.1.2.2.2.2.1	0.86281179138322	.	10360001	10600000	#FF4848	1	0.875
chr2	10600001	10960000	A.1.2.1.2.1.1.1.2.1.1	0.8718820861678	.	10600001	10960000	#FF4848	1	0.875
chr2	10960001	11240000	A.2.2.2.1.1.1.1.1	0.590702947845805	.	10960001	11240000	#FFDADA	1	0.625
chr2	11240001	11560000	A.1.2.1.2.1.1.2.1.1	0.86734693877551	.	11240001	11560000	#FF4848	1	0.875
chr2	11560001	11800000	A.2.1.1.2.2.2.2.2	0.707482993197279	.	11560001	11800000	#FF9191	1	0.75
chr2	11800001	11960000	A.2.1.1.2.2.2.1.2.1.1	0.713151927437642	.	11800001	11960000	#FF9191	1	0.75
chr2	11960001	12160000	A.2.1.1.2.2.2.1.2.1.2	0.712018140589569	.	11960001	12160000	#FF9191	1	0.75
chr2	12160001	12360000	A.2.1.2.2.1.1.2.2.2.2.1.1	0.668934240362812	.	12160001	12360000	#FF9191	1	0.75
chr2	12360001	12720000	A.2.2.1.1.2.2.2.2	0.612244897959184	.	12360001	12720000	#FFDADA	1	0.625
chr2	12720001	12880000	B.1.1.1.2.1.2.2.2.2	0.502267573696145	.	12720001	12880000	#DADAFF	1	0.5
chr2	12880001	13160000	B.2.1.2.1.2.1.1.2	0.193877551020408	.	12880001	13160000	#4848FF	1	0.25
chr2	13160001	13600000	B.1.1.1.1.2.2.2.1	0.513605442176871	.	13160001	13600000	#DADAFF	1	0.5
chr2	13600001	13760000	A.1.2.2.1.2.2.1.1.1	0.816326530612245	.	13600001	13760000	#FF4848	1	0.875
chr2	13760001	14360000	A.2.2.1.2.1.2.1	0.605442176870748	.	13760001	14360000	#FFDADA	1	0.625
chr2	14360001	14440000	A.2.2.2.1.2.1.1.2	0.575963718820862	.	14360001	14440000	#FFDADA	1	0.625
chr2	14440001	14640000	A.2.2.2.1.2.1.1.1	0.577097505668934	.	14440001	14640000	#FFDADA	1	0.625
chr2	14640001	14800000	B.1.2.1.2.1.1.2.1	0.405895691609977	.	14640001	14800000	#9191FF	1	0.375
chr2	14800001	15040000	B.2.1.2.1.2.1.2.1.2	0.191609977324263	.	14800001	15040000	#4848FF	1	0.25
chr2	15040001	15400000	B.1.2.1.2.1.1.2.2.2.1	0.403628117913832	.	15040001	15400000	#9191FF	1	0.375
chr2	15400001	15760000	A.1.2.2.1.2.2.2.1.2.1.1	0.80952380952381	.	15400001	15760000	#FF4848	1	0.875
chr2	15760001	15960000	B.1.1.2.2.1.2.2.2	0.456916099773243	.	15760001	15960000	#DADAFF	1	0.5
chr2	15960001	16120000	B.1.2.2.1.1.2.2.2	0.369614512471655	.	15960001	16120000	#9191FF	1	0.375
chr2	16120001	16280000	B.2.2.1.2.1.2.2.1	0.0612244897959184	.	16120001	16280000	#0000FF	1	0.125
chr2	16320001	16760000	B.2.2.1.2.1.2.2.1	0.0612244897959184	.	16320001	16760000	#0000FF	1	0.125
chr2	16760001	16920000	B.1.1.1.2.2.1.1	0.501133786848073	.	16760001	16920000	#DADAFF	1	0.5
chr2	16920001	17160000	B.2.1.2.2.2.1.2.1.1.1	0.157596371882086	.	16920001	17160000	#4848FF	1	0.25
chr2	17160001	17320000	B.2.1.2.1.1.2.1.2	0.205215419501134	.	17160001	17320000	#4848FF	1	0.25
chr2	17320001	17880000	B.1.2.1.2.1.2.2.2.2	0.393424036281179	.	17320001	17880000	#9191FF	1	0.375
chr2	17880001	18040000	A.2.1.1.2.2.2.1.1.2	0.714285714285714	.	17880001	18040000	#FF9191	1	0.75
chr2	18040001	18240000	B.2.1.2.1.2.1.1.1.2.2	0.195011337868481	.	18040001	18240000	#4848FF	1	0.25
chr2	18240001	18480000	B.2.1.2.2.2.2.1.1.2.1	0.148526077097506	.	18240001	18480000	#4848FF	1	0.25
chr2	18480001	18560000	B.1.2.2.1.2.2.2.2	0.361678004535147	.	18480001	18560000	#9191FF	1	0.375
chr2	18560001	18800000	B.2.1.2.1.1.2.2.2.1.2	0.200680272108844	.	18560001	18800000	#4848FF	1	0.25
chr2	18800001	19200000	B.2.1.2.2.1.1.1.2.1.2	0.173469387755102	.	18800001	19200000	#4848FF	1	0.25
chr2	19240001	19280000	B.2.1.2.2.1.1.1.2.1.2	0.173469387755102	.	19240001	19280000	#4848FF	1	0.25
chr2	19280001	19400000	B.1.2.2.1.2.2.2.1	0.36281179138322	.	19280001	19400000	#9191FF	1	0.375
chr2	19400001	19760000	B.2.1.2.1.2.1.1.1.2.1	0.196145124716553	.	19400001	19760000	#4848FF	1	0.25
chr2	19760001	20080000	B.1.2.1.2.1.1.2.2.2.2	0.40249433106576	.	19760001	20080000	#9191FF	1	0.375
chr2	20080001	20440000	A.1.2.2.1.2.1.1.2.1	0.821995464852608	.	20080001	20440000	#FF4848	1	0.875
chr2	20440001	20560000	A.1.1.2.2.2.1.2.2.1	0.921768707482993	.	20440001	20560000	#FF0000	1	1
chr2	20560001	20840000	A.1.2.2.1.2.1.1.1.1	0.824263038548753	.	20560001	20840000	#FF4848	1	0.875
chr2	20840001	21240000	B.1.1.1.2.2.2.1.2	0.49546485260771	.	20840001	21240000	#DADAFF	1	0.5
chr2	21240001	21520000	B.2.1.2.1.2.2.2.1.1.2	0.18140589569161	.	21240001	21520000	#4848FF	1	0.25
chr2	21520001	21720000	B.2.1.2.2.2.2.1.2.1.1.2	0.145124716553288	.	21520001	21720000	#4848FF	1	0.25
chr2	21720001	21800000	B.2.1.2.2.2.1.2.1.1.2.1	0.156462585034014	.	21720001	21800000	#4848FF	1	0.25
chr2	21800001	21960000	B.2.2.1.2.1.1.1.2.1.1	0.0793650793650794	.	21800001	21960000	#0000FF	1	0.125
chr2	21960001	22320000	B.2.2.2.1.2.1.1.2.1.2.2	0.0215419501133787	.	21960001	22320000	#0000FF	1	0.125
chr2	22320001	22440000	B.2.1.2.2.2.1.2.1.1.2.2	0.155328798185941	.	22320001	22440000	#4848FF	1	0.25
chr2	22440001	22840000	B.2.2.2.1.2.2.2.1	0.0158730158730159	.	22440001	22840000	#0000FF	1	0.125
chr2	22840001	23120000	B.2.2.2.1.2.1.1.2.1.2.1	0.0226757369614512	.	22840001	23120000	#0000FF	1	0.125
chr2	23120001	23400000	B.2.2.1.2.1.2.2.2	0.0600907029478458	.	23120001	23400000	#0000FF	1	0.125
chr2	23400001	23560000	B.1.2.1.2.1.1.2.2.1	0.404761904761905	.	23400001	23560000	#9191FF	1	0.375
chr2	23560001	23720000	A.2.2.1.1.2.1.2.1	0.616780045351474	.	23560001	23720000	#FFDADA	1	0.625
chr2	23720001	23960000	A.2.2.1.1.2.1.1.2	0.617913832199546	.	23720001	23960000	#FFDADA	1	0.625
chr2	23960001	24320000	A.1.1.1.2.1.1.1.2.2.1.2.1	0.987528344671202	.	23960001	24320000	#FF0000	1	1
chr2	24320001	24400000	A.2.1.1.2.2.1.2.1.2.1	0.722222222222222	.	24320001	24400000	#FF9191	1	0.75
chr2	24400001	24640000	A.1.1.2.2.2.1.1.2.1.1.2	0.927437641723356	.	24400001	24640000	#FF0000	1	1
chr2	24680001	25160000	A.1.1.1.2.1.1.1.2.2.2	0.985260770975057	.	24680001	25160000	#FF0000	1	1
chr2	25160001	25520000	A.1.2.1.2.1.1.2.2.1	0.865079365079365	.	25160001	25520000	#FF4848	1	0.875
chr2	25520001	25800000	A.1.1.1.2.2.2.1.1.1	0.979591836734694	.	25520001	25800000	#FF0000	1	1
chr2	25800001	26040000	A.1.2.1.2.1.1.2.2.2.2.2	0.861678004535147	.	25800001	26040000	#FF4848	1	0.875
chr2	26040001	26400000	A.1.1.2.1.1.1.1	0.975056689342404	.	26040001	26400000	#FF0000	1	1
chr2	26400001	26640000	A.1.1.2.2.2.1.1.2.2	0.925170068027211	.	26400001	26640000	#FF0000	1	1
chr2	26640001	26960000	A.2.2.2.1.1.1.2.2	0.585034013605442	.	26640001	26960000	#FFDADA	1	0.625
chr2	26960001	27200000	A.2.1.1.2.2.1.2.2.1.2	0.717687074829932	.	26960001	27200000	#FF9191	1	0.75
chr2	27200001	27400000	A.1.2.2.1.2.2.1.2.1	0.812925170068027	.	27200001	27400000	#FF4848	1	0.875
chr2	27480001	27520000	A.1.2.2.1.2.2.1.2.1	0.812925170068027	.	27480001	27520000	#FF4848	1	0.875
chr2	27520001	27680000	A.1.2.1.2.2.2.1	0.842403628117914	.	27520001	27680000	#FF4848	1	0.875
chr2	27680001	27920000	A.1.2.1.2.2.2.2.2	0.839002267573696	.	27680001	27920000	#FF4848	1	0.875
chr2	27920001	28320000	A.2.1.1.2.2.1.2.2.1.1.2	0.718820861678005	.	27920001	28320000	#FF9191	1	0.75
chr2	28320001	28800000	A.2.1.2.2.1.2.1.1	0.665532879818594	.	28320001	28800000	#FF9191	1	0.75
chr2	28800001	29120000	A.1.1.2.2.2.1.2.1.1	0.924036281179138	.	28800001	29120000	#FF0000	1	1
chr2	29120001	29440000	A.1.2.1.2.2.1.2.1.2	0.845804988662131	.	29120001	29440000	#FF4848	1	0.875
chr2	29440001	29920000	B.1.1.2.2.2.1.2.2.2	0.450113378684807	.	29440001	29920000	#DADAFF	1	0.5
chr2	29920001	30360000	B.1.1.2.2.2.1.2.2.1	0.45124716553288	.	29920001	30360000	#DADAFF	1	0.5
chr2	30360001	30640000	A.1.2.1.2.2.1.2.1.1	0.846938775510204	.	30360001	30640000	#FF4848	1	0.875
chr2	30640001	30920000	A.1.2.2.1.2.2.1.1.2.2	0.8140589569161	.	30640001	30920000	#FF4848	1	0.875
chr2	30920001	31240000	B.1.2.1.2.2.2.1.2	0.382086167800454	.	30920001	31240000	#9191FF	1	0.375
chr2	31240001	31360000	B.1.1.1.2.1.1.2.2.1	0.509070294784581	.	31240001	31360000	#DADAFF	1	0.5
chr2	31360001	31560000	A.2.2.2.1.1.1.2.1.1	0.587301587301587	.	31360001	31560000	#FFDADA	1	0.625
chr2	31560001	31720000	B.1.2.1.2.1.1.1.2	0.40702947845805	.	31560001	31720000	#9191FF	1	0.375
chr2	31720001	31880000	B.1.2.1.2.1.1.1.1	0.408163265306122	.	31720001	31880000	#9191FF	1	0.375
chr2	31880001	32080000	B.1.1.1.2.1.1.1	0.511337868480726	.	31880001	32080000	#DADAFF	1	0.5
chr2	32080001	32280000	A.1.1.1.2.2.2.1.2	0.977324263038549	.	32080001	32280000	#FF0000	1	1
chr2	32280001	32560000	A.1.1.2.2.2.2.1.1.2	0.913832199546485	.	32280001	32560000	#FF0000	1	1
chr2	32560001	32760000	A.1.1.2.2.1.1.1.1.1.1	0.945578231292517	.	32560001	32760000	#FF0000	1	1
chr2	32760001	32840000	A.1.2.1.2.2.1.1.1	0.851473922902494	.	32760001	32840000	#FF4848	1	0.875
chr2	32840001	33000000	A.1.2.2.1.2.1.1.2.2.2	0.819727891156463	.	32840001	33000000	#FF4848	1	0.875
chr2	33000001	33160000	A.2.2.2.1.1.2.1.1	0.58390022675737	.	33000001	33160000	#FFDADA	1	0.625
chr2	33160001	33360000	B.1.1.1.2.2.2.2.2.2	0.49092970521542	.	33160001	33360000	#DADAFF	1	0.5
chr2	33360001	33640000	B.1.1.1.2.2.2.2.2.1	0.492063492063492	.	33360001	33640000	#DADAFF	1	0.5
chr2	33640001	33840000	A.2.1.1.2.2.2.1.1.1	0.715419501133787	.	33640001	33840000	#FF9191	1	0.75
chr2	33840001	34200000	B.2.1.2.1.1.1.1.1.1	0.213151927437642	.	33840001	34200000	#4848FF	1	0.25
chr2	34200001	34600000	B.2.1.2.2.2.2.1.1.1.2.2	0.149659863945578	.	34200001	34600000	#4848FF	1	0.25
chr2	34600001	34840000	B.2.1.2.1.2.2.2.2.2	0.178004535147392	.	34600001	34840000	#4848FF	1	0.25
chr2	34840001	35000000	B.1.1.1.2.2.2.2.1.1	0.494331065759637	.	34840001	35000000	#DADAFF	1	0.5
chr2	35000001	35200000	B.2.1.2.1.2.2.1.1	0.1859410430839	.	35000001	35200000	#4848FF	1	0.25
chr2	35200001	35680000	B.2.2.1.2.2.2.1.1.1.2.2	0.0476190476190476	.	35200001	35680000	#0000FF	1	0.125
chr2	35680001	36080000	B.2.2.2.1.2.1.2.1	0.0192743764172336	.	35680001	36080000	#0000FF	1	0.125
chr2	36080001	36560000	B.2.1.2.2.2.2.1.2.2.2.1	0.14172335600907	.	36080001	36560000	#4848FF	1	0.25
chr2	36560001	36720000	B.1.1.1.2.2.2.2.1.2	0.493197278911565	.	36560001	36720000	#DADAFF	1	0.5
chr2	36720001	37000000	B.1.1.1.2.2.1.2.2.1	0.498866213151927	.	36720001	37000000	#DADAFF	1	0.5
chr2	37000001	37320000	A.1.2.1.2.1.2.1.1	0.860544217687075	.	37000001	37320000	#FF4848	1	0.875
chr2	37320001	37520000	A.1.1.2.2.2.1.1.1.1.2	0.931972789115646	.	37320001	37520000	#FF0000	1	1
chr2	37520001	37920000	A.1.1.1.2.1.2.2	0.981859410430839	.	37520001	37920000	#FF0000	1	1
chr2	37920001	38040000	A.2.1.1.2.2.1.1.1.2.1	0.727891156462585	.	37920001	38040000	#FF9191	1	0.75
chr2	38040001	38520000	A.1.1.1.1.2.1.1	0.998866213151927	.	38040001	38520000	#FF0000	1	1
chr2	38520001	38800000	A.1.1.2.2.1.1.1.1.1.2	0.944444444444444	.	38520001	38800000	#FF0000	1	1
chr2	38800001	39040000	A.1.1.2.2.1.2.2.2	0.934240362811791	.	38800001	39040000	#FF0000	1	1
chr2	39040001	39200000	A.1.2.2.1.2.1.1.1.2	0.82312925170068	.	39040001	39200000	#FF4848	1	0.875
chr2	39200001	39480000	A.1.2.2.1.2.1.2.2	0.817460317460317	.	39200001	39480000	#FF4848	1	0.875
chr2	39480001	39760000	A.2.1.2.2.1.1.2.2.2.2.2	0.666666666666667	.	39480001	39760000	#FF9191	1	0.75
chr2	39760001	40040000	B.1.1.1.2.2.1.2.1	0.5	.	39760001	40040000	#DADAFF	1	0.5
chr2	40040001	40680000	B.2.2.1.2.2.2.1.1.1.2.1	0.0487528344671202	.	40040001	40680000	#0000FF	1	0.125
chr2	40680001	41200000	B.2.2.1.2.2.2.1.2	0.0453514739229025	.	40680001	41200000	#0000FF	1	0.125
chr2	41200001	41400000	B.2.1.2.2.2.2.1.2.1.2	0.143990929705215	.	41200001	41400000	#4848FF	1	0.25
chr2	41400001	41600000	B.2.1.2.2.2.2.1.2.1.1.1	0.146258503401361	.	41400001	41600000	#4848FF	1	0.25
chr2	41600001	42080000	B.2.1.2.1.2.2.2.2.1	0.179138321995465	.	41600001	42080000	#4848FF	1	0.25
chr2	42080001	42320000	A.2.2.1.1.2.2.2.1	0.613378684807256	.	42080001	42320000	#FFDADA	1	0.625
chr2	42320001	42600000	A.1.1.2.2.1.1.2	0.938775510204082	.	42320001	42600000	#FF0000	1	1
chr2	42600001	43000000	A.1.1.2.2.2.2.1.1.1.1.2.1	0.917233560090703	.	42600001	43000000	#FF0000	1	1
chr2	43000001	43320000	A.1.2.1.2.1.1.2.2.2.1	0.863945578231292	.	43000001	43320000	#FF4848	1	0.875
chr2	43320001	43480000	A.1.1.2.2.2.1.2.1.2	0.922902494331066	.	43320001	43480000	#FF0000	1	1
chr2	43480001	43840000	A.1.1.1.2.1.1.1.2.2.1.2.2	0.986394557823129	.	43480001	43840000	#FF0000	1	1
chr2	43840001	44200000	A.1.2.1.2.2.2.2.1.1	0.841269841269841	.	43840001	44200000	#FF4848	1	0.875
chr2	44200001	44680000	A.1.2.1.2.1.1.1.1.1	0.874149659863946	.	44200001	44680000	#FF4848	1	0.875
chr2	44680001	45240000	A.1.2.2.1.2.2.2.1.2.1.2.2	0.807256235827664	.	44680001	45240000	#FF4848	1	0.875
chr2	45240001	45520000	B.1.1.2.2.2.1.2.1	0.452380952380952	.	45240001	45520000	#DADAFF	1	0.5
chr2	45520001	45800000	A.2.1.2.2.2.2.2.2.1	0.643990929705215	.	45520001	45800000	#FF9191	1	0.75
chr2	45800001	46040000	A.1.1.2.2.2.1.2.2.2.2	0.919501133786848	.	45800001	46040000	#FF0000	1	1
chr2	46040001	46200000	A.1.2.1.2.2.1.1.2.1.2	0.849206349206349	.	46040001	46200000	#FF4848	1	0.875
chr2	46200001	46320000	A.2.1.2.2.1.1.1.1.2	0.680272108843537	.	46200001	46320000	#FF9191	1	0.75
chr2	46320001	46480000	A.2.1.1.2.2.1.2.2.2	0.716553287981859	.	46320001	46480000	#FF9191	1	0.75
chr2	46480001	46680000	A.2.1.1.2.2.1.2.1.2.2	0.72108843537415	.	46480001	46680000	#FF9191	1	0.75
chr2	46680001	46880000	A.1.1.2.2.2.1.1.2.1.2	0.926303854875283	.	46680001	46880000	#FF0000	1	1
chr2	46880001	46960000	A.1.2.2.1.2.2.1.2.2	0.811791383219955	.	46880001	46960000	#FF4848	1	0.875
chr2	46960001	47160000	A.2.1.1.2.2.1.2.1.1	0.723356009070295	.	46960001	47160000	#FF9191	1	0.75
chr2	47160001	47600000	A.1.2.1.2.1.1.2.1.2	0.866213151927438	.	47160001	47600000	#FF4848	1	0.875
chr2	47600001	48080000	A.1.2.1.2.1.1.1.2.2.1	0.869614512471655	.	47600001	48080000	#FF4848	1	0.875
chr2	48080001	48320000	A.2.1.1.2.2.2.1.2.2.1	0.710884353741497	.	48080001	48320000	#FF9191	1	0.75
chr2	48320001	48480000	A.2.1.1.2.2.2.1.2.2.2	0.709750566893424	.	48320001	48480000	#FF9191	1	0.75
chr2	48480001	48720000	A.1.1.2.2.2.2.1.1.1.1.2.2	0.91609977324263	.	48480001	48720000	#FF0000	1	1
chr2	48720001	49000000	B.1.1.1.2.2.1.2.2.2	0.497732426303855	.	48720001	49000000	#DADAFF	1	0.5
chr2	49000001	49240000	B.2.1.2.1.1.2.2.2.2.2	0.198412698412698	.	49000001	49240000	#4848FF	1	0.25
chr2	49240001	49320000	B.1.1.2.2.1.2.2.1.1	0.459183673469388	.	49240001	49320000	#DADAFF	1	0.5
chr2	49320001	49440000	B.2.1.2.1.2.2.2.1.2	0.180272108843537	.	49320001	49440000	#4848FF	1	0.25
chr2	49440001	49600000	B.2.1.2.2.2.1.1.2.1.1	0.160997732426304	.	49440001	49600000	#4848FF	1	0.25
chr2	49600001	50040000	B.2.2.2.1.2.2.1	0.0170068027210884	.	49600001	50040000	#0000FF	1	0.125
chr2	50040001	50400000	B.2.1.2.2.1.2.1.2	0.167800453514739	.	50040001	50400000	#4848FF	1	0.25
chr2	50400001	50680000	B.2.2.1.2.2.2.1.1.1.1	0.0498866213151927	.	50400001	50680000	#0000FF	1	0.125
chr2	50680001	51160000	B.2.2.1.2.2.2.1.1.2	0.0464852607709751	.	50680001	51160000	#0000FF	1	0.125
chr2	51160001	51560000	B.2.2.1.2.1.1.1.1	0.0804988662131519	.	51160001	51560000	#0000FF	1	0.125
chr2	51560001	51920000	B.2.2.1.2.2.1.2.1.2	0.0521541950113379	.	51560001	51920000	#0000FF	1	0.125
chr2	51920001	52120000	B.2.2.1.2.1.1.1.2.1.2	0.0782312925170068	.	51920001	52120000	#0000FF	1	0.125
chr2	52120001	52360000	B.2.2.1.2.1.1.2.2.1.1	0.0702947845804989	.	52120001	52360000	#0000FF	1	0.125
chr2	52360001	52680000	B.2.2.1.2.1.1.1.2.2.1	0.0770975056689342	.	52360001	52680000	#0000FF	1	0.125
chr2	52680001	52760000	B.2.2.2.1.2.1.1.2.1.1.1	0.0249433106575964	.	52680001	52760000	#0000FF	1	0.125
chr2	52800001	53080000	B.2.2.2.1.2.1.1.2.1.1.1	0.0249433106575964	.	52800001	53080000	#0000FF	1	0.125
chr2	53080001	53280000	B.2.1.2.1.2.2.1.2.1	0.184807256235828	.	53080001	53280000	#4848FF	1	0.25
chr2	53280001	53440000	B.2.1.2.2.1.2.2.1.2	0.164399092970522	.	53280001	53440000	#4848FF	1	0.25
chr2	53440001	53600000	B.2.1.2.1.2.2.1.2.2	0.183673469387755	.	53440001	53600000	#4848FF	1	0.25
chr2	53600001	53880000	B.2.1.2.1.1.2.2.2.1.1	0.201814058956916	.	53600001	53880000	#4848FF	1	0.25
chr2	53880001	54040000	A.2.1.2.2.1.1.2.1.1.2.1.2	0.674603174603175	.	53880001	54040000	#FF9191	1	0.75
chr2	54040001	54280000	A.1.2.1.2.2.1.2.2.1	0.844671201814059	.	54040001	54280000	#FF4848	1	0.875
chr2	54280001	54480000	A.2.2.1.1.2.2.1	0.614512471655329	.	54280001	54480000	#FFDADA	1	0.625
chr2	54480001	54720000	A.2.2.2.1.1.2.2.1.1	0.581632653061224	.	54480001	54720000	#FFDADA	1	0.625
chr2	54720001	54920000	A.1.2.1.2.2.1.1.2.1.1	0.850340136054422	.	54720001	54920000	#FF4848	1	0.875
chr2	54920001	55200000	A.2.1.2.2.1.1.2.1.1.1	0.67687074829932	.	54920001	55200000	#FF9191	1	0.75
chr2	55200001	55520000	A.1.1.2.2.2.2.1.1.1.2	0.914965986394558	.	55200001	55520000	#FF0000	1	1
chr2	55520001	55600000	A.1.2.1.2.1.2.2.1.1	0.857142857142857	.	55520001	55600000	#FF4848	1	0.875
chr2	55600001	55920000	A.1.1.2.2.2.2.2.1	0.909297052154195	.	55600001	55920000	#FF0000	1	1
chr2	55920001	56640000	B.2.1.2.2.2.2.1.1.1.1	0.151927437641723	.	55920001	56640000	#4848FF	1	0.25
chr2	56640001	57000000	B.2.2.2.1.2.1.1.2.1.1.2	0.0238095238095238	.	56640001	57000000	#0000FF	1	0.125
chr2	57000001	57280000	B.2.2.1.2.2.1.1.2.2	0.054421768707483	.	57000001	57280000	#0000FF	1	0.125
chr2	57280001	57480000	B.2.1.2.2.2.2.2.1.2	0.136054421768707	.	57280001	57480000	#4848FF	1	0.25
chr2	57480001	57920000	B.2.1.2.1.1.2.2.1.2	0.202947845804989	.	57480001	57920000	#4848FF	1	0.25
chr2	57920001	58200000	A.2.1.2.2.1.2.2.2.2	0.656462585034014	.	57920001	58200000	#FF9191	1	0.75
chr2	58200001	58480000	A.1.1.2.2.2.2.1.2.1.1	0.912698412698413	.	58200001	58480000	#FF0000	1	1
chr2	58480001	59000000	B.2.1.2.2.2.1.1.1	0.162131519274376	.	58480001	59000000	#4848FF	1	0.25
chr2	59000001	59280000	B.2.1.2.1.2.2.2.1.1.1	0.182539682539683	.	59000001	59280000	#4848FF	1	0.25
chr2	59280001	59400000	B.1.2.2.1.2.1.1.2	0.36734693877551	.	59280001	59400000	#9191FF	1	0.375
chr2	59400001	59600000	B.2.1.2.2.1.1.1.2.1.1	0.174603174603175	.	59400001	59600000	#4848FF	1	0.25
chr2	59600001	59760000	B.2.1.2.1.1.2.2.2.2.1	0.199546485260771	.	59600001	59760000	#4848FF	1	0.25
chr2	59760001	60520000	B.2.2.1.2.1.2.1.2.1	0.0646258503401361	.	59760001	60520000	#0000FF	1	0.125
chr2	60520001	60920000	A.2.1.2.2.1.2.1.2.1.2	0.663265306122449	.	60520001	60920000	#FF9191	1	0.75
chr2	60920001	61240000	A.1.1.2.2.1.2.1.1	0.937641723356009	.	60920001	61240000	#FF0000	1	1
chr2	61240001	61440000	A.1.1.1.2.1.2.1	0.982993197278912	.	61240001	61440000	#FF0000	1	1
chr2	61440001	61760000	A.1.1.1.2.1.1.2	0.984126984126984	.	61440001	61760000	#FF0000	1	1
chr2	61760001	61920000	A.2.1.1.2.2.1.1.1.1.2.1	0.73015873015873	.	61760001	61920000	#FF9191	1	0.75
chr2	61920001	62120000	A.1.1.2.2.2.1.1.1.1.1	0.933106575963719	.	61920001	62120000	#FF0000	1	1
chr2	62120001	62400000	A.1.1.2.2.1.2.1.2	0.936507936507937	.	62120001	62400000	#FF0000	1	1
chr2	62400001	62640000	A.1.1.2.2.2.1.1.1.2.1	0.930839002267574	.	62400001	62640000	#FF0000	1	1
chr2	62640001	62880000	A.2.1.1.2.2.1.1.1.1.2.2	0.729024943310658	.	62640001	62880000	#FF9191	1	0.75
chr2	62880001	63080000	A.2.1.1.2.2.1.1.1.1.1	0.731292517006803	.	62880001	63080000	#FF9191	1	0.75
chr2	63080001	63280000	A.2.1.2.2.1.1.2.2.2.1	0.670068027210884	.	63080001	63280000	#FF9191	1	0.75
chr2	63280001	63360000	A.2.2.2.1.2.1.2.2	0.572562358276644	.	63280001	63360000	#FFDADA	1	0.625
chr2	63360001	63480000	A.2.2.2.1.2.2.2	0.568027210884354	.	63360001	63480000	#FFDADA	1	0.625
chr2	63480001	63800000	A.2.1.2.2.1.2.2.1.2.2	0.658730158730159	.	63480001	63800000	#FF9191	1	0.75
chr2	63800001	64080000	A.2.1.2.2.1.2.2.2.1	0.657596371882086	.	63800001	64080000	#FF9191	1	0.75
chr2	64080001	64240000	A.2.1.1.2.2.1.1.1.2.2.2	0.72562358276644	.	64080001	64240000	#FF9191	1	0.75
chr2	64240001	64560000	A.1.1.1.1.2.1.2	0.997732426303855	.	64240001	64560000	#FF0000	1	1
chr2	64560001	64720000	A.2.1.2.2.1.1.1.2.1	0.679138321995465	.	64560001	64720000	#FF9191	1	0.75
chr2	64720001	65040000	A.1.1.1.2.2.2.1.1.2	0.978458049886621	.	64720001	65040000	#FF0000	1	1
chr2	65040001	65120000	A.1.2.2.1.2.2.1.1.2.1	0.815192743764172	.	65040001	65120000	#FF4848	1	0.875
chr2	65120001	65320000	A.1.1.2.2.2.1.1.1.2.2	0.929705215419501	.	65120001	65320000	#FF0000	1	1
chr2	65320001	65480000	A.1.2.1.2.1.2.2.1.2.2	0.854875283446712	.	65320001	65480000	#FF4848	1	0.875
chr2	65480001	65680000	A.1.2.1.2.1.2.2.2.1	0.853741496598639	.	65480001	65680000	#FF4848	1	0.875
chr2	65680001	65840000	A.2.1.2.2.1.1.2.2.2.2.1.2	0.667800453514739	.	65680001	65840000	#FF9191	1	0.75
chr2	65840001	66280000	B.2.1.2.2.1.1.2	0.171201814058957	.	65840001	66280000	#4848FF	1	0.25
chr2	66280001	66480000	B.2.1.2.1.2.1.2.2.1.2	0.189342403628118	.	66280001	66480000	#4848FF	1	0.25
chr2	66480001	66880000	B.2.2.1.2.1.2.1.2.2.2	0.0623582766439909	.	66480001	66880000	#0000FF	1	0.125
chr2	66880001	67120000	B.2.2.1.2.2.1.1.1.2.2	0.0566893424036281	.	66880001	67120000	#0000FF	1	0.125
chr2	67120001	67400000	B.2.2.2.1.2.1.1.2.2	0.0204081632653061	.	67120001	67400000	#0000FF	1	0.125
chr2	67400001	67560000	B.2.1.2.2.2.1.1.2.2	0.158730158730159	.	67400001	67560000	#4848FF	1	0.25
chr2	67560001	67720000	B.1.2.2.1.2.1.1.1	0.368480725623583	.	67560001	67720000	#9191FF	1	0.375
chr2	67720001	67920000	B.2.1.2.2.1.1.1.1.2	0.175736961451247	.	67720001	67920000	#4848FF	1	0.25
chr2	67920001	68080000	B.1.2.2.1.2.2.1	0.363945578231293	.	67920001	68080000	#9191FF	1	0.375
chr2	68080001	68320000	B.1.1.2.2.1.2.2.1.2	0.458049886621315	.	68080001	68320000	#DADAFF	1	0.5
chr2	68320001	68480000	A.1.2.1.2.1.2.2.2.2	0.852607709750567	.	68320001	68480000	#FF4848	1	0.875
chr2	68480001	68720000	A.1.2.1.2.2.1.2.2.2	0.843537414965986	.	68480001	68720000	#FF4848	1	0.875
chr2	68720001	68920000	B.1.1.1.2.1.2.2.2.1	0.503401360544218	.	68720001	68920000	#DADAFF	1	0.5
chr2	68920001	69240000	A.2.2.1.1.2.1.2.2	0.615646258503401	.	68920001	69240000	#FFDADA	1	0.625
chr2	69240001	69560000	B.1.1.2.2.1.2.1	0.46031746031746	.	69240001	69560000	#DADAFF	1	0.5
chr2	69560001	69760000	A.1.1.2.2.2.1.2.2.2.1	0.920634920634921	.	69560001	69760000	#FF0000	1	1
chr2	69760001	69920000	A.1.2.1.2.1.2.2.1.2.1	0.856009070294785	.	69760001	69920000	#FF4848	1	0.875
chr2	69920001	70120000	A.1.1.2.2.1.1.1.2.1.1	0.942176870748299	.	69920001	70120000	#FF0000	1	1
chr2	70120001	70240000	A.1.2.1.2.2.2.2.1.2	0.840136054421769	.	70120001	70240000	#FF4848	1	0.875
chr2	70240001	70520000	A.1.1.1.2.1.1.1.2.2.1.1	0.988662131519274	.	70240001	70520000	#FF0000	1	1
chr2	70520001	70960000	B.1.1.1.2.1.2.1	0.506802721088435	.	70520001	70960000	#DADAFF	1	0.5
chr2	70960001	71160000	B.1.1.1.2.1.2.2.1.1	0.505668934240363	.	70960001	71160000	#DADAFF	1	0.5
chr2	71160001	71400000	A.1.2.2.1.2.1.2.1	0.81859410430839	.	71160001	71400000	#FF4848	1	0.875
chr2	71400001	71520000	A.2.1.2.2.1.1.2.2.1	0.671201814058957	.	71400001	71520000	#FF9191	1	0.75
chr2	71520001	71680000	A.1.2.2.1.2.2.2.1.2.2	0.806122448979592	.	71520001	71680000	#FF4848	1	0.875
chr2	71680001	72000000	B.1.2.2.1.1.2.1	0.3718820861678	.	71680001	72000000	#9191FF	1	0.375
chr2	72000001	72480000	B.2.2.1.2.1.2.1.1.2	0.0657596371882086	.	72000001	72480000	#0000FF	1	0.125
chr2	72480001	72720000	B.2.1.2.2.2.2.2.2.2	0.133786848072562	.	72480001	72720000	#4848FF	1	0.25
chr2	72720001	73040000	B.2.1.2.1.1.1.1.1.2.1.2	0.210884353741497	.	72720001	73040000	#4848FF	1	0.25
chr2	73040001	73200000	A.2.1.2.2.1.2.2.1.1	0.660997732426304	.	73040001	73200000	#FF9191	1	0.75
chr2	73200001	73440000	A.2.2.1.1.2.1.1.1	0.619047619047619	.	73200001	73440000	#FFDADA	1	0.625
chr2	73440001	73800000	A.1.2.2.1.1.2.1.2.1	0.827664399092971	.	73440001	73800000	#FF4848	1	0.875
chr2	73800001	73960000	A.2.1.1.2.2.1.1.1.2.2.1	0.726757369614512	.	73800001	73960000	#FF9191	1	0.75
chr2	73960001	74440000	A.1.1.1.2.1.1.1.2.1	0.989795918367347	.	73960001	74440000	#FF0000	1	1
chr2	74440001	74640000	A.1.1.2.2.2.1.1.2.1.1.1	0.928571428571429	.	74440001	74640000	#FF0000	1	1
chr2	74640001	74840000	A.1.1.1.2.1.1.1.1	0.990929705215419	.	74640001	74840000	#FF0000	1	1
chr2	74840001	75120000	A.1.2.1.2.1.2.1.2.2	0.85827664399093	.	74840001	75120000	#FF4848	1	0.875
chr2	75120001	75480000	A.2.1.1.2.1.1.2	0.739229024943311	.	75120001	75480000	#FF9191	1	0.75
chr2	75480001	75560000	A.2.1.2.2.1.2.2.1.2.1	0.659863945578231	.	75480001	75560000	#FF9191	1	0.75
chr2	75560001	75680000	A.2.1.2.2.1.1.1.2.2	0.678004535147392	.	75560001	75680000	#FF9191	1	0.75
chr2	75680001	75920000	A.2.1.2.2.1.1.2.1.2	0.672335600907029	.	75680001	75920000	#FF9191	1	0.75
chr2	75920001	76200000	A.2.2.2.1.2.2.1.1.2	0.570294784580499	.	75920001	76200000	#FFDADA	1	0.625
chr2	76200001	76600000	B.1.2.2.1.1.1.1	0.374149659863946	.	76200001	76600000	#9191FF	1	0.375
chr2	76600001	76720000	B.1.1.2.2.1.1.2.2	0.461451247165533	.	76600001	76720000	#DADAFF	1	0.5
chr2	76720001	76880000	B.1.2.2.1.2.1.2.1	0.366213151927438	.	76720001	76880000	#9191FF	1	0.375
chr2	76880001	77080000	B.2.1.2.2.2.2.2.1.1.1	0.139455782312925	.	76880001	77080000	#4848FF	1	0.25
chr2	77080001	77280000	B.2.1.2.2.1.2.2.1.1.2	0.165532879818594	.	77080001	77280000	#4848FF	1	0.25
chr2	77280001	77560000	B.2.1.2.2.2.2.2.1.1.2.1	0.138321995464853	.	77280001	77560000	#4848FF	1	0.25
chr2	77560001	77920000	B.2.2.1.2.2.1.2.1.1	0.0532879818594104	.	77560001	77920000	#0000FF	1	0.125
chr2	77920001	78520000	B.2.2.2.1.2.1.1.1	0.0260770975056689	.	77920001	78520000	#0000FF	1	0.125
chr2	78520001	78680000	B.1.2.2.1.2.1.2.2	0.365079365079365	.	78520001	78680000	#9191FF	1	0.375
chr2	78680001	79080000	B.2.2.1.2.2.1.1.1.1	0.0589569160997732	.	78680001	79080000	#0000FF	1	0.125
chr2	79080001	79280000	B.1.2.1.2.1.2.2.1.2	0.396825396825397	.	79080001	79280000	#9191FF	1	0.375
chr2	79280001	79480000	B.2.2.1.2.1.1.2.2.1.2	0.0691609977324263	.	79280001	79480000	#0000FF	1	0.125
chr2	79480001	79760000	B.2.2.1.2.1.1.2.2.2	0.0680272108843537	.	79480001	79760000	#0000FF	1	0.125
chr2	79760001	80200000	B.2.2.2.1.2.2.2.2.1	0.0147392290249433	.	79760001	80200000	#0000FF	1	0.125
chr2	80200001	80440000	B.2.2.1.2.2.1.1.1.2.1	0.0578231292517007	.	80200001	80440000	#0000FF	1	0.125
chr2	80440001	80640000	B.1.2.1.2.1.2.1.2.2	0.399092970521542	.	80440001	80640000	#9191FF	1	0.375
chr2	80640001	80800000	A.2.1.2.2.1.1.2.1.1.2.1.1	0.675736961451247	.	80640001	80800000	#FF9191	1	0.75
chr2	80800001	81360000	B.2.1.2.2.1.2.1.1.1	0.170068027210884	.	80800001	81360000	#4848FF	1	0.25
chr2	81360001	81680000	B.2.1.2.2.1.2.1.1.2	0.168934240362812	.	81360001	81680000	#4848FF	1	0.25
chr2	81680001	81920000	B.1.2.1.2.1.2.1.1	0.401360544217687	.	81680001	81920000	#9191FF	1	0.375
chr2	81920001	82160000	B.2.1.2.2.2.1.2.2	0.153061224489796	.	81920001	82160000	#4848FF	1	0.25
chr2	82160001	82360000	B.2.1.2.1.2.1.2.1.1	0.192743764172336	.	82160001	82360000	#4848FF	1	0.25
chr2	82360001	82680000	B.2.2.1.2.1.1.2.1.1.1	0.0748299319727891	.	82360001	82680000	#0000FF	1	0.125
chr2	82680001	83120000	B.2.2.1.2.2.1.2.2	0.0510204081632653	.	82680001	83120000	#0000FF	1	0.125
chr2	83120001	83280000	B.2.1.2.2.1.2.2.1.1.1	0.166666666666667	.	83120001	83280000	#4848FF	1	0.25
chr2	83280001	83520000	B.2.2.1.2.1.1.2.1.1.2	0.0736961451247165	.	83280001	83520000	#0000FF	1	0.125
chr2	83520001	83680000	B.2.2.1.2.1.1.2.1.2.1	0.072562358276644	.	83520001	83680000	#0000FF	1	0.125
chr2	83680001	83880000	B.2.1.2.2.2.2.2.1.1.2.2	0.13718820861678	.	83680001	83880000	#4848FF	1	0.25
chr2	83880001	84080000	B.2.1.2.2.1.2.2.2	0.163265306122449	.	83880001	84080000	#4848FF	1	0.25
chr2	84080001	84360000	B.2.1.2.2.2.2.2.2.1	0.134920634920635	.	84080001	84360000	#4848FF	1	0.25
chr2	84360001	84640000	B.2.1.2.2.1.1.1.2.2	0.172335600907029	.	84360001	84640000	#4848FF	1	0.25
chr2	84640001	84800000	A.2.2.2.1.2.2.1.2	0.569160997732426	.	84640001	84800000	#FFDADA	1	0.625
chr2	84800001	85120000	B.1.1.1.2.2.2.1.1	0.496598639455782	.	84800001	85120000	#DADAFF	1	0.5
chr2	85120001	85280000	A.1.1.2.2.2.2.1.2.1.2	0.91156462585034	.	85120001	85280000	#FF0000	1	1
chr2	85280001	85520000	A.2.2.2.1.1.2.1.2	0.582766439909297	.	85280001	85520000	#FFDADA	1	0.625
chr2	85520001	85800000	A.1.1.2.2.1.1.1.2.2	0.939909297052154	.	85520001	85800000	#FF0000	1	1
chr2	85800001	86120000	A.1.1.2.2.2.2.1.1.1.1.1	0.918367346938776	.	85800001	86120000	#FF0000	1	1
chr2	86120001	86440000	A.1.1.2.2.1.1.1.2.1.2	0.941043083900227	.	86120001	86440000	#FF0000	1	1
chr2	86440001	86760000	A.1.2.1.2.1.2.1.2.1	0.859410430839002	.	86440001	86760000	#FF4848	1	0.875
chr2	86760001	87000000	A.1.2.2.1.2.2.2.1.1	0.810657596371882	.	86760001	87000000	#FF4848	1	0.875
chr2	87000001	87240000	B.1.1.1.2.1.1.2.2.2	0.507936507936508	.	87000001	87240000	#DADAFF	1	0.5
chr2	87240001	87400000	A.2.2.2.1.1.1.1.2.2	0.58843537414966	.	87240001	87400000	#FFDADA	1	0.625
chr2	87400001	87560000	B.1.1.1.2.1.2.2.1.2	0.50453514739229	.	87400001	87560000	#DADAFF	1	0.5
chr2	87560001	87640000	B.1.1.2.2.1.1.2.1.2	0.462585034013605	.	87560001	87640000	#DADAFF	1	0.5
chr2	87760001	88000000	A.2.2.2.1.1.2.2.1.2.2	0.579365079365079	.	87760001	88000000	#FFDADA	1	0.625
chr2	88000001	88280000	B.1.2.1.2.1.2.1.2.1	0.400226757369614	.	88000001	88280000	#9191FF	1	0.375
chr2	88280001	88520000	A.2.2.2.1.1.2.2.1.2.1	0.580498866213152	.	88280001	88520000	#FFDADA	1	0.625
chr2	88520001	88840000	B.1.2.1.2.1.2.2.2.1.1	0.395691609977324	.	88520001	88840000	#9191FF	1	0.375
chr2	88840001	89000000	A.2.1.1.2.1.1.1.2	0.740362811791383	.	88840001	89000000	#FF9191	1	0.75
chr2	89000001	89160000	A.2.2.2.1.1.1.1.2.1	0.589569160997732	.	89000001	89160000	#FFDADA	1	0.625
chr2	89160001	89440000	B.1.2.1.2.1.2.2.2.1.2	0.394557823129252	.	89160001	89440000	#9191FF	1	0.375
chr2	89440001	89640000	B.1.1.2.2.1.1.2.1.1	0.463718820861678	.	89440001	89640000	#DADAFF	1	0.5
chr2	89840001	90280000	B.2.2.1.2.1.2.1.1.1	0.0668934240362812	.	89840001	90280000	#0000FF	1	0.125
chr2	90400001	90480000	B.2.2.1.2.1.1.2.1.2.2	0.0714285714285714	.	90400001	90480000	#0000FF	1	0.125
chr2	91600001	91720000	B.2.2.1.2.1.1.2.1.2.2	0.0714285714285714	.	91600001	91720000	#0000FF	1	0.125
chr2	91720001	91920000	B.2.1.2.1.1.2.2.1.1	0.204081632653061	.	91720001	91920000	#4848FF	1	0.25
chr2	91920001	92200000	B.2.2.2.1.2.2.2.2.2	0.0136054421768707	.	91920001	92200000	#0000FF	1	0.125
chr2	92240001	92320000	B.2.2.2.1.2.2.2.2.2	0.0136054421768707	.	92240001	92320000	#0000FF	1	0.125
chr2	95320001	95640000	B.2.1.2.2.1.1.1.1.1	0.17687074829932	.	95320001	95640000	#4848FF	1	0.25
chr2	95640001	96000000	A.2.1.2.2.2.2.1.1.1	0.651927437641723	.	95640001	96000000	#FF9191	1	0.75
chr2	96000001	96280000	A.2.2.1.1.1.1.2.1.1.1	0.63718820861678	.	96000001	96280000	#FFDADA	1	0.625
chr2	96320001	96360000	A.2.2.1.1.1.1.2.1.1.1	0.63718820861678	.	96320001	96360000	#FFDADA	1	0.625
chr2	96360001	96600000	A.2.2.1.1.1.1.2.2.2.1	0.631519274376417	.	96360001	96600000	#FFDADA	1	0.625
chr2	96600001	96800000	A.2.1.1.2.1.2.1.2.1.2	0.735827664399093	.	96600001	96800000	#FF9191	1	0.75
chr2	96800001	97000000	A.1.1.1.2.2.2.2	0.976190476190476	.	96800001	97000000	#FF0000	1	1
chr2	97000001	97240000	A.1.2.1.1.1.1.2.2	0.901360544217687	.	97000001	97240000	#FF4848	1	0.875
chr2	97240001	97520000	A.1.2.1.1.1.1.2.1	0.90249433106576	.	97240001	97520000	#FF4848	1	0.875
chr2	97520001	97840000	A.1.2.2.1.1.2.1.1.2	0.828798185941043	.	97520001	97840000	#FF4848	1	0.875
chr2	97840001	98000000	A.2.1.2.2.2.2.2.2.2	0.642857142857143	.	97840001	98000000	#FF9191	1	0.75
chr2	98080001	98120000	A.2.1.2.2.2.2.2.2.2	0.642857142857143	.	98080001	98120000	#FF9191	1	0.75
chr2	98160001	98320000	A.1.2.2.1.1.2.2	0.825396825396825	.	98160001	98320000	#FF4848	1	0.875
chr2	98320001	98400000	A.2.1.1.2.1.2.2	0.732426303854875	.	98320001	98400000	#FF9191	1	0.75
chr2	98400001	98640000	A.1.1.2.2.2.2.1.2.2	0.910430839002268	.	98400001	98640000	#FF0000	1	1
chr2	98640001	99040000	A.2.1.1.2.1.2.1.2.2.1	0.73469387755102	.	98640001	99040000	#FF9191	1	0.75
chr2	99040001	99200000	A.1.2.1.1.1.2.1.1	0.900226757369615	.	99040001	99200000	#FF4848	1	0.875
chr2	99200001	99480000	A.1.2.2.1.1.2.1.1.1	0.829931972789116	.	99200001	99480000	#FF4848	1	0.875
chr2	99480001	99760000	A.2.2.1.1.1.1.2.2.2.2	0.630385487528345	.	99480001	99760000	#FFDADA	1	0.625
chr2	99760001	99920000	A.1.2.2.1.1.2.1.2.2	0.826530612244898	.	99760001	99920000	#FF4848	1	0.875
chr2	99920001	100120000	A.1.2.2.1.1.1.2.2.2	0.831065759637188	.	99920001	100120000	#FF4848	1	0.875
chr2	100120001	100680000	B.2.1.2.1.1.1.2	0.207482993197279	.	100120001	100680000	#4848FF	1	0.25
chr2	100680001	100760000	B.1.1.2.2.2.1.1.1.1	0.45578231292517	.	100680001	100760000	#DADAFF	1	0.5
chr2	100760001	100960000	B.1.2.1.2.2.2.2.2.1.1	0.378684807256236	.	100760001	100960000	#9191FF	1	0.375
chr2	100960001	101280000	A.2.2.2.1.1.1.2.1.2	0.586167800453515	.	100960001	101280000	#FFDADA	1	0.625
chr2	101280001	101600000	B.1.2.1.2.2.2.2.2.2.1	0.376417233560091	.	101280001	101600000	#9191FF	1	0.375
chr2	101600001	101840000	A.2.1.2.2.2.2.1.2.1.1	0.649659863945578	.	101600001	101840000	#FF9191	1	0.75
chr2	101840001	101920000	A.2.1.1.2.1.2.1.1	0.738095238095238	.	101840001	101920000	#FF9191	1	0.75
chr2	101920001	102200000	A.2.2.1.1.1.1.2.1.2.1	0.634920634920635	.	101920001	102200000	#FFDADA	1	0.625
chr2	102200001	102440000	A.2.1.1.2.1.2.1.2.2.2	0.733560090702948	.	102200001	102440000	#FF9191	1	0.75
chr2	102440001	102680000	A.2.1.2.2.2.1.1	0.655328798185941	.	102440001	102680000	#FF9191	1	0.75
chr2	102680001	102840000	A.2.1.2.2.2.1.2.1	0.654195011337869	.	102680001	102840000	#FF9191	1	0.75
chr2	102840001	103080000	A.2.1.2.2.2.1.2.2	0.653061224489796	.	102840001	103080000	#FF9191	1	0.75
chr2	103080001	103440000	B.1.1.2.2.2.2.2.1.1.2	0.444444444444444	.	103080001	103440000	#DADAFF	1	0.5
chr2	103440001	103600000	B.2.1.1.2.2.1.1.2.1	0.235827664399093	.	103440001	103600000	#4848FF	1	0.25
chr2	103600001	104080000	B.2.2.2.1.1.2.1.1.2	0.0351473922902494	.	103600001	104080000	#0000FF	1	0.125
chr2	104080001	104160000	B.2.2.1.1.1.2.1.1.1.1.1	0.123582766439909	.	104080001	104160000	#0000FF	1	0.125
chr2	104160001	104880000	B.2.2.2.2.2.2.1.2.2	0.00226757369614512	.	104160001	104880000	#0000FF	1	0.125
chr2	104880001	105600000	B.2.2.2.2.1.2.1	0.0090702947845805	.	104880001	105600000	#0000FF	1	0.125
chr2	105600001	105880000	B.1.1.1.1.1.1.2.2.1	0.543083900226757	.	105600001	105880000	#DADAFF	1	0.5
chr2	105880001	106360000	B.1.1.1.1.1.2.2.2.1	0.531746031746032	.	105880001	106360000	#DADAFF	1	0.5
chr2	106360001	106520000	A.1.2.2.1.1.1.2.1.1	0.834467120181406	.	106360001	106520000	#FF4848	1	0.875
chr2	106520001	106680000	B.1.1.2.2.2.2.1.1	0.448979591836735	.	106520001	106680000	#DADAFF	1	0.5
chr2	106680001	106840000	B.1.1.1.1.1.1.2.1	0.54421768707483	.	106680001	106840000	#DADAFF	1	0.5
chr2	106840001	107040000	B.2.1.1.1.2.2.1.1.1.1	0.277777777777778	.	106840001	107040000	#4848FF	1	0.25
chr2	107040001	107200000	B.1.2.1.2.2.2.2.1.1	0.380952380952381	.	107040001	107200000	#9191FF	1	0.375
chr2	107200001	107640000	B.2.2.2.2.1.2.2.2	0.00680272108843537	.	107200001	107640000	#0000FF	1	0.125
chr2	107640001	107720000	B.2.1.1.2.2.1.1.1	0.236961451247166	.	107640001	107720000	#4848FF	1	0.25
chr2	107720001	107920000	B.2.2.1.1.1.2.2.2.2.2	0.105442176870748	.	107720001	107920000	#0000FF	1	0.125
chr2	107920001	108040000	B.2.2.1.1.1.2.1.1.2.1.2	0.117913832199546	.	107920001	108040000	#0000FF	1	0.125
chr2	108040001	108440000	B.2.2.2.2.2.2.2	0.00113378684807256	.	108040001	108440000	#0000FF	1	0.125
chr2	108440001	108520000	B.2.1.1.1.2.2.1.1.1.2	0.276643990929705	.	108440001	108520000	#4848FF	1	0.25
chr2	108520001	108960000	B.2.2.1.1.1.1.1.2	0.131519274376417	.	108520001	108960000	#0000FF	1	0.125
chr2	108960001	109160000	A.1.2.2.1.1.1.2.2.1	0.832199546485261	.	108960001	109160000	#FF4848	1	0.875
chr2	109160001	109480000	A.1.1.2.2.2.2.2.2.1	0.908163265306122	.	109160001	109480000	#FF0000	1	1
chr2	109480001	109720000	B.1.1.1.1.1.2.1.1.1	0.538548752834467	.	109480001	109720000	#DADAFF	1	0.5
chr2	109720001	109880000	A.2.2.1.1.1.1.2.2.1	0.63265306122449	.	109720001	109880000	#FFDADA	1	0.625
chr2	109880001	110120000	A.2.2.2.1.1.2.2.2	0.578231292517007	.	109880001	110120000	#FFDADA	1	0.625
chr2	110240001	110280000	A.2.2.2.1.1.2.2.2	0.578231292517007	.	110240001	110280000	#FFDADA	1	0.625
chr2	110280001	110520000	A.1.2.2.1.1.1.1.2	0.835600907029478	.	110280001	110520000	#FF4848	1	0.875
chr2	110720001	110920000	B.1.2.1.2.2.1.1.1	0.392290249433107	.	110720001	110920000	#9191FF	1	0.375
chr2	110920001	111160000	B.1.1.1.2.1.1.2.1	0.510204081632653	.	110920001	111160000	#DADAFF	1	0.5
chr2	111360001	111840000	A.2.1.1.2.1.1.1.1	0.741496598639456	.	111360001	111840000	#FF9191	1	0.75
chr2	111840001	112000000	A.1.2.2.1.1.1.1.1.1	0.837868480725624	.	111840001	112000000	#FF4848	1	0.875
chr2	112000001	112280000	A.2.2.1.1.1.1.2.1.1.2	0.636054421768708	.	112000001	112280000	#FFDADA	1	0.625
chr2	112280001	112560000	A.2.2.2.2.1.2.2.2	0.555555555555556	.	112280001	112560000	#FFDADA	1	0.625
chr2	112560001	112800000	A.1.2.1.1.1.2.2.1.1.2	0.896825396825397	.	112560001	112800000	#FF4848	1	0.875
chr2	112800001	113120000	A.1.2.1.1.1.1.1.1	0.905895691609977	.	112800001	113120000	#FF4848	1	0.875
chr2	113120001	113200000	A.2.1.1.2.1.2.1.2.1.1	0.736961451247165	.	113120001	113200000	#FF9191	1	0.75
chr2	113200001	113320000	A.1.2.2.1.1.1.2.1.2	0.833333333333333	.	113200001	113320000	#FF4848	1	0.875
chr2	113320001	113520000	A.1.1.2.1.2.1.2.2	0.95578231292517	.	113320001	113520000	#FF0000	1	1
chr2	113520001	113720000	A.1.1.2.2.2.2.2.2.2	0.90702947845805	.	113520001	113720000	#FF0000	1	1
chr2	113720001	113880000	A.2.2.1.1.1.1.2.1.2.2	0.633786848072562	.	113720001	113880000	#FFDADA	1	0.625
chr2	113880001	114200000	A.1.2.1.1.1.2.2.2	0.894557823129252	.	113880001	114200000	#FF4848	1	0.875
chr2	114200001	114600000	A.1.2.1.1.1.2.1.2	0.899092970521542	.	114200001	114600000	#FF4848	1	0.875
chr2	114600001	114760000	A.1.1.2.1.2.2.2.2.1	0.947845804988662	.	114600001	114760000	#FF0000	1	1
chr2	114760001	114960000	B.1.2.2.2.1.1.2.2.2	0.356009070294785	.	114760001	114960000	#9191FF	1	0.375
chr2	114960001	115360000	B.2.2.1.1.2.2.1.2	0.0850340136054422	.	114960001	115360000	#0000FF	1	0.125
chr2	115360001	115560000	B.2.2.2.1.1.2.1.1.1.2	0.036281179138322	.	115360001	115560000	#0000FF	1	0.125
chr2	115560001	116120000	B.2.2.2.2.2.2.1.2.1	0.00340136054421769	.	115560001	116120000	#0000FF	1	0.125
chr2	116120001	116320000	B.2.2.2.1.1.1.1.2.1	0.0419501133786848	.	116120001	116320000	#0000FF	1	0.125
chr2	116320001	116480000	B.2.2.1.1.1.2.1.2.2	0.113378684807256	.	116320001	116480000	#0000FF	1	0.125
chr2	116480001	116840000	B.2.2.2.1.1.1.2.2	0.0385487528344671	.	116480001	116840000	#0000FF	1	0.125
chr2	116840001	116960000	B.2.2.1.1.1.2.1.1.2.2.1	0.116780045351474	.	116840001	116960000	#0000FF	1	0.125
chr2	116960001	117400000	B.2.2.2.2.2.2.1.1	0.00453514739229025	.	116960001	117400000	#0000FF	1	0.125
chr2	117400001	117560000	B.2.1.1.1.2.1.2.2.1.2	0.280045351473923	.	117400001	117560000	#4848FF	1	0.25
chr2	117560001	117720000	B.2.2.2.1.1.1.1.2.2	0.0408163265306122	.	117560001	117720000	#0000FF	1	0.125
chr2	117720001	118120000	B.2.2.2.2.1.1.2.2	0.0102040816326531	.	117720001	118120000	#0000FF	1	0.125
chr2	118120001	118360000	B.2.2.2.2.1.1.2.1	0.0113378684807256	.	118120001	118360000	#0000FF	1	0.125
chr2	118360001	118560000	B.2.1.1.1.2.1.2.1.2	0.282312925170068	.	118360001	118560000	#4848FF	1	0.25
chr2	118560001	118760000	B.1.1.1.1.1.1.2.2.2.1.2	0.540816326530612	.	118560001	118760000	#DADAFF	1	0.5
chr2	118760001	119360000	B.1.1.2.2.2.2.2.2.1	0.441043083900227	.	118760001	119360000	#DADAFF	1	0.5
chr2	119360001	119640000	B.2.2.1.1.1.2.2.1	0.112244897959184	.	119360001	119640000	#0000FF	1	0.125
chr2	119640001	120080000	B.1.2.1.2.2.2.1.1.2	0.383219954648526	.	119640001	120080000	#9191FF	1	0.375
chr2	120080001	120440000	A.2.1.2.2.2.2.1.1.2	0.650793650793651	.	120080001	120440000	#FF9191	1	0.75
chr2	120440001	120520000	A.2.2.1.1.1.1.1.1	0.64172335600907	.	120440001	120520000	#FFDADA	1	0.625
chr2	120520001	120720000	A.2.1.1.1.1.2.2.1.2	0.758503401360544	.	120520001	120720000	#FF9191	1	0.75
chr2	120720001	121080000	A.1.1.2.1.2.1.1.2	0.958049886621315	.	120720001	121080000	#FF0000	1	1
chr2	121080001	121280000	B.1.1.2.2.2.1.1.2	0.453514739229025	.	121080001	121280000	#DADAFF	1	0.5
chr2	121280001	121480000	B.1.2.1.2.2.1.1.2.2	0.390022675736961	.	121280001	121480000	#9191FF	1	0.375
chr2	121480001	121720000	B.1.1.2.2.2.1.1.1.2	0.454648526077097	.	121480001	121720000	#DADAFF	1	0.5
chr2	121720001	121880000	B.1.2.1.2.2.2.1.1.1.2.2	0.384353741496599	.	121720001	121880000	#9191FF	1	0.375
chr2	121880001	122120000	B.1.2.1.2.2.2.1.1.1.1	0.386621315192744	.	121880001	122120000	#9191FF	1	0.375
chr2	122120001	122520000	A.1.1.2.1.2.1.1.1	0.959183673469388	.	122120001	122520000	#FF0000	1	1
chr2	122520001	123040000	B.1.1.2.2.2.2.2.1.1.1.2	0.445578231292517	.	122520001	123040000	#DADAFF	1	0.5
chr2	123040001	123320000	A.2.2.2.2.2.1.1	0.554421768707483	.	123040001	123320000	#FFDADA	1	0.625
chr2	123320001	123600000	A.2.1.2.1.1.1.2.2	0.702947845804989	.	123320001	123600000	#FF9191	1	0.75
chr2	123600001	123680000	B.1.1.1.1.1.1.2.2.2.1.1	0.541950113378685	.	123600001	123680000	#DADAFF	1	0.5
chr2	123680001	124320000	B.1.1.2.1.2.2.2	0.465986394557823	.	123680001	124320000	#DADAFF	1	0.5
chr2	124320001	124600000	B.2.2.2.1.1.1.1.1	0.0430839002267574	.	124320001	124600000	#0000FF	1	0.125
chr2	124600001	124760000	B.2.2.1.1.1.2.1.1.2.2.2	0.115646258503401	.	124600001	124760000	#0000FF	1	0.125
chr2	124760001	124960000	B.2.2.1.1.1.2.1.1.2.1.1	0.119047619047619	.	124760001	124960000	#0000FF	1	0.125
chr2	124960001	125240000	B.2.2.2.1.1.1.2.1	0.0396825396825397	.	124960001	125240000	#0000FF	1	0.125
chr2	125240001	125520000	B.2.2.1.1.1.2.2.2.1.2	0.109977324263039	.	125240001	125520000	#0000FF	1	0.125
chr2	125520001	125680000	B.2.1.1.1.2.1.2.2.1.1	0.281179138321995	.	125520001	125680000	#4848FF	1	0.25
chr2	125680001	125760000	B.2.1.1.1.2.1.2.1.1	0.283446712018141	.	125680001	125760000	#4848FF	1	0.25
chr2	125760001	126080000	B.1.1.1.1.2.2.2.2	0.512471655328798	.	125760001	126080000	#DADAFF	1	0.5
chr2	126080001	126560000	B.1.1.1.1.1.1.1	0.545351473922903	.	126080001	126560000	#DADAFF	1	0.5
chr2	126560001	126760000	B.2.2.1.1.1.2.1.2.1	0.114512471655329	.	126560001	126760000	#0000FF	1	0.125
chr2	126760001	126960000	B.2.2.1.1.1.2.1.1.1.2.2	0.120181405895692	.	126760001	126960000	#0000FF	1	0.125
chr2	126960001	127360000	B.2.2.1.1.1.2.1.1.1.2.1	0.121315192743764	.	126960001	127360000	#0000FF	1	0.125
chr2	127360001	127760000	B.1.2.1.2.2.2.1.1.1.2.1	0.385487528344671	.	127360001	127760000	#9191FF	1	0.375
chr2	127760001	128040000	A.2.1.2.2.2.2.1.2.2.1	0.647392290249433	.	127760001	128040000	#FF9191	1	0.75
chr2	128040001	128280000	A.1.1.2.1.2.2.2.1	0.948979591836735	.	128040001	128280000	#FF0000	1	1
chr2	128280001	128480000	A.1.2.1.1.1.2.2.1.2	0.895691609977324	.	128280001	128480000	#FF4848	1	0.875
chr2	128480001	128640000	A.1.1.2.1.2.1.2.1	0.956916099773243	.	128480001	128640000	#FF0000	1	1
chr2	128640001	128960000	A.1.2.2.1.1.1.1.1.2	0.836734693877551	.	128640001	128960000	#FF4848	1	0.875
chr2	128960001	129320000	B.1.1.1.1.1.2.2.1.1	0.534013605442177	.	128960001	129320000	#DADAFF	1	0.5
chr2	129320001	129520000	B.1.2.1.2.2.2.2.2.1.2	0.377551020408163	.	129320001	129520000	#9191FF	1	0.375
chr2	129520001	129760000	B.2.1.1.2.2.1.2.2.1.1.2	0.226757369614512	.	129520001	129760000	#4848FF	1	0.25
chr2	129760001	129960000	B.1.1.2.2.2.2.2.1.2.1	0.443310657596372	.	129760001	129960000	#DADAFF	1	0.5
chr2	129960001	130240000	B.1.2.2.2.1.1.2.2.1	0.357142857142857	.	129960001	130240000	#9191FF	1	0.375
chr2	130240001	130400000	B.2.1.1.1.2.2.1.2.1	0.27437641723356	.	130240001	130400000	#4848FF	1	0.25
chr2	130400001	130720000	B.2.1.1.1.2.2.2.2	0.270975056689342	.	130400001	130720000	#4848FF	1	0.25
chr2	130720001	130880000	B.1.2.1.2.2.2.2.2.2.2	0.375283446712018	.	130720001	130880000	#9191FF	1	0.375
chr2	130880001	131080000	A.2.2.2.2.1.2.2.1	0.556689342403628	.	130880001	131080000	#FFDADA	1	0.625
chr2	131080001	131200000	A.2.1.2.2.2.2.2.1	0.645124716553288	.	131080001	131200000	#FF9191	1	0.75
chr2	131200001	131280000	B.1.1.2.2.2.2.2.1.2.2	0.442176870748299	.	131200001	131280000	#DADAFF	1	0.5
chr2	131320001	131400000	B.1.1.2.2.2.2.2.1.2.2	0.442176870748299	.	131320001	131400000	#DADAFF	1	0.5
chr2	131400001	131640000	B.1.2.1.2.2.1.1.2.1	0.391156462585034	.	131400001	131640000	#9191FF	1	0.375
chr2	131640001	131920000	A.2.2.2.2.1.2.1.1.2	0.558956916099773	.	131640001	131920000	#FFDADA	1	0.625
chr2	131920001	132280000	B.1.2.1.2.2.2.2.1.2	0.379818594104308	.	131920001	132280000	#9191FF	1	0.375
chr2	132280001	132600000	A.2.1.2.2.2.2.1.2.2.2	0.646258503401361	.	132280001	132600000	#FF9191	1	0.75
chr2	132600001	132880000	B.2.2.2.1.1.2.1.2.1	0.0340136054421769	.	132600001	132880000	#0000FF	1	0.125
chr2	132880001	133000000	B.2.1.1.1.2.1.2.2.2	0.27891156462585	.	132880001	133000000	#4848FF	1	0.25
chr2	133000001	133080000	B.2.1.1.1.2.2.1.1.2	0.275510204081633	.	133000001	133080000	#4848FF	1	0.25
chr2	133080001	133480000	B.2.2.1.1.1.2.2.2.1.1	0.111111111111111	.	133080001	133480000	#0000FF	1	0.125
chr2	133480001	133640000	B.1.2.2.2.1.1.1.2	0.359410430839002	.	133480001	133640000	#9191FF	1	0.375
chr2	133640001	133760000	B.1.2.1.1.2.2.1.1	0.419501133786848	.	133640001	133760000	#9191FF	1	0.375
chr2	133760001	134160000	B.2.1.1.2.2.1.1.2.2	0.23469387755102	.	133760001	134160000	#4848FF	1	0.25
chr2	134160001	134600000	B.2.1.1.2.2.1.2.2.1.1.1	0.227891156462585	.	134160001	134600000	#4848FF	1	0.25
chr2	134600001	134840000	B.1.1.2.2.2.2.2.1.1.1.1	0.44671201814059	.	134600001	134840000	#DADAFF	1	0.5
chr2	134840001	135000000	A.2.1.1.1.1.2.2.2.2	0.756235827664399	.	134840001	135000000	#FF9191	1	0.75
chr2	135000001	135160000	A.2.1.1.1.1.1.1.2.1	0.76530612244898	.	135000001	135160000	#FF9191	1	0.75
chr2	135160001	135440000	B.1.1.1.1.1.2.2.2.2.1	0.530612244897959	.	135160001	135440000	#DADAFF	1	0.5
chr2	135440001	135680000	B.1.1.1.1.1.2.1.1.2	0.537414965986395	.	135440001	135680000	#DADAFF	1	0.5
chr2	135680001	136000000	A.1.1.2.1.2.2.2.2.2	0.94671201814059	.	135680001	136000000	#FF0000	1	1
chr2	136000001	136200000	A.2.2.1.1.1.1.1.2.2	0.638321995464853	.	136000001	136200000	#FFDADA	1	0.625
chr2	136200001	136600000	A.1.1.1.2.2.1	0.980725623582766	.	136200001	136600000	#FF0000	1	1
chr2	136600001	136840000	A.1.1.2.1.2.2.1.1.1	0.954648526077097	.	136600001	136840000	#FF0000	1	1
chr2	136840001	137000000	A.1.2.2.2.1.1.2.1.1	0.801587301587302	.	136840001	137000000	#FF4848	1	0.875
chr2	137000001	137160000	A.1.2.2.2.1.2.2.2.1	0.787981859410431	.	137000001	137160000	#FF4848	1	0.875
chr2	137160001	137360000	B.1.2.2.2.1.1.2.1	0.35827664399093	.	137160001	137360000	#9191FF	1	0.375
chr2	137360001	137520000	B.2.1.1.1.2.2.1.2.2	0.273242630385488	.	137360001	137520000	#4848FF	1	0.25
chr2	137520001	137920000	B.2.2.2.1.1.2.1.1.1.1	0.0374149659863946	.	137520001	137920000	#0000FF	1	0.125
chr2	137920001	138000000	B.1.2.1.1.2.2.1.2.1	0.418367346938776	.	137920001	138000000	#9191FF	1	0.375
chr2	138000001	138280000	B.2.2.1.1.1.2.1.1.1.1.2	0.122448979591837	.	138000001	138280000	#0000FF	1	0.125
chr2	138280001	138600000	B.2.2.1.1.1.2.2.2.2.1.2	0.106575963718821	.	138280001	138600000	#0000FF	1	0.125
chr2	138600001	138960000	B.1.1.2.1.2.2.1.1.1	0.471655328798186	.	138600001	138960000	#DADAFF	1	0.5
chr2	138960001	139240000	A.2.2.1.2.1.2.2.1.1.2	0.603174603174603	.	138960001	139240000	#FFDADA	1	0.625
chr2	139240001	139360000	A.1.2.2.2.1.2.2.2.2	0.786848072562358	.	139240001	139360000	#FF4848	1	0.875
chr2	139360001	139600000	B.1.1.2.1.1.1.2.2.1	0.485260770975057	.	139360001	139600000	#DADAFF	1	0.5
chr2	139600001	140200000	B.2.2.2.1.1.2.1.2.2	0.0328798185941043	.	139600001	140200000	#0000FF	1	0.125
chr2	140200001	140480000	B.2.2.2.2.1.1.1	0.0124716553287982	.	140200001	140480000	#0000FF	1	0.125
chr2	140480001	140680000	B.2.1.1.2.2.2.1.2	0.222222222222222	.	140480001	140680000	#4848FF	1	0.25
chr2	140680001	141040000	B.2.2.2.1.1.2.2.1.2.1	0.0306122448979592	.	140680001	141040000	#0000FF	1	0.125
chr2	141040001	141480000	B.2.2.1.1.2.2.1.1.2.1	0.0873015873015873	.	141040001	141480000	#0000FF	1	0.125
chr2	141480001	141640000	B.2.1.1.1.2.1.1.1.2.2	0.286848072562358	.	141480001	141640000	#4848FF	1	0.25
chr2	141640001	142040000	B.2.2.1.1.1.2.2.2.2.1.1.1	0.108843537414966	.	141640001	142040000	#0000FF	1	0.125
chr2	142040001	142240000	B.2.2.1.1.1.1.2.1.1	0.130385487528345	.	142040001	142240000	#0000FF	1	0.125
chr2	142240001	142440000	B.2.1.1.1.2.1.1.1.2.1.1.2	0.290249433106576	.	142240001	142440000	#4848FF	1	0.25
chr2	142440001	143080000	B.2.2.2.2.1.2.2.1	0.00793650793650794	.	142440001	143080000	#0000FF	1	0.125
chr2	143080001	143160000	B.2.1.1.2.2.2.1.1	0.223356009070295	.	143080001	143160000	#4848FF	1	0.25
chr2	143160001	143240000	B.2.1.1.1.2.1.1.1.1	0.292517006802721	.	143160001	143240000	#4848FF	1	0.25
chr2	143240001	143600000	B.2.1.1.1.1.2.1.2.2.2.1	0.301587301587302	.	143240001	143600000	#4848FF	1	0.25
chr2	143600001	143840000	A.2.1.2.1.1.1.2.1	0.704081632653061	.	143600001	143840000	#FF9191	1	0.75
chr2	143840001	144120000	A.1.2.2.2.1.2.1.2.2	0.790249433106576	.	143840001	144120000	#FF4848	1	0.875
chr2	144120001	144200000	B.1.1.1.1.1.1.2.2.2.2	0.53968253968254	.	144120001	144200000	#DADAFF	1	0.5
chr2	144200001	144360000	A.2.2.1.2.1.2.2.1.2.2	0.600907029478458	.	144200001	144360000	#FFDADA	1	0.625
chr2	144360001	144920000	A.2.2.1.2.1.2.2.1.2.1	0.602040816326531	.	144360001	144920000	#FFDADA	1	0.625
chr2	144920001	145120000	A.1.2.1.1.2.2.1.1.2	0.880952380952381	.	144920001	145120000	#FF4848	1	0.875
chr2	145120001	145360000	A.2.1.2.2.2.2.1.2.1.2	0.648526077097506	.	145120001	145360000	#FF9191	1	0.75
chr2	145360001	145640000	B.2.1.1.1.2.1.1.1.2.1.1.1	0.291383219954649	.	145360001	145640000	#4848FF	1	0.25
chr2	145640001	146000000	B.2.2.1.1.1.2.2.2.2.1.1.2	0.107709750566893	.	145640001	146000000	#0000FF	1	0.125
chr2	146000001	146320000	B.2.1.1.2.2.2.2.1.1.2	0.219954648526077	.	146000001	146320000	#4848FF	1	0.25
chr2	146320001	146560000	B.2.1.1.1.1.1.1.2.1.2.1	0.327664399092971	.	146320001	146560000	#4848FF	1	0.25
chr2	146560001	146880000	B.2.2.1.1.1.1.2.2.2.2	0.124716553287982	.	146560001	146880000	#0000FF	1	0.125
chr2	146880001	147480000	B.2.2.2.1.1.2.2.2.1	0.0283446712018141	.	146880001	147480000	#0000FF	1	0.125
chr2	147480001	147720000	B.2.2.1.1.1.1.2.1.2.1	0.129251700680272	.	147480001	147720000	#0000FF	1	0.125
chr2	147720001	148000000	B.1.1.1.1.2.1.2.1.1	0.523809523809524	.	147720001	148000000	#DADAFF	1	0.5
chr2	148000001	148320000	A.2.2.2.2.2.1.2.1	0.55328798185941	.	148000001	148320000	#FFDADA	1	0.625
chr2	148320001	148440000	A.2.2.1.2.1.1.2.2.1	0.607709750566893	.	148320001	148440000	#FFDADA	1	0.625
chr2	148440001	148720000	A.2.2.1.2.1.2.2.1.1.1	0.604308390022676	.	148440001	148720000	#FFDADA	1	0.625
chr2	148720001	149000000	A.2.1.1.1.1.2.2.1.1	0.759637188208617	.	148720001	149000000	#FF9191	1	0.75
chr2	149000001	149520000	A.1.2.2.2.1.1.1.1	0.803854875283447	.	149000001	149520000	#FF4848	1	0.875
chr2	149520001	149680000	A.2.2.1.1.1.1.1.2.1.1	0.640589569160998	.	149520001	149680000	#FFDADA	1	0.625
chr2	149800001	149880000	A.2.2.1.1.1.1.1.2.1.1	0.640589569160998	.	149800001	149880000	#FFDADA	1	0.625
chr2	149880001	150120000	A.2.2.2.2.2.1.2.2	0.552154195011338	.	149880001	150120000	#FFDADA	1	0.625
chr2	150120001	150440000	B.1.2.2.2.1.1.1.1	0.360544217687075	.	150120001	150440000	#9191FF	1	0.375
chr2	150440001	150840000	B.2.2.1.1.2.2.1.1.2.2	0.0861678004535147	.	150440001	150840000	#0000FF	1	0.125
chr2	150840001	151000000	B.2.1.1.1.2.1.1.1.2.1.2.1	0.289115646258503	.	150840001	151000000	#4848FF	1	0.25
chr2	151000001	151600000	B.2.1.1.2.2.1.2.1.1.1	0.233560090702948	.	151000001	151600000	#4848FF	1	0.25
chr2	151600001	152120000	B.2.2.1.1.1.1.1.1	0.13265306122449	.	151600001	152120000	#0000FF	1	0.125
chr2	152120001	152360000	A.1.2.2.2.1.2.2.1	0.789115646258503	.	152120001	152360000	#FF4848	1	0.875
chr2	152360001	152600000	B.1.1.2.1.1.1.1.2.1	0.488662131519274	.	152360001	152600000	#DADAFF	1	0.5
chr2	152600001	152880000	A.2.1.2.1.1.2.1.2	0.698412698412698	.	152600001	152880000	#FF9191	1	0.75
chr2	152880001	153040000	A.1.2.2.2.1.2.1.2.1	0.791383219954649	.	152880001	153040000	#FF4848	1	0.875
chr2	153040001	153240000	A.2.2.1.1.1.1.1.2.1.2	0.639455782312925	.	153040001	153240000	#FFDADA	1	0.625
chr2	153240001	153600000	A.1.2.2.2.1.2.1.1	0.792517006802721	.	153240001	153600000	#FF4848	1	0.875
chr2	153600001	154000000	B.2.1.1.2.2.1.2.1.1.2	0.232426303854875	.	153600001	154000000	#4848FF	1	0.25
chr2	154000001	154160000	B.2.2.1.1.1.1.2.2.2.1	0.125850340136054	.	154000001	154160000	#0000FF	1	0.125
chr2	154160001	154440000	B.2.1.1.1.2.1.1.2.2	0.284580498866213	.	154160001	154440000	#4848FF	1	0.25
chr2	154440001	154800000	B.2.2.2.1.1.2.2.2.2	0.0272108843537415	.	154440001	154800000	#0000FF	1	0.125
chr2	154800001	154880000	B.2.1.1.1.2.1.1.2.1	0.285714285714286	.	154800001	154880000	#4848FF	1	0.25
chr2	154880001	155240000	B.2.2.2.1.1.2.2.1.1	0.0317460317460317	.	154880001	155240000	#0000FF	1	0.125
chr2	155240001	155520000	B.1.2.1.1.2.2.2.1.1.2.1.2	0.412698412698413	.	155240001	155520000	#9191FF	1	0.375
chr2	155520001	155600000	B.1.2.1.1.2.2.2.2	0.409297052154195	.	155520001	155600000	#9191FF	1	0.375
chr2	155600001	155960000	B.1.2.1.1.2.1.1.1	0.427437641723356	.	155600001	155960000	#9191FF	1	0.375
chr2	155960001	156160000	A.2.2.1.2.1.2.2.2	0.599773242630385	.	155960001	156160000	#FFDADA	1	0.625
chr2	156160001	156320000	B.2.1.1.1.1.2.1.2.1.2.2.1	0.304988662131519	.	156160001	156320000	#4848FF	1	0.25
chr2	156320001	156400000	B.1.2.2.2.2.2.1.1.1.2	0.342403628117914	.	156320001	156400000	#9191FF	1	0.375
chr2	156400001	156720000	B.2.1.1.1.1.2.1.2.1.2.2.2	0.303854875283447	.	156400001	156720000	#4848FF	1	0.25
chr2	156720001	156920000	B.2.1.1.2.1.2.1.2.2	0.251700680272109	.	156720001	156920000	#4848FF	1	0.25
chr2	156920001	157200000	B.1.2.1.1.2.2.1.2.2	0.417233560090703	.	156920001	157200000	#9191FF	1	0.375
chr2	157200001	157400000	A.1.2.1.1.2.2.2.2.1.2	0.876417233560091	.	157200001	157400000	#FF4848	1	0.875
chr2	157400001	157760000	B.1.2.2.2.2.2.2.2.1	0.336734693877551	.	157400001	157760000	#9191FF	1	0.375
chr2	157760001	157880000	B.2.1.1.1.1.2.1.2.1.1	0.308390022675737	.	157760001	157880000	#4848FF	1	0.25
chr2	157880001	158120000	B.1.2.1.1.2.2.2.1.1.1.1	0.41609977324263	.	157880001	158120000	#9191FF	1	0.375
chr2	158120001	158360000	A.1.2.1.1.2.2.1.2	0.879818594104308	.	158120001	158360000	#FF4848	1	0.875
chr2	158360001	158560000	B.1.2.1.1.2.2.2.1.1.2.2	0.41156462585034	.	158360001	158560000	#9191FF	1	0.375
chr2	158560001	158880000	B.2.1.1.1.2.1.1.1.2.1.2.2	0.287981859410431	.	158560001	158880000	#4848FF	1	0.25
chr2	158880001	159040000	B.2.1.1.1.1.1.1.2.2.1.1.1	0.325396825396825	.	158880001	159040000	#4848FF	1	0.25
chr2	159040001	159320000	B.2.1.1.2.1.2.2.1.1.2	0.248299319727891	.	159040001	159320000	#4848FF	1	0.25
chr2	159320001	159720000	B.1.1.1.1.1.2.2.1.2	0.532879818594104	.	159320001	159720000	#DADAFF	1	0.5
chr2	159720001	160120000	A.2.2.2.2.1.2.1.2	0.557823129251701	.	159720001	160120000	#FFDADA	1	0.625
chr2	160120001	160280000	A.2.1.1.1.1.2.2.2.1	0.757369614512472	.	160120001	160280000	#FF9191	1	0.75
chr2	160280001	160840000	A.1.1.1.1.2.2.1.2	0.993197278911565	.	160280001	160840000	#FF0000	1	1
chr2	160840001	161120000	B.1.1.1.1.1.2.2.2.2.2	0.529478458049887	.	160840001	161120000	#DADAFF	1	0.5
chr2	161120001	161440000	B.2.1.1.1.1.1.2.2.1.1	0.31859410430839	.	161120001	161440000	#4848FF	1	0.25
chr2	161440001	161560000	B.1.2.1.1.2.2.2.1.2	0.410430839002268	.	161440001	161560000	#9191FF	1	0.375
chr2	161560001	161920000	B.2.1.1.2.1.1.1.1.2	0.267573696145125	.	161560001	161920000	#4848FF	1	0.25
chr2	161920001	162080000	A.1.2.2.2.1.1.2.1.2.1.2.2	0.798185941043084	.	161920001	162080000	#FF4848	1	0.875
chr2	162080001	162280000	A.1.2.2.2.1.1.1.2	0.802721088435374	.	162080001	162280000	#FF4848	1	0.875
chr2	162280001	162440000	B.1.2.2.2.2.2.1.1.2	0.341269841269841	.	162280001	162440000	#9191FF	1	0.375
chr2	162440001	162840000	B.2.1.1.2.2.2.2.1.2.2	0.217687074829932	.	162440001	162840000	#4848FF	1	0.25
chr2	162840001	163120000	B.1.1.1.1.2.2.1.1.2.1	0.518140589569161	.	162840001	163120000	#DADAFF	1	0.5
chr2	163120001	163240000	A.2.2.1.2.1.1.2.1.1	0.609977324263039	.	163120001	163240000	#FFDADA	1	0.625
chr2	163240001	163520000	B.2.2.1.1.2.2.1.1.1.1	0.0895691609977324	.	163240001	163520000	#0000FF	1	0.125
chr2	163520001	163960000	B.2.1.1.2.1.2.2.1.2.2	0.246031746031746	.	163520001	163960000	#4848FF	1	0.25
chr2	163960001	164400000	B.2.2.1.1.2.1.1.2.1.1.2	0.0975056689342404	.	163960001	164400000	#0000FF	1	0.125
chr2	164400001	164520000	B.1.2.2.2.2.2.1.1.1.1	0.343537414965986	.	164400001	164520000	#9191FF	1	0.375
chr2	164520001	164760000	B.2.1.1.1.1.1.1.2.2.1.2.1	0.32312925170068	.	164520001	164760000	#4848FF	1	0.25
chr2	164760001	165160000	B.2.1.1.2.1.2.2.1.2.1	0.247165532879819	.	164760001	165160000	#4848FF	1	0.25
chr2	165160001	165400000	B.2.2.1.1.2.1.1.2.2.1	0.0952380952380952	.	165160001	165400000	#0000FF	1	0.125
chr2	165400001	165600000	B.2.1.1.2.2.1.2.1.2.1	0.231292517006803	.	165400001	165600000	#4848FF	1	0.25
chr2	165600001	165800000	B.2.1.1.2.2.1.2.1.2.2.1	0.23015873015873	.	165600001	165800000	#4848FF	1	0.25
chr2	165800001	166160000	B.2.1.1.2.2.1.2.1.2.2.2	0.229024943310658	.	165800001	166160000	#4848FF	1	0.25
chr2	166160001	166440000	B.2.1.1.1.1.1.1.2.1.2.2	0.326530612244898	.	166160001	166440000	#4848FF	1	0.25
chr2	166440001	166560000	B.1.1.1.1.2.2.1.1.2.2	0.517006802721088	.	166440001	166560000	#DADAFF	1	0.5
chr2	166560001	166840000	B.2.1.1.1.1.1.1.1.2	0.329931972789116	.	166560001	166840000	#4848FF	1	0.25
chr2	166840001	167080000	B.2.2.1.1.1.1.2.1.2.2	0.1281179138322	.	166840001	167080000	#0000FF	1	0.125
chr2	167080001	167280000	B.2.2.1.1.2.2.1.1.1.2	0.0884353741496599	.	167080001	167280000	#0000FF	1	0.125
chr2	167280001	167720000	B.2.2.2.1.1.2.2.1.2.2	0.0294784580498866	.	167280001	167720000	#0000FF	1	0.125
chr2	167720001	167800000	B.2.2.1.1.1.1.2.2.1	0.126984126984127	.	167720001	167800000	#0000FF	1	0.125
chr2	167800001	168600000	B.2.2.2.2.2.1	0.00566893424036281	.	167800001	168600000	#0000FF	1	0.125
chr2	168600001	169240000	B.2.1.1.2.2.1.2.2.2	0.224489795918367	.	168600001	169240000	#4848FF	1	0.25
chr2	169240001	169440000	A.1.1.2.1.2.2.1.1.2	0.953514739229025	.	169240001	169440000	#FF0000	1	1
chr2	169440001	169800000	A.2.2.1.1.1.2.1.1.2.2	0.625850340136054	.	169440001	169800000	#FFDADA	1	0.625
chr2	169800001	170120000	B.2.1.1.1.2.2.2.1	0.272108843537415	.	169800001	170120000	#4848FF	1	0.25
chr2	170120001	170320000	B.1.1.2.2.2.2.2.2.2	0.439909297052154	.	170120001	170320000	#DADAFF	1	0.5
chr2	170320001	170880000	A.1.1.1.1.2.2.2	0.992063492063492	.	170320001	170880000	#FF0000	1	1
chr2	170880001	171080000	A.1.1.2.1.2.2.1.2.2.2	0.950113378684807	.	170880001	171080000	#FF0000	1	1
chr2	171080001	171440000	A.1.2.2.2.2.1.2.1	0.776643990929705	.	171080001	171440000	#FF4848	1	0.875
chr2	171440001	171800000	A.2.1.1.1.1.1.1.2.2	0.764172335600907	.	171440001	171800000	#FF9191	1	0.75
chr2	171800001	172400000	A.1.1.1.1.1	1	.	171800001	172400000	#FF0000	1	1
chr2	172400001	172840000	A.1.1.2.1.2.2.1.2.1	0.952380952380952	.	172400001	172840000	#FF0000	1	1
chr2	172840001	173040000	A.2.1.2.1.2.1.2.2	0.683673469387755	.	172840001	173040000	#FF9191	1	0.75
chr2	173040001	173240000	B.1.2.1.1.1.1.2	0.433106575963719	.	173040001	173240000	#9191FF	1	0.375
chr2	173240001	173320000	B.1.1.1.1.1.2.1.2.1	0.536281179138322	.	173240001	173320000	#DADAFF	1	0.5
chr2	173320001	173600000	A.2.2.2.2.1.2.1.1.1	0.560090702947846	.	173320001	173600000	#FFDADA	1	0.625
chr2	173600001	173840000	B.1.2.1.1.1.2.2.1.1	0.430839002267574	.	173600001	173840000	#9191FF	1	0.375
chr2	173840001	174080000	A.2.2.1.1.1.2.1.2.1.1.2	0.623582766439909	.	173840001	174080000	#FFDADA	1	0.625
chr2	174080001	174280000	A.2.2.1.1.1.2.1.1.2.1	0.626984126984127	.	174080001	174280000	#FFDADA	1	0.625
chr2	174280001	174720000	B.1.2.2.2.1.2.1.1.1.2	0.353741496598639	.	174280001	174720000	#9191FF	1	0.375
chr2	174720001	175120000	A.1.2.1.1.1.2.2.1.1.1	0.897959183673469	.	174720001	175120000	#FF4848	1	0.875
chr2	175120001	175280000	A.2.1.1.1.2.2.1.1.2	0.748299319727891	.	175120001	175280000	#FF9191	1	0.75
chr2	175280001	175560000	A.1.2.1.1.2.2.2.1	0.878684807256236	.	175280001	175560000	#FF4848	1	0.875
chr2	175560001	175920000	B.1.1.2.1.1.1.1.2.2	0.487528344671202	.	175560001	175920000	#DADAFF	1	0.5
chr2	175920001	176080000	A.2.1.2.1.1.1.1.2	0.705215419501134	.	175920001	176080000	#FF9191	1	0.75
chr2	176080001	176520000	B.2.1.1.2.2.1.2.2.1.2	0.22562358276644	.	176080001	176520000	#4848FF	1	0.25
chr2	176520001	176760000	B.2.1.1.1.1.1.1.2.2.2	0.320861678004535	.	176520001	176760000	#4848FF	1	0.25
chr2	176760001	176880000	A.2.2.2.2.2.2.1.1.1	0.551020408163265	.	176760001	176880000	#FFDADA	1	0.625
chr2	176880001	177160000	B.1.1.2.1.1.2.2.2	0.478458049886621	.	176880001	177160000	#DADAFF	1	0.5
chr2	177160001	177360000	A.2.2.2.2.2.2.1.1.2.1	0.549886621315193	.	177160001	177360000	#FFDADA	1	0.625
chr2	177360001	177520000	B.1.1.2.1.1.1.1.1	0.489795918367347	.	177360001	177520000	#DADAFF	1	0.5
chr2	177520001	177720000	A.2.2.2.2.2.2.1.1.2.2	0.54875283446712	.	177520001	177720000	#FFDADA	1	0.625
chr2	177720001	178040000	A.2.1.1.1.1.1.1.1.1	0.768707482993197	.	177720001	178040000	#FF9191	1	0.75
chr2	178040001	178360000	A.1.2.1.1.2.2.1.1.1	0.882086167800454	.	178040001	178360000	#FF4848	1	0.875
chr2	178360001	178680000	A.2.1.1.1.1.1.2	0.763038548752835	.	178360001	178680000	#FF9191	1	0.75
chr2	178680001	178840000	B.1.2.2.2.2.2.1.2.1	0.340136054421769	.	178680001	178840000	#9191FF	1	0.375
chr2	178840001	178920000	B.1.2.2.2.2.2.1.2.2	0.339002267573696	.	178840001	178920000	#9191FF	1	0.375
chr2	178920001	179280000	B.1.1.1.1.1.2.1.2.2	0.535147392290249	.	178920001	179280000	#DADAFF	1	0.5
chr2	179280001	179560000	A.1.2.1.1.2.1.1.1.1	0.893424036281179	.	179280001	179560000	#FF4848	1	0.875
chr2	179560001	179800000	A.2.1.2.1.1.2.1.1.1.1	0.701814058956916	.	179560001	179800000	#FF9191	1	0.75
chr2	179800001	180000000	A.1.2.2.2.1.1.2.1.2.2.1	0.797052154195011	.	179800001	180000000	#FF4848	1	0.875
chr2	180000001	180160000	A.2.1.2.1.1.1.1.1	0.706349206349206	.	180000001	180160000	#FF9191	1	0.75
chr2	180160001	180320000	B.1.2.1.1.2.1.2.1.1	0.424036281179138	.	180160001	180320000	#9191FF	1	0.375
chr2	180320001	180640000	B.2.1.1.1.1.2.1.2.2.1	0.302721088435374	.	180320001	180640000	#4848FF	1	0.25
chr2	180640001	180880000	B.1.2.1.1.2.2.2.1.1.2.1.1	0.413832199546485	.	180640001	180880000	#9191FF	1	0.375
chr2	180880001	181240000	B.2.1.1.1.1.2.1.1.2	0.30952380952381	.	180880001	181240000	#4848FF	1	0.25
chr2	181240001	181600000	B.2.1.1.2.2.2.2.1.2.1	0.218820861678005	.	181240001	181600000	#4848FF	1	0.25
chr2	181600001	181800000	B.2.1.1.1.1.1.1.1.1.1.1	0.334467120181406	.	181600001	181800000	#4848FF	1	0.25
chr2	181800001	181960000	A.2.2.1.2.2.2.2.2	0.591836734693878	.	181800001	181960000	#FFDADA	1	0.625
chr2	181960001	182160000	A.2.1.1.1.2.2.2.2.2	0.742630385487528	.	181960001	182160000	#FF9191	1	0.75
chr2	182160001	182280000	A.2.1.1.1.2.1.1	0.755102040816326	.	182160001	182280000	#FF9191	1	0.75
chr2	182280001	182640000	A.2.2.1.2.1.1.1	0.611111111111111	.	182280001	182640000	#FFDADA	1	0.625
chr2	182640001	183000000	B.1.1.2.1.2.1.2.1	0.473922902494331	.	182640001	183000000	#DADAFF	1	0.5
chr2	183000001	183400000	B.2.2.1.1.2.1.1.1.2.2.1	0.100907029478458	.	183000001	183400000	#0000FF	1	0.125
chr2	183400001	183560000	B.1.2.1.1.2.2.2.1.1.1.2	0.414965986394558	.	183400001	183560000	#9191FF	1	0.375
chr2	183560001	183840000	B.1.1.2.1.2.2.1.1.2.1	0.470521541950113	.	183560001	183840000	#DADAFF	1	0.5
chr2	183840001	183920000	B.1.1.1.1.2.1.1.2.1.2	0.526077097505669	.	183840001	183920000	#DADAFF	1	0.5
chr2	183920001	184080000	A.2.2.1.2.1.1.2.2.2	0.606575963718821	.	183920001	184080000	#FFDADA	1	0.625
chr2	184080001	184440000	B.2.1.1.2.2.2.2.2.2	0.214285714285714	.	184080001	184440000	#4848FF	1	0.25
chr2	184440001	184760000	B.2.1.1.2.2.2.2.1.1.1	0.22108843537415	.	184440001	184760000	#4848FF	1	0.25
chr2	184760001	184920000	B.1.1.2.1.2.1.1.2.2	0.475056689342404	.	184760001	184920000	#DADAFF	1	0.5
chr2	184920001	185240000	B.2.1.1.1.1.1.1.2.1.1	0.328798185941043	.	184920001	185240000	#4848FF	1	0.25
chr2	185240001	185400000	B.1.1.2.1.2.1.1.2.1	0.476190476190476	.	185240001	185400000	#DADAFF	1	0.5
chr2	185400001	186000000	B.2.1.1.2.2.2.2.2.1.1	0.216553287981859	.	185400001	186000000	#4848FF	1	0.25
chr2	186000001	186200000	B.2.1.1.1.1.2.1.1.1.2.1.2	0.311791383219955	.	186000001	186200000	#4848FF	1	0.25
chr2	186200001	186440000	B.2.1.1.2.1.2.2.2.1.2.2.1	0.241496598639456	.	186200001	186440000	#4848FF	1	0.25
chr2	186440001	186880000	B.2.1.1.2.2.2.2.2.1.2	0.215419501133787	.	186440001	186880000	#4848FF	1	0.25
chr2	186880001	187160000	B.1.2.1.1.2.1.1.2.2	0.425170068027211	.	186880001	187160000	#9191FF	1	0.375
chr2	187160001	187360000	A.2.1.2.1.1.2.2.1.2.2	0.695011337868481	.	187160001	187360000	#FF9191	1	0.75
chr2	187360001	187600000	A.1.2.2.2.2.2.1.2.2	0.770975056689342	.	187360001	187600000	#FF4848	1	0.875
chr2	187600001	188360000	B.1.1.2.1.2.1.2.2	0.472789115646259	.	187600001	188360000	#DADAFF	1	0.5
chr2	188360001	188800000	B.2.1.1.2.1.2.2.1.1.1.2	0.249433106575964	.	188360001	188800000	#4848FF	1	0.25
chr2	188800001	189040000	B.2.1.1.1.1.2.1.1.1.2.1.1	0.312925170068027	.	188800001	189040000	#4848FF	1	0.25
chr2	189040001	189240000	B.2.1.1.1.1.1.1.2.2.1.2.2	0.321995464852608	.	189040001	189240000	#4848FF	1	0.25
chr2	189240001	189800000	B.2.2.1.1.2.1.1.2.1.2	0.0963718820861678	.	189240001	189800000	#0000FF	1	0.125
chr2	189800001	189920000	B.1.2.2.2.2.1.1.2	0.346938775510204	.	189800001	189920000	#9191FF	1	0.375
chr2	189920001	190320000	B.1.2.2.2.2.2.2.2.2	0.335600907029478	.	189920001	190320000	#9191FF	1	0.375
chr2	190320001	190520000	B.1.1.1.1.2.1.2.2.2	0.520408163265306	.	190320001	190520000	#DADAFF	1	0.5
chr2	190520001	190680000	A.1.2.2.2.2.1.2.2	0.775510204081633	.	190520001	190680000	#FF4848	1	0.875
chr2	190680001	190920000	A.1.2.2.2.2.2.1.2.1	0.772108843537415	.	190680001	190920000	#FF4848	1	0.875
chr2	190920001	191160000	A.1.2.2.2.1.1.2.1.2.1.2.1	0.799319727891156	.	190920001	191160000	#FF4848	1	0.875
chr2	191160001	191280000	A.1.2.2.2.1.1.2.1.2.1.1	0.800453514739229	.	191160001	191280000	#FF4848	1	0.875
chr2	191280001	191880000	A.1.1.1.1.2.2.1.1.1.1	0.996598639455782	.	191280001	191880000	#FF0000	1	1
chr2	191880001	192080000	A.2.1.2.1.1.2.2.1.2.1	0.696145124716553	.	191880001	192080000	#FF9191	1	0.75
chr2	192080001	192400000	B.1.1.2.1.2.2.1.1.2.2	0.469387755102041	.	192080001	192400000	#DADAFF	1	0.5
chr2	192400001	192600000	A.2.1.1.1.2.1.2.1	0.753968253968254	.	192400001	192600000	#FF9191	1	0.75
chr2	192600001	192760000	B.1.1.1.1.2.1.1.2.2	0.524943310657596	.	192600001	192760000	#DADAFF	1	0.5
chr2	192760001	192880000	A.2.1.2.1.1.2.2.2.1.2	0.692743764172336	.	192760001	192880000	#FF9191	1	0.75
chr2	192880001	193080000	B.1.1.2.1.2.2.1.2.1	0.468253968253968	.	192880001	193080000	#DADAFF	1	0.5
chr2	193080001	193520000	B.2.2.1.1.2.1.1.2.2.2	0.0941043083900227	.	193080001	193520000	#0000FF	1	0.125
chr2	193520001	193720000	B.2.1.1.2.1.2.2.2.1.2.1	0.242630385487528	.	193520001	193720000	#4848FF	1	0.25
chr2	193720001	194000000	B.2.1.1.2.1.2.2.2.1.1.1	0.244897959183673	.	193720001	194000000	#4848FF	1	0.25
chr2	194000001	194080000	B.2.1.1.1.1.2.1.1.1.1.2	0.3140589569161	.	194000001	194080000	#4848FF	1	0.25
chr2	194080001	194200000	B.2.1.1.2.1.2.2.2.1.2.2.2	0.240362811791383	.	194080001	194200000	#4848FF	1	0.25
chr2	194200001	194400000	B.2.1.1.1.1.1.1.1.1.1.2	0.333333333333333	.	194200001	194400000	#4848FF	1	0.25
chr2	194400001	194920000	B.2.2.1.1.2.1.1.2.1.1.1	0.0986394557823129	.	194400001	194920000	#0000FF	1	0.125
chr2	194920001	195120000	B.2.1.1.1.1.2.1.1.1.2.2	0.310657596371882	.	194920001	195120000	#4848FF	1	0.25
chr2	195120001	195360000	B.2.1.1.1.1.2.1.1.1.1.1	0.315192743764172	.	195120001	195360000	#4848FF	1	0.25
chr2	195360001	195520000	B.1.2.2.2.2.1.1.1.1	0.349206349206349	.	195360001	195520000	#9191FF	1	0.375
chr2	195520001	195800000	B.1.2.1.1.2.1.2.2.2	0.420634920634921	.	195520001	195800000	#9191FF	1	0.375
chr2	195800001	196240000	B.1.1.2.1.2.1.1.1	0.477324263038549	.	195800001	196240000	#DADAFF	1	0.5
chr2	196240001	196400000	A.2.1.2.1.1.2.2.1.1	0.697278911564626	.	196240001	196400000	#FF9191	1	0.75
chr2	196400001	196560000	A.2.1.1.1.2.1.2.2.1	0.752834467120181	.	196400001	196560000	#FF9191	1	0.75
chr2	196560001	196960000	B.1.1.1.1.2.1.2.1.2	0.522675736961451	.	196560001	196960000	#DADAFF	1	0.5
chr2	196960001	197120000	A.1.2.1.1.2.1.2.1.2	0.885487528344671	.	196960001	197120000	#FF4848	1	0.875
chr2	197120001	197520000	A.1.2.2.2.1.1.2.1.2.2.2	0.795918367346939	.	197120001	197520000	#FF4848	1	0.875
chr2	197520001	197880000	A.1.2.1.1.2.2.2.2.1.1	0.877551020408163	.	197520001	197880000	#FF4848	1	0.875
chr2	197880001	198000000	A.2.1.1.1.2.2.2.1.1	0.746031746031746	.	197880001	198000000	#FF9191	1	0.75
chr2	198000001	198200000	A.1.1.2.1.1.1.2.1.1.1	0.973922902494331	.	198000001	198200000	#FF0000	1	1
chr2	198200001	198600000	A.1.1.2.1.1.1.2.1.1.2	0.972789115646258	.	198200001	198600000	#FF0000	1	1
chr2	198600001	198680000	A.2.2.1.2.2.2.2.1.1	0.594104308390023	.	198600001	198680000	#FFDADA	1	0.625
chr2	198680001	199000000	A.2.1.1.1.1.2.1.1	0.761904761904762	.	198680001	199000000	#FF9191	1	0.75
chr2	199000001	199240000	B.1.2.1.1.1.1.1.1.2.2	0.436507936507937	.	199000001	199240000	#9191FF	1	0.375
chr2	199240001	199560000	B.2.2.1.1.2.1.1.1.2.1	0.102040816326531	.	199240001	199560000	#0000FF	1	0.125
chr2	199560001	199720000	B.1.2.1.1.2.1.2.1.2	0.422902494331066	.	199560001	199720000	#9191FF	1	0.375
chr2	199720001	200440000	B.2.1.1.1.1.2.1.2.2.2.2	0.300453514739229	.	199720001	200440000	#4848FF	1	0.25
chr2	200440001	200720000	B.1.1.2.1.1.1.2.2.2.1	0.484126984126984	.	200440001	200720000	#DADAFF	1	0.5
chr2	200720001	201160000	B.1.1.2.1.1.1.2.1	0.486394557823129	.	200720001	201160000	#DADAFF	1	0.5
chr2	201160001	201360000	A.2.1.1.1.1.2.1.2	0.760770975056689	.	201160001	201360000	#FF9191	1	0.75
chr2	201360001	201680000	A.1.2.1.1.2.2.2.2.2	0.875283446712018	.	201360001	201680000	#FF4848	1	0.875
chr2	201680001	202080000	A.1.1.1.1.2.2.1.1.2	0.994331065759637	.	201680001	202080000	#FF0000	1	1
chr2	202080001	202320000	A.1.2.2.2.2.1.1.1.2.1.1.1	0.784580498866213	.	202080001	202320000	#FF4848	1	0.875
chr2	202320001	202480000	A.2.2.1.1.1.2.1.2.1.1.1	0.624716553287982	.	202320001	202480000	#FFDADA	1	0.625
chr2	202480001	202880000	A.1.2.2.2.2.1.1.1.2.2	0.780045351473923	.	202480001	202880000	#FF4848	1	0.875
chr2	202880001	203080000	A.2.1.1.1.1.1.1.1.2.1	0.767573696145125	.	202880001	203080000	#FF9191	1	0.75
chr2	203080001	203600000	A.1.1.1.1.2.2.1.1.1.2	0.99546485260771	.	203080001	203600000	#FF0000	1	1
chr2	203600001	203800000	A.1.2.2.2.2.1.1.1.2.1.1.2.2	0.782312925170068	.	203600001	203800000	#FF4848	1	0.875
chr2	203800001	204040000	A.1.2.1.1.2.1.1.1.2.2	0.891156462585034	.	203800001	204040000	#FF4848	1	0.875
chr2	204040001	204320000	A.1.1.2.1.2.2.1.2.2.1	0.95124716553288	.	204040001	204320000	#FF0000	1	1
chr2	204320001	204800000	A.2.2.1.1.1.2.2	0.620181405895692	.	204320001	204800000	#FFDADA	1	0.625
chr2	204800001	204880000	B.1.1.1.1.2.1.1.1	0.528344671201814	.	204800001	204880000	#DADAFF	1	0.5
chr2	204880001	205120000	B.1.2.1.1.1.2.2.1.2	0.429705215419501	.	204880001	205120000	#9191FF	1	0.375
chr2	205120001	205320000	B.2.1.1.2.1.1.2.1.2	0.261904761904762	.	205120001	205320000	#4848FF	1	0.25
chr2	205320001	205520000	B.2.1.1.2.1.2.1.2.1	0.252834467120181	.	205320001	205520000	#4848FF	1	0.25
chr2	205520001	205760000	B.2.1.1.2.1.1.1.1.1.2	0.268707482993197	.	205520001	205760000	#4848FF	1	0.25
chr2	205760001	205920000	B.2.1.1.1.1.2.2.2.2.1.1	0.295918367346939	.	205760001	205920000	#4848FF	1	0.25
chr2	205920001	206520000	B.2.2.1.1.2.2.2.2.1	0.0827664399092971	.	205920001	206520000	#0000FF	1	0.125
chr2	206520001	206840000	B.1.1.1.1.2.2.1.2.2	0.514739229024943	.	206520001	206840000	#DADAFF	1	0.5
chr2	206840001	207000000	A.1.2.2.2.2.1.1.1.2.1.1.2.1	0.783446712018141	.	206840001	207000000	#FF4848	1	0.875
chr2	207000001	207200000	A.2.1.2.1.1.2.2.2.1.1	0.693877551020408	.	207000001	207200000	#FF9191	1	0.75
chr2	207200001	207400000	A.2.2.2.2.1.1.2.2	0.561224489795918	.	207200001	207400000	#FFDADA	1	0.625
chr2	207400001	207600000	B.1.1.1.1.2.1.2.2.1	0.521541950113379	.	207400001	207600000	#DADAFF	1	0.5
chr2	207600001	207720000	A.2.2.1.2.2.2.2.1.2	0.59297052154195	.	207600001	207720000	#FFDADA	1	0.625
chr2	207720001	207920000	B.1.2.1.1.1.1.1.1.2.1	0.437641723356009	.	207720001	207920000	#9191FF	1	0.375
chr2	207920001	208400000	A.1.2.2.2.1.1.2.2.1	0.794784580498866	.	207920001	208400000	#FF4848	1	0.875
chr2	208400001	208640000	A.1.1.2.1.1.1.2.1.2	0.971655328798186	.	208400001	208640000	#FF0000	1	1
chr2	208640001	208800000	A.2.1.2.1.1.2.1.1.2	0.699546485260771	.	208640001	208800000	#FF9191	1	0.75
chr2	208800001	209000000	A.2.1.2.1.1.2.1.1.1.2	0.700680272108844	.	208800001	209000000	#FF9191	1	0.75
chr2	209000001	209240000	A.1.2.2.2.1.1.2.2.2	0.793650793650794	.	209000001	209240000	#FF4848	1	0.875
chr2	209240001	209560000	B.2.1.1.1.1.1.1.2.2.1.1.2	0.324263038548753	.	209240001	209560000	#4848FF	1	0.25
chr2	209560001	210080000	B.2.2.1.1.2.2.2.1	0.0839002267573696	.	209560001	210080000	#0000FF	1	0.125
chr2	210080001	210520000	B.2.1.1.2.1.2.2.1.1.1.1	0.250566893424036	.	210080001	210520000	#4848FF	1	0.25
chr2	210520001	210840000	B.2.1.1.2.1.2.2.2.2.1	0.239229024943311	.	210520001	210840000	#4848FF	1	0.25
chr2	210840001	211080000	A.2.2.1.2.1.1.2.1.2	0.608843537414966	.	210840001	211080000	#FFDADA	1	0.625
chr2	211080001	211240000	B.2.1.1.2.1.2.1.1.1.1.1	0.257369614512472	.	211080001	211240000	#4848FF	1	0.25
chr2	211240001	211440000	B.1.1.2.1.2.2.1.2.2	0.467120181405896	.	211240001	211440000	#DADAFF	1	0.5
chr2	211440001	211680000	B.2.1.1.1.1.2.1.2.1.2.1.2	0.306122448979592	.	211440001	211680000	#4848FF	1	0.25
chr2	211680001	211840000	B.2.1.1.1.1.2.2.2.2.2	0.293650793650794	.	211680001	211840000	#4848FF	1	0.25
chr2	211840001	212200000	B.2.2.1.1.2.1.1.1.1.1	0.104308390022676	.	211840001	212200000	#0000FF	1	0.125
chr2	212200001	212440000	B.2.1.1.2.1.2.1.1.1.2	0.255102040816327	.	212200001	212440000	#4848FF	1	0.25
chr2	212440001	212600000	B.2.1.1.2.1.2.1.1.1.1.2	0.256235827664399	.	212440001	212600000	#4848FF	1	0.25
chr2	212600001	212760000	B.2.1.1.1.1.2.2.2.2.1.2	0.294784580498866	.	212600001	212760000	#4848FF	1	0.25
chr2	212760001	213000000	B.2.1.1.1.1.2.1.2.1.2.1.1	0.307256235827664	.	212760001	213000000	#4848FF	1	0.25
chr2	213000001	213120000	B.2.1.1.1.1.1.1.1.1.2.1	0.332199546485261	.	213000001	213120000	#4848FF	1	0.25
chr2	213120001	213480000	B.2.1.1.2.1.2.2.2.2.2	0.238095238095238	.	213120001	213480000	#4848FF	1	0.25
chr2	213480001	213880000	A.2.1.2.1.1.2.2.2.2.2	0.69047619047619	.	213480001	213880000	#FF9191	1	0.75
chr2	213880001	214000000	A.1.2.1.1.2.1.2.1.1.2	0.886621315192744	.	213880001	214000000	#FF4848	1	0.875
chr2	214000001	214080000	A.1.2.2.2.2.2.2	0.76984126984127	.	214000001	214080000	#FF4848	1	0.875
chr2	214080001	214400000	A.2.2.2.2.2.2.1.2	0.547619047619048	.	214080001	214400000	#FFDADA	1	0.625
chr2	214400001	214520000	B.1.1.1.1.2.1.1.2.1.1	0.527210884353742	.	214400001	214520000	#DADAFF	1	0.5
chr2	214520001	214680000	A.2.2.1.2.2.1.2.1	0.59750566893424	.	214520001	214680000	#FFDADA	1	0.625
chr2	214680001	214920000	B.1.2.1.1.2.1.2.2.1	0.421768707482993	.	214680001	214920000	#9191FF	1	0.375
chr2	214920001	215120000	B.1.2.2.2.2.1.1.1.2	0.348072562358277	.	214920001	215120000	#9191FF	1	0.375
chr2	215120001	215400000	B.1.2.2.2.2.1.2.1	0.345804988662131	.	215120001	215400000	#9191FF	1	0.375
chr2	215400001	215560000	A.2.2.2.2.2.2.2	0.546485260770975	.	215400001	215560000	#FFDADA	1	0.625
chr2	215560001	215680000	A.2.1.1.1.2.2.2.1.2	0.744897959183674	.	215560001	215680000	#FF9191	1	0.75
chr2	215680001	215880000	A.2.1.2.1.1.2.2.2.2.1	0.691609977324263	.	215680001	215880000	#FF9191	1	0.75
chr2	215880001	216160000	A.2.2.1.2.2.1.2.2	0.596371882086168	.	215880001	216160000	#FFDADA	1	0.625
chr2	216160001	216320000	A.2.1.1.1.2.2.1.1.1.2	0.749433106575964	.	216160001	216320000	#FF9191	1	0.75
chr2	216320001	216960000	A.1.2.1.1.2.1.1.1.2.1	0.892290249433107	.	216320001	216960000	#FF4848	1	0.875
chr2	216960001	217360000	A.1.1.2.1.1.2.2	0.96031746031746	.	216960001	217360000	#FF0000	1	1
chr2	217360001	217560000	A.2.2.2.2.1.1.1.2	0.565759637188209	.	217360001	217560000	#FFDADA	1	0.625
chr2	217560001	217880000	B.1.2.1.1.1.1.1.1.1	0.438775510204082	.	217560001	217880000	#9191FF	1	0.375
chr2	217880001	218160000	A.2.2.2.2.1.1.2.1.2.1	0.563492063492063	.	217880001	218160000	#FFDADA	1	0.625
chr2	218160001	218360000	B.1.1.2.1.1.2.2.1	0.479591836734694	.	218160001	218360000	#DADAFF	1	0.5
chr2	218360001	218640000	B.1.2.2.2.1.2.2	0.350340136054422	.	218360001	218640000	#9191FF	1	0.375
chr2	218640001	219080000	A.2.1.2.1.2.1.2.1	0.684807256235828	.	218640001	219080000	#FF9191	1	0.75
chr2	219080001	219320000	A.1.1.2.1.1.1.2.2.2	0.965986394557823	.	219080001	219320000	#FF0000	1	1
chr2	219320001	219520000	A.1.1.2.1.1.2.1.2.1.2	0.962585034013605	.	219320001	219520000	#FF0000	1	1
chr2	219520001	219840000	A.1.2.1.1.2.1.1.2.2	0.888888888888889	.	219520001	219840000	#FF4848	1	0.875
chr2	219840001	220040000	A.2.1.2.1.2.1.1.2.2.1	0.687074829931973	.	219840001	220040000	#FF9191	1	0.75
chr2	220040001	220240000	A.1.2.2.2.2.1.1.1.2.1.2	0.781179138321995	.	220040001	220240000	#FF4848	1	0.875
chr2	220240001	220560000	A.2.1.1.1.1.1.1.1.2.2	0.766439909297052	.	220240001	220560000	#FF9191	1	0.75
chr2	220560001	220880000	B.2.1.1.1.1.1.2.1	0.319727891156463	.	220560001	220880000	#4848FF	1	0.25
chr2	220880001	221000000	B.2.1.1.1.1.2.2.2.1.2	0.297052154195011	.	220880001	221000000	#4848FF	1	0.25
chr2	221000001	221440000	B.2.2.1.1.2.2.2.2.2	0.0816326530612245	.	221000001	221440000	#0000FF	1	0.125
chr2	221440001	221840000	B.2.1.1.2.1.1.2.1.1.2	0.263038548752834	.	221440001	221840000	#4848FF	1	0.25
chr2	221840001	222440000	B.1.1.1.1.2.2.1.1.1	0.519274376417234	.	221840001	222440000	#DADAFF	1	0.5
chr2	222440001	222880000	B.2.2.1.1.2.1.2.1	0.0929705215419501	.	222440001	222880000	#0000FF	1	0.125
chr2	222880001	223200000	B.2.1.1.2.1.1.1.2.1	0.266439909297052	.	222880001	223200000	#4848FF	1	0.25
chr2	223200001	223520000	A.2.1.1.1.2.2.1.1.1.1	0.750566893424036	.	223200001	223520000	#FF9191	1	0.75
chr2	223520001	223840000	A.2.1.1.1.2.2.2.2.1	0.743764172335601	.	223520001	223840000	#FF9191	1	0.75
chr2	223840001	224120000	B.2.1.1.1.1.1.2.2.1.2	0.317460317460317	.	223840001	224120000	#4848FF	1	0.25
chr2	224120001	224320000	B.2.1.1.2.1.1.2.2.1.1	0.260770975056689	.	224120001	224320000	#4848FF	1	0.25
chr2	224320001	224640000	B.1.2.2.2.2.2.2.1	0.337868480725624	.	224320001	224640000	#9191FF	1	0.375
chr2	224640001	224840000	A.1.2.2.2.2.2.1.1.2	0.773242630385488	.	224640001	224840000	#FF4848	1	0.875
chr2	224840001	225160000	B.1.2.1.1.1.2.1	0.431972789115646	.	224840001	225160000	#9191FF	1	0.375
chr2	225160001	225360000	A.2.2.1.2.2.1.1	0.598639455782313	.	225160001	225360000	#FFDADA	1	0.625
chr2	225360001	225480000	A.1.2.1.1.2.1.2.1.1.1	0.887755102040816	.	225360001	225480000	#FF4848	1	0.875
chr2	225480001	225720000	A.2.1.2.1.2.1.1.2.1	0.688208616780045	.	225480001	225720000	#FF9191	1	0.75
chr2	225720001	225920000	A.1.2.1.1.2.1.2.2.1	0.884353741496599	.	225720001	225920000	#FF4848	1	0.875
chr2	225920001	226160000	B.1.2.1.1.2.1.1.2.1	0.426303854875283	.	225920001	226160000	#9191FF	1	0.375
chr2	226160001	226560000	B.2.1.1.2.1.1.1.2.2	0.26530612244898	.	226160001	226560000	#4848FF	1	0.25
chr2	226560001	227000000	B.2.2.1.1.2.1.1.1.1.2	0.103174603174603	.	226560001	227000000	#0000FF	1	0.125
chr2	227000001	227120000	B.2.1.1.1.1.1.1.1.1.2.2	0.331065759637188	.	227000001	227120000	#4848FF	1	0.25
chr2	227120001	227640000	B.2.1.1.2.1.1.2.2.2	0.258503401360544	.	227120001	227640000	#4848FF	1	0.25
chr2	227640001	227840000	A.2.1.1.1.2.1.2.2.2	0.751700680272109	.	227640001	227840000	#FF9191	1	0.75
chr2	227840001	228240000	B.1.1.2.1.1.1.2.2.2.2	0.482993197278912	.	227840001	228240000	#DADAFF	1	0.5
chr2	228240001	228440000	A.1.2.1.1.2.1.2.2.2	0.883219954648526	.	228240001	228440000	#FF4848	1	0.875
chr2	228440001	228760000	A.2.2.1.2.2.2.1	0.595238095238095	.	228440001	228760000	#FFDADA	1	0.625
chr2	228760001	229080000	B.2.1.1.2.1.2.2.2.1.1.2	0.243764172335601	.	228760001	229080000	#4848FF	1	0.25
chr2	229080001	229200000	B.1.2.2.2.2.1.2.2	0.344671201814059	.	229080001	229200000	#9191FF	1	0.375
chr2	229200001	229560000	B.2.1.1.1.1.2.2.1	0.299319727891156	.	229200001	229560000	#4848FF	1	0.25
chr2	229560001	229920000	B.2.2.1.1.2.1.1.1.2.2.2	0.0997732426303855	.	229560001	229920000	#0000FF	1	0.125
chr2	229920001	230040000	B.2.1.1.2.1.2.1.1.2	0.253968253968254	.	229920001	230040000	#4848FF	1	0.25
chr2	230040001	230120000	B.2.1.1.1.1.2.2.2.1.1	0.298185941043084	.	230040001	230120000	#4848FF	1	0.25
chr2	230120001	230640000	B.2.1.1.2.1.1.1.1.1.1	0.26984126984127	.	230120001	230640000	#4848FF	1	0.25
chr2	230640001	231040000	A.1.1.2.1.1.1.2.2.1.1.1	0.970521541950113	.	230640001	231040000	#FF0000	1	1
chr2	231040001	231280000	A.1.1.2.1.1.1.2.2.1.1.2.2	0.968253968253968	.	231040001	231280000	#FF0000	1	1
chr2	231280001	231320000	A.1.1.2.1.1.2.1.1	0.964852607709751	.	231280001	231320000	#FF0000	1	1
chr2	231360001	231480000	A.1.1.2.1.1.2.1.1	0.964852607709751	.	231360001	231480000	#FF0000	1	1
chr2	231480001	231680000	A.1.1.2.1.1.2.1.2.2	0.961451247165533	.	231480001	231680000	#FF0000	1	1
chr2	231680001	231880000	A.1.1.2.1.1.2.1.2.1.1	0.963718820861678	.	231680001	231880000	#FF0000	1	1
chr2	231880001	232040000	A.1.2.2.2.2.1.1.1.1	0.785714285714286	.	231880001	232040000	#FF4848	1	0.875
chr2	232040001	232280000	A.1.1.2.1.1.1.2.2.1.1.2.1	0.969387755102041	.	232040001	232280000	#FF0000	1	1
chr2	232320001	232360000	A.1.1.2.1.1.1.2.2.1.1.2.1	0.969387755102041	.	232320001	232360000	#FF0000	1	1
chr2	232360001	232640000	A.1.1.2.1.1.1.2.2.1.2	0.967120181405896	.	232360001	232640000	#FF0000	1	1
chr2	232640001	232840000	A.2.1.2.1.2.1.1.1	0.689342403628118	.	232640001	232840000	#FF9191	1	0.75
chr2	232840001	233160000	A.1.2.2.2.2.1.1.2.2	0.777777777777778	.	232840001	233160000	#FF4848	1	0.875
chr2	233160001	233400000	A.2.2.1.1.1.2.1.2.1.2	0.622448979591837	.	233160001	233400000	#FFDADA	1	0.625
chr2	233400001	233560000	A.2.1.1.1.2.2.1.2	0.747165532879819	.	233400001	233560000	#FF9191	1	0.75
chr2	233560001	233880000	A.1.2.2.1.2.2.2.2	0.804988662131519	.	233560001	233880000	#FF4848	1	0.875
chr2	233880001	234000000	A.1.2.1.1.1.1.1.2.2	0.903628117913832	.	233880001	234000000	#FF4848	1	0.875
chr2	234080001	234280000	A.1.2.1.1.1.1.1.2.2	0.903628117913832	.	234080001	234280000	#FF4848	1	0.875
chr2	234280001	234480000	A.1.2.1.1.2.1.1.2.1	0.890022675736961	.	234280001	234480000	#FF4848	1	0.875
chr2	234480001	234840000	A.2.2.2.2.1.1.2.1.1	0.564625850340136	.	234480001	234840000	#FFDADA	1	0.625
chr2	234840001	235040000	B.1.2.2.2.1.2.1.1.1.1	0.354875283446712	.	234840001	235040000	#9191FF	1	0.375
chr2	235040001	235240000	B.1.1.2.2.2.2.1.2	0.447845804988662	.	235040001	235240000	#DADAFF	1	0.5
chr2	235240001	235440000	B.1.1.2.1.1.2.1.2	0.480725623582766	.	235240001	235440000	#DADAFF	1	0.5
chr2	235440001	235800000	B.2.2.1.1.2.1.2.2.1	0.0918367346938776	.	235440001	235800000	#0000FF	1	0.125
chr2	235800001	236080000	B.2.1.1.2.1.1.2.2.1.2	0.259637188208617	.	235800001	236080000	#4848FF	1	0.25
chr2	236080001	236240000	B.2.1.1.2.1.1.2.1.1.1	0.264172335600907	.	236080001	236240000	#4848FF	1	0.25
chr2	236240001	236640000	B.2.2.1.1.2.1.2.2.2	0.090702947845805	.	236240001	236640000	#0000FF	1	0.125
chr2	236640001	236920000	B.1.2.2.2.1.2.1.2	0.351473922902494	.	236640001	236920000	#9191FF	1	0.375
chr2	236920001	237200000	B.2.1.1.1.1.1.2.2.2	0.316326530612245	.	236920001	237200000	#4848FF	1	0.25
chr2	237200001	237400000	B.1.2.1.1.1.1.1.2.2	0.434240362811791	.	237200001	237400000	#9191FF	1	0.375
chr2	237400001	237560000	A.2.1.2.1.2.2	0.682539682539683	.	237400001	237560000	#FF9191	1	0.75
chr2	237560001	238000000	B.1.2.1.2.2.1.2.1	0.388888888888889	.	237560001	238000000	#9191FF	1	0.375
chr2	238000001	238360000	B.1.2.1.1.1.2.2.2	0.428571428571429	.	238000001	238360000	#9191FF	1	0.375
chr2	238360001	238520000	A.2.2.1.1.1.2.1.1.1.1	0.629251700680272	.	238360001	238520000	#FFDADA	1	0.625
chr2	238520001	238800000	A.1.2.2.2.2.2.1.1.1	0.77437641723356	.	238520001	238800000	#FF4848	1	0.875
chr2	238800001	239200000	A.1.2.1.1.1.1.1.2.1	0.904761904761905	.	238800001	239200000	#FF4848	1	0.875
chr2	239200001	239360000	A.2.2.2.2.1.1.1.1	0.566893424036281	.	239200001	239360000	#FFDADA	1	0.625
chr2	239360001	239800000	B.1.2.2.2.1.2.1.1.2	0.352607709750567	.	239360001	239800000	#9191FF	1	0.375
chr2	239840001	239880000	B.1.2.2.2.1.2.1.1.2	0.352607709750567	.	239840001	239880000	#9191FF	1	0.375
chr2	239880001	240160000	B.1.1.2.1.1.2.1.1	0.481859410430839	.	239880001	240160000	#DADAFF	1	0.5
chr2	240160001	240360000	A.2.2.1.1.1.2.1.1.1.2	0.6281179138322	.	240160001	240360000	#FFDADA	1	0.625
chr2	240360001	240640000	B.1.2.1.1.1.1.1.2.1	0.435374149659864	.	240360001	240640000	#9191FF	1	0.375
chr2	240640001	240760000	B.1.1.1.1.2.2.1.2.1	0.515873015873016	.	240640001	240760000	#DADAFF	1	0.5
chr2	240800001	240960000	B.1.1.1.1.2.2.1.2.1	0.515873015873016	.	240800001	240960000	#DADAFF	1	0.5
chr2	240960001	241200000	A.2.2.2.2.1.1.2.1.2.2	0.562358276643991	.	240960001	241200000	#FFDADA	1	0.625
chr2	241200001	241400000	B.1.2.1.2.2.1.2.2	0.387755102040816	.	241200001	241400000	#9191FF	1	0.375
chr2	241400001	241600000	A.1.2.2.2.2.1.1.2.1	0.77891156462585	.	241400001	241600000	#FF4848	1	0.875
chr2	241600001	241960000	A.2.2.1.1.1.2.1.2.2	0.621315192743764	.	241600001	241960000	#FFDADA	1	0.625
chr2	242840001	242880000	A.2.1.2.1.2.1.1.2.2.2	0.6859410430839	.	242840001	242880000	#FF9191	1	0.75
chr2	242920001	243080000	A.2.1.2.1.2.1.1.2.2.2	0.6859410430839	.	242920001	243080000	#FF9191	1	0.75
chr3	40001	360000	A.2.2.1.1.2.2.1	0.628939828080229	.	40001	360000	#FFDADA	1	0.625
chr3	360001	840000	B.1.2.2.1.1.2.1.2	0.362464183381089	.	360001	840000	#9191FF	1	0.375
chr3	840001	1200000	B.2.2.1.2.2.2.2.1.1.1	0.0558739255014327	.	840001	1200000	#0000FF	1	0.125
chr3	1200001	1840000	B.2.2.2.2.1.1.2.1	0.0100286532951289	.	1200001	1840000	#0000FF	1	0.125
chr3	1840001	1920000	B.2.1.1.1.1.1.1.2.1.2	0.275071633237822	.	1840001	1920000	#4848FF	1	0.25
chr3	1920001	2200000	B.2.1.2.2.2.2.2.2.1.2.1	0.124641833810888	.	1920001	2200000	#4848FF	1	0.25
chr3	2200001	2320000	B.1.2.2.1.1.2.1.1.2.1.1	0.36676217765043	.	2200001	2320000	#9191FF	1	0.375
chr3	2320001	2520000	B.1.1.2.2.1.2.1	0.464183381088825	.	2320001	2520000	#DADAFF	1	0.5
chr3	2520001	3080000	B.1.1.2.2.1.1.1	0.468481375358166	.	2520001	3080000	#DADAFF	1	0.5
chr3	3080001	3240000	A.2.1.1.2.1.2.2.1	0.706303724928367	.	3080001	3240000	#FF9191	1	0.75
chr3	3240001	3600000	B.2.1.2.2.1.1.2.2.2	0.156160458452722	.	3240001	3600000	#4848FF	1	0.25
chr3	3600001	4360000	B.2.2.1.2.2.1.1.2.2.1.1	0.0644699140401146	.	3600001	4360000	#0000FF	1	0.125
chr3	4360001	4720000	A.1.2.2.2.1.1.2.2.1	0.782234957020057	.	4360001	4720000	#FF4848	1	0.875
chr3	4720001	4960000	A.1.1.1.1.1.2.1.1	0.995702005730659	.	4720001	4960000	#FF0000	1	1
chr3	4960001	5160000	A.1.2.1.2.1.2.2.2.2	0.848137535816619	.	4960001	5160000	#FF4848	1	0.875
chr3	5160001	5240000	A.1.2.1.2.1.2.2.1.2	0.851002865329513	.	5160001	5240000	#FF4848	1	0.875
chr3	5240001	5600000	A.2.2.2.2.1.1.2.1.2	0.564469914040115	.	5240001	5600000	#FFDADA	1	0.625
chr3	5600001	5760000	B.1.1.2.2.1.2.2.1.2.1	0.461318051575931	.	5600001	5760000	#DADAFF	1	0.5
chr3	5760001	6120000	A.2.2.2.2.1.1.2.1.1	0.565902578796562	.	5760001	6120000	#FFDADA	1	0.625
chr3	6120001	6440000	A.2.1.1.1.1.1.2.2.2.2	0.743553008595988	.	6120001	6440000	#FF9191	1	0.75
chr3	6440001	6640000	A.2.2.2.2.1.2.2.1	0.55730659025788	.	6440001	6640000	#FFDADA	1	0.625
chr3	6640001	6880000	A.2.1.1.1.1.2.2	0.736389684813754	.	6640001	6880000	#FF9191	1	0.75
chr3	6880001	7320000	B.1.2.1.2.2.1.1.1	0.393982808022923	.	6880001	7320000	#9191FF	1	0.375
chr3	7320001	7640000	B.2.1.2.2.1.1.1.1.1	0.170487106017192	.	7320001	7640000	#4848FF	1	0.25
chr3	7640001	7840000	B.2.1.2.2.1.2.2.1.1	0.146131805157593	.	7640001	7840000	#4848FF	1	0.25
chr3	7840001	8000000	B.2.1.2.2.1.2.2.2.1.1	0.143266475644699	.	7840001	8000000	#4848FF	1	0.25
chr3	8000001	8160000	B.2.1.2.2.1.1.1.2.2.1.1	0.164756446991404	.	8000001	8160000	#4848FF	1	0.25
chr3	8160001	8480000	B.2.1.2.2.1.1.2.1	0.160458452722063	.	8160001	8480000	#4848FF	1	0.25
chr3	8480001	8760000	A.2.2.2.2.2.1.1	0.553008595988539	.	8480001	8760000	#FFDADA	1	0.625
chr3	8760001	8920000	A.2.2.1.2.2.1.2.1.1.1	0.616045845272206	.	8760001	8920000	#FFDADA	1	0.625
chr3	8920001	9400000	A.2.1.1.2.1.1.2.2.1.1	0.713467048710602	.	8920001	9400000	#FF9191	1	0.75
chr3	9400001	9520000	A.1.2.1.2.2.1.1.1.1	0.846704871060172	.	9400001	9520000	#FF4848	1	0.875
chr3	9520001	9760000	A.2.1.1.2.2.2.1.1.1.2	0.696275071633238	.	9520001	9760000	#FF9191	1	0.75
chr3	9760001	10160000	A.1.1.1.2.2.1.1	0.967048710601719	.	9760001	10160000	#FF0000	1	1
chr3	10160001	10360000	A.1.1.1.2.2.2.2	0.961318051575931	.	10160001	10360000	#FF0000	1	1
chr3	10360001	10600000	B.1.1.1.1.2.1.2.1.2	0.524355300859599	.	10360001	10600000	#DADAFF	1	0.5
chr3	10600001	10800000	B.1.2.1.2.1.1.2.2.1	0.401146131805158	.	10600001	10800000	#9191FF	1	0.375
chr3	10800001	11080000	B.1.2.2.1.2.1.1.2	0.358166189111748	.	10800001	11080000	#9191FF	1	0.375
chr3	11080001	11280000	B.1.2.1.2.1.2.1.1	0.398280802292264	.	11080001	11280000	#9191FF	1	0.375
chr3	11280001	11440000	A.2.1.1.2.1.1.2.2.2.2	0.709169054441261	.	11280001	11440000	#FF9191	1	0.75
chr3	11440001	11560000	A.2.2.1.2.1.1.2	0.624641833810888	.	11440001	11560000	#FFDADA	1	0.625
chr3	11560001	11920000	A.2.1.1.1.1.1.2.1.2	0.749283667621776	.	11560001	11920000	#FF9191	1	0.75
chr3	11920001	12120000	B.1.2.2.1.2.1.2.1.2	0.355300859598854	.	11920001	12120000	#9191FF	1	0.375
chr3	12120001	12320000	B.1.1.2.2.2.1.1.1.1	0.45702005730659	.	12120001	12320000	#DADAFF	1	0.5
chr3	12320001	12560000	A.2.2.2.2.2.1.2.1	0.551575931232092	.	12320001	12560000	#FFDADA	1	0.625
chr3	12560001	12720000	A.1.1.2.2.1.2.2.2	0.908309455587393	.	12560001	12720000	#FF0000	1	1
chr3	12720001	12880000	A.2.1.1.2.2.1.2.2	0.699140401146132	.	12720001	12880000	#FF9191	1	0.75
chr3	12880001	13040000	A.1.2.1.2.1.2.1.2	0.853868194842407	.	12880001	13040000	#FF4848	1	0.875
chr3	13040001	13360000	A.2.1.2.2.2.2.2.2	0.650429799426934	.	13040001	13360000	#FF9191	1	0.75
chr3	13360001	13520000	A.1.2.2.2.2.2.2.2.2	0.753581661891118	.	13360001	13520000	#FF4848	1	0.875
chr3	13520001	13720000	B.1.1.2.2.2.1.2	0.451289398280802	.	13520001	13720000	#DADAFF	1	0.5
chr3	13720001	14160000	B.1.2.1.2.1.1.2.2.2	0.399713467048711	.	13720001	14160000	#9191FF	1	0.375
chr3	14160001	14360000	A.2.1.1.2.2.2.2.1.1.2	0.69054441260745	.	14160001	14360000	#FF9191	1	0.75
chr3	14360001	14680000	A.2.1.1.2.2.2.1.1.2	0.694842406876791	.	14360001	14680000	#FF9191	1	0.75
chr3	14680001	14800000	A.1.2.1.2.1.2.1.1.2	0.855300859598854	.	14680001	14800000	#FF4848	1	0.875
chr3	14800001	15000000	A.2.1.1.2.2.2.1.2	0.693409742120344	.	14800001	15000000	#FF9191	1	0.75
chr3	15000001	15120000	A.1.2.1.2.2.2.2.1.1.1	0.832378223495702	.	15000001	15120000	#FF4848	1	0.875
chr3	15120001	15320000	A.1.1.2.2.1.1.2.2	0.912607449856733	.	15120001	15320000	#FF0000	1	1
chr3	15320001	15480000	A.1.1.1.2.2.1.2.1	0.965616045845272	.	15320001	15480000	#FF0000	1	1
chr3	15480001	15640000	A.1.2.1.2.2.1.1.1.2.1	0.845272206303725	.	15480001	15640000	#FF4848	1	0.875
chr3	15640001	15920000	A.1.1.1.2.1.2.1.1	0.972779369627507	.	15640001	15920000	#FF0000	1	1
chr3	15920001	16320000	A.2.2.1.2.2.1.2.1.2.1	0.613180515759312	.	15920001	16320000	#FFDADA	1	0.625
chr3	16320001	16600000	A.1.1.1.2.1.2.1.2.1	0.97134670487106	.	16320001	16600000	#FF0000	1	1
chr3	16600001	16840000	A.2.2.2.2.1.1.2.2.1	0.563037249283668	.	16600001	16840000	#FFDADA	1	0.625
chr3	16840001	17080000	A.1.2.1.2.1.1.1.2.2.2	0.861031518624642	.	16840001	17080000	#FF4848	1	0.875
chr3	17080001	17280000	A.2.1.1.1.1.1.2.1.1	0.750716332378224	.	17080001	17280000	#FF9191	1	0.75
chr3	17280001	17480000	A.1.2.2.2.1.2.2.1.1.1.2	0.770773638968481	.	17280001	17480000	#FF4848	1	0.875
chr3	17480001	17680000	A.1.2.2.2.1.2.2.2	0.76647564469914	.	17480001	17680000	#FF4848	1	0.875
chr3	17680001	17880000	A.1.2.2.2.1.1.2.1	0.783667621776504	.	17680001	17880000	#FF4848	1	0.875
chr3	17880001	18440000	B.2.1.2.2.1.2.1.2.2.1	0.148997134670487	.	17880001	18440000	#4848FF	1	0.25
chr3	18440001	18840000	B.2.1.1.1.1.2.2.2.1.1	0.257879656160458	.	18440001	18840000	#4848FF	1	0.25
chr3	18840001	19160000	B.2.2.1.2.1.2.2.1	0.0716332378223496	.	18840001	19160000	#0000FF	1	0.125
chr3	19160001	19360000	B.2.1.1.1.1.1.1.2.1.1.2	0.276504297994269	.	19160001	19360000	#4848FF	1	0.25
chr3	19360001	19680000	B.1.1.2.2.2.2.2	0.444126074498567	.	19360001	19680000	#DADAFF	1	0.5
chr3	19680001	19960000	B.1.1.2.2.1.2.2.2	0.458452722063037	.	19680001	19960000	#DADAFF	1	0.5
chr3	19960001	20240000	A.1.2.2.2.1.2.2.1.2	0.767908309455587	.	19960001	20240000	#FF4848	1	0.875
chr3	20240001	20880000	B.2.2.1.2.2.2.1.2	0.0573065902578797	.	20240001	20880000	#0000FF	1	0.125
chr3	20880001	20960000	B.1.2.2.1.1.2.2	0.361031518624642	.	20880001	20960000	#9191FF	1	0.375
chr3	20960001	21400000	B.2.2.2.1.2.2.2.1.2	0.0200573065902579	.	20960001	21400000	#0000FF	1	0.125
chr3	21400001	21480000	B.1.2.1.2.2.2.1.1	0.385386819484241	.	21400001	21480000	#9191FF	1	0.375
chr3	21480001	22000000	B.2.2.1.2.2.2.2.1.2.1	0.0515759312320917	.	21480001	22000000	#0000FF	1	0.125
chr3	22000001	22320000	B.2.1.2.2.2.1.2.1	0.134670487106017	.	22000001	22320000	#4848FF	1	0.25
chr3	22320001	22560000	B.2.1.2.2.1.1.1.1.2.2	0.167621776504298	.	22320001	22560000	#4848FF	1	0.25
chr3	22560001	23000000	B.2.1.2.2.1.1.2.2.1.2	0.157593123209169	.	22560001	23000000	#4848FF	1	0.25
chr3	23000001	23240000	A.2.2.1.2.2.1.1.2	0.617478510028653	.	23000001	23240000	#FFDADA	1	0.625
chr3	23240001	23400000	A.1.2.2.2.1.1.1.1	0.787965616045845	.	23240001	23400000	#FF4848	1	0.875
chr3	23400001	23600000	A.1.2.2.2.1.2.1.1.1.2	0.777936962750716	.	23400001	23600000	#FF4848	1	0.875
chr3	23600001	24000000	A.1.1.1.2.1.2.1.2.2	0.969914040114613	.	23600001	24000000	#FF0000	1	1
chr3	24000001	24360000	B.1.1.2.2.2.2.1.2.2.1	0.446991404011461	.	24000001	24360000	#DADAFF	1	0.5
chr3	24360001	24720000	B.2.2.2.1.2.1.2.2.1.1	0.0286532951289398	.	24360001	24720000	#0000FF	1	0.125
chr3	24720001	25120000	B.2.2.1.2.2.2.2.1.1.2.2	0.0530085959885387	.	24720001	25120000	#0000FF	1	0.125
chr3	25120001	25280000	B.2.1.2.2.1.1.1.2.2.2	0.16189111747851	.	25120001	25280000	#4848FF	1	0.25
chr3	25280001	25440000	B.2.1.2.2.1.2.2.2.2.2	0.138968481375358	.	25280001	25440000	#4848FF	1	0.25
chr3	25440001	25640000	B.1.2.2.1.1.2.1.1.2.2	0.363896848137536	.	25440001	25640000	#9191FF	1	0.375
chr3	25640001	25880000	A.1.2.2.2.1.2.1.1.1.1	0.779369627507163	.	25640001	25880000	#FF4848	1	0.875
chr3	25880001	26520000	B.2.2.1.2.2.1.1.2.2.2	0.0616045845272206	.	25880001	26520000	#0000FF	1	0.125
chr3	26520001	26920000	B.2.2.1.2.2.2.2.2	0.0487106017191977	.	26520001	26920000	#0000FF	1	0.125
chr3	26920001	27080000	B.2.1.2.2.2.1.2.2	0.13323782234957	.	26920001	27080000	#4848FF	1	0.25
chr3	27080001	27360000	B.2.1.2.2.2.2.2.1	0.127507163323782	.	27080001	27360000	#4848FF	1	0.25
chr3	27360001	27520000	A.1.2.2.2.1.2.1.2.2	0.773638968481375	.	27360001	27520000	#FF4848	1	0.875
chr3	27520001	27720000	A.2.2.2.2.1.1.1	0.567335243553009	.	27520001	27720000	#FFDADA	1	0.625
chr3	27720001	28000000	A.2.1.1.2.1.2.2.2	0.70487106017192	.	27720001	28000000	#FF9191	1	0.75
chr3	28000001	28400000	A.1.1.2.2.1.1.1.2.2	0.916905444126075	.	28000001	28400000	#FF0000	1	1
chr3	28400001	28600000	B.1.2.2.1.1.1.2.2	0.371060171919771	.	28400001	28600000	#9191FF	1	0.375
chr3	28600001	28680000	B.2.1.1.1.1.1.1.2.2.1	0.273638968481375	.	28600001	28680000	#4848FF	1	0.25
chr3	28680001	28920000	B.1.2.2.1.2.2.1.2	0.349570200573066	.	28680001	28920000	#9191FF	1	0.375
chr3	28920001	29000000	B.1.1.1.1.2.2.2.2	0.515759312320917	.	28920001	29000000	#DADAFF	1	0.5
chr3	29000001	29320000	B.1.1.2.2.1.2.2.1.1	0.462750716332378	.	29000001	29320000	#DADAFF	1	0.5
chr3	29320001	29440000	A.2.1.1.2.1.1.1	0.717765042979943	.	29320001	29440000	#FF9191	1	0.75
chr3	29440001	29840000	B.1.1.1.2.2.2.2.1	0.492836676217765	.	29440001	29840000	#DADAFF	1	0.5
chr3	29840001	30040000	B.1.2.2.1.1.1.1.2.1.1	0.376790830945559	.	29840001	30040000	#9191FF	1	0.375
chr3	30040001	30320000	B.2.1.1.1.1.2.2.2.2	0.253581661891117	.	30040001	30320000	#4848FF	1	0.25
chr3	30320001	30480000	B.2.1.1.1.1.1.2.2.2.1	0.267908309455587	.	30320001	30480000	#4848FF	1	0.25
chr3	30480001	30600000	B.1.2.1.2.2.2.1.2	0.383954154727794	.	30480001	30600000	#9191FF	1	0.375
chr3	30600001	30760000	B.1.1.1.1.2.2.2.1	0.517191977077364	.	30600001	30760000	#DADAFF	1	0.5
chr3	30760001	31000000	B.1.2.2.1.1.2.1.1.1.1	0.369627507163324	.	30760001	31000000	#9191FF	1	0.375
chr3	31000001	31200000	A.2.2.2.2.1.2.1.1	0.560171919770774	.	31000001	31200000	#FFDADA	1	0.625
chr3	31200001	31560000	A.1.2.2.2.1.2.1.1.2	0.776504297994269	.	31200001	31560000	#FF4848	1	0.875
chr3	31560001	31760000	A.1.2.1.2.1.1.2.2	0.858166189111748	.	31560001	31760000	#FF4848	1	0.875
chr3	31760001	31960000	B.1.1.1.1.2.2.1.1.2	0.520057306590258	.	31760001	31960000	#DADAFF	1	0.5
chr3	31960001	32400000	B.1.1.1.1.2.1.1.1.1.1	0.532951289398281	.	31960001	32400000	#DADAFF	1	0.5
chr3	32400001	32760000	A.1.1.2.2.1.1.1.1.1	0.921203438395416	.	32400001	32760000	#FF0000	1	1
chr3	32760001	32960000	A.2.1.1.2.2.2.2.1.1.1	0.691977077363897	.	32760001	32960000	#FF9191	1	0.75
chr3	32960001	33160000	A.1.2.1.2.1.1.1.1	0.86676217765043	.	32960001	33160000	#FF4848	1	0.875
chr3	33160001	33400000	A.2.2.2.2.1.2.2.2.1	0.555873925501433	.	33160001	33400000	#FFDADA	1	0.625
chr3	33400001	33640000	A.1.2.1.2.1.1.1.2.1	0.865329512893983	.	33400001	33640000	#FF4848	1	0.875
chr3	33640001	33880000	A.1.2.2.2.1.1.1.2.2	0.785100286532951	.	33640001	33880000	#FF4848	1	0.875
chr3	33880001	34080000	B.1.1.1.1.2.2.1.1.1	0.521489971346705	.	33880001	34080000	#DADAFF	1	0.5
chr3	34080001	34320000	A.2.1.2.1.2.2.1.2	0.663323782234957	.	34080001	34320000	#FF9191	1	0.75
chr3	34320001	34920000	B.2.2.2.2.1.1.1.1.1	0.0143266475644699	.	34320001	34920000	#0000FF	1	0.125
chr3	34920001	35280000	B.2.2.1.2.1.2.2.2	0.0702005730659026	.	34920001	35280000	#0000FF	1	0.125
chr3	35280001	35680000	B.2.2.2.1.2.2.2.1.1	0.0214899713467049	.	35280001	35680000	#0000FF	1	0.125
chr3	35680001	36040000	B.2.2.2.1.2.2.2.2.1	0.0186246418338109	.	35680001	36040000	#0000FF	1	0.125
chr3	36040001	36440000	B.2.2.2.2.1.2	0.00716332378223496	.	36040001	36440000	#0000FF	1	0.125
chr3	36440001	36600000	B.2.1.2.2.1.1.1.2.2.1.2	0.163323782234957	.	36440001	36600000	#4848FF	1	0.25
chr3	36600001	36960000	B.1.1.2.2.1.1.2.2	0.465616045845272	.	36600001	36960000	#DADAFF	1	0.5
chr3	36960001	37400000	A.1.1.1.1.1.2.1.2	0.994269340974212	.	36960001	37400000	#FF0000	1	1
chr3	37400001	37800000	B.1.2.1.2.1.2.1.2	0.396848137535817	.	37400001	37800000	#9191FF	1	0.375
chr3	37800001	38040000	A.2.2.1.2.1.1.1	0.626074498567335	.	37800001	38040000	#FFDADA	1	0.625
chr3	38040001	38160000	A.1.2.2.2.2.2.1	0.759312320916905	.	38040001	38160000	#FF4848	1	0.875
chr3	38160001	38280000	A.1.2.1.2.1.1.1.2.2.1.2	0.862464183381089	.	38160001	38280000	#FF4848	1	0.875
chr3	38280001	38560000	A.2.1.1.2.1.1.2.1.2	0.714899713467049	.	38280001	38560000	#FF9191	1	0.75
chr3	38560001	38800000	B.1.2.1.2.1.1.2.1.2	0.402578796561605	.	38560001	38800000	#9191FF	1	0.375
chr3	38800001	39080000	B.1.2.1.2.1.2.2	0.39541547277937	.	38800001	39080000	#9191FF	1	0.375
chr3	39080001	39440000	A.1.1.1.2.2.2.1	0.962750716332378	.	39080001	39440000	#FF0000	1	1
chr3	39440001	40080000	B.2.1.1.1.2.2.2	0.246418338108883	.	39440001	40080000	#4848FF	1	0.25
chr3	40080001	40480000	B.1.2.2.1.2.1.2.1.1	0.356733524355301	.	40080001	40480000	#9191FF	1	0.375
chr3	40480001	40600000	A.2.1.1.2.2.1.2.1	0.700573065902579	.	40480001	40600000	#FF9191	1	0.75
chr3	40600001	40880000	B.1.2.1.2.1.1.1.1	0.406876790830946	.	40600001	40880000	#9191FF	1	0.375
chr3	40880001	41040000	A.2.2.2.2.1.1.2.2.2	0.561604584527221	.	40880001	41040000	#FFDADA	1	0.625
chr3	41040001	41320000	B.1.1.1.1.2.1.1.1.2	0.530085959885387	.	41040001	41320000	#DADAFF	1	0.5
chr3	41320001	41600000	B.1.2.1.2.1.1.1.2	0.405444126074499	.	41320001	41600000	#9191FF	1	0.375
chr3	41600001	41960000	B.1.1.2.2.2.1.1.2.2	0.452722063037249	.	41600001	41960000	#DADAFF	1	0.5
chr3	41960001	42280000	A.1.2.1.2.1.2.1.1.1	0.856733524355301	.	41960001	42280000	#FF4848	1	0.875
chr3	42280001	42600000	A.2.2.2.2.2.2	0.547277936962751	.	42280001	42600000	#FFDADA	1	0.625
chr3	42600001	42680000	A.1.2.2.2.2.1.1.2	0.763610315186246	.	42600001	42680000	#FF4848	1	0.875
chr3	42680001	42920000	A.2.1.1.2.2.2.2.1.2.2.1	0.687679083094556	.	42680001	42920000	#FF9191	1	0.75
chr3	42920001	43240000	B.1.1.1.1.2.1.2.2	0.522922636103152	.	42920001	43240000	#DADAFF	1	0.5
chr3	43240001	43560000	A.2.2.1.2.2.1.2.2.1.2	0.608882521489971	.	43240001	43560000	#FFDADA	1	0.625
chr3	43560001	43920000	B.1.1.1.1.2.1.1.2.2	0.527220630372493	.	43560001	43920000	#DADAFF	1	0.5
chr3	43920001	44000000	A.2.2.1.2.2.1.2.1.1.2	0.614613180515759	.	43920001	44000000	#FFDADA	1	0.625
chr3	44000001	44160000	A.2.1.1.2.2.2.2.1.2.2.2	0.686246418338109	.	44000001	44160000	#FF9191	1	0.75
chr3	44160001	44320000	B.1.2.1.2.1.1.2.1.1	0.404011461318052	.	44160001	44320000	#9191FF	1	0.375
chr3	44320001	44760000	A.1.2.2.2.2.1.1.1	0.765042979942693	.	44320001	44760000	#FF4848	1	0.875
chr3	44760001	45040000	A.1.2.2.2.2.1.2.2	0.760744985673352	.	44760001	45040000	#FF4848	1	0.875
chr3	45040001	45240000	A.2.2.1.2.2.1.1.1.2	0.6189111747851	.	45040001	45240000	#FFDADA	1	0.625
chr3	45240001	45440000	B.1.1.1.1.2.1.2.1.1	0.525787965616046	.	45240001	45440000	#DADAFF	1	0.5
chr3	45440001	45520000	A.2.1.1.2.2.1.1.2	0.702005730659026	.	45440001	45520000	#FF9191	1	0.75
chr3	45520001	45720000	A.1.2.1.2.2.2.2.2.2.1	0.826647564469914	.	45520001	45720000	#FF4848	1	0.875
chr3	45720001	45960000	A.1.1.2.2.1.1.2.1.1	0.915472779369627	.	45720001	45960000	#FF0000	1	1
chr3	45960001	46120000	A.1.2.1.2.2.1.1.1.2.2.2.1	0.842406876790831	.	45960001	46120000	#FF4848	1	0.875
chr3	46120001	46440000	A.1.2.1.2.2.2.2.2.2.2	0.825214899713467	.	46120001	46440000	#FF4848	1	0.875
chr3	46440001	46680000	A.2.1.1.2.2.2.1.1.1.1	0.697707736389685	.	46440001	46680000	#FF9191	1	0.75
chr3	46680001	46920000	A.2.1.1.2.2.2.2.2.1	0.684813753581662	.	46680001	46920000	#FF9191	1	0.75
chr3	46920001	47120000	A.1.1.2.2.1.2.1	0.911174785100286	.	46920001	47120000	#FF0000	1	1
chr3	47160001	47400000	A.1.1.2.2.1.2.1	0.911174785100286	.	47160001	47400000	#FF0000	1	1
chr3	47480001	47640000	A.1.2.1.2.2.2.2.1.1.2	0.830945558739255	.	47480001	47640000	#FF4848	1	0.875
chr3	47800001	47840000	A.1.2.1.2.2.2.2.1.1.2	0.830945558739255	.	47800001	47840000	#FF4848	1	0.875
chr3	47920001	48080000	A.1.2.1.2.2.1.1.2.2	0.83810888252149	.	47920001	48080000	#FF4848	1	0.875
chr3	48120001	48160000	A.1.2.1.2.2.1.1.2.2	0.83810888252149	.	48120001	48160000	#FF4848	1	0.875
chr3	48240001	48440000	A.1.2.2.2.2.1.2.1	0.762177650429799	.	48240001	48440000	#FF4848	1	0.875
chr3	48480001	48640000	A.1.2.2.2.2.1.2.1	0.762177650429799	.	48480001	48640000	#FF4848	1	0.875
chr3	48640001	48960000	A.1.2.1.2.2.1.1.2.1	0.839541547277937	.	48640001	48960000	#FF4848	1	0.875
chr3	49160001	49320000	A.2.2.1.2.1.2.2	0.621776504297994	.	49160001	49320000	#FFDADA	1	0.625
chr3	49360001	49520000	A.1.2.1.2.2.1.2	0.836676217765043	.	49360001	49520000	#FF4848	1	0.875
chr3	49520001	49720000	A.2.1.1.2.2.1.1.1	0.703438395415473	.	49520001	49720000	#FF9191	1	0.75
chr3	49720001	49760000	A.1.2.1.2.2.2.2.1.2	0.829512893982808	.	49720001	49760000	#FF4848	1	0.875
chr3	49800001	49840000	A.1.2.1.2.2.2.2.1.2	0.829512893982808	.	49800001	49840000	#FF4848	1	0.875
chr3	49880001	50160000	A.1.2.1.2.2.2.2.1.2	0.829512893982808	.	49880001	50160000	#FF4848	1	0.875
chr3	50160001	50400000	A.1.2.1.2.2.1.1.1.2.2.1	0.843839541547278	.	50160001	50400000	#FF4848	1	0.875
chr3	50400001	50720000	A.2.1.1.2.1.1.2.1.1	0.716332378223496	.	50400001	50720000	#FF9191	1	0.75
chr3	50720001	51200000	B.1.2.2.1.2.1.2.2.1	0.353868194842407	.	50720001	51200000	#9191FF	1	0.375
chr3	51200001	51400000	B.1.1.2.2.2.1.1.1.2	0.455587392550143	.	51200001	51400000	#DADAFF	1	0.5
chr3	51400001	51760000	A.1.2.1.2.2.2.1.1	0.835243553008596	.	51400001	51760000	#FF4848	1	0.875
chr3	51760001	51960000	B.1.1.1.1.1.1.2.2	0.541547277936963	.	51760001	51960000	#DADAFF	1	0.5
chr3	51960001	52240000	A.1.1.2.2.1.1.2.1.2	0.91404011461318	.	51960001	52240000	#FF0000	1	1
chr3	52240001	52440000	A.1.2.1.2.2.1.1.1.2.2.2.2	0.840974212034384	.	52240001	52440000	#FF4848	1	0.875
chr3	52440001	52800000	A.1.1.1.2.1.1.1.1	0.977077363896848	.	52440001	52800000	#FF0000	1	1
chr3	52800001	53120000	A.1.1.1.2.2.1.2.2	0.964183381088825	.	52800001	53120000	#FF0000	1	1
chr3	53120001	53400000	A.1.1.2.2.1.2.2.1	0.909742120343839	.	53120001	53400000	#FF0000	1	1
chr3	53400001	53600000	B.1.1.1.1.1.1.2.1.1	0.544412607449857	.	53400001	53600000	#DADAFF	1	0.5
chr3	53600001	53960000	A.1.2.2.2.2.2.2.1.1	0.757879656160458	.	53600001	53960000	#FF4848	1	0.875
chr3	53960001	54240000	B.2.1.1.1.2.2.1.1	0.249283667621777	.	53960001	54240000	#4848FF	1	0.25
chr3	54240001	54800000	B.2.2.2.1.2.2.1.1	0.0243553008595989	.	54240001	54800000	#0000FF	1	0.125
chr3	54800001	55120000	B.2.1.2.2.1.2.2.1.2	0.144699140401146	.	54800001	55120000	#4848FF	1	0.25
chr3	55120001	55240000	B.1.2.2.1.2.1.1.1	0.359598853868195	.	55120001	55240000	#9191FF	1	0.375
chr3	55240001	55600000	B.1.2.2.1.2.1.2.2.2	0.35243553008596	.	55240001	55600000	#9191FF	1	0.375
chr3	55600001	55760000	A.2.1.1.2.1.1.2.2.1.2	0.712034383954155	.	55600001	55760000	#FF9191	1	0.75
chr3	55760001	56040000	B.2.1.1.1.2.1.1	0.25214899713467	.	55760001	56040000	#4848FF	1	0.25
chr3	56040001	56600000	B.2.2.1.2.2.1.2	0.0601719197707736	.	56040001	56600000	#0000FF	1	0.125
chr3	56600001	56840000	A.1.1.2.2.1.1.1.1.2	0.919770773638969	.	56600001	56840000	#FF0000	1	1
chr3	56840001	57000000	A.1.2.2.2.1.1.1.2.1	0.786532951289398	.	56840001	57000000	#FF4848	1	0.875
chr3	57000001	57360000	A.1.2.1.2.2.2.1.2	0.833810888252149	.	57000001	57360000	#FF4848	1	0.875
chr3	57360001	57560000	A.2.2.1.2.1.2.1	0.623209169054441	.	57360001	57560000	#FFDADA	1	0.625
chr3	57560001	57880000	A.1.1.1.2.1.1.1.2	0.975644699140401	.	57560001	57880000	#FF0000	1	1
chr3	57880001	58160000	A.1.1.1.2.1.2.2	0.968481375358166	.	57880001	58160000	#FF0000	1	1
chr3	58160001	58360000	A.1.1.2.2.1.1.1.2.1	0.918338108882522	.	58160001	58360000	#FF0000	1	1
chr3	58360001	58560000	A.1.2.2.2.1.2.2.1.1.1.1	0.772206303724928	.	58360001	58560000	#FF4848	1	0.875
chr3	58560001	59080000	A.2.2.2.2.2.1.2.2.2	0.548710601719198	.	58560001	59080000	#FFDADA	1	0.625
chr3	59080001	59400000	A.2.2.1.2.2.1.2.2.2	0.607449856733524	.	59080001	59400000	#FFDADA	1	0.625
chr3	59400001	59520000	A.1.2.2.2.2.2.2.2.1	0.755014326647565	.	59400001	59520000	#FF4848	1	0.875
chr3	59520001	59920000	B.1.1.1.1.2.1.1.1.1.2	0.531518624641834	.	59520001	59920000	#DADAFF	1	0.5
chr3	59920001	60120000	B.1.2.1.2.2.2.2.2	0.379656160458453	.	59920001	60120000	#9191FF	1	0.375
chr3	60120001	60800000	B.2.1.2.2.1.1.2.2.1.1	0.159025787965616	.	60120001	60800000	#4848FF	1	0.25
chr3	60800001	61120000	B.1.1.1.1.1.1.1	0.545845272206304	.	60800001	61120000	#DADAFF	1	0.5
chr3	61120001	61440000	A.2.1.1.2.1.1.2.2.2.1	0.710601719197708	.	61120001	61440000	#FF9191	1	0.75
chr3	61440001	61960000	B.1.1.2.2.2.2.1.2.2.2	0.445558739255014	.	61440001	61960000	#DADAFF	1	0.5
chr3	61960001	62280000	B.1.2.1.2.2.1.2.1.2	0.389684813753582	.	61960001	62280000	#9191FF	1	0.375
chr3	62280001	62360000	B.1.2.1.2.2.2.2.1.1	0.382521489971347	.	62280001	62360000	#9191FF	1	0.375
chr3	62360001	62560000	B.2.1.1.1.1.1.1.2.2.2	0.272206303724928	.	62360001	62560000	#4848FF	1	0.25
chr3	62560001	62680000	B.1.2.2.1.1.1.1.2.1.2	0.375358166189112	.	62560001	62680000	#9191FF	1	0.375
chr3	62680001	62880000	B.1.2.1.2.2.2.2.1.2	0.3810888252149	.	62680001	62880000	#9191FF	1	0.375
chr3	62880001	63560000	B.2.2.2.1.2.1.1.2	0.0315186246418338	.	62880001	63560000	#0000FF	1	0.125
chr3	63560001	63840000	B.2.1.1.1.2.1.2	0.250716332378223	.	63560001	63840000	#4848FF	1	0.25
chr3	63840001	64000000	A.1.2.1.2.1.2.2.1.1	0.85243553008596	.	63840001	64000000	#FF4848	1	0.875
chr3	64000001	64200000	B.1.1.2.2.2.2.1.1	0.449856733524355	.	64000001	64200000	#DADAFF	1	0.5
chr3	64200001	64480000	B.1.1.2.2.2.2.1.2.1	0.448424068767908	.	64200001	64480000	#DADAFF	1	0.5
chr3	64480001	64720000	B.2.1.2.2.1.2.1.2.1.1	0.151862464183381	.	64480001	64720000	#4848FF	1	0.25
chr3	64720001	64920000	B.2.2.1.2.1.1.1.1	0.0845272206303725	.	64720001	64920000	#0000FF	1	0.125
chr3	64920001	65040000	B.2.1.2.2.1.2.1.2.1.2	0.150429799426934	.	64920001	65040000	#4848FF	1	0.25
chr3	65040001	65280000	B.2.2.2.2.1.1.1.2	0.0114613180515759	.	65040001	65280000	#0000FF	1	0.125
chr3	65280001	65400000	B.2.1.1.1.1.2.2.1.1	0.262177650429799	.	65280001	65400000	#4848FF	1	0.25
chr3	65400001	65760000	B.2.2.2.2.1.1.2.2	0.00859598853868195	.	65400001	65760000	#0000FF	1	0.125
chr3	65760001	66160000	B.2.1.1.1.2.2.1.2	0.24785100286533	.	65760001	66160000	#4848FF	1	0.25
chr3	66280001	66480000	A.1.2.2.2.1.2.2.1.1.2	0.769340974212034	.	66280001	66480000	#FF4848	1	0.875
chr3	66480001	66960000	B.1.1.2.2.1.1.2.1	0.467048710601719	.	66480001	66960000	#DADAFF	1	0.5
chr3	66960001	67160000	A.2.2.1.2.2.1.2.1.2.2	0.611747851002865	.	66960001	67160000	#FFDADA	1	0.625
chr3	67160001	67480000	B.1.2.2.1.1.2.1.1.2.1.2	0.365329512893983	.	67160001	67480000	#9191FF	1	0.375
chr3	67480001	67760000	A.2.2.1.1.1.2.1	0.643266475644699	.	67480001	67760000	#FFDADA	1	0.625
chr3	67760001	68200000	B.2.2.2.1.2.1.1.1	0.0329512893982808	.	67760001	68200000	#0000FF	1	0.125
chr3	68200001	68400000	B.2.2.1.2.2.1.1.2.1.2	0.0659025787965616	.	68200001	68400000	#0000FF	1	0.125
chr3	68400001	68600000	B.2.2.1.2.2.1.1.1	0.0687679083094556	.	68400001	68600000	#0000FF	1	0.125
chr3	68600001	69040000	B.2.2.2.1.2.2.1.2	0.0229226361031519	.	68600001	69040000	#0000FF	1	0.125
chr3	69040001	69360000	A.1.2.1.2.1.1.2.1	0.859598853868195	.	69040001	69360000	#FF4848	1	0.875
chr3	69360001	69480000	A.2.1.1.2.1.2.1	0.707736389684814	.	69360001	69480000	#FF9191	1	0.75
chr3	69480001	69760000	B.1.2.2.1.2.2.2.1.2	0.346704871060172	.	69480001	69760000	#9191FF	1	0.375
chr3	69760001	70040000	B.2.2.1.2.2.1.1.2.2.1.2	0.0630372492836676	.	69760001	70040000	#0000FF	1	0.125
chr3	70040001	70280000	B.2.1.2.2.1.2.1.1.2	0.153295128939828	.	70040001	70280000	#4848FF	1	0.25
chr3	70280001	70520000	B.2.1.2.2.1.2.1.2.2.2	0.14756446991404	.	70280001	70520000	#4848FF	1	0.25
chr3	70520001	71000000	B.2.2.2.1.2.1.2.2.1.2	0.0272206303724928	.	70520001	71000000	#0000FF	1	0.125
chr3	71000001	71360000	B.1.2.2.1.2.2.2.1.1	0.348137535816619	.	71000001	71360000	#9191FF	1	0.375
chr3	71360001	71520000	B.1.1.1.1.2.1.1.2.1	0.52865329512894	.	71360001	71520000	#DADAFF	1	0.5
chr3	71520001	71760000	B.1.1.2.2.2.1.1.2.1	0.454154727793696	.	71520001	71760000	#DADAFF	1	0.5
[truncated: 8,000 more rows]
