# Supplementary material for: Systematic inference and comparison of multi-scale chromatin sub-compartments connects spatial organization to cell phenotypes
Source: Nat Commun. 2021 May 10;12:2439. doi: 10.1038/s41467-021-22666-3 (PMC8110550; doi:10.1038/s41467-021-22666-3)
Supplement: Supplementary file 5 — Supplementary Dataset 2 [file 41467_2021_22666_MOESM5_ESM.zip › Supplementary_Data_1_domain_hierarchies_127HiCmaps/PrEC_prostate_epithelium_binsize=40kb.bed]

#fields: chr, pos_start, pos_end, the full compartment label describing the position in the hierachy, normalized compartment domain rank, ., pos_start, pos_end, color based on eight compartment model (A.1.1 - B.2.2), 1, eight compartment score (A.1.1 to B.2.2: 8 to 1 devided by 8)
chr1	680001	960000	A.1.2.2.1.1.1.1.1.1.1	0.850048685491724	.	680001	960000	#FF4848	1	0.875
chr1	960001	1080000	A.1.1.1.2.2.2.2.1	0.965920155793573	.	960001	1080000	#FF0000	1	1
chr1	1080001	1400000	A.1.1.1.1.2.1.1.2	0.992210321324245	.	1080001	1400000	#FF0000	1	1
chr1	1400001	1560000	A.1.1.2.1.2.1.1.1.1.1	0.950340798442064	.	1400001	1560000	#FF0000	1	1
chr1	1560001	1720000	A.1.2.2.1.2.1.1.2.1	0.82570593962999	.	1560001	1720000	#FF4848	1	0.875
chr1	1720001	1920000	A.1.1.1.1.2.1.2	0.991236611489776	.	1720001	1920000	#FF0000	1	1
chr1	1920001	2040000	A.2.1.2.2.1.1.1.1.2	0.684518013631938	.	1920001	2040000	#FF9191	1	0.75
chr1	2040001	2320000	A.1.2.2.2.2.2.1.1.2.2.2	0.773125608568647	.	2040001	2320000	#FF4848	1	0.875
chr1	2320001	2560000	A.2.1.2.2.1.2.1.1.2.2	0.670886075949367	.	2320001	2560000	#FF9191	1	0.75
chr1	2560001	2600000	B.1.2.2.2.2.2.2.1	0.247322297955209	.	2560001	2600000	#9191FF	1	0.375
chr1	2680001	2840000	B.1.2.2.2.2.2.2.1	0.247322297955209	.	2680001	2840000	#9191FF	1	0.375
chr1	2840001	3000000	B.1.2.2.2.2.1.1.2.2	0.265822784810127	.	2840001	3000000	#9191FF	1	0.375
chr1	3000001	3160000	B.1.2.1.2.2.2.2.2	0.339824732229796	.	3000001	3160000	#9191FF	1	0.375
chr1	3200001	3440000	B.1.2.1.2.2.2.2.2	0.339824732229796	.	3200001	3440000	#9191FF	1	0.375
chr1	3440001	3560000	B.1.1.2.2.2.1.2.1	0.413826679649464	.	3440001	3560000	#DADAFF	1	0.5
chr1	3560001	3800000	A.2.2.2.1.2.1.1.2	0.56572541382668	.	3560001	3800000	#FFDADA	1	0.625
chr1	3800001	3880000	B.1.2.2.2.2.1.2.2.1.2.2	0.26095423563778	.	3800001	3880000	#9191FF	1	0.375
chr1	3960001	4000000	B.1.2.2.2.2.1.2.2.1.2.2	0.26095423563778	.	3960001	4000000	#9191FF	1	0.375
chr1	4000001	4200000	B.2.1.1.1.2.2.2.1	0.214216163583252	.	4000001	4200000	#4848FF	1	0.25
chr1	4200001	4320000	B.2.1.2.2.2.1.1.2.2	0.0915287244401169	.	4200001	4320000	#4848FF	1	0.25
chr1	4320001	4480000	B.2.2.1.2.2.2.2.2.1	0.0233690360272639	.	4320001	4480000	#0000FF	1	0.125
chr1	4480001	4600000	B.2.1.1.1.2.1.1.1.1	0.228821811100292	.	4480001	4600000	#4848FF	1	0.25
chr1	4600001	4720000	B.2.1.1.1.2.1.2.2.2	0.21811100292113	.	4600001	4720000	#4848FF	1	0.25
chr1	4720001	4920000	B.2.1.1.1.2.2.2.2	0.213242453748783	.	4720001	4920000	#4848FF	1	0.25
chr1	4920001	5000000	B.2.1.2.1.2.2.2.1.2.1	0.117818889970789	.	4920001	5000000	#4848FF	1	0.25
chr1	5000001	5480000	B.2.2.2.2.2.2.1	0.00194741966893866	.	5000001	5480000	#0000FF	1	0.125
chr1	5480001	5600000	B.2.1.1.1.2.1.2.2.1	0.219084712755599	.	5480001	5600000	#4848FF	1	0.25
chr1	5600001	5840000	B.2.2.1.2.2.2.2.2.2	0.0223953261927945	.	5600001	5840000	#0000FF	1	0.125
chr1	5840001	6040000	B.2.1.2.1.2.1.2.2.1	0.122687439143135	.	5840001	6040000	#4848FF	1	0.25
chr1	6040001	6320000	A.2.2.1.1.1.1.1.1.2	0.647517039922103	.	6040001	6320000	#FFDADA	1	0.625
chr1	6320001	6480000	A.1.2.2.2.1.1.2.1.1.1	0.803310613437196	.	6320001	6480000	#FF4848	1	0.875
chr1	6480001	7040000	A.1.2.2.2.1.2.1.1.1.2	0.79746835443038	.	6480001	7040000	#FF4848	1	0.875
chr1	7040001	7120000	A.2.1.1.2.1.1.2.2	0.747809152872444	.	7040001	7120000	#FF9191	1	0.75
chr1	7120001	7400000	A.2.2.1.1.1.2.2.2.2.1.1	0.633885102239533	.	7120001	7400000	#FFDADA	1	0.625
chr1	7400001	7560000	A.2.2.2.2.1.1.2.2.1	0.55111976630964	.	7400001	7560000	#FFDADA	1	0.625
chr1	7560001	7680000	A.2.1.2.1.1.1.2.1.1.1.2	0.721518987341772	.	7560001	7680000	#FF9191	1	0.75
chr1	7680001	7840000	A.1.2.2.1.2.1.2.2	0.820837390457644	.	7680001	7840000	#FF4848	1	0.875
chr1	7840001	8000000	A.2.1.2.1.2.2.1.2.2.1	0.692307692307692	.	7840001	8000000	#FF9191	1	0.75
chr1	8000001	8200000	A.1.1.2.2.2.1.1.1	0.911392405063291	.	8000001	8200000	#FF0000	1	1
chr1	8200001	8360000	A.2.1.1.2.1.2.2.1.2	0.740019474196689	.	8200001	8360000	#FF9191	1	0.75
chr1	8360001	8480000	A.1.1.2.1.2.2.1.1.2	0.940603700097371	.	8360001	8480000	#FF0000	1	1
chr1	8480001	8680000	A.1.1.1.2.1.1.2.1.2	0.984420642648491	.	8480001	8680000	#FF0000	1	1
chr1	8680001	8880000	A.1.2.2.1.2.2.1.2	0.818889970788705	.	8680001	8880000	#FF4848	1	0.875
chr1	8880001	9120000	A.1.1.1.2.1.1.1.2.1.1	0.988315481986368	.	8880001	9120000	#FF0000	1	1
chr1	9120001	9320000	A.1.1.2.1.2.1.1.1.1.2	0.949367088607595	.	9120001	9320000	#FF0000	1	1
chr1	9320001	9480000	A.1.2.2.2.2.1.1.1.1.1.1.2	0.790652385589094	.	9320001	9480000	#FF4848	1	0.875
chr1	9480001	9640000	A.1.1.2.1.2.1.2.1.2	0.944498539435248	.	9480001	9640000	#FF0000	1	1
chr1	9640001	9760000	A.1.1.1.2.1.2.2.1	0.973709834469328	.	9640001	9760000	#FF0000	1	1
chr1	9760001	10240000	A.1.1.1.2.1.1.1.1	0.989289191820837	.	9760001	10240000	#FF0000	1	1
chr1	10240001	10320000	A.1.2.2.1.2.2.1.1	0.819863680623174	.	10240001	10320000	#FF4848	1	0.875
chr1	10320001	10760000	A.1.1.1.2.1.2.1.2.1.1	0.978578383641675	.	10320001	10760000	#FF0000	1	1
chr1	10760001	10920000	A.1.1.2.1.1.1.2.1.1	0.962025316455696	.	10760001	10920000	#FF0000	1	1
chr1	10920001	11080000	A.1.2.2.1.1.1.2.1	0.845180136319377	.	10920001	11080000	#FF4848	1	0.875
chr1	11080001	11520000	A.1.1.1.2.1.2.1.2.1.2.2	0.976630963972736	.	11080001	11520000	#FF0000	1	1
chr1	11520001	11680000	A.1.1.2.2.1.2.1.1.1.1	0.920155793573515	.	11520001	11680000	#FF0000	1	1
chr1	11680001	12040000	A.1.1.1.1.1.2.1.2	0.997078870496592	.	11680001	12040000	#FF0000	1	1
chr1	12040001	12320000	A.2.2.1.1.1.1.1.2.1	0.646543330087634	.	12040001	12320000	#FFDADA	1	0.625
chr1	12320001	12520000	B.1.2.1.1.2.2.2.2	0.377799415774099	.	12320001	12520000	#9191FF	1	0.375
chr1	12520001	12680000	A.2.2.1.2.2.2.2.1.2	0.588120740019474	.	12520001	12680000	#FFDADA	1	0.625
chr1	12680001	12960000	B.2.1.1.1.2.1.2.1.2	0.220058422590068	.	12680001	12960000	#4848FF	1	0.25
chr1	12960001	13040000	B.1.2.2.2.2.1.1.1.1	0.270691333982473	.	12960001	13040000	#9191FF	1	0.375
chr1	13120001	13160000	B.1.2.2.2.2.1.1.1.1	0.270691333982473	.	13120001	13160000	#9191FF	1	0.375
chr1	13160001	13240000	B.1.2.2.2.2.1.2.1	0.264849074975657	.	13160001	13240000	#9191FF	1	0.375
chr1	13360001	13400000	B.1.2.2.2.2.1.2.1	0.264849074975657	.	13360001	13400000	#9191FF	1	0.375
chr1	13760001	14000000	B.1.2.2.2.2.1.2.1	0.264849074975657	.	13760001	14000000	#9191FF	1	0.375
chr1	14000001	14160000	B.2.1.2.1.2.1.2.1.1.1.1	0.128529698149951	.	14000001	14160000	#4848FF	1	0.25
chr1	14160001	14280000	B.2.1.2.1.2.2.2.2	0.11587147030185	.	14160001	14280000	#4848FF	1	0.25
chr1	14280001	14480000	B.2.2.1.2.1.1.2.1	0.0379746835443038	.	14280001	14480000	#0000FF	1	0.125
chr1	14480001	14640000	B.2.1.2.1.1.2.1.1.2	0.141187925998053	.	14480001	14640000	#4848FF	1	0.25
chr1	14640001	14760000	B.2.1.1.1.1.2.2.2.1.2.1	0.232716650438169	.	14640001	14760000	#4848FF	1	0.25
chr1	14760001	15080000	B.2.2.1.2.2.2.1.1	0.0262901655306719	.	14760001	15080000	#0000FF	1	0.125
chr1	15080001	15440000	B.1.2.1.2.2.2.2.1	0.340798442064265	.	15080001	15440000	#9191FF	1	0.375
chr1	15440001	15640000	B.1.1.2.2.2.1.1.2.1	0.415774099318403	.	15440001	15640000	#DADAFF	1	0.5
chr1	15640001	15840000	A.2.2.1.1.2.1.2.1	0.628042843232717	.	15640001	15840000	#FFDADA	1	0.625
chr1	15840001	16080000	A.1.1.2.2.1.1.2.1.2.2.2	0.922103213242454	.	15840001	16080000	#FF0000	1	1
chr1	16080001	16280000	A.1.1.1.2.1.1.2.2.2	0.982473222979552	.	16080001	16280000	#FF0000	1	1
chr1	16280001	16600000	A.1.1.1.1.1.2.1.1.2	0.998052580331061	.	16280001	16600000	#FF0000	1	1
chr1	16600001	16720000	A.1.2.2.1.1.1.1.2.2	0.846153846153846	.	16600001	16720000	#FF4848	1	0.875
chr1	16720001	16880000	A.1.2.2.2.2.2.1.2.1.1	0.772151898734177	.	16720001	16880000	#FF4848	1	0.875
chr1	16880001	17120000	A.1.1.2.1.1.1.2.1.2.2	0.959104186952288	.	16880001	17120000	#FF0000	1	1
chr1	17200001	17280000	A.2.1.2.2.1.1.1.1.1	0.685491723466407	.	17200001	17280000	#FF9191	1	0.75
chr1	17280001	17400000	A.1.2.2.1.2.1.1.1.1.1	0.828627069133398	.	17280001	17400000	#FF4848	1	0.875
chr1	17400001	17480000	A.2.1.1.2.1.1.2.1.2.2	0.748782862706913	.	17400001	17480000	#FF9191	1	0.75
chr1	17480001	17600000	A.2.1.2.1.1.1.2.2	0.717624148003895	.	17480001	17600000	#FF9191	1	0.75
chr1	17600001	17760000	A.1.2.2.1.2.1.1.2.2	0.824732229795521	.	17600001	17760000	#FF4848	1	0.875
chr1	17760001	18080000	B.1.1.2.2.1.1.2.2.1	0.428432327166504	.	17760001	18080000	#DADAFF	1	0.5
chr1	18080001	18160000	B.1.2.2.2.2.1.1.2.1.1.1	0.268743914313535	.	18080001	18160000	#9191FF	1	0.375
chr1	18160001	18640000	B.2.1.2.1.2.1.2.1.2.2	0.123661148977605	.	18160001	18640000	#4848FF	1	0.25
chr1	18640001	18720000	B.2.1.1.1.2.1.1.1.2.1	0.227848101265823	.	18640001	18720000	#4848FF	1	0.25
chr1	18720001	18840000	B.1.1.2.1.1.1.2.2.2	0.46445959104187	.	18720001	18840000	#DADAFF	1	0.5
chr1	18840001	19040000	B.1.2.1.2.2.1.1.1.2	0.355404089581305	.	18840001	19040000	#9191FF	1	0.375
chr1	19040001	19160000	A.2.2.1.2.2.2.2.2.1.1	0.587147030185005	.	19040001	19160000	#FFDADA	1	0.625
chr1	19160001	19560000	A.2.1.2.1.2.2.2.1.2	0.689386562804284	.	19160001	19560000	#FF9191	1	0.75
chr1	19560001	19840000	A.1.1.2.2.1.2.2.1.2.1	0.915287244401168	.	19560001	19840000	#FF0000	1	1
chr1	19840001	20360000	A.1.1.2.2.1.1.1.1.2.2	0.932814021421616	.	19840001	20360000	#FF0000	1	1
chr1	20360001	20480000	A.1.2.2.1.1.2.1.1.2	0.84031158714703	.	20360001	20480000	#FF4848	1	0.875
chr1	20480001	20840000	A.1.1.2.1.1.1.2.2.1.1.1	0.958130477117819	.	20480001	20840000	#FF0000	1	1
chr1	20840001	21080000	A.1.1.2.1.2.1.2.1.1	0.945472249269718	.	20840001	21080000	#FF0000	1	1
chr1	21080001	21200000	A.1.2.2.1.1.2.2.1.1.1.2.2	0.835443037974684	.	21080001	21200000	#FF4848	1	0.875
chr1	21200001	21360000	A.2.1.2.2.1.2.2.1	0.667964946445959	.	21200001	21360000	#FF9191	1	0.75
chr1	21360001	21480000	A.1.2.2.1.1.2.2.1.1.1.2.1	0.836416747809153	.	21360001	21480000	#FF4848	1	0.875
chr1	21480001	21720000	A.1.1.2.2.1.2.2.1.1	0.916260954235638	.	21480001	21720000	#FF0000	1	1
chr1	21720001	22000000	A.1.1.1.2.1.1.2.2.1	0.983446932814021	.	21720001	22000000	#FF0000	1	1
chr1	22000001	22120000	A.1.2.2.2.2.1.1.1.1.2.2.2	0.786757546251217	.	22000001	22120000	#FF4848	1	0.875
chr1	22120001	22360000	A.1.2.2.1.1.1.2.2.1	0.844206426484908	.	22120001	22360000	#FF4848	1	0.875
chr1	22360001	22680000	A.1.2.1.2.1.1.1.1.2	0.876338851022395	.	22360001	22680000	#FF4848	1	0.875
chr1	22680001	22760000	A.2.1.1.2.2.1.1	0.738072054527751	.	22680001	22760000	#FF9191	1	0.75
chr1	22760001	22920000	A.2.1.2.2.1.1.2.2.1.2.2	0.675754625121714	.	22760001	22920000	#FF9191	1	0.75
chr1	22920001	23080000	A.2.1.2.2.2.1.2.1.1	0.661148977604674	.	22920001	23080000	#FF9191	1	0.75
chr1	23080001	23320000	A.1.2.2.1.1.1.2.2.2	0.843232716650438	.	23080001	23320000	#FF4848	1	0.875
chr1	23320001	23640000	A.1.2.1.2.1.1.1.1.1	0.877312560856865	.	23320001	23640000	#FF4848	1	0.875
chr1	23640001	24080000	A.1.1.1.2.1.2.1.2.1.2.1	0.977604673807206	.	23640001	24080000	#FF0000	1	1
chr1	24080001	24240000	A.2.1.1.1.2.1.2.1	0.755598831548199	.	24080001	24240000	#FF9191	1	0.75
chr1	24240001	24280000	A.1.2.2.1.1.1.1.2.1	0.847127555988315	.	24240001	24280000	#FF4848	1	0.875
chr1	24360001	24440000	A.1.2.2.1.1.1.1.2.1	0.847127555988315	.	24360001	24440000	#FF4848	1	0.875
chr1	24440001	24720000	A.1.1.1.2.1.2.1.2.2.1	0.975657254138267	.	24440001	24720000	#FF0000	1	1
chr1	24720001	24920000	A.1.2.1.2.2.2.1.1	0.856864654333009	.	24720001	24920000	#FF4848	1	0.875
chr1	24920001	25120000	A.1.1.2.1.1.2.1.2.2	0.952288218111003	.	24920001	25120000	#FF0000	1	1
chr1	25120001	25400000	A.1.2.2.1.1.2.1.1.1.2	0.8412852969815	.	25120001	25400000	#FF4848	1	0.875
chr1	25400001	25600000	A.1.2.2.2.2.1.2.1.2.1	0.778967867575463	.	25400001	25600000	#FF4848	1	0.875
chr1	25600001	25680000	A.2.1.1.1.2.1.2.2	0.754625121713729	.	25600001	25680000	#FF9191	1	0.75
chr1	25680001	26160000	A.1.1.1.2.1.1.1.2.2	0.986368062317429	.	25680001	26160000	#FF0000	1	1
chr1	26160001	26360000	A.2.1.2.2.1.2.1.1.1	0.672833495618306	.	26160001	26360000	#FF9191	1	0.75
chr1	26360001	26560000	A.1.2.2.1.2.2.2.2.2.2	0.814021421616358	.	26360001	26560000	#FF4848	1	0.875
chr1	26560001	26760000	A.1.2.2.2.1.1.1.2.1.2	0.807205452775073	.	26560001	26760000	#FF4848	1	0.875
chr1	26760001	27160000	A.1.1.1.1.1.2.2.2	0.994157740993184	.	26760001	27160000	#FF0000	1	1
chr1	27160001	27560000	A.1.1.2.2.1.2.1.1.2	0.918208373904576	.	27160001	27560000	#FF0000	1	1
chr1	27560001	27720000	A.1.2.2.1.1.2.2.1.1.1.1	0.837390457643622	.	27560001	27720000	#FF4848	1	0.875
chr1	27720001	28160000	A.1.1.1.2.1.2.1.2.2.2	0.974683544303797	.	27720001	28160000	#FF0000	1	1
chr1	28160001	28360000	A.1.1.1.2.1.1.1.2.1.2	0.987341772151899	.	28160001	28360000	#FF0000	1	1
chr1	28360001	28680000	A.1.1.1.1.1.2.2.1.2	0.995131450827653	.	28360001	28680000	#FF0000	1	1
chr1	28680001	28800000	A.1.2.2.2.2.1.1.1.2.1	0.785783836416748	.	28680001	28800000	#FF4848	1	0.875
chr1	28800001	28960000	A.1.1.1.2.2.2.1.1	0.967867575462512	.	28800001	28960000	#FF0000	1	1
chr1	28960001	29040000	A.1.2.2.2.2.1.2.2	0.777020447906524	.	28960001	29040000	#FF4848	1	0.875
chr1	29040001	29240000	A.1.2.1.1.1.1.2.1.1.1	0.899707887049659	.	29040001	29240000	#FF4848	1	0.875
chr1	29240001	29560000	A.2.1.1.2.2.2.2.2	0.726387536514119	.	29240001	29560000	#FF9191	1	0.75
chr1	29560001	29640000	A.2.1.2.2.2.1.2.1.2.2	0.659201557935735	.	29560001	29640000	#FF9191	1	0.75
chr1	29640001	29800000	A.2.2.1.2.1.2.1.2.2.1	0.609542356377799	.	29640001	29800000	#FFDADA	1	0.625
chr1	29800001	29880000	A.2.2.1.2.2.1.1.1.2	0.601752677702045	.	29800001	29880000	#FFDADA	1	0.625
chr1	30000001	30120000	A.2.2.1.2.2.1.1.1.2	0.601752677702045	.	30000001	30120000	#FFDADA	1	0.625
chr1	30120001	30320000	B.1.1.2.1.2.2.1.2.1.2.1.1.2	0.443037974683544	.	30120001	30320000	#DADAFF	1	0.5
chr1	30320001	30400000	A.2.1.1.2.1.2.2.2	0.73904576436222	.	30320001	30400000	#FF9191	1	0.75
chr1	30400001	30720000	B.1.2.1.1.1.2.1.2	0.39143135345667	.	30400001	30720000	#9191FF	1	0.375
chr1	30720001	30920000	B.1.1.2.2.1.1.2.2.2	0.427458617332035	.	30720001	30920000	#DADAFF	1	0.5
chr1	30920001	31160000	B.1.2.1.2.2.1.1.1.1.1	0.357351509250243	.	30920001	31160000	#9191FF	1	0.375
chr1	31160001	31400000	A.1.2.2.2.2.2.1.1.2.2.1	0.774099318403116	.	31160001	31400000	#FF4848	1	0.875
chr1	31400001	31640000	A.1.1.2.2.1.1.1.2.2.2.2.1	0.92794547224927	.	31400001	31640000	#FF0000	1	1
chr1	31640001	31880000	A.1.1.1.1.2.1.1.1	0.993184031158715	.	31640001	31880000	#FF0000	1	1
chr1	31880001	32200000	A.1.1.1.1.1.1	1	.	31880001	32200000	#FF0000	1	1
chr1	32200001	32280000	A.1.1.2.2.1.2.1.2	0.917234664070107	.	32200001	32280000	#FF0000	1	1
chr1	32280001	32600000	A.1.1.1.1.2.2	0.990262901655307	.	32280001	32600000	#FF0000	1	1
chr1	32600001	32840000	A.1.1.2.2.1.1.1.2.2.2.1	0.928919182083739	.	32600001	32840000	#FF0000	1	1
chr1	32840001	32960000	A.1.1.2.1.2.2.1.1.1.1	0.94255111976631	.	32840001	32960000	#FF0000	1	1
chr1	32960001	33080000	A.1.2.2.1.2.1.2.1.2	0.821811100292113	.	32960001	33080000	#FF4848	1	0.875
chr1	33080001	33200000	A.1.2.2.2.1.1.2.1.1.2	0.802336903602726	.	33080001	33200000	#FF4848	1	0.875
chr1	33200001	33280000	A.1.2.1.1.1.1.2.1.1.2	0.89873417721519	.	33200001	33280000	#FF4848	1	0.875
chr1	33280001	33640000	A.1.1.2.2.1.1.1.2.1	0.931840311587147	.	33280001	33640000	#FF0000	1	1
chr1	33640001	33840000	B.1.1.2.2.2.1.1.1	0.416747809152872	.	33640001	33840000	#DADAFF	1	0.5
chr1	33840001	34000000	B.1.1.2.2.2.1.1.2.2	0.414800389483934	.	33840001	34000000	#DADAFF	1	0.5
chr1	34000001	34440000	B.2.2.1.2.1.2.2.1.2	0.0292112950340798	.	34000001	34440000	#0000FF	1	0.125
chr1	34440001	34640000	B.2.1.2.2.2.1.2.2.2.1.1.1	0.0876338851022395	.	34440001	34640000	#4848FF	1	0.25
chr1	34640001	34960000	B.2.2.2.2.1.2.2	0.00389483933787731	.	34640001	34960000	#0000FF	1	0.125
chr1	34960001	35080000	B.2.1.2.2.2.2.2.1.1.2.1.1	0.0730282375851996	.	34960001	35080000	#4848FF	1	0.25
chr1	35080001	35240000	B.2.1.2.1.2.1.1.2.2	0.129503407984421	.	35080001	35240000	#4848FF	1	0.25
chr1	35240001	35560000	B.2.1.2.1.2.1.2.2.2	0.121713729308666	.	35240001	35560000	#4848FF	1	0.25
chr1	35560001	35640000	A.2.2.2.2.1.2.2.1	0.546251217137293	.	35560001	35640000	#FFDADA	1	0.625
chr1	35640001	36000000	A.2.2.1.1.1.2.2.2.1	0.634858812074002	.	35640001	36000000	#FFDADA	1	0.625
chr1	36000001	36160000	A.1.2.2.2.1.1.1.2.2.2.2	0.804284323271665	.	36000001	36160000	#FF4848	1	0.875
chr1	36160001	36400000	A.1.2.2.2.1.1.1.2.2.1	0.806231742940604	.	36160001	36400000	#FF4848	1	0.875
chr1	36400001	36520000	A.1.2.2.2.2.1.2.1.2.2	0.777994157740993	.	36400001	36520000	#FF4848	1	0.875
chr1	36520001	36840000	A.1.1.2.2.2.1.2.2	0.908471275559883	.	36520001	36840000	#FF0000	1	1
chr1	36840001	36920000	A.2.2.1.1.2.1.1.1	0.629990262901655	.	36840001	36920000	#FFDADA	1	0.625
chr1	36920001	37160000	B.1.2.2.2.2.2.1.2.1.2	0.250243427458617	.	36920001	37160000	#9191FF	1	0.375
chr1	37160001	37440000	B.2.1.2.1.2.2.2.1.1	0.118792599805258	.	37160001	37440000	#4848FF	1	0.25
chr1	37440001	37560000	B.2.1.2.2.2.2.2.1.2	0.0691333982473223	.	37440001	37560000	#4848FF	1	0.25
chr1	37560001	37760000	B.2.1.2.2.2.1.2.1.1	0.0905550146056475	.	37560001	37760000	#4848FF	1	0.25
chr1	37760001	37920000	B.2.1.2.1.2.2.1.2	0.119766309639727	.	37760001	37920000	#4848FF	1	0.25
chr1	37920001	38120000	B.1.1.2.1.1.2.1.1	0.4634858812074	.	37920001	38120000	#DADAFF	1	0.5
chr1	38120001	38200000	B.1.1.1.1.1.2.1.1	0.524829600778968	.	38120001	38200000	#DADAFF	1	0.5
chr1	38200001	38280000	A.2.2.1.2.2.2.2.2.2	0.584225900681597	.	38200001	38280000	#FFDADA	1	0.625
chr1	38280001	38600000	B.1.1.1.1.1.2.2.2.2.2.1	0.512171372930867	.	38280001	38600000	#DADAFF	1	0.5
chr1	38600001	38680000	B.1.1.2.2.1.1.2.1.1	0.431353456669912	.	38600001	38680000	#DADAFF	1	0.5
chr1	38680001	38800000	B.1.2.1.2.1.2.1.1.2.1.2	0.365141187925998	.	38680001	38800000	#9191FF	1	0.375
chr1	38800001	38960000	B.2.1.2.1.2.1.2.1.2.1.1	0.125608568646543	.	38800001	38960000	#4848FF	1	0.25
chr1	38960001	39320000	B.1.1.2.2.1.2.1.2.2.2	0.42064264849075	.	38960001	39320000	#DADAFF	1	0.5
chr1	39320001	39480000	A.2.1.2.1.1.2.2.2.1	0.708860759493671	.	39320001	39480000	#FF9191	1	0.75
chr1	39480001	39560000	A.1.2.2.2.2.2.2.1	0.7682570593963	.	39480001	39560000	#FF4848	1	0.875
chr1	39560001	39760000	A.2.1.2.1.2.2.1.1.1	0.69620253164557	.	39560001	39760000	#FF9191	1	0.75
chr1	39760001	39880000	A.1.2.1.1.1.1.2.1.2.1	0.897760467380721	.	39760001	39880000	#FF4848	1	0.875
chr1	39880001	40160000	A.1.1.2.2.1.2.2.2.1	0.91333982473223	.	39880001	40160000	#FF0000	1	1
chr1	40160001	40240000	A.2.1.2.2.1.2.1.2.1	0.669912366114898	.	40160001	40240000	#FF9191	1	0.75
chr1	40240001	40440000	A.1.1.1.2.1.2.2.2.1.1	0.972736124634859	.	40240001	40440000	#FF0000	1	1
chr1	40440001	40920000	A.1.1.1.2.1.1.2.1.1	0.98539435248296	.	40440001	40920000	#FF0000	1	1
chr1	40920001	41240000	A.1.1.2.2.1.1.1.2.2.1.2	0.929892891918208	.	40920001	41240000	#FF0000	1	1
chr1	41240001	41480000	A.1.1.1.2.2.2.1.2	0.966893865628043	.	41240001	41480000	#FF0000	1	1
chr1	41480001	41560000	A.1.2.2.2.2.2.2.2.1	0.767283349561831	.	41480001	41560000	#FF4848	1	0.875
chr1	41560001	41760000	A.1.2.1.1.1.2.2.2.1	0.888023369036027	.	41560001	41760000	#FF4848	1	0.875
chr1	41760001	41960000	A.1.2.2.2.2.1.2.1.1.1.1	0.78188899707887	.	41760001	41960000	#FF4848	1	0.875
chr1	41960001	42080000	A.1.2.2.1.1.2.2.1.2.1.1	0.833495618305745	.	41960001	42080000	#FF4848	1	0.875
chr1	42080001	42440000	A.2.1.2.2.1.1.2.2.2.1	0.674780915287244	.	42080001	42440000	#FF9191	1	0.75
chr1	42440001	42560000	A.1.2.2.2.2.1.2.1.1.1.2	0.780915287244401	.	42440001	42560000	#FF4848	1	0.875
chr1	42560001	42760000	A.2.1.2.2.1.1.2.2.1.1.2.1	0.679649464459591	.	42560001	42760000	#FF9191	1	0.75
chr1	42760001	42880000	A.2.1.1.1.2.1.1	0.756572541382668	.	42760001	42880000	#FF9191	1	0.75
chr1	42880001	42960000	A.2.1.1.1.1.1.2.2	0.762414800389484	.	42880001	42960000	#FF9191	1	0.75
chr1	42960001	43360000	A.1.1.2.2.2.2.1.2.1	0.906523855890945	.	42960001	43360000	#FF0000	1	1
chr1	43360001	43560000	A.1.2.2.2.2.1.1.1.1.2.2.1	0.787731256085687	.	43360001	43560000	#FF4848	1	0.875
chr1	43560001	43680000	A.1.2.2.1.1.2.2.1.2.2.2	0.830574488802337	.	43560001	43680000	#FF4848	1	0.875
chr1	43680001	43880000	A.1.2.2.1.2.1.2.1.1.2	0.822784810126582	.	43680001	43880000	#FF4848	1	0.875
chr1	43880001	44000000	A.1.2.2.2.2.1.1.1.1.1.2	0.789678675754625	.	43880001	44000000	#FF4848	1	0.875
chr1	44000001	44120000	A.1.2.2.1.1.2.2.2	0.829600778967868	.	44000001	44120000	#FF4848	1	0.875
chr1	44120001	44200000	A.1.1.2.1.2.1.1.2.2	0.946445959104187	.	44120001	44200000	#FF0000	1	1
chr1	44200001	44280000	A.1.2.2.1.1.1.1.1.2	0.848101265822785	.	44200001	44280000	#FF4848	1	0.875
chr1	44280001	44400000	A.1.2.2.1.1.1.1.1.1.2	0.849074975657254	.	44280001	44400000	#FF4848	1	0.875
chr1	44400001	44560000	A.1.2.2.2.2.1.1.2.2	0.78286270691334	.	44400001	44560000	#FF4848	1	0.875
chr1	44560001	44840000	A.1.1.2.2.2.2.1.1	0.907497565725414	.	44560001	44840000	#FF0000	1	1
chr1	44840001	45280000	A.1.1.2.2.2.2.2	0.904576436222006	.	44840001	45280000	#FF0000	1	1
chr1	45280001	45440000	A.1.2.2.1.2.1.1.1.2	0.82667964946446	.	45280001	45440000	#FF4848	1	0.875
chr1	45440001	45560000	A.1.2.2.1.2.2.2.1	0.817916260954236	.	45440001	45560000	#FF4848	1	0.875
chr1	45560001	45640000	A.1.2.1.2.1.2.2.1	0.867575462512171	.	45560001	45640000	#FF4848	1	0.875
chr1	45640001	46080000	A.1.1.2.2.1.1.2.1.1.2	0.925024342745862	.	45640001	46080000	#FF0000	1	1
chr1	46080001	46160000	A.1.2.2.2.2.1.2.1.1.2	0.779941577409932	.	46080001	46160000	#FF4848	1	0.875
chr1	46160001	46280000	A.1.1.2.2.1.1.2.1.1.1	0.925998052580331	.	46160001	46280000	#FF0000	1	1
chr1	46280001	46480000	A.1.2.1.2.1.1.2.1.2	0.872444011684518	.	46280001	46480000	#FF4848	1	0.875
chr1	46480001	46760000	A.1.1.2.2.1.1.1.1.1	0.934761441090555	.	46480001	46760000	#FF0000	1	1
chr1	46760001	47040000	A.1.2.2.2.1.1.1.2.1.1	0.808179162609542	.	46760001	47040000	#FF4848	1	0.875
chr1	47040001	47360000	A.2.1.2.1.1.2.1.2.2.2.2	0.711781888997079	.	47040001	47360000	#FF9191	1	0.75
chr1	47360001	47520000	A.2.2.1.2.1.1.2.2.1	0.615384615384615	.	47360001	47520000	#FFDADA	1	0.625
chr1	47520001	47640000	A.2.2.1.2.2.2.2.2.1.2.2	0.585199610516066	.	47520001	47640000	#FFDADA	1	0.625
chr1	47640001	47840000	A.2.1.2.1.1.1.2.1.1.2.1	0.720545277507303	.	47640001	47840000	#FF9191	1	0.75
chr1	47840001	48160000	B.1.2.1.2.2.1.1.2.2	0.352482960077897	.	47840001	48160000	#9191FF	1	0.375
chr1	48160001	48320000	B.1.1.2.2.1.2.1.2.2.1	0.421616358325219	.	48160001	48320000	#DADAFF	1	0.5
chr1	48320001	48440000	B.1.2.2.2.2.2.1.1.1.2.1.1	0.256085686465433	.	48320001	48440000	#9191FF	1	0.375
chr1	48440001	48760000	B.2.1.2.2.2.1.2.2.2.2.1	0.0847127555988316	.	48440001	48760000	#4848FF	1	0.25
chr1	48760001	48920000	B.2.2.1.2.2.1	0.0272638753651412	.	48760001	48920000	#0000FF	1	0.125
chr1	48920001	49120000	B.2.1.2.1.2.2.2.1.2.2	0.116845180136319	.	48920001	49120000	#4848FF	1	0.25
chr1	49120001	49280000	B.2.1.2.2.2.2.2.1.1.1.2	0.0740019474196689	.	49120001	49280000	#4848FF	1	0.25
chr1	49280001	49520000	B.2.1.2.2.2.2.2.1.1.1.1	0.0749756572541383	.	49280001	49520000	#4848FF	1	0.25
chr1	49520001	49720000	B.2.2.2.2.1.1.1	0.0068159688412853	.	49520001	49720000	#0000FF	1	0.125
chr1	49720001	49840000	B.2.1.2.2.2.2.2.2.2	0.0662122687439143	.	49720001	49840000	#4848FF	1	0.25
chr1	49840001	49920000	B.2.1.2.2.2.1.2.2.2.2.2.2.1	0.0817916260954236	.	49840001	49920000	#4848FF	1	0.25
chr1	49920001	50000000	B.2.1.2.1.2.2.1.1	0.120740019474197	.	49920001	50000000	#4848FF	1	0.25
chr1	50000001	50320000	B.2.2.1.2.1.2.2.1.1.2	0.0301850048685492	.	50000001	50320000	#0000FF	1	0.125
chr1	50320001	50440000	B.2.1.2.1.2.1.1.2.1	0.13047711781889	.	50320001	50440000	#4848FF	1	0.25
chr1	50440001	50600000	B.2.2.1.2.1.2.1.2.1	0.0340798442064265	.	50440001	50600000	#0000FF	1	0.125
chr1	50600001	50800000	B.2.2.1.2.1.2.2.1.1.1	0.0311587147030185	.	50600001	50800000	#0000FF	1	0.125
chr1	50800001	50880000	B.1.2.2.2.2.1.2.2.1.2.1.1	0.262901655306719	.	50800001	50880000	#9191FF	1	0.375
chr1	50880001	51080000	B.1.2.2.2.2.2.1.2.2.2	0.248296007789679	.	50880001	51080000	#9191FF	1	0.375
chr1	51080001	51160000	B.1.2.1.1.2.1.1.1.1	0.389483933787731	.	51080001	51160000	#9191FF	1	0.375
chr1	51160001	51280000	B.1.1.2.2.1.1.1.2.1.2.1	0.43427458617332	.	51160001	51280000	#DADAFF	1	0.5
chr1	51280001	51720000	B.1.2.1.2.2.1.1.2.1.1	0.354430379746835	.	51280001	51720000	#9191FF	1	0.375
chr1	51720001	51800000	A.2.1.2.2.2.1.2.2.2	0.655306718597858	.	51720001	51800000	#FF9191	1	0.75
chr1	51800001	52000000	A.2.1.2.2.2.1.1.2	0.662122687439143	.	51800001	52000000	#FF9191	1	0.75
chr1	52000001	52320000	A.1.1.2.2.2.1.2.1	0.909444985394352	.	52000001	52320000	#FF0000	1	1
chr1	52320001	52440000	A.1.2.2.2.1.1.1.1.1.1.1	0.813047711781889	.	52320001	52440000	#FF4848	1	0.875
chr1	52440001	52520000	A.1.2.2.2.2.1.1.1.2.2	0.784810126582278	.	52440001	52520000	#FF4848	1	0.875
chr1	52520001	52640000	A.1.2.2.2.2.1.1.1.1.1.1.1	0.791626095423564	.	52520001	52640000	#FF4848	1	0.875
chr1	52640001	52880000	A.1.1.2.2.1.1.1.2.2.1.1	0.930866601752678	.	52640001	52880000	#FF0000	1	1
chr1	52880001	53200000	A.1.1.2.2.1.1.1.1.2.1	0.933787731256086	.	52880001	53200000	#FF0000	1	1
chr1	53200001	53360000	A.1.2.2.1.1.2.2.1.2.1.2	0.832521908471276	.	53200001	53360000	#FF4848	1	0.875
chr1	53360001	53480000	A.2.1.2.1.1.2.1.2.1	0.714703018500487	.	53360001	53480000	#FF9191	1	0.75
chr1	53480001	53640000	A.1.2.1.1.2.1.2.1.1	0.88412852969815	.	53480001	53640000	#FF4848	1	0.875
chr1	53640001	53880000	A.2.1.2.1.2.2.1.2.1	0.693281402142162	.	53640001	53880000	#FF9191	1	0.75
chr1	53880001	54320000	A.2.1.2.2.1.1.2.2.1.1.1	0.68062317429406	.	53880001	54320000	#FF9191	1	0.75
chr1	54320001	54400000	A.2.1.1.1.2.2.2	0.752677702044791	.	54320001	54400000	#FF9191	1	0.75
chr1	54400001	54680000	A.1.1.2.2.2.2.1.2.2	0.905550146056475	.	54400001	54680000	#FF0000	1	1
chr1	54680001	54800000	A.1.1.2.2.1.1.2.2	0.921129503407984	.	54680001	54800000	#FF0000	1	1
chr1	54800001	54960000	A.1.2.2.2.2.1.1.1.1.2.1	0.788704965920156	.	54800001	54960000	#FF4848	1	0.875
chr1	54960001	55080000	A.1.2.2.2.2.2.1.2.1.2	0.771178188899708	.	54960001	55080000	#FF4848	1	0.875
chr1	55080001	55240000	A.1.2.2.2.1.1.1.1.2	0.809152872444012	.	55080001	55240000	#FF4848	1	0.875
chr1	55240001	55360000	A.2.1.2.2.1.2.2.2	0.66699123661149	.	55240001	55360000	#FF9191	1	0.75
chr1	55360001	55520000	A.2.1.2.2.2.1.1.1.2.1	0.665043816942551	.	55360001	55520000	#FF9191	1	0.75
chr1	55520001	56000000	B.1.2.1.2.2.2.1.1.2.1	0.343719571567673	.	55520001	56000000	#9191FF	1	0.375
chr1	56000001	56080000	B.1.2.1.1.2.1.2.1.1	0.383641674780915	.	56000001	56080000	#9191FF	1	0.375
chr1	56080001	56360000	B.2.1.2.2.2.2.2.2.1.2	0.0671859785783836	.	56080001	56360000	#4848FF	1	0.25
chr1	56360001	56480000	B.2.1.2.2.2.2.2.1.1.2.1.2	0.0720545277507303	.	56360001	56480000	#4848FF	1	0.25
chr1	56480001	56680000	B.2.1.2.2.2.2.2.1.1.2.2.1	0.071080817916261	.	56480001	56680000	#4848FF	1	0.25
chr1	56680001	56760000	B.2.1.2.2.2.1.2.2.2.1.2	0.0856864654333009	.	56680001	56760000	#4848FF	1	0.25
chr1	56760001	56840000	B.2.1.2.2.2.1.1.2.1	0.0925024342745862	.	56760001	56840000	#4848FF	1	0.25
chr1	56840001	57080000	B.2.1.2.2.2.1.1.1	0.0934761441090555	.	56840001	57080000	#4848FF	1	0.25
chr1	57080001	57720000	B.2.2.1.2.1.2.2.2	0.0282375851996105	.	57080001	57720000	#0000FF	1	0.125
chr1	57720001	57800000	B.1.1.2.2.2.1.2.2	0.412852969814995	.	57720001	57800000	#DADAFF	1	0.5
chr1	57800001	58280000	B.2.2.1.2.2.2.1.2	0.0253164556962025	.	57800001	58280000	#0000FF	1	0.125
chr1	58280001	58480000	B.2.1.2.2.2.2.1.1.1	0.0788704965920156	.	58280001	58480000	#4848FF	1	0.25
chr1	58480001	58640000	B.2.1.2.1.2.1.2.1.1.2	0.126582278481013	.	58480001	58640000	#4848FF	1	0.25
chr1	58640001	58840000	B.2.1.2.2.2.1.2.1.2	0.0895813047711782	.	58640001	58840000	#4848FF	1	0.25
chr1	58840001	59080000	B.1.1.2.2.1.2.2.2	0.417721518987342	.	58840001	59080000	#DADAFF	1	0.5
chr1	59080001	59720000	A.2.1.2.1.1.2.2.1.2	0.70983446932814	.	59080001	59720000	#FF9191	1	0.75
chr1	59720001	59840000	A.2.2.1.2.1.2.1.2.1.1	0.612463485881207	.	59720001	59840000	#FFDADA	1	0.625
chr1	59840001	60120000	B.1.1.2.2.1.2.2.1.1	0.41966893865628	.	59840001	60120000	#DADAFF	1	0.5
chr1	60120001	60440000	B.2.1.2.1.1.2.1.2.1.1.1.1	0.140214216163583	.	60120001	60440000	#4848FF	1	0.25
chr1	60440001	60600000	B.2.1.1.2.1.2.1.2.1	0.193768257059396	.	60440001	60600000	#4848FF	1	0.25
chr1	60600001	61000000	B.2.1.2.2.2.2.1.1.2	0.0778967867575463	.	60600001	61000000	#4848FF	1	0.25
chr1	61000001	61120000	B.1.2.2.1.2.1.2.1.1.1.1.1	0.301850048685492	.	61000001	61120000	#9191FF	1	0.375
chr1	61120001	61360000	B.2.1.2.1.1.1.2.2.1	0.148003894839338	.	61120001	61360000	#4848FF	1	0.25
chr1	61360001	61480000	B.1.2.1.1.2.1.2.1.2	0.382667964946446	.	61360001	61480000	#9191FF	1	0.375
chr1	61480001	61680000	A.2.2.1.1.1.2.2.2.2.1.2	0.632911392405063	.	61480001	61680000	#FFDADA	1	0.625
chr1	61680001	61760000	A.2.2.1.1.1.1.2.1.2.2	0.642648490749757	.	61680001	61760000	#FFDADA	1	0.625
chr1	61760001	62200000	A.2.1.2.1.1.2.1.2.2.2.1	0.712755598831548	.	61760001	62200000	#FF9191	1	0.75
chr1	62200001	62360000	A.1.2.2.2.1.2.1.1.2.2	0.795520934761441	.	62200001	62360000	#FF4848	1	0.875
chr1	62360001	62480000	A.2.1.1.2.2.1.2.2	0.736124634858812	.	62360001	62480000	#FF9191	1	0.75
chr1	62480001	62680000	A.1.2.2.2.1.1.1.2.2.2.1	0.805258033106134	.	62480001	62680000	#FF4848	1	0.875
chr1	62680001	62800000	A.2.1.2.2.2.1.2.1.2.1	0.660175267770205	.	62680001	62800000	#FF9191	1	0.75
chr1	62800001	63000000	B.1.1.2.2.1.1.2.1.2.1	0.430379746835443	.	62800001	63000000	#DADAFF	1	0.5
chr1	63000001	63120000	A.2.2.1.2.2.2.2.1.1	0.589094449853944	.	63000001	63120000	#FFDADA	1	0.625
chr1	63120001	63480000	B.1.2.2.1.1.2.2.1.1.2.1.2	0.311587147030185	.	63120001	63480000	#9191FF	1	0.375
chr1	63480001	63600000	B.1.2.2.1.1.1.2.2.1.2	0.328140214216164	.	63480001	63600000	#9191FF	1	0.375
chr1	63600001	63800000	B.1.2.2.1.2.2.1.2.2.2.2	0.288218111002921	.	63600001	63800000	#9191FF	1	0.375
chr1	63800001	63920000	A.2.2.2.2.2.1.1.2	0.540408958130477	.	63800001	63920000	#FFDADA	1	0.625
chr1	63920001	64040000	B.1.2.2.2.2.1.2.2.1.2.1.2	0.261927945472249	.	63920001	64040000	#9191FF	1	0.375
chr1	64040001	64440000	B.1.1.1.1.1.1.2.2	0.525803310613437	.	64040001	64440000	#DADAFF	1	0.5
chr1	64440001	64720000	A.2.2.1.1.1.1.1.2.2	0.645569620253165	.	64440001	64720000	#FFDADA	1	0.625
chr1	64720001	64880000	B.1.1.2.1.1.1.1.1.2.1.2	0.473222979552093	.	64720001	64880000	#DADAFF	1	0.5
chr1	64880001	65080000	B.1.1.2.2.1.1.1.2.2	0.432327166504382	.	64880001	65080000	#DADAFF	1	0.5
chr1	65080001	65240000	B.1.1.1.1.1.2.1.2.1	0.523855890944499	.	65080001	65240000	#DADAFF	1	0.5
chr1	65240001	65400000	B.1.1.2.2.2.2.1.1.2.1.2.1	0.407010710808179	.	65240001	65400000	#DADAFF	1	0.5
chr1	65400001	65760000	B.1.2.2.1.1.2.2.2.2	0.30379746835443	.	65400001	65760000	#9191FF	1	0.375
chr1	65760001	65840000	B.1.1.2.2.2.2.2.1.2	0.402142161635832	.	65760001	65840000	#DADAFF	1	0.5
chr1	65840001	65920000	B.1.2.2.2.2.1.2.2.2.1	0.259980525803311	.	65840001	65920000	#9191FF	1	0.375
chr1	65920001	66120000	B.2.1.2.2.2.1.2.2.2.2.2.2.2.2	0.0798442064264849	.	65920001	66120000	#4848FF	1	0.25
chr1	66120001	66400000	B.2.1.2.2.1.1.2.2.2.2	0.104186952288218	.	66120001	66400000	#4848FF	1	0.25
chr1	66400001	66600000	B.2.1.1.2.1.1.1.1.1.2.1	0.211295034079844	.	66400001	66600000	#4848FF	1	0.25
chr1	66600001	66680000	B.1.2.2.1.2.1.2.1.1.2.2	0.296981499513145	.	66600001	66680000	#9191FF	1	0.375
chr1	66680001	66760000	B.1.1.2.1.2.2.1.2.1.2.1.2	0.442064264849075	.	66680001	66760000	#DADAFF	1	0.5
chr1	66760001	66960000	B.2.1.2.1.1.2.1.2.2.2	0.135345666991237	.	66760001	66960000	#4848FF	1	0.25
chr1	66960001	67040000	B.1.1.2.2.1.1.1.1.1.2	0.437195715676728	.	66960001	67040000	#DADAFF	1	0.5
chr1	67040001	67440000	B.1.2.2.1.1.2.1.2.1	0.31840311587147	.	67040001	67440000	#9191FF	1	0.375
chr1	67440001	67560000	A.2.2.1.2.2.1.1.2.1.2.2	0.598831548198637	.	67440001	67560000	#FFDADA	1	0.625
chr1	67560001	67960000	A.2.2.1.1.1.2.1.1.2	0.638753651411879	.	67560001	67960000	#FFDADA	1	0.625
chr1	67960001	68240000	A.2.1.2.1.1.2.2.1.1	0.71080817916261	.	67960001	68240000	#FF9191	1	0.75
chr1	68240001	68520000	B.1.2.1.2.2.2.1.1.1	0.344693281402142	.	68240001	68520000	#9191FF	1	0.375
chr1	68520001	68640000	A.2.2.1.2.1.2.1.2.1.2.2	0.610516066212269	.	68520001	68640000	#FFDADA	1	0.625
chr1	68640001	68840000	B.1.2.2.1.1.1.2.2.1.1	0.329113924050633	.	68640001	68840000	#9191FF	1	0.375
chr1	68840001	68960000	B.1.2.2.1.2.1.2.1.1.2.1	0.297955209347614	.	68840001	68960000	#9191FF	1	0.375
chr1	68960001	69120000	B.2.1.2.2.1.1.2.2.2.1	0.105160662122687	.	68960001	69120000	#4848FF	1	0.25
chr1	69120001	69320000	B.1.2.2.1.2.2.2.1.2.2.1	0.284323271665044	.	69120001	69320000	#9191FF	1	0.375
chr1	69320001	69560000	B.2.1.2.2.1.1.2.2.1.1.1	0.109055501460565	.	69320001	69560000	#4848FF	1	0.25
chr1	69560001	69640000	B.2.1.1.1.2.1.2.1.1.2	0.221032132424537	.	69560001	69640000	#4848FF	1	0.25
chr1	69640001	69920000	B.2.1.2.2.2.1.2.2.2.2.2.1.2	0.0827653359298929	.	69640001	69920000	#4848FF	1	0.25
chr1	69920001	70280000	B.2.1.2.1.2.1.2.1.1.1.2	0.127555988315482	.	69920001	70280000	#4848FF	1	0.25
chr1	70280001	70360000	B.2.1.2.1.1.1.1.2.2.2.2	0.150925024342746	.	70280001	70360000	#4848FF	1	0.25
chr1	70360001	70560000	B.2.1.2.2.2.2.1.2.1	0.0769230769230769	.	70360001	70560000	#4848FF	1	0.25
chr1	70560001	70760000	B.1.2.2.1.1.2.2.2.1.2.1	0.305744888023369	.	70560001	70760000	#9191FF	1	0.375
chr1	70760001	70840000	B.1.2.1.1.2.2.2.1.2	0.378773125608569	.	70760001	70840000	#9191FF	1	0.375
chr1	70840001	70960000	B.1.2.1.1.2.1.2.2	0.381694255111977	.	70840001	70960000	#9191FF	1	0.375
chr1	70960001	71160000	B.2.1.2.2.2.1.2.2.2.1.1.2	0.0866601752677702	.	70960001	71160000	#4848FF	1	0.25
chr1	71160001	71360000	B.2.2.1.2.1.1.2.2.2	0.0360272638753651	.	71160001	71360000	#0000FF	1	0.125
chr1	71360001	71560000	B.2.1.2.2.1.1.2.2.1.2	0.106134371957157	.	71360001	71560000	#4848FF	1	0.25
chr1	71560001	72000000	B.2.2.2.2.1.1.2	0.00584225900681597	.	71560001	72000000	#0000FF	1	0.125
chr1	72000001	72080000	B.2.1.2.1.1.1.1.2.2.2.1	0.151898734177215	.	72000001	72080000	#4848FF	1	0.25
chr1	72080001	72440000	B.2.1.2.2.1.2.2.1.1.1.1.2	0.0993184031158715	.	72080001	72440000	#4848FF	1	0.25
chr1	72440001	72560000	B.1.2.2.1.1.1.1.1.2.2	0.336903602726388	.	72440001	72560000	#9191FF	1	0.375
chr1	72560001	72760000	B.1.1.2.2.2.2.2.1.1	0.403115871470302	.	72560001	72760000	#DADAFF	1	0.5
chr1	72760001	72840000	B.1.1.2.1.1.1.2.2.1	0.465433300876339	.	72760001	72840000	#DADAFF	1	0.5
chr1	72840001	73000000	B.2.1.2.1.1.1.1.1.1.1	0.15968841285297	.	72840001	73000000	#4848FF	1	0.25
chr1	73000001	73200000	B.2.1.2.2.1.1.1.2	0.111002921129503	.	73000001	73200000	#4848FF	1	0.25
chr1	73200001	73320000	B.1.1.2.2.1.2.1.2.1.1	0.423563777994158	.	73200001	73320000	#DADAFF	1	0.5
chr1	73320001	73720000	B.2.1.2.2.1.2.1.2.2	0.10126582278481	.	73320001	73720000	#4848FF	1	0.25
chr1	73720001	73880000	B.2.1.2.1.1.1.2.2.2.2	0.14508276533593	.	73720001	73880000	#4848FF	1	0.25
chr1	73880001	74040000	B.1.2.2.1.1.2.2.1.1.2.2	0.310613437195716	.	73880001	74040000	#9191FF	1	0.375
chr1	74040001	74240000	B.1.2.2.2.2.2.1.2.2.1	0.249269717624148	.	74040001	74240000	#9191FF	1	0.375
chr1	74240001	74400000	B.2.1.2.2.1.1.1.1.2.2.2	0.111976630963973	.	74240001	74400000	#4848FF	1	0.25
chr1	74400001	74560000	B.1.2.2.2.2.1.2.2.1.1	0.263875365141188	.	74400001	74560000	#9191FF	1	0.375
chr1	74560001	74680000	B.1.2.1.2.1.2.1.1.1.2.2.2	0.367088607594937	.	74560001	74680000	#9191FF	1	0.375
chr1	74680001	74840000	B.2.1.2.1.2.1.1.1	0.131450827653359	.	74680001	74840000	#4848FF	1	0.25
chr1	74840001	75160000	B.2.1.2.2.1.2.2.1.2.1	0.0963972736124635	.	74840001	75160000	#4848FF	1	0.25
chr1	75160001	75440000	B.2.2.1.2.1.1.1	0.0389483933787731	.	75160001	75440000	#0000FF	1	0.125
chr1	75440001	75760000	B.2.1.2.2.1.2.2.2	0.0944498539435248	.	75440001	75760000	#4848FF	1	0.25
chr1	75760001	75960000	B.2.1.2.1.1.1.1.2.1.1.2.2	0.154819863680623	.	75760001	75960000	#4848FF	1	0.25
chr1	75960001	76200000	B.2.1.2.2.2.1.2.2.2.2.2.2.2.1	0.0808179162609542	.	75960001	76200000	#4848FF	1	0.25
chr1	76200001	76680000	B.2.1.2.2.1.2.2.1.2.2	0.0954235637779942	.	76200001	76680000	#4848FF	1	0.25
chr1	76680001	76880000	B.2.1.2.1.1.1.1.1.1.2	0.1587147030185	.	76680001	76880000	#4848FF	1	0.25
chr1	76880001	77160000	B.2.1.2.2.2.2.2.1.1.2.2.2	0.0701071080817916	.	76880001	77160000	#4848FF	1	0.25
chr1	77160001	77320000	B.2.1.2.1.1.1.2.2.2.1.2	0.146056475170399	.	77160001	77320000	#4848FF	1	0.25
chr1	77320001	77520000	B.1.1.2.2.1.2.1.1.2.2	0.424537487828627	.	77320001	77520000	#DADAFF	1	0.5
chr1	77520001	77800000	B.2.1.2.1.1.1.2.1.1	0.149951314508277	.	77520001	77800000	#4848FF	1	0.25
chr1	77800001	78120000	B.1.2.2.1.1.1.1.2.2	0.33300876338851	.	77800001	78120000	#9191FF	1	0.375
chr1	78120001	78320000	A.2.1.2.2.2.1.2.2.1.1.1	0.658227848101266	.	78120001	78320000	#FF9191	1	0.75
chr1	78320001	78440000	A.2.2.1.2.1.1.1.1.2.2	0.619279454722493	.	78320001	78440000	#FFDADA	1	0.625
chr1	78440001	78600000	A.2.2.1.2.2.2.2.2.1.2.1	0.586173320350535	.	78440001	78600000	#FFDADA	1	0.625
chr1	78600001	78800000	B.1.1.2.1.2.2.1.1.1	0.446932814021422	.	78600001	78800000	#DADAFF	1	0.5
chr1	78800001	78920000	B.1.1.2.1.2.2.1.2.1.2.1.1.1	0.444011684518014	.	78800001	78920000	#DADAFF	1	0.5
chr1	78920001	79160000	B.1.2.2.1.1.2.1.2.2.2.1	0.316455696202532	.	78920001	79160000	#9191FF	1	0.375
chr1	79160001	79440000	B.1.2.2.1.1.2.2.2.1.2.2	0.3047711781889	.	79160001	79440000	#9191FF	1	0.375
chr1	79440001	79680000	B.2.1.2.1.1.2.1.1.1.2	0.142161635832522	.	79440001	79680000	#4848FF	1	0.25
chr1	79680001	79920000	B.2.1.2.1.1.2.1.2.2.1	0.136319376825706	.	79680001	79920000	#4848FF	1	0.25
chr1	79920001	80000000	B.1.1.2.1.2.2.1.2.1.2.2	0.441090555014606	.	79920001	80000000	#DADAFF	1	0.5
chr1	80000001	80360000	B.2.2.1.1.1.2.1.2.1	0.056475170399221	.	80000001	80360000	#0000FF	1	0.125
chr1	80360001	80680000	B.1.2.2.1.1.1.1.2.1.2	0.33398247322298	.	80360001	80680000	#9191FF	1	0.375
chr1	80680001	80760000	B.1.2.2.1.2.2.2.1.2.1	0.285296981499513	.	80680001	80760000	#9191FF	1	0.375
chr1	80760001	80880000	B.1.2.2.1.1.2.1.1.1.1.2	0.322297955209348	.	80760001	80880000	#9191FF	1	0.375
chr1	80880001	80960000	B.1.1.2.1.2.1.2.2.1.1	0.44985394352483	.	80880001	80960000	#DADAFF	1	0.5
chr1	80960001	81080000	B.1.2.2.1.2.2.2.1.1.1	0.287244401168452	.	80960001	81080000	#9191FF	1	0.375
chr1	81080001	81320000	B.2.1.2.1.1.1.1.1.2	0.157740993184031	.	81080001	81320000	#4848FF	1	0.25
chr1	81320001	81480000	B.1.1.2.1.1.1.1.2	0.470301850048685	.	81320001	81480000	#DADAFF	1	0.5
chr1	81480001	81600000	B.1.1.2.2.1.1.1.1.2	0.436222005842259	.	81480001	81600000	#DADAFF	1	0.5
chr1	81600001	81680000	A.2.2.1.1.2.2.2.2	0.622200584225901	.	81600001	81680000	#FFDADA	1	0.625
chr1	81680001	81800000	B.1.1.2.1.1.2.2.1.1	0.459591041869523	.	81680001	81800000	#DADAFF	1	0.5
chr1	81800001	82200000	B.2.1.2.1.1.2.1.1.1.1.1	0.144109055501461	.	81800001	82200000	#4848FF	1	0.25
chr1	82200001	82280000	B.1.1.2.2.1.1.2.1.2.2	0.429406037000974	.	82200001	82280000	#DADAFF	1	0.5
chr1	82280001	82360000	B.1.1.2.1.2.1.2.2.2	0.447906523855891	.	82280001	82360000	#DADAFF	1	0.5
chr1	82360001	82480000	B.1.2.2.1.2.1.2.1.1.1.2.2	0.298928919182084	.	82360001	82480000	#9191FF	1	0.375
chr1	82480001	82720000	B.2.1.2.2.1.1.1.1.2.2.1	0.112950340798442	.	82480001	82720000	#4848FF	1	0.25
chr1	82720001	83000000	B.1.2.2.1.1.2.2.2.1.1.1	0.307692307692308	.	82720001	83000000	#9191FF	1	0.375
chr1	83000001	83280000	B.2.2.1.1.2.1.2.1	0.0486854917234664	.	83000001	83280000	#0000FF	1	0.125
chr1	83280001	83720000	B.2.1.2.2.1.1.2.2.1.1.2.1	0.108081791626095	.	83280001	83720000	#4848FF	1	0.25
chr1	83720001	83800000	B.1.2.2.2.2.2.1.1.1.2.1.2.2	0.254138266796495	.	83720001	83800000	#9191FF	1	0.375
chr1	83800001	84360000	B.2.1.2.1.1.1.2.2.2.1.1	0.147030185004869	.	83800001	84360000	#4848FF	1	0.25
chr1	84360001	84600000	B.1.1.1.1.1.2.2.2.2.2.2.1.2	0.510223953261928	.	84360001	84600000	#DADAFF	1	0.5
chr1	84600001	84760000	B.1.1.1.1.1.2.1.2.2	0.522882181110029	.	84600001	84760000	#DADAFF	1	0.5
chr1	84760001	84920000	A.2.2.1.2.2.1.2.1.1	0.595910418695229	.	84760001	84920000	#FFDADA	1	0.625
chr1	84920001	85040000	A.2.2.1.2.1.2.2.2.2	0.604673807205453	.	84920001	85040000	#FFDADA	1	0.625
chr1	85040001	85400000	A.2.2.1.2.1.2.2.1.1	0.607594936708861	.	85040001	85400000	#FFDADA	1	0.625
chr1	85400001	85560000	A.2.2.1.2.1.1.2.1	0.616358325219085	.	85400001	85560000	#FFDADA	1	0.625
chr1	85560001	85720000	A.2.2.1.2.1.1.1.2.1	0.618305744888023	.	85560001	85720000	#FFDADA	1	0.625
chr1	85720001	85880000	A.2.2.1.1.1.1.2.1.1	0.644595910418695	.	85720001	85880000	#FFDADA	1	0.625
chr1	85880001	85960000	A.2.2.1.2.2.1.1.2.1.2.1	0.599805258033106	.	85880001	85960000	#FFDADA	1	0.625
chr1	85960001	86080000	A.2.2.1.2.1.2.1.1	0.613437195715677	.	85960001	86080000	#FFDADA	1	0.625
chr1	86080001	86160000	A.2.2.2.2.1.1.1.1.1	0.557935735150925	.	86080001	86160000	#FFDADA	1	0.625
chr1	86160001	86480000	B.1.2.2.1.1.1.2.2.2.1.1	0.327166504381694	.	86160001	86480000	#9191FF	1	0.375
chr1	86480001	86800000	B.1.1.2.2.2.2.1.1.2.1.2.2	0.40603700097371	.	86480001	86800000	#DADAFF	1	0.5
chr1	86800001	87040000	B.1.1.2.1.1.1.1.1.2.2.1	0.472249269717624	.	86800001	87040000	#DADAFF	1	0.5
chr1	87040001	87160000	A.2.2.1.1.1.1.2.1.2.1	0.643622200584226	.	87040001	87160000	#FFDADA	1	0.625
chr1	87160001	87360000	A.2.2.1.2.1.2.1.2.2.2	0.60856864654333	.	87160001	87360000	#FFDADA	1	0.625
chr1	87360001	88000000	B.2.1.2.1.1.2.1.2.1.2	0.137293086660175	.	87360001	88000000	#4848FF	1	0.25
chr1	88000001	88200000	B.1.2.2.1.1.1.2.1.1.1	0.332035053554041	.	88000001	88200000	#9191FF	1	0.375
chr1	88200001	88400000	B.1.2.2.1.1.1.2.1.2	0.330087633885102	.	88200001	88400000	#9191FF	1	0.375
chr1	88400001	88560000	B.2.1.2.1.1.1.1.2.2.1	0.152872444011685	.	88400001	88560000	#4848FF	1	0.25
chr1	88560001	88760000	B.2.1.2.1.1.2.1.2.1.1.2	0.138266796494645	.	88560001	88760000	#4848FF	1	0.25
chr1	88760001	89120000	B.2.1.2.2.1.1.1.1.1	0.114897760467381	.	88760001	89120000	#4848FF	1	0.25
chr1	89120001	89280000	B.1.1.2.2.2.2.1.1.1.1.1.2	0.410905550146056	.	89120001	89280000	#DADAFF	1	0.5
chr1	89280001	89520000	B.1.1.2.2.1.1.1.2.1.2.2	0.433300876338851	.	89280001	89520000	#DADAFF	1	0.5
chr1	89520001	89600000	A.2.1.1.2.1.2.1.2	0.741966893865628	.	89520001	89600000	#FF9191	1	0.75
chr1	89600001	89680000	A.2.2.2.2.2.1.1.1.2.1.2	0.542356377799416	.	89600001	89680000	#FFDADA	1	0.625
chr1	89680001	89800000	B.1.1.2.2.2.2.1.1.1.1.2	0.409931840311587	.	89680001	89800000	#DADAFF	1	0.5
chr1	89800001	89960000	A.2.2.1.2.2.1.2.2.1	0.59396299902629	.	89800001	89960000	#FFDADA	1	0.625
chr1	89960001	90160000	B.1.1.1.1.1.2.2.2.2.1.1	0.514118792599805	.	89960001	90160000	#DADAFF	1	0.5
chr1	90160001	90320000	A.2.1.2.2.2.1.2.2.1.1.2	0.657254138266796	.	90160001	90320000	#FF9191	1	0.75
chr1	90320001	90440000	A.2.1.2.2.2.2.2.2.2.2	0.649464459591042	.	90320001	90440000	#FF9191	1	0.75
chr1	90440001	90800000	B.2.1.2.2.1.1.2.1	0.110029211295034	.	90440001	90800000	#4848FF	1	0.25
chr1	90800001	90880000	B.1.1.2.2.2.2.1.1.2.1.1	0.407984420642649	.	90800001	90880000	#DADAFF	1	0.5
chr1	90880001	91160000	B.2.1.2.1.1.1.1.2.1.1.1	0.156767283349562	.	90880001	91160000	#4848FF	1	0.25
chr1	91160001	91440000	B.2.1.2.1.1.2.1.1.1.1.2	0.143135345666991	.	91160001	91440000	#4848FF	1	0.25
chr1	91440001	91960000	B.2.1.2.1.1.1.2.1.2	0.148977604673807	.	91440001	91960000	#4848FF	1	0.25
chr1	91960001	92040000	A.2.2.1.1.2.2.1.2.1	0.625121713729309	.	91960001	92040000	#FFDADA	1	0.625
chr1	92040001	92120000	B.1.1.2.1.2.2.1.2.2	0.440116845180136	.	92040001	92120000	#DADAFF	1	0.5
chr1	92120001	92640000	B.1.2.2.1.1.2.2.1.1.1.1	0.314508276533593	.	92120001	92640000	#9191FF	1	0.375
chr1	92640001	92800000	B.1.1.1.1.2.1.1.1.2.2	0.506329113924051	.	92640001	92800000	#DADAFF	1	0.5
chr1	92800001	92880000	B.1.1.2.1.1.1.1.1.2.2.2	0.471275559883155	.	92800001	92880000	#DADAFF	1	0.5
chr1	92880001	93000000	B.1.1.2.1.2.1.1.1.1	0.454722492697176	.	92880001	93000000	#DADAFF	1	0.5
chr1	93000001	93280000	A.2.2.1.1.2.2.1.1	0.626095423563778	.	93000001	93280000	#FFDADA	1	0.625
chr1	93280001	93640000	A.1.2.2.2.1.1.1.1.1.2.2	0.810126582278481	.	93280001	93640000	#FF4848	1	0.875
chr1	93640001	93840000	A.1.1.2.2.2.1.1.2	0.910418695228822	.	93640001	93840000	#FF0000	1	1
chr1	93840001	94000000	A.1.2.2.2.2.2.1.1.1	0.776046738072054	.	93840001	94000000	#FF4848	1	0.875
chr1	94000001	94120000	A.1.2.2.2.2.2.1.1.2.1	0.775073028237585	.	94000001	94120000	#FF4848	1	0.875
chr1	94120001	94280000	A.1.1.2.2.1.2.2.2.2	0.91236611489776	.	94120001	94280000	#FF0000	1	1
chr1	94280001	94400000	A.2.1.2.2.2.1.1.1.1	0.66601752677702	.	94280001	94400000	#FF9191	1	0.75
chr1	94400001	94480000	A.1.2.2.1.1.2.2.1.2.2.1	0.831548198636806	.	94400001	94480000	#FF4848	1	0.875
chr1	94480001	94600000	A.1.2.2.2.2.1.1.2.1	0.783836416747809	.	94480001	94600000	#FF4848	1	0.875
chr1	94600001	94800000	A.1.2.2.2.1.1.2.1.2	0.801363193768257	.	94600001	94800000	#FF4848	1	0.875
chr1	94800001	95040000	A.2.1.2.1.1.2.1.2.2.1	0.713729308666018	.	94800001	95040000	#FF9191	1	0.75
chr1	95040001	95240000	A.1.2.2.1.2.1.2.1.1.1	0.823758519961052	.	95040001	95240000	#FF4848	1	0.875
chr1	95240001	95320000	A.2.1.2.1.1.1.2.1.1.1.1	0.722492697176241	.	95240001	95320000	#FF9191	1	0.75
chr1	95320001	95480000	A.2.1.2.2.2.2.2.2.1	0.651411879259981	.	95320001	95480000	#FF9191	1	0.75
chr1	95480001	96120000	B.1.2.1.1.2.2.1	0.380720545277507	.	95480001	96120000	#9191FF	1	0.375
chr1	96120001	96280000	B.2.1.2.1.1.2.2.1.2	0.133398247322298	.	96120001	96280000	#4848FF	1	0.25
chr1	96280001	96520000	B.2.1.2.2.1.2.1.2.1	0.102239532619279	.	96280001	96520000	#4848FF	1	0.25
chr1	96520001	96960000	B.2.2.1.2.1.2.1.1	0.0350535540408958	.	96520001	96960000	#0000FF	1	0.125
chr1	96960001	97120000	B.1.2.2.1.2.1.2.1.1.1.2.1	0.299902629016553	.	96960001	97120000	#9191FF	1	0.375
chr1	97120001	97240000	B.1.2.2.1.2.2.1.2.2.2.1	0.28919182083739	.	97120001	97240000	#9191FF	1	0.375
chr1	97240001	97480000	B.1.2.1.1.1.2.1.1.2	0.392405063291139	.	97240001	97480000	#9191FF	1	0.375
chr1	97480001	97680000	B.1.1.2.2.1.2.1.2.1.2	0.422590068159688	.	97480001	97680000	#DADAFF	1	0.5
chr1	97680001	97760000	B.1.1.2.1.1.2.2.2	0.455696202531646	.	97680001	97760000	#DADAFF	1	0.5
chr1	97760001	97840000	B.1.1.2.2.1.2.1.1.1	0.426484907497566	.	97760001	97840000	#DADAFF	1	0.5
chr1	97840001	97960000	B.1.1.2.1.2.1.2.1	0.450827653359299	.	97840001	97960000	#DADAFF	1	0.5
chr1	97960001	98040000	B.1.2.2.1.1.2.1.2.2.1	0.317429406037001	.	97960001	98040000	#9191FF	1	0.375
chr1	98040001	98280000	B.1.1.2.1.1.2.1.2.1	0.462512171372931	.	98040001	98280000	#DADAFF	1	0.5
chr1	98280001	98440000	B.1.1.2.2.2.2.1.1.2.2	0.40506329113924	.	98280001	98440000	#DADAFF	1	0.5
chr1	98440001	98720000	B.1.1.2.2.1.1.1.2.1.1	0.43524829600779	.	98440001	98720000	#DADAFF	1	0.5
chr1	98720001	98840000	B.1.1.2.1.2.1.1.2.1	0.452775073028238	.	98720001	98840000	#DADAFF	1	0.5
chr1	98840001	99000000	B.1.2.2.1.1.1.2.2.2.1.2.2	0.325219084712756	.	98840001	99000000	#9191FF	1	0.375
chr1	99000001	99280000	B.1.2.2.1.1.2.2.2.1.1.2	0.306718597857838	.	99000001	99280000	#9191FF	1	0.375
chr1	99280001	99440000	B.1.2.1.2.1.1.1.1	0.37682570593963	.	99280001	99440000	#9191FF	1	0.375
chr1	99440001	99920000	B.2.1.2.2.1.2.1.1	0.103213242453749	.	99440001	99920000	#4848FF	1	0.25
chr1	99920001	100080000	B.1.1.2.1.1.2.2.1.2.1	0.458617332035054	.	99920001	100080000	#DADAFF	1	0.5
chr1	100080001	100280000	B.1.2.2.1.1.1.2.1.1.2	0.331061343719572	.	100080001	100280000	#9191FF	1	0.375
chr1	100280001	100440000	B.1.1.2.2.2.2.1.2	0.404089581304771	.	100280001	100440000	#DADAFF	1	0.5
chr1	100440001	100600000	B.1.1.1.1.1.1.2.1.1.1.1	0.531645569620253	.	100440001	100600000	#DADAFF	1	0.5
chr1	100600001	100680000	B.1.1.2.1.1.1.2.1.2.2	0.466407010710808	.	100600001	100680000	#DADAFF	1	0.5
chr1	100680001	100800000	A.2.2.1.1.1.1.2.2.2	0.640701071080818	.	100680001	100800000	#FFDADA	1	0.625
chr1	100800001	100880000	A.2.2.1.1.1.2.2.1	0.635832521908471	.	100800001	100880000	#FFDADA	1	0.625
chr1	100880001	101520000	B.2.2.1.2.1.1.2.2.1	0.0370009737098345	.	100880001	101520000	#0000FF	1	0.125
chr1	101520001	101600000	B.1.2.2.2.1.2.1.1	0.273612463485881	.	101520001	101600000	#9191FF	1	0.375
chr1	101600001	102040000	B.2.1.2.1.1.2.1.2.1.1.1.2	0.139240506329114	.	101600001	102040000	#4848FF	1	0.25
chr1	102040001	102240000	B.2.1.1.1.2.1.1.2.1	0.224926971762415	.	102040001	102240000	#4848FF	1	0.25
chr1	102240001	102680000	B.2.1.2.2.1.2.2.1.1.1.1.1	0.100292112950341	.	102240001	102680000	#4848FF	1	0.25
chr1	102680001	102880000	B.2.1.2.2.1.1.2.2.1.1.2.2	0.107108081791626	.	102680001	102880000	#4848FF	1	0.25
chr1	102880001	103040000	B.1.2.2.1.1.2.2.1.1.1.2	0.313534566699124	.	102880001	103040000	#9191FF	1	0.375
chr1	103040001	103160000	B.1.2.2.1.1.2.1.1.1.1.1	0.323271665043817	.	103040001	103160000	#9191FF	1	0.375
chr1	103160001	103240000	B.1.2.2.1.2.1.2.1.2	0.296007789678676	.	103160001	103240000	#9191FF	1	0.375
chr1	103240001	103360000	B.2.1.1.2.1.2.2.1.1.1	0.191820837390458	.	103240001	103360000	#4848FF	1	0.25
chr1	103360001	103480000	B.1.2.2.1.1.2.1.1.2.2	0.31937682570594	.	103360001	103480000	#9191FF	1	0.375
chr1	103480001	103720000	B.2.1.2.2.1.1.1.1.2.1	0.113924050632911	.	103480001	103720000	#4848FF	1	0.25
chr1	103720001	103800000	B.1.1.2.2.2.2.2.2	0.401168451801363	.	103720001	103800000	#DADAFF	1	0.5
chr1	103920001	103960000	B.1.1.2.2.2.2.2.2	0.401168451801363	.	103920001	103960000	#DADAFF	1	0.5
chr1	104000001	104120000	B.1.1.2.1.2.2.1.2.1.1	0.444985394352483	.	104000001	104120000	#DADAFF	1	0.5
chr1	104120001	104240000	B.1.1.2.1.1.1.2.1.1.1	0.469328140214216	.	104120001	104240000	#DADAFF	1	0.5
chr1	104280001	104680000	B.2.2.1.1.2.1.2.2	0.0477117818889971	.	104280001	104680000	#0000FF	1	0.125
chr1	104680001	104800000	B.2.1.1.1.1.1.2.1.1	0.244401168451801	.	104680001	104800000	#4848FF	1	0.25
chr1	104800001	105200000	B.2.2.1.2.1.2.1.2.2.2	0.0321324245374878	.	104800001	105200000	#0000FF	1	0.125
chr1	105200001	105320000	B.1.2.2.1.2.2.2.1.1.2	0.286270691333982	.	105200001	105320000	#9191FF	1	0.375
chr1	105320001	105520000	B.1.2.2.1.2.1.2.2.1	0.295034079844206	.	105320001	105520000	#9191FF	1	0.375
chr1	105520001	105760000	B.1.2.2.1.1.2.2.1.2.2	0.308666017526777	.	105520001	105760000	#9191FF	1	0.375
chr1	105760001	105960000	B.2.1.2.1.1.1.1.2.1.1.2.1	0.155793573515093	.	105760001	105960000	#4848FF	1	0.25
chr1	105960001	106080000	B.1.2.2.1.1.1.1.1.1	0.338851022395326	.	105960001	106080000	#9191FF	1	0.375
chr1	106080001	106160000	B.2.1.2.1.1.2.2.1.1	0.134371957156767	.	106080001	106160000	#4848FF	1	0.25
chr1	106160001	106360000	B.1.2.2.1.1.2.2.1.1.2.1.1	0.312560856864654	.	106160001	106360000	#9191FF	1	0.375
chr1	106360001	106520000	B.2.1.1.1.1.1.2.1.2.2	0.242453748782863	.	106360001	106520000	#4848FF	1	0.25
chr1	106520001	106680000	B.1.2.2.1.1.2.2.1.2.1	0.309639727361246	.	106520001	106680000	#9191FF	1	0.375
chr1	106680001	106880000	B.2.1.2.1.1.1.1.2.1.2	0.153846153846154	.	106680001	106880000	#4848FF	1	0.25
chr1	106880001	107160000	B.2.1.2.1.2.1.2.1.2.1.2	0.124634858812074	.	106880001	107160000	#4848FF	1	0.25
chr1	107160001	107320000	B.1.2.2.2.2.1.2.2.2.2	0.259006815968841	.	107160001	107320000	#9191FF	1	0.375
chr1	107320001	107480000	B.1.2.2.2.2.2.1.1.1.2.1.2.1	0.255111976630964	.	107320001	107480000	#9191FF	1	0.375
chr1	107480001	107880000	B.2.1.2.1.1.2.2.2	0.132424537487829	.	107480001	107880000	#4848FF	1	0.25
chr1	107880001	108080000	B.1.2.2.1.1.1.1.2.1.1.1	0.335929892891918	.	107880001	108080000	#9191FF	1	0.375
chr1	108080001	108160000	B.1.1.2.1.1.2.2.1.2.2.2	0.456669912366115	.	108080001	108160000	#DADAFF	1	0.5
chr1	108160001	108760000	B.2.1.2.2.1.2.2.1.1.2	0.0973709834469328	.	108160001	108760000	#4848FF	1	0.25
chr1	108760001	108880000	B.1.1.2.1.2.2.2	0.439143135345667	.	108760001	108880000	#DADAFF	1	0.5
chr1	108880001	108920000	B.1.2.2.1.1.2.1.1.2.1	0.320350535540409	.	108880001	108920000	#9191FF	1	0.375
chr1	109000001	109240000	B.1.2.2.1.1.2.1.1.2.1	0.320350535540409	.	109000001	109240000	#9191FF	1	0.375
chr1	109240001	109520000	A.2.2.1.2.1.2.2.2.1	0.605647517039922	.	109240001	109520000	#FFDADA	1	0.625
chr1	109520001	109760000	A.1.2.1.1.2.1.1.1	0.886075949367089	.	109520001	109760000	#FF4848	1	0.875
chr1	109760001	109840000	A.2.1.1.1.2.2.1	0.75365141187926	.	109760001	109840000	#FF9191	1	0.75
chr1	109840001	110320000	A.2.1.2.2.2.2.2.1.2	0.65238558909445	.	109840001	110320000	#FF9191	1	0.75
chr1	110320001	110520000	A.1.2.2.2.1.1.1.1.1.1.2	0.81207400194742	.	110320001	110520000	#FF4848	1	0.875
chr1	110520001	110920000	A.2.2.1.2.2.1.2.1.2	0.594936708860759	.	110520001	110920000	#FFDADA	1	0.625
chr1	110920001	111360000	B.1.1.2.1.2.1.1.1.2	0.453748782862707	.	110920001	111360000	#DADAFF	1	0.5
chr1	111360001	111640000	B.1.2.1.1.2.1.1.2.2.1.1	0.386562804284323	.	111360001	111640000	#9191FF	1	0.375
chr1	111640001	111720000	B.1.1.2.1.1.1.2.1.2.1	0.467380720545278	.	111640001	111720000	#DADAFF	1	0.5
chr1	111720001	112000000	B.1.1.2.1.1.2.1.2.2.1	0.461538461538462	.	111720001	112000000	#DADAFF	1	0.5
chr1	112000001	112080000	A.2.2.2.2.1.1.2.1.2	0.552093476144109	.	112000001	112080000	#FFDADA	1	0.625
chr1	112080001	112280000	B.1.1.2.1.1.1.1.1.1	0.475170399221032	.	112080001	112280000	#DADAFF	1	0.5
chr1	112280001	112720000	B.1.1.1.1.1.1.2.1.1.1.2	0.530671859785784	.	112280001	112720000	#DADAFF	1	0.5
chr1	112720001	112880000	A.2.2.1.2.1.1.1.2.2	0.617332035053554	.	112720001	112880000	#FFDADA	1	0.625
chr1	112880001	113040000	A.2.1.2.2.1.1.2.2.1.2.1	0.676728334956183	.	112880001	113040000	#FF9191	1	0.75
chr1	113040001	113320000	A.1.1.2.1.2.1.2.2	0.943524829600779	.	113040001	113320000	#FF0000	1	1
chr1	113320001	113440000	A.2.1.1.2.1.2.2.1.1	0.740993184031159	.	113320001	113440000	#FF9191	1	0.75
chr1	113440001	113560000	A.2.2.1.2.2.1.1.2.1.1	0.600778967867575	.	113440001	113560000	#FFDADA	1	0.625
chr1	113560001	113640000	A.2.1.1.1.1.2.2.1.1	0.759493670886076	.	113560001	113640000	#FF9191	1	0.75
chr1	113640001	114000000	B.1.1.1.1.1.2.2.2.1.2.2	0.515092502434275	.	113640001	114000000	#DADAFF	1	0.5
chr1	114000001	114080000	A.2.1.2.2.2.1.1.1.2.2.2	0.663096397273612	.	114000001	114080000	#FF9191	1	0.75
chr1	114080001	114280000	A.2.2.1.2.1.2.2.1.2	0.606621226874391	.	114080001	114280000	#FFDADA	1	0.625
chr1	114280001	114360000	A.2.1.1.2.2.2.1.2.1.2	0.729308666017527	.	114280001	114360000	#FF9191	1	0.75
chr1	114360001	114840000	A.2.1.2.2.1.1.2.2.1.1.2.2.1	0.678675754625122	.	114360001	114840000	#FF9191	1	0.75
chr1	114840001	114920000	A.2.1.2.2.2.1.1.1.2.2.1	0.664070107108082	.	114840001	114920000	#FF9191	1	0.75
chr1	114920001	115200000	A.2.1.2.2.1.1.2.1.1	0.682570593962999	.	114920001	115200000	#FF9191	1	0.75
chr1	115200001	115640000	A.1.2.2.2.1.2.1.1.2.1	0.79649464459591	.	115200001	115640000	#FF4848	1	0.875
chr1	115640001	115880000	A.2.1.2.2.1.1.2.2.1.1.2.2.2	0.677702044790652	.	115640001	115880000	#FF9191	1	0.75
chr1	115880001	116200000	A.2.1.2.1.2.2.1.2.2.2	0.691333982473223	.	115880001	116200000	#FF9191	1	0.75
chr1	116200001	116400000	A.2.2.1.1.1.1.1.1.1	0.648490749756573	.	116200001	116400000	#FFDADA	1	0.625
chr1	116400001	116640000	A.1.2.2.2.1.2.1.1.1.1.2	0.798442064264849	.	116400001	116640000	#FF4848	1	0.875
chr1	116640001	116800000	A.1.2.2.2.1.2.1.2	0.794547224926972	.	116640001	116800000	#FF4848	1	0.875
chr1	116800001	117240000	A.1.2.1.1.2.2.2.1	0.879259980525803	.	116800001	117240000	#FF4848	1	0.875
chr1	117240001	117480000	A.2.2.1.1.1.2.2.2.2.2.1	0.631937682570594	.	117240001	117480000	#FFDADA	1	0.625
chr1	117480001	117680000	A.2.2.1.1.1.2.1.1.1	0.639727361246349	.	117480001	117680000	#FFDADA	1	0.625
chr1	117680001	117880000	A.2.2.1.2.2.1.1.2.2.2	0.596884128529698	.	117680001	117880000	#FFDADA	1	0.625
chr1	117880001	118040000	A.2.2.1.2.2.1.2.2.2	0.592989289191821	.	117880001	118040000	#FFDADA	1	0.625
chr1	118040001	118160000	A.2.2.1.2.1.1.2.2.2	0.614410905550146	.	118040001	118160000	#FFDADA	1	0.625
chr1	118160001	118520000	A.2.2.1.2.2.1.1.2.2.1	0.597857838364168	.	118160001	118520000	#FFDADA	1	0.625
chr1	118520001	118880000	B.1.1.1.1.1.2.2.2.2.1.2	0.513145082765336	.	118520001	118880000	#DADAFF	1	0.5
chr1	118880001	118960000	B.1.2.1.1.1.1.1.1.1.2	0.399221032132425	.	118880001	118960000	#9191FF	1	0.375
chr1	118960001	119280000	B.2.1.1.2.1.2.2.1.1.2	0.190847127555988	.	118960001	119280000	#4848FF	1	0.25
chr1	119280001	119560000	B.1.2.1.1.2.1.1.2.2.1.2	0.385589094449854	.	119280001	119560000	#9191FF	1	0.375
chr1	119560001	120000000	B.1.2.1.2.2.1.2.1.1	0.351509250243427	.	119560001	120000000	#9191FF	1	0.375
chr1	120000001	120720000	A.2.2.1.1.1.2.1.2.2	0.636806231742941	.	120000001	120720000	#FFDADA	1	0.625
chr1	120720001	120840000	A.2.1.1.1.1.1.1	0.764362220058423	.	120720001	120840000	#FF9191	1	0.75
chr1	120840001	120960000	B.1.2.1.2.1.2.1.2.1.2.2	0.361246348588121	.	120840001	120960000	#9191FF	1	0.375
chr1	121080001	121360000	B.1.2.1.2.1.2.1.2.1.2.2	0.361246348588121	.	121080001	121360000	#9191FF	1	0.375
chr1	121480001	121520000	B.1.2.1.2.1.2.1.2.1.2.2	0.361246348588121	.	121480001	121520000	#9191FF	1	0.375
chr1	142520001	142720000	B.1.2.1.2.1.2.1.2.1.2.2	0.361246348588121	.	142520001	142720000	#9191FF	1	0.375
chr1	142760001	142840000	B.1.2.1.2.1.2.1.2.1.2.2	0.361246348588121	.	142760001	142840000	#9191FF	1	0.375
chr1	142880001	142920000	A.2.2.2.2.1.1.1.2.1	0.555014605647517	.	142880001	142920000	#FFDADA	1	0.625
chr1	142960001	143000000	A.2.2.2.2.1.1.1.2.1	0.555014605647517	.	142960001	143000000	#FFDADA	1	0.625
chr1	143120001	143320000	A.2.2.2.2.1.2.1.1.2	0.548198636806232	.	143120001	143320000	#FFDADA	1	0.625
chr1	143400001	143560000	A.2.2.2.2.2.1.1.1.2.1.1	0.543330087633885	.	143400001	143560000	#FFDADA	1	0.625
chr1	143640001	143680000	A.2.1.1.2.1.2.1.1.1.2.1	0.744888023369036	.	143640001	143680000	#FF9191	1	0.75
chr1	143720001	143800000	A.2.1.1.2.1.2.1.1.1.2.1	0.744888023369036	.	143720001	143800000	#FF9191	1	0.75
chr1	143880001	144080000	A.2.1.1.2.1.2.1.1.1.2.1	0.744888023369036	.	143880001	144080000	#FF9191	1	0.75
chr1	144080001	144120000	A.2.2.1.1.1.2.1.2.1	0.63777994157741	.	144080001	144120000	#FFDADA	1	0.625
chr1	144480001	144720000	A.2.2.1.1.1.2.1.2.1	0.63777994157741	.	144480001	144720000	#FFDADA	1	0.625
chr1	144800001	145120000	A.2.2.1.1.1.2.1.2.1	0.63777994157741	.	144800001	145120000	#FFDADA	1	0.625
chr1	145120001	145240000	A.1.2.2.1.1.2.1.2.1	0.839337877312561	.	145120001	145240000	#FF4848	1	0.875
chr1	145240001	145320000	A.1.1.2.1.1.1.2.2.2	0.955209347614411	.	145240001	145320000	#FF0000	1	1
chr1	145360001	145600000	A.1.1.2.1.1.1.2.2.2	0.955209347614411	.	145360001	145600000	#FF0000	1	1
chr1	145600001	145840000	A.1.2.2.1.2.2.2.2.1.1	0.816942551119766	.	145600001	145840000	#FF4848	1	0.875
chr1	145960001	146000000	A.2.2.1.1.1.2.2.2.2.2.2	0.630963972736125	.	145960001	146000000	#FFDADA	1	0.625
chr1	146320001	146400000	A.2.2.1.1.1.2.2.2.2.2.2	0.630963972736125	.	146320001	146400000	#FFDADA	1	0.625
chr1	146480001	146800000	A.2.2.1.1.1.2.2.2.2.2.2	0.630963972736125	.	146480001	146800000	#FFDADA	1	0.625
chr1	146800001	146960000	A.2.2.2.1.2.2.2.2	0.558909444985394	.	146800001	146960000	#FFDADA	1	0.625
chr1	146960001	147080000	A.2.2.1.1.2.2.2.1	0.62317429406037	.	146960001	147080000	#FFDADA	1	0.625
chr1	147080001	147240000	A.2.1.2.2.1.1.2.2.2.2	0.673807205452775	.	147080001	147240000	#FF9191	1	0.75
chr1	147240001	147400000	A.2.2.2.2.1.1.2.1.1	0.553067185978578	.	147240001	147400000	#FFDADA	1	0.625
chr1	147400001	147440000	A.2.1.1.1.1.2.2.1.2	0.758519961051607	.	147400001	147440000	#FF9191	1	0.75
chr1	147680001	147760000	A.2.1.1.1.1.2.2.1.2	0.758519961051607	.	147680001	147760000	#FF9191	1	0.75
chr1	147760001	147840000	A.2.1.1.2.2.2.1.2.2	0.728334956183057	.	147760001	147840000	#FF9191	1	0.75
chr1	148000001	148040000	A.2.1.1.2.2.2.1.2.2	0.728334956183057	.	148000001	148040000	#FF9191	1	0.75
chr1	148160001	148240000	A.2.1.1.2.2.2.1.1.1.2.1	0.734177215189873	.	148160001	148240000	#FF9191	1	0.75
chr1	148320001	148360000	A.1.2.2.1.1.2.1.2.2	0.838364167478092	.	148320001	148360000	#FF4848	1	0.875
chr1	148520001	148560000	A.1.2.2.1.1.2.1.2.2	0.838364167478092	.	148520001	148560000	#FF4848	1	0.875
chr1	148560001	148680000	B.1.1.2.1.1.2.2.1.2.2.1	0.457643622200584	.	148560001	148680000	#DADAFF	1	0.5
chr1	148840001	148960000	B.1.1.2.1.1.2.2.1.2.2.1	0.457643622200584	.	148840001	148960000	#DADAFF	1	0.5
chr1	149000001	149200000	B.1.2.2.1.1.1.2.2.2.1.2.1	0.326192794547225	.	149000001	149200000	#9191FF	1	0.375
chr1	149200001	149440000	B.1.2.1.1.1.2.1.1.1	0.393378773125609	.	149200001	149440000	#9191FF	1	0.375
chr1	149640001	149680000	B.1.2.1.1.1.2.1.1.1	0.393378773125609	.	149640001	149680000	#9191FF	1	0.375
chr1	149680001	149760000	A.1.1.1.2.1.2.1.1.2.1	0.980525803310613	.	149680001	149760000	#FF0000	1	1
chr1	149800001	150200000	A.1.1.1.2.1.2.1.1.2.1	0.980525803310613	.	149800001	150200000	#FF0000	1	1
chr1	150200001	150280000	A.1.2.2.2.1.2.2.2	0.792599805258033	.	150200001	150280000	#FF4848	1	0.875
chr1	150280001	150400000	A.1.2.1.2.1.1.1.2.1	0.875365141187926	.	150280001	150400000	#FF4848	1	0.875
chr1	150400001	150600000	A.1.1.1.2.1.2.2.2.1.2	0.971762414800389	.	150400001	150600000	#FF0000	1	1
chr1	150600001	150720000	A.2.1.2.1.2.2.1.1.2.1	0.6952288218111	.	150600001	150720000	#FF9191	1	0.75
chr1	150720001	151160000	A.1.1.2.1.1.1.2.1.2.1.2	0.960077896786758	.	150720001	151160000	#FF0000	1	1
chr1	151160001	151560000	A.1.1.2.2.1.1.2.1.2.2.1	0.923076923076923	.	151160001	151560000	#FF0000	1	1
chr1	151560001	151640000	A.1.2.2.2.2.2.2.2.2.2	0.765335929892892	.	151560001	151640000	#FF4848	1	0.875
chr1	151640001	152360000	A.1.1.2.1.1.1.2.2.1.1.2	0.95715676728335	.	151640001	152360000	#FF0000	1	1
chr1	152360001	152480000	A.2.1.1.1.1.2.1.1	0.761441090555015	.	152360001	152480000	#FF9191	1	0.75
chr1	152480001	152680000	A.1.2.1.2.1.1.1.2.2	0.874391431353457	.	152480001	152680000	#FF4848	1	0.875
chr1	152680001	152880000	A.2.2.1.2.2.1.1.1.1.1	0.603700097370983	.	152680001	152880000	#FFDADA	1	0.625
chr1	152880001	152960000	A.2.1.1.2.1.1.2.1.2.1	0.749756572541383	.	152880001	152960000	#FF9191	1	0.75
chr1	152960001	153480000	A.2.1.2.1.2.2.1.1.2.2	0.694255111976631	.	152960001	153480000	#FF9191	1	0.75
chr1	153480001	153800000	A.1.1.2.2.1.1.2.1.2.1	0.924050632911392	.	153480001	153800000	#FF0000	1	1
chr1	153800001	153880000	A.2.1.1.2.2.2.1.1.1.1	0.735150925024343	.	153800001	153880000	#FF9191	1	0.75
chr1	153880001	154040000	A.1.2.2.2.1.2.2.1	0.793573515092502	.	153880001	154040000	#FF4848	1	0.875
chr1	154040001	154360000	A.1.2.1.1.2.2.2.2	0.878286270691334	.	154040001	154360000	#FF4848	1	0.875
chr1	154360001	154520000	A.1.2.1.1.1.2.1.2.1.1	0.892891918208374	.	154360001	154520000	#FF4848	1	0.875
chr1	154520001	154680000	A.1.2.1.1.2.1.2.2	0.882181110029211	.	154520001	154680000	#FF4848	1	0.875
chr1	154680001	155120000	A.1.1.1.2.2.1.2	0.968841285296982	.	154680001	155120000	#FF0000	1	1
chr1	155120001	155280000	A.1.2.1.1.2.1.2.1.2	0.883154819863681	.	155120001	155280000	#FF4848	1	0.875
chr1	155280001	155480000	A.1.1.2.1.2.2.2.2.1	0.936708860759494	.	155280001	155480000	#FF0000	1	1
chr1	155480001	155640000	A.1.2.1.1.1.2.1.1	0.893865628042843	.	155480001	155640000	#FF4848	1	0.875
chr1	155640001	155800000	A.1.2.1.1.1.1.1.2.2.1	0.901655306718598	.	155640001	155800000	#FF4848	1	0.875
chr1	155800001	155920000	A.1.1.2.1.2.1.1.2.1	0.947419668938656	.	155800001	155920000	#FF0000	1	1
chr1	155920001	156120000	A.1.1.2.1.1.1.2.1.2.1.1	0.961051606621227	.	155920001	156120000	#FF0000	1	1
chr1	156120001	156320000	A.1.1.1.1.1.2.1.1.1	0.999026290165531	.	156120001	156320000	#FF0000	1	1
chr1	156320001	156520000	A.1.1.1.2.2.2.2.2	0.964946445959104	.	156320001	156520000	#FF0000	1	1
chr1	156520001	156760000	A.1.1.2.1.2.2.2.2.2	0.935735150925024	.	156520001	156760000	#FF0000	1	1
chr1	156760001	156920000	A.1.1.2.1.2.2.2.1.2	0.937682570593963	.	156760001	156920000	#FF0000	1	1
chr1	156920001	157160000	A.2.2.1.2.2.2.1.2	0.590068159688413	.	156920001	157160000	#FFDADA	1	0.625
chr1	157160001	157320000	B.1.2.2.2.1.2.1.2	0.272638753651412	.	157160001	157320000	#9191FF	1	0.375
chr1	157320001	157560000	B.1.2.2.1.2.2.2.2	0.282375851996105	.	157320001	157560000	#9191FF	1	0.375
chr1	157560001	157720000	B.1.2.2.2.2.2.1.1.1.1.2	0.257059396299903	.	157560001	157720000	#9191FF	1	0.375
chr1	157720001	157920000	B.2.1.1.2.2.1.2.1.2	0.179162609542356	.	157720001	157920000	#4848FF	1	0.25
chr1	157920001	158000000	B.1.1.2.1.2.1.1.2.2	0.451801363193768	.	157920001	158000000	#DADAFF	1	0.5
chr1	158000001	158120000	A.2.2.2.1.2.1.1.1	0.566699123661149	.	158000001	158120000	#FFDADA	1	0.625
chr1	158120001	158280000	B.2.1.1.2.2.1.2.2.1.2	0.177215189873418	.	158120001	158280000	#4848FF	1	0.25
chr1	158280001	158840000	B.2.2.1.1.2.1.1	0.0496592015579357	.	158280001	158840000	#0000FF	1	0.125
chr1	158840001	159320000	B.2.1.2.2.2.2.1.2.2	0.0759493670886076	.	158840001	159320000	#4848FF	1	0.25
chr1	159320001	159520000	B.2.1.1.2.1.1.1.1.2.2	0.207400194741967	.	159320001	159520000	#4848FF	1	0.25
chr1	159520001	159800000	B.2.1.1.2.1.2.2.2.2.1	0.185978578383642	.	159520001	159800000	#4848FF	1	0.25
chr1	159800001	160280000	B.1.1.2.1.1.2.1.2.2.2	0.460564751703992	.	159800001	160280000	#DADAFF	1	0.5
chr1	160280001	160760000	A.2.2.2.1.1.1.2.2.1.2.1	0.576436222005842	.	160280001	160760000	#FFDADA	1	0.625
chr1	160760001	160960000	A.2.1.2.1.2.2.2.2.1.1	0.688412852969815	.	160760001	160960000	#FF9191	1	0.75
chr1	160960001	161080000	A.1.1.2.1.2.1.1.1.2	0.948393378773126	.	160960001	161080000	#FF0000	1	1
chr1	161080001	161200000	A.1.2.1.1.1.1.2.1.2.2	0.896786757546251	.	161080001	161200000	#FF4848	1	0.875
chr1	161200001	161520000	A.1.2.1.2.1.2.1.1	0.870496592015579	.	161200001	161520000	#FF4848	1	0.875
chr1	161520001	161640000	A.2.1.1.1.1.1.2.1	0.763388510223953	.	161520001	161640000	#FF9191	1	0.75
chr1	161640001	162040000	A.1.2.1.2.1.2.2.2	0.866601752677702	.	161640001	162040000	#FF4848	1	0.875
chr1	162040001	162400000	A.2.2.2.1.1.1.1.1	0.583252190847128	.	162040001	162400000	#FFDADA	1	0.625
chr1	162400001	162520000	A.2.1.1.2.2.2.2.1	0.727361246348588	.	162400001	162520000	#FF9191	1	0.75
chr1	162520001	162800000	A.2.1.2.1.1.2.1.1.1	0.716650438169426	.	162520001	162800000	#FF9191	1	0.75
chr1	162800001	163000000	B.1.2.1.1.2.1.1.2.2.2	0.384615384615385	.	162800001	163000000	#9191FF	1	0.375
chr1	163000001	163160000	B.1.2.1.1.2.2.2.1.1	0.379746835443038	.	163000001	163160000	#9191FF	1	0.375
chr1	163160001	163680000	B.2.1.1.2.1.1.1.1.1.1	0.212268743914314	.	163160001	163680000	#4848FF	1	0.25
chr1	163680001	163800000	B.2.2.1.1.2.2.2.1.1	0.0438169425511198	.	163680001	163800000	#0000FF	1	0.125
chr1	163800001	164080000	B.2.2.1.1.1.1.2.2	0.059396299902629	.	163800001	164080000	#0000FF	1	0.125
chr1	164080001	164440000	B.2.2.1.1.2.2.2.2.1.1	0.0418695228821811	.	164080001	164440000	#0000FF	1	0.125
chr1	164440001	164600000	B.2.1.1.2.1.1.1.1.1.2.2	0.210321324245375	.	164440001	164600000	#4848FF	1	0.25
chr1	164600001	164960000	B.2.1.1.2.2.1.2.1.1.1	0.182083739045764	.	164600001	164960000	#4848FF	1	0.25
chr1	164960001	165360000	B.2.1.1.2.1.1.1.1.2.1.2	0.208373904576436	.	164960001	165360000	#4848FF	1	0.25
chr1	165360001	165520000	B.1.2.2.1.2.2.1.1.2	0.292112950340798	.	165360001	165520000	#9191FF	1	0.375
chr1	165520001	165840000	B.1.2.1.2.1.2.1.2.2.1	0.360272638753651	.	165520001	165840000	#9191FF	1	0.375
chr1	165840001	166160000	B.2.1.1.2.1.1.1.2.2.1	0.205452775073028	.	165840001	166160000	#4848FF	1	0.25
chr1	166160001	166320000	B.2.1.1.1.1.2.2.2.1.1	0.233690360272639	.	166160001	166320000	#4848FF	1	0.25
chr1	166320001	166560000	B.2.1.1.2.1.2.2.1.2	0.189873417721519	.	166320001	166560000	#4848FF	1	0.25
chr1	166560001	166800000	B.2.1.2.2.1.2.2.1.1.1.2	0.0983446932814021	.	166560001	166800000	#4848FF	1	0.25
chr1	166800001	166960000	B.1.2.1.1.1.1.2.2.1	0.395326192794547	.	166800001	166960000	#9191FF	1	0.375
chr1	166960001	167160000	A.2.2.1.1.2.1.2.2	0.627069133398247	.	166960001	167160000	#FFDADA	1	0.625
chr1	167160001	167240000	A.2.2.2.2.1.2.1.1.1	0.549172346640701	.	167160001	167240000	#FFDADA	1	0.625
chr1	167240001	167360000	B.1.1.1.2.1.1.2.1	0.49269717624148	.	167240001	167360000	#DADAFF	1	0.5
chr1	167360001	167440000	A.2.2.2.2.2.2.1.2	0.537487828627069	.	167360001	167440000	#FFDADA	1	0.625
chr1	167440001	167520000	A.2.1.1.2.2.2.1.1.2.2	0.731256085686465	.	167440001	167520000	#FF9191	1	0.75
chr1	167520001	167680000	A.2.2.2.1.1.1.2.2.1.2.2	0.575462512171373	.	167520001	167680000	#FFDADA	1	0.625
chr1	167680001	167840000	A.2.1.2.1.2.1.1.2.2.2	0.703018500486855	.	167680001	167840000	#FF9191	1	0.75
chr1	167840001	168040000	A.2.2.1.1.2.1.1.2	0.629016553067186	.	167840001	168040000	#FFDADA	1	0.625
chr1	168040001	168120000	A.1.2.2.2.2.2.2.2.2.1	0.766309639727361	.	168040001	168120000	#FF4848	1	0.875
chr1	168120001	168200000	A.2.2.2.2.1.1.1.1.2.1	0.556962025316456	.	168120001	168200000	#FFDADA	1	0.625
chr1	168200001	168400000	A.2.2.2.1.1.2.1.2	0.570593962999026	.	168200001	168400000	#FFDADA	1	0.625
chr1	168400001	168560000	B.1.1.2.1.2.2.1.1.2	0.445959104186952	.	168400001	168560000	#DADAFF	1	0.5
chr1	168560001	168680000	A.2.1.1.2.1.2.1.1.1.2.2	0.743914313534567	.	168560001	168680000	#FF9191	1	0.75
chr1	168680001	168880000	B.1.1.1.1.1.2.2.1.2.1.1	0.519961051606621	.	168680001	168880000	#DADAFF	1	0.5
chr1	168880001	168960000	A.2.1.2.2.2.1.2.2.1.2	0.656280428432327	.	168880001	168960000	#FF9191	1	0.75
chr1	168960001	169200000	B.1.1.1.1.1.2.2.2.1.1	0.517039922103213	.	168960001	169200000	#DADAFF	1	0.5
chr1	169200001	169320000	B.1.1.1.1.2.1.2.2.1.1	0.499513145082765	.	169200001	169320000	#DADAFF	1	0.5
chr1	169320001	169520000	A.2.2.2.2.1.1.2.2.2	0.55014605647517	.	169320001	169520000	#FFDADA	1	0.625
chr1	169520001	169720000	B.1.1.1.1.1.2.2.1.2.2	0.518013631937683	.	169520001	169720000	#DADAFF	1	0.5
chr1	169720001	169880000	B.1.1.1.1.1.2.2.2.2.2.2.1.1	0.511197663096397	.	169720001	169880000	#DADAFF	1	0.5
chr1	169880001	170080000	B.2.1.1.1.1.2.1.1	0.239532619279455	.	169880001	170080000	#4848FF	1	0.25
chr1	170080001	170520000	B.2.2.1.1.2.2.2.2.1.2	0.0408958130477118	.	170080001	170520000	#0000FF	1	0.125
chr1	170520001	170600000	B.1.2.2.1.1.1.2.2.2.2	0.324245374878286	.	170520001	170600000	#9191FF	1	0.375
chr1	170600001	170800000	B.2.1.1.2.1.1.2.1.2.2.1.2	0.200584225900682	.	170600001	170800000	#4848FF	1	0.25
chr1	170800001	171000000	B.2.2.1.1.2.2.2.2.2	0.0399221032132425	.	170800001	171000000	#0000FF	1	0.125
chr1	171000001	171120000	B.2.1.1.2.1.2.2.2.2.2	0.185004868549172	.	171000001	171120000	#4848FF	1	0.25
chr1	171120001	171240000	B.1.2.2.1.1.1.1.1.2.1	0.337877312560857	.	171120001	171240000	#9191FF	1	0.375
chr1	171240001	171400000	B.1.2.2.1.2.2.2.1.2.2.2	0.283349561830574	.	171240001	171400000	#9191FF	1	0.375
chr1	171400001	171720000	A.2.2.2.1.1.2.1.1.2.1	0.572541382667965	.	171400001	171720000	#FFDADA	1	0.625
chr1	171720001	172000000	A.2.1.2.1.2.1.2.2.1.2	0.699123661148978	.	171720001	172000000	#FF9191	1	0.75
chr1	172000001	172200000	A.1.2.1.2.2.1.2.1.1.1.2	0.860759493670886	.	172000001	172200000	#FF4848	1	0.875
chr1	172200001	172280000	B.1.1.2.2.2.2.1.1.1.2	0.408958130477118	.	172200001	172280000	#DADAFF	1	0.5
chr1	172280001	172480000	A.1.2.1.2.2.2.2.1.2	0.851996105160662	.	172280001	172480000	#FF4848	1	0.875
chr1	172480001	172880000	A.1.2.1.2.2.1.1.2.1	0.863680623174294	.	172480001	172880000	#FF4848	1	0.875
chr1	172880001	173040000	A.1.2.2.2.1.1.1.1.1.2.1	0.81110029211295	.	172880001	173040000	#FF4848	1	0.875
chr1	173040001	173200000	A.2.2.1.2.1.1.1.1.2.1	0.620253164556962	.	173040001	173200000	#FFDADA	1	0.625
chr1	173200001	173280000	A.1.2.2.2.2.2.1.2.2.1	0.770204479065239	.	173200001	173280000	#FF4848	1	0.875
chr1	173280001	173600000	A.1.2.1.2.2.1.1.2.2	0.862706913339825	.	173280001	173600000	#FF4848	1	0.875
chr1	173600001	174240000	A.1.2.1.2.2.2.2.2	0.851022395326193	.	173600001	174240000	#FF4848	1	0.875
chr1	174240001	174480000	B.1.1.1.2.2.1.2.1.2.1.1	0.481012658227848	.	174240001	174480000	#DADAFF	1	0.5
chr1	174480001	174760000	B.1.2.1.2.1.1.2.1	0.373904576436222	.	174480001	174760000	#9191FF	1	0.375
chr1	174760001	174920000	A.2.2.1.2.2.1.1.1.1.2	0.602726387536514	.	174760001	174920000	#FFDADA	1	0.625
chr1	174920001	175160000	B.1.2.1.2.2.1.2.2.1.2	0.348588120740019	.	174920001	175160000	#9191FF	1	0.375
chr1	175160001	175320000	B.1.2.1.2.2.1.1.1.1.2	0.356377799415774	.	175160001	175320000	#9191FF	1	0.375
chr1	175320001	175520000	B.2.1.1.2.1.1.2.2.2.2	0.195715676728335	.	175320001	175520000	#4848FF	1	0.25
chr1	175520001	175960000	B.2.2.2.1.2.2.1.2	0.00876338851022395	.	175520001	175960000	#0000FF	1	0.125
chr1	175960001	176160000	B.1.1.1.1.2.1.1.1.2.1	0.50730282375852	.	175960001	176160000	#DADAFF	1	0.5
chr1	176160001	176320000	B.1.2.2.1.2.1.1	0.302823758519961	.	176160001	176320000	#9191FF	1	0.375
chr1	176320001	176600000	B.2.1.1.1.1.1.2.2.1	0.241480038948393	.	176320001	176600000	#4848FF	1	0.25
chr1	176600001	176760000	B.2.1.1.2.2.2.1.1.1	0.17429406037001	.	176600001	176760000	#4848FF	1	0.25
chr1	176760001	177120000	B.2.1.1.2.2.1.1.2	0.183057448880234	.	176760001	177120000	#4848FF	1	0.25
chr1	177120001	177200000	B.1.1.1.1.1.2.2.1.1.2	0.520934761441091	.	177120001	177200000	#DADAFF	1	0.5
chr1	177200001	177640000	B.2.1.1.2.2.1.2.2.2.2	0.175267770204479	.	177200001	177640000	#4848FF	1	0.25
chr1	177640001	178080000	B.1.2.2.1.1.2.1.1.1.2	0.321324245374878	.	177640001	178080000	#9191FF	1	0.375
chr1	178080001	178240000	A.2.1.1.2.1.2.1.1.1.1.2	0.745861733203505	.	178080001	178240000	#FF9191	1	0.75
chr1	178240001	178480000	A.2.2.2.1.2.2.1.2	0.560856864654333	.	178240001	178480000	#FFDADA	1	0.625
chr1	178480001	178680000	A.2.2.2.2.2.1.1.1.2.2	0.541382667964946	.	178480001	178680000	#FFDADA	1	0.625
chr1	178680001	179200000	B.1.1.1.2.2.1.1.1.1	0.486854917234664	.	178680001	179200000	#DADAFF	1	0.5
chr1	179200001	179600000	B.2.1.1.2.2.1.2.1.1.2.2	0.180136319376826	.	179200001	179600000	#4848FF	1	0.25
chr1	179600001	180040000	B.1.1.1.2.2.1.1.1.2	0.485881207400195	.	179600001	180040000	#DADAFF	1	0.5
chr1	180040001	180200000	A.2.1.2.1.2.2.2.2.2	0.686465433300876	.	180040001	180200000	#FF9191	1	0.75
chr1	180200001	180360000	A.2.1.1.2.2.2.1.2.1.1	0.730282375851996	.	180200001	180360000	#FF9191	1	0.75
chr1	180360001	180520000	A.2.2.2.1.1.2.1.1.2.2	0.571567672833496	.	180360001	180520000	#FFDADA	1	0.625
chr1	180520001	180720000	B.1.2.1.2.2.2.1.1.2.2	0.342745861733203	.	180520001	180720000	#9191FF	1	0.375
chr1	180720001	181160000	A.2.2.2.1.1.1.1.2.2.2.2	0.57935735150925	.	180720001	181160000	#FFDADA	1	0.625
chr1	181160001	181360000	B.2.1.1.2.1.2.2.2.1.1	0.18889970788705	.	181160001	181360000	#4848FF	1	0.25
chr1	181360001	181560000	B.1.2.2.1.2.2.1.2.2.1	0.29016553067186	.	181360001	181560000	#9191FF	1	0.375
chr1	181560001	181680000	B.1.1.2.2.1.2.1.1.2.1	0.425511197663096	.	181560001	181680000	#DADAFF	1	0.5
chr1	181680001	182000000	B.1.2.1.2.2.1.2.2.1.1	0.349561830574489	.	181680001	182000000	#9191FF	1	0.375
chr1	182000001	182200000	B.1.2.1.2.1.1.1.2.1	0.375851996105161	.	182000001	182200000	#9191FF	1	0.375
chr1	182200001	182400000	B.1.1.2.2.2.2.1.1.1.1.1.1	0.411879259980526	.	182200001	182400000	#DADAFF	1	0.5
chr1	182400001	182560000	A.2.2.2.1.1.1.1.2.1	0.582278481012658	.	182400001	182560000	#FFDADA	1	0.625
chr1	182560001	182840000	B.1.2.1.1.1.1.1.1.1.1	0.400194741966894	.	182560001	182840000	#9191FF	1	0.375
chr1	182840001	183040000	A.1.2.1.2.2.2.1.2.2.1	0.85491723466407	.	182840001	183040000	#FF4848	1	0.875
chr1	183040001	183240000	A.1.2.1.2.2.1.2.1.1.1.1	0.861733203505355	.	183040001	183240000	#FF4848	1	0.875
chr1	183240001	183480000	A.1.2.1.2.2.2.1.2.2.2	0.853943524829601	.	183240001	183480000	#FF4848	1	0.875
chr1	183480001	183600000	A.1.1.2.1.1.2.1.1	0.954235637779942	.	183480001	183600000	#FF0000	1	1
chr1	183600001	183760000	A.2.1.1.2.1.2.1.1.1.1.1	0.746835443037975	.	183600001	183760000	#FF9191	1	0.75
chr1	183760001	184040000	A.1.2.1.1.2.2.1.2	0.880233690360273	.	183760001	184040000	#FF4848	1	0.875
chr1	184040001	184200000	A.2.1.2.1.1.1.1.2.2	0.723466407010711	.	184040001	184200000	#FF9191	1	0.75
chr1	184200001	184440000	A.1.2.1.2.2.2.1.2.1	0.855890944498539	.	184200001	184440000	#FF4848	1	0.875
chr1	184440001	184720000	A.1.2.1.1.2.2.1.1	0.881207400194742	.	184440001	184720000	#FF4848	1	0.875
chr1	184720001	184920000	A.1.2.1.2.2.2.2.1.1	0.852969814995131	.	184720001	184920000	#FF4848	1	0.875
chr1	184920001	185000000	A.2.1.1.2.2.2.1.1.2.1	0.732229795520935	.	184920001	185000000	#FF9191	1	0.75
chr1	185000001	185360000	A.1.2.1.1.2.1.1.2	0.885102239532619	.	185000001	185360000	#FF4848	1	0.875
chr1	185360001	185560000	A.2.1.2.1.2.1.1.2.1.2	0.704965920155794	.	185360001	185560000	#FF9191	1	0.75
chr1	185560001	185680000	A.2.1.2.1.2.1.1.2.2.1	0.703992210321324	.	185560001	185680000	#FF9191	1	0.75
chr1	185680001	185760000	A.2.1.2.2.1.2.1.2.2	0.668938656280428	.	185680001	185760000	#FF9191	1	0.75
chr1	185760001	185840000	A.2.2.2.2.1.1.1.1.2.2	0.555988315481986	.	185760001	185840000	#FFDADA	1	0.625
chr1	185840001	186200000	A.2.1.2.1.2.1.2.2.2.2	0.697176241480039	.	185840001	186200000	#FF9191	1	0.75
chr1	186200001	186320000	A.2.1.2.2.1.2.1.1.2.1	0.671859785783836	.	186200001	186320000	#FF9191	1	0.75
chr1	186320001	186560000	A.2.2.2.1.2.1.2.2	0.563777994157741	.	186320001	186560000	#FFDADA	1	0.625
chr1	186560001	186960000	B.1.2.1.2.1.1.2.2	0.372930866601753	.	186560001	186960000	#9191FF	1	0.375
chr1	186960001	187040000	B.1.1.1.2.2.1.1.2.1	0.484907497565725	.	186960001	187040000	#DADAFF	1	0.5
chr1	187040001	187240000	B.2.2.1.1.1.1.1.2.2	0.062317429406037	.	187040001	187240000	#0000FF	1	0.125
chr1	187240001	187600000	B.2.2.1.1.1.1.2.1.1	0.0613437195715677	.	187240001	187600000	#0000FF	1	0.125
chr1	187600001	187920000	B.2.2.1.1.2.2.1.2.2	0.0447906523855891	.	187600001	187920000	#0000FF	1	0.125
chr1	187920001	188120000	B.2.1.1.2.2.2.1.1.2.1.2	0.172346640701071	.	187920001	188120000	#4848FF	1	0.25
chr1	188120001	188640000	B.2.2.2.1.1.1.1.1.1	0.0214216163583252	.	188120001	188640000	#0000FF	1	0.125
chr1	188640001	188840000	B.2.1.1.2.2.1.1.1	0.184031158714703	.	188640001	188840000	#4848FF	1	0.25
chr1	188840001	189200000	B.2.2.2.1.1.2.1.1	0.0146056475170399	.	188840001	189200000	#0000FF	1	0.125
chr1	189200001	189480000	B.2.2.2.1.1.1.2.1.1.2	0.0175267770204479	.	189200001	189480000	#0000FF	1	0.125
chr1	189480001	189800000	B.2.2.1.1.1.2.1.1.1	0.0584225900681597	.	189480001	189800000	#0000FF	1	0.125
chr1	189800001	189920000	B.2.1.1.1.1.2.1.2.2	0.237585199610516	.	189800001	189920000	#4848FF	1	0.25
chr1	189920001	190160000	B.2.2.1.1.1.1.1.2.1.2	0.0632911392405063	.	189920001	190160000	#0000FF	1	0.125
chr1	190160001	190520000	B.2.2.2.1.1.2.1.2	0.0136319376825706	.	190160001	190520000	#0000FF	1	0.125
chr1	190520001	190600000	B.1.2.2.2.1.1.2.2.2.2.1	0.27555988315482	.	190520001	190600000	#9191FF	1	0.375
chr1	190600001	191240000	B.2.2.2.2.2.2.2	0.000973709834469328	.	190600001	191240000	#0000FF	1	0.125
chr1	191240001	191320000	B.2.1.1.1.1.2.2.2.2.1	0.230769230769231	.	191240001	191320000	#4848FF	1	0.25
chr1	191320001	191680000	B.2.2.2.1.1.1.1.1.2	0.0204479065238559	.	191320001	191680000	#0000FF	1	0.125
chr1	191680001	191880000	B.2.2.2.1.1.1.2.2	0.0155793573515093	.	191680001	191880000	#0000FF	1	0.125
chr1	191880001	192080000	B.2.1.1.2.2.1.2.2.1.1	0.178188899707887	.	191880001	192080000	#4848FF	1	0.25
chr1	192080001	192280000	B.2.1.1.2.1.1.1.2.2.2	0.204479065238559	.	192080001	192280000	#4848FF	1	0.25
chr1	192280001	192360000	B.2.1.1.1.1.1.1	0.245374878286271	.	192280001	192360000	#4848FF	1	0.25
chr1	192360001	192760000	B.2.1.1.2.1.1.2.2.1.2	0.197663096397274	.	192360001	192760000	#4848FF	1	0.25
chr1	192760001	192920000	B.1.2.1.2.1.2.1.1.1.2.1.1	0.370009737098345	.	192760001	192920000	#9191FF	1	0.375
chr1	192920001	193080000	A.2.2.2.2.1.2.2.2	0.545277507302824	.	192920001	193080000	#FFDADA	1	0.625
chr1	193080001	193280000	B.1.1.1.2.2.2.1	0.477117818889971	.	193080001	193280000	#DADAFF	1	0.5
chr1	193280001	193440000	B.2.1.1.2.2.2.1.2.1.2	0.169425511197663	.	193280001	193440000	#4848FF	1	0.25
chr1	193440001	193840000	B.2.1.1.2.1.1.2.1.2.2.2	0.199610516066212	.	193440001	193840000	#4848FF	1	0.25
chr1	193840001	193920000	B.2.1.1.1.2.1.1.2.2.1	0.223953261927945	.	193840001	193920000	#4848FF	1	0.25
chr1	193920001	194120000	B.2.1.1.1.2.1.1.2.2.2	0.222979552093476	.	193920001	194120000	#4848FF	1	0.25
chr1	194120001	194240000	B.2.1.1.2.1.1.2.2.1.1	0.198636806231743	.	194120001	194240000	#4848FF	1	0.25
chr1	194240001	194320000	B.1.2.2.2.1.1.1.2	0.280428432327167	.	194240001	194320000	#9191FF	1	0.375
chr1	194320001	194520000	B.2.1.1.2.2.2.2.2.2	0.160662122687439	.	194320001	194520000	#4848FF	1	0.25
chr1	194520001	194760000	B.2.2.1.1.1.1.2.1.2	0.0603700097370983	.	194520001	194760000	#0000FF	1	0.125
chr1	194760001	194840000	B.1.2.2.2.2.1.1.2.1.2	0.266796494644596	.	194760001	194840000	#9191FF	1	0.375
chr1	194840001	195160000	B.2.1.1.2.1.1.2.1.2.2.1.1	0.201557935735151	.	194840001	195160000	#4848FF	1	0.25
chr1	195160001	195360000	B.2.2.1.1.1.2.1.2.2.1	0.0555014605647517	.	195160001	195360000	#0000FF	1	0.125
chr1	195360001	195520000	B.2.1.1.2.1.1.1.2.1	0.206426484907498	.	195360001	195520000	#4848FF	1	0.25
chr1	195520001	195680000	B.1.2.2.2.2.2.2.2	0.24634858812074	.	195520001	195680000	#9191FF	1	0.375
chr1	195680001	195800000	B.1.2.2.2.2.2.1.1.1.1.1	0.258033106134372	.	195680001	195800000	#9191FF	1	0.375
chr1	195800001	195960000	B.2.1.1.1.1.1.2.2.2	0.240506329113924	.	195800001	195960000	#4848FF	1	0.25
chr1	195960001	196120000	B.1.1.1.1.2.2.1.1	0.496592015579357	.	195960001	196120000	#DADAFF	1	0.5
chr1	196120001	196320000	B.1.2.2.2.1.2.2	0.271665043816943	.	196120001	196320000	#9191FF	1	0.375
chr1	196320001	196440000	B.1.2.2.1.2.1.2.2.2	0.294060370009737	.	196320001	196440000	#9191FF	1	0.375
chr1	196440001	196680000	B.2.1.2.2.2.2.2.2.1.1	0.068159688412853	.	196440001	196680000	#4848FF	1	0.25
chr1	196680001	196760000	B.2.1.1.2.2.2.2.1.2.1.2	0.164556962025316	.	196680001	196760000	#4848FF	1	0.25
chr1	196800001	197080000	B.2.1.1.2.2.2.2.1.2.1.2	0.164556962025316	.	196800001	197080000	#4848FF	1	0.25
chr1	197080001	197160000	B.1.1.2.1.1.1.2.1.1.2	0.468354430379747	.	197080001	197160000	#DADAFF	1	0.5
chr1	197160001	197560000	B.1.2.1.2.2.1.2.1.2	0.350535540408958	.	197160001	197560000	#9191FF	1	0.375
chr1	197560001	197680000	B.1.1.1.2.1.1.2.2.2	0.490749756572541	.	197560001	197680000	#DADAFF	1	0.5
chr1	197680001	197880000	B.1.1.1.2.2.1.1.2.2.2	0.482960077896787	.	197680001	197880000	#DADAFF	1	0.5
chr1	197880001	198120000	B.1.1.1.1.1.1.1.2	0.532619279454723	.	197880001	198120000	#DADAFF	1	0.5
chr1	198120001	198440000	B.1.1.1.2.2.1.2.2	0.47809152872444	.	198120001	198440000	#DADAFF	1	0.5
chr1	198440001	198600000	B.1.2.2.1.2.1.2.1.1.1.1.2	0.300876338851022	.	198440001	198600000	#9191FF	1	0.375
chr1	198600001	198880000	A.2.2.1.2.2.2.1.1.2	0.591041869522882	.	198600001	198880000	#FFDADA	1	0.625
chr1	198880001	199000000	A.2.2.2.2.2.2.2.2.1	0.53554040895813	.	198880001	199000000	#FFDADA	1	0.625
chr1	199000001	199240000	B.1.1.1.1.1.1.2.1.1.2	0.529698149951314	.	199000001	199240000	#DADAFF	1	0.5
chr1	199240001	199400000	B.1.2.1.1.1.1.1.2	0.397273612463486	.	199240001	199400000	#9191FF	1	0.375
chr1	199400001	199560000	A.2.2.2.1.1.2.2.2.1	0.568646543330088	.	199400001	199560000	#FFDADA	1	0.625
chr1	199560001	199960000	A.2.1.2.1.2.1.2.2.1.1	0.700097370983447	.	199560001	199960000	#FF9191	1	0.75
chr1	199960001	200040000	A.2.2.2.1.2.1.2.1	0.56475170399221	.	199960001	200040000	#FFDADA	1	0.625
chr1	200040001	200240000	A.2.1.2.1.2.1.1.1	0.706913339824732	.	200040001	200240000	#FF9191	1	0.75
chr1	200240001	200520000	A.1.2.1.1.1.1.2.2.2	0.894839337877313	.	200240001	200520000	#FF4848	1	0.875
chr1	200520001	200840000	A.1.1.2.1.1.2.2	0.951314508276534	.	200520001	200840000	#FF0000	1	1
chr1	200840001	201080000	A.1.2.1.1.1.1.1.2.1	0.902629016553067	.	200840001	201080000	#FF4848	1	0.875
chr1	201080001	201360000	A.1.1.2.1.1.1.1.1	0.963972736124635	.	201080001	201360000	#FF0000	1	1
chr1	201360001	201640000	A.1.1.2.1.1.1.2.2.1.2	0.95618305744888	.	201360001	201640000	#FF0000	1	1
chr1	201640001	201760000	A.1.2.1.2.1.1.2.2	0.871470301850049	.	201640001	201760000	#FF4848	1	0.875
chr1	201760001	201960000	A.1.2.1.1.1.2.2.1	0.888997078870497	.	201760001	201960000	#FF4848	1	0.875
chr1	201960001	202160000	A.1.1.2.1.1.1.1.2	0.962999026290166	.	201960001	202160000	#FF0000	1	1
chr1	202160001	202440000	A.1.1.2.2.1.1.1.2.2.2.2.2	0.9269717624148	.	202160001	202440000	#FF0000	1	1
chr1	202440001	202520000	A.1.2.1.1.1.2.1.2.2.1	0.890944498539435	.	202440001	202520000	#FF4848	1	0.875
chr1	202520001	203120000	A.1.1.1.2.1.2.1.1.1	0.981499513145083	.	202520001	203120000	#FF0000	1	1
chr1	203120001	203200000	A.1.2.1.1.1.2.1.2.2.2	0.889970788704966	.	203120001	203200000	#FF4848	1	0.875
chr1	203200001	203520000	A.2.1.2.2.1.1.2.1.2	0.68159688412853	.	203200001	203520000	#FF9191	1	0.75
chr1	203520001	203720000	A.1.1.2.2.1.2.1.1.1.2	0.919182083739046	.	203520001	203720000	#FF0000	1	1
chr1	203720001	204040000	A.1.2.1.2.2.1.1.1.2	0.864654333008763	.	203720001	204040000	#FF4848	1	0.875
chr1	204040001	204600000	A.1.2.1.2.1.1.2.1.1	0.873417721518987	.	204040001	204600000	#FF4848	1	0.875
chr1	204600001	204720000	A.2.1.1.2.1.1.2.1.1	0.750730282375852	.	204600001	204720000	#FF9191	1	0.75
chr1	204720001	205160000	A.1.1.2.1.2.2.1.1.1.2	0.94157740993184	.	204720001	205160000	#FF0000	1	1
chr1	205160001	205640000	A.1.1.1.1.1.2.2.1.1	0.996105160662123	.	205160001	205640000	#FF0000	1	1
chr1	205640001	205760000	A.1.2.1.1.1.1.1.1	0.903602726387536	.	205640001	205760000	#FF4848	1	0.875
chr1	205760001	205920000	A.1.2.1.1.1.1.1.2.2.2	0.900681596884129	.	205760001	205920000	#FF4848	1	0.875
chr1	206080001	206200000	A.1.2.1.1.1.2.1.2.1.2	0.891918208373905	.	206080001	206200000	#FF4848	1	0.875
chr1	206200001	206360000	A.1.2.1.1.1.2.2.2.2	0.887049659201558	.	206200001	206360000	#FF4848	1	0.875
chr1	206480001	206560000	A.2.1.1.1.1.2.2.2	0.757546251217137	.	206480001	206560000	#FF9191	1	0.75
chr1	206560001	206880000	A.1.2.1.2.2.1.2.1.1.2	0.859785783836417	.	206560001	206880000	#FF4848	1	0.875
chr1	206880001	207280000	A.1.2.1.2.2.1.2.1.2	0.858812074001947	.	206880001	207280000	#FF4848	1	0.875
chr1	207280001	207440000	A.2.1.2.1.2.1.2.2.2.1	0.698149951314508	.	207280001	207440000	#FF9191	1	0.75
chr1	207440001	207640000	A.1.2.1.2.1.2.1.2.1	0.86952288218111	.	207440001	207640000	#FF4848	1	0.875
chr1	207640001	207720000	A.2.1.1.1.1.2.1.2	0.760467380720545	.	207640001	207720000	#FF9191	1	0.75
chr1	207720001	207800000	A.2.1.1.2.2.1.2.1	0.737098344693281	.	207720001	207800000	#FF9191	1	0.75
chr1	207800001	207920000	A.1.2.2.1.2.2.2.2.1.2	0.815968841285297	.	207800001	207920000	#FF4848	1	0.875
chr1	207920001	208240000	A.1.2.1.2.1.2.1.2.2	0.868549172346641	.	207920001	208240000	#FF4848	1	0.875
chr1	208240001	208840000	A.2.2.2.1.1.1.2.2.2	0.574488802336904	.	208240001	208840000	#FFDADA	1	0.625
chr1	208840001	209040000	A.2.1.1.2.1.2.1.1.2	0.742940603700097	.	208840001	209040000	#FF9191	1	0.75
chr1	209040001	209440000	A.2.2.2.1.1.1.1.2.2.2.1	0.58033106134372	.	209040001	209440000	#FFDADA	1	0.625
chr1	209440001	210000000	A.1.2.1.2.2.1.1.1.1	0.865628042843233	.	209440001	210000000	#FF4848	1	0.875
chr1	210000001	210200000	A.2.2.1.1.1.1.2.2.1	0.641674780915287	.	210000001	210200000	#FFDADA	1	0.625
chr1	210200001	210560000	B.1.1.1.1.2.1.1.1.1	0.508276533592989	.	210200001	210560000	#DADAFF	1	0.5
chr1	210560001	210800000	B.2.2.1.1.1.2.2.1.1.1	0.053554040895813	.	210560001	210800000	#0000FF	1	0.125
chr1	210800001	210920000	B.2.1.2.2.2.1.2.2.1	0.0886075949367089	.	210800001	210920000	#4848FF	1	0.25
chr1	210920001	211080000	B.2.1.1.1.1.1.2.1.2.1	0.243427458617332	.	210920001	211080000	#4848FF	1	0.25
chr1	211080001	211680000	B.1.2.1.1.1.2.2	0.390457643622201	.	211080001	211680000	#9191FF	1	0.375
chr1	211680001	211880000	A.2.1.2.1.1.1.2.1.1.2.2	0.719571567672833	.	211680001	211880000	#FF9191	1	0.75
chr1	211880001	212000000	A.2.2.2.1.2.2.1.1.2	0.561830574488802	.	211880001	212000000	#FFDADA	1	0.625
chr1	212000001	212080000	A.2.2.2.1.1.2.1.1.1	0.573515092502434	.	212000001	212080000	#FFDADA	1	0.625
chr1	212080001	212160000	A.2.2.2.2.2.2.2.1	0.5365141187926	.	212080001	212160000	#FFDADA	1	0.625
chr1	212160001	212240000	A.2.1.2.1.1.2.1.1.2	0.715676728334956	.	212160001	212240000	#FF9191	1	0.75
chr1	212240001	212640000	A.1.2.1.2.2.1.2.2	0.857838364167478	.	212240001	212640000	#FF4848	1	0.875
chr1	212640001	212800000	A.2.1.2.2.2.2.1	0.654333008763389	.	212640001	212800000	#FF9191	1	0.75
chr1	212800001	213000000	A.2.2.2.1.1.2.2.2.2	0.567672833495618	.	212800001	213000000	#FFDADA	1	0.625
chr1	213000001	213080000	B.1.1.1.2.1.1.2.2.1	0.491723466407011	.	213000001	213080000	#DADAFF	1	0.5
chr1	213080001	213200000	B.1.2.1.2.1.2.1.1.2.2	0.364167478091529	.	213080001	213200000	#9191FF	1	0.375
chr1	213200001	213280000	A.2.2.2.2.2.1.2	0.539435248296008	.	213200001	213280000	#FFDADA	1	0.625
chr1	213280001	213480000	B.2.1.1.1.2.2.1.1	0.21713729308666	.	213280001	213480000	#4848FF	1	0.25
chr1	213480001	213640000	B.2.1.1.1.2.2.1.2.2	0.215189873417722	.	213480001	213640000	#4848FF	1	0.25
chr1	213640001	213840000	B.2.2.1.1.2.2.2.1.2	0.0428432327166504	.	213640001	213840000	#0000FF	1	0.125
chr1	213840001	214200000	B.2.2.2.2.2.1	0.00292112950340798	.	213840001	214200000	#0000FF	1	0.125
chr1	214200001	214400000	B.1.2.1.1.1.1.2.2.2	0.394352482960078	.	214200001	214400000	#9191FF	1	0.375
chr1	214400001	214560000	B.1.1.1.2.2.2.2	0.476144109055501	.	214400001	214560000	#DADAFF	1	0.5
chr1	214560001	214760000	B.1.1.1.2.2.1.1.2.2.1	0.483933787731256	.	214560001	214760000	#DADAFF	1	0.5
chr1	214760001	214960000	B.2.1.1.2.1.1.2.2.2.1	0.196689386562804	.	214760001	214960000	#4848FF	1	0.25
chr1	214960001	215040000	B.1.2.2.1.1.1.1.2.1.1.2	0.334956183057449	.	214960001	215040000	#9191FF	1	0.375
chr1	215040001	215200000	B.2.2.1.1.1.1.1.1	0.065238558909445	.	215040001	215200000	#0000FF	1	0.125
chr1	215200001	215320000	B.1.1.1.1.2.1.2.2.1.2	0.498539435248296	.	215200001	215320000	#DADAFF	1	0.5
chr1	215320001	215680000	B.2.2.2.1.1.1.1.2	0.0194741966893866	.	215320001	215680000	#0000FF	1	0.125
chr1	215680001	215800000	B.1.2.2.1.2.2.1.2.1	0.291139240506329	.	215680001	215800000	#9191FF	1	0.375
chr1	215800001	216240000	B.2.2.2.1.2.2.2	0.00778967867575463	.	215800001	216240000	#0000FF	1	0.125
chr1	216240001	216360000	B.1.2.2.2.1.1.2.2.2.2.2	0.274586173320351	.	216240001	216360000	#9191FF	1	0.375
chr1	216360001	216600000	B.2.2.2.1.2.1.2	0.0107108081791626	.	216360001	216600000	#0000FF	1	0.125
chr1	216600001	216720000	B.2.1.1.1.2.1.1.1.2.2.2	0.225900681596884	.	216600001	216720000	#4848FF	1	0.25
chr1	216720001	216920000	B.2.1.1.2.1.2.2.2.1.2.1	0.18792599805258	.	216720001	216920000	#4848FF	1	0.25
chr1	216920001	217040000	B.2.1.1.2.1.1.1.1.2.1.1	0.209347614410906	.	216920001	217040000	#4848FF	1	0.25
chr1	217040001	217400000	B.2.2.1.1.1.1.1.2.1.1	0.0642648490749757	.	217040001	217400000	#0000FF	1	0.125
chr1	217400001	217560000	B.2.1.1.2.2.1.2.2.2.1	0.176241480038948	.	217400001	217560000	#4848FF	1	0.25
chr1	217560001	217760000	B.1.2.2.2.1.1.2.1	0.279454722492697	.	217560001	217760000	#9191FF	1	0.375
chr1	217760001	218080000	B.2.1.1.2.2.2.2.1.2.1.1	0.165530671859786	.	217760001	218080000	#4848FF	1	0.25
chr1	218080001	218280000	B.2.1.1.2.2.2.2.1.1.1	0.167478091528724	.	218080001	218280000	#4848FF	1	0.25
chr1	218280001	218480000	B.2.2.1.1.1.2.2.1.1.2	0.0525803310613437	.	218280001	218480000	#0000FF	1	0.125
chr1	218480001	218720000	A.2.2.2.1.1.1.1.2.2.1	0.581304771178189	.	218480001	218720000	#FFDADA	1	0.625
chr1	218720001	218840000	B.1.1.1.1.2.1.2.1.1	0.501460564751704	.	218720001	218840000	#DADAFF	1	0.5
chr1	218840001	219000000	B.1.2.1.2.1.2.1.2.1.2.1	0.36222005842259	.	218840001	219000000	#9191FF	1	0.375
chr1	219000001	219120000	B.1.1.1.1.2.1.1.2.2.1.2	0.503407984420643	.	219000001	219120000	#DADAFF	1	0.5
chr1	219120001	219400000	B.2.1.1.2.1.1.2.1.1	0.20350535540409	.	219120001	219400000	#4848FF	1	0.25
chr1	219400001	219840000	B.2.1.1.2.2.2.1.1.2.1.1	0.17332035053554	.	219400001	219840000	#4848FF	1	0.25
chr1	219840001	220040000	B.1.1.1.2.2.1.2.1.2.2	0.479065238558909	.	219840001	220040000	#DADAFF	1	0.5
chr1	220040001	220160000	B.1.1.2.1.2.1.2.2.1.2	0.44888023369036	.	220040001	220160000	#DADAFF	1	0.5
chr1	220160001	220400000	B.1.1.1.1.1.1.2.1.2.2	0.526777020447907	.	220160001	220400000	#DADAFF	1	0.5
chr1	220400001	220560000	B.1.1.1.1.2.1.2.1.2	0.500486854917235	.	220400001	220560000	#DADAFF	1	0.5
chr1	220560001	220680000	A.2.2.2.1.1.2.2.1	0.569620253164557	.	220560001	220680000	#FFDADA	1	0.625
chr1	220680001	220760000	A.2.1.2.2.2.2.2.2.2.1	0.650438169425511	.	220680001	220760000	#FF9191	1	0.75
chr1	220760001	220960000	B.1.1.1.1.1.1.2.1.2.1.1	0.528724440116845	.	220760001	220960000	#DADAFF	1	0.5
chr1	220960001	221280000	B.2.2.1.1.1.2.1.2.2.2	0.0545277507302824	.	220960001	221280000	#0000FF	1	0.125
chr1	221280001	221400000	B.2.1.1.1.2.2.1.2.1	0.216163583252191	.	221280001	221400000	#4848FF	1	0.25
chr1	221400001	221600000	B.2.1.1.1.2.1.2.1.1.1	0.222005842259007	.	221400001	221600000	#4848FF	1	0.25
chr1	221600001	221680000	B.1.1.1.2.1.2.2	0.487828627069133	.	221600001	221680000	#DADAFF	1	0.5
chr1	221680001	221760000	A.2.2.2.1.2.2.1.1.1	0.562804284323272	.	221680001	221760000	#FFDADA	1	0.625
chr1	221760001	221880000	B.1.2.1.1.1.1.2.1	0.396299902629017	.	221760001	221880000	#9191FF	1	0.375
chr1	221880001	222040000	B.1.2.1.2.1.2.1.1.2.1.1	0.366114897760467	.	221880001	222040000	#9191FF	1	0.375
chr1	222040001	222200000	B.1.2.1.2.1.2.1.2.2.2	0.359298928919182	.	222040001	222200000	#9191FF	1	0.375
chr1	222200001	222320000	B.1.1.1.2.1.2.1.2	0.488802336903603	.	222200001	222320000	#DADAFF	1	0.5
chr1	222320001	222640000	B.2.1.1.1.1.2.2.1.1.2	0.235637779941577	.	222320001	222640000	#4848FF	1	0.25
chr1	222640001	222760000	A.2.2.1.1.2.2.1.2.2	0.624148003894839	.	222640001	222760000	#FFDADA	1	0.625
chr1	222760001	222920000	A.2.2.1.2.2.2.1.1.1	0.592015579357351	.	222760001	222920000	#FFDADA	1	0.625
chr1	222920001	223160000	A.2.2.1.2.1.1.1.1.1	0.621226874391431	.	222920001	223160000	#FFDADA	1	0.625
chr1	223160001	223280000	B.1.1.1.2.1.1.1	0.493670886075949	.	223160001	223280000	#DADAFF	1	0.5
chr1	223280001	223680000	A.2.1.2.1.1.1.2.1.2	0.718597857838364	.	223280001	223680000	#FF9191	1	0.75
chr1	223680001	223840000	A.2.1.1.2.1.1.1	0.751703992210321	.	223680001	223840000	#FF9191	1	0.75
chr1	223840001	224120000	A.1.1.2.2.1.2.2.1.2.2	0.914313534566699	.	223840001	224120000	#FF0000	1	1
chr1	224120001	224200000	A.1.2.2.1.1.2.2.1.1.2	0.834469328140214	.	224120001	224200000	#FF4848	1	0.875
chr1	224200001	224480000	A.1.2.2.2.1.1.2.2	0.800389483933788	.	224200001	224480000	#FF4848	1	0.875
chr1	224480001	224640000	A.2.1.2.2.2.2.2.1.1	0.653359298928919	.	224480001	224640000	#FF9191	1	0.75
chr1	224640001	224920000	A.2.2.2.1.1.1.2.2.1.1	0.577409931840312	.	224640001	224920000	#FFDADA	1	0.625
chr1	224920001	225200000	B.1.1.1.2.1.2.1.1	0.489776046738072	.	224920001	225200000	#DADAFF	1	0.5
chr1	225200001	225640000	B.1.1.1.1.1.2.2.2.1.2.1	0.516066212268744	.	225200001	225640000	#DADAFF	1	0.5
chr1	225640001	225840000	A.1.1.1.2.1.2.2.2.2	0.97078870496592	.	225640001	225840000	#FF0000	1	1
chr1	225840001	226040000	A.1.1.2.1.1.2.1.2.1	0.953261927945472	.	225840001	226040000	#FF0000	1	1
chr1	226040001	226240000	A.1.2.2.1.2.2.2.2.2.1	0.814995131450828	.	226040001	226240000	#FF4848	1	0.875
chr1	226240001	226400000	A.1.2.2.1.1.2.1.1.1.1	0.842259006815969	.	226240001	226400000	#FF4848	1	0.875
chr1	226400001	226880000	A.1.2.1.1.1.1.2.2.1	0.895813047711782	.	226400001	226880000	#FF4848	1	0.875
chr1	226880001	227000000	A.2.1.2.2.1.1.1.2	0.683544303797468	.	226880001	227000000	#FF9191	1	0.75
chr1	227000001	227200000	A.2.1.2.1.2.1.2.1.1	0.702044790652386	.	227000001	227200000	#FF9191	1	0.75
chr1	227200001	227280000	A.2.1.2.1.1.2.2.2.2	0.707887049659202	.	227200001	227280000	#FF9191	1	0.75
chr1	227280001	227760000	A.1.1.2.1.2.2.1.2	0.939629990262902	.	227280001	227760000	#FF0000	1	1
chr1	227760001	228080000	A.2.1.2.1.2.2.2.1.1	0.690360272638754	.	227760001	228080000	#FF9191	1	0.75
chr1	228080001	228440000	A.1.2.2.2.1.2.1.1.1.1.1	0.799415774099318	.	228080001	228440000	#FF4848	1	0.875
chr1	228440001	228520000	A.1.2.2.2.2.2.1.2.2.2	0.769230769230769	.	228440001	228520000	#FF4848	1	0.875
chr1	228520001	228800000	A.1.2.2.1.2.1.1.1.1.2	0.827653359298929	.	228520001	228800000	#FF4848	1	0.875
chr1	228800001	229000000	A.2.2.2.2.2.1.1.1.1	0.544303797468354	.	228800001	229000000	#FFDADA	1	0.625
chr1	229000001	229160000	A.2.2.1.2.1.2.1.2.1.2.1	0.611489776046738	.	229000001	229160000	#FFDADA	1	0.625
chr1	229160001	229840000	A.2.2.2.1.1.1.2.1	0.578383641674781	.	229160001	229840000	#FFDADA	1	0.625
chr1	229840001	230080000	A.2.2.2.2.2.2.2.2.2	0.534566699123661	.	229840001	230080000	#FFDADA	1	0.625
chr1	230080001	230160000	A.2.1.1.2.2.2.1.1.1.2.2	0.733203505355404	.	230080001	230160000	#FF9191	1	0.75
chr1	230160001	230440000	A.2.1.2.1.1.1.1.1	0.725413826679649	.	230160001	230440000	#FF9191	1	0.75
chr1	230440001	230520000	B.1.1.2.2.1.1.1.1.1.1	0.438169425511198	.	230440001	230520000	#DADAFF	1	0.5
chr1	230520001	230720000	B.1.1.1.2.2.1.2.1.1	0.481986368062317	.	230520001	230720000	#DADAFF	1	0.5
chr1	230720001	231120000	A.2.2.2.1.2.2.2.1	0.559883154819864	.	230720001	231120000	#FFDADA	1	0.625
chr1	231120001	231320000	B.1.2.1.1.2.1.1.1.2	0.388510223953262	.	231120001	231320000	#9191FF	1	0.375
chr1	231320001	231440000	A.2.2.2.2.2.2.1.1	0.538461538461538	.	231320001	231440000	#FFDADA	1	0.625
chr1	231440001	231640000	B.1.1.2.2.1.2.2.1.2	0.418695228821811	.	231440001	231640000	#DADAFF	1	0.5
chr1	231640001	231720000	A.2.2.2.2.1.2.1.2	0.547224926971762	.	231640001	231720000	#FFDADA	1	0.625
chr1	231720001	231920000	B.2.1.1.2.1.1.2.1.2.1	0.20253164556962	.	231720001	231920000	#4848FF	1	0.25
chr1	231920001	232240000	B.1.2.1.2.1.2.1.2.1.1	0.363193768257059	.	231920001	232240000	#9191FF	1	0.375
chr1	232240001	232640000	B.1.2.1.2.1.2.1.1.1.1.2	0.370983446932814	.	232240001	232640000	#9191FF	1	0.375
chr1	232640001	232920000	B.1.1.1.1.1.2.2.2.2.2.2.2	0.509250243427459	.	232640001	232920000	#DADAFF	1	0.5
chr1	232920001	233160000	B.1.1.1.1.1.2.2.1.1.1	0.52190847127556	.	232920001	233160000	#DADAFF	1	0.5
chr1	233160001	233360000	B.1.1.1.1.1.1.1.1	0.533592989289192	.	233160001	233360000	#DADAFF	1	0.5
chr1	233360001	233760000	B.1.1.1.1.2.1.1.2.2.2	0.502434274586173	.	233360001	233760000	#DADAFF	1	0.5
chr1	233760001	233880000	B.1.1.1.1.2.1.2.2.2	0.497565725413827	.	233760001	233880000	#DADAFF	1	0.5
chr1	233880001	234040000	B.1.1.1.1.2.1.1.2.2.1.1	0.504381694255112	.	233880001	234040000	#DADAFF	1	0.5
chr1	234040001	234320000	B.1.1.1.1.2.1.1.2.1	0.505355404089581	.	234040001	234320000	#DADAFF	1	0.5
chr1	234320001	234480000	B.1.1.1.2.2.1.2.1.2.1.2	0.480038948393379	.	234320001	234480000	#DADAFF	1	0.5
chr1	234480001	234600000	A.2.1.2.1.1.1.1.2.1	0.72444011684518	.	234480001	234600000	#FF9191	1	0.75
chr1	234600001	234960000	A.1.1.2.1.2.2.2.1.1	0.938656280428432	.	234600001	234960000	#FF0000	1	1
chr1	234960001	235200000	A.1.1.1.2.1.2.1.1.2.2	0.979552093476144	.	234960001	235200000	#FF0000	1	1
chr1	235240001	235320000	A.1.1.1.2.1.2.1.1.2.2	0.979552093476144	.	235240001	235320000	#FF0000	1	1
chr1	235320001	235720000	A.1.1.1.2.2.1.1	0.969814995131451	.	235320001	235720000	#FF0000	1	1
chr1	235720001	236000000	A.2.1.2.1.2.1.1.2.1.1	0.705939629990263	.	235720001	236000000	#FF9191	1	0.75
chr1	236000001	236160000	A.2.1.2.1.2.1.2.1.2	0.701071080817916	.	236000001	236160000	#FF9191	1	0.75
chr1	236160001	236560000	B.1.2.1.2.2.1.2.2.2.2	0.345666991236611	.	236160001	236560000	#9191FF	1	0.375
chr1	236560001	236680000	B.1.1.1.1.2.2.1.2	0.495618305744888	.	236560001	236680000	#DADAFF	1	0.5
chr1	236680001	237160000	B.2.2.1.1.1.2.2.2	0.0506329113924051	.	236680001	237160000	#0000FF	1	0.125
chr1	237160001	237440000	B.2.2.1.1.1.2.1.1.2	0.0574488802336904	.	237160001	237440000	#0000FF	1	0.125
chr1	237440001	237840000	B.2.2.2.1.2.2.1.1	0.00973709834469328	.	237440001	237840000	#0000FF	1	0.125
chr1	237840001	238040000	B.2.1.1.2.2.2.2.1.2.2.1	0.163583252190847	.	237840001	238040000	#4848FF	1	0.25
chr1	238040001	238200000	B.2.1.1.1.1.2.2.1.1.1	0.236611489776047	.	238040001	238200000	#4848FF	1	0.25
chr1	238200001	238400000	B.2.1.1.2.1.2.2.2.1.2.2	0.186952288218111	.	238200001	238400000	#4848FF	1	0.25
chr1	238400001	238480000	B.1.2.2.2.2.1.1.1.2	0.269717624148004	.	238400001	238480000	#9191FF	1	0.375
chr1	238480001	238760000	B.2.2.2.1.2.1.1	0.0116845180136319	.	238480001	238760000	#0000FF	1	0.125
chr1	238760001	238920000	B.1.2.2.2.2.2.1.1.2	0.252190847127556	.	238760001	238920000	#9191FF	1	0.375
chr1	238920001	239200000	B.2.2.1.2.2.2.2.1	0.0243427458617332	.	238920001	239200000	#0000FF	1	0.125
chr1	239200001	239520000	B.2.1.1.2.2.2.1.1.2.2	0.171372930866602	.	239200001	239520000	#4848FF	1	0.25
chr1	239520001	239600000	B.1.2.2.2.2.2.1.1.1.2.2	0.253164556962025	.	239520001	239600000	#9191FF	1	0.375
chr1	239600001	239720000	B.1.2.2.2.2.1.1.2.1.1.2	0.267770204479065	.	239600001	239720000	#9191FF	1	0.375
chr1	239720001	239800000	B.2.1.1.1.1.2.1.2.1	0.238558909444985	.	239720001	239800000	#4848FF	1	0.25
chr1	239800001	240160000	B.2.2.1.1.2.2.1.2.1	0.0457643622200584	.	239800001	240160000	#0000FF	1	0.125
chr1	240160001	240480000	B.2.2.2.1.1.2.2	0.0126582278481013	.	240160001	240480000	#0000FF	1	0.125
chr1	240480001	240760000	B.2.2.2.1.1.1.2.1.2	0.0165530671859786	.	240480001	240760000	#0000FF	1	0.125
chr1	240760001	240960000	B.2.2.1.1.2.2.1.1	0.0467380720545277	.	240760001	240960000	#0000FF	1	0.125
chr1	240960001	241120000	B.2.1.1.2.2.1.2.1.1.2.1	0.181110029211295	.	240960001	241120000	#4848FF	1	0.25
chr1	241120001	241320000	B.2.1.1.2.2.2.2.1.1.2	0.166504381694255	.	241120001	241320000	#4848FF	1	0.25
chr1	241320001	241520000	B.2.1.1.1.2.1.1.1.2.2.1	0.226874391431353	.	241320001	241520000	#4848FF	1	0.25
chr1	241520001	241680000	B.2.1.1.2.2.2.2.2.1	0.161635832521908	.	241520001	241680000	#4848FF	1	0.25
chr1	241680001	241840000	B.1.2.1.2.2.1.2.2.2.1.2	0.346640701071081	.	241680001	241840000	#9191FF	1	0.375
chr1	241840001	242120000	B.1.2.1.2.2.1.2.2.2.1.1	0.34761441090555	.	241840001	242120000	#9191FF	1	0.375
chr1	242120001	242280000	B.2.1.1.1.1.2.2.2.1.2.2	0.2317429406037	.	242120001	242280000	#4848FF	1	0.25
chr1	242280001	242480000	B.2.2.1.1.1.2.2.1.2	0.0516066212268744	.	242280001	242480000	#0000FF	1	0.125
chr1	242480001	242600000	B.2.1.1.1.1.2.2.1.2	0.234664070107108	.	242480001	242600000	#4848FF	1	0.25
chr1	242600001	242880000	B.2.2.2.2.1.2.1	0.00486854917234664	.	242600001	242880000	#0000FF	1	0.125
chr1	242880001	243240000	B.2.2.1.2.1.2.1.2.2.1	0.0331061343719572	.	242880001	243240000	#0000FF	1	0.125
chr1	243240001	243640000	B.1.2.1.2.2.2.1.2	0.341772151898734	.	243240001	243640000	#9191FF	1	0.375
chr1	243640001	243760000	B.1.2.2.2.1.1.2.2.1	0.278481012658228	.	243640001	243760000	#9191FF	1	0.375
chr1	243760001	244040000	B.2.1.1.2.1.2.1.2.2	0.192794547224927	.	243760001	244040000	#4848FF	1	0.25
chr1	244040001	244200000	B.1.1.1.1.2.2.2	0.494644595910419	.	244040001	244200000	#DADAFF	1	0.5
chr1	244200001	244480000	B.1.2.1.2.1.2.1.1.1.2.1.2	0.369036027263875	.	244200001	244480000	#9191FF	1	0.375
chr1	244480001	244600000	B.1.1.2.1.1.1.1.1.2.1.1	0.474196689386563	.	244480001	244600000	#DADAFF	1	0.5
chr1	244600001	245040000	B.2.1.1.2.1.2.1.1	0.194741966893866	.	244600001	245040000	#4848FF	1	0.25
chr1	245040001	245160000	A.2.2.2.2.1.1.1.2.2	0.554040895813048	.	245040001	245160000	#FFDADA	1	0.625
chr1	245160001	245320000	B.1.2.1.1.2.1.1.2.1	0.387536514118793	.	245160001	245320000	#9191FF	1	0.375
chr1	245320001	245520000	B.1.2.2.1.1.2.1.2.2.2.2	0.315481986368062	.	245320001	245520000	#9191FF	1	0.375
chr1	245520001	245680000	B.1.2.1.2.1.2.1.1.1.1.1	0.371957156767283	.	245520001	245680000	#9191FF	1	0.375
chr1	245680001	245880000	B.1.2.1.2.2.1.1.2.1.2	0.353456669912366	.	245680001	245880000	#9191FF	1	0.375
chr1	245880001	245960000	B.1.2.2.2.1.1.2.2.2.1.1	0.277507302823759	.	245880001	245960000	#9191FF	1	0.375
chr1	245960001	246200000	B.1.2.1.1.1.1.1.1.2	0.398247322297955	.	245960001	246200000	#9191FF	1	0.375
chr1	246200001	246360000	B.1.1.1.1.1.1.2.1.2.1.2	0.527750730282376	.	246200001	246360000	#DADAFF	1	0.5
chr1	246360001	246520000	B.1.2.1.2.1.2.1.1.1.2.2.1	0.368062317429406	.	246360001	246520000	#9191FF	1	0.375
chr1	246520001	246680000	B.1.1.1.1.1.2.2.1.2.1.2	0.518987341772152	.	246520001	246680000	#DADAFF	1	0.5
chr1	246680001	247080000	A.2.1.2.1.2.2.2.2.1.2	0.687439143135346	.	246680001	247080000	#FF9191	1	0.75
chr1	247080001	247240000	B.1.2.2.2.2.2.1.2.1.1	0.251217137293087	.	247080001	247240000	#9191FF	1	0.375
chr1	247240001	247360000	B.1.2.1.2.1.2.2	0.358325219084713	.	247240001	247360000	#9191FF	1	0.375
chr1	247360001	247480000	B.1.2.2.1.2.2.1.1.1	0.293086660175268	.	247360001	247480000	#9191FF	1	0.375
chr1	247480001	247760000	B.2.1.1.2.2.2.2.1.2.2.2	0.162609542356378	.	247480001	247760000	#4848FF	1	0.25
chr1	247760001	248000000	B.2.2.2.1.1.1.2.1.1.1	0.0185004868549172	.	247760001	248000000	#0000FF	1	0.125
chr1	248000001	248160000	B.1.2.2.2.1.1.2.2.2.1.2	0.276533592989289	.	248000001	248160000	#9191FF	1	0.375
chr1	248160001	248320000	B.2.1.1.2.2.2.1.2.2	0.168451801363194	.	248160001	248320000	#4848FF	1	0.25
chr1	248320001	248440000	B.2.1.1.1.1.2.2.2.2.2	0.229795520934761	.	248320001	248440000	#4848FF	1	0.25
chr1	248440001	248640000	B.2.1.1.2.2.2.1.2.1.1	0.170399221032132	.	248440001	248640000	#4848FF	1	0.25
chr1	248640001	248760000	B.1.2.2.2.1.1.1.1	0.281402142161636	.	248640001	248760000	#9191FF	1	0.375
chr1	248760001	248920000	B.2.1.2.2.2.1.2.2.2.2.2.1.1	0.0837390457643622	.	248760001	248920000	#4848FF	1	0.25
chr1	249040001	249200000	B.1.2.1.2.1.1.1.2.2	0.374878286270691	.	249040001	249200000	#9191FF	1	0.375
chr2	1	160000	B.1.1.2.2.2.2.2.2.2	0.408733624454148	.	1	160000	#DADAFF	1	0.5
chr2	160001	440000	B.2.1.2.2.2.1.2.1.2.1.2.2	0.0899563318777293	.	160001	440000	#4848FF	1	0.25
chr2	440001	640000	B.1.2.1.1.2.1.1.2.2.2	0.374672489082969	.	440001	640000	#9191FF	1	0.375
chr2	640001	760000	B.1.2.1.2.1.2.1.1.1.2.1	0.344978165938865	.	640001	760000	#9191FF	1	0.375
chr2	760001	920000	B.1.1.2.1.2.2.2.2.2.1	0.42882096069869	.	760001	920000	#DADAFF	1	0.5
chr2	920001	1200000	B.2.1.2.2.1.2.2.2.2.1.1	0.102183406113537	.	920001	1200000	#4848FF	1	0.25
chr2	1200001	1320000	B.1.1.2.1.2.2.1.2.1.2	0.434061135371179	.	1200001	1320000	#DADAFF	1	0.5
chr2	1320001	1440000	B.1.2.1.1.1.1.2.1.2.2	0.397379912663755	.	1320001	1440000	#9191FF	1	0.375
chr2	1440001	1600000	B.1.1.2.1.2.2.1.2.1.1	0.434934497816594	.	1440001	1600000	#DADAFF	1	0.5
chr2	1600001	1720000	B.1.1.2.1.2.1.1.1.1.1	0.448034934497817	.	1600001	1720000	#DADAFF	1	0.5
chr2	1720001	2080000	B.2.1.2.2.2.1.1.2.1	0.0960698689956332	.	1720001	2080000	#4848FF	1	0.25
chr2	2080001	2160000	B.1.2.1.2.1.1.2.2.2.1.1.1	0.349344978165939	.	2080001	2160000	#9191FF	1	0.375
chr2	2160001	2240000	B.1.2.1.2.1.1.2.1.2.2	0.351965065502183	.	2160001	2240000	#9191FF	1	0.375
chr2	2240001	2360000	B.1.2.1.2.1.2.1.2.2.2	0.335371179039301	.	2240001	2360000	#9191FF	1	0.375
chr2	2360001	2440000	B.1.2.1.1.1.2.2.2.1.2	0.384279475982533	.	2360001	2440000	#9191FF	1	0.375
chr2	2440001	2640000	B.1.2.1.2.1.2.2.2.2.2	0.330131004366812	.	2440001	2640000	#9191FF	1	0.375
chr2	2640001	2800000	B.2.1.2.1.2.1.2.1.1	0.137117903930131	.	2640001	2800000	#4848FF	1	0.25
chr2	2800001	3040000	B.2.2.2.1.2.1.2.2.1.1	0.0165938864628821	.	2800001	3040000	#0000FF	1	0.125
chr2	3040001	3360000	B.2.1.2.2.2.2.1.2.1.1.1.1.2	0.0829694323144105	.	3040001	3360000	#4848FF	1	0.25
chr2	3360001	3440000	B.1.1.1.2.1.1.2.1.2.2	0.501310043668122	.	3360001	3440000	#DADAFF	1	0.5
chr2	3440001	3560000	B.1.1.2.1.2.2.1.1.1	0.436681222707424	.	3440001	3560000	#DADAFF	1	0.5
chr2	3600001	3680000	B.1.1.2.1.1.2.1.1	0.454148471615721	.	3600001	3680000	#DADAFF	1	0.5
chr2	3680001	3760000	B.1.1.2.1.2.2.1.2.2.1	0.433187772925764	.	3680001	3760000	#DADAFF	1	0.5
chr2	3760001	3960000	B.1.2.2.1.1.1.2.2.2.2.2	0.295196506550218	.	3760001	3960000	#9191FF	1	0.375
chr2	3960001	4200000	B.2.2.2.1.2.1.1.2.1	0.0200873362445415	.	3960001	4200000	#0000FF	1	0.125
chr2	4200001	4400000	B.2.1.2.2.1.2.1.2.1	0.108296943231441	.	4200001	4400000	#4848FF	1	0.25
chr2	4400001	4560000	B.1.2.1.1.1.2.2.1.2.2	0.386026200873362	.	4400001	4560000	#9191FF	1	0.375
chr2	4560001	4760000	B.2.1.2.2.1.2.1.1.1.2.1	0.110917030567686	.	4560001	4760000	#4848FF	1	0.25
chr2	4760001	4960000	B.2.1.2.2.2.2.1.2.1.1.2	0.0812227074235808	.	4760001	4960000	#4848FF	1	0.25
chr2	4960001	5040000	B.2.1.2.1.2.2.1.1.1.1	0.133624454148472	.	4960001	5040000	#4848FF	1	0.25
chr2	5120001	5200000	B.2.1.2.1.2.2.1.1.1.1	0.133624454148472	.	5120001	5200000	#4848FF	1	0.25
chr2	5200001	5400000	B.2.1.1.1.1.2.1.1.1.1	0.222707423580786	.	5200001	5400000	#4848FF	1	0.25
chr2	5400001	5600000	B.2.2.1.1.1.1.1	0.0751091703056769	.	5400001	5600000	#0000FF	1	0.125
chr2	5600001	5760000	B.2.1.2.2.2.2.1.2.1.1.1.1.1	0.0838427947598253	.	5600001	5760000	#4848FF	1	0.25
chr2	5760001	5880000	B.1.1.2.2.2.1.1.2.2.1	0.415720524017467	.	5760001	5880000	#DADAFF	1	0.5
chr2	5880001	6200000	B.2.2.2.1.2.2.2.2	0.0104803493449782	.	5880001	6200000	#0000FF	1	0.125
chr2	6200001	6320000	B.1.2.1.1.1.2.1.1.2.1	0.393013100436681	.	6200001	6320000	#9191FF	1	0.375
chr2	6320001	6680000	B.2.1.2.2.1.2.1.1.1.2.2	0.110043668122271	.	6320001	6680000	#4848FF	1	0.25
chr2	6680001	7000000	B.2.1.2.2.2.1.1.1.1	0.0978165938864629	.	6680001	7000000	#4848FF	1	0.25
chr2	7000001	7200000	B.1.1.1.2.2.1.2.2.1.2	0.471615720524017	.	7000001	7200000	#DADAFF	1	0.5
chr2	7200001	7560000	B.2.1.2.2.2.1.2.1.2.1.1	0.091703056768559	.	7200001	7560000	#4848FF	1	0.25
chr2	7560001	8000000	B.2.2.2.2.2.2.1.1	0.00349344978165939	.	7560001	8000000	#0000FF	1	0.125
chr2	8000001	8320000	B.1.2.1.2.1.2.2.2.1	0.331877729257642	.	8000001	8320000	#9191FF	1	0.375
chr2	8320001	8800000	B.2.1.2.2.2.1.2.2.2.2	0.0864628820960699	.	8320001	8800000	#4848FF	1	0.25
chr2	8800001	9000000	B.1.1.1.2.1.1.2.1.1.1.1.2.1	0.507423580786026	.	8800001	9000000	#DADAFF	1	0.5
chr2	9000001	9080000	A.1.2.1.1.1.2.2.2.2.1	0.916157205240175	.	9000001	9080000	#FF4848	1	0.875
chr2	9080001	9200000	A.2.2.1.1.2.1.1.2.1	0.651528384279476	.	9080001	9200000	#FFDADA	1	0.625
chr2	9200001	9320000	A.2.1.1.1.1.1.2.1.2	0.767685589519651	.	9200001	9320000	#FF9191	1	0.75
chr2	9320001	9400000	A.1.2.1.1.2.1.1.2.1.1	0.91353711790393	.	9320001	9400000	#FF4848	1	0.875
chr2	9400001	9560000	A.1.1.2.1.1.2.1.1.1.1.1	0.97292576419214	.	9400001	9560000	#FF0000	1	1
chr2	9560001	9840000	A.1.1.1.1.2.2.1.2	0.993013100436681	.	9560001	9840000	#FF0000	1	1
chr2	9840001	9920000	A.1.2.2.1.1.1.1.2.1.2	0.848908296943231	.	9840001	9920000	#FF4848	1	0.875
chr2	9920001	10000000	A.1.2.2.1.1.1.1.1.1.1.2.1	0.85414847161572	.	9920001	10000000	#FF4848	1	0.875
chr2	10000001	10240000	A.1.1.1.1.1.2.1	0.997379912663755	.	10000001	10240000	#FF0000	1	1
chr2	10240001	10400000	A.1.1.1.2.1.2.2.2.2	0.985152838427948	.	10240001	10400000	#FF0000	1	1
chr2	10400001	10600000	A.1.1.1.2.2.2.1.1	0.982532751091703	.	10400001	10600000	#FF0000	1	1
chr2	10600001	10920000	A.1.1.1.1.1.2.2.1	0.996506550218341	.	10600001	10920000	#FF0000	1	1
chr2	10920001	11000000	A.1.2.2.1.1.2.1.2	0.838427947598253	.	10920001	11000000	#FF4848	1	0.875
chr2	11000001	11080000	A.1.2.2.1.2.1.2.1.2.2	0.822707423580786	.	11000001	11080000	#FF4848	1	0.875
chr2	11080001	11200000	A.1.2.2.1.2.1.1.1.1	0.829694323144105	.	11080001	11200000	#FF4848	1	0.875
chr2	11200001	11480000	A.1.2.2.2.2.1.2.2.2.1	0.785152838427948	.	11200001	11480000	#FF4848	1	0.875
chr2	11480001	11600000	A.1.2.2.2.1.2.2.1.2.2	0.795633187772926	.	11480001	11600000	#FF4848	1	0.875
chr2	11600001	11800000	A.1.1.2.1.2.2.2.2.2.1	0.950218340611354	.	11600001	11800000	#FF0000	1	1
chr2	11800001	11960000	A.1.2.1.2.1.2.1.2.2.2.1	0.88646288209607	.	11800001	11960000	#FF4848	1	0.875
chr2	11960001	12120000	B.1.1.2.1.2.1.1.1.2.2	0.445414847161572	.	11960001	12120000	#DADAFF	1	0.5
chr2	12120001	12320000	A.2.1.2.1.2.1.1.2.2	0.698689956331878	.	12120001	12320000	#FF9191	1	0.75
chr2	12320001	12440000	B.1.1.2.1.2.1.1.2.1	0.444541484716157	.	12320001	12440000	#DADAFF	1	0.5
chr2	12440001	12640000	A.2.1.2.2.2.1.2.1.2.1.1	0.668122270742358	.	12440001	12640000	#FF9191	1	0.75
chr2	12640001	12880000	B.1.1.2.1.2.1.1.1.2.1	0.446288209606987	.	12640001	12880000	#DADAFF	1	0.5
chr2	12880001	13200000	A.2.2.2.2.2.1.1.1.2.1	0.567685589519651	.	12880001	13200000	#FFDADA	1	0.625
chr2	13200001	13440000	B.2.1.1.1.2.2.2.2.1	0.19825327510917	.	13200001	13440000	#4848FF	1	0.25
chr2	13440001	13680000	B.1.2.1.2.2.1.2.1.1.2	0.320524017467249	.	13440001	13680000	#9191FF	1	0.375
chr2	13680001	13800000	B.1.2.1.1.2.1.1.2.2.1	0.375545851528384	.	13680001	13800000	#9191FF	1	0.375
chr2	13800001	14240000	B.2.2.2.2.1.1.1.2	0.00873362445414847	.	13800001	14240000	#0000FF	1	0.125
chr2	14240001	14320000	B.1.1.2.2.2.2.1	0.412227074235808	.	14240001	14320000	#DADAFF	1	0.5
chr2	14320001	14440000	B.1.2.1.2.1.1.2.1.1	0.353711790393013	.	14320001	14440000	#9191FF	1	0.375
chr2	14440001	14640000	B.1.1.2.1.2.1.2.2.1.1	0.441048034934498	.	14440001	14640000	#DADAFF	1	0.5
chr2	14640001	14840000	B.1.2.1.1.1.1.1.1.2.1.2	0.403493449781659	.	14640001	14840000	#9191FF	1	0.375
chr2	14840001	15320000	B.2.2.1.1.2.1.1	0.0637554585152838	.	14840001	15320000	#0000FF	1	0.125
chr2	15320001	15440000	B.1.1.1.1.2.1.2.1.2	0.524017467248908	.	15320001	15440000	#DADAFF	1	0.5
chr2	15440001	15560000	B.2.1.2.2.1.1.1.2.1.1	0.117903930131004	.	15440001	15560000	#4848FF	1	0.25
chr2	15560001	16000000	B.1.2.1.1.2.1.2.1.1	0.373799126637555	.	15560001	16000000	#9191FF	1	0.375
chr2	16000001	16200000	B.1.2.1.2.2.2.2.2.2.1.1	0.310043668122271	.	16000001	16200000	#9191FF	1	0.375
chr2	16200001	16280000	B.1.2.1.1.1.1.1.1.2.2.2	0.40174672489083	.	16200001	16280000	#9191FF	1	0.375
chr2	16320001	16720000	B.2.1.2.2.2.2.2.1	0.0768558951965066	.	16320001	16720000	#4848FF	1	0.25
chr2	16720001	16800000	B.1.2.1.2.2.1.2.1.2.1.2	0.318777292576419	.	16720001	16800000	#9191FF	1	0.375
chr2	16800001	16960000	B.1.1.2.1.2.2.2.2.2.2	0.427947598253275	.	16800001	16960000	#DADAFF	1	0.5
chr2	16960001	17080000	B.1.1.2.1.2.1.2.2.2.2.2	0.437554585152838	.	16960001	17080000	#DADAFF	1	0.5
chr2	17080001	17280000	B.2.1.2.2.1.2.1.1.2	0.109170305676856	.	17080001	17280000	#4848FF	1	0.25
chr2	17280001	17520000	B.1.2.1.1.2.1.1.2.1.1	0.377292576419214	.	17280001	17520000	#9191FF	1	0.375
chr2	17520001	17600000	B.1.2.1.2.1.2.1.1.1.1	0.345851528384279	.	17520001	17600000	#9191FF	1	0.375
chr2	17600001	17920000	B.1.1.2.1.1.2.2.2	0.448908296943231	.	17600001	17920000	#DADAFF	1	0.5
chr2	17920001	18120000	B.1.2.1.1.2.1.1.1.1.2.2	0.379912663755459	.	17920001	18120000	#9191FF	1	0.375
chr2	18120001	18280000	B.1.2.1.2.2.2.2.2.1	0.310917030567686	.	18120001	18280000	#9191FF	1	0.375
chr2	18280001	18440000	B.1.1.2.2.2.1.1.2.1	0.416593886462882	.	18280001	18440000	#DADAFF	1	0.5
chr2	18440001	18560000	A.2.2.2.2.2.1.2.1.1.1.2	0.562445414847162	.	18440001	18560000	#FFDADA	1	0.625
chr2	18560001	18840000	A.2.2.2.2.2.1.1.1.2.2	0.566812227074236	.	18560001	18840000	#FFDADA	1	0.625
chr2	18840001	19280000	B.1.2.1.1.2.1.1.1.1.1	0.381659388646288	.	18840001	19280000	#9191FF	1	0.375
chr2	19280001	19440000	A.2.2.2.2.2.2.1.2	0.549344978165939	.	19280001	19440000	#FFDADA	1	0.625
chr2	19440001	19600000	B.1.1.1.2.1.1.2.1.1.1.1.2.2	0.506550218340611	.	19440001	19600000	#DADAFF	1	0.5
chr2	19600001	19720000	B.1.1.2.1.2.1.1.1.1.2	0.447161572052402	.	19600001	19720000	#DADAFF	1	0.5
chr2	19720001	19880000	A.2.2.2.2.2.1.1.1.1.2.1	0.56943231441048	.	19720001	19880000	#FFDADA	1	0.625
chr2	19880001	20040000	B.1.1.1.2.1.1.2.2.1.1.1.2	0.499563318777293	.	19880001	20040000	#DADAFF	1	0.5
chr2	20040001	20120000	A.1.2.2.2.1.2.2.2.1	0.794759825327511	.	20040001	20120000	#FF4848	1	0.875
chr2	20120001	20280000	A.2.2.1.2.1.2.2.1.2.1.2.2	0.62707423580786	.	20120001	20280000	#FFDADA	1	0.625
chr2	20280001	20480000	A.1.2.1.2.2.2.1.2.2.1.2.1	0.863755458515284	.	20280001	20480000	#FF4848	1	0.875
chr2	20480001	20560000	A.1.2.2.1.1.2.2.1.2.1.1.1	0.835807860262009	.	20480001	20560000	#FF4848	1	0.875
chr2	20560001	20880000	A.2.2.2.2.2.1.1.2.2	0.564192139737991	.	20560001	20880000	#FFDADA	1	0.625
chr2	20880001	21080000	B.1.2.2.1.1.2.2.1.2	0.285589519650655	.	20880001	21080000	#9191FF	1	0.375
chr2	21080001	21480000	B.2.2.2.1.2.1.1.1	0.0209606986899563	.	21080001	21480000	#0000FF	1	0.125
chr2	21480001	21640000	B.2.1.2.1.2.2.2.1.1.2.2.2	0.124017467248908	.	21480001	21640000	#4848FF	1	0.25
chr2	21640001	21760000	B.1.1.1.2.2.1.2.2.1.1.1	0.473362445414847	.	21640001	21760000	#DADAFF	1	0.5
chr2	21760001	21960000	B.2.1.2.2.1.2.2.2.2.2.1.1	0.100436681222707	.	21760001	21960000	#4848FF	1	0.25
chr2	21960001	22040000	B.1.2.1.2.1.2.1.1.2.1.2	0.341484716157205	.	21960001	22040000	#9191FF	1	0.375
chr2	22040001	22240000	B.2.1.2.2.2.2.1.2.2.1	0.0786026200873362	.	22040001	22240000	#4848FF	1	0.25
chr2	22240001	22520000	B.2.2.2.2.2.2.2.2	0.000873362445414847	.	22240001	22520000	#0000FF	1	0.125
chr2	22560001	22680000	B.2.1.2.2.1.2.2.2.2.2.1.2	0.0995633187772926	.	22560001	22680000	#4848FF	1	0.25
chr2	22680001	22840000	B.2.1.2.1.1.2.1.2.2.1.2	0.144978165938865	.	22680001	22840000	#4848FF	1	0.25
chr2	22840001	23000000	B.2.2.1.1.1.2.1.1.2	0.0724890829694323	.	22840001	23000000	#0000FF	1	0.125
chr2	23000001	23120000	B.2.1.2.1.2.1.2.1.2.1	0.136244541484716	.	23000001	23120000	#4848FF	1	0.25
chr2	23120001	23360000	B.1.2.1.2.2.1.2.1.1.1	0.321397379912664	.	23120001	23360000	#9191FF	1	0.375
chr2	23360001	23560000	B.2.1.2.2.1.2.1.2.2	0.107423580786026	.	23360001	23560000	#4848FF	1	0.25
chr2	23560001	23760000	B.1.1.2.1.2.2.1.1.2	0.435807860262009	.	23560001	23760000	#DADAFF	1	0.5
chr2	23760001	23960000	B.1.1.1.2.1.2.1.1.2	0.492576419213974	.	23760001	23960000	#DADAFF	1	0.5
chr2	23960001	24560000	A.1.2.1.2.1.2.2.2.2	0.881222707423581	.	23960001	24560000	#FF4848	1	0.875
chr2	24560001	24720000	A.1.2.2.1.1.2.2.1.2.2	0.832314410480349	.	24560001	24720000	#FF4848	1	0.875
chr2	24720001	24960000	A.2.1.2.2.2.1.2.1.2.1.2.1	0.667248908296943	.	24720001	24960000	#FF9191	1	0.75
chr2	24960001	25200000	A.2.1.1.1.1.2.2.1.1.1	0.760698689956332	.	24960001	25200000	#FF9191	1	0.75
chr2	25200001	25320000	A.1.2.2.1.2.1.2.2.1	0.821834061135371	.	25200001	25320000	#FF4848	1	0.875
chr2	25320001	25560000	A.1.2.2.2.1.2.1.2	0.79825327510917	.	25320001	25560000	#FF4848	1	0.875
chr2	25560001	25760000	A.1.2.1.1.2.1.1.1	0.914410480349345	.	25560001	25760000	#FF4848	1	0.875
chr2	25760001	25920000	A.1.2.1.2.1.2.1.2.2.1	0.887336244541485	.	25760001	25920000	#FF4848	1	0.875
chr2	25920001	26160000	A.1.1.2.1.1.1.1.1.2	0.976419213973799	.	25920001	26160000	#FF0000	1	1
chr2	26160001	26320000	A.1.1.1.1.1.1.2.2	0.99825327510917	.	26160001	26320000	#FF0000	1	1
chr2	26320001	26440000	A.1.1.2.1.1.2.2.2.1	0.965938864628821	.	26320001	26440000	#FF0000	1	1
chr2	26440001	26520000	A.1.1.2.1.2.2.2.1.2	0.952838427947598	.	26440001	26520000	#FF0000	1	1
chr2	26520001	26600000	A.1.1.2.1.2.1.1.1.2.1	0.963318777292576	.	26520001	26600000	#FF0000	1	1
chr2	26600001	26800000	A.1.1.2.1.1.2.1.1.2	0.96943231441048	.	26600001	26800000	#FF0000	1	1
chr2	26800001	26960000	A.1.1.2.1.2.2.2.1.1.2	0.953711790393013	.	26800001	26960000	#FF0000	1	1
chr2	26960001	27240000	A.1.1.1.2.1.2.1.2	0.987772925764192	.	26960001	27240000	#FF0000	1	1
chr2	27240001	27400000	A.1.1.2.2.1.2.1.1	0.944978165938865	.	27240001	27400000	#FF0000	1	1
chr2	27400001	27600000	A.1.1.2.1.1.2.1.1.1.2.1	0.97117903930131	.	27400001	27600000	#FF0000	1	1
chr2	27600001	27880000	A.1.1.2.1.2.2.2.1.1.1	0.954585152838428	.	27600001	27880000	#FF0000	1	1
chr2	27880001	28240000	A.1.2.2.1.1.1.1.1.2	0.850655021834061	.	27880001	28240000	#FF4848	1	0.875
chr2	28240001	28360000	A.2.1.1.2.1.1.1.2	0.74235807860262	.	28240001	28360000	#FF9191	1	0.75
chr2	28360001	28680000	A.1.1.1.1.2.2.1.1	0.993886462882096	.	28360001	28680000	#FF0000	1	1
chr2	28680001	28800000	A.1.2.2.1.1.2.1.1.1.1	0.841921397379913	.	28680001	28800000	#FF4848	1	0.875
chr2	28800001	29000000	A.1.1.1.2.2.2.2.2.1	0.979912663755458	.	28800001	29000000	#FF0000	1	1
chr2	29000001	29160000	A.1.1.2.1.1.2.1.1.1.1.2	0.972052401746725	.	29000001	29160000	#FF0000	1	1
chr2	29160001	29320000	A.2.1.2.1.1.1.1.2	0.710917030567686	.	29160001	29320000	#FF9191	1	0.75
chr2	29320001	29720000	A.1.2.1.2.1.2.1.1.1.2.1	0.890829694323144	.	29320001	29720000	#FF4848	1	0.875
chr2	29720001	29840000	A.2.1.2.2.2.2.1.1	0.663755458515284	.	29720001	29840000	#FF9191	1	0.75
chr2	29840001	30360000	A.2.1.2.2.2.1.2.2	0.664628820960699	.	29840001	30360000	#FF9191	1	0.75
chr2	30360001	30720000	A.1.2.2.1.2.1.1.2.2.1.1	0.82707423580786	.	30360001	30720000	#FF4848	1	0.875
chr2	30720001	31040000	A.1.2.2.1.2.2.1.2.2.2.1	0.812227074235808	.	30720001	31040000	#FF4848	1	0.875
chr2	31040001	31160000	A.2.1.2.1.2.2.2.1.2	0.689082969432314	.	31040001	31160000	#FF9191	1	0.75
chr2	31160001	31680000	A.1.2.2.2.2.1.2.1.2	0.787772925764192	.	31160001	31680000	#FF4848	1	0.875
chr2	31680001	31880000	A.2.2.1.1.2.2.2.2.1	0.639301310043668	.	31680001	31880000	#FFDADA	1	0.625
chr2	31880001	32200000	A.2.1.2.2.2.1.2.1.1.2	0.668995633187773	.	31880001	32200000	#FF9191	1	0.75
chr2	32200001	32320000	A.1.2.2.1.1.1.1.1.1.1.2.2.2	0.852401746724891	.	32200001	32320000	#FF4848	1	0.875
chr2	32320001	32520000	A.1.1.1.2.2.2.2.2.2	0.979039301310044	.	32320001	32520000	#FF0000	1	1
chr2	32520001	32640000	A.1.2.2.2.2.1.2.2.1.1	0.786899563318777	.	32520001	32640000	#FF4848	1	0.875
chr2	32640001	32720000	A.1.2.2.1.2.1.1.1.2	0.82882096069869	.	32640001	32720000	#FF4848	1	0.875
chr2	32720001	32840000	A.1.2.1.1.2.2.1.2.2	0.903056768558952	.	32720001	32840000	#FF4848	1	0.875
chr2	32840001	33040000	A.1.2.2.2.2.1.2.2.2.2	0.784279475982533	.	32840001	33040000	#FF4848	1	0.875
chr2	33040001	33480000	A.2.2.1.2.1.2.2.1.2.1.1	0.629694323144105	.	33040001	33480000	#FFDADA	1	0.625
chr2	33480001	33640000	A.2.2.1.2.2.1.2.1	0.620087336244541	.	33480001	33640000	#FFDADA	1	0.625
chr2	33640001	33800000	B.1.2.2.1.1.2.2.1.1	0.28646288209607	.	33640001	33800000	#9191FF	1	0.375
chr2	33800001	33920000	B.2.1.2.1.1.1.2.1.2	0.151965065502183	.	33800001	33920000	#4848FF	1	0.25
chr2	33920001	34080000	B.2.1.2.2.1.2.2.2.2.1.2	0.101310043668122	.	33920001	34080000	#4848FF	1	0.25
chr2	34080001	34200000	B.1.2.1.2.1.2.1.2.2.1	0.336244541484716	.	34080001	34200000	#9191FF	1	0.375
chr2	34200001	34400000	B.2.1.2.2.1.2.2.2.1.1.1	0.104803493449782	.	34200001	34400000	#4848FF	1	0.25
chr2	34400001	34840000	B.2.2.2.1.1.2.1.2	0.022707423580786	.	34400001	34840000	#0000FF	1	0.125
chr2	34840001	34960000	B.2.1.2.1.2.2.2.2	0.120524017467249	.	34840001	34960000	#4848FF	1	0.25
chr2	34960001	35120000	B.2.1.2.1.1.2.1.2.1.2	0.146724890829694	.	34960001	35120000	#4848FF	1	0.25
chr2	35120001	35440000	B.2.2.2.1.1.1.2.2	0.0262008733624454	.	35120001	35440000	#0000FF	1	0.125
chr2	35440001	35640000	B.2.1.2.1.1.1.2.2.2	0.149344978165939	.	35440001	35640000	#4848FF	1	0.25
chr2	35640001	35760000	B.2.1.2.1.1.2.1.2.2.1.1	0.145851528384279	.	35640001	35760000	#4848FF	1	0.25
chr2	35760001	35880000	B.1.2.1.2.2.2.2.2.2.1.2.2	0.308296943231441	.	35760001	35880000	#9191FF	1	0.375
chr2	35880001	36080000	B.2.2.2.1.1.1.2.1.1.2	0.0279475982532751	.	35880001	36080000	#0000FF	1	0.125
chr2	36080001	36320000	B.2.2.2.1.1.2.1.1.1.1	0.0253275109170306	.	36080001	36320000	#0000FF	1	0.125
chr2	36320001	36520000	B.1.2.1.1.1.2.1.2.2	0.389519650655022	.	36320001	36520000	#9191FF	1	0.375
chr2	36520001	37000000	B.1.1.2.2.2.2.2.1.2	0.410480349344978	.	36520001	37000000	#DADAFF	1	0.5
chr2	37000001	37320000	A.2.1.2.2.2.1.2.1.1.1.2	0.669868995633188	.	37000001	37320000	#FF9191	1	0.75
chr2	37320001	37600000	A.1.1.2.1.2.1.1.1.1	0.964192139737991	.	37320001	37600000	#FF0000	1	1
chr2	37600001	37760000	A.1.1.2.1.2.1.2.1.2	0.958951965065502	.	37600001	37760000	#FF0000	1	1
chr2	37760001	38040000	A.1.1.2.1.2.2.2.2.2.2.1	0.949344978165939	.	37760001	38040000	#FF0000	1	1
chr2	38040001	38160000	A.1.1.2.1.1.1.2.1	0.974672489082969	.	38040001	38160000	#FF0000	1	1
chr2	38160001	38280000	A.1.1.1.2.2.2.2.1	0.980786026200873	.	38160001	38280000	#FF0000	1	1
chr2	38280001	38520000	A.1.1.2.1.2.2.1.2	0.955458515283843	.	38280001	38520000	#FF0000	1	1
chr2	38520001	38600000	A.1.2.2.1.1.1.1.2.2.1	0.848034934497817	.	38520001	38600000	#FF4848	1	0.875
chr2	38600001	38720000	A.1.1.1.1.2.2.2	0.992139737991266	.	38600001	38720000	#FF0000	1	1
chr2	38720001	38920000	A.1.1.2.1.2.1.1.1.2.2.2	0.961572052401747	.	38720001	38920000	#FF0000	1	1
chr2	38920001	39200000	A.1.1.2.1.1.1.1.1.1.1	0.978165938864629	.	38920001	39200000	#FF0000	1	1
chr2	39200001	39320000	A.1.2.2.1.2.2.1.2.1.1	0.814847161572052	.	39200001	39320000	#FF4848	1	0.875
chr2	39320001	39400000	A.1.2.2.1.2.1.1.2.2.2	0.825327510917031	.	39320001	39400000	#FF4848	1	0.875
chr2	39400001	39520000	A.1.2.2.1.1.1.2.1.1	0.845414847161572	.	39400001	39520000	#FF4848	1	0.875
chr2	39520001	39640000	A.2.1.2.2.1.1.2.2.1	0.678602620087336	.	39520001	39640000	#FF9191	1	0.75
chr2	39640001	40000000	B.1.1.2.1.1.1.1.1.2.1.1	0.461135371179039	.	39640001	40000000	#DADAFF	1	0.5
chr2	40000001	40160000	B.1.1.2.1.2.1.2.2.2.2.1	0.438427947598253	.	40000001	40160000	#DADAFF	1	0.5
chr2	40160001	40520000	B.1.2.2.1.2.1.1.1.1	0.28296943231441	.	40160001	40520000	#9191FF	1	0.375
chr2	40520001	40720000	B.1.2.1.2.1.2.2.1.1.2	0.333624454148472	.	40520001	40720000	#9191FF	1	0.375
chr2	40720001	40800000	B.1.2.1.2.2.1.2.1.2.1.1	0.319650655021834	.	40720001	40800000	#9191FF	1	0.375
chr2	40800001	40960000	B.1.2.1.2.2.2.1.2	0.314410480349345	.	40800001	40960000	#9191FF	1	0.375
chr2	40960001	41120000	B.2.1.2.2.1.1.1.1.1	0.119650655021834	.	40960001	41120000	#4848FF	1	0.25
chr2	41120001	41240000	B.2.1.2.1.2.1.2.2	0.134497816593886	.	41120001	41240000	#4848FF	1	0.25
chr2	41240001	41320000	B.2.1.2.2.1.2.2.1.1	0.106550218340611	.	41240001	41320000	#4848FF	1	0.25
chr2	41320001	41400000	B.2.1.2.1.2.2.1.1.1.2	0.132751091703057	.	41320001	41400000	#4848FF	1	0.25
chr2	41400001	41520000	B.2.1.2.1.1.1.2.1.1.1	0.153711790393013	.	41400001	41520000	#4848FF	1	0.25
chr2	41520001	41680000	B.2.1.2.1.2.1.2.1.2.2	0.135371179039301	.	41520001	41680000	#4848FF	1	0.25
chr2	41680001	41840000	B.1.2.1.2.1.2.1.2.1.1	0.337991266375546	.	41680001	41840000	#9191FF	1	0.375
chr2	41840001	42080000	B.2.1.2.1.1.2.1.1	0.148471615720524	.	41840001	42080000	#4848FF	1	0.25
chr2	42080001	42160000	B.1.1.2.1.2.2.2.2.1.2	0.429694323144105	.	42080001	42160000	#DADAFF	1	0.5
chr2	42160001	42320000	B.1.2.1.2.1.2.1.1.1.2.2	0.34410480349345	.	42160001	42320000	#9191FF	1	0.375
chr2	42320001	42600000	B.1.1.2.2.1.1.1	0.42707423580786	.	42320001	42600000	#DADAFF	1	0.5
chr2	42600001	42880000	A.2.1.2.2.2.1.2.1.2.2	0.665502183406114	.	42600001	42880000	#FF9191	1	0.75
chr2	42880001	43040000	A.2.1.1.1.1.1.2.2.2.2	0.765065502183406	.	42880001	43040000	#FF9191	1	0.75
chr2	43040001	43200000	A.1.1.1.2.1.2.2.1	0.986899563318777	.	43040001	43200000	#FF0000	1	1
chr2	43200001	43320000	A.1.2.2.1.1.2.1.1.1.2.1	0.841048034934498	.	43200001	43320000	#FF4848	1	0.875
chr2	43320001	43480000	A.1.2.2.1.2.1.2.1.2.1	0.823580786026201	.	43320001	43480000	#FF4848	1	0.875
chr2	43480001	43600000	A.1.2.2.2.2.2.1.2.2.1	0.780786026200873	.	43480001	43600000	#FF4848	1	0.875
chr2	43600001	43800000	A.1.1.2.1.2.1.2.2	0.958078602620087	.	43600001	43800000	#FF0000	1	1
chr2	43800001	43960000	A.1.2.2.1.2.1.1.2.1	0.827947598253275	.	43800001	43960000	#FF4848	1	0.875
chr2	43960001	44240000	A.1.2.1.1.1.1.1.2.1.1.1	0.926637554585153	.	43960001	44240000	#FF4848	1	0.875
chr2	44240001	44400000	A.1.2.2.1.2.1.2.2.2.1	0.820960698689956	.	44240001	44400000	#FF4848	1	0.875
chr2	44400001	44520000	A.2.1.1.1.1.2.1.1.2	0.762445414847162	.	44400001	44520000	#FF9191	1	0.75
chr2	44520001	44760000	A.1.2.2.2.2.1.1.2.1.2	0.791266375545852	.	44520001	44760000	#FF4848	1	0.875
chr2	44760001	44920000	A.1.2.1.2.1.2.1.1.2	0.889082969432314	.	44760001	44920000	#FF4848	1	0.875
chr2	44920001	45360000	A.1.2.2.2.1.1.1.1.2.1.2.1.2	0.804366812227074	.	44920001	45360000	#FF4848	1	0.875
chr2	45360001	45480000	A.2.1.1.1.1.1.2.1.1	0.768558951965066	.	45360001	45480000	#FF9191	1	0.75
chr2	45480001	45800000	A.1.1.2.1.1.2.2.1.2	0.966812227074236	.	45480001	45800000	#FF0000	1	1
chr2	45800001	46160000	A.1.1.2.1.1.2.2.2.2	0.965065502183406	.	45800001	46160000	#FF0000	1	1
chr2	46160001	46400000	A.1.1.2.1.1.1.1.1.1.2	0.977292576419214	.	46160001	46400000	#FF0000	1	1
chr2	46400001	46560000	A.1.1.1.1.1.2.2.2	0.995633187772926	.	46400001	46560000	#FF0000	1	1
chr2	46560001	46720000	A.1.2.1.1.1.1.1.2.2	0.924017467248908	.	46560001	46720000	#FF4848	1	0.875
chr2	46720001	46880000	A.1.2.2.2.2.1.1.2.1.1	0.792139737991266	.	46720001	46880000	#FF4848	1	0.875
chr2	46880001	47040000	A.1.1.2.1.2.2.1.1.2	0.956331877729258	.	46880001	47040000	#FF0000	1	1
chr2	47040001	47240000	A.1.1.1.2.2.2.1.2	0.981659388646288	.	47040001	47240000	#FF0000	1	1
chr2	47240001	47400000	A.1.2.2.1.2.2.1.2.2.1	0.813100436681223	.	47240001	47400000	#FF4848	1	0.875
chr2	47400001	47680000	A.1.1.2.1.2.2.2.2.2.2.2	0.948471615720524	.	47400001	47680000	#FF0000	1	1
chr2	47680001	47760000	A.1.2.2.1.2.2.1.1.2.1	0.816593886462882	.	47680001	47760000	#FF4848	1	0.875
chr2	47760001	47840000	A.1.2.2.1.2.1.2.1.1	0.824454148471616	.	47760001	47840000	#FF4848	1	0.875
chr2	47840001	48000000	A.1.2.2.1.1.2.2.1.2.1.2	0.833187772925764	.	47840001	48000000	#FF4848	1	0.875
chr2	48000001	48400000	A.2.1.1.2.2.2.1.2.2.1	0.717030567685589	.	48000001	48400000	#FF9191	1	0.75
chr2	48400001	48520000	A.2.2.2.2.2.1.2.2.1.1.2.1	0.557205240174672	.	48400001	48520000	#FFDADA	1	0.625
chr2	48520001	48640000	A.2.2.1.2.2.1.1.2.1	0.622707423580786	.	48520001	48640000	#FFDADA	1	0.625
chr2	48640001	48960000	B.1.2.1.1.2.1.1.1.2.2	0.378165938864629	.	48640001	48960000	#9191FF	1	0.375
chr2	48960001	49280000	B.2.2.2.1.2.1.2.2.2.1	0.0148471615720524	.	48960001	49280000	#0000FF	1	0.125
chr2	49280001	49440000	B.2.1.2.2.1.1.2.1.1	0.11528384279476	.	49280001	49440000	#4848FF	1	0.25
chr2	49440001	49560000	B.1.2.1.2.2.2.2.2.2.2.1	0.307423580786026	.	49440001	49560000	#9191FF	1	0.375
chr2	49560001	49720000	B.2.2.2.1.1.1.2.1.1.1	0.02882096069869	.	49560001	49720000	#0000FF	1	0.125
chr2	49720001	49920000	B.2.2.2.1.1.2.1.1.1.2	0.0244541484716157	.	49720001	49920000	#0000FF	1	0.125
chr2	49920001	50000000	B.1.2.1.2.2.1.1.2.2.1	0.323144104803493	.	49920001	50000000	#9191FF	1	0.375
chr2	50000001	50280000	B.2.2.2.1.2.1.2.2.2.2	0.0139737991266376	.	50000001	50280000	#0000FF	1	0.125
chr2	50280001	50480000	B.2.1.2.1.1.2.2.2.2	0.141484716157205	.	50280001	50480000	#4848FF	1	0.25
chr2	50480001	50760000	B.2.2.2.1.2.1.1.2.2.1	0.0192139737991266	.	50480001	50760000	#0000FF	1	0.125
chr2	50760001	51000000	B.2.1.2.2.2.1.2.1.2.1.2.1	0.0908296943231441	.	50760001	51000000	#4848FF	1	0.25
chr2	51000001	51240000	B.2.1.2.1.1.1.2.2.1.1	0.151091703056769	.	51000001	51240000	#4848FF	1	0.25
chr2	51240001	51640000	B.2.1.2.2.2.1.2.2.2.1	0.0873362445414847	.	51240001	51640000	#4848FF	1	0.25
chr2	51640001	51720000	B.2.1.2.2.1.2.2.1.2	0.105676855895197	.	51640001	51720000	#4848FF	1	0.25
chr2	51720001	51960000	B.2.1.2.1.1.2.1.2.2.2	0.14410480349345	.	51720001	51960000	#4848FF	1	0.25
chr2	51960001	52080000	B.2.1.2.1.1.2.1.2.1.1	0.147598253275109	.	51960001	52080000	#4848FF	1	0.25
chr2	52080001	52160000	B.1.2.1.2.1.2.1.1.2.2.1.2	0.339737991266376	.	52080001	52160000	#9191FF	1	0.375
chr2	52160001	52560000	B.2.2.2.2.2.1.1	0.00524017467248908	.	52160001	52560000	#0000FF	1	0.125
chr2	52560001	52840000	B.2.2.2.1.1.2.1.1.2	0.0235807860262009	.	52560001	52840000	#0000FF	1	0.125
chr2	52840001	53280000	B.2.2.2.1.1.1.1.1.1	0.0314410480349345	.	52840001	53280000	#0000FF	1	0.125
chr2	53280001	53400000	B.1.2.1.1.1.1.1.2.2	0.4	.	53280001	53400000	#9191FF	1	0.375
chr2	53400001	53600000	B.1.1.1.2.2.1.2.2.1.1.2	0.472489082969432	.	53400001	53600000	#DADAFF	1	0.5
chr2	53600001	53800000	B.1.2.2.1.2.1.1.1.2.2	0.281222707423581	.	53600001	53800000	#9191FF	1	0.375
chr2	53800001	53880000	A.2.2.2.2.2.1.1.2.1.2	0.565065502183406	.	53800001	53880000	#FFDADA	1	0.625
chr2	53880001	54040000	B.1.1.2.1.1.2.1.2.1.1.2	0.452401746724891	.	53880001	54040000	#DADAFF	1	0.5
chr2	54040001	54280000	A.1.2.2.1.2.2.1.2.1.2	0.813973799126638	.	54040001	54280000	#FF4848	1	0.875
chr2	54280001	54360000	A.1.2.2.1.2.2.2.1.1	0.810480349344978	.	54280001	54360000	#FF4848	1	0.875
chr2	54360001	55040000	A.1.2.2.2.2.1.1.1	0.793013100436681	.	54360001	55040000	#FF4848	1	0.875
chr2	55040001	55120000	A.2.1.1.1.1.2.1.2	0.761572052401747	.	55040001	55120000	#FF9191	1	0.75
chr2	55120001	55280000	A.1.2.2.1.2.2.1.1.1.1.2	0.818340611353712	.	55120001	55280000	#FF4848	1	0.875
chr2	55280001	55440000	A.1.2.2.2.2.2.1.2.2.2	0.779912663755459	.	55280001	55440000	#FF4848	1	0.875
chr2	55440001	55640000	A.1.1.2.1.1.1.2.2	0.973799126637555	.	55440001	55640000	#FF0000	1	1
chr2	55640001	55800000	A.2.1.1.1.1.2.2.2	0.758078602620087	.	55640001	55800000	#FF9191	1	0.75
chr2	55800001	56320000	B.1.2.1.1.2.1.2.2.1.1	0.37117903930131	.	55800001	56320000	#9191FF	1	0.375
chr2	56320001	56720000	B.2.1.2.2.1.2.2.2.2.2.2	0.0986899563318777	.	56320001	56720000	#4848FF	1	0.25
chr2	56720001	57000000	B.2.2.2.1.1.1.2.1.2	0.0270742358078603	.	56720001	57000000	#0000FF	1	0.125
chr2	57000001	57120000	B.2.1.2.1.1.2.2.2.1	0.14235807860262	.	57000001	57120000	#4848FF	1	0.25
chr2	57120001	57320000	B.2.1.2.2.2.1.2.1.2.2	0.0890829694323144	.	57120001	57320000	#4848FF	1	0.25
chr2	57320001	57440000	B.1.1.1.2.2.1.2.1.1	0.475109170305677	.	57320001	57440000	#DADAFF	1	0.5
chr2	57440001	57560000	B.1.1.2.1.1.2.1.2.2	0.450655021834061	.	57440001	57560000	#DADAFF	1	0.5
chr2	57560001	57760000	B.2.1.2.2.2.2.1.2.1.2.2	0.0794759825327511	.	57560001	57760000	#4848FF	1	0.25
chr2	57760001	57840000	B.2.1.2.2.1.1.2.2.2	0.112663755458515	.	57760001	57840000	#4848FF	1	0.25
chr2	57840001	58160000	B.2.1.2.2.2.2.2.2	0.0759825327510917	.	57840001	58160000	#4848FF	1	0.25
chr2	58160001	58440000	B.1.2.1.1.2.1.2.2.2.2	0.368558951965065	.	58160001	58440000	#9191FF	1	0.375
chr2	58440001	58720000	B.2.1.2.2.1.2.2.2.1.2	0.103056768558952	.	58440001	58720000	#4848FF	1	0.25
chr2	58720001	58800000	B.1.1.2.2.2.1.1.2.2.2	0.414847161572052	.	58720001	58800000	#DADAFF	1	0.5
chr2	58800001	59160000	B.2.1.2.2.1.2.1.1.1.1	0.1117903930131	.	58800001	59160000	#4848FF	1	0.25
chr2	59160001	59320000	B.1.2.1.1.2.1.2.2.2.1	0.36943231441048	.	59160001	59320000	#9191FF	1	0.375
chr2	59320001	59440000	B.1.2.1.1.1.1.2.1.2.1	0.39825327510917	.	59320001	59440000	#9191FF	1	0.375
chr2	59440001	59720000	B.2.1.2.2.2.2.1.2.1.2.1	0.0803493449781659	.	59440001	59720000	#4848FF	1	0.25
chr2	59720001	59800000	B.1.1.1.2.2.1.2.1.2	0.474235807860262	.	59720001	59800000	#DADAFF	1	0.5
chr2	59800001	60480000	B.2.2.2.2.2.1.2	0.00436681222707424	.	59800001	60480000	#0000FF	1	0.125
chr2	60480001	60600000	A.2.2.1.2.2.1.1.2.2.2	0.620960698689956	.	60480001	60600000	#FFDADA	1	0.625
chr2	60600001	60920000	B.1.1.2.1.2.1.2.2.1.2	0.440174672489083	.	60600001	60920000	#DADAFF	1	0.5
chr2	60920001	61400000	A.1.2.2.2.2.1.2.1.1	0.788646288209607	.	60920001	61400000	#FF4848	1	0.875
chr2	61400001	61640000	A.1.1.2.1.2.1.1.2	0.960698689956332	.	61400001	61640000	#FF0000	1	1
chr2	61640001	61800000	A.1.1.2.1.2.2.2.2.1.2	0.951091703056769	.	61640001	61800000	#FF0000	1	1
chr2	61800001	62080000	A.1.2.2.2.2.2.1.2.1.2	0.781659388646288	.	61800001	62080000	#FF4848	1	0.875
chr2	62080001	62240000	A.1.2.2.1.2.2.1.2.2.2.2	0.811353711790393	.	62080001	62240000	#FF4848	1	0.875
chr2	62240001	62480000	A.2.1.2.1.2.2.1.1.1.2	0.695196506550218	.	62240001	62480000	#FF9191	1	0.75
chr2	62480001	62680000	A.2.1.2.1.2.2.2.2.2.1	0.68646288209607	.	62480001	62680000	#FF9191	1	0.75
chr2	62680001	62840000	A.2.2.1.2.2.1.1.2.2.1	0.621834061135371	.	62680001	62840000	#FFDADA	1	0.625
chr2	62840001	63040000	A.2.2.1.2.1.1.2.2.1.1	0.634934497816594	.	62840001	63040000	#FFDADA	1	0.625
chr2	63040001	63160000	A.2.2.1.2.1.2.2.1.2.2.1	0.626200873362445	.	63040001	63160000	#FFDADA	1	0.625
chr2	63160001	63320000	A.2.1.1.1.1.1.2.2.2.1	0.765938864628821	.	63160001	63320000	#FF9191	1	0.75
chr2	63320001	63520000	A.2.2.2.2.2.1.2.2.1.2	0.555458515283843	.	63320001	63520000	#FFDADA	1	0.625
chr2	63520001	63680000	B.1.1.2.2.2.2.2.2.1	0.409606986899563	.	63520001	63680000	#DADAFF	1	0.5
chr2	63680001	64120000	A.1.2.2.2.2.2.2.1.1.2	0.778165938864629	.	63680001	64120000	#FF4848	1	0.875
chr2	64120001	64200000	A.2.2.1.2.2.1.1.1	0.623580786026201	.	64120001	64200000	#FFDADA	1	0.625
chr2	64200001	64400000	A.2.1.1.1.2.1.2.1.2.1	0.754585152838428	.	64200001	64400000	#FF9191	1	0.75
chr2	64400001	64520000	A.1.2.2.2.2.1.1.2.2.1	0.790393013100437	.	64400001	64520000	#FF4848	1	0.875
chr2	64520001	64600000	A.1.2.2.1.1.1.1.2.2.2.2	0.846288209606987	.	64520001	64600000	#FF4848	1	0.875
chr2	64600001	64720000	A.2.1.1.1.1.2.2.1.2	0.758951965065502	.	64600001	64720000	#FF9191	1	0.75
chr2	64720001	64880000	A.1.1.1.2.2.1.2	0.983406113537118	.	64720001	64880000	#FF0000	1	1
chr2	64880001	65160000	A.1.1.2.1.2.2.2.2.1.1	0.951965065502183	.	64880001	65160000	#FF0000	1	1
chr2	65160001	65240000	A.1.2.2.1.1.1.2.1.2	0.844541484716157	.	65160001	65240000	#FF4848	1	0.875
chr2	65240001	65440000	A.2.1.1.1.2.1.2.2.2	0.751965065502183	.	65240001	65440000	#FF9191	1	0.75
chr2	65440001	65840000	A.2.1.1.1.1.1.1.2.1	0.770305676855895	.	65440001	65840000	#FF9191	1	0.75
chr2	65840001	66000000	B.1.1.2.1.2.2.2.1	0.431441048034934	.	65840001	66000000	#DADAFF	1	0.5
chr2	66000001	66360000	B.1.1.2.1.1.1.1.1.2.2	0.45938864628821	.	66000001	66360000	#DADAFF	1	0.5
chr2	66360001	66800000	A.2.2.2.2.2.1.1.2.1.1	0.565938864628821	.	66360001	66800000	#FFDADA	1	0.625
chr2	66800001	66920000	A.2.2.2.2.2.1.2.2.2.1.1	0.554585152838428	.	66800001	66920000	#FFDADA	1	0.625
chr2	66920001	67240000	B.1.1.2.1.1.1.1.1.2.1.2	0.460262008733624	.	66920001	67240000	#DADAFF	1	0.5
chr2	67240001	67320000	B.1.2.1.1.1.2.2.1.1.1	0.388646288209607	.	67240001	67320000	#9191FF	1	0.375
chr2	67320001	67520000	A.2.2.2.2.2.1.2.2.2.2.1.1	0.552838427947598	.	67320001	67520000	#FFDADA	1	0.625
chr2	67520001	67640000	A.2.2.2.2.2.1.2.2.2.1.2	0.553711790393013	.	67520001	67640000	#FFDADA	1	0.625
chr2	67640001	67920000	A.2.2.2.2.2.1.2.2.1.1.2.2	0.556331877729258	.	67640001	67920000	#FFDADA	1	0.625
chr2	67920001	68360000	B.1.1.2.2.1.2.2.1.2	0.420960698689956	.	67920001	68360000	#DADAFF	1	0.5
chr2	68360001	68520000	A.2.1.1.1.2.1.2.2.1	0.752838427947598	.	68360001	68520000	#FF9191	1	0.75
chr2	68520001	68640000	A.2.1.1.1.1.1.2.2.1	0.766812227074236	.	68520001	68640000	#FF9191	1	0.75
chr2	68640001	68760000	A.1.2.2.1.1.1.1.2.2.2.1	0.847161572052402	.	68640001	68760000	#FF4848	1	0.875
chr2	68760001	68960000	A.2.2.1.2.2.1.2.2.2	0.618340611353712	.	68760001	68960000	#FFDADA	1	0.625
chr2	68960001	69160000	A.1.2.2.2.2.2.2.1.2	0.777292576419214	.	68960001	69160000	#FF4848	1	0.875
chr2	69160001	69320000	A.1.2.2.1.2.2.1.1.1.2	0.817467248908297	.	69160001	69320000	#FF4848	1	0.875
chr2	69320001	69600000	A.1.1.1.1.1.1.1	1	.	69320001	69600000	#FF0000	1	1
chr2	69600001	69720000	A.1.2.2.1.1.2.2.1.1.1	0.837554585152838	.	69600001	69720000	#FF4848	1	0.875
chr2	69720001	70120000	A.1.1.1.1.1.1.2.1	0.999126637554585	.	69720001	70120000	#FF0000	1	1
chr2	70120001	70240000	A.1.2.2.1.1.1.1.1.1.1.2.2.1	0.853275109170306	.	70120001	70240000	#FF4848	1	0.875
chr2	70240001	70320000	A.1.2.2.1.1.1.1.1.1.1.1	0.855021834061135	.	70240001	70320000	#FF4848	1	0.875
chr2	70320001	70520000	A.1.1.2.1.2.1.2.1.1	0.959825327510917	.	70320001	70520000	#FF0000	1	1
chr2	70520001	70640000	A.1.1.2.1.1.1.1.2	0.975545851528384	.	70520001	70640000	#FF0000	1	1
chr2	70640001	70800000	A.1.2.2.1.1.2.2.1.1.2	0.836681222707424	.	70640001	70800000	#FF4848	1	0.875
chr2	70800001	70960000	A.2.1.1.1.1.1.1.1.2.2.2	0.77117903930131	.	70800001	70960000	#FF9191	1	0.75
chr2	70960001	71240000	A.1.2.2.2.1.1.1.1.1	0.806986899563319	.	70960001	71240000	#FF4848	1	0.875
chr2	71240001	71560000	A.1.1.1.2.1.2.1.1	0.988646288209607	.	71240001	71560000	#FF0000	1	1
chr2	71560001	71680000	A.2.1.2.2.2.2.1.2.2.2	0.660262008733625	.	71560001	71680000	#FF9191	1	0.75
chr2	71680001	71880000	A.1.2.1.1.1.2.1.2	0.919650655021834	.	71680001	71880000	#FF4848	1	0.875
chr2	71880001	72000000	A.2.1.1.1.2.1.1.2	0.756331877729258	.	71880001	72000000	#FF9191	1	0.75
chr2	72000001	72200000	A.2.1.1.1.2.2.1.2.1	0.750218340611354	.	72000001	72200000	#FF9191	1	0.75
chr2	72200001	72360000	A.2.1.2.2.1.1.1.2.1	0.682096069868996	.	72200001	72360000	#FF9191	1	0.75
chr2	72360001	72480000	A.2.2.2.2.1.2.2.1.2.1	0.574672489082969	.	72360001	72480000	#FFDADA	1	0.625
chr2	72480001	72560000	A.2.1.1.1.2.2.1.2.2.2	0.748471615720524	.	72480001	72560000	#FF9191	1	0.75
chr2	72560001	72680000	A.2.2.1.2.1.2.2.1.1.2	0.63056768558952	.	72560001	72680000	#FFDADA	1	0.625
chr2	72680001	72960000	A.2.1.2.2.2.1.2.1.1.1.1.1	0.671615720524017	.	72680001	72960000	#FF9191	1	0.75
chr2	72960001	73320000	A.1.1.1.2.1.2.2.2.1	0.986026200873362	.	72960001	73320000	#FF0000	1	1
chr2	73320001	73400000	A.2.1.1.1.2.2.1.1	0.751091703056769	.	73320001	73400000	#FF9191	1	0.75
chr2	73400001	73480000	A.2.2.1.2.2.2.2.2.2	0.613100436681223	.	73400001	73480000	#FFDADA	1	0.625
chr2	73480001	73600000	A.2.1.2.1.1.1.2.1	0.710043668122271	.	73480001	73600000	#FF9191	1	0.75
chr2	73600001	73680000	A.2.2.1.2.2.2.2.1.2	0.614847161572052	.	73600001	73680000	#FFDADA	1	0.625
chr2	73680001	73800000	A.2.2.1.1.2.2.1.1.1	0.648034934497817	.	73680001	73800000	#FFDADA	1	0.625
chr2	73800001	73920000	A.2.2.2.2.1.1.1.2.1	0.586026200873362	.	73800001	73920000	#FFDADA	1	0.625
chr2	73920001	74040000	A.1.2.2.1.1.2.2.2.1	0.831441048034934	.	73920001	74040000	#FF4848	1	0.875
chr2	74040001	74120000	A.2.1.1.1.1.2.1.1.1.2	0.763318777292576	.	74040001	74120000	#FF9191	1	0.75
chr2	74120001	74200000	A.1.2.2.1.1.2.2.2.2	0.83056768558952	.	74120001	74200000	#FF4848	1	0.875
chr2	74200001	74640000	A.1.1.2.1.2.2.1.1.1	0.957205240174672	.	74200001	74640000	#FF0000	1	1
chr2	74640001	74840000	A.1.2.2.2.1.2.1.1	0.799126637554585	.	74640001	74840000	#FF4848	1	0.875
chr2	74840001	74920000	A.2.1.2.2.2.2.1.2.2.1	0.661135371179039	.	74840001	74920000	#FF9191	1	0.75
chr2	74920001	75120000	A.1.2.1.1.1.1.2.1	0.923144104803493	.	74920001	75120000	#FF4848	1	0.875
chr2	75120001	75200000	A.1.2.2.1.2.1.2.2.2.2	0.820087336244541	.	75120001	75200000	#FF4848	1	0.875
chr2	75200001	75360000	A.2.1.1.1.1.2.1.1.1.1	0.764192139737991	.	75200001	75360000	#FF9191	1	0.75
chr2	75360001	75520000	A.2.2.1.2.2.2.2.2.1	0.613973799126638	.	75360001	75520000	#FFDADA	1	0.625
chr2	75520001	75640000	A.2.2.2.2.2.1.2.2.1.1.1	0.558078602620087	.	75520001	75640000	#FFDADA	1	0.625
chr2	75640001	75880000	B.1.1.1.1.1.1.1.1.2	0.54410480349345	.	75640001	75880000	#DADAFF	1	0.5
chr2	75880001	76160000	B.1.2.1.1.2.1.1.2.1.2	0.376419213973799	.	75880001	76160000	#9191FF	1	0.375
chr2	76160001	76320000	B.2.1.2.2.1.1.1.1.2	0.118777292576419	.	76160001	76320000	#4848FF	1	0.25
chr2	76320001	76600000	B.1.2.2.1.1.2.1.2.1	0.2882096069869	.	76320001	76600000	#9191FF	1	0.375
chr2	76600001	76840000	B.2.1.2.1.1.1.2.2.1.2	0.150218340611354	.	76600001	76840000	#4848FF	1	0.25
chr2	76840001	76920000	B.1.2.1.1.1.2.2.2.2.2	0.382532751091703	.	76840001	76920000	#9191FF	1	0.375
chr2	76920001	77120000	B.2.1.2.1.2.2.2.1.2.1.1	0.123144104803493	.	76920001	77120000	#4848FF	1	0.25
chr2	77120001	77200000	A.2.2.2.2.2.2.2.1.2	0.547598253275109	.	77120001	77200000	#FFDADA	1	0.625
chr2	77200001	77360000	B.1.2.1.2.2.1.1.2.2.2	0.322270742358079	.	77200001	77360000	#9191FF	1	0.375
chr2	77360001	77520000	B.2.1.2.1.1.1.1.1	0.155458515283843	.	77360001	77520000	#4848FF	1	0.25
chr2	77520001	77720000	B.1.2.1.1.1.2.1.2.1.2	0.390393013100437	.	77520001	77720000	#9191FF	1	0.375
chr2	77720001	77800000	B.1.2.1.1.1.2.2.2.2.1	0.383406113537118	.	77720001	77800000	#9191FF	1	0.375
chr2	77800001	77920000	B.1.2.1.2.2.1.1.2.1.2.1.2	0.324890829694323	.	77800001	77920000	#9191FF	1	0.375
chr2	77920001	78000000	B.1.2.1.1.1.2.2.2.1.1	0.385152838427948	.	77920001	78000000	#9191FF	1	0.375
chr2	78000001	78360000	B.2.2.2.1.1.1.1.1.2	0.0305676855895196	.	78000001	78360000	#0000FF	1	0.125
chr2	78360001	78560000	B.2.1.2.2.1.1.2.1.2	0.114410480349345	.	78360001	78560000	#4848FF	1	0.25
chr2	78560001	78760000	B.2.1.2.1.2.2.2.1.1.2.2.1	0.124890829694323	.	78560001	78760000	#4848FF	1	0.25
chr2	78760001	79000000	B.2.1.2.2.2.1.2.2.1	0.0882096069868996	.	78760001	79000000	#4848FF	1	0.25
chr2	79000001	79400000	B.2.2.2.1.2.1.2.1	0.0174672489082969	.	79000001	79400000	#0000FF	1	0.125
chr2	79400001	79600000	B.1.2.1.1.2.1.2.2.1.2	0.370305676855895	.	79400001	79600000	#9191FF	1	0.375
chr2	79600001	79800000	B.2.2.2.1.2.1.1.2.2.2	0.0183406113537118	.	79600001	79800000	#0000FF	1	0.125
chr2	79800001	79960000	B.2.2.2.1.2.1.2.2.1.2	0.0157205240174672	.	79800001	79960000	#0000FF	1	0.125
chr2	79960001	80160000	B.2.1.2.2.2.1.2.1.1.2	0.0925764192139738	.	79960001	80160000	#4848FF	1	0.25
chr2	80160001	80240000	B.1.2.1.2.2.1.1.1.2.2	0.327510917030568	.	80160001	80240000	#9191FF	1	0.375
chr2	80240001	80760000	B.2.1.2.1.1.1.1.2	0.154585152838428	.	80240001	80760000	#4848FF	1	0.25
chr2	80760001	80840000	B.1.2.1.2.1.2.1.1.2.2.1.1	0.34061135371179	.	80760001	80840000	#9191FF	1	0.375
chr2	80840001	81200000	B.2.2.1.2.2.1.1.2	0.0410480349344978	.	80840001	81200000	#0000FF	1	0.125
chr2	81200001	81320000	B.1.1.2.1.1.1.2.2.1	0.45589519650655	.	81200001	81320000	#DADAFF	1	0.5
chr2	81320001	81520000	B.1.2.1.1.1.1.1.2.1	0.400873362445415	.	81320001	81520000	#9191FF	1	0.375
chr2	81520001	82040000	B.2.2.2.1.2.2.1.1	0.0131004366812227	.	81520001	82040000	#0000FF	1	0.125
chr2	82040001	82360000	B.2.1.2.1.2.2.2.1.2.2	0.121397379912664	.	82040001	82360000	#4848FF	1	0.25
chr2	82360001	82440000	B.1.2.1.1.1.1.1.1.1.2.2	0.405240174672489	.	82360001	82440000	#9191FF	1	0.375
chr2	82440001	82520000	B.1.2.1.1.2.1.2.1.2.1	0.37292576419214	.	82440001	82520000	#9191FF	1	0.375
chr2	82520001	82640000	B.1.2.1.2.1.2.1.1.2.1.1.2	0.34235807860262	.	82520001	82640000	#9191FF	1	0.375
chr2	82640001	82920000	B.1.2.1.1.2.2.1.1.2.1	0.364192139737991	.	82640001	82920000	#9191FF	1	0.375
chr2	82920001	83080000	B.2.1.2.1.2.2.1.2.2	0.128384279475983	.	82920001	83080000	#4848FF	1	0.25
chr2	83080001	83280000	B.1.2.1.2.1.2.2.1.2	0.332751091703057	.	83080001	83280000	#9191FF	1	0.375
chr2	83280001	83480000	B.1.2.1.2.1.2.1.1.2.1.1.1	0.343231441048035	.	83280001	83480000	#9191FF	1	0.375
chr2	83480001	83600000	B.2.1.2.1.2.1.1.1	0.14061135371179	.	83480001	83600000	#4848FF	1	0.25
chr2	83600001	83800000	B.2.1.2.1.2.2.2.1.1.1.2	0.126637554585153	.	83600001	83800000	#4848FF	1	0.25
chr2	83800001	84000000	B.2.1.2.2.2.1.1.2.2	0.0951965065502183	.	83800001	84000000	#4848FF	1	0.25
chr2	84000001	84400000	B.2.1.2.1.2.2.2.1.2.1.2	0.122270742358079	.	84000001	84400000	#4848FF	1	0.25
chr2	84400001	84800000	B.2.1.2.2.1.1.1.2.2	0.116157205240175	.	84400001	84800000	#4848FF	1	0.25
chr2	84800001	84880000	A.2.2.2.1.2.2.1.1.2	0.593013100436681	.	84800001	84880000	#FFDADA	1	0.625
chr2	84880001	84960000	B.1.2.1.1.1.1.1.1.1.2.1	0.406113537117904	.	84880001	84960000	#9191FF	1	0.375
chr2	84960001	85160000	B.1.1.2.2.1.2.1.2.2	0.422707423580786	.	84960001	85160000	#DADAFF	1	0.5
chr2	85160001	85280000	A.1.2.2.1.2.2.2.1.2	0.809606986899563	.	85160001	85280000	#FF4848	1	0.875
chr2	85280001	85560000	A.1.2.2.2.1.1.1.2	0.80174672489083	.	85280001	85560000	#FF4848	1	0.875
chr2	85560001	85680000	A.1.2.2.1.2.2.1.1.2.2	0.815720524017467	.	85560001	85680000	#FF4848	1	0.875
chr2	85680001	85800000	A.2.1.1.1.1.1.1.1.2.2.1	0.772052401746725	.	85680001	85800000	#FF9191	1	0.75
chr2	85800001	86000000	A.1.2.2.1.1.2.1.1.1.2.2	0.840174672489083	.	85800001	86000000	#FF4848	1	0.875
chr2	86000001	86080000	A.1.2.2.2.2.1.1.2.2.2	0.789519650655022	.	86000001	86080000	#FF4848	1	0.875
chr2	86080001	86200000	A.2.1.1.1.1.1.1.1.1.2	0.773799126637555	.	86080001	86200000	#FF9191	1	0.75
chr2	86200001	86280000	A.1.2.2.1.1.1.1.2.1.1	0.849781659388646	.	86200001	86280000	#FF4848	1	0.875
chr2	86280001	86440000	A.1.2.2.1.2.2.1.1.1.1.1	0.819213973799127	.	86280001	86440000	#FF4848	1	0.875
chr2	86440001	86640000	A.2.1.1.1.2.1.2.1.2.2	0.753711790393013	.	86440001	86640000	#FF9191	1	0.75
chr2	86640001	86920000	A.2.2.2.2.1.1.2.2	0.580786026200873	.	86640001	86920000	#FFDADA	1	0.625
chr2	86960001	87160000	A.2.2.2.2.1.1.2.2	0.580786026200873	.	86960001	87160000	#FFDADA	1	0.625
chr2	87320001	87400000	A.2.2.2.2.2.2.2.2	0.546724890829694	.	87320001	87400000	#FFDADA	1	0.625
chr2	87400001	87560000	A.2.2.1.2.2.2.1.1	0.617467248908297	.	87400001	87560000	#FFDADA	1	0.625
chr2	87600001	87640000	A.2.2.1.2.2.2.1.1	0.617467248908297	.	87600001	87640000	#FFDADA	1	0.625
chr2	87760001	87880000	A.2.1.1.1.2.2.2.1	0.747598253275109	.	87760001	87880000	#FF9191	1	0.75
chr2	87960001	88000000	A.2.2.1.2.2.1.2.2.1	0.619213973799127	.	87960001	88000000	#FFDADA	1	0.625
chr2	88200001	88480000	A.2.2.1.2.2.1.2.2.1	0.619213973799127	.	88200001	88480000	#FFDADA	1	0.625
chr2	88480001	88600000	B.1.2.1.2.1.2.2.1.1.1	0.334497816593886	.	88480001	88600000	#9191FF	1	0.375
chr2	88600001	88760000	B.1.1.2.1.2.2.2.2.1.1	0.43056768558952	.	88600001	88760000	#DADAFF	1	0.5
chr2	88760001	89000000	B.1.1.1.2.2.1.1.1.1.2	0.483842794759825	.	88760001	89000000	#DADAFF	1	0.5
chr2	89000001	89120000	B.1.1.2.1.2.2.1.2.2.2	0.432314410480349	.	89000001	89120000	#DADAFF	1	0.5
chr2	89120001	89320000	B.1.2.1.2.2.2.2.2.2.1.2.1	0.309170305676856	.	89120001	89320000	#9191FF	1	0.375
chr2	89360001	89440000	B.1.2.1.2.2.2.2.2.2.1.2.1	0.309170305676856	.	89360001	89440000	#9191FF	1	0.375
chr2	89480001	89520000	B.1.2.1.2.2.2.2.2.2.1.2.1	0.309170305676856	.	89480001	89520000	#9191FF	1	0.375
chr2	89520001	89640000	B.1.2.1.2.1.2.2.2.2.1	0.331004366812227	.	89520001	89640000	#9191FF	1	0.375
chr2	89800001	89840000	B.1.2.1.2.1.2.2.2.2.1	0.331004366812227	.	89800001	89840000	#9191FF	1	0.375
chr2	89880001	90040000	B.1.2.1.2.1.2.2.2.2.1	0.331004366812227	.	89880001	90040000	#9191FF	1	0.375
chr2	90080001	90240000	B.1.2.1.1.1.2.1.1.2.2	0.392139737991266	.	90080001	90240000	#9191FF	1	0.375
chr2	90240001	90280000	B.2.2.1.1.1.2.1.1.1	0.0733624454148472	.	90240001	90280000	#0000FF	1	0.125
chr2	90400001	90480000	B.2.2.1.1.1.2.1.1.1	0.0733624454148472	.	90400001	90480000	#0000FF	1	0.125
chr2	91640001	91720000	B.2.2.1.1.1.2.1.1.1	0.0733624454148472	.	91640001	91720000	#0000FF	1	0.125
chr2	91760001	91960000	B.2.2.1.1.1.2.1.1.1	0.0733624454148472	.	91760001	91960000	#0000FF	1	0.125
chr2	92000001	92040000	B.2.2.1.1.1.2.1.1.1	0.0733624454148472	.	92000001	92040000	#0000FF	1	0.125
chr2	92040001	92120000	B.1.2.1.1.1.1.2.2.1.2	0.395633187772926	.	92040001	92120000	#9191FF	1	0.375
chr2	92120001	92200000	B.1.2.1.2.1.2.1.2.1.2	0.337117903930131	.	92120001	92200000	#9191FF	1	0.375
chr2	92240001	92280000	B.1.2.1.2.1.2.1.2.1.2	0.337117903930131	.	92240001	92280000	#9191FF	1	0.375
chr2	92280001	92360000	B.1.1.1.2.2.2.1.2.2.2	0.466375545851528	.	92280001	92360000	#DADAFF	1	0.5
chr2	95320001	95440000	B.1.1.1.2.2.2.1.2.2.2	0.466375545851528	.	95320001	95440000	#DADAFF	1	0.5
chr2	95440001	96040000	B.1.2.1.1.2.1.1.1.2.1	0.379039301310044	.	95440001	96040000	#9191FF	1	0.375
chr2	96040001	96120000	A.2.1.1.2.1.1.2.1.1.1.2	0.74061135371179	.	96040001	96120000	#FF9191	1	0.75
chr2	96160001	96240000	A.2.1.1.2.1.1.2.1.1.1.2	0.74061135371179	.	96160001	96240000	#FF9191	1	0.75
chr2	96320001	96560000	A.2.1.1.2.1.1.2.1.1.1.2	0.74061135371179	.	96320001	96560000	#FF9191	1	0.75
chr2	96600001	96920000	A.1.2.2.2.2.2.2.1.1.1	0.779039301310044	.	96600001	96920000	#FF4848	1	0.875
chr2	96920001	97120000	A.1.2.2.1.1.1.1.1.1.2	0.851528384279476	.	96920001	97120000	#FF4848	1	0.875
chr2	97120001	97360000	A.1.1.2.1.2.1.1.1.2.2.1	0.962445414847162	.	97120001	97360000	#FF0000	1	1
chr2	97360001	97440000	A.1.1.2.1.1.2.1.2	0.968558951965065	.	97360001	97440000	#FF0000	1	1
chr2	97440001	97520000	A.1.2.1.2.2.1.1.1	0.880349344978166	.	97440001	97520000	#FF4848	1	0.875
chr2	97520001	97840000	A.2.1.1.1.1.1.1.1.1.1	0.774672489082969	.	97520001	97840000	#FF9191	1	0.75
chr2	97880001	97920000	A.2.1.1.1.1.1.1.1.1.1	0.774672489082969	.	97880001	97920000	#FF9191	1	0.75
chr2	98000001	98040000	A.2.1.1.1.1.1.1.1.1.1	0.774672489082969	.	98000001	98040000	#FF9191	1	0.75
chr2	98160001	98680000	A.1.2.1.2.1.1.2.2.2.2	0.894323144104804	.	98160001	98680000	#FF4848	1	0.875
chr2	98680001	99040000	A.1.2.1.2.2.2.1.2.2.1.1	0.864628820960699	.	98680001	99040000	#FF4848	1	0.875
chr2	99040001	99200000	A.1.2.2.1.2.2.2.2.1	0.808733624454148	.	99040001	99200000	#FF4848	1	0.875
chr2	99200001	99360000	A.2.1.2.1.1.2.2.2.2.2	0.701310043668122	.	99200001	99360000	#FF9191	1	0.75
chr2	99360001	99520000	A.1.2.2.2.2.2.2.2.2	0.775545851528384	.	99360001	99520000	#FF4848	1	0.875
chr2	99520001	99680000	A.1.2.2.2.1.2.2.1.2.1	0.796506550218341	.	99520001	99680000	#FF4848	1	0.875
chr2	99680001	99960000	A.2.2.1.1.2.2.2.2.2	0.638427947598253	.	99680001	99960000	#FFDADA	1	0.625
chr2	99960001	100120000	A.2.2.2.2.1.1.1.1	0.586899563318777	.	99960001	100120000	#FFDADA	1	0.625
chr2	100120001	100400000	A.2.2.2.2.1.2.2.1.2.2	0.573799126637555	.	100120001	100400000	#FFDADA	1	0.625
chr2	100400001	100520000	A.2.2.2.2.2.1.1.1.1.1	0.570305676855895	.	100400001	100520000	#FFDADA	1	0.625
chr2	100520001	100600000	B.1.1.2.2.2.1.1.1.1	0.418340611353712	.	100520001	100600000	#DADAFF	1	0.5
chr2	100600001	100720000	A.2.2.1.2.2.2.1.2	0.616593886462882	.	100600001	100720000	#FFDADA	1	0.625
chr2	100720001	100880000	A.2.2.1.2.2.2.2.1.1	0.615720524017467	.	100720001	100880000	#FFDADA	1	0.625
chr2	100880001	101160000	B.1.2.1.1.2.1.1.1.1.2.1	0.380786026200873	.	100880001	101160000	#9191FF	1	0.375
chr2	101160001	101360000	A.2.1.1.2.2.2.1.2.1.2	0.717903930131004	.	101160001	101360000	#FF9191	1	0.75
chr2	101360001	101480000	A.1.2.2.1.1.1.2.2.2	0.842794759825327	.	101360001	101480000	#FF4848	1	0.875
chr2	101480001	101560000	A.2.1.1.1.2.1.1.1	0.757205240174673	.	101480001	101560000	#FF9191	1	0.75
chr2	101560001	101640000	A.2.1.1.2.1.1.2.2	0.734497816593886	.	101560001	101640000	#FF9191	1	0.75
chr2	101640001	101920000	A.1.2.2.2.2.2.1.1	0.783406113537118	.	101640001	101920000	#FF4848	1	0.875
chr2	101920001	102040000	A.1.2.2.1.2.2.2.2.2	0.807860262008734	.	101920001	102040000	#FF4848	1	0.875
chr2	102040001	102240000	A.1.2.2.1.2.1.1.2.2.1.2	0.826200873362445	.	102040001	102240000	#FF4848	1	0.875
chr2	102240001	102440000	A.1.2.2.2.1.1.1.1.2.1.2.1.1	0.805240174672489	.	102240001	102440000	#FF4848	1	0.875
chr2	102440001	102640000	A.1.2.2.2.1.1.1.1.2.2	0.802620087336245	.	102440001	102640000	#FF4848	1	0.875
chr2	102640001	102800000	A.1.2.2.2.1.1.2.2	0.8	.	102640001	102800000	#FF4848	1	0.875
chr2	102800001	102880000	A.2.1.1.2.2.2.1.1.2.1.2	0.720524017467249	.	102800001	102880000	#FF9191	1	0.75
chr2	102880001	103400000	A.2.2.1.2.1.1.1.1	0.637554585152838	.	102880001	103400000	#FFDADA	1	0.625
chr2	103400001	103480000	B.2.1.2.1.2.2.1.1.2.1.1	0.131877729257642	.	103400001	103480000	#4848FF	1	0.25
chr2	103480001	104080000	B.2.1.2.2.2.1.1.1.2	0.096943231441048	.	103480001	104080000	#4848FF	1	0.25
chr2	104080001	104240000	B.2.1.1.2.2.1.2.2.1.2.1	0.170305676855895	.	104080001	104240000	#4848FF	1	0.25
chr2	104240001	104320000	B.1.1.1.1.2.1.2.2.1	0.523144104803493	.	104240001	104320000	#DADAFF	1	0.5
chr2	104320001	104640000	B.2.2.1.2.2.1.1.1.2	0.0419213973799127	.	104320001	104640000	#0000FF	1	0.125
chr2	104640001	104720000	B.1.2.1.1.2.2.1.2.2.2.1	0.358951965065502	.	104640001	104720000	#9191FF	1	0.375
chr2	104720001	104840000	B.1.2.1.1.2.2.1.1.2.2	0.363318777292576	.	104720001	104840000	#9191FF	1	0.375
chr2	104840001	104920000	B.1.2.1.1.2.2.2.2	0.356331877729258	.	104840001	104920000	#9191FF	1	0.375
chr2	104920001	105040000	B.1.2.2.1.1.2.1.1.2.1.2.2	0.289956331877729	.	104920001	105040000	#9191FF	1	0.375
chr2	105040001	105240000	B.2.1.2.1.1.2.2.1	0.143231441048035	.	105040001	105240000	#4848FF	1	0.25
chr2	105240001	105320000	B.1.1.2.2.2.1.2.2	0.413100436681223	.	105240001	105320000	#DADAFF	1	0.5
chr2	105320001	105520000	B.2.1.1.1.1.2.1.2.1.1	0.217467248908297	.	105320001	105520000	#4848FF	1	0.25
chr2	105520001	105880000	B.1.1.2.1.1.1.2.1.1	0.45764192139738	.	105520001	105880000	#DADAFF	1	0.5
chr2	105880001	106200000	B.1.1.1.1.1.1.1.1.1.2	0.544978165938865	.	105880001	106200000	#DADAFF	1	0.5
chr2	106200001	106360000	A.2.2.2.2.1.1.1.2.2	0.585152838427948	.	106200001	106360000	#FFDADA	1	0.625
chr2	106360001	106800000	B.1.1.2.2.2.2.2.1.1	0.411353711790393	.	106360001	106800000	#DADAFF	1	0.5
chr2	106800001	106960000	B.1.2.1.2.1.2.1.1.2.2.2	0.338864628820961	.	106800001	106960000	#9191FF	1	0.375
chr2	106960001	107040000	B.1.1.2.2.1.2.2.2.1	0.420087336244541	.	106960001	107040000	#DADAFF	1	0.5
chr2	107080001	107160000	B.1.1.2.2.1.2.2.2.1	0.420087336244541	.	107080001	107160000	#DADAFF	1	0.5
chr2	107160001	107400000	B.2.1.1.1.1.1.1.1	0.22882096069869	.	107160001	107400000	#4848FF	1	0.25
chr2	107400001	107480000	B.1.2.1.1.2.2.1.2.2.2.2	0.358078602620087	.	107400001	107480000	#9191FF	1	0.375
chr2	107480001	107680000	B.2.1.2.2.2.1.2.1.1.1.2	0.0934497816593887	.	107480001	107680000	#4848FF	1	0.25
chr2	107680001	107760000	B.1.2.1.2.2.1.1.1.1	0.329257641921397	.	107680001	107760000	#9191FF	1	0.375
chr2	107760001	107880000	B.2.1.1.2.2.1.2.2.1.2.2	0.16943231441048	.	107760001	107880000	#4848FF	1	0.25
chr2	107880001	108200000	B.1.2.1.2.2.2.2.1.1.1	0.31353711790393	.	107880001	108200000	#9191FF	1	0.375
chr2	108200001	108480000	B.1.2.1.1.2.2.1.1.1.2.2	0.365065502183406	.	108200001	108480000	#9191FF	1	0.375
chr2	108520001	108560000	B.1.2.1.1.2.2.1.1.1.2.2	0.365065502183406	.	108520001	108560000	#9191FF	1	0.375
chr2	108560001	109000000	B.2.2.1.2.2.1.2.1	0.040174672489083	.	108560001	109000000	#0000FF	1	0.125
chr2	109000001	109440000	A.2.1.1.1.1.1.1.2.2	0.76943231441048	.	109000001	109440000	#FF9191	1	0.75
chr2	109440001	109520000	A.2.2.2.2.1.2.1.1.1	0.579912663755458	.	109440001	109520000	#FFDADA	1	0.625
chr2	109520001	109720000	A.1.2.2.2.1.1.2.1	0.800873362445415	.	109520001	109720000	#FF4848	1	0.875
chr2	109720001	109920000	A.1.1.2.2.1.1.2.1	0.946724890829694	.	109720001	109920000	#FF0000	1	1
chr2	109920001	110120000	A.1.2.2.2.1.1.1.1.2.1.2.2	0.803493449781659	.	109920001	110120000	#FF4848	1	0.875
chr2	110240001	110520000	A.1.1.1.1.2.1	0.994759825327511	.	110240001	110520000	#FF0000	1	1
chr2	110840001	110920000	A.1.1.1.1.2.1	0.994759825327511	.	110840001	110920000	#FF0000	1	1
chr2	110920001	111000000	A.1.1.2.2.2.2.2.1.2	0.932751091703057	.	110920001	111000000	#FF0000	1	1
chr2	111360001	111680000	A.1.1.2.2.2.2.2.1.2	0.932751091703057	.	111360001	111680000	#FF0000	1	1
chr2	111680001	111840000	A.1.2.1.2.2.2.1.2.2.2.1.1.1	0.862008733624454	.	111680001	111840000	#FF4848	1	0.875
chr2	111840001	112120000	A.2.1.1.2.2.2.1.1.2.1.1	0.721397379912664	.	111840001	112120000	#FF9191	1	0.75
chr2	112120001	112440000	A.1.2.2.1.1.2.1.1.2	0.839301310043668	.	112120001	112440000	#FF4848	1	0.875
chr2	112440001	112600000	A.2.1.1.2.1.1.2.1.1.2.2	0.738864628820961	.	112440001	112600000	#FF9191	1	0.75
chr2	112600001	113080000	A.1.1.2.1.1.2.1.1.1.2.2	0.970305676855895	.	112600001	113080000	#FF0000	1	1
chr2	113080001	113120000	A.1.2.2.2.1.1.1.1.2.1.1	0.806113537117904	.	113080001	113120000	#FF4848	1	0.875
chr2	113160001	113480000	A.1.2.2.2.1.1.1.1.2.1.1	0.806113537117904	.	113160001	113480000	#FF4848	1	0.875
chr2	113480001	113680000	A.1.2.2.1.1.1.2.2.1	0.843668122270742	.	113480001	113680000	#FF4848	1	0.875
chr2	113680001	114200000	A.1.2.2.2.2.2.2.2.1	0.776419213973799	.	113680001	114200000	#FF4848	1	0.875
chr2	114200001	114240000	A.2.2.2.2.1.2.2.1.1	0.575545851528384	.	114200001	114240000	#FFDADA	1	0.625
chr2	114280001	114600000	A.2.2.2.2.1.2.2.1.1	0.575545851528384	.	114280001	114600000	#FFDADA	1	0.625
chr2	114600001	114720000	A.2.2.2.2.1.2.1.1.2.1	0.579039301310044	.	114600001	114720000	#FFDADA	1	0.625
chr2	114720001	114960000	B.1.2.1.1.2.2.2.1	0.357205240174672	.	114720001	114960000	#9191FF	1	0.375
chr2	114960001	115120000	B.2.1.1.2.1.2.1.2.2	0.184279475982533	.	114960001	115120000	#4848FF	1	0.25
chr2	115120001	115720000	B.2.2.2.2.2.2.1.2	0.00262008733624454	.	115120001	115720000	#0000FF	1	0.125
chr2	115720001	115840000	B.2.1.2.1.2.2.2.1.1.2.1	0.125764192139738	.	115720001	115840000	#4848FF	1	0.25
chr2	115840001	116040000	B.2.1.2.1.2.2.1.1.2.1.2	0.131004366812227	.	115840001	116040000	#4848FF	1	0.25
chr2	116040001	116160000	B.1.2.1.1.1.1.2.2.2	0.394759825327511	.	116040001	116160000	#9191FF	1	0.375
chr2	116160001	116520000	B.2.2.2.1.1.2.2	0.0218340611353712	.	116160001	116520000	#0000FF	1	0.125
chr2	116520001	116640000	B.1.2.1.2.2.2.2.1.2	0.3117903930131	.	116520001	116640000	#9191FF	1	0.375
chr2	116640001	116840000	B.1.2.1.2.2.2.2.1.1.2	0.312663755458515	.	116640001	116840000	#9191FF	1	0.375
chr2	116840001	117200000	B.2.2.1.2.1.1.1.2.1	0.0532751091703057	.	116840001	117200000	#0000FF	1	0.125
chr2	117200001	117360000	B.2.1.1.2.1.2.2.1.2.2.1	0.181659388646288	.	117200001	117360000	#4848FF	1	0.25
chr2	117360001	117480000	B.1.1.2.2.1.2.2.2.2	0.419213973799127	.	117360001	117480000	#DADAFF	1	0.5
chr2	117480001	117680000	B.2.1.1.1.1.2.2.2.1.2	0.210480349344978	.	117480001	117680000	#4848FF	1	0.25
chr2	117680001	117800000	B.2.1.1.2.1.2.1.1.1	0.186899563318777	.	117680001	117800000	#4848FF	1	0.25
chr2	117800001	118320000	B.2.2.1.2.1.2.2.2.1	0.0454148471615721	.	117800001	118320000	#0000FF	1	0.125
chr2	118320001	118400000	B.1.2.1.2.2.2.2.2.2.2.2	0.306550218340611	.	118320001	118400000	#9191FF	1	0.375
chr2	118400001	118960000	B.2.1.1.2.2.2.2.1.1.1	0.163318777292576	.	118400001	118960000	#4848FF	1	0.25
chr2	118960001	119240000	A.2.2.2.2.2.1.1.1.1.2.2	0.568558951965065	.	118960001	119240000	#FFDADA	1	0.625
chr2	119240001	119440000	B.1.2.2.1.2.2.2.2.1	0.271615720524017	.	119240001	119440000	#9191FF	1	0.375
chr2	119440001	119600000	B.1.1.1.1.1.1.1.1.1.1	0.54585152838428	.	119440001	119600000	#DADAFF	1	0.5
chr2	119600001	119800000	A.2.2.1.2.1.2.2.1.2.1.2.1.2	0.627947598253275	.	119600001	119800000	#FFDADA	1	0.625
chr2	119800001	119920000	A.2.1.1.2.1.2.1.2.1.2	0.731877729257642	.	119800001	119920000	#FF9191	1	0.75
chr2	119920001	120240000	A.2.2.2.2.1.2.1.1.2.2	0.578165938864629	.	119920001	120240000	#FFDADA	1	0.625
chr2	120240001	120480000	A.2.2.1.1.2.1.1.1.2	0.652401746724891	.	120240001	120480000	#FFDADA	1	0.625
chr2	120480001	120640000	A.2.1.1.1.1.2.2.1.1.2	0.759825327510917	.	120480001	120640000	#FF9191	1	0.75
chr2	120640001	120760000	A.2.1.1.2.2.2.1.2.2.2	0.716157205240175	.	120640001	120760000	#FF9191	1	0.75
chr2	120760001	120880000	A.2.2.2.2.1.1.2.1.1.1.2	0.583406113537118	.	120760001	120880000	#FFDADA	1	0.625
chr2	120880001	121040000	A.2.1.2.2.1.1.1.1.2	0.68296943231441	.	120880001	121040000	#FF9191	1	0.75
chr2	121040001	121240000	A.2.1.1.1.2.2.2.2	0.746724890829694	.	121040001	121240000	#FF9191	1	0.75
chr2	121240001	121360000	A.2.1.1.2.1.2.1.1	0.733624454148472	.	121240001	121360000	#FF9191	1	0.75
chr2	121360001	121440000	A.2.1.1.2.1.2.2.2	0.729257641921397	.	121360001	121440000	#FF9191	1	0.75
chr2	121440001	121760000	A.1.1.2.2.2.2.2.2.2.2	0.929257641921397	.	121440001	121760000	#FF0000	1	1
chr2	121760001	121880000	A.2.1.1.2.1.1.2.1.2.2.1	0.736244541484716	.	121760001	121880000	#FF9191	1	0.75
chr2	121880001	122040000	A.1.2.2.2.1.2.2.2.2	0.793886462882096	.	121880001	122040000	#FF4848	1	0.875
chr2	122040001	122280000	A.2.1.1.2.1.1.1.1.1.1.1	0.745851528384279	.	122040001	122280000	#FF9191	1	0.75
chr2	122280001	122560000	A.2.1.1.2.2.2.2.2.1	0.71353711790393	.	122280001	122560000	#FF9191	1	0.75
chr2	122560001	123120000	B.2.2.1.2.2.2.1.1	0.0384279475982533	.	122560001	123120000	#0000FF	1	0.125
chr2	123120001	123200000	B.1.2.1.1.2.2.1.1.1.2.1	0.365938864628821	.	123120001	123200000	#9191FF	1	0.375
chr2	123200001	123280000	B.1.1.1.1.2.2.1.1.2	0.519650655021834	.	123200001	123280000	#DADAFF	1	0.5
chr2	123280001	123480000	B.2.1.2.2.2.2.1.2.1.1.1.2	0.0820960698689956	.	123280001	123480000	#4848FF	1	0.25
chr2	123480001	123600000	B.1.2.1.2.2.1.1.2.1.2.2	0.324017467248908	.	123480001	123600000	#9191FF	1	0.375
chr2	123600001	123920000	B.2.1.1.2.1.1.2.2.2.2	0.187772925764192	.	123600001	123920000	#4848FF	1	0.25
chr2	123920001	124200000	B.2.1.1.2.2.2.2.2	0.156331877729258	.	123920001	124200000	#4848FF	1	0.25
chr2	124200001	124280000	B.1.1.1.1.2.2.2.2.1	0.51703056768559	.	124200001	124280000	#DADAFF	1	0.5
chr2	124280001	124400000	B.1.2.2.2.2.1.2.1.1	0.248908296943231	.	124280001	124400000	#9191FF	1	0.375
chr2	124400001	124720000	B.2.1.2.2.2.2.1.1.1	0.085589519650655	.	124400001	124720000	#4848FF	1	0.25
chr2	124720001	125120000	B.2.2.1.2.2.1.1.1.1.1	0.0436681222707424	.	124720001	125120000	#0000FF	1	0.125
chr2	125120001	125280000	B.2.1.2.2.2.1.2.1.1.1.1	0.0943231441048035	.	125120001	125280000	#4848FF	1	0.25
chr2	125280001	125920000	B.2.2.2.2.1.1.1.1	0.00960698689956332	.	125280001	125920000	#0000FF	1	0.125
chr2	125920001	126080000	B.2.1.2.1.2.2.1.1.2.2	0.130131004366812	.	125920001	126080000	#4848FF	1	0.25
chr2	126080001	126360000	B.2.1.2.1.2.1.1.2.2.1	0.138864628820961	.	126080001	126360000	#4848FF	1	0.25
chr2	126360001	126440000	B.2.1.2.1.2.1.1.2.1	0.139737991266376	.	126360001	126440000	#4848FF	1	0.25
chr2	126440001	126560000	B.1.2.1.2.2.1.1.2.1.1	0.326637554585153	.	126440001	126560000	#9191FF	1	0.375
chr2	126560001	126640000	B.1.2.1.2.2.1.1.1.2.1	0.328384279475983	.	126560001	126640000	#9191FF	1	0.375
chr2	126640001	126840000	B.2.1.1.2.2.1.1.2.2.2	0.175545851528384	.	126640001	126840000	#4848FF	1	0.25
chr2	126840001	127000000	B.2.1.2.2.2.2.1.2.2.2	0.0777292576419214	.	126840001	127000000	#4848FF	1	0.25
chr2	127000001	127200000	B.2.1.2.2.1.1.2.2.1	0.11353711790393	.	127000001	127200000	#4848FF	1	0.25
chr2	127200001	127360000	B.1.2.1.1.1.2.2.1.2.1	0.386899563318777	.	127200001	127360000	#9191FF	1	0.375
chr2	127360001	127440000	B.1.2.2.1.1.1.2.1	0.301310043668122	.	127360001	127440000	#9191FF	1	0.375
chr2	127440001	127920000	B.1.2.1.1.2.2.1.2.1.2	0.361572052401747	.	127440001	127920000	#9191FF	1	0.375
chr2	127920001	128160000	A.2.1.2.1.2.2.1.2.2	0.690829694323144	.	127920001	128160000	#FF9191	1	0.75
chr2	128160001	128320000	A.1.2.2.2.1.2.2.1.1	0.797379912663755	.	128160001	128320000	#FF4848	1	0.875
chr2	128320001	128480000	A.2.1.1.2.1.1.1.1.1.1.2	0.744978165938865	.	128320001	128480000	#FF9191	1	0.75
chr2	128480001	128640000	A.1.2.2.2.2.2.1.2.1.1	0.782532751091703	.	128480001	128640000	#FF4848	1	0.875
chr2	128640001	128720000	A.2.1.1.2.1.2.1.2.2	0.731004366812227	.	128640001	128720000	#FF9191	1	0.75
chr2	128720001	129120000	A.2.2.2.2.1.1.2.1.1.1.1	0.584279475982533	.	128720001	129120000	#FFDADA	1	0.625
chr2	129120001	129320000	B.1.1.1.1.1.2.2.1	0.531877729257642	.	129120001	129320000	#DADAFF	1	0.5
chr2	129320001	129560000	B.2.1.2.2.1.1.1.2.1.2	0.11703056768559	.	129320001	129560000	#4848FF	1	0.25
chr2	129560001	129680000	B.1.2.2.1.1.2.2.2.1	0.28471615720524	.	129560001	129680000	#9191FF	1	0.375
chr2	129680001	129960000	B.1.2.1.1.2.2.1.1.1.1.1	0.367685589519651	.	129680001	129960000	#9191FF	1	0.375
chr2	129960001	130040000	B.1.2.1.2.1.1.2.2.2.2	0.346724890829694	.	129960001	130040000	#9191FF	1	0.375
chr2	130040001	130240000	B.1.1.2.1.1.2.1.2.1.1.1	0.453275109170306	.	130040001	130240000	#DADAFF	1	0.5
chr2	130240001	130400000	B.2.1.1.2.1.1.2.1.2	0.192139737991266	.	130240001	130400000	#4848FF	1	0.25
chr2	130400001	130920000	B.1.2.2.1.1.2.1.2.2	0.287336244541485	.	130400001	130920000	#9191FF	1	0.375
chr2	130920001	131160000	A.2.2.2.2.2.1.2.1.1.1.1	0.563318777292576	.	130920001	131160000	#FFDADA	1	0.625
chr2	131160001	131200000	B.1.1.2.1.1.1.1.1.1	0.462008733624454	.	131160001	131200000	#DADAFF	1	0.5
chr2	131320001	131400000	B.1.1.2.1.1.1.1.1.1	0.462008733624454	.	131320001	131400000	#DADAFF	1	0.5
chr2	131440001	131800000	B.1.1.2.1.1.1.1.1.1	0.462008733624454	.	131440001	131800000	#DADAFF	1	0.5
chr2	131800001	131960000	A.2.1.1.2.2.2.1.1.2.2	0.719650655021834	.	131800001	131960000	#FF9191	1	0.75
chr2	131960001	132000000	B.1.1.1.1.2.2.2.1	0.517903930131004	.	131960001	132000000	#DADAFF	1	0.5
chr2	132040001	132120000	B.1.1.1.1.2.2.2.1	0.517903930131004	.	132040001	132120000	#DADAFF	1	0.5
chr2	132120001	132320000	B.2.1.2.1.2.1.1.2.2.2	0.137991266375546	.	132120001	132320000	#4848FF	1	0.25
chr2	132320001	132440000	B.1.1.2.1.1.2.1.2.1.2	0.451528384279476	.	132320001	132440000	#DADAFF	1	0.5
chr2	132440001	132800000	B.2.1.2.1.2.2.1.2.1	0.129257641921397	.	132440001	132800000	#4848FF	1	0.25
chr2	132800001	132920000	B.1.2.1.1.1.1.2.2.1.1	0.396506550218341	.	132800001	132920000	#9191FF	1	0.375
chr2	132920001	133240000	B.1.2.2.1.1.2.1.1.1.2.1	0.293449781659389	.	132920001	133240000	#9191FF	1	0.375
chr2	133240001	133400000	B.1.1.1.2.1.1.2.1.1.2.2	0.503930131004367	.	133240001	133400000	#DADAFF	1	0.5
chr2	133400001	133680000	B.2.1.1.2.2.2.2.1.2.1.1.2	0.159825327510917	.	133400001	133680000	#4848FF	1	0.25
chr2	133680001	133880000	B.2.1.1.2.2.1.2.1.1.2	0.173799126637555	.	133680001	133880000	#4848FF	1	0.25
chr2	133880001	134240000	B.1.1.1.2.2.2.1.2.1.2	0.468122270742358	.	133880001	134240000	#DADAFF	1	0.5
chr2	134240001	134440000	B.1.2.2.1.1.1.2.2.1.1	0.300436681222707	.	134240001	134440000	#9191FF	1	0.375
chr2	134440001	134640000	B.1.2.2.1.1.1.2.2.2.1	0.297816593886463	.	134440001	134640000	#9191FF	1	0.375
chr2	134640001	134880000	B.1.2.2.1.1.1.2.2.2.2.1.1	0.296943231441048	.	134640001	134880000	#9191FF	1	0.375
chr2	134880001	135000000	B.1.1.1.1.1.1.1.2.2	0.54235807860262	.	134880001	135000000	#DADAFF	1	0.5
chr2	135000001	135200000	B.1.1.2.1.1.2.2.1	0.449781659388646	.	135000001	135200000	#DADAFF	1	0.5
chr2	135200001	135320000	B.1.1.1.1.1.2.2.2.1	0.531004366812227	.	135200001	135320000	#DADAFF	1	0.5
chr2	135320001	135480000	B.1.2.2.2.2.1.1.2.1.1	0.254148471615721	.	135320001	135480000	#9191FF	1	0.375
chr2	135480001	135600000	B.1.1.1.1.2.1.1.1.2.1	0.528384279475983	.	135480001	135600000	#DADAFF	1	0.5
chr2	135600001	136000000	B.1.1.2.2.1.1.2.2	0.425327510917031	.	135600001	136000000	#DADAFF	1	0.5
chr2	136000001	136080000	A.2.1.1.2.1.1.2.1.1.2.1	0.739737991266376	.	136000001	136080000	#FF9191	1	0.75
chr2	136080001	136400000	A.2.2.2.1.1.2.1.1	0.606113537117904	.	136080001	136400000	#FFDADA	1	0.625
chr2	136400001	136600000	A.2.2.2.2.1.2.1.2.1	0.577292576419214	.	136400001	136600000	#FFDADA	1	0.625
chr2	136600001	136720000	B.1.1.1.1.1.1.2.1	0.541484716157205	.	136600001	136720000	#DADAFF	1	0.5
chr2	136720001	137000000	B.2.1.1.1.1.1.1.2.1.1	0.227947598253275	.	136720001	137000000	#4848FF	1	0.25
chr2	137000001	137080000	B.1.1.1.1.2.2.1.1.1.2	0.520524017467249	.	137000001	137080000	#DADAFF	1	0.5
chr2	137080001	137320000	B.2.2.1.2.2.2.2.2.2.1	0.0331877729257642	.	137080001	137320000	#0000FF	1	0.125
chr2	137320001	137640000	B.2.2.2.1.2.2.1.2	0.0122270742358079	.	137320001	137640000	#0000FF	1	0.125
chr2	137640001	138000000	B.2.2.1.2.2.1.1.1.1.2	0.0427947598253275	.	137640001	138000000	#0000FF	1	0.125
chr2	138000001	138640000	B.2.2.1.2.2.1.2.2	0.0393013100436681	.	138000001	138640000	#0000FF	1	0.125
chr2	138640001	138880000	A.2.2.2.2.2.1.2.1.2.1.1	0.560698689956332	.	138640001	138880000	#FFDADA	1	0.625
chr2	138880001	139040000	B.1.1.1.2.2.2.1.2.1.1	0.468995633187773	.	138880001	139040000	#DADAFF	1	0.5
chr2	139040001	139440000	B.1.1.1.2.2.1.1.2.2.2.2	0.475982532751092	.	139040001	139440000	#DADAFF	1	0.5
chr2	139440001	139880000	B.2.2.1.2.1.2.2.1	0.0462882096069869	.	139440001	139880000	#0000FF	1	0.125
chr2	139880001	140400000	B.2.2.2.1.1.1.1.2	0.0296943231441048	.	139880001	140400000	#0000FF	1	0.125
chr2	140400001	140800000	B.2.2.1.2.1.2.1.2.1.2	0.0480349344978166	.	140400001	140800000	#0000FF	1	0.125
chr2	140800001	140960000	B.2.1.1.2.2.1.2.2.2	0.168558951965066	.	140800001	140960000	#4848FF	1	0.25
chr2	140960001	141160000	B.2.1.1.2.1.2.2.1.2.2.2	0.180786026200873	.	140960001	141160000	#4848FF	1	0.25
chr2	141160001	141400000	B.2.1.1.2.2.1.2.2.1.1.1	0.172052401746725	.	141160001	141400000	#4848FF	1	0.25
chr2	141400001	141840000	B.2.1.1.2.2.1.2.2.1.1.2	0.17117903930131	.	141400001	141840000	#4848FF	1	0.25
chr2	141840001	141920000	B.2.1.2.1.2.2.2.1.1.1.1	0.127510917030568	.	141840001	141920000	#4848FF	1	0.25
chr2	141920001	142240000	B.2.2.1.2.1.1.1.1.1.2	0.0558951965065502	.	141920001	142240000	#0000FF	1	0.125
chr2	142240001	142360000	B.1.2.2.1.1.2.1.1.2.2	0.289082969432314	.	142240001	142360000	#9191FF	1	0.375
chr2	142360001	142520000	B.1.2.1.1.2.2.1.2.1.1	0.362445414847162	.	142360001	142520000	#9191FF	1	0.375
chr2	142520001	142640000	B.1.2.1.1.1.2.1.2.1.1	0.391266375545852	.	142520001	142640000	#9191FF	1	0.375
chr2	142640001	142840000	B.2.1.1.2.1.2.2.2	0.179912663755459	.	142640001	142840000	#4848FF	1	0.25
chr2	142840001	142920000	B.1.1.1.2.2.2.2.1	0.465502183406114	.	142840001	142920000	#DADAFF	1	0.5
chr2	142920001	143040000	B.1.2.1.2.1.1.2.2.1.1	0.351091703056769	.	142920001	143040000	#9191FF	1	0.375
chr2	143040001	143320000	B.2.2.1.2.1.2.1.2.2	0.0471615720524017	.	143040001	143320000	#0000FF	1	0.125
chr2	143320001	143480000	B.1.2.2.1.1.1.1.2.2	0.302183406113537	.	143320001	143480000	#9191FF	1	0.375
chr2	143480001	143600000	B.1.1.1.2.1.2.1.1.1	0.493449781659389	.	143480001	143600000	#DADAFF	1	0.5
chr2	143600001	143760000	B.1.2.2.1.1.2.1.1.2.1.2.1	0.290829694323144	.	143600001	143760000	#9191FF	1	0.375
chr2	143760001	143960000	B.1.2.2.1.2.1.1.2.1	0.280349344978166	.	143760001	143960000	#9191FF	1	0.375
chr2	143960001	144040000	A.2.2.2.2.2.2.2.1.1	0.548471615720524	.	143960001	144040000	#FFDADA	1	0.625
chr2	144040001	144240000	B.1.2.2.2.2.2.2.2.1	0.23056768558952	.	144040001	144240000	#9191FF	1	0.375
chr2	144240001	144520000	B.1.2.2.1.1.2.1.1.1.2.2	0.292576419213974	.	144240001	144520000	#9191FF	1	0.375
chr2	144520001	145040000	B.2.1.1.1.2.1.2.1.2.1	0.205240174672489	.	144520001	145040000	#4848FF	1	0.25
chr2	145040001	145120000	A.2.1.1.2.1.2.2.1	0.730131004366812	.	145040001	145120000	#FF9191	1	0.75
chr2	145120001	145560000	B.1.2.2.1.2.2.1.2.1	0.274235807860262	.	145120001	145560000	#9191FF	1	0.375
chr2	145560001	145720000	B.1.2.2.2.2.2.1.1.1.1.1.1	0.244541484716157	.	145560001	145720000	#9191FF	1	0.375
chr2	145720001	145880000	B.1.1.2.2.1.2.1.1	0.424454148471616	.	145720001	145880000	#DADAFF	1	0.5
chr2	145880001	146040000	B.1.2.2.1.2.1.2.1	0.278602620087336	.	145880001	146040000	#9191FF	1	0.375
chr2	146040001	146240000	B.1.2.2.1.2.2.1.1.2.1	0.275982532751092	.	146040001	146240000	#9191FF	1	0.375
chr2	146240001	146360000	B.1.2.2.1.2.1.1.1.2.1	0.282096069868996	.	146240001	146360000	#9191FF	1	0.375
chr2	146360001	146640000	B.1.2.2.1.1.1.2.2.2.2.1.2	0.296069868995633	.	146360001	146640000	#9191FF	1	0.375
chr2	146640001	146800000	B.1.2.2.2.2.1.2.2.1	0.246288209606987	.	146640001	146800000	#9191FF	1	0.375
chr2	146800001	147000000	B.2.1.1.1.1.1.2.2	0.223580786026201	.	146800001	147000000	#4848FF	1	0.25
chr2	147000001	147160000	B.1.2.1.1.2.2.1.2.2.1.2	0.359825327510917	.	147000001	147160000	#9191FF	1	0.375
chr2	147160001	147280000	B.1.1.2.2.2.1.2.1	0.413973799126638	.	147160001	147280000	#DADAFF	1	0.5
chr2	147280001	147520000	B.1.2.2.1.1.1.1.2.1.2	0.303056768558952	.	147280001	147520000	#9191FF	1	0.375
chr2	147520001	147720000	B.1.1.1.2.2.1.1.1.1.1	0.48471615720524	.	147520001	147720000	#DADAFF	1	0.5
chr2	147720001	148000000	B.1.2.2.2.2.1.1.1.2	0.255021834061135	.	147720001	148000000	#9191FF	1	0.375
chr2	148000001	148200000	B.1.1.2.1.1.1.2.1.2	0.456768558951965	.	148000001	148200000	#DADAFF	1	0.5
chr2	148200001	148600000	B.1.2.2.2.2.1.1.2.2.1	0.252401746724891	.	148200001	148600000	#9191FF	1	0.375
chr2	148600001	149040000	B.1.2.2.1.2.2.1.1.1	0.276855895196507	.	148600001	149040000	#9191FF	1	0.375
chr2	149040001	149680000	B.1.1.1.1.1.1.1.2.1	0.543231441048035	.	149040001	149680000	#DADAFF	1	0.5
chr2	149680001	149720000	A.2.2.2.1.2.1.1.2.1.2	0.600873362445415	.	149680001	149720000	#FFDADA	1	0.625
chr2	149760001	149800000	A.2.2.2.1.2.1.1.2.1.2	0.600873362445415	.	149760001	149800000	#FFDADA	1	0.625
chr2	149800001	150200000	A.2.2.2.2.2.1.2.1.2.1.2	0.559825327510917	.	149800001	150200000	#FFDADA	1	0.625
chr2	150200001	150440000	A.2.2.2.2.1.2.1.2.2	0.576419213973799	.	150200001	150440000	#FFDADA	1	0.625
chr2	150440001	150640000	A.2.2.1.1.2.2.1.1.2.2	0.646288209606987	.	150440001	150640000	#FFDADA	1	0.625
chr2	150640001	150880000	B.1.1.1.2.1.1.1.1.1	0.51528384279476	.	150640001	150880000	#DADAFF	1	0.5
chr2	150880001	151000000	A.2.2.1.2.1.1.2.1	0.635807860262009	.	150880001	151000000	#FFDADA	1	0.625
chr2	151000001	151200000	A.2.1.2.2.1.1.2.1.2	0.679475982532751	.	151000001	151200000	#FF9191	1	0.75
chr2	151200001	151280000	A.2.2.1.1.2.1.1.1.1.2	0.653275109170306	.	151200001	151280000	#FFDADA	1	0.625
chr2	151280001	151480000	A.2.1.1.2.1.1.1.1.1.2	0.74410480349345	.	151280001	151480000	#FF9191	1	0.75
chr2	151480001	151800000	B.1.1.1.2.1.1.1.1.2.1.2	0.51353711790393	.	151480001	151800000	#DADAFF	1	0.5
chr2	151800001	152000000	A.2.2.2.2.1.2.2.2.1	0.57292576419214	.	151800001	152000000	#FFDADA	1	0.625
chr2	152000001	152160000	A.2.2.2.2.2.2.1.1	0.550218340611354	.	152000001	152160000	#FFDADA	1	0.625
chr2	152160001	152360000	A.2.2.2.2.1.2.2.2.2.2	0.57117903930131	.	152160001	152360000	#FFDADA	1	0.625
chr2	152360001	152800000	B.2.1.1.1.1.1.2.1	0.224454148471616	.	152360001	152800000	#4848FF	1	0.25
chr2	152800001	152880000	A.2.2.1.1.2.2.2.1.1.2.1	0.641921397379913	.	152800001	152880000	#FFDADA	1	0.625
chr2	152880001	153000000	A.2.1.2.1.1.2.2.2.2.1	0.702183406113537	.	152880001	153000000	#FF9191	1	0.75
chr2	153000001	153160000	A.2.2.2.2.1.1.2.1.1.2	0.582532751091703	.	153000001	153160000	#FFDADA	1	0.625
chr2	153160001	153440000	A.1.2.1.2.1.2.1.1.1.1.2.2	0.891703056768559	.	153160001	153440000	#FF4848	1	0.875
chr2	153440001	153800000	B.1.2.2.1.2.2.1.2.2	0.273362445414847	.	153440001	153800000	#9191FF	1	0.375
chr2	153800001	153880000	B.1.2.1.1.1.2.1.1.1	0.393886462882096	.	153800001	153880000	#9191FF	1	0.375
chr2	153880001	154080000	B.2.1.2.2.1.2.2.2.1.1.2	0.103930131004367	.	153880001	154080000	#4848FF	1	0.25
chr2	154080001	154200000	B.2.1.1.2.1.1.2.2.1.2.1	0.190393013100437	.	154080001	154200000	#4848FF	1	0.25
chr2	154200001	154600000	B.2.2.2.1.2.2.2.1	0.011353711790393	.	154200001	154600000	#0000FF	1	0.125
chr2	154600001	154680000	B.2.1.1.2.1.2.1.1.2	0.186026200873362	.	154600001	154680000	#4848FF	1	0.25
chr2	154680001	154920000	B.2.2.1.2.2.2.2.1.2	0.0349344978165939	.	154680001	154920000	#0000FF	1	0.125
chr2	154920001	155440000	B.2.2.2.2.2.2.2.1	0.00174672489082969	.	154920001	155440000	#0000FF	1	0.125
chr2	155440001	155720000	B.2.2.1.2.1.1.1.2.2	0.0524017467248908	.	155440001	155720000	#0000FF	1	0.125
chr2	155720001	155840000	B.2.1.1.2.2.2.1.1.2.2	0.165938864628821	.	155720001	155840000	#4848FF	1	0.25
chr2	155840001	156000000	B.2.1.1.2.2.1.1.1.2	0.178165938864629	.	155840001	156000000	#4848FF	1	0.25
chr2	156000001	156320000	B.2.2.1.2.1.1.1.1.1.1	0.0567685589519651	.	156000001	156320000	#0000FF	1	0.125
chr2	156320001	156640000	B.2.1.1.2.1.1.2.2.2.1	0.188646288209607	.	156320001	156640000	#4848FF	1	0.25
chr2	156640001	156760000	B.2.1.1.2.1.1.2.2.1.1	0.191266375545852	.	156640001	156760000	#4848FF	1	0.25
chr2	156760001	156960000	B.1.2.2.2.2.1.2.1.2.1	0.248034934497817	.	156760001	156960000	#9191FF	1	0.375
chr2	156960001	157080000	B.1.2.1.2.2.1.2.2	0.31703056768559	.	156960001	157080000	#9191FF	1	0.375
chr2	157080001	157400000	B.1.2.2.2.2.1.2.1.2.2	0.247161572052402	.	157080001	157400000	#9191FF	1	0.375
chr2	157400001	157560000	B.1.1.2.1.2.1.2.1.2	0.441921397379913	.	157400001	157560000	#DADAFF	1	0.5
chr2	157560001	157720000	B.1.2.1.1.1.2.2.1.1.2	0.387772925764192	.	157560001	157720000	#9191FF	1	0.375
chr2	157720001	157920000	B.1.1.1.2.1.1.1.2.2	0.509170305676856	.	157720001	157920000	#DADAFF	1	0.5
chr2	157920001	158320000	B.1.2.2.2.2.2.1.2.2.2.1.2.1	0.234934497816594	.	157920001	158320000	#9191FF	1	0.375
chr2	158320001	158440000	B.1.2.1.2.2.2.1.1.1	0.316157205240175	.	158320001	158440000	#9191FF	1	0.375
chr2	158440001	158520000	B.1.2.1.1.1.1.1.1.1.1.2	0.406986899563319	.	158440001	158520000	#9191FF	1	0.375
chr2	158520001	158600000	A.2.2.2.2.2.1.2.2.2.2.2	0.551091703056769	.	158520001	158600000	#FFDADA	1	0.625
chr2	158600001	158720000	A.2.2.2.1.2.1.1.2.1.1	0.60174672489083	.	158600001	158720000	#FFDADA	1	0.625
chr2	158720001	158920000	A.2.2.2.1.1.1.1.2.1	0.610480349344978	.	158720001	158920000	#FFDADA	1	0.625
chr2	158920001	159040000	B.1.1.1.2.2.1.1.2.2.2.1	0.476855895196507	.	158920001	159040000	#DADAFF	1	0.5
chr2	159040001	159200000	A.2.2.2.1.1.1.2.2.2	0.606986899563319	.	159040001	159200000	#FFDADA	1	0.625
chr2	159200001	159440000	A.2.2.2.1.1.2.2.1	0.604366812227074	.	159200001	159440000	#FFDADA	1	0.625
chr2	159440001	159680000	A.1.2.1.2.2.1.2.2.2.2	0.871615720524017	.	159440001	159680000	#FF4848	1	0.875
chr2	159680001	159800000	A.1.2.1.2.1.2.1.1.1.2.2	0.889956331877729	.	159680001	159800000	#FF4848	1	0.875
chr2	159800001	159960000	A.1.2.1.2.2.2.1.2.1.2	0.865502183406114	.	159800001	159960000	#FF4848	1	0.875
chr2	159960001	160160000	A.1.2.1.2.2.1.2.1.1.1.2	0.876855895196507	.	159960001	160160000	#FF4848	1	0.875
chr2	160160001	160360000	A.1.2.1.2.1.1.2.2.1.2	0.896943231441048	.	160160001	160360000	#FF4848	1	0.875
chr2	160360001	160480000	A.1.2.1.2.2.2.1.2.2.2.1.1.2	0.861135371179039	.	160360001	160480000	#FF4848	1	0.875
chr2	160480001	160640000	A.1.2.1.2.2.1.1.2.1	0.879475982532751	.	160480001	160640000	#FF4848	1	0.875
chr2	160640001	160920000	A.1.1.2.2.2.2.2.2.1.1	0.931877729257642	.	160640001	160920000	#FF0000	1	1
chr2	160920001	161040000	A.2.1.1.2.2.1.2.1.2	0.724890829694323	.	160920001	161040000	#FF9191	1	0.75
chr2	161040001	161280000	A.1.2.1.2.2.1.1.2.2	0.878602620087336	.	161040001	161280000	#FF4848	1	0.875
chr2	161280001	161600000	A.1.1.2.1.1.2.2.1.1	0.967685589519651	.	161280001	161600000	#FF0000	1	1
chr2	161600001	161680000	A.2.1.1.2.1.2.1.2.1.1	0.732751091703057	.	161600001	161680000	#FF9191	1	0.75
chr2	161680001	161880000	A.2.1.2.1.1.1.2.2	0.709170305676856	.	161680001	161880000	#FF9191	1	0.75
chr2	161880001	162040000	A.1.2.1.2.2.2.2.2	0.85589519650655	.	161880001	162040000	#FF4848	1	0.875
chr2	162040001	162240000	A.2.2.2.2.2.1.2.1.1.2	0.561572052401747	.	162040001	162240000	#FFDADA	1	0.625
chr2	162240001	162560000	B.2.2.1.2.1.1.1.1.2.1	0.0550218340611354	.	162240001	162560000	#0000FF	1	0.125
chr2	162560001	162720000	B.1.2.2.2.2.2.1.1.2.2	0.239301310043668	.	162560001	162720000	#9191FF	1	0.375
chr2	162720001	162840000	B.1.1.2.1.1.1.2.2.2	0.455021834061135	.	162720001	162840000	#DADAFF	1	0.5
chr2	162840001	163000000	B.1.1.1.2.1.2.2.1.2.1	0.4882096069869	.	162840001	163000000	#DADAFF	1	0.5
chr2	163000001	163160000	B.1.2.2.2.2.1.1.1.1	0.25589519650655	.	163000001	163160000	#9191FF	1	0.375
chr2	163160001	163240000	B.1.1.1.2.2.1.2.2.2	0.470742358078603	.	163160001	163240000	#DADAFF	1	0.5
chr2	163240001	163520000	B.2.1.1.1.1.2.1.2.2.2	0.214847161572052	.	163240001	163520000	#4848FF	1	0.25
chr2	163520001	163600000	B.1.1.1.1.2.1.2.2.2	0.522270742358079	.	163520001	163600000	#DADAFF	1	0.5
chr2	163600001	163680000	B.1.1.1.1.1.1.2.2	0.54061135371179	.	163600001	163680000	#DADAFF	1	0.5
chr2	163680001	163960000	B.2.1.1.2.2.2.2.1.2.2.1	0.158078602620087	.	163680001	163960000	#4848FF	1	0.25
chr2	163960001	164560000	B.2.1.1.1.2.2.2.2.2	0.197379912663755	.	163960001	164560000	#4848FF	1	0.25
chr2	164560001	164720000	B.1.1.1.2.1.2.2.2.1	0.48646288209607	.	164560001	164720000	#DADAFF	1	0.5
chr2	164720001	164920000	B.1.1.1.2.2.2.2.2.2.1	0.463755458515284	.	164720001	164920000	#DADAFF	1	0.5
chr2	164920001	165000000	B.1.1.1.2.2.1.1.2.2.1.2.2	0.477729257641921	.	164920001	165000000	#DADAFF	1	0.5
chr2	165000001	165480000	B.2.1.1.2.2.1.1.2.2.1	0.176419213973799	.	165000001	165480000	#4848FF	1	0.25
chr2	165480001	165560000	B.1.1.1.2.2.1.1.2.2.1.1	0.479475982532751	.	165480001	165560000	#DADAFF	1	0.5
chr2	165560001	165760000	A.2.2.2.1.2.2.2.1.1	0.591266375545851	.	165560001	165760000	#FFDADA	1	0.625
chr2	165760001	165840000	A.2.2.2.1.2.2.2.2.1.2	0.588646288209607	.	165760001	165840000	#FFDADA	1	0.625
chr2	165840001	165960000	B.1.2.1.1.2.1.2.1.2.2	0.372052401746725	.	165840001	165960000	#9191FF	1	0.375
chr2	165960001	166120000	B.1.1.1.2.1.1.2.2.1.2	0.496943231441048	.	165960001	166120000	#DADAFF	1	0.5
chr2	166120001	166600000	B.2.1.1.1.2.2.1.2.1	0.20174672489083	.	166120001	166600000	#4848FF	1	0.25
chr2	166600001	166800000	B.1.1.1.2.1.1.2.2.1.1.2.2	0.497816593886463	.	166600001	166800000	#DADAFF	1	0.5
chr2	166800001	167240000	B.1.2.2.2.2.1.1.2.2.2.2	0.249781659388646	.	166800001	167240000	#9191FF	1	0.375
chr2	167240001	167360000	B.2.1.1.2.1.1.2.1.1	0.193013100436681	.	167240001	167360000	#4848FF	1	0.25
chr2	167360001	167600000	B.2.2.1.2.1.1.1.1.2.2	0.0541484716157205	.	167360001	167600000	#0000FF	1	0.125
chr2	167600001	167840000	B.2.2.1.2.2.2.1.2.1	0.0375545851528384	.	167600001	167840000	#0000FF	1	0.125
chr2	167840001	167960000	B.2.1.1.1.1.1.1.2.2.1	0.226200873362445	.	167840001	167960000	#4848FF	1	0.25
chr2	167960001	168120000	B.1.1.1.2.2.1.1.2.1.2	0.480349344978166	.	167960001	168120000	#DADAFF	1	0.5
chr2	168120001	168400000	B.2.2.1.2.1.2.2.2.2	0.0445414847161572	.	168120001	168400000	#0000FF	1	0.125
chr2	168400001	168520000	B.2.1.1.2.1.2.2.1.1	0.183406113537118	.	168400001	168520000	#4848FF	1	0.25
chr2	168520001	168800000	B.2.2.1.1.2.1.2.1	0.062882096069869	.	168520001	168800000	#0000FF	1	0.125
chr2	168800001	168960000	B.1.2.2.1.1.2.1.1.1.1	0.294323144104803	.	168800001	168960000	#9191FF	1	0.375
chr2	168960001	169160000	B.1.1.1.2.1.1.2.1.1.1.1.1	0.508296943231441	.	168960001	169160000	#DADAFF	1	0.5
chr2	169160001	169440000	A.2.1.2.1.2.1.2	0.697816593886463	.	169160001	169440000	#FF9191	1	0.75
chr2	169440001	169800000	A.2.2.1.2.1.2.2.1.2.1.2.1.1	0.62882096069869	.	169440001	169800000	#FFDADA	1	0.625
chr2	169800001	169920000	A.2.2.2.2.1.1.2.1.2	0.581659388646288	.	169800001	169920000	#FFDADA	1	0.625
chr2	169920001	170120000	A.2.1.2.1.2.2.1.1.2.2.1	0.693449781659389	.	169920001	170120000	#FF9191	1	0.75
chr2	170120001	170240000	A.2.2.1.1.2.2.2.1.1.2.2	0.641048034934498	.	170120001	170240000	#FFDADA	1	0.625
chr2	170240001	170400000	A.2.2.2.1.1.1.2.2.1	0.607860262008734	.	170240001	170400000	#FFDADA	1	0.625
chr2	170400001	170520000	A.1.1.2.2.1.1.2.2	0.945851528384279	.	170400001	170520000	#FF0000	1	1
chr2	170520001	170600000	A.2.1.2.1.2.2.1.1.2.1	0.694323144104803	.	170520001	170600000	#FF9191	1	0.75
chr2	170600001	170680000	A.2.1.2.1.1.2.2.2.1	0.703056768558952	.	170600001	170680000	#FF9191	1	0.75
chr2	170680001	170800000	A.1.2.1.2.2.1.2.1.1.2	0.875982532751092	.	170680001	170800000	#FF4848	1	0.875
chr2	170800001	171040000	A.1.2.1.2.1.1.1	0.899563318777293	.	170800001	171040000	#FF4848	1	0.875
chr2	171040001	171240000	A.1.2.1.2.2.2.1.1.1.1.1.1	0.870742358078603	.	171040001	171240000	#FF4848	1	0.875
chr2	171240001	171320000	A.1.2.1.1.2.2.2.1.2	0.901310043668122	.	171240001	171320000	#FF4848	1	0.875
chr2	171320001	171440000	A.2.1.1.2.1.1.1.1.2	0.743231441048035	.	171320001	171440000	#FF9191	1	0.75
chr2	171440001	171560000	A.1.2.1.2.2.1.2.2.2.1	0.872489082969432	.	171440001	171560000	#FF4848	1	0.875
chr2	171560001	171840000	A.1.2.1.2.1.1.2.2.2.1.1	0.896069868995633	.	171560001	171840000	#FF4848	1	0.875
chr2	171840001	171960000	A.2.1.1.2.1.1.2.1.1.1.1	0.741484716157205	.	171840001	171960000	#FF9191	1	0.75
chr2	171960001	172320000	A.1.1.2.2.2.1.2.2	0.938864628820961	.	171960001	172320000	#FF0000	1	1
chr2	172320001	172560000	A.1.1.2.2.2.2.1.2	0.934497816593886	.	172320001	172560000	#FF0000	1	1
chr2	172560001	172720000	A.2.1.2.2.2.1.2.1.1.1.1.2	0.670742358078603	.	172560001	172720000	#FF9191	1	0.75
chr2	172720001	172960000	A.1.1.2.2.1.2.1.2.1.2	0.943231441048035	.	172720001	172960000	#FF0000	1	1
chr2	172960001	173160000	A.1.1.1.2.2.1.1	0.984279475982533	.	172960001	173160000	#FF0000	1	1
chr2	173160001	173440000	A.1.2.1.2.1.1.2.1	0.898689956331878	.	173160001	173440000	#FF4848	1	0.875
chr2	173440001	173600000	A.1.2.1.1.1.2.1.1.2	0.920524017467249	.	173440001	173600000	#FF4848	1	0.875
chr2	173600001	173880000	A.1.2.1.1.1.2.2.1.1	0.918777292576419	.	173600001	173880000	#FF4848	1	0.875
chr2	173880001	174080000	A.1.2.1.2.2.2.1.2.2.1.2.2	0.862882096069869	.	173880001	174080000	#FF4848	1	0.875
chr2	174080001	174240000	A.2.1.1.2.2.2.1.2.1.1	0.718777292576419	.	174080001	174240000	#FF9191	1	0.75
chr2	174240001	174560000	A.1.2.1.2.1.1.2.2.1.1	0.897816593886463	.	174240001	174560000	#FF4848	1	0.875
chr2	174560001	174920000	A.1.1.2.2.2.1.1	0.94061135371179	.	174560001	174920000	#FF0000	1	1
chr2	174920001	175200000	A.1.2.2.2.2.1.2.2.1.2	0.786026200873362	.	174920001	175200000	#FF4848	1	0.875
chr2	175200001	175480000	A.2.1.1.2.2.2.2.1.1	0.71528384279476	.	175200001	175480000	#FF9191	1	0.75
chr2	175480001	175680000	B.1.1.1.2.1.2.2.1.1.1	0.489956331877729	.	175480001	175680000	#DADAFF	1	0.5
chr2	175680001	175800000	B.1.2.2.1.1.2.1.1.2.1.1	0.291703056768559	.	175680001	175800000	#9191FF	1	0.375
chr2	175800001	175920000	B.1.2.1.1.2.2.1.2.2.1.1	0.360698689956332	.	175800001	175920000	#9191FF	1	0.375
chr2	175920001	176280000	B.2.1.1.1.2.2.1.2.2	0.200873362445415	.	175920001	176280000	#4848FF	1	0.25
chr2	176280001	176400000	B.2.1.1.1.1.2.2.1.2.2	0.212227074235808	.	176280001	176400000	#4848FF	1	0.25
chr2	176400001	176600000	B.2.1.1.2.1.1.2.2.1.2.2	0.189519650655022	.	176400001	176600000	#4848FF	1	0.25
chr2	176600001	176800000	B.2.1.1.2.2.2.1.2.2	0.164192139737991	.	176600001	176800000	#4848FF	1	0.25
chr2	176800001	176920000	B.1.2.2.1.1.2.2.2.2	0.283842794759825	.	176800001	176920000	#9191FF	1	0.375
chr2	176920001	177200000	B.1.1.1.2.1.1.2.2.1.1.1.1	0.500436681222707	.	176920001	177200000	#DADAFF	1	0.5
chr2	177200001	177360000	B.1.1.1.2.1.2.1.2.1	0.491703056768559	.	177200001	177360000	#DADAFF	1	0.5
chr2	177360001	177480000	B.1.2.1.1.1.1.2.1.1	0.399126637554585	.	177360001	177480000	#9191FF	1	0.375
chr2	177480001	177680000	B.1.2.2.2.2.2.1.2.2.2.2	0.233187772925764	.	177480001	177680000	#9191FF	1	0.375
chr2	177680001	177880000	B.2.1.1.1.1.1.1.2.2.2	0.225327510917031	.	177680001	177880000	#4848FF	1	0.25
chr2	177880001	178160000	B.1.2.1.1.2.2.1.1.1.1.2	0.366812227074236	.	177880001	178160000	#9191FF	1	0.375
chr2	178160001	178280000	B.1.2.2.2.1.1.1.2.1	0.268995633187773	.	178160001	178280000	#9191FF	1	0.375
chr2	178280001	178400000	B.1.1.1.1.2.1.1.1.2.2	0.527510917030568	.	178280001	178400000	#DADAFF	1	0.5
chr2	178400001	179000000	B.2.2.1.2.1.2.1.1	0.0497816593886463	.	178400001	179000000	#0000FF	1	0.125
chr2	179000001	179160000	B.1.1.1.2.2.1.1.1.2.1	0.48296943231441	.	179000001	179160000	#DADAFF	1	0.5
chr2	179160001	179280000	A.2.2.2.1.2.1.2.2.2	0.597379912663755	.	179160001	179280000	#FFDADA	1	0.625
chr2	179280001	180000000	B.2.2.1.2.2.2.2.1.1	0.0358078602620087	.	179280001	180000000	#0000FF	1	0.125
chr2	180000001	180160000	B.1.1.1.2.1.1.2.1.2.1.2	0.502183406113537	.	180000001	180160000	#DADAFF	1	0.5
chr2	180160001	180280000	B.1.1.1.2.1.2.1.2.2	0.490829694323144	.	180160001	180280000	#DADAFF	1	0.5
chr2	180280001	180440000	B.1.1.1.2.2.1.1.2.2.1.2.1	0.478602620087336	.	180280001	180440000	#DADAFF	1	0.5
chr2	180440001	180560000	B.2.1.1.2.1.1.1.1	0.196506550218341	.	180440001	180560000	#4848FF	1	0.25
chr2	180560001	180840000	B.1.1.1.2.1.1.2.2.2.2.1	0.495196506550218	.	180560001	180840000	#DADAFF	1	0.5
chr2	180840001	181120000	B.1.1.1.2.2.1.1.2.1.1	0.481222707423581	.	180840001	181120000	#DADAFF	1	0.5
chr2	181120001	181680000	B.2.1.1.1.2.1.2.1.1	0.206113537117904	.	181120001	181680000	#4848FF	1	0.25
chr2	181680001	181960000	A.2.2.2.1.2.1.2.1	0.599126637554585	.	181680001	181960000	#FFDADA	1	0.625
chr2	181960001	182320000	B.1.2.2.2.2.2.2.1.1	0.232314410480349	.	181960001	182320000	#9191FF	1	0.375
chr2	182320001	182520000	B.1.2.2.1.1.1.1.1.1	0.305676855895196	.	182320001	182520000	#9191FF	1	0.375
chr2	182520001	182800000	B.1.1.1.2.1.1.1.1.2.2.2	0.5117903930131	.	182520001	182800000	#DADAFF	1	0.5
chr2	182800001	182880000	A.2.2.2.1.2.2.2.1.2	0.590393013100437	.	182800001	182880000	#FFDADA	1	0.625
chr2	182880001	182960000	B.1.1.2.1.2.1.2.2.2.1	0.439301310043668	.	182880001	182960000	#DADAFF	1	0.5
chr2	182960001	183200000	A.2.2.2.1.2.2.2.2.2	0.587772925764192	.	182960001	183200000	#FFDADA	1	0.625
chr2	183200001	183360000	B.1.1.1.2.1.1.2.1.2.1.1	0.503056768558952	.	183200001	183360000	#DADAFF	1	0.5
chr2	183360001	183560000	B.1.1.1.1.1.2.1.1.1.2.1	0.537991266375546	.	183360001	183560000	#DADAFF	1	0.5
chr2	183560001	183760000	B.1.1.1.2.1.1.2.2.1.1.2.1	0.498689956331878	.	183560001	183760000	#DADAFF	1	0.5
chr2	183760001	183880000	A.2.2.2.1.1.1.1.2.2	0.609606986899563	.	183760001	183880000	#FFDADA	1	0.625
chr2	183880001	184200000	B.1.2.2.1.2.2.2.1	0.272489082969432	.	183880001	184200000	#9191FF	1	0.375
chr2	184200001	184360000	B.2.1.1.1.1.2.1.1.2.2.2	0.218340611353712	.	184200001	184360000	#4848FF	1	0.25
chr2	184360001	184480000	B.2.1.1.2.2.2.1.1.2.1	0.166812227074236	.	184360001	184480000	#4848FF	1	0.25
chr2	184480001	184640000	B.2.1.1.2.2.1.2.1.1.1	0.174672489082969	.	184480001	184640000	#4848FF	1	0.25
chr2	184640001	185000000	B.2.2.2.2.1.2.1	0.00698689956331878	.	184640001	185000000	#0000FF	1	0.125
chr2	185000001	185120000	B.1.2.2.2.1.1.2.2.1	0.264628820960699	.	185000001	185120000	#9191FF	1	0.375
chr2	185120001	185280000	B.2.2.1.1.1.2.2.2	0.0646288209606987	.	185120001	185280000	#0000FF	1	0.125
chr2	185280001	185600000	B.2.2.1.2.2.2.2.2.2.2	0.0323144104803493	.	185280001	185600000	#0000FF	1	0.125
chr2	185600001	185760000	B.2.1.1.1.1.2.1.1.2.2.1	0.219213973799127	.	185600001	185760000	#4848FF	1	0.25
chr2	185760001	186040000	B.2.2.1.1.2.2.2.1	0.0585152838427948	.	185760001	186040000	#0000FF	1	0.125
chr2	186040001	186360000	B.2.2.1.2.1.1.2.1	0.051528384279476	.	186040001	186360000	#0000FF	1	0.125
chr2	186360001	186640000	B.2.2.1.1.1.2.2.1.1	0.0663755458515284	.	186360001	186640000	#0000FF	1	0.125
chr2	186640001	186800000	B.1.2.1.2.1.1.2.2.2.1.2	0.347598253275109	.	186640001	186800000	#9191FF	1	0.375
chr2	186800001	186920000	B.1.2.2.2.1.2.2.2.2.2	0.256768558951965	.	186800001	186920000	#9191FF	1	0.375
chr2	186920001	187240000	B.2.1.1.1.1.2.1.1.2.1.2	0.220087336244541	.	186920001	187240000	#4848FF	1	0.25
chr2	187240001	187320000	B.1.1.1.1.2.1.1.2.2	0.525764192139738	.	187240001	187320000	#DADAFF	1	0.5
chr2	187320001	187560000	B.1.1.2.1.1.1.1.2	0.458515283842795	.	187320001	187560000	#DADAFF	1	0.5
chr2	187560001	187880000	B.1.1.1.2.1.2.2.2.2	0.485589519650655	.	187560001	187880000	#DADAFF	1	0.5
chr2	187880001	188040000	B.1.2.2.2.2.2.1.2.1.1	0.238427947598253	.	187880001	188040000	#9191FF	1	0.375
chr2	188040001	188240000	B.1.2.2.1.1.1.1.1.2	0.304803493449782	.	188040001	188240000	#9191FF	1	0.375
chr2	188240001	188560000	B.2.1.1.1.2.1.2.2	0.203493449781659	.	188240001	188560000	#4848FF	1	0.25
chr2	188560001	188640000	B.1.2.2.2.1.2.1.1.2	0.262008733624454	.	188560001	188640000	#9191FF	1	0.375
chr2	188640001	188720000	B.1.1.1.2.1.1.2.1.1.2.1	0.504803493449782	.	188640001	188720000	#DADAFF	1	0.5
chr2	188760001	189000000	B.1.1.1.2.1.1.2.1.1.2.1	0.504803493449782	.	188760001	189000000	#DADAFF	1	0.5
chr2	189000001	189400000	B.1.2.2.2.2.2.1.2.2.2.1.1	0.235807860262009	.	189000001	189400000	#9191FF	1	0.375
chr2	189400001	189480000	B.1.1.1.2.2.2.2.2.2.2	0.462882096069869	.	189400001	189480000	#DADAFF	1	0.5
chr2	189480001	190000000	B.1.2.2.2.2.1.1.2.1.2	0.253275109170306	.	189480001	190000000	#9191FF	1	0.375
chr2	190000001	190400000	A.2.2.2.1.1.2.1.2	0.605240174672489	.	190000001	190400000	#FFDADA	1	0.625
chr2	190400001	190520000	A.2.1.1.2.2.1.1.2	0.727510917030568	.	190400001	190520000	#FF9191	1	0.75
chr2	190520001	190600000	A.2.2.1.1.1.1.1	0.656768558951965	.	190520001	190600000	#FFDADA	1	0.625
chr2	190600001	190760000	A.2.1.2.1.2.2.1.1.1.1.2	0.696069868995633	.	190600001	190760000	#FF9191	1	0.75
chr2	190760001	190840000	A.2.1.2.2.1.1.1.1.1	0.683842794759825	.	190760001	190840000	#FF9191	1	0.75
chr2	190840001	190920000	A.2.1.2.2.1.1.2.1.1	0.680349344978166	.	190840001	190920000	#FF9191	1	0.75
chr2	190920001	191280000	A.2.1.2.2.2.1.1.1	0.673362445414847	.	190920001	191280000	#FF9191	1	0.75
chr2	191280001	191360000	A.1.2.1.2.2.1.2.1.1.1.1	0.877729257641921	.	191280001	191360000	#FF4848	1	0.875
chr2	191360001	191560000	A.1.2.1.2.1.2.1.1.1.1.2.1	0.892576419213974	.	191360001	191560000	#FF4848	1	0.875
chr2	191560001	191760000	A.1.2.1.2.1.1.2.2.2.1.2	0.895196506550218	.	191560001	191760000	#FF4848	1	0.875
chr2	191760001	192160000	A.1.1.2.2.2.2.2.1.1	0.933624454148472	.	191760001	192160000	#FF0000	1	1
chr2	192160001	192360000	A.2.1.1.2.2.2.1.1.1	0.722270742358079	.	192160001	192360000	#FF9191	1	0.75
chr2	192360001	192600000	A.2.1.2.2.2.1.1.2	0.672489082969432	.	192360001	192600000	#FF9191	1	0.75
chr2	192600001	192720000	A.2.2.2.1.2.2.2.2.1.1	0.589519650655022	.	192600001	192720000	#FFDADA	1	0.625
chr2	192720001	192880000	A.2.2.2.2.2.1.2.1.2.2	0.558951965065502	.	192720001	192880000	#FFDADA	1	0.625
chr2	192880001	193200000	B.1.2.2.2.2.2.1.1.1.2	0.241048034934498	.	192880001	193200000	#9191FF	1	0.375
chr2	193200001	193320000	B.1.2.2.2.1.2.1.1.1	0.262882096069869	.	193200001	193320000	#9191FF	1	0.375
chr2	193320001	193440000	B.1.2.1.2.2.2.1.1.2	0.31528384279476	.	193320001	193440000	#9191FF	1	0.375
chr2	193440001	193640000	B.2.1.1.2.2.2.2.1.1.2	0.162445414847162	.	193440001	193640000	#4848FF	1	0.25
chr2	193640001	193840000	B.1.2.1.2.2.1.1.2.1.2.1.1	0.325764192139738	.	193640001	193840000	#9191FF	1	0.375
chr2	193840001	193960000	B.1.1.1.1.2.2.2.2.2	0.516157205240175	.	193840001	193960000	#DADAFF	1	0.5
chr2	193960001	194120000	B.2.2.1.1.2.1.2.2.2	0.0611353711790393	.	193960001	194120000	#0000FF	1	0.125
chr2	194120001	194320000	B.2.1.1.1.2.2.2.1.2	0.199126637554585	.	194120001	194320000	#4848FF	1	0.25
chr2	194320001	194400000	B.1.2.1.2.1.1.1.2	0.354585152838428	.	194320001	194400000	#9191FF	1	0.375
chr2	194400001	194480000	B.2.1.1.2.1.2.2.1.2.1	0.182532751091703	.	194400001	194480000	#4848FF	1	0.25
chr2	194480001	194600000	B.1.2.2.2.1.2.2.2.1	0.258515283842795	.	194480001	194600000	#9191FF	1	0.375
chr2	194600001	194800000	B.2.1.1.2.2.1.1.2.1	0.177292576419214	.	194600001	194800000	#4848FF	1	0.25
chr2	194800001	194960000	B.2.1.1.2.2.1.2.1.2	0.17292576419214	.	194800001	194960000	#4848FF	1	0.25
chr2	194960001	195160000	B.2.2.1.2.1.2.1.2.1.1	0.0489082969432314	.	194960001	195160000	#0000FF	1	0.125
chr2	195160001	195360000	B.1.2.2.2.2.1.1.2.2.2.1.2	0.250655021834061	.	195160001	195360000	#9191FF	1	0.375
chr2	195360001	195560000	B.2.1.1.1.1.2.2.2.1.1	0.211353711790393	.	195360001	195560000	#4848FF	1	0.25
chr2	195560001	195920000	B.2.2.1.1.2.2.2.2	0.0576419213973799	.	195560001	195920000	#0000FF	1	0.125
chr2	195920001	196040000	B.1.2.2.2.1.2.2.1.2	0.25938864628821	.	195920001	196040000	#9191FF	1	0.375
chr2	196040001	196200000	B.2.2.1.1.2.2.1.2	0.0593886462882096	.	196040001	196200000	#0000FF	1	0.125
chr2	196200001	196400000	B.2.1.1.2.1.1.1.2.1.1	0.195633187772926	.	196200001	196400000	#4848FF	1	0.25
chr2	196400001	196480000	B.1.1.1.1.2.1.1.1.1	0.529257641921397	.	196400001	196480000	#DADAFF	1	0.5
chr2	196480001	196600000	B.1.1.1.1.2.1.2.1.1	0.524890829694323	.	196480001	196600000	#DADAFF	1	0.5
chr2	196600001	196680000	B.1.1.1.1.1.2.2.2.2	0.530131004366812	.	196600001	196680000	#DADAFF	1	0.5
chr2	196680001	196960000	B.1.2.2.2.2.2.1.2.2.1	0.236681222707424	.	196680001	196960000	#9191FF	1	0.375
chr2	196960001	197200000	B.1.1.1.2.1.1.2.2.2.2.2	0.494323144104803	.	196960001	197200000	#DADAFF	1	0.5
chr2	197200001	197280000	B.1.2.1.2.1.1.1.1	0.355458515283843	.	197200001	197280000	#9191FF	1	0.375
chr2	197280001	197720000	B.2.2.1.2.2.2.1.2.2	0.0366812227074236	.	197280001	197720000	#0000FF	1	0.125
chr2	197720001	197800000	B.1.1.1.1.1.2.1.2.2.2	0.532751091703057	.	197720001	197800000	#DADAFF	1	0.5
chr2	197800001	198000000	B.1.2.2.1.1.1.2.2.1.2.2	0.298689956331878	.	197800001	198000000	#9191FF	1	0.375
chr2	198000001	198160000	B.1.1.1.1.2.2.1.1.1.1	0.521397379912664	.	198000001	198160000	#DADAFF	1	0.5
[truncated: 10,870 more rows]
