# Supplementary material for: Systematic inference and comparison of multi-scale chromatin sub-compartments connects spatial organization to cell phenotypes
Source: Nat Commun. 2021 May 10;12:2439. doi: 10.1038/s41467-021-22666-3 (PMC8110550; doi:10.1038/s41467-021-22666-3)
Supplement: Supplementary file 5 — Supplementary Dataset 2 [file 41467_2021_22666_MOESM5_ESM.zip › Supplementary_Data_1_domain_hierarchies_127HiCmaps/IMR90_lung_fibroblast_binsize=40kb.bed]

#fields: chr, pos_start, pos_end, the full compartment label describing the position in the hierachy, normalized compartment domain rank, ., pos_start, pos_end, color based on eight compartment model (A.1.1 - B.2.2), 1, eight compartment score (A.1.1 to B.2.2: 8 to 1 devided by 8)
chr1	520001	640000	B.1.1.2.2.1.1.1.1	0.42005076142132	.	520001	640000	#DADAFF	1	0.5
chr1	640001	1280000	A.1.1.2.2.1.1.2.1.1.1.1	0.846446700507614	.	640001	1280000	#FF0000	1	1
chr1	1280001	1480000	A.1.2.1.1.1.1.1.1.2	0.807106598984772	.	1280001	1480000	#FF4848	1	0.875
chr1	1480001	1840000	A.1.1.1.2.1.1.1.2.2	0.950507614213198	.	1480001	1840000	#FF0000	1	1
chr1	1840001	2120000	A.1.2.1.1.2.1.2.1	0.780456852791878	.	1840001	2120000	#FF4848	1	0.875
chr1	2120001	2320000	A.1.1.1.2.2.1.1.1	0.923857868020305	.	2120001	2320000	#FF0000	1	1
chr1	2320001	2520000	A.1.2.2.2.2.2.2.1	0.651015228426396	.	2320001	2520000	#FF4848	1	0.875
chr1	2520001	2640000	B.2.1.1.1.2.1.1.1	0.282994923857868	.	2520001	2640000	#4848FF	1	0.25
chr1	2680001	2960000	B.2.1.1.1.2.1.1.1	0.282994923857868	.	2680001	2960000	#4848FF	1	0.25
chr1	2960001	3160000	B.2.1.1.1.2.2.2.1	0.274111675126904	.	2960001	3160000	#4848FF	1	0.25
chr1	3160001	3360000	B.1.2.1.1.1.2.2.2	0.389593908629442	.	3160001	3360000	#9191FF	1	0.375
chr1	3360001	3840000	A.2.1.2.1.2.2.1.1	0.581218274111675	.	3360001	3840000	#FF9191	1	0.75
chr1	3840001	3880000	B.2.1.2.1.1.2.2.1	0.214467005076142	.	3840001	3880000	#4848FF	1	0.25
chr1	3960001	4240000	B.2.1.2.1.1.2.2.1	0.214467005076142	.	3960001	4240000	#4848FF	1	0.25
chr1	4240001	4680000	B.2.2.1.1.1.1.2.2.2	0.156091370558376	.	4240001	4680000	#0000FF	1	0.125
chr1	4680001	4840000	B.2.1.1.2.1.2.1.1	0.25761421319797	.	4680001	4840000	#4848FF	1	0.25
chr1	4840001	5080000	B.2.2.1.1.1.1.1.2.1.1	0.16751269035533	.	4840001	5080000	#0000FF	1	0.125
chr1	5080001	5280000	B.2.2.1.1.1.1.2.2.1	0.157360406091371	.	5080001	5280000	#0000FF	1	0.125
chr1	5280001	5480000	B.2.2.1.1.1.1.1.2.1.2	0.166243654822335	.	5280001	5480000	#0000FF	1	0.125
chr1	5480001	6040000	B.2.1.2.2.2.1.1.1	0.186548223350254	.	5480001	6040000	#4848FF	1	0.25
chr1	6040001	6240000	A.2.2.1.1.1.2.2.2	0.540609137055838	.	6040001	6240000	#FFDADA	1	0.625
chr1	6240001	6520000	A.1.1.1.2.2.2.1.2.2	0.91243654822335	.	6240001	6520000	#FF0000	1	1
chr1	6520001	6760000	A.1.1.1.1.1.2.1.2.2	0.989847715736041	.	6520001	6760000	#FF0000	1	1
chr1	6760001	6960000	A.1.2.1.1.1.1.2.2.2.2	0.795685279187817	.	6760001	6960000	#FF4848	1	0.875
chr1	6960001	7280000	A.2.2.1.1.2.2.1.2	0.535532994923858	.	6960001	7280000	#FFDADA	1	0.625
chr1	7280001	7720000	A.1.2.1.1.1.1.2.2.2.1.1	0.798223350253807	.	7280001	7720000	#FF4848	1	0.875
chr1	7720001	8000000	A.1.2.2.1.2.1.1.1.2	0.692893401015228	.	7720001	8000000	#FF4848	1	0.875
chr1	8000001	8440000	A.1.1.1.1.1.2.2.1.1	0.988578680203046	.	8000001	8440000	#FF0000	1	1
chr1	8440001	8920000	A.1.1.1.2.1.1.1.1.2	0.953045685279188	.	8440001	8920000	#FF0000	1	1
chr1	8920001	9160000	A.1.2.1.1.2.1.1.1.1.1	0.788071065989848	.	8920001	9160000	#FF4848	1	0.875
chr1	9160001	9640000	A.1.1.1.2.1.2.1.1.2	0.936548223350254	.	9160001	9640000	#FF0000	1	1
chr1	9640001	9960000	A.1.1.2.2.1.1.2.1.1.1.2	0.845177664974619	.	9640001	9960000	#FF0000	1	1
chr1	9960001	10280000	A.1.1.2.2.1.1.1.1.2	0.848984771573604	.	9960001	10280000	#FF0000	1	1
chr1	10280001	10520000	A.1.1.1.2.1.2.2.2.2.2	0.9251269035533	.	10280001	10520000	#FF0000	1	1
chr1	10520001	10760000	A.1.1.2.2.2.1.2.2.1	0.819796954314721	.	10520001	10760000	#FF0000	1	1
chr1	10760001	11080000	A.1.2.2.1.2.1.1.1.1.1	0.695431472081218	.	10760001	11080000	#FF4848	1	0.875
chr1	11080001	11320000	A.1.2.1.2.1.1.2.1.1.1	0.765228426395939	.	11080001	11320000	#FF4848	1	0.875
chr1	11320001	11720000	B.1.2.1.2.1.2.1.1	0.374365482233503	.	11320001	11720000	#9191FF	1	0.375
chr1	11720001	11960000	A.1.2.1.2.1.1.2.1.1.2	0.763959390862944	.	11720001	11960000	#FF4848	1	0.875
chr1	11960001	12080000	A.1.1.2.1.1.2.1.1.1.2	0.887055837563452	.	11960001	12080000	#FF0000	1	1
chr1	12080001	12320000	A.1.1.2.1.1.1.2.1.1.2	0.898477157360406	.	12080001	12320000	#FF0000	1	1
chr1	12320001	12480000	A.2.1.1.1.2.1.1.1.1	0.628172588832487	.	12320001	12480000	#FF9191	1	0.75
chr1	12480001	12720000	A.1.2.1.2.1.2.2.2.1.1	0.74492385786802	.	12480001	12720000	#FF4848	1	0.875
chr1	12720001	12960000	B.2.2.1.1.1.1.1.2.2.1	0.16497461928934	.	12720001	12960000	#0000FF	1	0.125
chr1	12960001	13080000	B.2.1.1.1.2.1.1.2	0.281725888324873	.	12960001	13080000	#4848FF	1	0.25
chr1	13120001	13240000	B.2.1.1.1.2.1.1.2	0.281725888324873	.	13120001	13240000	#4848FF	1	0.25
chr1	13320001	13400000	B.2.1.1.1.2.1.1.2	0.281725888324873	.	13320001	13400000	#4848FF	1	0.25
chr1	13480001	13520000	B.2.1.2.1.1.2.2.2	0.213197969543147	.	13480001	13520000	#4848FF	1	0.25
chr1	13680001	13720000	B.2.1.2.1.1.2.2.2	0.213197969543147	.	13680001	13720000	#4848FF	1	0.25
chr1	13760001	14000000	B.2.1.2.1.1.2.2.2	0.213197969543147	.	13760001	14000000	#4848FF	1	0.25
chr1	14000001	14160000	B.1.1.1.1.1.1.2.1	0.464467005076142	.	14000001	14160000	#DADAFF	1	0.5
chr1	14160001	14320000	B.2.2.1.1.1.1.1.2.2.2	0.163705583756345	.	14160001	14320000	#0000FF	1	0.125
chr1	14320001	14720000	B.2.2.2.2.1.1.2.1.2	0.0203045685279188	.	14320001	14720000	#0000FF	1	0.125
chr1	14720001	15040000	B.2.2.1.1.1.2.2.1.1.1	0.147208121827411	.	14720001	15040000	#0000FF	1	0.125
chr1	15040001	15240000	B.1.2.2.2.1.1.1.2	0.318527918781726	.	15040001	15240000	#9191FF	1	0.375
chr1	15240001	15440000	A.2.1.2.1.1.1.2	0.593908629441624	.	15240001	15440000	#FF9191	1	0.75
chr1	15440001	15640000	A.1.2.2.1.1.1.2.2	0.710659898477157	.	15440001	15640000	#FF4848	1	0.875
chr1	15640001	15840000	A.1.2.1.2.1.2.2.1.1	0.748730964467005	.	15640001	15840000	#FF4848	1	0.875
chr1	15840001	16080000	A.1.1.1.1.2.1.2.1.2.1.1.2	0.977157360406091	.	15840001	16080000	#FF0000	1	1
chr1	16080001	16320000	A.1.1.1.1.1.2.1.1.1	0.99492385786802	.	16080001	16320000	#FF0000	1	1
chr1	16320001	16400000	A.1.2.1.1.2.1.2.2	0.779187817258883	.	16320001	16400000	#FF4848	1	0.875
chr1	16400001	16800000	A.1.1.1.1.1.1.1.1.1	1	.	16400001	16800000	#FF0000	1	1
chr1	16800001	17240000	A.1.1.2.2.1.2.2.2.2	0.828680203045685	.	16800001	17240000	#FF0000	1	1
chr1	17240001	17600000	A.1.1.2.1.2.1.2.2.1.2	0.861675126903553	.	17240001	17600000	#FF0000	1	1
chr1	17600001	17760000	A.2.2.1.2.2.2.2.1	0.50761421319797	.	17600001	17760000	#FFDADA	1	0.625
chr1	17760001	17960000	A.2.1.1.1.2.1.1.1.2	0.626903553299492	.	17760001	17960000	#FF9191	1	0.75
chr1	17960001	18280000	B.1.2.1.2.1.2.1.2	0.373096446700508	.	17960001	18280000	#9191FF	1	0.375
chr1	18280001	18520000	B.2.2.1.1.1.2.2.1.2.2.1	0.142131979695431	.	18280001	18520000	#0000FF	1	0.125
chr1	18520001	18880000	B.2.2.1.2.2.2.2.1.1	0.0748730964467005	.	18520001	18880000	#0000FF	1	0.125
chr1	18880001	19200000	B.2.1.1.1.2.2.2.2	0.272842639593909	.	18880001	19200000	#4848FF	1	0.25
chr1	19200001	19400000	A.1.1.2.1.2.1.2.2.1.1	0.862944162436548	.	19200001	19400000	#FF0000	1	1
chr1	19400001	20000000	A.1.1.1.1.2.1.2.1.2.1.1.1	0.978426395939086	.	19400001	20000000	#FF0000	1	1
chr1	20000001	20240000	A.2.1.2.2.1.1.1	0.573604060913706	.	20000001	20240000	#FF9191	1	0.75
chr1	20240001	20440000	B.1.2.2.2.2.2.2.1	0.296954314720812	.	20240001	20440000	#9191FF	1	0.375
chr1	20440001	20840000	A.2.2.2.2.1.1.1	0.486040609137056	.	20440001	20840000	#FFDADA	1	0.625
chr1	20840001	21000000	A.1.2.1.1.1.1.2.1.2	0.802030456852792	.	20840001	21000000	#FF4848	1	0.875
chr1	21000001	21560000	A.1.1.1.1.1.2.2.1.2	0.987309644670051	.	21000001	21560000	#FF0000	1	1
chr1	21560001	21720000	A.1.2.1.1.1.1.1.1.1	0.808375634517767	.	21560001	21720000	#FF4848	1	0.875
chr1	21720001	22000000	A.1.2.1.1.2.2.1.2	0.776649746192893	.	21720001	22000000	#FF4848	1	0.875
chr1	22000001	22440000	A.1.1.2.2.2.2.1.1.1	0.817258883248731	.	22000001	22440000	#FF0000	1	1
chr1	22440001	22720000	A.2.2.2.2.1.2.1	0.483502538071066	.	22440001	22720000	#FFDADA	1	0.625
chr1	22720001	23000000	A.2.2.1.1.2.1.2	0.538071065989848	.	22720001	23000000	#FFDADA	1	0.625
chr1	23000001	23320000	A.1.2.1.1.2.1.1.2.2.1	0.782994923857868	.	23000001	23320000	#FF4848	1	0.875
chr1	23320001	23640000	A.1.1.2.2.2.2.1.1.2.2	0.814720812182741	.	23320001	23640000	#FF0000	1	1
chr1	23640001	24080000	A.1.1.2.2.1.1.2.1.2.2	0.841370558375635	.	23640001	24080000	#FF0000	1	1
chr1	24080001	24280000	A.2.1.1.2.2.1.1	0.605329949238579	.	24080001	24280000	#FF9191	1	0.75
chr1	24360001	24720000	A.2.1.1.2.2.2.1	0.601522842639594	.	24360001	24720000	#FF9191	1	0.75
chr1	24720001	25000000	A.2.1.1.2.1.1.1.2	0.610406091370558	.	24720001	25000000	#FF9191	1	0.75
chr1	25000001	25160000	A.1.1.2.2.2.2.1.2	0.813451776649746	.	25000001	25160000	#FF0000	1	1
chr1	25160001	25560000	A.2.1.1.2.2.2.2	0.600253807106599	.	25160001	25560000	#FF9191	1	0.75
chr1	25560001	25920000	A.1.2.1.1.1.1.1.2.2	0.804568527918782	.	25560001	25920000	#FF4848	1	0.875
chr1	25920001	26160000	A.1.2.1.1.1.1.1.2.1	0.805837563451777	.	25920001	26160000	#FF4848	1	0.875
chr1	26160001	26360000	A.1.2.1.1.2.1.1.1.1.2	0.786802030456853	.	26160001	26360000	#FF4848	1	0.875
chr1	26360001	26560000	A.2.1.1.2.1.1.1.1	0.611675126903553	.	26360001	26560000	#FF9191	1	0.75
chr1	26560001	26800000	A.1.2.1.1.2.1.1.1.2	0.785532994923858	.	26560001	26800000	#FF4848	1	0.875
chr1	26800001	27240000	A.1.1.2.2.2.2.2.2.2	0.809644670050761	.	26800001	27240000	#FF0000	1	1
chr1	27240001	27600000	A.1.1.2.2.2.2.1.1.2.1	0.815989847715736	.	27240001	27600000	#FF0000	1	1
chr1	27600001	28000000	A.1.1.2.2.1.1.2.1.2.1	0.842639593908629	.	27600001	28000000	#FF0000	1	1
chr1	28000001	28360000	A.1.1.1.2.1.2.1.1.1	0.937817258883249	.	28000001	28360000	#FF0000	1	1
chr1	28360001	28560000	A.1.1.1.2.1.2.1.2.1.2	0.934010152284264	.	28360001	28560000	#FF0000	1	1
chr1	28560001	29000000	A.1.1.1.1.1.1.1.1.2	0.998730964467005	.	28560001	29000000	#FF0000	1	1
chr1	29000001	29080000	A.1.1.2.1.2.1.2.1.1	0.865482233502538	.	29000001	29080000	#FF0000	1	1
chr1	29080001	29560000	A.1.1.2.1.1.1.2.1.2.2	0.893401015228426	.	29080001	29560000	#FF0000	1	1
chr1	29560001	29880000	B.1.2.2.1.2.1.2.2	0.326142131979695	.	29560001	29880000	#9191FF	1	0.375
chr1	30000001	30080000	B.1.2.2.1.2.1.2.2	0.326142131979695	.	30000001	30080000	#9191FF	1	0.375
chr1	30080001	30640000	B.2.1.2.1.1.2.1.2.2	0.215736040609137	.	30080001	30640000	#4848FF	1	0.25
chr1	30640001	30920000	B.2.2.1.1.1.2.2.1.2.1	0.143401015228426	.	30640001	30920000	#0000FF	1	0.125
chr1	30920001	31200000	B.2.1.2.1.1.2.1.2.1	0.217005076142132	.	30920001	31200000	#4848FF	1	0.25
chr1	31200001	31400000	A.1.1.2.1.1.1.2.1.1.1	0.899746192893401	.	31200001	31400000	#FF0000	1	1
chr1	31400001	31760000	A.1.1.1.2.2.2.1.2.1.1.2	0.91497461928934	.	31400001	31760000	#FF0000	1	1
chr1	31760001	32080000	A.1.1.2.2.1.2.2.2.1	0.82994923857868	.	31760001	32080000	#FF0000	1	1
chr1	32080001	32280000	A.1.1.1.2.1.2.2.1.1	0.931472081218274	.	32080001	32280000	#FF0000	1	1
chr1	32280001	32560000	A.1.1.1.2.1.2.1.2.1.1	0.935279187817259	.	32280001	32560000	#FF0000	1	1
chr1	32560001	32840000	A.1.1.1.1.1.2.2.2.2	0.983502538071066	.	32560001	32840000	#FF0000	1	1
chr1	32840001	33120000	A.1.1.2.2.2.1.1.2.2.2.2	0.822335025380711	.	32840001	33120000	#FF0000	1	1
chr1	33120001	33280000	A.1.1.1.2.1.1.2.1.2.2.2.1	0.944162436548223	.	33120001	33280000	#FF0000	1	1
chr1	33280001	33600000	A.1.1.1.1.2.1.2.1.2.1.2.1	0.975888324873096	.	33280001	33600000	#FF0000	1	1
chr1	33600001	33760000	A.1.2.1.2.2.2.1.2.2	0.720812182741117	.	33600001	33760000	#FF4848	1	0.875
chr1	33760001	33960000	A.1.2.1.2.1.2.1.1.1.2.1	0.758883248730964	.	33760001	33960000	#FF4848	1	0.875
chr1	33960001	34120000	B.2.1.1.2.1.2.1.2.2.2	0.25253807106599	.	33960001	34120000	#4848FF	1	0.25
chr1	34120001	34680000	B.2.2.2.2.1.1.1.1	0.0241116751269036	.	34120001	34680000	#0000FF	1	0.125
chr1	34680001	35240000	B.2.2.2.2.1.2.1.2	0.0152284263959391	.	34680001	35240000	#0000FF	1	0.125
chr1	35240001	35440000	B.1.2.2.1.2.1.2.1	0.32741116751269	.	35240001	35440000	#9191FF	1	0.375
chr1	35440001	35640000	A.2.1.2.1.2.2.1.2.1	0.57994923857868	.	35440001	35640000	#FF9191	1	0.75
chr1	35640001	35800000	A.1.2.1.2.2.2.2.2.1	0.717005076142132	.	35640001	35800000	#FF4848	1	0.875
chr1	35800001	36040000	A.1.1.2.1.1.1.2.1.2.1.2.2	0.894670050761421	.	35800001	36040000	#FF0000	1	1
chr1	36040001	36320000	A.1.2.1.2.1.1.2.1.2	0.762690355329949	.	36040001	36320000	#FF4848	1	0.875
chr1	36320001	36560000	A.1.1.2.1.2.1.2.1.2	0.864213197969543	.	36320001	36560000	#FF0000	1	1
chr1	36560001	36920000	A.1.1.1.1.2.1.2.1.2.2	0.973350253807107	.	36560001	36920000	#FF0000	1	1
chr1	36920001	37560000	B.2.1.2.2.2.1.1.2.1	0.185279187817259	.	36920001	37560000	#4848FF	1	0.25
chr1	37560001	37720000	B.2.2.1.1.1.2.2.1.2.2.2	0.140862944162437	.	37560001	37720000	#0000FF	1	0.125
chr1	37720001	37920000	B.2.1.2.1.1.2.1.1	0.218274111675127	.	37720001	37920000	#4848FF	1	0.25
chr1	37920001	38080000	A.1.2.2.2.1.2.2.1	0.66751269035533	.	37920001	38080000	#FF4848	1	0.875
chr1	38080001	38280000	B.1.1.2.1.2.2.1	0.42258883248731	.	38080001	38280000	#DADAFF	1	0.5
chr1	38280001	38480000	A.1.2.1.2.1.2.2.2.1.2	0.743654822335025	.	38280001	38480000	#FF4848	1	0.875
chr1	38480001	38760000	B.2.1.1.1.1.1.1	0.294416243654822	.	38480001	38760000	#4848FF	1	0.25
chr1	38760001	39280000	B.2.2.2.1.1.1.2.1.1	0.0609137055837563	.	38760001	39280000	#0000FF	1	0.125
chr1	39280001	39480000	A.2.1.1.1.1.1.2.2.2	0.640862944162436	.	39280001	39480000	#FF9191	1	0.75
chr1	39480001	39720000	A.1.1.1.1.2.1.2.1.2.1.2.2	0.974619289340102	.	39480001	39720000	#FF0000	1	1
chr1	39720001	40040000	A.1.1.1.1.1.2.1.2.1	0.991116751269036	.	39720001	40040000	#FF0000	1	1
chr1	40040001	40240000	A.1.2.1.1.1.2.1.2.1	0.793147208121827	.	40040001	40240000	#FF4848	1	0.875
chr1	40240001	40520000	A.1.1.1.2.1.1.2.2.2.1	0.940355329949239	.	40240001	40520000	#FF0000	1	1
chr1	40520001	40960000	A.1.1.1.2.1.1.2.2.2.2	0.939086294416244	.	40520001	40960000	#FF0000	1	1
chr1	40960001	41160000	A.2.1.2.2.1.1.2.2	0.571065989847716	.	40960001	41160000	#FF9191	1	0.75
chr1	41160001	41280000	A.1.2.1.1.1.2.1.2.2	0.791878172588833	.	41160001	41280000	#FF4848	1	0.875
chr1	41280001	41480000	A.1.2.1.1.1.2.1.1	0.794416243654822	.	41280001	41480000	#FF4848	1	0.875
chr1	41480001	41720000	A.1.2.1.2.1.1.2.2	0.761421319796954	.	41480001	41720000	#FF4848	1	0.875
chr1	41720001	41960000	A.2.2.1.2.2.2.2.2	0.506345177664975	.	41720001	41960000	#FFDADA	1	0.625
chr1	41960001	42240000	A.2.1.1.1.1.1.2.1	0.643401015228426	.	41960001	42240000	#FF9191	1	0.75
chr1	42240001	42400000	A.2.2.2.2.1.1.2	0.484771573604061	.	42240001	42400000	#FFDADA	1	0.625
chr1	42400001	42640000	B.2.1.1.2.1.2.1.2.1.1	0.256345177664975	.	42400001	42640000	#4848FF	1	0.25
chr1	42640001	42800000	A.2.2.1.2.2.1.1.2.2	0.517766497461929	.	42640001	42800000	#FFDADA	1	0.625
chr1	42800001	43120000	B.2.1.1.2.1.2.1.2.1.2	0.25507614213198	.	42800001	43120000	#4848FF	1	0.25
chr1	43120001	43320000	A.1.2.2.2.2.2.1.1	0.653553299492386	.	43120001	43320000	#FF4848	1	0.875
chr1	43320001	43640000	A.1.2.2.1.2.2.1.1.2	0.684010152284264	.	43320001	43640000	#FF4848	1	0.875
chr1	43640001	43880000	A.1.2.1.1.1.1.2.1.1	0.803299492385787	.	43640001	43880000	#FF4848	1	0.875
chr1	43880001	44160000	A.1.1.1.2.1.2.2.1.2.1	0.930203045685279	.	43880001	44160000	#FF0000	1	1
chr1	44160001	44520000	A.1.1.1.2.1.1.2.1.1.1	0.949238578680203	.	44160001	44520000	#FF0000	1	1
chr1	44520001	44680000	A.2.2.2.2.1.2.2	0.482233502538071	.	44520001	44680000	#FFDADA	1	0.625
chr1	44680001	44840000	A.2.2.1.1.2.1.1	0.539340101522843	.	44680001	44840000	#FFDADA	1	0.625
chr1	44840001	45080000	B.1.1.2.2.1.1.1.2	0.418781725888325	.	44840001	45080000	#DADAFF	1	0.5
chr1	45080001	45480000	A.1.1.1.2.2.2.1.2.1.1.1	0.916243654822335	.	45080001	45480000	#FF0000	1	1
chr1	45480001	45720000	B.1.2.2.2.2.2.2.2	0.295685279187817	.	45480001	45720000	#9191FF	1	0.375
chr1	45720001	45960000	A.2.2.1.2.2.2.1	0.508883248730964	.	45720001	45960000	#FFDADA	1	0.625
chr1	45960001	46440000	A.1.1.1.1.2.1.2.2.2.2	0.969543147208122	.	45960001	46440000	#FF0000	1	1
chr1	46440001	46800000	A.1.1.1.1.2.1.2.2.2.1	0.970812182741117	.	46440001	46800000	#FF0000	1	1
chr1	46800001	47200000	A.1.2.2.1.1.1.2.1	0.711928934010152	.	46800001	47200000	#FF4848	1	0.875
chr1	47200001	47680000	B.2.2.2.2.1.1.1.2	0.0228426395939086	.	47200001	47680000	#0000FF	1	0.125
chr1	47680001	47920000	A.2.1.2.1.2.2.1.2.2	0.578680203045685	.	47680001	47920000	#FF9191	1	0.75
chr1	47920001	48240000	B.2.1.2.2.2.1.1.2.2	0.184010152284264	.	47920001	48240000	#4848FF	1	0.25
chr1	48240001	48560000	B.2.2.1.1.1.2.2.2.1.2	0.138324873096447	.	48240001	48560000	#0000FF	1	0.125
chr1	48560001	48760000	B.2.2.1.2.2.1.1.2.2.1.1	0.0901015228426396	.	48560001	48760000	#0000FF	1	0.125
chr1	48760001	49000000	B.2.1.2.1.1.1.1.1.1.2	0.228426395939086	.	48760001	49000000	#4848FF	1	0.25
chr1	49000001	49280000	B.2.2.1.2.2.1.2.1.1	0.0862944162436548	.	49000001	49280000	#0000FF	1	0.125
chr1	49280001	49560000	B.2.2.2.2.1.1.2.1.1	0.0215736040609137	.	49280001	49560000	#0000FF	1	0.125
chr1	49560001	50080000	B.2.2.2.2.1.2.1.1.2	0.016497461928934	.	49560001	50080000	#0000FF	1	0.125
chr1	50080001	50560000	B.2.2.2.2.1.1.2.2	0.0190355329949239	.	50080001	50560000	#0000FF	1	0.125
chr1	50560001	50800000	B.2.2.1.2.2.2.2.1.2	0.0736040609137056	.	50560001	50800000	#0000FF	1	0.125
chr1	50800001	51200000	B.1.1.1.2.2.2.2	0.435279187817259	.	50800001	51200000	#DADAFF	1	0.5
chr1	51200001	51480000	A.2.2.1.2.2.1.1.2.1.1	0.520304568527919	.	51200001	51480000	#FFDADA	1	0.625
chr1	51480001	51680000	B.1.2.1.2.1.2.2.1.2.1	0.368020304568528	.	51480001	51680000	#9191FF	1	0.375
chr1	51680001	52080000	A.1.1.1.2.2.2.1.1	0.91751269035533	.	51680001	52080000	#FF0000	1	1
chr1	52080001	52280000	A.1.1.1.1.2.2.1.2.2	0.963197969543147	.	52080001	52280000	#FF0000	1	1
chr1	52280001	52520000	A.1.1.1.1.1.2.1.1.2.2	0.99238578680203	.	52280001	52520000	#FF0000	1	1
chr1	52520001	52840000	A.1.1.2.2.1.2.1.1.2.2	0.836294416243655	.	52520001	52840000	#FF0000	1	1
chr1	52840001	53160000	A.1.1.2.2.1.2.1.2.2	0.833756345177665	.	52840001	53160000	#FF0000	1	1
chr1	53160001	53480000	A.1.1.2.2.2.1.1.2.2.1	0.8248730964467	.	53160001	53480000	#FF0000	1	1
chr1	53480001	53720000	A.1.1.2.2.1.2.1.2.1	0.83502538071066	.	53480001	53720000	#FF0000	1	1
chr1	53720001	53920000	A.1.2.1.1.2.2.2	0.775380710659898	.	53720001	53920000	#FF4848	1	0.875
chr1	53920001	54280000	A.1.1.2.2.1.2.1.1.1	0.838832487309645	.	53920001	54280000	#FF0000	1	1
chr1	54280001	54520000	A.1.1.2.2.1.2.1.1.2.1	0.83756345177665	.	54280001	54520000	#FF0000	1	1
chr1	54520001	54680000	A.1.2.1.1.1.1.2.2.2.1.2	0.796954314720812	.	54520001	54680000	#FF4848	1	0.875
chr1	54680001	54880000	A.1.1.1.2.1.2.2.1.2.2	0.928934010152284	.	54680001	54880000	#FF0000	1	1
chr1	54880001	55040000	A.1.2.2.1.2.1.1.1.1.2	0.694162436548223	.	54880001	55040000	#FF4848	1	0.875
chr1	55040001	55320000	A.1.2.2.1.2.1.1.2	0.691624365482233	.	55040001	55320000	#FF4848	1	0.875
chr1	55320001	55560000	A.1.1.2.2.2.1.1.1	0.82741116751269	.	55320001	55560000	#FF0000	1	1
chr1	55560001	55720000	A.1.1.2.1.1.2.2.2	0.873096446700508	.	55560001	55720000	#FF0000	1	1
chr1	55720001	56400000	A.1.1.1.1.2.2.2.2.2	0.955583756345178	.	55720001	56400000	#FF0000	1	1
chr1	56400001	56640000	A.1.2.1.2.2.2.1.1.1	0.724619289340102	.	56400001	56640000	#FF4848	1	0.875
chr1	56640001	57120000	A.1.2.1.2.1.2.2.1.2.1	0.74746192893401	.	56640001	57120000	#FF4848	1	0.875
chr1	57120001	57320000	A.2.2.1.2.2.1.1.2.1.2	0.519035532994924	.	57120001	57320000	#FFDADA	1	0.625
chr1	57320001	58000000	B.2.2.1.1.1.2.2.2.1.1	0.139593908629442	.	57320001	58000000	#0000FF	1	0.125
chr1	58000001	58320000	B.2.2.2.1.1.1.2.1.2	0.0596446700507614	.	58000001	58320000	#0000FF	1	0.125
chr1	58320001	58640000	B.2.2.2.1.1.2.2.2.2.1	0.0456852791878173	.	58320001	58640000	#0000FF	1	0.125
chr1	58640001	58960000	B.2.2.1.2.2.2.2.2.2	0.0685279187817259	.	58640001	58960000	#0000FF	1	0.125
chr1	58960001	59200000	A.2.2.2.1.1.1.2.2.2	0.496192893401015	.	58960001	59200000	#FFDADA	1	0.625
chr1	59200001	59360000	A.1.2.1.2.1.2.1.1.1.2.2.1	0.75761421319797	.	59200001	59360000	#FF4848	1	0.875
chr1	59360001	59640000	A.1.2.1.2.1.2.1.1.1.2.2.2	0.756345177664975	.	59360001	59640000	#FF4848	1	0.875
chr1	59640001	60240000	A.1.2.1.2.2.2.1.2.1	0.722081218274112	.	59640001	60240000	#FF4848	1	0.875
chr1	60240001	60440000	B.2.1.2.1.1.1.1.1.2	0.227157360406091	.	60240001	60440000	#4848FF	1	0.25
chr1	60440001	60800000	B.2.2.2.1.1.2.2.1	0.049492385786802	.	60440001	60800000	#0000FF	1	0.125
chr1	60800001	61280000	B.2.2.2.2.1.2.2	0.0139593908629442	.	60800001	61280000	#0000FF	1	0.125
chr1	61280001	61520000	B.2.1.2.2.2.1.2.2.1.1	0.180203045685279	.	61280001	61520000	#4848FF	1	0.25
chr1	61520001	61920000	B.1.2.2.2.1.1.2	0.317258883248731	.	61520001	61920000	#9191FF	1	0.375
chr1	61920001	62120000	B.2.1.2.2.2.1.2.2.2	0.177664974619289	.	61920001	62120000	#4848FF	1	0.25
chr1	62120001	62360000	B.1.2.1.1.2.2.2	0.378172588832487	.	62120001	62360000	#9191FF	1	0.375
chr1	62360001	62560000	B.2.2.1.2.2.1.1.2.2.1.2	0.0888324873096447	.	62360001	62560000	#0000FF	1	0.125
chr1	62560001	62640000	B.2.1.1.1.2.2.1.1	0.279187817258883	.	62560001	62640000	#4848FF	1	0.25
chr1	62640001	62880000	B.2.2.1.1.1.2.2.2.2.1	0.137055837563452	.	62640001	62880000	#0000FF	1	0.125
chr1	62880001	63200000	A.1.2.2.2.1.1.1	0.678934010152284	.	62880001	63200000	#FF4848	1	0.875
chr1	63200001	63760000	B.2.2.1.2.2.1.2.2.2	0.0799492385786802	.	63200001	63760000	#0000FF	1	0.125
chr1	63760001	64040000	A.2.2.2.2.2.1.2.1	0.478426395939086	.	63760001	64040000	#FFDADA	1	0.625
chr1	64040001	64720000	A.2.1.1.1.2.1.1.2.1	0.625634517766497	.	64040001	64720000	#FF9191	1	0.75
chr1	64720001	64920000	B.2.1.2.1.1.1.1.2.2.1	0.224619289340102	.	64720001	64920000	#4848FF	1	0.25
chr1	64920001	65080000	B.1.2.1.2.1.2.2.1.1.2.1	0.370558375634518	.	64920001	65080000	#9191FF	1	0.375
chr1	65080001	65320000	B.1.2.2.1.2.1.1.1.1	0.33248730964467	.	65080001	65320000	#9191FF	1	0.375
chr1	65320001	65480000	A.2.1.2.1.1.1.1.1.1	0.598984771573604	.	65320001	65480000	#FF9191	1	0.75
chr1	65480001	65720000	B.1.2.2.2.1.1.1.1	0.319796954314721	.	65480001	65720000	#9191FF	1	0.375
chr1	65720001	65880000	B.2.1.2.1.1.1.1.2.2.2	0.223350253807107	.	65720001	65880000	#4848FF	1	0.25
chr1	65880001	66000000	B.1.2.1.2.1.2.2.1.1.2.2	0.369289340101523	.	65880001	66000000	#9191FF	1	0.375
chr1	66000001	66240000	B.2.1.2.1.1.1.1.2.1	0.225888324873096	.	66000001	66240000	#4848FF	1	0.25
chr1	66240001	66440000	A.2.2.2.1.1.1.2.1.2.1	0.501269035532995	.	66240001	66440000	#FFDADA	1	0.625
chr1	66440001	66720000	B.2.1.2.1.1.1.2.2.2	0.219543147208122	.	66440001	66720000	#4848FF	1	0.25
chr1	66720001	67000000	A.1.2.1.2.1.2.2.1.2.2	0.746192893401015	.	66720001	67000000	#FF4848	1	0.875
chr1	67000001	67200000	A.1.2.1.2.1.2.1.1.2.1.2	0.753807106598985	.	67000001	67200000	#FF4848	1	0.875
chr1	67200001	67360000	B.1.2.1.1.1.2.1.2	0.393401015228426	.	67200001	67360000	#9191FF	1	0.375
chr1	67360001	67520000	A.1.2.2.2.2.2.2.2	0.649746192893401	.	67360001	67520000	#FF4848	1	0.875
chr1	67520001	67800000	B.1.2.1.2.1.2.2.1.2.2	0.366751269035533	.	67520001	67800000	#9191FF	1	0.375
chr1	67800001	68000000	A.2.2.1.2.2.1.2.1.2	0.513959390862944	.	67800001	68000000	#FFDADA	1	0.625
chr1	68000001	68320000	A.1.2.1.2.1.2.1.1.1.1	0.760152284263959	.	68000001	68320000	#FF4848	1	0.875
chr1	68320001	68600000	A.2.1.1.1.2.1.2.1.2.1	0.621827411167513	.	68320001	68600000	#FF9191	1	0.75
chr1	68600001	68720000	A.1.2.1.2.2.2.1.1.2	0.723350253807107	.	68600001	68720000	#FF4848	1	0.875
chr1	68720001	68960000	A.2.1.2.1.1.1.1.2.2	0.595177664974619	.	68720001	68960000	#FF9191	1	0.75
chr1	68960001	69600000	B.2.2.2.2.1.2.1.1.1	0.0177664974619289	.	68960001	69600000	#0000FF	1	0.125
chr1	69600001	69920000	B.2.2.2.1.1.2.2.2.2.2	0.0444162436548223	.	69600001	69920000	#0000FF	1	0.125
chr1	69920001	70240000	B.2.2.1.1.1.2.1.2.1.2	0.151015228426396	.	69920001	70240000	#0000FF	1	0.125
chr1	70240001	70640000	B.2.1.2.1.1.1.1.1.1.1	0.229695431472081	.	70240001	70640000	#4848FF	1	0.25
chr1	70640001	70840000	A.2.1.1.1.2.1.1.2.2	0.624365482233503	.	70640001	70840000	#FF9191	1	0.75
chr1	70840001	71000000	B.1.2.1.2.1.2.2.2.2.2	0.362944162436548	.	70840001	71000000	#9191FF	1	0.375
chr1	71000001	71560000	B.2.2.2.1.1.2.1.1.2	0.0545685279187817	.	71000001	71560000	#0000FF	1	0.125
chr1	71560001	71760000	B.2.1.2.2.2.2.1.1	0.176395939086294	.	71560001	71760000	#4848FF	1	0.25
chr1	71760001	72000000	B.2.1.1.2.1.2.2.1.2.2	0.248730964467005	.	71760001	72000000	#4848FF	1	0.25
chr1	72000001	72160000	B.1.1.2.1.2.1.1.2.1	0.427664974619289	.	72000001	72160000	#DADAFF	1	0.5
chr1	72160001	72800000	B.1.1.2.2.2.2.2	0.403553299492386	.	72160001	72800000	#DADAFF	1	0.5
chr1	72800001	73120000	B.2.1.1.2.1.1.1.1.2.1	0.270304568527919	.	72800001	73120000	#4848FF	1	0.25
chr1	73120001	73480000	B.2.2.1.1.1.1.2.1.2.1	0.15989847715736	.	73120001	73480000	#0000FF	1	0.125
chr1	73480001	73680000	B.2.2.1.1.1.1.1.1	0.168781725888325	.	73480001	73680000	#0000FF	1	0.125
chr1	73680001	74600000	B.2.2.2.1.1.1.1.1.1.1	0.067258883248731	.	73680001	74600000	#0000FF	1	0.125
chr1	74600001	74920000	B.1.1.2.2.2.2.1	0.404822335025381	.	74600001	74920000	#DADAFF	1	0.5
chr1	74920001	75200000	B.2.1.1.2.1.1.1.1.2.2	0.269035532994924	.	74920001	75200000	#4848FF	1	0.25
chr1	75200001	75560000	B.2.2.1.2.2.1.1.1.2	0.0926395939086294	.	75200001	75560000	#0000FF	1	0.125
chr1	75560001	75720000	B.2.2.1.1.1.1.2.1.1.1	0.16243654822335	.	75560001	75720000	#0000FF	1	0.125
chr1	75720001	76160000	B.2.2.2.1.1.2.1.1.1	0.0558375634517767	.	75720001	76160000	#0000FF	1	0.125
chr1	76160001	76280000	B.1.1.2.1.2.1.2.2	0.423857868020305	.	76160001	76280000	#DADAFF	1	0.5
chr1	76280001	76560000	B.2.1.1.2.1.1.2.2.1	0.262690355329949	.	76280001	76560000	#4848FF	1	0.25
chr1	76560001	76760000	B.2.1.2.2.2.1.2.2.1.2	0.178934010152284	.	76560001	76760000	#4848FF	1	0.25
chr1	76760001	77320000	B.2.2.2.1.1.1.2.2.1	0.0583756345177665	.	76760001	77320000	#0000FF	1	0.125
chr1	77320001	77600000	B.2.1.2.1.1.1.2.2.1	0.220812182741117	.	77320001	77600000	#4848FF	1	0.25
chr1	77600001	78000000	A.1.2.2.2.1.2.1.1.1	0.673857868020305	.	77600001	78000000	#FF4848	1	0.875
chr1	78000001	78200000	A.1.1.2.1.2.1.1.2	0.866751269035533	.	78000001	78200000	#FF0000	1	1
chr1	78200001	78600000	A.1.1.1.1.2.2.2.2.1	0.956852791878173	.	78200001	78600000	#FF0000	1	1
chr1	78600001	78840000	A.2.1.2.1.1.1.1.1.2	0.597715736040609	.	78600001	78840000	#FF9191	1	0.75
chr1	78840001	79160000	A.2.2.2.1.1.1.2.1.2.2.1	0.5	.	78840001	79160000	#FFDADA	1	0.625
chr1	79160001	79360000	B.1.1.1.1.1.2.1.1.1	0.461928934010152	.	79160001	79360000	#DADAFF	1	0.5
chr1	79360001	79640000	A.2.2.2.1.1.1.2.1.1.2	0.50253807106599	.	79360001	79640000	#FFDADA	1	0.625
chr1	79640001	79840000	B.1.1.1.1.1.2.1.1.2.2	0.459390862944162	.	79640001	79840000	#DADAFF	1	0.5
chr1	79840001	80080000	B.2.1.1.2.1.1.1.1.1	0.271573604060914	.	79840001	80080000	#4848FF	1	0.25
chr1	80080001	80240000	B.1.2.2.1.2.2.2.1.1	0.323604060913706	.	80080001	80240000	#9191FF	1	0.375
chr1	80240001	80400000	B.1.1.1.2.2.1.2.2	0.437817258883249	.	80240001	80400000	#DADAFF	1	0.5
chr1	80400001	80600000	B.1.2.2.2.1.2.2.2	0.312182741116751	.	80400001	80600000	#9191FF	1	0.375
chr1	80600001	81040000	B.2.1.1.2.1.2.2.1.1	0.251269035532995	.	80600001	81040000	#4848FF	1	0.25
chr1	81040001	81280000	B.2.1.2.1.1.1.2.1	0.222081218274112	.	81040001	81280000	#4848FF	1	0.25
chr1	81280001	81520000	B.1.2.2.1.2.2.2.1.2	0.322335025380711	.	81280001	81520000	#9191FF	1	0.375
chr1	81520001	81680000	A.2.2.1.2.2.1.2.2.1.1	0.512690355329949	.	81520001	81680000	#FFDADA	1	0.625
chr1	81680001	82040000	B.1.2.2.2.1.2.2.1.1	0.314720812182741	.	81680001	82040000	#9191FF	1	0.375
chr1	82040001	82240000	B.1.1.2.2.2.1.1.1	0.411167512690355	.	82040001	82240000	#DADAFF	1	0.5
chr1	82240001	82480000	B.1.2.1.2.1.2.2.2.2.1	0.364213197969543	.	82240001	82480000	#9191FF	1	0.375
chr1	82480001	82960000	B.2.2.2.1.1.1.1.2.1	0.0634517766497462	.	82480001	82960000	#0000FF	1	0.125
chr1	82960001	83360000	B.2.2.1.2.2.2.1.2.2	0.0761421319796954	.	82960001	83360000	#0000FF	1	0.125
chr1	83360001	83640000	B.2.2.2.1.1.1.1.1.1.2	0.065989847715736	.	83360001	83640000	#0000FF	1	0.125
chr1	83640001	83880000	B.2.1.2.2.2.2.1.2.2.2	0.171319796954315	.	83640001	83880000	#4848FF	1	0.25
chr1	83880001	84360000	B.2.2.1.2.2.2.2.2.1.2	0.0697969543147208	.	83880001	84360000	#0000FF	1	0.125
chr1	84360001	84560000	A.2.1.2.1.2.2.2.2	0.5748730964467	.	84360001	84560000	#FF9191	1	0.75
chr1	84560001	84880000	A.1.2.2.1.1.1.1.1	0.714467005076142	.	84560001	84880000	#FF4848	1	0.875
chr1	84880001	84960000	A.2.1.1.1.1.1.1.2	0.644670050761421	.	84880001	84960000	#FF9191	1	0.75
chr1	84960001	85240000	A.1.2.1.2.1.2.1.1.2.2.2	0.751269035532995	.	84960001	85240000	#FF4848	1	0.875
chr1	85240001	85560000	A.2.1.2.2.2.1.2.2.2	0.559644670050761	.	85240001	85560000	#FF9191	1	0.75
chr1	85560001	85720000	A.1.2.1.2.2.2.2.1.2	0.718274111675127	.	85560001	85720000	#FF4848	1	0.875
chr1	85720001	85960000	A.1.1.1.2.2.2.1.2.1.2	0.913705583756345	.	85720001	85960000	#FF0000	1	1
chr1	85960001	86080000	A.1.1.2.1.1.1.1.1.2	0.908629441624365	.	85960001	86080000	#FF0000	1	1
chr1	86080001	86160000	A.1.2.1.1.1.2.2.2	0.789340101522843	.	86080001	86160000	#FF4848	1	0.875
chr1	86160001	86360000	A.1.2.2.1.2.2.1.2	0.682741116751269	.	86160001	86360000	#FF4848	1	0.875
chr1	86360001	86680000	A.1.2.2.1.1.2.2.2.1	0.697969543147208	.	86360001	86680000	#FF4848	1	0.875
chr1	86680001	86880000	A.2.2.2.1.1.1.2.1.2.2.2	0.498730964467005	.	86680001	86880000	#FFDADA	1	0.625
chr1	86880001	87160000	B.2.1.1.2.1.1.1.2.1.1	0.267766497461929	.	86880001	87160000	#4848FF	1	0.25
chr1	87160001	87440000	A.1.2.2.2.1.2.1.2.2	0.668781725888325	.	87160001	87440000	#FF4848	1	0.875
chr1	87440001	87560000	A.2.2.2.1.1.1.2.1.1.1	0.503807106598985	.	87440001	87560000	#FFDADA	1	0.625
chr1	87560001	87760000	B.1.1.2.1.2.1.2.1	0.4251269035533	.	87560001	87760000	#DADAFF	1	0.5
chr1	87760001	88200000	B.1.1.2.1.2.1.1.1	0.428934010152284	.	87760001	88200000	#DADAFF	1	0.5
chr1	88200001	88520000	B.1.1.1.1.1.2.1.1.2.1	0.460659898477157	.	88200001	88520000	#DADAFF	1	0.5
chr1	88520001	88800000	B.2.1.2.2.2.1.2.1.2	0.181472081218274	.	88520001	88800000	#4848FF	1	0.25
chr1	88800001	89120000	B.2.2.1.1.1.2.1.2.2.1	0.149746192893401	.	88800001	89120000	#0000FF	1	0.125
chr1	89120001	89360000	A.2.1.2.1.1.1.1.2.1	0.596446700507614	.	89120001	89360000	#FF9191	1	0.75
chr1	89360001	89560000	B.1.1.1.2.2.2.1	0.436548223350254	.	89360001	89560000	#DADAFF	1	0.5
chr1	89560001	90080000	B.2.2.1.2.2.1.2.1.2.1.1	0.0850253807106599	.	89560001	90080000	#0000FF	1	0.125
chr1	90080001	90280000	A.2.2.1.1.1.2.1.1	0.544416243654822	.	90080001	90280000	#FFDADA	1	0.625
chr1	90280001	90480000	A.1.2.1.2.1.2.2.2.2	0.74238578680203	.	90280001	90480000	#FF4848	1	0.875
chr1	90480001	90960000	B.2.2.2.1.1.1.2.2.2	0.0571065989847716	.	90480001	90960000	#0000FF	1	0.125
chr1	90960001	91360000	B.2.2.1.2.2.1.2.1.2.1.2	0.083756345177665	.	90960001	91360000	#0000FF	1	0.125
chr1	91360001	91520000	B.1.1.1.2.2.1.1	0.440355329949239	.	91360001	91520000	#DADAFF	1	0.5
chr1	91520001	91720000	B.2.2.1.1.1.2.1.2.2.2	0.148477157360406	.	91520001	91720000	#0000FF	1	0.125
chr1	91720001	91960000	B.2.1.1.2.1.2.2.1.2.1	0.25	.	91720001	91960000	#4848FF	1	0.25
chr1	91960001	92160000	A.1.2.1.2.1.2.1.1.2.1.1	0.75507614213198	.	91960001	92160000	#FF4848	1	0.875
chr1	92160001	92400000	A.1.1.2.1.1.1.2.2.2.1	0.890862944162436	.	92160001	92400000	#FF0000	1	1
chr1	92400001	92760000	A.2.1.1.1.2.1.2.1.1	0.623096446700508	.	92400001	92760000	#FF9191	1	0.75
chr1	92760001	93200000	A.1.2.1.2.2.2.2.1.1	0.719543147208122	.	92760001	93200000	#FF4848	1	0.875
chr1	93200001	93520000	A.1.1.2.1.1.2.1.2.1	0.879441624365482	.	93200001	93520000	#FF0000	1	1
chr1	93520001	93680000	A.1.2.1.1.1.1.2.2.1.1	0.800761421319797	.	93520001	93680000	#FF4848	1	0.875
chr1	93680001	94040000	A.1.1.2.2.1.2.2.1.2	0.831218274111675	.	93680001	94040000	#FF0000	1	1
chr1	94040001	94360000	A.1.1.1.2.1.1.2.1.1.2	0.947969543147208	.	94040001	94360000	#FF0000	1	1
chr1	94360001	94920000	A.1.1.1.2.1.1.2.2.1	0.941624365482233	.	94360001	94920000	#FF0000	1	1
chr1	94920001	95280000	A.1.1.1.1.2.2.1.1.2.2	0.965736040609137	.	94920001	95280000	#FF0000	1	1
chr1	95280001	95560000	A.1.1.2.1.1.1.2.2.1	0.892131979695431	.	95280001	95560000	#FF0000	1	1
chr1	95560001	95720000	B.1.1.2.2.2.1.1.2.2.2	0.407360406091371	.	95560001	95720000	#DADAFF	1	0.5
chr1	95720001	95960000	B.2.2.1.2.2.1.1.2.2.2	0.0875634517766497	.	95720001	95960000	#0000FF	1	0.125
chr1	95960001	96360000	B.2.2.2.1.1.1.1.2.2	0.0621827411167513	.	95960001	96360000	#0000FF	1	0.125
chr1	96360001	96680000	B.2.2.1.1.1.1.2.1.2.2	0.158629441624365	.	96360001	96680000	#0000FF	1	0.125
chr1	96680001	96880000	A.2.2.2.2.2.1.1.1	0.480964467005076	.	96680001	96880000	#FFDADA	1	0.625
chr1	96880001	97040000	B.1.1.1.2.2.1.2.1	0.439086294416244	.	96880001	97040000	#DADAFF	1	0.5
chr1	97040001	97200000	B.1.2.1.1.1.2.1.1.2	0.394670050761421	.	97040001	97200000	#9191FF	1	0.375
chr1	97200001	97360000	A.2.1.1.1.2.1.2.1.2.2	0.620558375634518	.	97200001	97360000	#FF9191	1	0.75
chr1	97360001	97600000	A.2.2.1.1.1.2.1.2	0.543147208121827	.	97360001	97600000	#FFDADA	1	0.625
chr1	97600001	97760000	A.2.1.2.2.2.1.2.2.1	0.560913705583756	.	97600001	97760000	#FF9191	1	0.75
chr1	97760001	98320000	A.2.1.1.1.1.1.1.1.2.1	0.647208121827411	.	97760001	98320000	#FF9191	1	0.75
chr1	98320001	98560000	A.1.2.2.2.1.2.1.2.1.1	0.671319796954315	.	98320001	98560000	#FF4848	1	0.875
chr1	98560001	98960000	A.2.1.1.1.2.1.2.2	0.619289340101523	.	98560001	98960000	#FF9191	1	0.75
chr1	98960001	99120000	B.2.1.1.1.2.2.1.2.2.1	0.276649746192893	.	98960001	99120000	#4848FF	1	0.25
chr1	99120001	99360000	B.1.2.2.2.1.2.2.1.2	0.313451776649746	.	99120001	99360000	#9191FF	1	0.375
chr1	99360001	99480000	B.1.1.2.2.2.1.1.2.2.1	0.408629441624365	.	99360001	99480000	#DADAFF	1	0.5
chr1	99480001	99600000	B.2.1.1.2.1.2.2.2	0.24746192893401	.	99480001	99600000	#4848FF	1	0.25
chr1	99600001	99760000	B.2.1.1.1.2.2.1.2.1	0.277918781725888	.	99600001	99760000	#4848FF	1	0.25
chr1	99760001	99920000	B.2.1.1.2.1.1.1.2.2	0.265228426395939	.	99760001	99920000	#4848FF	1	0.25
chr1	99920001	100240000	A.2.2.1.2.2.1.2.2.1.2	0.511421319796954	.	99920001	100240000	#FFDADA	1	0.625
chr1	100240001	100480000	A.2.2.1.2.2.1.2.1.1.2	0.515228426395939	.	100240001	100480000	#FFDADA	1	0.625
chr1	100480001	100600000	A.1.2.2.2.1.2.1.2.1.2	0.67005076142132	.	100480001	100600000	#FF4848	1	0.875
chr1	100600001	100880000	A.2.1.1.1.1.1.1.1.2.2	0.645939086294416	.	100600001	100880000	#FF9191	1	0.75
chr1	100880001	101080000	A.2.1.1.1.1.1.1.1.1	0.648477157360406	.	100880001	101080000	#FF9191	1	0.75
chr1	101080001	101360000	A.1.2.1.2.1.2.1.1.2.2.1	0.75253807106599	.	101080001	101360000	#FF4848	1	0.875
chr1	101360001	101760000	A.1.2.2.2.1.2.2.2.2	0.66497461928934	.	101360001	101760000	#FF4848	1	0.875
chr1	101760001	102280000	B.2.2.1.2.2.2.2.2.1.1.2	0.0710659898477157	.	101760001	102280000	#0000FF	1	0.125
chr1	102280001	102440000	B.2.1.2.2.2.2.1.2.2.1	0.17258883248731	.	102280001	102440000	#4848FF	1	0.25
chr1	102440001	103000000	B.2.2.2.1.1.2.1.2.2.1	0.0520304568527919	.	102440001	103000000	#0000FF	1	0.125
chr1	103000001	103280000	B.2.1.2.2.2.2.1.2.1.2	0.173857868020305	.	103000001	103280000	#4848FF	1	0.25
chr1	103280001	103400000	B.1.1.2.1.2.1.1.2.2	0.426395939086294	.	103280001	103400000	#DADAFF	1	0.5
chr1	103400001	103560000	B.1.2.2.1.2.2.2.2	0.321065989847716	.	103400001	103560000	#9191FF	1	0.375
chr1	103560001	103760000	B.1.2.2.1.2.2.1	0.3248730964467	.	103560001	103760000	#9191FF	1	0.375
chr1	103760001	103800000	B.1.2.2.2.1.2.1	0.315989847715736	.	103760001	103800000	#9191FF	1	0.375
chr1	103880001	103960000	B.1.2.2.2.1.2.1	0.315989847715736	.	103880001	103960000	#9191FF	1	0.375
chr1	104000001	104040000	B.1.2.2.2.1.2.1	0.315989847715736	.	104000001	104040000	#9191FF	1	0.375
chr1	104040001	104160000	B.1.2.1.2.1.2.2.2.1	0.365482233502538	.	104040001	104160000	#9191FF	1	0.375
chr1	104160001	104280000	B.1.2.1.2.1.1.1	0.376903553299492	.	104160001	104280000	#9191FF	1	0.375
chr1	104280001	104680000	B.2.2.1.2.2.2.1.1	0.0786802030456853	.	104280001	104680000	#0000FF	1	0.125
chr1	104680001	105200000	B.2.2.2.1.1.1.1.1.2	0.0647208121827411	.	104680001	105200000	#0000FF	1	0.125
chr1	105200001	105920000	B.2.2.1.2.2.2.1.2.1	0.0774111675126904	.	105200001	105920000	#0000FF	1	0.125
chr1	105920001	106120000	B.2.1.2.2.2.2.1.2.1.1	0.175126903553299	.	105920001	106120000	#4848FF	1	0.25
chr1	106120001	106480000	B.2.2.1.1.1.1.2.1.1.2	0.161167512690355	.	106120001	106480000	#0000FF	1	0.125
chr1	106480001	107200000	B.2.2.2.1.1.2.1.2.2.2	0.050761421319797	.	106480001	107200000	#0000FF	1	0.125
chr1	107200001	107440000	B.2.2.1.2.2.1.1.1.1	0.0939086294416244	.	107200001	107440000	#0000FF	1	0.125
chr1	107440001	107760000	B.2.2.1.1.1.2.1.2.1.1	0.152284263959391	.	107440001	107760000	#0000FF	1	0.125
chr1	107760001	108080000	B.2.2.2.1.1.2.2.2.1.2	0.0469543147208122	.	107760001	108080000	#0000FF	1	0.125
chr1	108080001	108280000	B.2.2.1.2.2.2.2.2.1.1.1	0.0723350253807107	.	108080001	108280000	#0000FF	1	0.125
chr1	108280001	108640000	B.2.2.1.2.2.1.2.2.1	0.0812182741116751	.	108280001	108640000	#0000FF	1	0.125
chr1	108640001	108800000	B.1.1.2.2.2.1.1.2.1	0.40989847715736	.	108640001	108800000	#DADAFF	1	0.5
chr1	108800001	108920000	B.2.1.1.1.2.2.1.2.2.2	0.275380710659898	.	108800001	108920000	#4848FF	1	0.25
chr1	109000001	109040000	B.2.1.1.1.2.2.1.2.2.2	0.275380710659898	.	109000001	109040000	#4848FF	1	0.25
chr1	109040001	109240000	A.2.2.2.2.2.1.1.2	0.479695431472081	.	109040001	109240000	#FFDADA	1	0.625
chr1	109240001	109560000	A.1.1.2.1.1.1.2.1.2.1.2.1	0.895939086294416	.	109240001	109560000	#FF0000	1	1
chr1	109560001	109760000	A.1.1.1.1.2.2.1.2.1	0.964467005076142	.	109560001	109760000	#FF0000	1	1
chr1	109760001	110000000	A.1.1.1.1.1.2.1.1.2.1	0.993654822335025	.	109760001	110000000	#FF0000	1	1
chr1	110000001	110320000	A.1.1.1.2.1.1.2.1.2.2.1	0.945431472081218	.	110000001	110320000	#FF0000	1	1
chr1	110320001	110600000	A.1.1.1.1.2.2.1.1.2.1	0.967005076142132	.	110320001	110600000	#FF0000	1	1
chr1	110600001	110840000	A.2.2.1.1.1.2.2.1	0.541878172588833	.	110600001	110840000	#FFDADA	1	0.625
chr1	110840001	111040000	A.2.1.1.1.1.1.2.2.1	0.642131979695431	.	110840001	111040000	#FF9191	1	0.75
chr1	111040001	111360000	B.2.2.1.1.1.2.2.1.1.2.2	0.144670050761421	.	111040001	111360000	#0000FF	1	0.125
chr1	111360001	111640000	B.2.2.1.2.2.1.2.1.2.2	0.08248730964467	.	111360001	111640000	#0000FF	1	0.125
chr1	111640001	111960000	B.2.1.1.2.1.1.2.2.2.2.2	0.258883248730964	.	111640001	111960000	#4848FF	1	0.25
chr1	111960001	112320000	A.1.2.2.2.1.2.2.2.1	0.666243654822335	.	111960001	112320000	#FF4848	1	0.875
chr1	112320001	112600000	B.2.2.1.1.1.2.2.1.1.2.1	0.145939086294416	.	112320001	112600000	#0000FF	1	0.125
chr1	112600001	112920000	B.2.2.1.1.1.2.1.1.2	0.153553299492386	.	112600001	112920000	#0000FF	1	0.125
chr1	112920001	113280000	A.1.1.2.1.1.1.2.1.2.1.1	0.897208121827411	.	112920001	113280000	#FF0000	1	1
chr1	113280001	113400000	A.2.1.2.2.2.1.2.1.1	0.563451776649746	.	113280001	113400000	#FF9191	1	0.75
chr1	113400001	113680000	A.1.2.1.2.2.2.2.2.2	0.715736040609137	.	113400001	113680000	#FF4848	1	0.875
chr1	113680001	113920000	B.2.1.1.2.1.1.1.2.1.2	0.266497461928934	.	113680001	113920000	#4848FF	1	0.25
chr1	113920001	114240000	A.2.2.1.2.2.1.2.1.1.1	0.516497461928934	.	113920001	114240000	#FFDADA	1	0.625
chr1	114240001	114520000	A.1.2.2.1.1.1.1.2	0.713197969543147	.	114240001	114520000	#FF4848	1	0.875
chr1	114520001	114840000	B.2.1.1.2.1.2.1.2.2.1	0.253807106598985	.	114520001	114840000	#4848FF	1	0.25
chr1	114840001	115080000	B.1.1.1.1.1.2.1.2	0.458121827411168	.	114840001	115080000	#DADAFF	1	0.5
chr1	115080001	115320000	A.2.2.2.1.1.1.2.2.1	0.49746192893401	.	115080001	115320000	#FFDADA	1	0.625
chr1	115320001	115680000	B.2.1.2.2.2.1.2.1.1	0.182741116751269	.	115320001	115680000	#4848FF	1	0.25
chr1	115680001	116040000	A.1.2.2.2.1.2.1.1.2	0.67258883248731	.	115680001	116040000	#FF4848	1	0.875
chr1	116040001	116320000	B.1.2.1.2.1.2.2.1.1.1	0.371827411167513	.	116040001	116320000	#9191FF	1	0.375
chr1	116320001	116640000	B.2.2.1.2.2.1.1.2.1	0.0913705583756345	.	116320001	116640000	#0000FF	1	0.125
chr1	116640001	116880000	B.2.2.1.1.1.2.1.1.1	0.154822335025381	.	116640001	116880000	#0000FF	1	0.125
chr1	116880001	117120000	B.1.2.2.1.2.1.1.1.2.1	0.331218274111675	.	116880001	117120000	#9191FF	1	0.375
chr1	117120001	117600000	B.2.2.1.1.1.2.2.2.2.2	0.135786802030457	.	117120001	117600000	#0000FF	1	0.125
chr1	117600001	117720000	A.2.2.1.2.2.1.2.2.2	0.510152284263959	.	117600001	117720000	#FFDADA	1	0.625
chr1	117720001	117880000	B.2.1.1.2.1.1.2.1	0.263959390862944	.	117720001	117880000	#4848FF	1	0.25
chr1	117880001	118040000	A.2.2.2.2.2.1.2.2	0.477157360406091	.	117880001	118040000	#FFDADA	1	0.625
chr1	118040001	118480000	A.2.1.2.1.2.2.2.1.2	0.576142131979695	.	118040001	118480000	#FF9191	1	0.75
chr1	118480001	118760000	B.2.1.1.2.1.1.2.2.2.1	0.261421319796954	.	118480001	118760000	#4848FF	1	0.25
chr1	118760001	119200000	B.2.2.2.1.1.2.2.2.1.1	0.0482233502538071	.	118760001	119200000	#0000FF	1	0.125
chr1	119200001	119480000	B.2.2.2.1.1.2.1.2.1	0.0532994923857868	.	119200001	119480000	#0000FF	1	0.125
chr1	119480001	119720000	B.1.2.2.1.2.1.1.1.2.2	0.32994923857868	.	119480001	119720000	#9191FF	1	0.375
chr1	119720001	120280000	B.2.1.1.2.1.1.2.2.2.2.1	0.260152284263959	.	119720001	120280000	#4848FF	1	0.25
chr1	120280001	120520000	A.1.1.2.1.1.1.2.2.2.2	0.889593908629442	.	120280001	120520000	#FF0000	1	1
chr1	120520001	120720000	A.1.1.2.1.1.1.1.1.1	0.90989847715736	.	120520001	120720000	#FF0000	1	1
chr1	120720001	120960000	A.2.1.2.1.2.2.2.1.1	0.57741116751269	.	120720001	120960000	#FF9191	1	0.75
chr1	121080001	121160000	A.2.1.2.1.2.2.2.1.1	0.57741116751269	.	121080001	121160000	#FF9191	1	0.75
chr1	121160001	121360000	B.2.1.2.2.2.2.2	0.17005076142132	.	121160001	121360000	#4848FF	1	0.25
chr1	121360001	121520000	B.1.2.1.2.1.1.2	0.375634517766497	.	121360001	121520000	#9191FF	1	0.375
chr1	142520001	142680000	B.1.2.1.1.1.1.2.2.2	0.397208121827411	.	142520001	142680000	#9191FF	1	0.375
chr1	142760001	142840000	B.1.2.1.1.1.1.2.2.2	0.397208121827411	.	142760001	142840000	#9191FF	1	0.375
chr1	143120001	143320000	B.2.1.2.2.1.1.1	0.199238578680203	.	143120001	143320000	#4848FF	1	0.25
chr1	143480001	143560000	B.1.2.1.1.1.1.2.2.1	0.398477157360406	.	143480001	143560000	#9191FF	1	0.375
chr1	143720001	143800000	A.1.2.2.1.1.2.1.2.2	0.706852791878173	.	143720001	143800000	#FF4848	1	0.875
chr1	143840001	144120000	A.1.2.2.1.1.2.1.2.2	0.706852791878173	.	143840001	144120000	#FF4848	1	0.875
chr1	144440001	144640000	A.2.1.2.2.2.1.2.1.2	0.562182741116751	.	144440001	144640000	#FF9191	1	0.75
chr1	144640001	144720000	A.1.1.1.1.2.1.1.1	0.982233502538071	.	144640001	144720000	#FF0000	1	1
chr1	144800001	145120000	A.1.1.1.1.2.1.1.1	0.982233502538071	.	144800001	145120000	#FF0000	1	1
chr1	145120001	145360000	A.1.1.1.2.1.1.2.1.2.2.2.2	0.942893401015228	.	145120001	145360000	#FF0000	1	1
chr1	145360001	145840000	A.1.1.2.2.2.1.1.2.2.2.1	0.823604060913706	.	145360001	145840000	#FF0000	1	1
chr1	145960001	146040000	A.1.1.2.2.2.1.1.2.2.2.1	0.823604060913706	.	145960001	146040000	#FF0000	1	1
chr1	146320001	146480000	B.1.1.1.1.2.2	0.451776649746193	.	146320001	146480000	#DADAFF	1	0.5
chr1	146480001	146800000	B.1.2.2.1.2.1.1.2	0.328680203045685	.	146480001	146800000	#9191FF	1	0.375
chr1	146800001	146960000	B.2.2.1.1.2.1.1.2.1	0.131979695431472	.	146800001	146960000	#0000FF	1	0.125
chr1	146960001	147160000	B.1.1.2.1.2.2.2	0.421319796954315	.	146960001	147160000	#DADAFF	1	0.5
chr1	147160001	147360000	B.2.2.1.1.2.2.1.1.1	0.125634517766497	.	147160001	147360000	#0000FF	1	0.125
chr1	147360001	147440000	A.2.2.2.2.2.2.2.1	0.469543147208122	.	147360001	147440000	#FFDADA	1	0.625
chr1	147520001	147560000	A.2.2.2.2.2.2.2.1	0.469543147208122	.	147520001	147560000	#FFDADA	1	0.625
chr1	147680001	147920000	A.2.2.2.2.2.2.2.1	0.469543147208122	.	147680001	147920000	#FFDADA	1	0.625
chr1	147920001	148040000	A.2.2.1.2.2.1.1.1	0.521573604060914	.	147920001	148040000	#FFDADA	1	0.625
chr1	148160001	148280000	A.2.1.1.2.1.2.2	0.606598984771574	.	148160001	148280000	#FF9191	1	0.75
chr1	148320001	148360000	A.2.1.1.2.1.2.2	0.606598984771574	.	148320001	148360000	#FF9191	1	0.75
chr1	148520001	148600000	A.2.1.1.2.1.2.2	0.606598984771574	.	148520001	148600000	#FF9191	1	0.75
chr1	148600001	148680000	B.1.2.1.1.1.2.1.1.1	0.395939086294416	.	148600001	148680000	#9191FF	1	0.375
chr1	148800001	148960000	B.1.2.1.1.1.2.1.1.1	0.395939086294416	.	148800001	148960000	#9191FF	1	0.375
chr1	149000001	149200000	B.2.2.1.1.2.2.1.2	0.123096446700508	.	149000001	149200000	#0000FF	1	0.125
chr1	149200001	149480000	B.1.1.2.2.2.1.2	0.406091370558376	.	149200001	149480000	#DADAFF	1	0.5
chr1	149560001	149760000	B.1.1.1.1.1.2.2	0.456852791878173	.	149560001	149760000	#DADAFF	1	0.5
chr1	149760001	150200000	A.1.1.1.1.1.1.1.2	0.99746192893401	.	149760001	150200000	#FF0000	1	1
chr1	150200001	150360000	A.1.1.1.2.1.2.2.2.2.1	0.926395939086294	.	150200001	150360000	#FF0000	1	1
chr1	150360001	150600000	A.1.1.2.2.1.1.1.1.1.2	0.850253807106599	.	150360001	150600000	#FF0000	1	1
chr1	150600001	151000000	A.1.1.2.2.1.1.2.2	0.84010152284264	.	150600001	151000000	#FF0000	1	1
chr1	151000001	151240000	A.1.1.1.2.1.1.1.2.1	0.951776649746193	.	151000001	151240000	#FF0000	1	1
chr1	151240001	151320000	A.1.1.2.2.2.1.2.1	0.821065989847716	.	151240001	151320000	#FF0000	1	1
chr1	151320001	151400000	A.1.2.1.1.1.1.2.2.1.2	0.799492385786802	.	151320001	151400000	#FF4848	1	0.875
chr1	151400001	151760000	A.1.1.1.1.2.1.2.2.1	0.972081218274112	.	151400001	151760000	#FF0000	1	1
chr1	151760001	152000000	A.1.1.2.1.2.1.1.1.2	0.868020304568528	.	151760001	152000000	#FF0000	1	1
chr1	152000001	152480000	B.2.2.1.2.1.1.1.2.1.2	0.107868020304569	.	152000001	152480000	#0000FF	1	0.125
chr1	152480001	153000000	B.2.2.2.1.2.2.2.1.1	0.032994923857868	.	152480001	153000000	#0000FF	1	0.125
chr1	153000001	153280000	B.2.2.2.1.2.2.1.1	0.0355329949238579	.	153000001	153280000	#0000FF	1	0.125
chr1	153280001	153480000	B.1.2.2.2.2.2.1.2	0.298223350253807	.	153280001	153480000	#9191FF	1	0.375
chr1	153480001	153760000	A.1.1.2.1.1.1.1.2.2.1	0.903553299492386	.	153480001	153760000	#FF0000	1	1
chr1	153760001	153960000	A.1.1.1.2.2.1.1.2.2.1	0.921319796954315	.	153760001	153960000	#FF0000	1	1
chr1	153960001	154120000	A.2.1.2.2.2.2.1.1	0.558375634517767	.	153960001	154120000	#FF9191	1	0.75
chr1	154120001	154440000	A.1.1.1.2.1.2.2.2.1	0.927664974619289	.	154120001	154440000	#FF0000	1	1
chr1	154440001	154600000	A.1.2.2.1.2.1.2.2.1	0.689086294416244	.	154440001	154600000	#FF4848	1	0.875
chr1	154600001	154920000	A.2.1.1.2.2.1.2.1	0.604060913705584	.	154600001	154920000	#FF9191	1	0.75
chr1	154920001	155160000	A.1.1.2.2.1.1.1.2	0.847715736040609	.	154920001	155160000	#FF0000	1	1
chr1	155160001	155640000	A.1.1.1.2.1.1.1.1.1	0.954314720812183	.	155160001	155640000	#FF0000	1	1
chr1	155640001	156040000	A.1.1.1.2.1.2.1.2.2	0.932741116751269	.	155640001	156040000	#FF0000	1	1
chr1	156040001	156320000	A.1.1.2.2.1.1.1.1.1.1	0.851522842639594	.	156040001	156320000	#FF0000	1	1
chr1	156320001	156720000	A.1.1.1.1.1.2.2.2.1.1	0.986040609137056	.	156320001	156720000	#FF0000	1	1
chr1	156720001	156920000	A.1.1.1.1.2.2.1.1.1	0.968274111675127	.	156720001	156920000	#FF0000	1	1
chr1	156920001	157120000	A.1.2.2.1.1.2.2.1.1.2	0.704314720812183	.	156920001	157120000	#FF4848	1	0.875
chr1	157120001	157520000	B.2.2.1.1.2.2.2.1.2.1	0.120558375634518	.	157120001	157520000	#0000FF	1	0.125
chr1	157520001	157960000	B.2.2.2.1.2.2.2.1.2.2.1	0.0291878172588832	.	157520001	157960000	#0000FF	1	0.125
chr1	157960001	158080000	A.1.2.2.2.2.1.1.2	0.65989847715736	.	157960001	158080000	#FF4848	1	0.875
chr1	158080001	158560000	B.2.2.2.1.2.2.2.2.2	0.0253807106598985	.	158080001	158560000	#0000FF	1	0.125
chr1	158560001	158960000	B.2.2.2.2.2.1.1.2.1.2	0.0101522842639594	.	158560001	158960000	#0000FF	1	0.125
chr1	158960001	159080000	B.1.1.1.2.1.1.1.1.2	0.446700507614213	.	158960001	159080000	#DADAFF	1	0.5
chr1	159080001	159200000	B.2.1.2.1.2.1.1.1	0.211928934010152	.	159080001	159200000	#4848FF	1	0.25
chr1	159200001	159800000	B.2.2.2.2.2.1.2.2.1.2	0.00380710659898477	.	159200001	159800000	#0000FF	1	0.125
chr1	159800001	160160000	A.2.2.1.1.1.1.2.2.1	0.546954314720812	.	159800001	160160000	#FFDADA	1	0.625
chr1	160160001	160320000	A.1.2.1.2.2.1.1.2.2.1	0.738578680203046	.	160160001	160320000	#FF4848	1	0.875
chr1	160320001	160640000	B.2.2.1.1.2.1.1.1.2	0.133248730964467	.	160320001	160640000	#0000FF	1	0.125
chr1	160640001	160960000	B.2.2.1.2.1.1.1.2.2.2.1	0.105329949238579	.	160640001	160960000	#0000FF	1	0.125
chr1	160960001	161080000	A.2.2.1.1.1.1.2.2.2	0.545685279187817	.	160960001	161080000	#FFDADA	1	0.625
chr1	161080001	161200000	A.1.2.1.2.1.1.1.1.2	0.769035532994924	.	161080001	161200000	#FF4848	1	0.875
chr1	161200001	161520000	A.1.2.2.2.2.1.1.1.1.2	0.66243654822335	.	161200001	161520000	#FF4848	1	0.875
chr1	161520001	161560000	A.2.2.2.2.2.2.2.2	0.468274111675127	.	161520001	161560000	#FFDADA	1	0.625
chr1	161600001	161680000	A.2.2.2.2.2.2.2.2	0.468274111675127	.	161600001	161680000	#FFDADA	1	0.625
chr1	161680001	162040000	A.2.1.2.1.1.2.2.2	0.586294416243655	.	161680001	162040000	#FF9191	1	0.75
chr1	162040001	162480000	B.2.1.1.2.2.2.2	0.230964467005076	.	162040001	162480000	#4848FF	1	0.25
chr1	162480001	162760000	A.1.1.2.1.1.1.1.2.2.2.2	0.901015228426396	.	162480001	162760000	#FF0000	1	1
chr1	162760001	163000000	A.2.1.1.1.1.2.1.2.1.2	0.637055837563452	.	162760001	163000000	#FF9191	1	0.75
chr1	163000001	163320000	A.2.1.2.1.1.2.2.1	0.58756345177665	.	163000001	163320000	#FF9191	1	0.75
chr1	163320001	163800000	B.2.2.2.1.2.2.2.1.2.1.2	0.0304568527918782	.	163320001	163800000	#0000FF	1	0.125
chr1	163800001	164040000	B.2.2.2.1.2.2.2.2.1	0.0266497461928934	.	163800001	164040000	#0000FF	1	0.125
chr1	164040001	164520000	B.2.2.2.1.2.2.2.1.2.1.1	0.0317258883248731	.	164040001	164520000	#0000FF	1	0.125
chr1	164520001	164800000	A.2.1.1.1.2.2.2.1.2	0.614213197969543	.	164520001	164800000	#FF9191	1	0.75
chr1	164800001	165080000	B.2.2.1.2.1.1.1.2.1.1	0.109137055837563	.	164800001	165080000	#0000FF	1	0.125
chr1	165080001	165280000	B.2.2.1.2.1.1.1.1.1.2	0.114213197969543	.	165080001	165280000	#0000FF	1	0.125
chr1	165280001	165560000	B.2.2.1.2.1.1.1.1.1.1	0.115482233502538	.	165280001	165560000	#0000FF	1	0.125
chr1	165560001	165880000	A.2.2.1.1.1.1.2.1.1	0.550761421319797	.	165560001	165880000	#FFDADA	1	0.625
chr1	165880001	166160000	B.2.2.1.2.1.1.1.2.2.1	0.106598984771574	.	165880001	166160000	#0000FF	1	0.125
chr1	166160001	166520000	B.2.2.2.2.2.1.1.1	0.0126903553299492	.	166160001	166520000	#0000FF	1	0.125
chr1	166520001	166760000	B.2.2.2.1.2.1.2.2	0.0368020304568528	.	166520001	166760000	#0000FF	1	0.125
chr1	166760001	167160000	B.2.2.1.1.2.1.1.1.1	0.134517766497462	.	166760001	167160000	#0000FF	1	0.125
chr1	167160001	167400000	B.1.2.2.1.1.2.1.2.2	0.33756345177665	.	167160001	167400000	#9191FF	1	0.375
chr1	167400001	167680000	B.2.1.1.1.1.2.1.2	0.285532994923858	.	167400001	167680000	#4848FF	1	0.25
chr1	167680001	168160000	A.1.2.1.2.2.1.1.1	0.741116751269036	.	167680001	168160000	#FF4848	1	0.875
chr1	168160001	168520000	B.2.1.1.1.1.1.2.1.1	0.293147208121827	.	168160001	168520000	#4848FF	1	0.25
chr1	168520001	168760000	B.2.2.1.2.1.1.1.1.2.1.2	0.111675126903553	.	168520001	168760000	#0000FF	1	0.125
chr1	168760001	169040000	B.2.2.2.1.2.2.2.1.2.2.2	0.0279187817258883	.	168760001	169040000	#0000FF	1	0.125
chr1	169040001	169360000	B.1.2.1.1.2.2.1.1	0.381979695431472	.	169040001	169360000	#9191FF	1	0.375
chr1	169360001	169520000	B.1.2.1.2.2.2.2.1.2.2	0.352791878172589	.	169360001	169520000	#9191FF	1	0.375
chr1	169520001	169800000	B.2.2.1.1.2.2.2.1.1	0.121827411167513	.	169520001	169800000	#0000FF	1	0.125
chr1	169800001	170280000	B.1.2.1.1.2.1.1.1.1	0.388324873096447	.	169800001	170280000	#9191FF	1	0.375
chr1	170280001	170480000	B.1.1.2.2.1.2.1	0.416243654822335	.	170280001	170480000	#DADAFF	1	0.5
chr1	170480001	170720000	A.1.2.2.2.1.1.2.2.2	0.6751269035533	.	170480001	170720000	#FF4848	1	0.875
chr1	170720001	170960000	B.1.2.2.2.2.1.1.1.2.2	0.308375634517767	.	170720001	170960000	#9191FF	1	0.375
chr1	170960001	171040000	B.2.1.1.2.2.1.2.2.1	0.237309644670051	.	170960001	171040000	#4848FF	1	0.25
chr1	171040001	171240000	B.1.1.2.1.1.1.2	0.432741116751269	.	171040001	171240000	#DADAFF	1	0.5
chr1	171240001	171440000	B.2.1.1.2.2.1.1.1.2.2	0.243654822335025	.	171240001	171440000	#4848FF	1	0.25
chr1	171440001	171560000	A.2.1.1.1.1.2.1.1	0.639593908629442	.	171440001	171560000	#FF9191	1	0.75
chr1	171560001	171800000	A.2.2.2.1.2.2.2	0.487309644670051	.	171560001	171800000	#FFDADA	1	0.625
chr1	171800001	171960000	B.1.2.2.2.2.1.1.1.1	0.310913705583756	.	171800001	171960000	#9191FF	1	0.375
chr1	171960001	172080000	B.1.1.1.2.1.2.1	0.442893401015228	.	171960001	172080000	#DADAFF	1	0.5
chr1	172080001	172360000	A.1.2.1.2.2.1.2.1.2.2.2	0.732233502538071	.	172080001	172360000	#FF4848	1	0.875
chr1	172360001	172680000	A.2.1.2.2.2.1.1.2	0.564720812182741	.	172360001	172680000	#FF9191	1	0.75
chr1	172680001	172800000	A.2.2.1.1.1.1.1.1	0.553299492385787	.	172680001	172800000	#FFDADA	1	0.625
chr1	172800001	172960000	A.1.2.1.2.1.1.1.2.1	0.767766497461929	.	172800001	172960000	#FF4848	1	0.875
chr1	172960001	173160000	A.1.2.2.1.1.2.1.2.1	0.708121827411167	.	172960001	173160000	#FF4848	1	0.875
chr1	173160001	173480000	A.2.1.1.1.2.2.1.2	0.616751269035533	.	173160001	173480000	#FF9191	1	0.75
chr1	173480001	173720000	B.1.2.2.1.1.1.2	0.341370558375635	.	173480001	173720000	#9191FF	1	0.375
chr1	173720001	174040000	A.1.2.2.1.1.2.2.1.1.1	0.705583756345178	.	173720001	174040000	#FF4848	1	0.875
chr1	174040001	174240000	B.1.1.2.1.1.1.1	0.434010152284264	.	174040001	174240000	#DADAFF	1	0.5
chr1	174240001	174480000	B.1.2.2.2.2.1.1.1.2.1	0.309644670050761	.	174240001	174480000	#9191FF	1	0.375
chr1	174480001	174760000	B.2.1.1.2.2.1.2.2.2.2	0.234771573604061	.	174480001	174760000	#4848FF	1	0.25
chr1	174760001	175000000	B.1.2.2.1.1.2.1.2.1	0.338832487309645	.	174760001	175000000	#9191FF	1	0.375
chr1	175000001	175320000	B.2.2.1.2.1.1.1.1.2.1.1	0.112944162436548	.	175000001	175320000	#0000FF	1	0.125
chr1	175320001	175880000	B.2.2.2.2.2.1.2.2.1.1	0.0050761421319797	.	175320001	175880000	#0000FF	1	0.125
chr1	175880001	176200000	A.2.2.2.2.2.2.1.2.2.2	0.470812182741117	.	175880001	176200000	#FFDADA	1	0.625
chr1	176200001	176480000	B.2.2.2.1.2.1.1.1.2	0.0418781725888325	.	176200001	176480000	#0000FF	1	0.125
chr1	176480001	176840000	B.2.2.2.1.2.1.1.1.1	0.0431472081218274	.	176480001	176840000	#0000FF	1	0.125
chr1	176840001	177120000	B.2.2.1.1.2.2.1.1.2	0.124365482233503	.	176840001	177120000	#0000FF	1	0.125
chr1	177120001	177240000	B.1.2.2.2.2.1.1.2	0.307106598984772	.	177120001	177240000	#9191FF	1	0.375
chr1	177240001	177920000	B.2.2.2.1.2.2.1.2	0.0342639593908629	.	177240001	177920000	#0000FF	1	0.125
chr1	177920001	178240000	A.1.2.2.2.1.1.2.2.1	0.676395939086294	.	177920001	178240000	#FF4848	1	0.875
chr1	178240001	178520000	A.1.2.1.2.1.1.1.1.1.2.2	0.770304568527919	.	178240001	178520000	#FF4848	1	0.875
chr1	178520001	178680000	A.1.1.2.1.1.2.1.1.2.1.2	0.884517766497462	.	178520001	178680000	#FF0000	1	1
chr1	178680001	179040000	A.1.1.2.1.1.1.1.2.1.2.2	0.904822335025381	.	178680001	179040000	#FF0000	1	1
chr1	179040001	179200000	A.1.1.2.1.2.1.1.1.1.1	0.871827411167513	.	179040001	179200000	#FF0000	1	1
chr1	179200001	179360000	A.2.1.1.1.2.2.1.1	0.618020304568528	.	179200001	179360000	#FF9191	1	0.75
chr1	179360001	179800000	B.2.1.2.2.1.2.2.1.1.2	0.190355329949239	.	179360001	179800000	#4848FF	1	0.25
chr1	179800001	180000000	A.1.1.2.1.2.2.2.2.1.2	0.855329949238579	.	179800001	180000000	#FF0000	1	1
chr1	180000001	180200000	A.1.1.1.2.2.1.1.2.2.2	0.92005076142132	.	180000001	180200000	#FF0000	1	1
chr1	180200001	180480000	A.1.1.2.1.2.2.2.2.1.1	0.856598984771574	.	180200001	180480000	#FF0000	1	1
chr1	180480001	180840000	A.1.2.1.2.1.1.1.1.1.2.1	0.771573604060914	.	180480001	180840000	#FF4848	1	0.875
chr1	180840001	181160000	A.1.2.1.2.1.2.1.2	0.75	.	180840001	181160000	#FF4848	1	0.875
chr1	181160001	181480000	B.2.2.1.1.2.2.2.1.2.2	0.119289340101523	.	181160001	181480000	#0000FF	1	0.125
chr1	181480001	181800000	B.2.2.2.2.2.1.1.2.1.1	0.0114213197969543	.	181480001	181800000	#0000FF	1	0.125
chr1	181800001	182000000	B.2.2.1.2.1.2.2.1	0.0989847715736041	.	181800001	182000000	#0000FF	1	0.125
chr1	182000001	182320000	B.2.2.1.2.1.1.1.2.2.2.2	0.104060913705584	.	182000001	182320000	#0000FF	1	0.125
chr1	182320001	182520000	B.2.1.2.1.2.2.2.2.1	0.201776649746193	.	182320001	182520000	#4848FF	1	0.25
chr1	182520001	182800000	B.2.1.1.1.1.1.2.1.2.2	0.290609137055838	.	182520001	182800000	#4848FF	1	0.25
chr1	182800001	183280000	A.1.1.1.1.2.1.2.1.1	0.979695431472081	.	182800001	183280000	#FF0000	1	1
chr1	183280001	183440000	A.2.1.2.2.2.2.1.2	0.557106598984772	.	183280001	183440000	#FF9191	1	0.75
chr1	183440001	183600000	A.1.1.2.1.2.2.1	0.859137055837564	.	183440001	183600000	#FF0000	1	1
chr1	183600001	183960000	A.1.1.2.2.1.2.2.1.1	0.83248730964467	.	183600001	183960000	#FF0000	1	1
chr1	183960001	184200000	A.1.1.2.2.2.1.2.2.2	0.818527918781726	.	183960001	184200000	#FF0000	1	1
chr1	184200001	184680000	A.1.1.2.2.2.1.1.2.1	0.826142131979695	.	184200001	184680000	#FF0000	1	1
chr1	184680001	184960000	A.1.1.2.1.1.2.1.2.2	0.878172588832487	.	184680001	184960000	#FF0000	1	1
chr1	184960001	185160000	A.1.2.1.1.1.2.2.1	0.790609137055838	.	184960001	185160000	#FF4848	1	0.875
chr1	185160001	185680000	A.1.2.2.1.2.2.2.2	0.680203045685279	.	185160001	185680000	#FF4848	1	0.875
chr1	185680001	186360000	A.1.2.1.2.1.1.1.2.2	0.766497461928934	.	185680001	186360000	#FF4848	1	0.875
chr1	186360001	187000000	A.2.2.1.2.1.1.1.1	0.532994923857868	.	186360001	187000000	#FFDADA	1	0.625
chr1	187000001	187200000	B.2.1.1.2.2.1.1.2.2	0.241116751269036	.	187000001	187200000	#4848FF	1	0.25
chr1	187200001	187440000	B.1.2.2.1.1.1.1.2.1.2.1	0.346446700507614	.	187200001	187440000	#9191FF	1	0.375
chr1	187440001	187720000	B.1.1.2.1.1.2.2	0.430203045685279	.	187440001	187720000	#DADAFF	1	0.5
chr1	187720001	187960000	B.1.2.1.1.1.1.1.2	0.401015228426396	.	187720001	187960000	#9191FF	1	0.375
chr1	187960001	188080000	A.2.2.1.2.1.1.2	0.527918781725888	.	187960001	188080000	#FFDADA	1	0.625
chr1	188080001	188360000	B.1.1.2.2.1.2.2.1.1	0.41497461928934	.	188080001	188360000	#DADAFF	1	0.5
chr1	188360001	188480000	B.1.1.1.1.2.1.1	0.455583756345178	.	188360001	188480000	#DADAFF	1	0.5
chr1	188480001	188760000	B.1.2.1.2.2.1.2	0.359137055837563	.	188480001	188760000	#9191FF	1	0.375
chr1	188760001	189000000	B.1.2.2.2.2.1.2.1.1	0.305837563451777	.	188760001	189000000	#9191FF	1	0.375
chr1	189000001	189480000	B.1.2.2.2.2.1.2.1.2	0.304568527918782	.	189000001	189480000	#9191FF	1	0.375
chr1	189480001	189800000	B.1.1.1.1.2.1.2.2	0.453045685279188	.	189480001	189800000	#DADAFF	1	0.5
chr1	189800001	189920000	B.1.2.1.1.1.1.1.1	0.402284263959391	.	189800001	189920000	#9191FF	1	0.375
chr1	189920001	190240000	B.1.1.1.2.1.2.2	0.441624365482233	.	189920001	190240000	#DADAFF	1	0.5
chr1	190240001	190440000	B.1.1.2.2.1.2.2.2	0.41243654822335	.	190240001	190440000	#DADAFF	1	0.5
chr1	190440001	191200000	B.1.2.2.1.1.1.1.2.2.1	0.343908629441624	.	190440001	191200000	#9191FF	1	0.375
chr1	191200001	191560000	B.1.2.2.1.1.1.1.2.1.1	0.347715736040609	.	191200001	191560000	#9191FF	1	0.375
chr1	191560001	192040000	B.1.1.1.1.2.1.2.1	0.454314720812183	.	191560001	192040000	#DADAFF	1	0.5
chr1	192040001	192240000	A.2.1.2.1.2.1.2	0.58248730964467	.	192040001	192240000	#FF9191	1	0.75
chr1	192240001	192440000	A.2.2.2.1.1.1.1	0.50507614213198	.	192240001	192440000	#FFDADA	1	0.625
chr1	192440001	192800000	A.1.1.2.1.2.1.1.1.1.2.2	0.869289340101523	.	192440001	192800000	#FF0000	1	1
chr1	192800001	193080000	A.1.2.2.2.2.1.2.1.1	0.658629441624365	.	192800001	193080000	#FF4848	1	0.875
chr1	193080001	193320000	A.1.2.1.2.2.1.2.2.2.2.2.2	0.725888324873096	.	193080001	193320000	#FF4848	1	0.875
chr1	193320001	193720000	A.2.2.2.2.2.2.1.1.1	0.475888324873096	.	193320001	193720000	#FFDADA	1	0.625
chr1	193720001	194080000	B.1.2.1.1.2.1.1.2.1	0.385786802030457	.	193720001	194080000	#9191FF	1	0.375
chr1	194080001	194320000	B.1.1.2.2.1.2.2.1.2	0.413705583756345	.	194080001	194320000	#DADAFF	1	0.5
chr1	194320001	194440000	B.1.2.1.2.2.1.1.2	0.360406091370558	.	194320001	194440000	#9191FF	1	0.375
chr1	194440001	194760000	B.1.2.2.1.1.1.1.2.2.2	0.342639593908629	.	194440001	194760000	#9191FF	1	0.375
chr1	194760001	194880000	B.1.2.2.1.1.1.1.2.1.2.2	0.345177664974619	.	194760001	194880000	#9191FF	1	0.375
chr1	194880001	195480000	B.2.1.1.2.2.1.1.1.1	0.246192893401015	.	194880001	195480000	#4848FF	1	0.25
chr1	195480001	195640000	A.2.2.2.2.2.2.1.1.2	0.474619289340102	.	195480001	195640000	#FFDADA	1	0.625
chr1	195640001	195840000	B.1.2.1.1.2.1.2	0.383248730964467	.	195640001	195840000	#9191FF	1	0.375
chr1	195840001	196080000	B.2.1.1.2.2.1.2.2.2.1	0.236040609137056	.	195840001	196080000	#4848FF	1	0.25
chr1	196080001	196320000	B.1.2.2.1.1.1.1.1	0.348984771573604	.	196080001	196320000	#9191FF	1	0.375
chr1	196320001	196680000	B.1.2.2.1.1.2.2.2	0.333756345177665	.	196320001	196680000	#9191FF	1	0.375
chr1	196680001	197040000	B.2.1.2.2.1.2.2.2	0.187817258883249	.	196680001	197040000	#4848FF	1	0.25
chr1	197040001	197200000	A.2.2.2.1.2.2.1.1.1	0.491116751269036	.	197040001	197200000	#FFDADA	1	0.625
chr1	197200001	197480000	B.2.1.2.1.2.2.1.2	0.204314720812183	.	197200001	197480000	#4848FF	1	0.25
chr1	197480001	197840000	A.1.2.2.2.2.1.2.1.2	0.657360406091371	.	197480001	197840000	#FF4848	1	0.875
chr1	197840001	198080000	A.2.1.2.1.1.2.1.1	0.592639593908629	.	197840001	198080000	#FF9191	1	0.75
chr1	198080001	198280000	A.1.1.2.1.1.2.2.1.2	0.874365482233503	.	198080001	198280000	#FF0000	1	1
chr1	198280001	198680000	A.1.2.2.1.1.2.2.1.2.2.1	0.701776649746193	.	198280001	198680000	#FF4848	1	0.875
chr1	198680001	198920000	A.2.1.1.1.1.2.2.1.2	0.633248730964467	.	198680001	198920000	#FF9191	1	0.75
chr1	198920001	199280000	B.1.1.2.1.1.2.1	0.431472081218274	.	198920001	199280000	#DADAFF	1	0.5
chr1	199280001	199600000	B.2.1.1.2.2.1.1.2.1	0.24238578680203	.	199280001	199600000	#4848FF	1	0.25
chr1	199600001	200000000	B.1.2.2.2.2.1.2.2	0.303299492385787	.	199600001	200000000	#9191FF	1	0.375
chr1	200000001	200280000	A.2.2.1.2.1.1.1.2.2	0.529187817258883	.	200000001	200280000	#FFDADA	1	0.625
chr1	200280001	200560000	A.1.2.1.2.1.1.1.1.1.1.2	0.772842639593909	.	200280001	200560000	#FF4848	1	0.875
chr1	200560001	200840000	A.1.1.2.1.1.2.1.1.2.1.1	0.885786802030457	.	200560001	200840000	#FF0000	1	1
chr1	200840001	201120000	A.2.1.2.2.2.2.2.1	0.555837563451777	.	200840001	201120000	#FF9191	1	0.75
chr1	201120001	201400000	A.1.2.2.1.2.1.2.1	0.690355329949239	.	201120001	201400000	#FF4848	1	0.875
chr1	201400001	201800000	A.1.1.1.1.1.1.2	0.996192893401015	.	201400001	201800000	#FF0000	1	1
chr1	201800001	201960000	A.1.1.2.2.1.1.2.1.1.2	0.843908629441624	.	201800001	201960000	#FF0000	1	1
chr1	201960001	202120000	A.1.2.1.1.2.2.1.1	0.777918781725888	.	201960001	202120000	#FF4848	1	0.875
chr1	202120001	202320000	A.1.2.2.1.2.1.2.2.2.1	0.687817258883249	.	202120001	202320000	#FF4848	1	0.875
chr1	202320001	202600000	A.1.1.2.2.2.2.2.2.1	0.810913705583756	.	202320001	202600000	#FF0000	1	1
chr1	202600001	202720000	A.2.1.1.2.1.1.2	0.609137055837564	.	202600001	202720000	#FF9191	1	0.75
chr1	202720001	203000000	A.1.1.2.2.2.2.2.1	0.812182741116751	.	202720001	203000000	#FF0000	1	1
chr1	203000001	203240000	A.1.2.2.1.2.1.2.2.2.2	0.686548223350254	.	203000001	203240000	#FF4848	1	0.875
chr1	203240001	203480000	A.1.2.1.1.2.1.1.2.2.2	0.781725888324873	.	203240001	203480000	#FF4848	1	0.875
chr1	203480001	203840000	A.1.1.1.1.1.2.2.2.1.2	0.984771573604061	.	203480001	203840000	#FF0000	1	1
chr1	203840001	204040000	A.2.1.1.2.2.1.2.2	0.602791878172589	.	203840001	204040000	#FF9191	1	0.75
chr1	204040001	204200000	A.1.2.1.1.2.1.1.2.1	0.784263959390863	.	204040001	204200000	#FF4848	1	0.875
chr1	204200001	204400000	A.1.1.1.2.1.1.2.1.2.1	0.946700507614213	.	204200001	204400000	#FF0000	1	1
chr1	204400001	204520000	A.1.1.2.1.1.2.1.1.2.2.2.2	0.880710659898477	.	204400001	204520000	#FF0000	1	1
chr1	204520001	205080000	B.2.1.1.1.1.2.2	0.284263959390863	.	204520001	205080000	#4848FF	1	0.25
chr1	205080001	205280000	A.1.1.2.1.1.2.1.1.2.2.1	0.883248730964467	.	205080001	205280000	#FF0000	1	1
chr1	205280001	205560000	A.2.1.2.2.1.2.1	0.569796954314721	.	205280001	205560000	#FF9191	1	0.75
chr1	205560001	205760000	A.1.1.2.1.1.2.1.1.2.2.2.1	0.881979695431472	.	205560001	205760000	#FF0000	1	1
chr1	205760001	205960000	A.2.1.2.2.2.2.2.2	0.554568527918782	.	205760001	205960000	#FF9191	1	0.75
chr1	206040001	206160000	A.1.2.2.1.2.2.2.1	0.681472081218274	.	206040001	206160000	#FF4848	1	0.875
chr1	206160001	206360000	A.2.2.1.1.2.2.2	0.534263959390863	.	206160001	206360000	#FFDADA	1	0.625
chr1	206480001	206600000	A.1.2.1.2.2.1.2.2.1	0.730964467005076	.	206480001	206600000	#FF4848	1	0.875
chr1	206600001	206920000	A.1.1.1.2.2.1.2	0.918781725888325	.	206600001	206920000	#FF0000	1	1
chr1	206920001	207240000	A.2.2.2.1.2.1.2	0.49238578680203	.	206920001	207240000	#FFDADA	1	0.625
chr1	207240001	207440000	B.2.2.1.1.2.1.1.2.2.1	0.130710659898477	.	207240001	207440000	#0000FF	1	0.125
chr1	207440001	207600000	B.1.2.1.2.2.2.2.1.2.1	0.354060913705584	.	207440001	207600000	#9191FF	1	0.375
chr1	207600001	207760000	B.2.1.2.1.2.1.1.2	0.210659898477157	.	207600001	207760000	#4848FF	1	0.25
chr1	207760001	207920000	B.2.1.2.1.2.1.2.2.1	0.208121827411168	.	207760001	207920000	#4848FF	1	0.25
chr1	207920001	208040000	A.2.2.2.1.2.2.1.1.2	0.489847715736041	.	207920001	208040000	#FFDADA	1	0.625
chr1	208040001	208200000	B.1.2.2.1.1.2.2.1.2	0.33502538071066	.	208040001	208200000	#9191FF	1	0.375
chr1	208200001	208440000	A.2.2.2.2.2.2.1.2.2.1	0.472081218274112	.	208200001	208440000	#FFDADA	1	0.625
chr1	208440001	208840000	B.2.2.2.2.2.1.1.2.2	0.00888324873096447	.	208440001	208840000	#0000FF	1	0.125
chr1	208840001	209360000	B.2.2.2.2.2.1.2.1.2	0.00634517766497462	.	208840001	209360000	#0000FF	1	0.125
chr1	209360001	209480000	B.2.1.2.2.1.2.2.1.2	0.189086294416244	.	209360001	209480000	#4848FF	1	0.25
chr1	209480001	209600000	B.1.2.1.1.2.2.1.2.2	0.379441624365482	.	209480001	209600000	#9191FF	1	0.375
chr1	209600001	209960000	B.2.1.1.2.2.2.1.2	0.232233502538071	.	209600001	209960000	#4848FF	1	0.25
chr1	209960001	210080000	B.1.1.1.2.1.1.1.1.1.2.1	0.449238578680203	.	209960001	210080000	#DADAFF	1	0.5
chr1	210080001	210280000	B.2.1.2.2.1.2.2.1.1.1	0.191624365482233	.	210080001	210280000	#4848FF	1	0.25
chr1	210280001	210520000	B.2.1.1.2.2.2.1.1	0.233502538071066	.	210280001	210520000	#4848FF	1	0.25
chr1	210520001	210640000	B.1.1.1.2.1.1.2	0.444162436548223	.	210520001	210640000	#DADAFF	1	0.5
chr1	210640001	210840000	B.2.1.1.1.1.2.1.1	0.286802030456853	.	210640001	210840000	#4848FF	1	0.25
chr1	210840001	211440000	B.2.2.1.1.2.2.2.2.2	0.116751269035533	.	210840001	211440000	#0000FF	1	0.125
chr1	211440001	211720000	A.2.1.2.1.1.2.1.2.1	0.591370558375635	.	211440001	211720000	#FF9191	1	0.75
chr1	211720001	212160000	A.1.2.2.2.2.1.1.1.1.1	0.663705583756345	.	211720001	212160000	#FF4848	1	0.875
chr1	212160001	212440000	A.1.1.2.1.2.2.2.2.2.2	0.852791878172589	.	212160001	212440000	#FF0000	1	1
chr1	212440001	212640000	A.1.1.2.1.2.2.2.2.2.1	0.854060913705584	.	212440001	212640000	#FF0000	1	1
chr1	212640001	212960000	A.1.1.1.1.2.2.2.1.1.2	0.960659898477157	.	212640001	212960000	#FF0000	1	1
chr1	212960001	213240000	A.1.2.1.2.1.1.1.1.1.1.1	0.774111675126904	.	212960001	213240000	#FF4848	1	0.875
chr1	213240001	213480000	B.1.1.1.2.1.1.1.1.1.1	0.450507614213198	.	213240001	213480000	#DADAFF	1	0.5
chr1	213480001	214080000	B.2.2.2.2.2.1.2.2.2	0.00253807106598985	.	213480001	214080000	#0000FF	1	0.125
chr1	214080001	214360000	B.2.2.1.1.2.1.1.2.2.2	0.129441624365482	.	214080001	214360000	#0000FF	1	0.125
chr1	214360001	214520000	A.2.2.1.1.1.1.1.2	0.552030456852792	.	214360001	214520000	#FFDADA	1	0.625
chr1	214520001	214760000	A.1.1.1.1.2.2.2.1.2.1	0.959390862944162	.	214520001	214760000	#FF0000	1	1
chr1	214760001	215000000	A.1.2.1.2.2.1.2.2.2.2.2.1	0.727157360406091	.	214760001	215000000	#FF4848	1	0.875
chr1	215000001	215240000	A.1.1.2.1.2.2.2.1	0.857868020304569	.	215000001	215240000	#FF0000	1	1
chr1	215240001	215400000	A.1.2.2.2.2.1.2.2.2	0.654822335025381	.	215240001	215400000	#FF4848	1	0.875
chr1	215400001	215800000	A.1.2.2.2.2.1.2.2.1	0.656091370558376	.	215400001	215800000	#FF4848	1	0.875
chr1	215800001	216000000	A.2.1.1.1.1.2.1.2.2	0.635786802030457	.	215800001	216000000	#FF9191	1	0.75
chr1	216000001	216800000	A.2.2.2.1.2.2.1.2	0.488578680203046	.	216000001	216800000	#FFDADA	1	0.625
chr1	216800001	217000000	B.1.2.1.2.2.1.1.1	0.361675126903553	.	216800001	217000000	#9191FF	1	0.375
chr1	217000001	217320000	B.2.1.2.1.2.2.1.1	0.205583756345178	.	217000001	217320000	#4848FF	1	0.25
chr1	217320001	217600000	B.2.1.2.1.2.1.2.1	0.209390862944162	.	217320001	217600000	#4848FF	1	0.25
chr1	217600001	217840000	B.1.1.1.1.1.1.1.1	0.467005076142132	.	217600001	217840000	#DADAFF	1	0.5
chr1	217840001	218480000	B.2.2.1.1.2.1.2.2	0.126903553299492	.	217840001	218480000	#0000FF	1	0.125
chr1	218480001	218720000	A.1.2.1.2.2.1.1.2.1	0.739847715736041	.	218480001	218720000	#FF4848	1	0.875
chr1	218720001	219040000	A.1.2.2.1.1.2.2.1.2.1	0.703045685279188	.	218720001	219040000	#FF4848	1	0.875
chr1	219040001	219200000	A.2.2.1.2.1.1.1.2.1.2	0.530456852791878	.	219040001	219200000	#FFDADA	1	0.625
chr1	219200001	219600000	A.2.1.1.1.2.2.2.2	0.612944162436548	.	219200001	219600000	#FF9191	1	0.75
chr1	219600001	219840000	B.2.1.1.2.2.1.1.1.2.1	0.24492385786802	.	219600001	219840000	#4848FF	1	0.25
chr1	219840001	220160000	B.2.1.2.1.2.2.2.1	0.203045685279188	.	219840001	220160000	#4848FF	1	0.25
chr1	220160001	220480000	A.2.2.1.2.1.2.1.2	0.524111675126904	.	220160001	220480000	#FFDADA	1	0.625
chr1	220480001	220960000	B.2.2.1.2.1.1.1.1.2.2	0.110406091370558	.	220480001	220960000	#0000FF	1	0.125
chr1	220960001	221320000	A.2.1.2.1.1.2.1.2.2.2	0.588832487309645	.	220960001	221320000	#FF9191	1	0.75
chr1	221320001	221600000	A.2.2.1.2.1.1.1.2.1.1	0.531725888324873	.	221320001	221600000	#FFDADA	1	0.625
chr1	221600001	221880000	A.1.2.1.2.2.1.2.1.2.2.1	0.733502538071066	.	221600001	221880000	#FF4848	1	0.875
chr1	221880001	222280000	A.1.1.1.2.2.2.2	0.911167512690355	.	221880001	222280000	#FF0000	1	1
chr1	222280001	222440000	A.2.1.1.1.1.2.2.1.1	0.634517766497462	.	222280001	222440000	#FF9191	1	0.75
chr1	222440001	222640000	A.1.2.2.1.1.2.1.1	0.709390862944162	.	222440001	222640000	#FF4848	1	0.875
chr1	222640001	222880000	A.1.2.2.1.1.2.2.1.2.2.2.1	0.700507614213198	.	222640001	222880000	#FF4848	1	0.875
chr1	222880001	223240000	A.2.2.1.2.1.2.2	0.522842639593909	.	222880001	223240000	#FFDADA	1	0.625
chr1	223240001	223320000	B.1.1.2.2.1.1.2	0.41751269035533	.	223240001	223320000	#DADAFF	1	0.5
chr1	223320001	223680000	B.1.2.2.2.2.2.1.1.1.1	0.302030456852792	.	223320001	223680000	#9191FF	1	0.375
chr1	223680001	223880000	B.1.2.1.2.2.2.1.2	0.356598984771574	.	223680001	223880000	#9191FF	1	0.375
chr1	223880001	224040000	A.1.1.2.1.1.2.2.1.1.1	0.876903553299492	.	223880001	224040000	#FF0000	1	1
chr1	224040001	224320000	A.1.2.1.2.2.1.2.2.2.1	0.729695431472081	.	224040001	224320000	#FF4848	1	0.875
chr1	224320001	224640000	A.1.1.2.1.1.1.1.2.1.1	0.907360406091371	.	224320001	224640000	#FF0000	1	1
chr1	224640001	224840000	A.2.2.1.1.1.1.2.1.2.1	0.549492385786802	.	224640001	224840000	#FFDADA	1	0.625
chr1	224840001	225160000	B.2.1.2.1.2.2.2.2.2	0.200507614213198	.	224840001	225160000	#4848FF	1	0.25
chr1	225160001	225640000	B.2.2.1.2.1.1.2.1	0.102791878172589	.	225160001	225640000	#0000FF	1	0.125
chr1	225640001	226120000	A.1.1.1.1.2.1.1.2	0.980964467005076	.	225640001	226120000	#FF0000	1	1
chr1	226120001	226400000	A.1.1.2.1.1.2.2.1.1.2	0.875634517766497	.	226120001	226400000	#FF0000	1	1
chr1	226400001	226600000	A.2.1.2.2.2.1.1.1.2	0.565989847715736	.	226400001	226600000	#FF9191	1	0.75
chr1	226600001	226800000	B.1.2.2.2.2.2.1.1.1.2	0.300761421319797	.	226600001	226800000	#9191FF	1	0.375
chr1	226800001	226920000	A.2.1.2.2.2.1.1.1.1	0.567258883248731	.	226800001	226920000	#FF9191	1	0.75
chr1	226920001	227640000	A.2.1.1.1.1.2.2.2.2.2	0.629441624365482	.	226920001	227640000	#FF9191	1	0.75
chr1	227640001	227880000	B.2.1.1.1.2.1.2	0.280456852791878	.	227640001	227880000	#4848FF	1	0.25
chr1	227880001	228280000	B.1.2.1.2.2.2.1.1	0.357868020304569	.	227880001	228280000	#9191FF	1	0.375
chr1	228280001	228760000	A.1.1.2.1.2.1.2.2.2	0.860406091370558	.	228280001	228760000	#FF0000	1	1
chr1	228760001	228960000	B.1.2.1.1.1.2.2.1.1	0.392131979695431	.	228760001	228960000	#9191FF	1	0.375
chr1	228960001	229120000	B.1.1.1.1.1.1.2.2	0.463197969543147	.	228960001	229120000	#DADAFF	1	0.5
chr1	229120001	229400000	B.1.2.1.1.1.2.2.1.2	0.390862944162437	.	229120001	229400000	#9191FF	1	0.375
chr1	229400001	229680000	A.2.1.2.1.2.1.1.1	0.58502538071066	.	229400001	229680000	#FF9191	1	0.75
chr1	229680001	229800000	A.2.2.1.2.1.2.1.1.2	0.525380710659898	.	229680001	229800000	#FFDADA	1	0.625
chr1	229800001	230200000	B.2.2.1.2.1.1.2.2	0.101522842639594	.	229800001	230200000	#0000FF	1	0.125
chr1	230200001	230400000	A.2.1.1.1.2.2.2.1.1	0.615482233502538	.	230200001	230400000	#FF9191	1	0.75
chr1	230400001	230760000	B.2.2.1.1.2.2.2.2.1	0.118020304568528	.	230400001	230760000	#0000FF	1	0.125
chr1	230760001	230920000	B.1.2.1.2.2.2.2.1.1	0.355329949238579	.	230760001	230920000	#9191FF	1	0.375
chr1	230920001	231080000	A.2.2.1.2.1.2.1.1.1	0.526649746192893	.	230920001	231080000	#FFDADA	1	0.625
chr1	231080001	231440000	B.2.1.1.1.1.1.2.1.2.1	0.291878172588832	.	231080001	231440000	#4848FF	1	0.25
chr1	231440001	231760000	A.2.2.2.1.2.1.1	0.493654822335025	.	231440001	231760000	#FFDADA	1	0.625
chr1	231760001	232040000	B.1.1.1.1.1.1.1.2	0.465736040609137	.	231760001	232040000	#DADAFF	1	0.5
chr1	232040001	232360000	B.1.2.1.2.2.2.2.2.1	0.351522842639594	.	232040001	232360000	#9191FF	1	0.375
chr1	232360001	232520000	B.1.2.2.2.2.2.1.1.2	0.299492385786802	.	232360001	232520000	#9191FF	1	0.375
chr1	232520001	232800000	A.2.1.2.1.2.1.1.2	0.583756345177665	.	232520001	232800000	#FF9191	1	0.75
chr1	232800001	233080000	B.1.2.1.1.2.1.1.1.2	0.387055837563452	.	232800001	233080000	#9191FF	1	0.375
chr1	233080001	233440000	A.2.1.2.1.1.2.1.2.2.1	0.59010152284264	.	233080001	233440000	#FF9191	1	0.75
chr1	233440001	233800000	B.2.2.1.2.1.2.2.2.1.2	0.0964467005076142	.	233440001	233800000	#0000FF	1	0.125
chr1	233800001	234200000	B.2.2.2.1.2.1.2.1	0.0380710659898477	.	233800001	234200000	#0000FF	1	0.125
chr1	234200001	234600000	B.1.2.2.1.1.2.1.1	0.34010152284264	.	234200001	234600000	#9191FF	1	0.375
chr1	234600001	234840000	A.1.1.1.1.2.2.2.1.2.2	0.958121827411167	.	234600001	234840000	#FF0000	1	1
chr1	234840001	235000000	A.1.1.2.1.1.2.1.1.1.1	0.888324873096447	.	234840001	235000000	#FF0000	1	1
chr1	235000001	235200000	A.1.1.1.1.2.2.2.1.1.1	0.961928934010152	.	235000001	235200000	#FF0000	1	1
chr1	235240001	235280000	A.1.1.1.1.2.2.2.1.1.1	0.961928934010152	.	235240001	235280000	#FF0000	1	1
chr1	235280001	235680000	A.1.1.1.2.2.1.1.2.1	0.92258883248731	.	235280001	235680000	#FF0000	1	1
chr1	235680001	235880000	A.2.1.1.1.1.2.2.2.1	0.631979695431472	.	235680001	235880000	#FF9191	1	0.75
chr1	235880001	236240000	A.1.1.2.1.1.1.1.2.2.2.1	0.902284263959391	.	235880001	236240000	#FF0000	1	1
chr1	236240001	236480000	B.1.2.1.1.2.2.1.2.1	0.380710659898477	.	236240001	236480000	#9191FF	1	0.375
chr1	236480001	236640000	B.2.1.2.2.1.1.2.2	0.196700507614213	.	236480001	236640000	#4848FF	1	0.25
chr1	236640001	236760000	A.2.2.2.2.2.2.1.2.1	0.473350253807107	.	236640001	236760000	#FFDADA	1	0.625
chr1	236760001	236920000	B.2.1.2.1.2.1.2.2.2	0.206852791878173	.	236760001	236920000	#4848FF	1	0.25
chr1	236920001	237080000	B.1.2.1.2.2.2.2.2.2	0.350253807106599	.	236920001	237080000	#9191FF	1	0.375
chr1	237080001	237760000	B.2.2.2.2.2.1.2.1.1	0.00761421319796954	.	237080001	237760000	#0000FF	1	0.125
chr1	237760001	237920000	B.2.1.2.2.1.1.2.1	0.197969543147208	.	237760001	237920000	#4848FF	1	0.25
chr1	237920001	238320000	B.2.2.1.1.2.1.2.1	0.128172588832487	.	237920001	238320000	#0000FF	1	0.125
chr1	238320001	238560000	B.2.1.2.2.1.2.1.1.1	0.195431472081218	.	238320001	238560000	#4848FF	1	0.25
chr1	238560001	238880000	B.1.2.1.1.2.1.1.2.2	0.384517766497462	.	238560001	238880000	#9191FF	1	0.375
chr1	238880001	239160000	B.2.1.2.2.1.2.1.1.2	0.194162436548223	.	238880001	239160000	#4848FF	1	0.25
chr1	239160001	239520000	B.2.2.1.2.1.2.2.2.1.1	0.0977157360406091	.	239160001	239520000	#0000FF	1	0.125
chr1	239520001	240160000	B.2.2.2.1.2.1.1.2.2	0.0393401015228426	.	239520001	240160000	#0000FF	1	0.125
chr1	240160001	240360000	A.2.2.1.1.1.1.2.1.2.2	0.548223350253807	.	240160001	240360000	#FFDADA	1	0.625
chr1	240360001	240560000	A.1.1.2.1.2.1.1.1.1.2.1	0.870558375634518	.	240360001	240560000	#FF0000	1	1
chr1	240560001	240880000	A.1.2.1.2.2.1.1.2.2.2	0.737309644670051	.	240560001	240880000	#FF4848	1	0.875
chr1	240880001	241120000	B.2.1.1.1.1.1.2.2.2	0.288071065989848	.	240880001	241120000	#4848FF	1	0.25
chr1	241120001	241560000	B.2.2.1.2.1.2.2.2.2	0.0951776649746193	.	241120001	241560000	#0000FF	1	0.125
chr1	241560001	241680000	B.1.2.2.1.1.2.2.1.1	0.336294416243655	.	241560001	241680000	#9191FF	1	0.375
chr1	241680001	241960000	B.2.1.1.1.1.1.2.2.1	0.289340101522843	.	241680001	241960000	#4848FF	1	0.25
chr1	241960001	242080000	B.1.1.1.2.1.1.1.1.1.2.2	0.447969543147208	.	241960001	242080000	#DADAFF	1	0.5
chr1	242080001	242200000	B.2.1.1.2.2.1.2.1.2	0.238578680203046	.	242080001	242200000	#4848FF	1	0.25
chr1	242200001	242560000	B.2.2.1.2.1.2.1	0.100253807106599	.	242200001	242560000	#0000FF	1	0.125
chr1	242560001	243280000	B.2.2.2.1.2.1.1.2.1	0.0406091370558376	.	242560001	243280000	#0000FF	1	0.125
chr1	243280001	243480000	A.1.2.2.2.1.1.2.1	0.677664974619289	.	243280001	243480000	#FF4848	1	0.875
chr1	243480001	243840000	A.1.2.1.2.2.1.2.2.2.2.1	0.728426395939086	.	243480001	243840000	#FF4848	1	0.875
chr1	243840001	243960000	A.1.2.2.1.1.2.2.2.2	0.696700507614213	.	243840001	243960000	#FF4848	1	0.875
chr1	243960001	244240000	A.1.2.2.1.1.2.2.1.2.2.2.2	0.699238578680203	.	243960001	244240000	#FF4848	1	0.875
chr1	244240001	244480000	A.1.2.2.2.2.1.1.1.2	0.661167512690355	.	244240001	244480000	#FF4848	1	0.875
chr1	244480001	244640000	A.1.2.1.2.2.1.2.1.1	0.736040609137056	.	244480001	244640000	#FF4848	1	0.875
chr1	244640001	244760000	B.1.2.1.1.1.1.2.1	0.399746192893401	.	244640001	244760000	#9191FF	1	0.375
chr1	244760001	245000000	A.2.1.2.2.1.2.2	0.568527918781726	.	244760001	245000000	#FF9191	1	0.75
chr1	245000001	245200000	A.1.2.1.2.2.1.2.1.2.1	0.734771573604061	.	245000001	245200000	#FF4848	1	0.875
chr1	245200001	245640000	A.2.2.2.1.1.2	0.49492385786802	.	245200001	245640000	#FFDADA	1	0.625
chr1	245640001	245920000	A.2.2.1.1.2.2.1.1	0.536802030456853	.	245640001	245920000	#FFDADA	1	0.625
chr1	245920001	246120000	A.1.2.2.1.2.2.1.1.1	0.685279187817259	.	245920001	246120000	#FF4848	1	0.875
chr1	246120001	246200000	A.2.1.2.2.1.1.2.1	0.572335025380711	.	246120001	246200000	#FF9191	1	0.75
chr1	246200001	246480000	A.1.2.2.2.2.2.1.2	0.652284263959391	.	246200001	246480000	#FF4848	1	0.875
chr1	246480001	246680000	A.2.1.1.2.1.2.1	0.607868020304569	.	246480001	246680000	#FF9191	1	0.75
chr1	246680001	246960000	A.1.1.2.1.1.1.1.2.1.2.1	0.906091370558376	.	246680001	246960000	#FF0000	1	1
chr1	246960001	247080000	A.2.1.1.1.1.2.2.2.2.1	0.630710659898477	.	246960001	247080000	#FF9191	1	0.75
chr1	247080001	247560000	B.1.1.1.2.1.1.1.2	0.445431472081218	.	247080001	247560000	#DADAFF	1	0.5
chr1	247560001	248640000	B.2.2.2.2.2.2	0.00126903553299492	.	247560001	248640000	#0000FF	1	0.125
chr1	248640001	248760000	B.2.1.1.2.2.1.2.1.1	0.239847715736041	.	248640001	248760000	#4848FF	1	0.25
chr1	248760001	248920000	B.2.1.2.2.1.2.1.2	0.192893401015228	.	248760001	248920000	#4848FF	1	0.25
chr1	249040001	249120000	B.2.1.2.2.1.2.1.2	0.192893401015228	.	249040001	249120000	#4848FF	1	0.25
chr1	249120001	249240000	A.2.1.1.1.1.2.1.2.1.1	0.638324873096447	.	249120001	249240000	#FF9191	1	0.75
chr2	1	200000	B.2.1.2.2.1.2.2.2.2.1.2	0.149812734082397	.	1	200000	#4848FF	1	0.25
chr2	200001	320000	B.1.2.1.1.1.1.1.1.1	0.409488139825218	.	200001	320000	#9191FF	1	0.375
chr2	320001	640000	B.2.2.1.1.1.1.2.1	0.111111111111111	.	320001	640000	#0000FF	1	0.125
chr2	640001	760000	B.1.1.2.2.1.2.2.1.1	0.420724094881398	.	640001	760000	#DADAFF	1	0.5
chr2	760001	960000	B.2.1.2.1.1.1.2.1.1.1	0.230961298377029	.	760001	960000	#4848FF	1	0.25
chr2	960001	1120000	B.2.1.1.1.1.1.2.1.1.1	0.31585518102372	.	960001	1120000	#4848FF	1	0.25
chr2	1120001	1600000	B.2.1.1.2.1.2.1.1.2	0.265917602996255	.	1120001	1600000	#4848FF	1	0.25
chr2	1600001	1760000	A.1.1.2.2.2.1.1.1.2	0.846441947565543	.	1600001	1760000	#FF0000	1	1
chr2	1760001	2480000	B.2.1.2.2.1.2.2.2.2.1.1	0.151061173533084	.	1760001	2480000	#4848FF	1	0.25
chr2	2480001	2920000	B.2.1.2.2.1.2.2.2.2.2	0.14856429463171	.	2480001	2920000	#4848FF	1	0.25
chr2	2920001	3160000	B.2.1.2.1.1.1.2.2.2	0.222222222222222	.	2920001	3160000	#4848FF	1	0.25
chr2	3160001	3360000	B.1.2.1.1.1.1.1.2	0.406991260923845	.	3160001	3360000	#9191FF	1	0.375
chr2	3360001	3640000	A.1.2.2.1.2.1.2.2.2	0.742821473158552	.	3360001	3640000	#FF4848	1	0.875
chr2	3640001	3880000	B.1.1.2.2.1.2.1.1.1.1.1	0.426966292134831	.	3640001	3880000	#DADAFF	1	0.5
chr2	3880001	5000000	B.2.2.2.1.2.1.1.2.1	0.034956304619226	.	3880001	5000000	#0000FF	1	0.125
chr2	5000001	5040000	B.2.1.2.2.1.2.1.2.2.2	0.162297128589263	.	5000001	5040000	#4848FF	1	0.25
chr2	5120001	5480000	B.2.1.2.2.1.2.1.2.2.2	0.162297128589263	.	5120001	5480000	#4848FF	1	0.25
chr2	5480001	5560000	B.2.1.1.1.1.2.1	0.310861423220974	.	5480001	5560000	#4848FF	1	0.25
chr2	5560001	5760000	B.2.1.1.2.1.2.1.1.1.1.1	0.270911360799001	.	5560001	5760000	#4848FF	1	0.25
chr2	5760001	6040000	B.1.1.1.2.1.1.1.1.2.2	0.463171036204744	.	5760001	6040000	#DADAFF	1	0.5
chr2	6040001	6480000	B.2.1.1.2.1.1.2.2.2.2.2	0.272159800249688	.	6040001	6480000	#4848FF	1	0.25
chr2	6480001	6800000	B.1.2.2.2.2.2.1.1	0.322097378277154	.	6480001	6800000	#9191FF	1	0.375
chr2	6800001	7000000	B.2.1.1.1.1.2.2.1.2.2	0.307116104868914	.	6800001	7000000	#4848FF	1	0.25
chr2	7000001	7200000	B.2.1.1.2.1.2.1.1.1.1.2	0.269662921348315	.	7000001	7200000	#4848FF	1	0.25
chr2	7200001	7520000	B.2.1.2.2.2.1.2.1.2.2	0.138576779026217	.	7200001	7520000	#4848FF	1	0.25
chr2	7520001	7800000	B.2.1.2.2.1.2.1.1.1.1.1	0.173533083645443	.	7520001	7800000	#4848FF	1	0.25
chr2	7800001	8200000	B.2.1.1.1.1.1.2.1.2	0.313358302122347	.	7800001	8200000	#4848FF	1	0.25
chr2	8200001	8360000	A.2.2.2.1.2.1.2.1.1	0.528089887640449	.	8200001	8360000	#FFDADA	1	0.625
chr2	8360001	8680000	B.1.1.1.2.1.1.1.1.2.1	0.464419475655431	.	8360001	8680000	#DADAFF	1	0.5
chr2	8680001	8920000	A.2.1.1.1.2.1.2.1.1	0.675405742821473	.	8680001	8920000	#FF9191	1	0.75
chr2	8920001	9280000	A.1.1.1.2.1.1.1.2	0.955056179775281	.	8920001	9280000	#FF0000	1	1
chr2	9280001	9600000	A.1.1.1.1.1.1.2.1.2.1	0.993757802746567	.	9280001	9600000	#FF0000	1	1
chr2	9600001	9880000	A.1.1.1.1.1.2.2.1.2.1.2.2.2	0.976279650436954	.	9600001	9880000	#FF0000	1	1
chr2	9880001	10280000	A.1.1.1.1.2.2.1.1.2	0.966292134831461	.	9880001	10280000	#FF0000	1	1
chr2	10280001	10600000	A.1.1.1.2.2.2.2.1.2.2	0.918851435705368	.	10280001	10600000	#FF0000	1	1
chr2	10600001	10840000	A.1.1.2.2.1.1.1.2.2.2.1	0.865168539325843	.	10600001	10840000	#FF0000	1	1
chr2	10840001	11240000	A.1.1.2.2.1.2.1.1.2.2	0.85518102372035	.	10840001	11240000	#FF0000	1	1
chr2	11240001	11600000	A.1.1.1.1.1.2.2.1.2.1.1.1	0.9812734082397	.	11240001	11600000	#FF0000	1	1
chr2	11600001	11800000	A.2.1.2.1.1.1.1.1.2	0.634207240948814	.	11600001	11800000	#FF9191	1	0.75
chr2	11800001	11960000	A.1.2.1.2.1.2.1.1.2	0.770287141073658	.	11800001	11960000	#FF4848	1	0.875
chr2	11960001	12160000	A.2.2.2.1.2.1.2.2.2.1	0.519350811485643	.	11960001	12160000	#FFDADA	1	0.625
chr2	12160001	12320000	A.2.1.1.2.2.1.1.1.1	0.6541822721598	.	12160001	12320000	#FF9191	1	0.75
chr2	12320001	12560000	A.2.1.1.2.2.1.1.2	0.651685393258427	.	12320001	12560000	#FF9191	1	0.75
chr2	12560001	12680000	A.2.1.1.1.1.1.2.2.1.2	0.689138576779026	.	12560001	12680000	#FF9191	1	0.75
chr2	12680001	12920000	A.2.1.1.1.2.1.1.1.2	0.677902621722846	.	12680001	12920000	#FF9191	1	0.75
chr2	12920001	13160000	A.2.1.2.1.2.2.2.1	0.612983770287141	.	12920001	13160000	#FF9191	1	0.75
chr2	13160001	13680000	B.2.2.1.2.2.2.2.1.1	0.0574282147315855	.	13160001	13680000	#0000FF	1	0.125
chr2	13680001	13840000	B.2.1.2.1.1.1.2.1.2.2.1	0.227215980024969	.	13680001	13840000	#4848FF	1	0.25
chr2	13840001	14000000	B.2.1.2.1.1.1.2.1.2.2.2	0.225967540574282	.	13840001	14000000	#4848FF	1	0.25
chr2	14000001	14240000	B.2.1.2.2.1.2.1.2.2.1.1.2	0.164794007490637	.	14000001	14240000	#4848FF	1	0.25
chr2	14240001	14600000	B.2.1.2.2.1.2.1.2.1	0.16729088639201	.	14240001	14600000	#4848FF	1	0.25
chr2	14600001	14720000	B.1.1.2.2.1.2.1.1.1.1.2	0.425717852684145	.	14600001	14720000	#DADAFF	1	0.5
chr2	14720001	15160000	B.2.1.2.1.1.1.2.2.1.2	0.223470661672909	.	14720001	15160000	#4848FF	1	0.25
chr2	15160001	15280000	B.1.2.1.1.1.1.1.1.2	0.408239700374532	.	15160001	15280000	#9191FF	1	0.375
chr2	15280001	15760000	A.2.2.1.1.1.1.2	0.579275905118602	.	15280001	15760000	#FFDADA	1	0.625
chr2	15760001	16280000	B.2.1.2.2.1.2.1.1.1.2.2	0.169787765293383	.	15760001	16280000	#4848FF	1	0.25
chr2	16320001	16360000	B.2.1.2.2.1.2.1.1.1.2.2	0.169787765293383	.	16320001	16360000	#4848FF	1	0.25
chr2	16360001	16760000	B.2.2.1.1.1.1.1.2	0.112359550561798	.	16360001	16760000	#0000FF	1	0.125
chr2	16760001	17280000	B.2.1.2.1.2.2.2.1.1	0.188514357053683	.	16760001	17280000	#4848FF	1	0.25
chr2	17280001	17680000	B.2.1.2.2.2.1.2.1.1.2	0.141073657927591	.	17280001	17680000	#4848FF	1	0.25
chr2	17680001	17880000	B.1.2.1.1.1.1.2	0.405742821473159	.	17680001	17880000	#9191FF	1	0.375
chr2	17880001	18120000	B.1.1.2.1.2.2.2.2.1	0.434456928838951	.	17880001	18120000	#DADAFF	1	0.5
chr2	18120001	18280000	B.2.1.1.1.1.1.2.2	0.31210986267166	.	18120001	18280000	#4848FF	1	0.25
chr2	18280001	18560000	B.1.1.2.1.2.2.2.2.2	0.433208489388265	.	18280001	18560000	#DADAFF	1	0.5
chr2	18560001	18760000	A.2.1.1.1.2.1.1.1.1.2	0.679151061173533	.	18560001	18760000	#FF9191	1	0.75
chr2	18760001	18880000	A.2.2.1.2.2.1.1.2.2	0.551810237203496	.	18760001	18880000	#FFDADA	1	0.625
chr2	18880001	19080000	A.2.1.2.1.2.2.2.2	0.611735330836454	.	18880001	19080000	#FF9191	1	0.75
chr2	19080001	19240000	A.1.2.2.1.1.2.1.2	0.752808988764045	.	19080001	19240000	#FF4848	1	0.875
chr2	19240001	19600000	A.1.2.2.1.2.1.2.1.1	0.746566791510612	.	19240001	19600000	#FF4848	1	0.875
chr2	19600001	19880000	A.2.2.2.1.2.1.2.2.2.2	0.518102372034956	.	19600001	19880000	#FFDADA	1	0.625
chr2	19880001	20120000	A.1.2.1.1.1.2.2.2	0.808988764044944	.	19880001	20120000	#FF4848	1	0.875
chr2	20120001	20320000	A.1.1.2.1.1.1.2.1.1.2.1	0.897627965043695	.	20120001	20320000	#FF0000	1	1
chr2	20320001	20560000	A.1.1.1.1.2.2.2.1.2	0.960049937578027	.	20320001	20560000	#FF0000	1	1
chr2	20560001	20840000	A.1.1.1.2.1.2.2.1.1	0.943820224719101	.	20560001	20840000	#FF0000	1	1
chr2	20840001	21040000	B.1.1.2.1.2.2.2.1	0.435705368289638	.	20840001	21040000	#DADAFF	1	0.5
chr2	21040001	21240000	B.2.1.1.2.1.2.1.1.1.2.2	0.267166042446941	.	21040001	21240000	#4848FF	1	0.25
chr2	21240001	21600000	B.2.1.2.1.1.1.1.2.2.1	0.233458177278402	.	21240001	21600000	#4848FF	1	0.25
chr2	21600001	21720000	B.1.1.2.2.1.2.2.1.2	0.419475655430712	.	21600001	21720000	#DADAFF	1	0.5
chr2	21720001	21960000	B.1.2.2.2.2.2.1.2	0.320848938826467	.	21720001	21960000	#9191FF	1	0.375
chr2	21960001	22080000	B.1.1.1.1.2.1.1.1.2	0.481897627965044	.	21960001	22080000	#DADAFF	1	0.5
chr2	22080001	22600000	B.2.1.2.2.2.1.2.1.2.1	0.139825218476904	.	22080001	22600000	#4848FF	1	0.25
chr2	22600001	23400000	B.2.2.2.1.2.1.1.2.2	0.0337078651685393	.	22600001	23400000	#0000FF	1	0.125
chr2	23400001	23600000	B.1.2.2.1.2.1.2.1.1	0.360799001248439	.	23400001	23600000	#9191FF	1	0.375
chr2	23600001	24000000	A.1.2.2.1.2.2.2.2	0.732833957553059	.	23600001	24000000	#FF4848	1	0.875
chr2	24000001	24320000	A.1.1.1.2.1.1.2.1.2.2	0.951310861423221	.	24000001	24320000	#FF0000	1	1
chr2	24320001	24600000	A.1.2.1.1.2.2.2.1.2.2	0.784019975031211	.	24320001	24600000	#FF4848	1	0.875
chr2	24600001	25080000	A.1.2.1.1.2.2.2.1.1	0.786516853932584	.	24600001	25080000	#FF4848	1	0.875
chr2	25080001	25440000	A.1.2.1.1.2.2.1.1.1	0.791510611735331	.	25080001	25440000	#FF4848	1	0.875
chr2	25440001	25800000	A.1.2.1.1.2.2.2.2.1	0.782771535580524	.	25440001	25800000	#FF4848	1	0.875
chr2	25800001	26080000	A.1.2.1.2.2.2.2.2.2	0.757802746566791	.	25800001	26080000	#FF4848	1	0.875
chr2	26080001	26400000	A.1.1.2.2.1.1.1.1.1.2	0.870162297128589	.	26080001	26400000	#FF0000	1	1
chr2	26400001	26600000	A.1.2.1.1.2.2.1.1.2.2	0.789013732833958	.	26400001	26600000	#FF4848	1	0.875
chr2	26600001	26960000	A.2.2.1.1.2.2.1	0.565543071161049	.	26600001	26960000	#FFDADA	1	0.625
chr2	26960001	27240000	A.2.1.1.2.1.2.1.1	0.65792759051186	.	26960001	27240000	#FF9191	1	0.75
chr2	27240001	27560000	A.1.1.2.2.1.1.1.1.1.1	0.871410736579276	.	27240001	27560000	#FF0000	1	1
chr2	27560001	27880000	A.1.1.2.1.2.2.1	0.873907615480649	.	27560001	27880000	#FF0000	1	1
chr2	27880001	28160000	A.1.1.1.2.2.2.2.1.2.1.2	0.920099875156055	.	27880001	28160000	#FF0000	1	1
chr2	28160001	28680000	A.1.1.1.1.1.2.2.2	0.973782771535581	.	28160001	28680000	#FF0000	1	1
chr2	28680001	29040000	A.1.1.1.1.1.2.2.1.2.1.2.1	0.978776529338327	.	28680001	29040000	#FF0000	1	1
chr2	29040001	29160000	A.1.2.1.1.2.1.1.1.2.1	0.806491885143571	.	29040001	29160000	#FF4848	1	0.875
chr2	29160001	29440000	A.1.2.2.1.2.1.2.2.1	0.744069912609238	.	29160001	29440000	#FF4848	1	0.875
chr2	29440001	29640000	B.1.2.1.2.1.1.2	0.384519350811486	.	29440001	29640000	#9191FF	1	0.375
chr2	29640001	29840000	B.1.1.2.2.1.2.1.1.1.2	0.424469413233458	.	29640001	29840000	#DADAFF	1	0.5
chr2	29840001	30120000	B.2.1.1.1.1.2.2.1.2.1	0.3083645443196	.	29840001	30120000	#4848FF	1	0.25
chr2	30120001	30360000	B.1.2.2.2.2.2.2.1	0.31960049937578	.	30120001	30360000	#9191FF	1	0.375
chr2	30360001	30720000	A.1.2.1.1.1.1.2.1	0.82147315855181	.	30360001	30720000	#FF4848	1	0.875
chr2	30720001	30960000	A.2.1.1.1.2.1.2.2.1	0.671660424469413	.	30720001	30960000	#FF9191	1	0.75
chr2	30960001	31440000	B.2.1.2.1.1.1.1.1.2.2	0.237203495630462	.	30960001	31440000	#4848FF	1	0.25
chr2	31440001	31640000	B.1.1.1.2.1.1.1.1.1	0.465667915106117	.	31440001	31640000	#DADAFF	1	0.5
chr2	31640001	32080000	B.2.1.2.1.1.1.1.2.2.2	0.232209737827715	.	31640001	32080000	#4848FF	1	0.25
chr2	32080001	32520000	A.1.2.2.2.2.2.2.1.1	0.705368289637953	.	32080001	32520000	#FF4848	1	0.875
chr2	32520001	32920000	A.1.1.1.2.1.1.2.1.2.1	0.952559300873908	.	32520001	32920000	#FF0000	1	1
chr2	32920001	33040000	A.1.2.1.1.2.1.2.2.2	0.792759051186018	.	32920001	33040000	#FF4848	1	0.875
chr2	33040001	33160000	A.1.2.1.2.2.1.1	0.765293383270911	.	33040001	33160000	#FF4848	1	0.875
chr2	33160001	33840000	A.1.1.1.1.1.1.2.2.1	0.991260923845193	.	33160001	33840000	#FF0000	1	1
chr2	33840001	34240000	B.2.1.2.2.1.2.1.1.1.1.2	0.172284644194757	.	33840001	34240000	#4848FF	1	0.25
chr2	34240001	34400000	B.2.1.1.2.2.2.1	0.244694132334582	.	34240001	34400000	#4848FF	1	0.25
chr2	34400001	34840000	B.2.1.2.2.1.2.2.1.2.1.2	0.154806491885144	.	34400001	34840000	#4848FF	1	0.25
chr2	34840001	35560000	B.2.2.1.2.2.1.2.2.2.1	0.0686641697877653	.	34840001	35560000	#0000FF	1	0.125
chr2	35560001	35720000	B.2.1.2.2.1.2.1.2.2.1.2	0.16354556803995	.	35560001	35720000	#4848FF	1	0.25
chr2	35720001	35880000	B.2.1.2.2.1.2.1.2.2.1.1.1	0.166042446941323	.	35720001	35880000	#4848FF	1	0.25
chr2	35880001	36080000	B.2.1.2.1.1.1.2.2.1.1	0.224719101123595	.	35880001	36080000	#4848FF	1	0.25
chr2	36080001	36240000	B.2.1.1.1.1.2.2.1.1	0.309612983770287	.	36080001	36240000	#4848FF	1	0.25
chr2	36240001	36560000	B.2.1.1.2.1.2.1.1.1.2.1	0.268414481897628	.	36240001	36560000	#4848FF	1	0.25
chr2	36560001	36840000	A.1.1.2.2.2.1.1.1.1	0.84769038701623	.	36560001	36840000	#FF0000	1	1
chr2	36840001	37080000	A.2.2.1.1.1.1.1.1	0.581772784019975	.	36840001	37080000	#FFDADA	1	0.625
chr2	37080001	37320000	A.1.2.1.1.1.2.1.2.1.2	0.81398252184769	.	37080001	37320000	#FF4848	1	0.875
chr2	37320001	37560000	A.1.1.1.2.2.2.2.2.2.1	0.915106117353308	.	37320001	37560000	#FF0000	1	1
chr2	37560001	38120000	A.1.1.1.1.1.2.2.1.1.1	0.983770287141074	.	37560001	38120000	#FF0000	1	1
chr2	38120001	38480000	A.1.2.2.2.1.1.1.1	0.731585518102372	.	38120001	38480000	#FF4848	1	0.875
chr2	38480001	38560000	A.2.1.1.2.1.2.2	0.655430711610487	.	38480001	38560000	#FF9191	1	0.75
chr2	38560001	38760000	A.1.2.2.2.1.1.2.2.1.2	0.725343320848939	.	38560001	38760000	#FF4848	1	0.875
chr2	38760001	39000000	A.1.1.2.1.2.2.2	0.872659176029963	.	38760001	39000000	#FF0000	1	1
chr2	39000001	39520000	A.1.1.2.2.1.2.1.1.2.1	0.856429463171036	.	39000001	39520000	#FF0000	1	1
chr2	39520001	39760000	A.1.1.1.2.1.1.2.2	0.950062421972534	.	39520001	39760000	#FF0000	1	1
chr2	39760001	40000000	A.1.1.2.2.2.2.2.2	0.823970037453184	.	39760001	40000000	#FF0000	1	1
chr2	40000001	40360000	A.1.2.2.2.2.2.2.1.2	0.704119850187266	.	40000001	40360000	#FF4848	1	0.875
chr2	40360001	40520000	A.2.1.1.1.2.1.1.1.1.1	0.68039950062422	.	40360001	40520000	#FF9191	1	0.75
chr2	40520001	40680000	A.1.2.1.1.1.2.2.1.2	0.81023720349563	.	40520001	40680000	#FF4848	1	0.875
chr2	40680001	41040000	B.1.1.1.1.2.1.1.2.1.2	0.47940074906367	.	40680001	41040000	#DADAFF	1	0.5
chr2	41040001	41360000	B.2.1.2.1.2.2.2.2	0.18601747815231	.	41040001	41360000	#4848FF	1	0.25
chr2	41360001	41680000	B.2.2.1.1.2.1.2.2	0.0936329588014981	.	41360001	41680000	#0000FF	1	0.125
chr2	41680001	42040000	B.2.2.1.1.2.1.2.1	0.0948813982521848	.	41680001	42040000	#0000FF	1	0.125
chr2	42040001	42320000	A.1.2.1.1.1.2.1.1	0.816479400749064	.	42040001	42320000	#FF4848	1	0.875
chr2	42320001	42600000	A.1.1.1.2.1.2.2.1.2	0.942571785268414	.	42320001	42600000	#FF0000	1	1
chr2	42600001	43040000	A.1.2.2.2.1.2.1.2	0.720349563046192	.	42600001	43040000	#FF4848	1	0.875
chr2	43040001	43480000	A.1.1.1.1.1.2.2.1.1.2	0.982521847690387	.	43040001	43480000	#FF0000	1	1
chr2	43480001	43800000	A.1.1.1.2.2.1.2.1.2	0.933832709113608	.	43480001	43800000	#FF0000	1	1
chr2	43800001	44240000	A.1.2.1.1.2.1.1.2.2	0.801498127340824	.	43800001	44240000	#FF4848	1	0.875
chr2	44240001	44640000	A.2.1.2.2.1.1.1.2.2.1	0.605493133583021	.	44240001	44640000	#FF9191	1	0.75
chr2	44640001	45160000	B.2.1.2.1.1.1.1.2.1.1	0.235955056179775	.	44640001	45160000	#4848FF	1	0.25
chr2	45160001	45400000	B.1.1.2.1.2.2.1	0.436953807740325	.	45160001	45400000	#DADAFF	1	0.5
chr2	45400001	45800000	A.2.2.2.2.1.1.1.2.1	0.504369538077403	.	45400001	45800000	#FFDADA	1	0.625
chr2	45800001	46160000	A.1.2.1.1.2.1.1.2.1.2	0.802746566791511	.	45800001	46160000	#FF4848	1	0.875
chr2	46160001	46520000	A.1.1.1.2.2.2.2.2.2.2	0.913857677902622	.	46160001	46520000	#FF0000	1	1
chr2	46520001	46840000	A.1.1.1.2.2.2.2.2.1.1	0.917602996254682	.	46520001	46840000	#FF0000	1	1
chr2	46840001	47160000	A.1.1.1.1.1.2.2.1.2.2	0.975031210986267	.	46840001	47160000	#FF0000	1	1
chr2	47160001	47560000	A.1.1.1.1.1.1.2.1.2.2	0.99250936329588	.	47160001	47560000	#FF0000	1	1
chr2	47560001	48120000	A.2.1.1.2.2.2.2	0.636704119850187	.	47560001	48120000	#FF9191	1	0.75
chr2	48120001	48320000	B.1.2.2.1.2.1.2.2.1.1	0.358302122347066	.	48120001	48320000	#9191FF	1	0.375
chr2	48320001	48520000	B.1.1.1.2.1.1.1.2.1	0.461922596754057	.	48320001	48520000	#DADAFF	1	0.5
chr2	48520001	48800000	A.2.1.1.1.2.1.2.2.2	0.670411985018727	.	48520001	48800000	#FF9191	1	0.75
chr2	48800001	49200000	B.1.1.2.2.1.2.1.1.2	0.423220973782772	.	48800001	49200000	#DADAFF	1	0.5
chr2	49200001	49560000	B.2.1.2.2.1.2.2.1.2.1.1	0.15605493133583	.	49200001	49560000	#4848FF	1	0.25
chr2	49560001	50360000	B.2.2.2.1.2.1.1.1.1	0.0387016229712859	.	49560001	50360000	#0000FF	1	0.125
chr2	50360001	50720000	B.2.1.2.2.1.2.2.1.1.1.1.2	0.15980024968789	.	50360001	50720000	#4848FF	1	0.25
chr2	50720001	51120000	B.1.2.2.1.2.1.1.2	0.362047440699126	.	50720001	51120000	#9191FF	1	0.375
chr2	51120001	51520000	B.1.1.2.2.1.1.1	0.431960049937578	.	51120001	51520000	#DADAFF	1	0.5
chr2	51520001	51680000	A.2.2.1.2.2.1.1.2.1.2.2	0.553058676654182	.	51520001	51680000	#FFDADA	1	0.625
chr2	51680001	51920000	A.2.2.2.1.2.1.1.2	0.529338327091136	.	51680001	51920000	#FFDADA	1	0.625
chr2	51920001	52320000	A.2.1.2.2.1.2.1	0.601747815230961	.	51920001	52320000	#FF9191	1	0.75
chr2	52320001	52560000	A.2.2.1.2.2.1.1.2.1.2.1	0.554307116104869	.	52320001	52560000	#FFDADA	1	0.625
chr2	52560001	52800000	A.2.1.2.2.1.2.2	0.600499375780275	.	52560001	52800000	#FF9191	1	0.75
chr2	52800001	53080000	A.2.2.2.1.2.1.1.1	0.530586766541823	.	52800001	53080000	#FFDADA	1	0.625
chr2	53080001	53280000	A.2.2.1.2.2.1.1.2.1.1	0.555555555555556	.	53080001	53280000	#FFDADA	1	0.625
chr2	53280001	53480000	B.1.1.1.1.2.1.1.1.1	0.48314606741573	.	53280001	53480000	#DADAFF	1	0.5
chr2	53480001	53640000	B.1.2.1.2.1.2.2	0.380774032459426	.	53480001	53640000	#9191FF	1	0.375
chr2	53640001	53760000	B.1.1.1.1.2.1.1.2.1.1	0.480649188514357	.	53640001	53760000	#DADAFF	1	0.5
chr2	53760001	54000000	B.1.1.1.1.2.1.1.2.2	0.478152309612984	.	53760001	54000000	#DADAFF	1	0.5
chr2	54000001	54320000	A.1.1.2.1.1.1.2.1.2.1	0.895131086142322	.	54000001	54320000	#FF0000	1	1
chr2	54320001	54440000	A.1.2.2.2.1.1.2.2.2	0.724094881398252	.	54320001	54440000	#FF4848	1	0.875
chr2	54440001	54680000	A.1.2.1.1.2.2.2.1.2.1	0.785268414481898	.	54440001	54680000	#FF4848	1	0.875
chr2	54680001	54960000	A.1.1.1.2.2.2.2.1.2.1.1	0.921348314606742	.	54680001	54960000	#FF0000	1	1
chr2	54960001	55120000	A.2.1.1.2.1.1.1.1	0.662921348314607	.	54960001	55120000	#FF9191	1	0.75
chr2	55120001	55480000	A.1.1.1.2.2.1.2.1.1	0.935081148564295	.	55120001	55480000	#FF0000	1	1
chr2	55480001	55880000	A.1.1.2.1.1.1.2.1.2.2.1	0.893882646691635	.	55480001	55880000	#FF0000	1	1
chr2	55880001	56040000	A.2.1.2.2.1.1.1.1.2	0.609238451935081	.	55880001	56040000	#FF9191	1	0.75
chr2	56040001	56240000	A.1.2.2.1.2.1.2.1.2	0.745318352059925	.	56040001	56240000	#FF4848	1	0.875
chr2	56240001	56440000	B.2.1.1.2.1.1.2.2.2.2.1	0.273408239700375	.	56240001	56440000	#4848FF	1	0.25
chr2	56440001	57080000	B.2.2.1.2.2.1.2.2.2.2	0.0674157303370786	.	56440001	57080000	#0000FF	1	0.125
chr2	57080001	57920000	B.2.2.2.1.2.1.2.1	0.0324594257178527	.	57080001	57920000	#0000FF	1	0.125
chr2	57920001	58240000	B.2.1.1.2.1.1.2.2.2.1	0.274656679151061	.	57920001	58240000	#4848FF	1	0.25
chr2	58240001	58480000	A.2.2.1.2.2.2.1.2	0.544319600499376	.	58240001	58480000	#FFDADA	1	0.625
chr2	58480001	58720000	B.2.1.2.1.1.1.1.1.2.1.1	0.239700374531835	.	58480001	58720000	#4848FF	1	0.25
chr2	58720001	58960000	B.2.1.2.1.1.1.1.1.2.1.2	0.238451935081149	.	58720001	58960000	#4848FF	1	0.25
chr2	58960001	59080000	B.2.1.1.2.1.1.2.1.1	0.280898876404494	.	58960001	59080000	#4848FF	1	0.25
chr2	59080001	59240000	B.1.2.2.1.2.1.2.2.1.2	0.35705368289638	.	59080001	59240000	#9191FF	1	0.375
chr2	59240001	59560000	B.2.1.2.2.1.2.1.1.1.2.1	0.17103620474407	.	59240001	59560000	#4848FF	1	0.25
chr2	59560001	59920000	B.2.2.1.2.2.2.2.1.2.1	0.0561797752808989	.	59560001	59920000	#0000FF	1	0.125
chr2	59920001	60520000	B.2.2.2.1.1.2.1	0.0449438202247191	.	59920001	60520000	#0000FF	1	0.125
chr2	60520001	60680000	B.2.1.1.1.1.1.2.1.1.2	0.314606741573034	.	60520001	60680000	#4848FF	1	0.25
chr2	60680001	60920000	B.1.1.2.2.1.2.2.2	0.418227215980025	.	60680001	60920000	#DADAFF	1	0.5
chr2	60920001	61240000	A.2.2.1.2.2.2.1.1.2	0.545568039950062	.	60920001	61240000	#FFDADA	1	0.625
chr2	61240001	61760000	A.1.1.1.2.1.1.2.1.1	0.953807740324594	.	61240001	61760000	#FF0000	1	1
chr2	61760001	62120000	A.1.2.1.2.1.2.2.1	0.767790262172285	.	61760001	62120000	#FF4848	1	0.875
chr2	62120001	62480000	A.2.2.2.1.2.1.2.2.1.1.1	0.524344569288389	.	62120001	62480000	#FFDADA	1	0.625
chr2	62480001	62640000	B.1.2.2.1.2.1.1.1	0.363295880149813	.	62480001	62640000	#9191FF	1	0.375
chr2	62640001	62920000	A.2.1.2.2.1.1.1.2.1.2	0.606741573033708	.	62640001	62920000	#FF9191	1	0.75
chr2	62920001	63040000	A.2.1.2.2.1.1.1.2.1.1	0.607990012484395	.	62920001	63040000	#FF9191	1	0.75
chr2	63040001	63280000	A.2.2.1.2.2.2.1.1.1	0.546816479400749	.	63040001	63280000	#FFDADA	1	0.625
chr2	63280001	63640000	B.2.1.1.2.1.1.2.1.2.2	0.278401997503121	.	63280001	63640000	#4848FF	1	0.25
chr2	63640001	63800000	B.1.2.1.2.1.1.1.2	0.385767790262172	.	63640001	63800000	#9191FF	1	0.375
chr2	63800001	64240000	A.2.1.1.1.1.1.2.1.2	0.6916354556804	.	63800001	64240000	#FF9191	1	0.75
chr2	64240001	64520000	A.2.1.2.1.1.1.2.2	0.630461922596754	.	64240001	64520000	#FF9191	1	0.75
chr2	64520001	64760000	A.2.2.2.2.1.1.1.2.2	0.503121098626717	.	64520001	64760000	#FFDADA	1	0.625
chr2	64760001	65080000	A.1.1.2.1.1.1.2.1.2.2.2	0.892634207240949	.	64760001	65080000	#FF0000	1	1
chr2	65080001	65360000	A.1.2.1.1.2.1.1.1.2.2	0.805243445692884	.	65080001	65360000	#FF4848	1	0.875
chr2	65360001	65680000	A.1.2.1.1.1.2.1.2.1.1	0.815230961298377	.	65360001	65680000	#FF4848	1	0.875
chr2	65680001	65840000	A.2.2.2.1.2.1.2.2.1.2.1	0.521847690387016	.	65680001	65840000	#FFDADA	1	0.625
chr2	65840001	66200000	B.2.1.1.2.1.2.1.2.2	0.263420724094881	.	65840001	66200000	#4848FF	1	0.25
chr2	66200001	66640000	B.2.1.2.1.1.1.1.2.1.2	0.234706616729089	.	66200001	66640000	#4848FF	1	0.25
chr2	66640001	66800000	A.1.2.1.2.1.2.1.1.1	0.771535580524345	.	66640001	66800000	#FF4848	1	0.875
chr2	66800001	67000000	A.2.1.1.2.2.2.1.2.1	0.640449438202247	.	66800001	67000000	#FF9191	1	0.75
chr2	67000001	67160000	A.1.2.1.2.1.2.1.2	0.769038701622971	.	67000001	67160000	#FF4848	1	0.875
chr2	67160001	67440000	A.2.1.1.1.1.1.2.1.1	0.692883895131086	.	67160001	67440000	#FF9191	1	0.75
chr2	67440001	67720000	A.1.2.1.1.1.2.1.2.2	0.812734082397004	.	67440001	67720000	#FF4848	1	0.875
chr2	67720001	67880000	A.1.2.2.2.2.2.1.1	0.707865168539326	.	67720001	67880000	#FF4848	1	0.875
chr2	67880001	68120000	A.2.2.1.1.2.1.2.2.2	0.566791510611735	.	67880001	68120000	#FFDADA	1	0.625
chr2	68120001	68320000	A.2.2.1.1.2.1.2.1	0.569288389513109	.	68120001	68320000	#FFDADA	1	0.625
chr2	68320001	68520000	A.1.1.2.2.1.2.1.2.2	0.852684144818976	.	68320001	68520000	#FF0000	1	1
chr2	68520001	68680000	A.2.1.1.2.2.2.1.2.2.1	0.639200998751561	.	68520001	68680000	#FF9191	1	0.75
chr2	68680001	68920000	A.2.2.1.2.1.1.1	0.561797752808989	.	68680001	68920000	#FFDADA	1	0.625
chr2	68920001	69160000	A.1.2.1.2.2.2.2.1	0.760299625468165	.	68920001	69160000	#FF4848	1	0.875
chr2	69160001	69560000	A.1.1.1.2.2.1.2.2.2.1	0.931335830212235	.	69160001	69560000	#FF0000	1	1
chr2	69560001	70120000	A.1.1.1.1.1.2.2.1.2.1.2.2.1	0.97752808988764	.	69560001	70120000	#FF0000	1	1
chr2	70120001	70520000	A.1.1.1.1.1.1.2.2.2	0.990012484394507	.	70120001	70520000	#FF0000	1	1
chr2	70520001	70920000	B.2.1.1.1.1.2.2.2	0.305867665418227	.	70520001	70920000	#4848FF	1	0.25
chr2	70920001	71080000	B.2.1.1.1.1.1.1	0.317103620474407	.	70920001	71080000	#4848FF	1	0.25
chr2	71080001	71400000	A.2.2.2.1.2.1.2.2.1.2.2	0.52059925093633	.	71080001	71400000	#FFDADA	1	0.625
chr2	71400001	71560000	B.1.2.2.1.2.1.2.1.2	0.359550561797753	.	71400001	71560000	#9191FF	1	0.375
chr2	71560001	71720000	A.2.2.1.1.1.1.1.2	0.580524344569288	.	71560001	71720000	#FFDADA	1	0.625
chr2	71720001	71960000	B.1.2.2.1.2.2.2.2.2	0.348314606741573	.	71720001	71960000	#9191FF	1	0.375
chr2	71960001	72160000	B.1.2.2.1.2.2.2.2.1	0.34956304619226	.	71960001	72160000	#9191FF	1	0.375
chr2	72160001	72320000	B.2.1.1.2.1.2.1.2.1	0.264669163545568	.	72160001	72320000	#4848FF	1	0.25
chr2	72320001	72720000	B.1.1.2.2.1.1.2.2	0.428214731585518	.	72320001	72720000	#DADAFF	1	0.5
chr2	72720001	72960000	A.2.2.2.1.2.1.2.2.1.1.2	0.523096129837703	.	72720001	72960000	#FFDADA	1	0.625
chr2	72960001	73120000	A.2.1.1.2.2.1.1.1.2	0.652933832709114	.	72960001	73120000	#FF9191	1	0.75
chr2	73120001	73480000	A.1.1.2.2.2.2.1.2.1	0.830212234706617	.	73120001	73480000	#FF0000	1	1
chr2	73480001	73960000	B.1.1.1.2.1.2	0.453183520599251	.	73480001	73960000	#DADAFF	1	0.5
chr2	73960001	74440000	A.1.1.1.2.2.1.2.2.2.2	0.930087390761548	.	73960001	74440000	#FF0000	1	1
chr2	74440001	74600000	A.2.1.1.2.1.1.1.2.1	0.66167290886392	.	74440001	74600000	#FF9191	1	0.75
chr2	74600001	74800000	A.1.1.1.2.2.2.2.2.1.2	0.916354556803995	.	74600001	74800000	#FF0000	1	1
chr2	74800001	75160000	A.1.2.1.1.2.1.1.2.1.1	0.803995006242197	.	74800001	75160000	#FF4848	1	0.875
chr2	75160001	75280000	A.1.2.2.2.2.2.2.2.2.1	0.700374531835206	.	75160001	75280000	#FF4848	1	0.875
chr2	75280001	75440000	A.2.2.1.2.1.2	0.558052434456929	.	75280001	75440000	#FFDADA	1	0.625
chr2	75440001	75560000	A.2.1.1.1.2.1.1.2	0.67665418227216	.	75440001	75560000	#FF9191	1	0.75
chr2	75560001	75720000	A.2.2.1.1.2.1.2.2.1	0.568039950062422	.	75560001	75720000	#FFDADA	1	0.625
chr2	75720001	75920000	A.1.2.1.1.1.2.2.1.1	0.811485642946317	.	75720001	75920000	#FF4848	1	0.875
chr2	75920001	76560000	B.2.2.1.2.1.2.1.1	0.0823970037453183	.	75920001	76560000	#0000FF	1	0.125
chr2	76560001	76880000	B.2.2.1.2.2.1.2.1	0.0711610486891386	.	76560001	76880000	#0000FF	1	0.125
chr2	76880001	77080000	B.2.2.1.1.1.1.1.1.2	0.113607990012484	.	76880001	77080000	#0000FF	1	0.125
chr2	77080001	77200000	B.2.1.2.1.1.1.2.1.2.1	0.228464419475655	.	77080001	77200000	#4848FF	1	0.25
chr2	77200001	77760000	B.2.2.1.2.2.2.2.1.2.2	0.0549313358302122	.	77200001	77760000	#0000FF	1	0.125
chr2	77760001	78000000	B.2.2.1.1.1.1.1.1.1.1	0.116104868913858	.	77760001	78000000	#0000FF	1	0.125
chr2	78000001	78320000	B.2.2.1.1.1.1.1.1.1.2	0.114856429463171	.	78000001	78320000	#0000FF	1	0.125
chr2	78320001	78560000	B.2.1.2.2.1.2.2.1.1.1.2	0.158551810237203	.	78320001	78560000	#4848FF	1	0.25
chr2	78560001	78680000	B.2.1.1.2.2.2.2.2	0.242197253433208	.	78560001	78680000	#4848FF	1	0.25
chr2	78680001	79160000	B.2.2.1.2.2.1.2.2.1	0.0699126092384519	.	78680001	79160000	#0000FF	1	0.125
chr2	79160001	79880000	B.2.2.2.1.2.1.1.1.2.2	0.0362047440699126	.	79160001	79880000	#0000FF	1	0.125
chr2	79880001	80160000	B.2.1.1.2.1.1.2.1.2.1	0.279650436953808	.	79880001	80160000	#4848FF	1	0.25
chr2	80160001	80360000	A.2.2.2.1.2.1.2.1.2.2	0.525593008739076	.	80160001	80360000	#FFDADA	1	0.625
chr2	80360001	80800000	B.2.1.2.1.2.2.2.1.2	0.187265917602996	.	80360001	80800000	#4848FF	1	0.25
chr2	80800001	81520000	B.2.2.2.1.2.1.2.2	0.031210986267166	.	80800001	81520000	#0000FF	1	0.125
chr2	81520001	81600000	B.2.1.1.2.2.2.2.1	0.243445692883895	.	81520001	81600000	#4848FF	1	0.25
chr2	81600001	81760000	B.2.1.2.2.1.2.2.1.1.1.1.1	0.161048689138577	.	81600001	81760000	#4848FF	1	0.25
chr2	81760001	82040000	B.2.2.1.1.1.1.2.2.2	0.108614232209738	.	81760001	82040000	#0000FF	1	0.125
chr2	82040001	82520000	B.2.2.2.1.2.1.1.1.2.1	0.0374531835205993	.	82040001	82520000	#0000FF	1	0.125
chr2	82520001	82800000	B.2.2.1.1.1.1.2.2.1	0.109862671660424	.	82520001	82800000	#0000FF	1	0.125
chr2	82800001	83000000	B.2.1.2.2.1.2.2.2.1	0.15230961298377	.	82800001	83000000	#4848FF	1	0.25
chr2	83000001	83240000	B.2.1.2.2.2.1.1.2	0.143570536828964	.	83000001	83240000	#4848FF	1	0.25
chr2	83240001	83360000	B.1.2.2.1.2.1.2.2.2	0.355805243445693	.	83240001	83360000	#9191FF	1	0.375
chr2	83360001	83600000	B.2.1.2.2.1.2.1.1.2	0.168539325842697	.	83360001	83600000	#4848FF	1	0.25
chr2	83600001	84200000	B.2.2.2.1.1.2.2.2.1	0.0411985018726592	.	83600001	84200000	#0000FF	1	0.125
chr2	84200001	84640000	B.2.1.2.2.2.1.2.1.1.1	0.142322097378277	.	84200001	84640000	#4848FF	1	0.25
chr2	84640001	84760000	A.2.1.2.2.1.1.1.1.1	0.610486891385768	.	84640001	84760000	#FF9191	1	0.75
chr2	84760001	84880000	B.1.1.2.2.1.1.2.1.2	0.429463171036205	.	84760001	84880000	#DADAFF	1	0.5
chr2	84880001	85120000	A.2.1.1.1.2.1.2.1.2.2	0.6729088639201	.	84880001	85120000	#FF9191	1	0.75
chr2	85120001	85560000	A.1.1.1.1.1.1.2.1.1	0.995006242197253	.	85120001	85560000	#FF0000	1	1
chr2	85560001	85840000	A.1.1.1.1.2.2.1.1.1	0.967540574282147	.	85560001	85840000	#FF0000	1	1
chr2	85840001	86080000	A.1.1.1.1.1.2.2.1.2.1.1.2	0.980024968789014	.	85840001	86080000	#FF0000	1	1
chr2	86080001	86440000	A.1.1.1.1.2.2.2.1.1.1	0.962546816479401	.	86080001	86440000	#FF0000	1	1
chr2	86440001	86640000	B.1.2.1.1.1.2.1	0.404494382022472	.	86440001	86640000	#9191FF	1	0.375
chr2	86640001	86800000	A.2.1.2.2.1.1.1.2.2.2	0.604244694132335	.	86640001	86800000	#FF9191	1	0.75
chr2	86800001	87040000	B.1.1.2.2.1.1.2.1.1	0.430711610486891	.	86800001	87040000	#DADAFF	1	0.5
chr2	87040001	87160000	B.1.2.1.2.1.1.1.1	0.387016229712859	.	87040001	87160000	#9191FF	1	0.375
chr2	87280001	87320000	B.1.2.1.2.1.1.1.1	0.387016229712859	.	87280001	87320000	#9191FF	1	0.375
chr2	87400001	87560000	B.1.1.1.2.1.1.1.2.2.2	0.459425717852684	.	87400001	87560000	#DADAFF	1	0.5
chr2	87720001	88000000	A.1.2.2.2.2.2.1.2	0.706616729088639	.	87720001	88000000	#FF4848	1	0.875
chr2	88160001	88240000	B.1.1.1.2.1.1.1.2.2.1	0.460674157303371	.	88160001	88240000	#DADAFF	1	0.5
chr2	88280001	88360000	B.1.1.1.2.1.1.1.2.2.1	0.460674157303371	.	88280001	88360000	#DADAFF	1	0.5
chr2	88360001	88520000	B.2.1.1.2.1.1.2.2.1.2	0.275905118601748	.	88360001	88520000	#4848FF	1	0.25
chr2	88520001	88840000	B.2.2.1.1.2.2.2.1.1	0.0898876404494382	.	88520001	88840000	#0000FF	1	0.125
chr2	88840001	89000000	A.2.2.2.1.2.1.2.1.2.1	0.526841448189763	.	88840001	89000000	#FFDADA	1	0.625
chr2	89000001	89600000	B.2.1.2.2.2.1.2.2.2	0.136079900124844	.	89000001	89600000	#4848FF	1	0.25
chr2	89800001	89920000	B.2.1.2.2.1.2.2.1.2.2	0.153558052434457	.	89800001	89920000	#4848FF	1	0.25
chr2	89960001	90280000	B.2.1.2.2.1.2.2.1.2.2	0.153558052434457	.	89960001	90280000	#4848FF	1	0.25
chr2	90360001	90440000	B.2.1.2.2.1.2.2.1.2.2	0.153558052434457	.	90360001	90440000	#4848FF	1	0.25
chr2	90440001	90480000	B.2.1.2.1.1.1.2.1.1.2	0.229712858926342	.	90440001	90480000	#4848FF	1	0.25
chr2	91640001	91920000	B.2.1.2.1.1.1.2.1.1.2	0.229712858926342	.	91640001	91920000	#4848FF	1	0.25
chr2	91920001	92200000	B.2.1.2.2.1.2.2.1.1.2	0.157303370786517	.	91920001	92200000	#4848FF	1	0.25
chr2	92240001	92280000	B.2.1.2.2.1.2.2.1.1.2	0.157303370786517	.	92240001	92280000	#4848FF	1	0.25
chr2	92280001	92360000	A.2.2.1.2.2.1.1.1	0.556803995006242	.	92280001	92360000	#FFDADA	1	0.625
chr2	95320001	95680000	B.2.2.2.1.1.2.2.1.1	0.0436953807740325	.	95320001	95680000	#0000FF	1	0.125
chr2	95680001	96000000	B.1.1.1.2.1.1.2.2	0.454431960049938	.	95680001	96000000	#DADAFF	1	0.5
chr2	96000001	96120000	A.2.2.2.2.1.1.1.1.2	0.50561797752809	.	96000001	96120000	#FFDADA	1	0.625
chr2	96160001	96280000	A.2.2.2.2.1.1.1.1.2	0.50561797752809	.	96160001	96280000	#FFDADA	1	0.625
chr2	96320001	96560000	A.2.2.2.2.1.1.1.1.2	0.50561797752809	.	96320001	96560000	#FFDADA	1	0.625
chr2	96560001	96680000	A.1.1.2.1.1.1.2.2.1	0.891385767790262	.	96560001	96680000	#FF0000	1	1
chr2	96720001	97040000	A.1.1.2.1.1.1.2.2.1	0.891385767790262	.	96720001	97040000	#FF0000	1	1
chr2	97040001	97160000	A.2.2.1.2.1.1.2.2	0.559300873907616	.	97040001	97160000	#FFDADA	1	0.625
chr2	97160001	97640000	A.1.1.2.2.1.1.2	0.862671660424469	.	97160001	97640000	#FF0000	1	1
chr2	97640001	97880000	A.2.2.2.1.1.2.1.2	0.534332084893883	.	97640001	97880000	#FFDADA	1	0.625
chr2	97880001	97920000	A.2.2.2.2.1.1.2.2	0.500624219725343	.	97880001	97920000	#FFDADA	1	0.625
chr2	98000001	98040000	A.2.2.2.2.1.1.2.2	0.500624219725343	.	98000001	98040000	#FFDADA	1	0.625
chr2	98160001	98440000	A.2.2.2.2.1.1.2.2	0.500624219725343	.	98160001	98440000	#FFDADA	1	0.625
chr2	98440001	98640000	A.2.1.2.2.2.2.2.2	0.583021223470662	.	98440001	98640000	#FF9191	1	0.75
chr2	98640001	99040000	B.2.1.2.1.1.1.1.1.1	0.240948813982522	.	98640001	99040000	#4848FF	1	0.25
chr2	99040001	99240000	A.2.1.2.2.2.2.2.1	0.584269662921348	.	99040001	99240000	#FF9191	1	0.75
chr2	99240001	99560000	B.2.1.1.2.1.2.2.2	0.260923845193508	.	99240001	99560000	#4848FF	1	0.25
chr2	99560001	99720000	B.2.1.1.2.2.1.2.1.1	0.255930087390762	.	99560001	99720000	#4848FF	1	0.25
chr2	99720001	99960000	A.2.2.2.1.2.2.2.1	0.50936329588015	.	99720001	99960000	#FFDADA	1	0.625
chr2	99960001	100120000	A.1.2.2.1.1.2.2.1	0.751560549313358	.	99960001	100120000	#FF4848	1	0.875
chr2	100120001	100400000	A.1.2.1.2.2.1.2.2	0.762796504369538	.	100120001	100400000	#FF4848	1	0.875
chr2	100400001	100720000	A.1.1.2.1.1.1.2.2.2.1	0.890137328339575	.	100400001	100720000	#FF0000	1	1
chr2	100720001	100880000	A.2.1.1.2.2.2.1.2.2.2	0.637952559300874	.	100720001	100880000	#FF9191	1	0.75
chr2	100880001	101040000	A.2.2.2.2.1.1.1.1.1	0.506866416978777	.	100880001	101040000	#FFDADA	1	0.625
chr2	101040001	101160000	B.1.2.2.1.2.2.1.1	0.354556803995006	.	101040001	101160000	#9191FF	1	0.375
chr2	101160001	101360000	B.1.1.1.1.1.2.1	0.48689138576779	.	101160001	101360000	#DADAFF	1	0.5
chr2	101360001	101640000	A.1.2.1.1.2.1.2.2.1.2.1	0.795255930087391	.	101360001	101640000	#FF4848	1	0.875
chr2	101640001	101880000	A.2.2.2.2.1.1.2.1	0.50187265917603	.	101640001	101880000	#FFDADA	1	0.625
chr2	101880001	102160000	A.1.1.2.2.2.2.1.2.2	0.82896379525593	.	101880001	102160000	#FF0000	1	1
chr2	102160001	102320000	A.2.1.1.2.1.1.2	0.659176029962547	.	102160001	102320000	#FF9191	1	0.75
chr2	102320001	102480000	A.1.1.2.1.1.1.2.1.1.2.2	0.896379525593009	.	102320001	102480000	#FF0000	1	1
chr2	102480001	102640000	A.2.1.1.1.1.1.2.2.2	0.68789013732834	.	102480001	102640000	#FF9191	1	0.75
chr2	102640001	102800000	A.1.1.2.1.1.1.2.1.1.1	0.898876404494382	.	102640001	102800000	#FF0000	1	1
chr2	102800001	102920000	A.1.2.2.2.2.2.2.2.2.2.1	0.699126092384519	.	102800001	102920000	#FF4848	1	0.875
chr2	102920001	103080000	B.1.1.1.1.2.1.2.2	0.47565543071161	.	102920001	103080000	#DADAFF	1	0.5
chr2	103080001	103440000	B.2.1.1.2.1.1.1.1	0.283395755305868	.	103080001	103440000	#4848FF	1	0.25
chr2	103440001	103840000	B.2.2.2.2.1.1.1.2.2	0.0124843945068664	.	103440001	103840000	#0000FF	1	0.125
chr2	103840001	104320000	B.2.2.2.1.2.2.1.2.1.1.1	0.0249687890137328	.	103840001	104320000	#0000FF	1	0.125
chr2	104320001	104960000	B.2.2.2.2.1.1.1.1	0.0162297128589263	.	104320001	104960000	#0000FF	1	0.125
chr2	104960001	105440000	B.2.2.2.2.1.1.1.2.1.1	0.0149812734082397	.	104960001	105440000	#0000FF	1	0.125
chr2	105440001	105640000	B.2.1.2.2.2.1.1.1.2.2	0.14481897627965	.	105440001	105640000	#4848FF	1	0.25
chr2	105640001	105920000	B.1.2.1.1.1.2.2	0.403245942571785	.	105640001	105920000	#9191FF	1	0.375
chr2	105920001	106120000	A.1.2.2.1.2.2.2.1	0.734082397003745	.	105920001	106120000	#FF4848	1	0.875
chr2	106120001	106360000	B.1.2.2.2.1.1.2.2.2	0.33832709113608	.	106120001	106360000	#9191FF	1	0.375
chr2	106360001	106520000	B.1.1.1.2.1.1.2.1.1.1	0.458177278401998	.	106360001	106520000	#DADAFF	1	0.5
chr2	106520001	106720000	B.2.1.1.2.1.1.2.2.1.1	0.277153558052434	.	106520001	106720000	#4848FF	1	0.25
chr2	106720001	106840000	B.1.1.1.1.2.1.2.1	0.476903870162297	.	106720001	106840000	#DADAFF	1	0.5
chr2	106840001	107040000	B.2.1.2.2.2.1.1.1.1	0.147315855181024	.	106840001	107040000	#4848FF	1	0.25
chr2	107080001	107240000	B.2.1.2.2.2.1.1.1.1	0.147315855181024	.	107080001	107240000	#4848FF	1	0.25
chr2	107240001	107680000	B.2.2.2.1.2.2.1.1.2.2	0.0262172284644195	.	107240001	107680000	#0000FF	1	0.125
chr2	107680001	108160000	B.2.2.2.2.1.1.1.2.1.2	0.0137328339575531	.	107680001	108160000	#0000FF	1	0.125
chr2	108160001	108280000	B.2.1.1.1.2.2.1.2	0.289637952559301	.	108160001	108280000	#4848FF	1	0.25
chr2	108280001	108440000	B.2.2.1.2.1.2.2.2	0.0761548064918851	.	108280001	108440000	#0000FF	1	0.125
chr2	108520001	108920000	B.2.2.1.2.1.2.2.2	0.0761548064918851	.	108520001	108920000	#0000FF	1	0.125
chr2	108920001	109120000	A.2.1.1.1.2.1.2.1.2.1	0.674157303370786	.	108920001	109120000	#FF9191	1	0.75
chr2	109120001	109440000	A.1.1.1.2.1.2.1.1.1.2	0.947565543071161	.	109120001	109440000	#FF0000	1	1
chr2	109440001	109720000	A.2.2.2.1.1.2.1.1	0.535580524344569	.	109440001	109720000	#FFDADA	1	0.625
chr2	109720001	110120000	A.1.1.1.2.2.1.2.2.1	0.932584269662921	.	109720001	110120000	#FF0000	1	1
chr2	110240001	110320000	A.1.1.1.2.2.1.2.2.1	0.932584269662921	.	110240001	110320000	#FF0000	1	1
chr2	110320001	110520000	A.1.2.2.2.1.2.2.2.1	0.717852684144819	.	110320001	110520000	#FF4848	1	0.875
chr2	110840001	111000000	A.2.1.1.2.1.2.1.2	0.656679151061174	.	110840001	111000000	#FF9191	1	0.75
chr2	111360001	111440000	A.2.1.1.2.1.2.1.2	0.656679151061174	.	111360001	111440000	#FF9191	1	0.75
chr2	111440001	111840000	B.1.2.2.1.2.2.1.2.1	0.35330836454432	.	111440001	111840000	#9191FF	1	0.375
chr2	111840001	112000000	A.2.1.2.1.1.2.2.1.1	0.627965043695381	.	111840001	112000000	#FF9191	1	0.75
chr2	112000001	112560000	A.1.2.1.1.2.1.2.2.1.1	0.796504369538077	.	112000001	112560000	#FF4848	1	0.875
chr2	112560001	112800000	A.2.1.1.2.1.1.1.2.2	0.660424469413233	.	112560001	112800000	#FF9191	1	0.75
chr2	112800001	113120000	A.1.2.1.2.2.1.2.1	0.764044943820225	.	112800001	113120000	#FF4848	1	0.875
chr2	113160001	113240000	A.1.2.1.2.2.1.2.1	0.764044943820225	.	113160001	113240000	#FF4848	1	0.875
chr2	113240001	113520000	A.1.1.1.2.2.2.1.1.2	0.927590511860175	.	113240001	113520000	#FF0000	1	1
chr2	113520001	113720000	A.2.1.2.2.2.2.1.2	0.585518102372035	.	113520001	113720000	#FF9191	1	0.75
chr2	113720001	113920000	B.1.2.2.1.2.2.1.2.2	0.352059925093633	.	113720001	113920000	#9191FF	1	0.375
chr2	113920001	114240000	A.2.2.1.1.2.2.2.1	0.564294631710362	.	113920001	114240000	#FFDADA	1	0.625
chr2	114240001	114400000	A.1.2.2.2.2.2.2.2.2.2.2	0.697877652933833	.	114240001	114400000	#FF4848	1	0.875
chr2	114400001	114760000	A.1.2.2.1.2.1.1.2	0.747815230961298	.	114400001	114760000	#FF4848	1	0.875
chr2	114760001	115000000	B.2.1.2.2.2.1.1.1.2.1	0.146067415730337	.	114760001	115000000	#4848FF	1	0.25
chr2	115000001	115520000	B.2.2.2.1.1.2.2.2.2	0.0399500624219725	.	115000001	115520000	#0000FF	1	0.125
chr2	115520001	116000000	B.2.2.2.1.2.2.1.2.2	0.0212234706616729	.	115520001	116000000	#0000FF	1	0.125
chr2	116000001	116200000	B.2.2.1.2.2.1.1.2	0.0724094881398252	.	116000001	116200000	#0000FF	1	0.125
chr2	116200001	116440000	B.2.2.1.2.2.2.1.1.2	0.0611735330836454	.	116200001	116440000	#0000FF	1	0.125
chr2	116440001	117120000	B.2.2.2.1.2.2.1.2.1.1.2	0.0237203495630462	.	116440001	117120000	#0000FF	1	0.125
chr2	117120001	117720000	B.2.2.2.2.1.2.2.1	0.00374531835205993	.	117120001	117720000	#0000FF	1	0.125
chr2	117720001	118560000	B.2.2.2.2.1.2.2.2	0.00249687890137328	.	117720001	118560000	#0000FF	1	0.125
chr2	118560001	118760000	B.1.1.2.2.2.1.1	0.416978776529338	.	118560001	118760000	#DADAFF	1	0.5
chr2	118760001	118920000	B.1.2.2.2.1.1.2.1.1.1.2	0.343320848938826	.	118760001	118920000	#9191FF	1	0.375
chr2	118920001	119400000	B.2.2.1.1.2.2.2.1.2	0.0886392009987516	.	118920001	119400000	#0000FF	1	0.125
chr2	119400001	119640000	B.2.1.1.2.1.2.2.1	0.262172284644195	.	119400001	119640000	#4848FF	1	0.25
chr2	119640001	119920000	B.2.1.2.2.2.1.2.2.1	0.137328339575531	.	119640001	119920000	#4848FF	1	0.25
chr2	119920001	120040000	B.1.1.1.2.1.1.2.1.1.2	0.456928838951311	.	119920001	120040000	#DADAFF	1	0.5
chr2	120040001	120400000	B.2.1.1.1.2.1.2.2	0.293383270911361	.	120040001	120400000	#4848FF	1	0.25
chr2	120400001	120760000	A.2.1.2.2.1.1.2	0.602996254681648	.	120400001	120760000	#FF9191	1	0.75
chr2	120760001	121000000	A.1.2.2.1.2.2.1.2.1	0.736579275905119	.	120760001	121000000	#FF4848	1	0.875
chr2	121000001	121200000	A.1.2.1.1.2.1.2.2.1.2.2	0.794007490636704	.	121000001	121200000	#FF4848	1	0.875
chr2	121200001	121480000	A.1.1.2.1.1.1.2.2.2.2	0.888888888888889	.	121200001	121480000	#FF0000	1	1
chr2	121480001	121840000	A.1.1.1.1.2.1.2	0.968789013732834	.	121480001	121840000	#FF0000	1	1
chr2	121840001	122120000	B.1.1.2.1.2.1	0.438202247191011	.	121840001	122120000	#DADAFF	1	0.5
chr2	122120001	122280000	A.1.1.2.2.2.1.1.2.1.1	0.845193508114856	.	122120001	122280000	#FF0000	1	1
chr2	122280001	122520000	A.1.1.2.2.2.1.2.1.2	0.838951310861423	.	122280001	122520000	#FF0000	1	1
chr2	122520001	123000000	B.2.1.2.1.2.2.1.2.2.1.1	0.193508114856429	.	122520001	123000000	#4848FF	1	0.25
chr2	123000001	123280000	B.2.2.1.2.2.2.2.2	0.0536828963795256	.	123000001	123280000	#0000FF	1	0.125
chr2	123280001	123480000	B.2.2.1.2.2.1.1.1.2	0.0736579275905119	.	123280001	123480000	#0000FF	1	0.125
chr2	123480001	124720000	B.2.2.2.2.2	0.00124843945068664	.	123480001	124720000	#0000FF	1	0.125
chr2	124720001	124920000	B.2.2.1.1.1.2.2.1.2	0.0998751560549313	.	124720001	124920000	#0000FF	1	0.125
chr2	124920001	125360000	B.2.2.2.1.1.1.2.1.2.2	0.048689138576779	.	124920001	125360000	#0000FF	1	0.125
chr2	125360001	125480000	B.1.2.2.2.1.2.2.1.2	0.33083645443196	.	125360001	125480000	#9191FF	1	0.375
chr2	125480001	125680000	B.2.1.2.1.2.2.1.1.2.1	0.203495630461923	.	125480001	125680000	#4848FF	1	0.25
chr2	125680001	126120000	B.2.2.2.1.1.1.2.1.1	0.0511860174781523	.	125680001	126120000	#0000FF	1	0.125
chr2	126120001	126240000	B.1.2.2.1.1.2.2.2	0.364544319600499	.	126120001	126240000	#9191FF	1	0.375
chr2	126240001	126960000	B.2.2.2.1.2.2.1.2.1.2	0.0224719101123595	.	126240001	126960000	#0000FF	1	0.125
chr2	126960001	127360000	B.2.2.2.1.2.2.1.1.2.1.2	0.0274656679151061	.	126960001	127360000	#0000FF	1	0.125
chr2	127360001	127480000	B.1.1.2.2.2.1.2	0.415730337078652	.	127360001	127480000	#DADAFF	1	0.5
chr2	127480001	127800000	B.1.2.2.2.1.1.2.1.1.2	0.34207240948814	.	127480001	127800000	#9191FF	1	0.375
chr2	127800001	128040000	A.1.1.2.2.2.1.1.2.1.2	0.84394506866417	.	127800001	128040000	#FF0000	1	1
chr2	128040001	128240000	A.1.1.1.2.1.2.1.1.1.1	0.948813982521848	.	128040001	128240000	#FF0000	1	1
chr2	128240001	128400000	A.1.1.2.2.2.2.1.1.1.1	0.83645443196005	.	128240001	128400000	#FF0000	1	1
chr2	128400001	128640000	A.1.1.1.1.2.2.2.1.1.2	0.961298377028714	.	128400001	128640000	#FF0000	1	1
chr2	128640001	129080000	A.1.2.2.1.2.1.1.1	0.749063670411985	.	128640001	129080000	#FF4848	1	0.875
chr2	129080001	129400000	A.2.1.2.1.2.1.1.1	0.624219725343321	.	129080001	129400000	#FF9191	1	0.75
chr2	129400001	129560000	B.1.2.2.1.1.1.2.2	0.369538077403246	.	129400001	129560000	#9191FF	1	0.375
chr2	129560001	130040000	B.2.2.2.1.1.2.2.1.2	0.0424469413233458	.	129560001	130040000	#0000FF	1	0.125
chr2	130040001	130240000	B.2.2.1.1.1.2.2.1.1	0.101123595505618	.	130040001	130240000	#0000FF	1	0.125
chr2	130240001	130520000	B.2.2.2.1.1.1.2.1.2.1	0.0499375780274657	.	130240001	130520000	#0000FF	1	0.125
chr2	130520001	130800000	B.2.1.2.2.2.2.2.1.1.2	0.127340823970037	.	130520001	130800000	#4848FF	1	0.25
chr2	130880001	131080000	B.1.2.2.2.1.1.2.1.2	0.340823970037453	.	130880001	131080000	#9191FF	1	0.375
chr2	131080001	131200000	B.1.1.1.2.1.1.2.1.2	0.455680399500624	.	131080001	131200000	#DADAFF	1	0.5
chr2	131360001	131400000	B.2.1.2.1.2.2.1.2.2.1.2	0.192259675405743	.	131360001	131400000	#4848FF	1	0.25
chr2	131440001	131800000	B.2.1.2.1.2.2.1.2.2.1.2	0.192259675405743	.	131440001	131800000	#4848FF	1	0.25
chr2	131800001	131920000	A.2.2.1.2.2.2.2.1	0.543071161048689	.	131800001	131920000	#FFDADA	1	0.625
chr2	131920001	132000000	B.2.1.2.1.2.2.1.1.1.2	0.204744069912609	.	131920001	132000000	#4848FF	1	0.25
chr2	132040001	132160000	B.2.1.2.1.2.2.1.1.1.2	0.204744069912609	.	132040001	132160000	#4848FF	1	0.25
chr2	132160001	132360000	B.1.2.2.2.1.1.2.1.1.1.1	0.344569288389513	.	132160001	132360000	#9191FF	1	0.375
chr2	132360001	132640000	B.2.1.1.2.2.1.2.2.1.1	0.253433208489388	.	132360001	132640000	#4848FF	1	0.25
chr2	132640001	133000000	B.2.2.1.2.2.1.1.1.1	0.0749063670411985	.	132640001	133000000	#0000FF	1	0.125
chr2	133000001	133360000	B.1.2.2.2.1.1.2.2.1	0.339575530586767	.	133000001	133360000	#9191FF	1	0.375
chr2	133360001	133920000	A.2.1.1.2.2.1.2.2.2.2	0.644194756554307	.	133360001	133920000	#FF9191	1	0.75
chr2	133920001	134120000	A.1.1.2.2.2.1.1.2.2.2	0.841448189762796	.	133920001	134120000	#FF0000	1	1
chr2	134120001	134400000	A.1.2.1.2.1.1.1.1	0.780274656679151	.	134120001	134400000	#FF4848	1	0.875
chr2	134400001	134640000	A.1.2.1.1.1.1.1	0.822721598002497	.	134400001	134640000	#FF4848	1	0.875
chr2	134640001	134880000	A.2.1.2.1.1.1.2.1	0.631710362047441	.	134640001	134880000	#FF9191	1	0.75
chr2	134880001	135000000	A.1.2.1.2.1.2.2.2	0.766541822721598	.	134880001	135000000	#FF4848	1	0.875
chr2	135000001	135240000	A.2.1.1.1.1.1.1.1	0.696629213483146	.	135000001	135240000	#FF9191	1	0.75
chr2	135240001	135680000	B.2.1.2.1.2.2.1.2.2.2.2	0.18976279650437	.	135240001	135680000	#4848FF	1	0.25
chr2	135680001	135960000	A.2.1.1.2.2.1.2.2.2.1	0.645443196004994	.	135680001	135960000	#FF9191	1	0.75
chr2	135960001	136240000	B.1.2.2.1.1.1.1	0.373283395755306	.	135960001	136240000	#9191FF	1	0.375
chr2	136240001	136560000	A.2.1.1.1.1.2.2	0.681647940074906	.	136240001	136560000	#FF9191	1	0.75
chr2	136560001	136760000	A.2.2.2.1.2.2.1.1.1	0.51685393258427	.	136560001	136760000	#FFDADA	1	0.625
chr2	136760001	137200000	B.2.2.1.2.1.1.1	0.0848938826466916	.	136760001	137200000	#0000FF	1	0.125
chr2	137200001	137480000	B.2.2.2.1.2.2.1.1.1	0.0299625468164794	.	137200001	137480000	#0000FF	1	0.125
chr2	137480001	137760000	B.2.2.2.1.1.1.2.2.1	0.0474406991260924	.	137480001	137760000	#0000FF	1	0.125
chr2	137760001	138160000	B.2.2.2.1.1.1.2.2.2	0.0461922596754057	.	137760001	138160000	#0000FF	1	0.125
chr2	138160001	138640000	B.2.2.2.1.2.2.1.1.2.1.1	0.0287141073657928	.	138160001	138640000	#0000FF	1	0.125
chr2	138640001	138800000	B.1.2.1.2.2.1.1.1	0.379525593008739	.	138640001	138800000	#9191FF	1	0.375
chr2	138800001	138960000	B.2.1.2.1.2.2.1.1.1.1	0.205992509363296	.	138800001	138960000	#4848FF	1	0.25
chr2	138960001	139240000	B.2.1.1.2.2.1.2.2.1.2	0.252184769038702	.	138960001	139240000	#4848FF	1	0.25
chr2	139240001	139360000	B.1.1.2.2.2.2.2.2	0.410736579275905	.	139240001	139360000	#DADAFF	1	0.5
chr2	139360001	139600000	B.2.1.2.2.2.2.2.1.1.1	0.128589263420724	.	139360001	139600000	#4848FF	1	0.25
chr2	139600001	140160000	B.2.2.2.2.1.1.2.1	0.0112359550561798	.	139600001	140160000	#0000FF	1	0.125
chr2	140160001	141000000	B.2.2.2.2.1.2.1.1	0.00624219725343321	.	140160001	141000000	#0000FF	1	0.125
chr2	141000001	141160000	B.2.2.1.1.1.2.1.1	0.107365792759051	.	141000001	141160000	#0000FF	1	0.125
chr2	141160001	141360000	B.2.1.2.1.1.2.2.1.1.2	0.214731585518102	.	141160001	141360000	#4848FF	1	0.25
chr2	141360001	141600000	B.2.1.1.1.2.2.1.1.2	0.290886392009988	.	141360001	141600000	#4848FF	1	0.25
chr2	141600001	141840000	A.2.2.2.1.2.2.1.2.1	0.51310861423221	.	141600001	141840000	#FFDADA	1	0.625
chr2	141840001	142040000	B.2.1.1.1.2.2.1.1.1	0.292134831460674	.	141840001	142040000	#4848FF	1	0.25
chr2	142040001	142360000	B.1.2.2.2.1.2.1.2.2.1	0.33458177278402	.	142040001	142360000	#9191FF	1	0.375
chr2	142360001	142880000	B.2.2.1.2.2.2.1.2.1	0.0599250936329588	.	142360001	142880000	#0000FF	1	0.125
chr2	142880001	143400000	B.2.2.1.1.2.2.2.2.2	0.0861423220973783	.	142880001	143400000	#0000FF	1	0.125
chr2	143400001	143800000	A.2.2.2.2.2.2.2	0.49063670411985	.	143400001	143800000	#FFDADA	1	0.625
chr2	143800001	144160000	B.1.2.2.2.1.2.1.2.2.2	0.333333333333333	.	143800001	144160000	#9191FF	1	0.375
chr2	144160001	144440000	A.2.1.1.1.1.1.2.2.1.1	0.690387016229713	.	144160001	144440000	#FF9191	1	0.75
chr2	144440001	144640000	A.1.2.2.2.2.2.2.2.1.1	0.702871410736579	.	144440001	144640000	#FF4848	1	0.875
chr2	144640001	145080000	A.1.1.2.2.2.1.1.2.2.1	0.842696629213483	.	144640001	145080000	#FF0000	1	1
chr2	145080001	145320000	A.1.1.2.1.1.2.2.2.1	0.885143570536829	.	145080001	145320000	#FF0000	1	1
chr2	145320001	145600000	A.2.1.2.2.2.1.2.1	0.593008739076155	.	145320001	145600000	#FF9191	1	0.75
chr2	145600001	145680000	A.2.2.1.2.2.1.2.1.1	0.550561797752809	.	145600001	145680000	#FFDADA	1	0.625
chr2	145680001	145960000	A.1.2.2.2.2.2.2.2.1.2	0.701622971285893	.	145680001	145960000	#FF4848	1	0.875
chr2	145960001	146320000	A.2.2.1.2.2.1.2.2	0.548064918851436	.	145960001	146320000	#FFDADA	1	0.625
chr2	146320001	146560000	A.2.1.2.1.2.2.1	0.614232209737828	.	146320001	146560000	#FF9191	1	0.75
chr2	146560001	146760000	B.1.2.1.2.1.2.1.1	0.383270911360799	.	146560001	146760000	#9191FF	1	0.375
chr2	146760001	146960000	B.1.2.2.2.1.2.1.1	0.337078651685393	.	146760001	146960000	#9191FF	1	0.375
chr2	146960001	147120000	B.1.1.1.2.2.2	0.445692883895131	.	146960001	147120000	#DADAFF	1	0.5
chr2	147120001	147240000	B.1.2.2.2.1.2.2.2	0.329588014981273	.	147120001	147240000	#9191FF	1	0.375
chr2	147240001	147440000	B.1.2.1.1.2.2.1	0.389513108614232	.	147240001	147440000	#9191FF	1	0.375
chr2	147440001	147680000	B.2.1.2.2.2.2.2.1.2.1.1	0.126092384519351	.	147440001	147680000	#4848FF	1	0.25
chr2	147680001	147840000	B.1.2.1.1.2.2.2	0.388264669163546	.	147680001	147840000	#9191FF	1	0.375
chr2	147840001	148200000	B.2.2.1.2.1.2.1.2.1.1	0.0811485642946317	.	147840001	148200000	#0000FF	1	0.125
chr2	148200001	148680000	B.2.1.2.2.2.2.2.2.2.1	0.119850187265918	.	148200001	148680000	#4848FF	1	0.25
chr2	148680001	149080000	A.2.1.2.2.2.1.2.2.2.2.2	0.588014981273408	.	148680001	149080000	#FF9191	1	0.75
chr2	149080001	149280000	A.2.2.2.2.2.2.1	0.491885143570537	.	149080001	149280000	#FFDADA	1	0.625
chr2	149280001	149400000	B.1.2.2.1.1.2.2.1	0.365792759051186	.	149280001	149400000	#9191FF	1	0.375
chr2	149400001	149560000	A.2.2.1.2.2.2.2.2.2	0.539325842696629	.	149400001	149560000	#FFDADA	1	0.625
chr2	149560001	149680000	B.2.1.1.1.2.1.1.2.2	0.300873907615481	.	149560001	149680000	#4848FF	1	0.25
chr2	149800001	149840000	B.2.1.1.1.2.1.1.2.2	0.300873907615481	.	149800001	149840000	#4848FF	1	0.25
chr2	149840001	149960000	B.1.2.1.2.2.1.1.2	0.378277153558052	.	149840001	149960000	#9191FF	1	0.375
chr2	149960001	150160000	B.2.1.2.1.2.2.1.2.2.2.1	0.191011235955056	.	149960001	150160000	#4848FF	1	0.25
chr2	150160001	150440000	B.2.1.1.1.2.1.2.1.1.2	0.298377028714107	.	150160001	150440000	#4848FF	1	0.25
chr2	150440001	150640000	A.1.1.2.2.2.2.1.1.1.2.2	0.833957553058677	.	150440001	150640000	#FF0000	1	1
chr2	150640001	150920000	A.1.2.1.1.2.1.2.1.2	0.797752808988764	.	150640001	150920000	#FF4848	1	0.875
chr2	150920001	151160000	A.1.1.2.1.1.1.1.1.2.1.1	0.907615480649189	.	150920001	151160000	#FF0000	1	1
chr2	151160001	151320000	A.1.2.2.1.1.2.1.1	0.754057428214732	.	151160001	151320000	#FF4848	1	0.875
chr2	151320001	151520000	A.1.1.1.1.2.2.2.2.2	0.957553058676654	.	151320001	151520000	#FF0000	1	1
chr2	151520001	152120000	A.1.1.2.1.1.2.2.1	0.886392009987516	.	151520001	152120000	#FF0000	1	1
chr2	152120001	152320000	A.1.2.1.1.1.1.2.2.1.1	0.820224719101124	.	152120001	152320000	#FF4848	1	0.875
chr2	152320001	152600000	B.2.1.1.1.2.1.2.1.1.1	0.299625468164794	.	152320001	152600000	#4848FF	1	0.25
chr2	152600001	152720000	B.1.1.2.2.2.2.2.1.2	0.411985018726592	.	152600001	152720000	#DADAFF	1	0.5
chr2	152720001	152880000	B.2.1.2.1.2.1.2	0.207240948813983	.	152720001	152880000	#4848FF	1	0.25
chr2	152880001	152960000	B.1.1.2.2.2.2.2.1.1	0.413233458177278	.	152880001	152960000	#DADAFF	1	0.5
chr2	152960001	153200000	A.2.1.2.2.2.1.2.2.2.2.1	0.589263420724095	.	152960001	153200000	#FF9191	1	0.75
chr2	153200001	153600000	A.1.1.2.2.2.1.2.1.1	0.84019975031211	.	153200001	153600000	#FF0000	1	1
chr2	153600001	154400000	B.2.2.2.2.1.1.2.2.2.1	0.00873907615480649	.	153600001	154400000	#0000FF	1	0.125
chr2	154400001	154600000	B.2.2.1.1.1.2.2.2	0.0986267166042447	.	154400001	154600000	#0000FF	1	0.125
chr2	154600001	154920000	B.2.2.2.1.1.1.1	0.052434456928839	.	154600001	154920000	#0000FF	1	0.125
chr2	154920001	155480000	B.2.2.2.1.2.2.2.2	0.017478152309613	.	154920001	155480000	#0000FF	1	0.125
chr2	155480001	156160000	B.2.2.2.2.1.1.2.2.2.2	0.00749063670411985	.	155480001	156160000	#0000FF	1	0.125
chr2	156160001	157160000	B.2.2.2.1.2.2.2.1.2	0.0187265917602996	.	156160001	157160000	#0000FF	1	0.125
chr2	157160001	157400000	A.2.1.2.1.2.1.1.2.1	0.622971285892634	.	157160001	157400000	#FF9191	1	0.75
chr2	157400001	157680000	B.2.1.1.2.2.1.2.2.2.2.2	0.245942571785268	.	157400001	157680000	#4848FF	1	0.25
chr2	157680001	157920000	B.1.1.2.2.2.2.1	0.414481897627965	.	157680001	157920000	#DADAFF	1	0.5
chr2	157920001	158160000	A.2.1.2.2.2.1.2.2.2.1	0.590511860174782	.	157920001	158160000	#FF9191	1	0.75
chr2	158160001	158600000	B.2.1.2.1.2.2.1.2.1.2.2.1	0.196004993757803	.	158160001	158600000	#4848FF	1	0.25
chr2	158600001	158760000	A.2.1.1.1.2.2.1.1	0.66916354556804	.	158600001	158760000	#FF9191	1	0.75
chr2	158760001	159320000	B.2.2.1.1.2.2.1.2	0.0911360799001248	.	158760001	159320000	#0000FF	1	0.125
chr2	159320001	159520000	A.2.1.2.1.2.1.1.2.2.2	0.620474406991261	.	159320001	159520000	#FF9191	1	0.75
chr2	159520001	159720000	B.1.2.2.1.1.1.2.1.1	0.372034956304619	.	159520001	159720000	#9191FF	1	0.375
chr2	159720001	159960000	A.1.1.1.2.1.2.1.1.2	0.946317103620474	.	159720001	159960000	#FF0000	1	1
chr2	159960001	160360000	A.1.1.1.2.1.2.1.2	0.945068664169788	.	159960001	160360000	#FF0000	1	1
chr2	160360001	160680000	A.1.1.2.1.1.1.1.1.1.1.1	0.912609238451935	.	160360001	160680000	#FF0000	1	1
chr2	160680001	160920000	A.2.2.1.1.2.1.1	0.570536828963795	.	160680001	160920000	#FFDADA	1	0.625
chr2	160920001	161120000	A.1.2.1.1.2.1.2.1.1.2	0.799001248439451	.	160920001	161120000	#FF4848	1	0.875
chr2	161120001	161360000	A.1.1.1.1.1.1.1.2.1.1	0.998751560549313	.	161120001	161360000	#FF0000	1	1
chr2	161360001	162040000	A.1.1.1.1.1.1.1.2.2	0.99625468164794	.	161360001	162040000	#FF0000	1	1
chr2	162040001	162280000	A.1.2.2.1.2.2.1.2.2	0.735330836454432	.	162040001	162280000	#FF4848	1	0.875
chr2	162280001	162840000	B.2.2.1.2.1.1.2	0.083645443196005	.	162280001	162840000	#0000FF	1	0.125
chr2	162840001	163160000	A.2.1.1.1.1.2.1.1.1	0.686641697877653	.	162840001	163160000	#FF9191	1	0.75
chr2	163160001	163960000	B.2.2.2.2.1.2.1.2	0.00499375780274657	.	163160001	163960000	#0000FF	1	0.125
chr2	163960001	164160000	B.2.1.2.1.1.2.2.1.1.1	0.215980024968789	.	163960001	164160000	#4848FF	1	0.25
chr2	164160001	164440000	B.2.1.2.2.2.2.2.1.2.2	0.123595505617978	.	164160001	164440000	#4848FF	1	0.25
chr2	164440001	164600000	B.1.1.1.1.2.2.1.1	0.474406991260924	.	164440001	164600000	#DADAFF	1	0.5
chr2	164600001	164960000	B.2.2.1.2.1.2.1.2.2	0.0786516853932584	.	164600001	164960000	#0000FF	1	0.125
chr2	164960001	165080000	B.2.1.1.2.2.1.2.2.2.2.1	0.247191011235955	.	164960001	165080000	#4848FF	1	0.25
chr2	165080001	165400000	B.2.2.1.2.2.2.1.2.2	0.0586766541822722	.	165080001	165400000	#0000FF	1	0.125
chr2	165400001	165560000	B.2.1.2.1.2.2.1.1.2.2	0.202247191011236	.	165400001	165560000	#4848FF	1	0.25
chr2	165560001	165880000	B.1.2.1.2.2.2.1	0.375780274656679	.	165560001	165880000	#9191FF	1	0.375
chr2	165880001	166200000	B.2.1.2.2.2.2.1.1.1	0.134831460674157	.	165880001	166200000	#4848FF	1	0.25
chr2	166200001	166760000	B.2.1.2.1.2.1.1.2.1	0.209737827715356	.	166200001	166760000	#4848FF	1	0.25
chr2	166760001	167080000	A.2.2.2.1.2.2.1.2.2.2	0.510611735330836	.	166760001	167080000	#FFDADA	1	0.625
chr2	167080001	167280000	A.1.1.2.1.1.2.2.2.2	0.883895131086142	.	167080001	167280000	#FF0000	1	1
chr2	167280001	167520000	A.2.2.1.2.2.2.2.2.1.2	0.540574282147316	.	167280001	167520000	#FFDADA	1	0.625
chr2	167520001	167960000	B.1.2.1.2.2.2.2	0.374531835205993	.	167520001	167960000	#9191FF	1	0.375
chr2	167960001	168080000	A.2.2.1.2.2.2.2.2.1.1	0.541822721598002	.	167960001	168080000	#FFDADA	1	0.625
chr2	168080001	168440000	B.2.1.2.2.2.2.1.2.1.1	0.132334581772784	.	168080001	168440000	#4848FF	1	0.25
chr2	168440001	168800000	B.2.2.1.2.1.2.1.2.1.2	0.0799001248439451	.	168440001	168800000	#0000FF	1	0.125
chr2	168800001	169120000	A.2.1.2.1.2.1.1.2.2.1	0.621722846441948	.	168800001	169120000	#FF9191	1	0.75
chr2	169120001	169280000	B.2.1.1.2.2.1.2.2.2.1.1.2	0.249687890137328	.	169120001	169280000	#4848FF	1	0.25
chr2	169280001	169520000	B.1.2.2.2.1.1.1.2	0.3458177278402	.	169280001	169520000	#9191FF	1	0.375
chr2	169520001	169840000	B.2.1.1.2.1.1.1.2	0.282147315855181	.	169520001	169840000	#4848FF	1	0.25
chr2	169840001	170320000	B.2.2.1.2.1.2.2.1	0.0774032459425718	.	169840001	170320000	#0000FF	1	0.125
chr2	170320001	170640000	A.2.1.1.1.1.2.1.1.2	0.685393258426966	.	170320001	170640000	#FF9191	1	0.75
chr2	170640001	170760000	A.2.1.1.1.1.2.1.2.1	0.68414481897628	.	170640001	170760000	#FF9191	1	0.75
chr2	170760001	171080000	A.2.2.2.2.2.1.2	0.493133583021223	.	170760001	171080000	#FFDADA	1	0.625
chr2	171080001	171280000	B.2.1.2.1.2.2.1.2.1.1.1.1	0.200998751560549	.	171080001	171280000	#4848FF	1	0.25
chr2	171280001	171560000	B.2.2.1.1.2.2.2.2.1	0.0873907615480649	.	171280001	171560000	#0000FF	1	0.125
chr2	171560001	171800000	B.1.2.1.1.2.1.2.2.1	0.394506866416979	.	171560001	171800000	#9191FF	1	0.375
chr2	171800001	172040000	A.1.1.2.1.1.1.1.1.1.1.2	0.911360799001248	.	171800001	172040000	#FF0000	1	1
chr2	172040001	172360000	A.1.1.2.1.1.1.1.1.1.2.2	0.908863920099875	.	172040001	172360000	#FF0000	1	1
chr2	172360001	172560000	A.1.2.1.1.2.2.2.2.2	0.781523096129838	.	172360001	172560000	#FF4848	1	0.875
chr2	172560001	172720000	A.1.1.2.2.1.2.1.1.1.2.1	0.858926342072409	.	172560001	172720000	#FF0000	1	1
chr2	172720001	173040000	A.1.1.1.2.2.1.1.2.1	0.937578027465668	.	172720001	173040000	#FF0000	1	1
chr2	173040001	173400000	A.1.1.2.1.2.1.1.2.2	0.880149812734082	.	173040001	173400000	#FF0000	1	1
chr2	173400001	173640000	A.1.1.1.2.2.1.1.1.1	0.940074906367041	.	173400001	173640000	#FF0000	1	1
chr2	173640001	173920000	A.1.1.2.1.2.1.1.2.1	0.881398252184769	.	173640001	173920000	#FF0000	1	1
chr2	173920001	174080000	A.1.1.1.1.2.2.1.2.1	0.965043695380774	.	173920001	174080000	#FF0000	1	1
chr2	174080001	174240000	A.2.1.2.1.1.1.1.1.1	0.635455680399501	.	174080001	174240000	#FF9191	1	0.75
chr2	174240001	174440000	A.2.2.2.2.1.2.1	0.499375780274657	.	174240001	174440000	#FFDADA	1	0.625
chr2	174440001	174560000	A.2.1.2.1.1.2.2.1.2	0.626716604244694	.	174440001	174560000	#FF9191	1	0.75
chr2	174560001	174760000	B.1.1.1.1.1.2.2.1	0.485642946317104	.	174560001	174760000	#DADAFF	1	0.5
chr2	174760001	174960000	A.1.1.2.1.1.1.1.2.1.1.2	0.902621722846442	.	174760001	174960000	#FF0000	1	1
chr2	174960001	175240000	A.1.2.2.1.1.1.1	0.756554307116105	.	174960001	175240000	#FF4848	1	0.875
chr2	175240001	175640000	A.1.1.2.2.2.2.1.1.2.1	0.83270911360799	.	175240001	175640000	#FF0000	1	1
chr2	175640001	175880000	A.1.1.1.1.2.1.1.1.2	0.971285892634207	.	175640001	175880000	#FF0000	1	1
chr2	175880001	176040000	A.1.2.2.1.2.2.1.1.2.1	0.739076154806492	.	175880001	176040000	#FF4848	1	0.875
chr2	176040001	176480000	B.2.1.2.2.2.2.2.2.2.2.1	0.118601747815231	.	176040001	176480000	#4848FF	1	0.25
chr2	176480001	176680000	B.2.1.2.2.2.2.1.1.2	0.133583021223471	.	176480001	176680000	#4848FF	1	0.25
chr2	176680001	176920000	B.1.2.2.2.1.1.1.1	0.347066167290886	.	176680001	176920000	#9191FF	1	0.375
chr2	176920001	177040000	B.1.2.1.1.2.1.1.2.1	0.400749063670412	.	176920001	177040000	#9191FF	1	0.375
chr2	177040001	177280000	B.2.1.1.1.2.1.2.1.2.1.1	0.297128589263421	.	177040001	177280000	#4848FF	1	0.25
chr2	177280001	177520000	B.1.2.2.1.1.1.2.1.2	0.370786516853933	.	177280001	177520000	#9191FF	1	0.375
chr2	177520001	178040000	B.2.2.1.1.2.2.1.1	0.0923845193508115	.	177520001	178040000	#0000FF	1	0.125
chr2	178040001	178200000	A.1.2.1.2.1.1.2.1	0.775280898876405	.	178040001	178200000	#FF4848	1	0.875
chr2	178200001	178440000	A.2.2.1.1.1.2.1.2	0.575530586766542	.	178200001	178440000	#FFDADA	1	0.625
chr2	178440001	178680000	B.2.1.1.1.2.1.2.1.2.2	0.294631710362047	.	178440001	178680000	#4848FF	1	0.25
chr2	178680001	179000000	B.2.1.2.1.2.2.1.2.1.2.2.2	0.194756554307116	.	178680001	179000000	#4848FF	1	0.25
chr2	179000001	179280000	B.1.1.1.1.2.2.1.2.2	0.471910112359551	.	179000001	179280000	#DADAFF	1	0.5
chr2	179280001	179400000	A.2.1.2.1.2.1.2.2	0.615480649188514	.	179280001	179400000	#FF9191	1	0.75
chr2	179400001	179800000	B.2.1.2.2.2.2.2.2.2.2.2	0.117353308364544	.	179400001	179800000	#4848FF	1	0.25
chr2	179800001	179960000	B.2.2.1.1.2.1.1.2	0.0961298377028714	.	179800001	179960000	#0000FF	1	0.125
chr2	179960001	180200000	B.1.2.1.1.2.1.2.1.2	0.395755305867665	.	179960001	180200000	#9191FF	1	0.375
chr2	180200001	180560000	B.1.2.1.1.2.1.2.2.2.1.2	0.392009987515606	.	180200001	180560000	#9191FF	1	0.375
chr2	180560001	180640000	B.1.2.2.2.1.2.2.1.1	0.332084893882647	.	180560001	180640000	#9191FF	1	0.375
chr2	180640001	180800000	B.2.1.1.2.2.1.2.2.2.1.1.1	0.250936329588015	.	180640001	180800000	#4848FF	1	0.25
chr2	180800001	180960000	B.1.1.1.2.2.1.2.1.1	0.450686641697878	.	180800001	180960000	#DADAFF	1	0.5
chr2	180960001	181360000	B.1.2.1.1.2.1.2.2.2.1.1	0.393258426966292	.	180960001	181360000	#9191FF	1	0.375
chr2	181360001	181640000	A.2.2.1.1.1.2.1.1.1	0.578027465667915	.	181360001	181640000	#FFDADA	1	0.625
chr2	181640001	181840000	B.1.1.2.1.1.1.2.2	0.441947565543071	.	181640001	181840000	#DADAFF	1	0.5
chr2	181840001	182000000	A.2.1.2.1.2.1.2.1.1	0.619225967540574	.	181840001	182000000	#FF9191	1	0.75
chr2	182000001	182240000	B.2.1.1.1.2.2.2.2.2.1	0.285892634207241	.	182000001	182240000	#4848FF	1	0.25
chr2	182240001	182600000	B.1.2.2.2.1.2.1.2.1	0.335830212234707	.	182240001	182600000	#9191FF	1	0.375
chr2	182600001	183040000	A.1.2.2.1.2.2.1.1.2.2	0.737827715355805	.	182600001	183040000	#FF4848	1	0.875
chr2	183040001	183600000	A.1.2.2.2.2.1.2	0.709113607990012	.	183040001	183600000	#FF4848	1	0.875
chr2	183600001	183760000	A.2.1.2.2.2.1.2.2.1	0.591760299625468	.	183600001	183760000	#FF9191	1	0.75
chr2	183760001	183920000	A.1.2.1.2.1.1.2.2.1	0.774032459425718	.	183760001	183920000	#FF4848	1	0.875
chr2	183920001	184080000	A.2.2.1.1.1.2.1.1.2	0.576779026217228	.	183920001	184080000	#FFDADA	1	0.625
chr2	184080001	185160000	B.2.2.2.1.2.2.2.1.1	0.0199750312109863	.	184080001	185160000	#0000FF	1	0.125
chr2	185160001	185440000	B.2.1.2.2.1.1.1.1.2	0.183520599250936	.	185160001	185440000	#4848FF	1	0.25
chr2	185440001	185800000	B.1.1.2.1.1.1.2.1	0.443196004993758	.	185440001	185800000	#DADAFF	1	0.5
chr2	185800001	186040000	B.2.1.2.2.1.1.1.1.1	0.184769038701623	.	185800001	186040000	#4848FF	1	0.25
chr2	186040001	186800000	B.2.2.1.2.2.2.1.1.1.1.1	0.066167290886392	.	186040001	186800000	#0000FF	1	0.125
chr2	186800001	187120000	B.2.1.2.2.2.2.2.1.2.1.2	0.124843945068664	.	186800001	187120000	#4848FF	1	0.25
chr2	187120001	187360000	B.1.2.2.1.1.2.1.1	0.368289637952559	.	187120001	187360000	#9191FF	1	0.375
chr2	187360001	187560000	A.1.2.2.1.2.2.1.1.1.1	0.741573033707865	.	187360001	187560000	#FF4848	1	0.875
chr2	187560001	187800000	B.1.1.1.2.2.1.2.2.2	0.446941323345818	.	187560001	187800000	#DADAFF	1	0.5
chr2	187800001	187960000	B.2.1.1.2.2.1.2.2.2.1.2	0.248439450686642	.	187800001	187960000	#4848FF	1	0.25
chr2	187960001	188320000	B.2.1.1.1.2.2.2.2.1	0.287141073657928	.	187960001	188320000	#4848FF	1	0.25
chr2	188320001	188480000	A.1.2.1.2.1.1.1.2.1.2	0.777777777777778	.	188320001	188480000	#FF4848	1	0.875
chr2	188480001	188680000	A.2.2.2.1.1.1.2	0.536828963795256	.	188480001	188680000	#FFDADA	1	0.625
chr2	188680001	189120000	A.2.1.1.2.2.1.2.1	0.65043695380774	.	188680001	189120000	#FF9191	1	0.75
chr2	189120001	189360000	A.1.1.2.2.2.2.1.1.1.2.1	0.835205992509363	.	189120001	189360000	#FF0000	1	1
chr2	189360001	189640000	A.1.1.2.1.1.1.1.1.1.2.1	0.910112359550562	.	189360001	189640000	#FF0000	1	1
chr2	189640001	189840000	A.1.1.1.2.2.2.1.2.2.1	0.925093632958802	.	189640001	189840000	#FF0000	1	1
chr2	189840001	190160000	A.1.1.1.1.1.2.1.2.1	0.986267166042447	.	189840001	190160000	#FF0000	1	1
chr2	190160001	190320000	A.1.1.2.1.1.1.1.2.1.2	0.901373283395755	.	190160001	190320000	#FF0000	1	1
chr2	190320001	190560000	A.1.1.1.2.2.2.1.2.2.2	0.923845193508115	.	190320001	190560000	#FF0000	1	1
chr2	190560001	190880000	A.1.1.2.2.1.2.1.1.1.1.1	0.861423220973783	.	190560001	190880000	#FF0000	1	1
chr2	190880001	191120000	A.1.2.2.2.1.1.2.2.1.1.1	0.727840199750312	.	190880001	191120000	#FF4848	1	0.875
chr2	191120001	191400000	A.1.1.2.2.1.1.1.2.1	0.867665418227216	.	191120001	191400000	#FF0000	1	1
chr2	191400001	191680000	A.1.1.2.2.1.2.1.1.1.1.2	0.860174781523096	.	191400001	191680000	#FF0000	1	1
chr2	191680001	191880000	A.1.1.1.2.2.1.1.1.2	0.938826466916355	.	191680001	191880000	#FF0000	1	1
chr2	191880001	192040000	A.1.2.1.1.2.1.2.1.1.1	0.800249687890137	.	191880001	192040000	#FF4848	1	0.875
chr2	192040001	192360000	A.1.1.1.1.2.1.1.2	0.970037453183521	.	192040001	192360000	#FF0000	1	1
chr2	192360001	192560000	A.1.1.2.2.2.2.2.1.1.1	0.827715355805243	.	192360001	192560000	#FF0000	1	1
chr2	192560001	192720000	A.2.1.1.1.2.2.2.1	0.666666666666667	.	192560001	192720000	#FF9191	1	0.75
chr2	192720001	193160000	A.2.1.1.1.2.2.1.2	0.667915106117353	.	192720001	193160000	#FF9191	1	0.75
chr2	193160001	193400000	B.2.1.2.2.1.1.2.1.1.1	0.181023720349563	.	193160001	193400000	#4848FF	1	0.25
chr2	193400001	193760000	B.2.2.1.1.1.2.1.2.1.2	0.104868913857678	.	193400001	193760000	#0000FF	1	0.125
chr2	193760001	194320000	B.2.2.1.1.1.2.1.2.2.1	0.103620474406991	.	193760001	194320000	#0000FF	1	0.125
chr2	194320001	194680000	B.2.1.2.2.1.1.1.2	0.18227215980025	.	194320001	194680000	#4848FF	1	0.25
chr2	194680001	195240000	B.2.2.1.1.1.2.1.2.2.2	0.102372034956305	.	194680001	195240000	#0000FF	1	0.125
chr2	195240001	195840000	B.2.2.1.2.2.2.1.1.1.1.2	0.0649188514357054	.	195240001	195840000	#0000FF	1	0.125
chr2	195840001	196160000	B.2.1.2.2.1.1.2.1.1.2	0.179775280898876	.	195840001	196160000	#4848FF	1	0.25
chr2	196160001	196360000	A.2.2.2.1.2.2.1.1.2.1	0.515605493133583	.	196160001	196360000	#FFDADA	1	0.625
chr2	196360001	196520000	A.1.2.2.2.2.1.1.2.2.1	0.711610486891386	.	196360001	196520000	#FF4848	1	0.875
chr2	196520001	196920000	B.1.1.1.1.2.2.2.1.2	0.469413233458177	.	196520001	196920000	#DADAFF	1	0.5
chr2	196920001	197200000	A.1.2.1.2.1.1.2.2.2	0.772784019975031	.	196920001	197200000	#FF4848	1	0.875
chr2	197200001	197440000	B.1.2.1.1.2.1.1.2.2.1	0.399500624219725	.	197200001	197440000	#9191FF	1	0.375
chr2	197440001	197640000	A.2.2.2.2.2.1.1	0.49438202247191	.	197440001	197640000	#FFDADA	1	0.625
chr2	197640001	197920000	A.2.1.1.1.2.2.2.2.2	0.664169787765293	.	197640001	197920000	#FF9191	1	0.75
chr2	197920001	198400000	A.1.2.1.1.1.1.2.2.2	0.81772784019975	.	197920001	198400000	#FF4848	1	0.875
chr2	198400001	198600000	A.2.2.2.1.2.2.1.1.2.2	0.514357053682896	.	198400001	198600000	#FFDADA	1	0.625
chr2	198600001	199120000	B.2.1.2.1.2.1.1.2.2	0.208489388264669	.	198600001	199120000	#4848FF	1	0.25
chr2	199120001	199480000	B.2.1.2.2.2.2.2.2.1.2	0.121098626716604	.	199120001	199480000	#4848FF	1	0.25
chr2	199480001	199800000	B.2.1.2.1.2.2.1.2.1.1.1.2	0.199750312109863	.	199480001	199800000	#4848FF	1	0.25
chr2	199800001	200160000	B.2.1.2.2.2.2.2.2.1.1	0.122347066167291	.	199800001	200160000	#4848FF	1	0.25
chr2	200160001	200360000	A.2.2.2.1.2.2.1.2.2.1	0.511860174781523	.	200160001	200360000	#FFDADA	1	0.625
chr2	200360001	200800000	B.2.1.1.1.2.1.2.1.2.1.2	0.295880149812734	.	200360001	200800000	#4848FF	1	0.25
chr2	200800001	201160000	A.1.1.2.1.1.1.1.1.2.1.2	0.906367041198502	.	200800001	201160000	#FF0000	1	1
chr2	201160001	201360000	A.1.1.1.2.1.1.1.1	0.956304619225968	.	201160001	201360000	#FF0000	1	1
chr2	201360001	201720000	A.1.1.1.1.1.2.1.2.2	0.98501872659176	.	201360001	201720000	#FF0000	1	1
chr2	201720001	202040000	A.1.1.1.2.2.1.1.2.2	0.936329588014981	.	201720001	202040000	#FF0000	1	1
chr2	202040001	202320000	A.1.1.2.2.1.1.1.2.2.2.2	0.863920099875156	.	202040001	202320000	#FF0000	1	1
chr2	202320001	202480000	A.1.2.1.2.2.2.1	0.761548064918851	.	202320001	202480000	#FF4848	1	0.875
chr2	202480001	202600000	A.1.1.2.2.1.2.2.1.2	0.850187265917603	.	202480001	202600000	#FF0000	1	1
chr2	202600001	203120000	A.1.1.1.1.1.2.1.1.2	0.987515605493134	.	202600001	203120000	#FF0000	1	1
chr2	203120001	203440000	A.1.1.2.1.2.1.1.1	0.882646691635456	.	203120001	203440000	#FF0000	1	1
chr2	203440001	203680000	A.1.2.2.2.1.1.2.2.1.1.2	0.726591760299625	.	203440001	203680000	#FF4848	1	0.875
chr2	203680001	204080000	A.1.1.2.2.1.2.1.1.1.2.2	0.857677902621723	.	203680001	204080000	#FF0000	1	1
chr2	204080001	204360000	A.1.1.2.1.1.1.1.2.2	0.900124843945069	.	204080001	204360000	#FF0000	1	1
chr2	204360001	204800000	A.1.2.1.1.2.1.1.1.1	0.807740324594257	.	204360001	204800000	#FF4848	1	0.875
chr2	204800001	205120000	B.2.1.1.1.2.1.1.1	0.304619225967541	.	204800001	205120000	#4848FF	1	0.25
chr2	205120001	205240000	A.2.2.2.1.1.1.1	0.538077403245943	.	205120001	205240000	#FFDADA	1	0.625
chr2	205240001	205520000	A.1.2.2.1.1.1.2	0.755305867665418	.	205240001	205520000	#FF4848	1	0.875
chr2	205520001	205680000	A.1.2.2.2.1.2.1.1.2	0.721598002496879	.	205520001	205680000	#FF4848	1	0.875
chr2	205680001	206000000	A.1.2.2.2.1.1.2.1	0.729088639200999	.	205680001	206000000	#FF4848	1	0.875
chr2	206000001	206160000	A.2.1.2.1.1.2.2.2	0.625468164794007	.	206000001	206160000	#FF9191	1	0.75
chr2	206160001	206640000	A.1.1.2.2.2.2.1.1.2.2	0.831460674157303	.	206160001	206640000	#FF0000	1	1
chr2	206640001	206840000	A.2.1.2.1.1.1.1.2	0.632958801498127	.	206640001	206840000	#FF9191	1	0.75
chr2	206840001	207040000	A.1.2.2.1.1.2.2.2	0.750312109862672	.	206840001	207040000	#FF4848	1	0.875
chr2	207040001	207560000	B.2.1.2.1.2.1.1.1	0.210986267166042	.	207040001	207560000	#4848FF	1	0.25
chr2	207560001	207680000	B.1.2.1.2.2.1.2	0.377028714107366	.	207560001	207680000	#9191FF	1	0.375
chr2	207680001	207920000	B.2.1.1.1.2.1.1.2.1.2	0.302122347066167	.	207680001	207920000	#4848FF	1	0.25
chr2	207920001	208200000	A.1.1.2.2.2.1.2.2	0.837702871410737	.	207920001	208200000	#FF0000	1	1
chr2	208200001	208480000	A.1.2.1.1.1.1.2.2.1.2	0.818976279650437	.	208200001	208480000	#FF4848	1	0.875
chr2	208480001	208640000	A.2.1.1.2.2.1.2.2.1.2.2	0.64669163545568	.	208480001	208640000	#FF9191	1	0.75
chr2	208640001	208960000	B.1.1.2.1.1.1.1	0.444444444444444	.	208640001	208960000	#DADAFF	1	0.5
chr2	208960001	209240000	B.1.1.1.1.2.2.1.2.1	0.473158551810237	.	208960001	209240000	#DADAFF	1	0.5
chr2	209240001	210160000	B.2.2.2.2.1.1.2.2.1	0.00998751560549313	.	209240001	210160000	#0000FF	1	0.125
chr2	210160001	210280000	B.2.1.1.2.2.1.1.2	0.257178526841448	.	210160001	210280000	#4848FF	1	0.25
chr2	210280001	210440000	B.1.2.1.1.2.1.2.1.1	0.397003745318352	.	210280001	210440000	#9191FF	1	0.375
chr2	210440001	210840000	B.2.2.1.1.2.1.1.1	0.0973782771535581	.	210440001	210840000	#0000FF	1	0.125
chr2	210840001	211080000	B.1.1.1.2.2.1.2.2.1	0.448189762796504	.	210840001	211080000	#DADAFF	1	0.5
chr2	211080001	211280000	B.2.1.2.2.1.1.2.2.1	0.177278401997503	.	211080001	211280000	#4848FF	1	0.25
chr2	211280001	211560000	B.2.1.1.1.2.2.2.2.2.2	0.284644194756554	.	211280001	211560000	#4848FF	1	0.25
chr2	211560001	212040000	B.2.2.1.2.2.2.1.1.1.2.2	0.0624219725343321	.	211560001	212040000	#0000FF	1	0.125
chr2	212040001	212240000	B.2.1.2.2.1.1.2.2.2.2	0.17478152309613	.	212040001	212240000	#4848FF	1	0.25
chr2	212240001	212560000	B.2.2.1.1.1.2.1.2.1.1	0.106117353308365	.	212240001	212560000	#0000FF	1	0.125
chr2	212560001	212840000	B.2.1.2.1.1.2.2.2	0.212234706616729	.	212560001	212840000	#4848FF	1	0.25
chr2	212840001	212960000	B.1.1.1.1.2.2.2.2.2	0.466916354556804	.	212840001	212960000	#DADAFF	1	0.5
chr2	212960001	213520000	B.2.1.2.2.2.2.1.2.1.2	0.131086142322097	.	212960001	213520000	#4848FF	1	0.25
chr2	213520001	213760000	B.1.1.1.2.2.1.2.1.2	0.449438202247191	.	213520001	213760000	#DADAFF	1	0.5
chr2	213760001	214040000	A.2.2.1.1.1.2.2.2.1	0.573033707865168	.	213760001	214040000	#FFDADA	1	0.625
chr2	214040001	214200000	A.2.2.1.1.1.2.2.2.2	0.571785268414482	.	214040001	214200000	#FFDADA	1	0.625
chr2	214200001	214600000	B.2.1.2.2.1.1.2.2.2.1	0.176029962546816	.	214200001	214600000	#4848FF	1	0.25
chr2	214600001	214840000	B.1.2.2.1.1.2.1.2	0.367041198501873	.	214600001	214840000	#9191FF	1	0.375
chr2	214840001	215000000	B.1.1.1.1.2.2.2.1.1	0.470661672908864	.	214840001	215000000	#DADAFF	1	0.5
chr2	215000001	215360000	B.2.1.1.2.2.1.1.1.1	0.259675405742821	.	215000001	215360000	#4848FF	1	0.25
chr2	215360001	215680000	B.1.1.1.1.2.2.2.2.1	0.468164794007491	.	215360001	215680000	#DADAFF	1	0.5
chr2	215680001	215920000	B.2.1.1.2.2.1.1.1.2	0.258426966292135	.	215680001	215920000	#4848FF	1	0.25
chr2	215920001	216200000	B.1.2.1.1.2.1.1.2.2.2	0.398252184769039	.	215920001	216200000	#9191FF	1	0.375
chr2	216200001	216440000	A.1.1.2.1.1.1.1.1.2.2	0.905118601747815	.	216200001	216440000	#FF0000	1	1
chr2	216440001	216960000	A.1.1.1.1.2.1.1.1.1	0.972534332084894	.	216440001	216960000	#FF0000	1	1
chr2	216960001	217360000	A.1.1.1.1.1.2.1.1.1	0.98876404494382	.	216960001	217360000	#FF0000	1	1
chr2	217360001	217520000	A.1.1.2.1.2.1.2.1.1	0.878901373283396	.	217360001	217520000	#FF0000	1	1
chr2	217520001	217920000	A.1.1.2.2.1.2.2.2	0.848938826466916	.	217520001	217920000	#FF0000	1	1
chr2	217920001	218080000	A.1.1.2.2.1.1.1.1.2	0.868913857677903	.	217920001	218080000	#FF0000	1	1
chr2	218080001	218400000	A.1.1.2.1.2.1.2.2.2	0.875156054931336	.	218080001	218400000	#FF0000	1	1
chr2	218400001	218640000	A.1.2.1.1.2.2.1.2	0.787765293383271	.	218400001	218640000	#FF4848	1	0.875
chr2	218640001	218960000	A.1.1.2.1.2.1.2.2.1	0.876404494382023	.	218640001	218960000	#FF0000	1	1
chr2	218960001	219080000	A.2.1.2.1.1.2.1	0.629213483146067	.	218960001	219080000	#FF9191	1	0.75
chr2	219080001	219520000	A.1.1.1.2.2.2.2.1.1	0.922596754057428	.	219080001	219520000	#FF0000	1	1
chr2	219520001	219760000	A.1.1.2.2.1.2.2.1.1	0.85143570536829	.	219520001	219760000	#FF0000	1	1
chr2	219760001	220040000	A.1.2.1.2.2.2.2.2.1	0.759051186017478	.	219760001	220040000	#FF4848	1	0.875
chr2	220040001	220240000	A.1.1.2.1.2.1.2.1.2	0.877652933832709	.	220040001	220240000	#FF0000	1	1
chr2	220240001	220520000	A.1.1.1.1.1.1.1.2.1.2	0.997503121098627	.	220240001	220520000	#FF0000	1	1
chr2	220520001	220880000	B.1.1.1.1.1.1.2	0.488139825218477	.	220520001	220880000	#DADAFF	1	0.5
chr2	220880001	221280000	A.2.1.1.2.2.1.2.2.1.1	0.649188514357054	.	220880001	221280000	#FF9191	1	0.75
chr2	221280001	221480000	A.1.2.2.2.2.1.1.2.2.2	0.710362047440699	.	221280001	221480000	#FF4848	1	0.875
chr2	221480001	221600000	A.2.2.1.2.2.1.2.1.2	0.549313358302122	.	221480001	221600000	#FFDADA	1	0.625
chr2	221600001	222000000	A.2.1.2.2.2.1.1.2.2	0.594257178526841	.	221600001	222000000	#FF9191	1	0.75
chr2	222000001	222280000	B.1.2.2.2.2.1.1.1.2	0.3270911360799	.	222000001	222280000	#9191FF	1	0.375
chr2	222280001	222480000	A.2.1.2.1.2.1.2.1.2.2	0.616729088639201	.	222280001	222480000	#FF9191	1	0.75
chr2	222480001	222880000	B.2.1.2.1.2.2.1.2.1.1.2	0.198501872659176	.	222480001	222880000	#4848FF	1	0.25
chr2	222880001	223120000	B.2.1.2.2.2.2.1.2.2	0.129837702871411	.	222880001	223120000	#4848FF	1	0.25
chr2	223120001	223480000	B.2.1.2.1.2.2.1.2.1.2.1	0.197253433208489	.	223120001	223480000	#4848FF	1	0.25
chr2	223480001	223720000	A.2.1.2.1.2.1.2.1.2.1	0.617977528089888	.	223480001	223720000	#FF9191	1	0.75
chr2	223720001	223960000	A.1.2.2.1.2.2.1.1.1.2	0.740324594257179	.	223720001	223960000	#FF4848	1	0.875
chr2	223960001	224320000	B.1.2.2.2.2.1.1.1.1	0.328339575530587	.	223960001	224320000	#9191FF	1	0.375
chr2	224320001	224480000	A.2.1.2.2.2.1.1.2.1.1	0.596754057428215	.	224320001	224480000	#FF9191	1	0.75
chr2	224480001	224760000	A.2.1.1.1.2.2.2.2.1	0.66541822721598	.	224480001	224760000	#FF9191	1	0.75
chr2	224760001	225160000	A.1.2.2.2.2.1.1.1.2	0.714107365792759	.	224760001	225160000	#FF4848	1	0.875
chr2	225160001	225320000	B.1.1.2.1.1.2.1	0.440699126092385	.	225160001	225320000	#DADAFF	1	0.5
chr2	225320001	225480000	A.1.2.2.2.2.1.1.2.1	0.712858926342072	.	225320001	225480000	#FF4848	1	0.875
chr2	225480001	225640000	B.1.2.1.2.1.2.1.2	0.382022471910112	.	225480001	225640000	#9191FF	1	0.375
chr2	225640001	225880000	A.1.2.1.2.1.1.1.2.1.1	0.779026217228464	.	225640001	225880000	#FF4848	1	0.875
chr2	225880001	226000000	A.2.1.2.2.2.1.1.1.1	0.599250936329588	.	225880001	226000000	#FF9191	1	0.75
chr2	226000001	226240000	B.1.2.2.2.2.1.1.2	0.325842696629214	.	226000001	226240000	#9191FF	1	0.375
chr2	226240001	226520000	B.2.1.2.1.1.2.2.1.2	0.213483146067416	.	226240001	226520000	#4848FF	1	0.25
chr2	226520001	226840000	A.2.2.1.1.1.2.2.1	0.574282147315855	.	226520001	226840000	#FFDADA	1	0.625
chr2	226840001	227280000	A.1.1.2.2.2.2.2.1.1.2	0.826466916354557	.	226840001	227280000	#FF0000	1	1
chr2	227280001	227680000	A.1.1.2.1.1.2.1	0.887640449438202	.	227280001	227680000	#FF0000	1	1
chr2	227680001	227880000	A.2.1.2.2.2.1.1.1.2	0.598002496878901	.	227680001	227880000	#FF9191	1	0.75
chr2	227880001	228200000	B.2.1.1.1.2.1.1.2.1.1	0.303370786516854	.	227880001	228200000	#4848FF	1	0.25
chr2	228200001	228440000	A.2.1.1.1.1.2.1.2.2	0.682896379525593	.	228200001	228440000	#FF9191	1	0.75
chr2	228440001	228760000	B.1.2.1.1.2.1.2.2.2.2	0.390761548064919	.	228440001	228760000	#9191FF	1	0.375
chr2	228760001	228960000	B.2.1.2.1.1.2.1.2.2	0.217228464419476	.	228760001	228960000	#4848FF	1	0.25
chr2	228960001	229440000	B.2.2.1.2.2.2.1.1.1.2.1	0.0636704119850187	.	228960001	229440000	#0000FF	1	0.125
chr2	229440001	229560000	B.1.2.2.2.2.1.2.1	0.324594257178527	.	229440001	229560000	#9191FF	1	0.375
chr2	229560001	229960000	B.2.1.2.2.1.1.2.1.2	0.17852684144819	.	229560001	229960000	#4848FF	1	0.25
chr2	229960001	230240000	B.2.1.2.1.1.2.1.2.1.1	0.219725343320849	.	229960001	230240000	#4848FF	1	0.25
chr2	230240001	230360000	B.1.2.2.2.2.1.2.2	0.32334581772784	.	230240001	230360000	#9191FF	1	0.375
chr2	230360001	230600000	B.2.1.2.1.1.2.1.2.1.2	0.218476903870162	.	230360001	230600000	#4848FF	1	0.25
chr2	230600001	230800000	A.1.2.2.2.2.1.1.1.1	0.715355805243446	.	230600001	230800000	#FF4848	1	0.875
chr2	230800001	231000000	B.1.1.1.2.2.1.1	0.451935081148564	.	230800001	231000000	#DADAFF	1	0.5
chr2	231000001	231200000	B.1.2.1.1.2.1.1.1	0.401997503121099	.	231000001	231200000	#9191FF	1	0.375
chr2	231200001	231480000	A.2.2.2.1.2.2.2.2	0.508114856429463	.	231200001	231480000	#FFDADA	1	0.625
chr2	231480001	231680000	A.1.1.2.2.2.2.2.1.2	0.82521847690387	.	231480001	231680000	#FF0000	1	1
chr2	231680001	231920000	A.2.1.1.2.2.2.1.1.1	0.64294631710362	.	231680001	231920000	#FF9191	1	0.75
chr2	231920001	232080000	A.1.1.2.1.1.1.1.2.1.1.1	0.903870162297129	.	231920001	232080000	#FF0000	1	1
chr2	232080001	232320000	A.1.1.2.2.1.1.1.2.2.1	0.866416978776529	.	232080001	232320000	#FF0000	1	1
chr2	232320001	232680000	A.1.1.1.2.2.2.1.1.1	0.928838951310861	.	232320001	232680000	#FF0000	1	1
chr2	232680001	232800000	A.2.2.2.2.1.2.2.2	0.495630461922597	.	232680001	232800000	#FFDADA	1	0.625
chr2	232800001	233160000	A.2.2.1.2.1.1.2.1	0.560549313358302	.	232800001	233160000	#FFDADA	1	0.625
chr2	233160001	233400000	A.2.2.2.1.1.2.2.1	0.533083645443196	.	233160001	233400000	#FFDADA	1	0.625
chr2	233400001	233720000	A.2.1.1.1.1.1.1.2.2	0.694132334581773	.	233400001	233720000	#FF9191	1	0.75
chr2	233720001	233920000	A.2.2.2.2.1.2.2.1.1	0.49812734082397	.	233720001	233920000	#FFDADA	1	0.625
chr2	233920001	234000000	B.1.1.1.1.1.2.2.2	0.484394506866417	.	233920001	234000000	#DADAFF	1	0.5
chr2	234040001	234240000	B.1.1.1.1.1.2.2.2	0.484394506866417	.	234040001	234240000	#DADAFF	1	0.5
chr2	234240001	234480000	A.2.1.1.2.2.1.2.2.1.2.1	0.647940074906367	.	234240001	234480000	#FF9191	1	0.75
chr2	234480001	234800000	B.1.2.2.1.2.2.2.1	0.350811485642946	.	234480001	234800000	#9191FF	1	0.375
chr2	234800001	235080000	B.1.1.2.1.1.2.2	0.439450686641698	.	234800001	235080000	#DADAFF	1	0.5
chr2	235080001	235480000	A.2.1.2.2.2.1.1.2.1.2	0.595505617977528	.	235080001	235480000	#FF9191	1	0.75
chr2	235480001	236000000	A.1.1.1.2.1.2.2.2	0.941323345817728	.	235480001	236000000	#FF0000	1	1
chr2	236000001	236480000	B.1.1.1.1.1.1.1	0.489388264669164	.	236000001	236480000	#DADAFF	1	0.5
chr2	236480001	236680000	A.2.1.1.1.1.1.1.2.1	0.695380774032459	.	236480001	236680000	#FF9191	1	0.75
chr2	236680001	237120000	B.1.1.2.2.1.2.1.2	0.421972534332085	.	236680001	237120000	#DADAFF	1	0.5
chr2	237120001	237280000	B.2.1.1.1.2.2.2.1	0.288389513108614	.	237120001	237280000	#4848FF	1	0.25
chr2	237280001	237640000	B.2.1.1.2.2.1.2.1.2	0.254681647940075	.	237280001	237640000	#4848FF	1	0.25
chr2	237640001	238000000	B.1.2.2.2.2.2.2.2	0.318352059925094	.	237640001	238000000	#9191FF	1	0.375
chr2	238000001	238280000	A.1.1.1.1.2.2.2.2.1	0.958801498127341	.	238000001	238280000	#FF0000	1	1
chr2	238280001	238400000	A.1.1.2.2.1.2.1.2.1	0.853932584269663	.	238280001	238400000	#FF0000	1	1
chr2	238400001	238680000	A.1.1.1.2.2.2.1.2.1	0.926342072409488	.	238400001	238680000	#FF0000	1	1
chr2	238680001	239200000	A.1.1.1.1.2.2.1.2.2	0.963795255930087	.	238680001	239200000	#FF0000	1	1
chr2	239200001	239360000	A.1.2.2.2.1.2.1.1.1	0.722846441947566	.	239200001	239360000	#FF4848	1	0.875
chr2	239360001	239760000	A.2.2.2.2.1.2.2.1.2	0.496878901373283	.	239360001	239760000	#FFDADA	1	0.625
chr2	239760001	239800000	A.2.1.1.2.2.2.1.1.2	0.641697877652934	.	239760001	239800000	#FF9191	1	0.75
chr2	239840001	239920000	A.2.1.1.2.2.2.1.1.2	0.641697877652934	.	239840001	239920000	#FF9191	1	0.75
chr2	239920001	240120000	A.2.1.2.2.2.2.1.1	0.586766541822722	.	239920001	240120000	#FF9191	1	0.75
chr2	240120001	240320000	A.1.2.1.2.1.1.1.2.2	0.776529338327091	.	240120001	240320000	#FF4848	1	0.875
chr2	240320001	240880000	B.2.1.2.1.1.2.1.1	0.220973782771536	.	240320001	240880000	#4848FF	1	0.25
chr2	240880001	241080000	A.2.2.2.1.1.2.2.2	0.531835205992509	.	240880001	241080000	#FFDADA	1	0.625
chr2	241080001	241440000	A.1.2.2.2.1.2.2.1	0.719101123595506	.	241080001	241440000	#FF4848	1	0.875
chr2	241440001	241760000	A.1.2.2.2.1.2.2.2.2	0.716604244694132	.	241440001	241760000	#FF4848	1	0.875
chr2	241760001	242160000	A.1.2.1.1.2.2.1.1.2.1	0.790262172284644	.	241760001	242160000	#FF4848	1	0.875
chr2	242160001	242680000	A.1.1.1.1.1.1.1.1	1	.	242160001	242680000	#FF0000	1	1
chr2	242680001	242840000	A.1.2.2.2.1.1.1.2	0.730337078651685	.	242680001	242840000	#FF4848	1	0.875
chr2	242840001	243080000	A.2.2.1.1.2.2.2.2	0.563046192259675	.	242840001	243080000	#FFDADA	1	0.625
chr3	40001	240000	B.2.2.1.1.1.2.1.1.2.1.2	0.140672782874618	.	40001	240000	#0000FF	1	0.125
chr3	240001	440000	B.1.2.1.1.2.1.2.2	0.420489296636086	.	240001	440000	#9191FF	1	0.375
chr3	440001	600000	B.2.2.1.1.1.1.2.2.2.2.2	0.14525993883792	.	440001	600000	#0000FF	1	0.125
chr3	600001	1160000	B.2.2.2.1.2.2.2.2.1.1	0.0351681957186544	.	600001	1160000	#0000FF	1	0.125
chr3	1160001	1320000	B.2.1.2.1.1.1.2.2	0.26605504587156	.	1160001	1320000	#4848FF	1	0.25
chr3	1320001	2640000	B.2.2.2.2.2.1.1.1	0.0168195718654434	.	1320001	2640000	#0000FF	1	0.125
chr3	2640001	2760000	B.1.2.1.2.1.1	0.409785932721713	.	2640001	2760000	#9191FF	1	0.375
chr3	2760001	3240000	B.2.1.1.2.1.1.1.2.1	0.298165137614679	.	2760001	3240000	#4848FF	1	0.25
chr3	3240001	3600000	B.2.2.1.2.1.2.2.1.1.1	0.0856269113149847	.	3240001	3600000	#0000FF	1	0.125
chr3	3600001	4320000	B.2.2.1.2.1.2.2.1.2	0.0825688073394495	.	3600001	4320000	#0000FF	1	0.125
chr3	4320001	4560000	A.2.2.2.2.2.1.1.2	0.515290519877676	.	4320001	4560000	#FFDADA	1	0.625
chr3	4560001	4680000	B.1.2.1.1.2.1.1.2.1.2	0.425076452599388	.	4560001	4680000	#9191FF	1	0.375
chr3	4680001	5000000	A.2.2.1.1.1.1.1.1.1	0.597859327217125	.	4680001	5000000	#FFDADA	1	0.625
chr3	5000001	5080000	A.1.2.1.2.2.2.1.1.2.1	0.761467889908257	.	5000001	5080000	#FF4848	1	0.875
chr3	5080001	5280000	A.2.1.1.2.1.1.2	0.669724770642202	.	5080001	5280000	#FF9191	1	0.75
chr3	5280001	5800000	B.2.2.1.1.1.1.2.2.1.2.2	0.149847094801223	.	5280001	5800000	#0000FF	1	0.125
chr3	5800001	6120000	B.2.1.2.2.1.2.2.2.2.2	0.194189602446483	.	5800001	6120000	#4848FF	1	0.25
chr3	6120001	6280000	B.2.1.2.1.1.1.1.2	0.269113149847095	.	6120001	6280000	#4848FF	1	0.25
chr3	6280001	6480000	B.2.1.2.1.1.1.1.1	0.270642201834862	.	6280001	6480000	#4848FF	1	0.25
chr3	6480001	6840000	B.2.1.2.2.1.2.2.1	0.198776758409786	.	6480001	6840000	#4848FF	1	0.25
chr3	6840001	7520000	B.2.2.1.2.1.2.1.1.1	0.0902140672782875	.	6840001	7520000	#0000FF	1	0.125
chr3	7560001	8120000	B.2.2.2.1.2.1.1.1	0.0504587155963303	.	7560001	8120000	#0000FF	1	0.125
chr3	8120001	8480000	B.2.1.2.1.1.2.1.1.1.2.1	0.262996941896024	.	8120001	8480000	#4848FF	1	0.25
chr3	8480001	8640000	A.1.1.2.1.1.2.1.2.1	0.894495412844037	.	8480001	8640000	#FF0000	1	1
chr3	8640001	8800000	A.2.1.2.2.2.2.1	0.600917431192661	.	8640001	8800000	#FF9191	1	0.75
chr3	8800001	9040000	A.1.2.2.1.1.1.2.2.2.1	0.740061162079511	.	8800001	9040000	#FF4848	1	0.875
chr3	9040001	9400000	B.1.1.2.2.2.2.2	0.444954128440367	.	9040001	9400000	#DADAFF	1	0.5
chr3	9400001	9560000	A.1.1.2.2.1.1.1.1.2	0.865443425076453	.	9400001	9560000	#FF0000	1	1
chr3	9560001	9720000	A.2.2.2.2.1.1.2	0.525993883792049	.	9560001	9720000	#FFDADA	1	0.625
chr3	9720001	10080000	A.1.1.1.1.1.2.2.1	0.989296636085627	.	9720001	10080000	#FF0000	1	1
chr3	10080001	10360000	A.1.1.1.2.1.2.2.1.1.1.2	0.943425076452599	.	10080001	10360000	#FF0000	1	1
chr3	10360001	10840000	B.1.1.2.1.2.1.2.1	0.472477064220183	.	10360001	10840000	#DADAFF	1	0.5
chr3	10840001	10960000	B.1.2.2.2.2.2.1.1	0.337920489296636	.	10840001	10960000	#9191FF	1	0.375
chr3	10960001	11120000	B.1.1.2.2.2.2.1.1	0.448012232415902	.	10960001	11120000	#DADAFF	1	0.5
chr3	11120001	11480000	A.1.1.2.1.1.1.1.2.2	0.909785932721712	.	11120001	11480000	#FF0000	1	1
chr3	11480001	11720000	A.1.1.1.2.2.2.1.2.1	0.925076452599388	.	11480001	11720000	#FF0000	1	1
chr3	11720001	11880000	A.1.2.2.2.2.2.1.1.2	0.691131498470948	.	11720001	11880000	#FF4848	1	0.875
chr3	11880001	12160000	B.1.2.2.2.2.2.1.2	0.336391437308869	.	11880001	12160000	#9191FF	1	0.375
chr3	12160001	12520000	A.1.2.1.2.2.2.1.1.1.2	0.762996941896025	.	12160001	12520000	#FF4848	1	0.875
chr3	12520001	12600000	A.1.2.2.1.2.2.1.1.1	0.7217125382263	.	12520001	12600000	#FF4848	1	0.875
chr3	12600001	12880000	A.1.1.1.2.1.1.1.2	0.957186544342508	.	12600001	12880000	#FF0000	1	1
chr3	12880001	13080000	A.1.2.1.1.1.1.2.1.1	0.814984709480122	.	12880001	13080000	#FF4848	1	0.875
chr3	13080001	13480000	B.1.2.1.1.2.2.2.2	0.41131498470948	.	13080001	13480000	#9191FF	1	0.375
chr3	13480001	13720000	A.2.2.1.1.1.2.2	0.587155963302752	.	13480001	13720000	#FFDADA	1	0.625
chr3	13720001	13960000	B.2.1.1.2.1.1.2.2	0.288990825688073	.	13720001	13960000	#4848FF	1	0.25
chr3	13960001	14160000	B.2.1.2.1.1.2.2.1.1	0.252293577981651	.	13960001	14160000	#4848FF	1	0.25
chr3	14160001	14520000	A.1.1.1.2.2.2.2.2	0.917431192660551	.	14160001	14520000	#FF0000	1	1
chr3	14520001	14720000	A.2.2.1.1.1.2.1	0.58868501529052	.	14520001	14720000	#FFDADA	1	0.625
chr3	14720001	14960000	B.1.2.1.2.1.2.2.2.1	0.403669724770642	.	14720001	14960000	#9191FF	1	0.375
chr3	14960001	15160000	A.1.2.1.2.2.2.1.1.1.1	0.764525993883792	.	14960001	15160000	#FF4848	1	0.875
chr3	15160001	15240000	A.2.2.1.2.2.2.1	0.558103975535168	.	15160001	15240000	#FFDADA	1	0.625
chr3	15240001	15480000	A.1.1.2.2.2.2.2	0.821100917431193	.	15240001	15480000	#FF0000	1	1
chr3	15480001	15640000	A.2.1.1.1.2.1.2.2	0.674311926605505	.	15480001	15640000	#FF9191	1	0.75
chr3	15640001	15880000	A.1.1.1.1.2.1.2.2.1.2	0.974006116207951	.	15640001	15880000	#FF0000	1	1
chr3	15880001	16040000	A.1.1.2.1.2.1.2.1	0.882262996941896	.	15880001	16040000	#FF0000	1	1
chr3	16040001	16280000	A.1.1.1.1.2.1.2.1.2.2.2.1	0.978593272171254	.	16040001	16280000	#FF0000	1	1
chr3	16280001	16600000	A.1.1.1.1.2.2.2.1.2.2	0.963302752293578	.	16280001	16600000	#FF0000	1	1
chr3	16600001	16840000	B.2.1.1.1.2.1.1	0.314984709480122	.	16600001	16840000	#4848FF	1	0.25
chr3	16840001	17240000	B.1.2.2.1.2.2.2.2.2	0.359327217125382	.	16840001	17240000	#9191FF	1	0.375
chr3	17240001	17520000	B.1.1.1.1.2.1.2.1	0.501529051987768	.	17240001	17520000	#DADAFF	1	0.5
chr3	17520001	17800000	A.2.2.1.1.1.1.2.1.2	0.591743119266055	.	17520001	17800000	#FFDADA	1	0.625
chr3	17800001	18080000	B.2.1.2.1.1.2.1.1.1.2.2	0.261467889908257	.	17800001	18080000	#4848FF	1	0.25
chr3	18080001	18200000	B.1.2.2.1.2.1.2	0.36697247706422	.	18080001	18200000	#9191FF	1	0.375
chr3	18200001	18520000	B.2.1.2.1.1.2.2.2.1.2.1	0.246177370030581	.	18200001	18520000	#4848FF	1	0.25
chr3	18520001	18880000	B.2.2.1.2.1.2.1.1.2	0.0886850152905199	.	18520001	18880000	#0000FF	1	0.125
chr3	18880001	19240000	B.2.1.2.2.1.2.2.2.2.1	0.195718654434251	.	18880001	19240000	#4848FF	1	0.25
chr3	19240001	19920000	B.2.2.2.1.2.1.1.2	0.0489296636085627	.	19240001	19920000	#0000FF	1	0.125
chr3	19920001	20240000	A.2.2.2.1.1.1.1	0.555045871559633	.	19920001	20240000	#FFDADA	1	0.625
chr3	20240001	20520000	B.2.1.2.1.1.1.2.1	0.267584097859327	.	20240001	20520000	#4848FF	1	0.25
chr3	20520001	20760000	B.2.1.1.2.1.1.1.2.2.1	0.296636085626911	.	20520001	20760000	#4848FF	1	0.25
chr3	20760001	21000000	B.2.2.1.1.1.1.2.2.1.2.1	0.151376146788991	.	20760001	21000000	#0000FF	1	0.125
chr3	21000001	21320000	B.2.2.1.1.1.1.1.2	0.155963302752294	.	21000001	21320000	#0000FF	1	0.125
chr3	21320001	21440000	B.2.1.1.2.1.1.1.2.2.2	0.295107033639144	.	21320001	21440000	#4848FF	1	0.25
chr3	21440001	21640000	B.2.1.2.1.1.2.1.1.1.1	0.264525993883792	.	21440001	21640000	#4848FF	1	0.25
chr3	21640001	21800000	B.1.2.1.1.2.1.1.2.2	0.423547400611621	.	21640001	21800000	#9191FF	1	0.375
chr3	21800001	22040000	B.1.2.2.1.2.2.2.1	0.362385321100917	.	21800001	22040000	#9191FF	1	0.375
chr3	22040001	22200000	B.2.1.1.1.2.2.1.2.1	0.308868501529052	.	22040001	22200000	#4848FF	1	0.25
chr3	22200001	22560000	B.2.2.1.2.1.1.2.2	0.0917431192660551	.	22200001	22560000	#0000FF	1	0.125
chr3	22560001	22920000	B.2.2.1.2.1.1.1.2.1.2.1	0.0978593272171254	.	22560001	22920000	#0000FF	1	0.125
chr3	22920001	23200000	B.2.1.1.1.2.2.1.2.2	0.307339449541284	.	22920001	23200000	#4848FF	1	0.25
chr3	23200001	23640000	A.2.1.2.1.1.1.2	0.642201834862385	.	23200001	23640000	#FF9191	1	0.75
chr3	23640001	23800000	A.1.1.2.2.1.1.2.2.2	0.854740061162079	.	23640001	23800000	#FF0000	1	1
chr3	23800001	24040000	A.1.1.2.2.1.1.2.1.1	0.86085626911315	.	23800001	24040000	#FF0000	1	1
chr3	24040001	24320000	B.1.1.2.2.2.1.2.2.2	0.44954128440367	.	24040001	24320000	#DADAFF	1	0.5
chr3	24320001	24760000	B.2.1.2.2.2.1.1.1	0.192660550458716	.	24320001	24760000	#4848FF	1	0.25
chr3	24760001	25160000	B.2.2.1.2.1.1.1.2.1.2.2	0.0963302752293578	.	24760001	25160000	#0000FF	1	0.125
chr3	25160001	25440000	B.2.2.1.1.1.2.2.2.2.1.1	0.128440366972477	.	25160001	25440000	#0000FF	1	0.125
chr3	25440001	25640000	B.1.1.2.2.2.1.2.2.1	0.451070336391437	.	25440001	25640000	#DADAFF	1	0.5
chr3	25640001	25960000	A.2.2.2.2.2.1.1.1	0.516819571865443	.	25640001	25960000	#FFDADA	1	0.625
chr3	25960001	26320000	B.2.2.1.2.1.2.1.2	0.0871559633027523	.	25960001	26320000	#0000FF	1	0.125
chr3	26320001	27120000	B.2.2.2.2.2.1.1.2.2	0.0137614678899083	.	26320001	27120000	#0000FF	1	0.125
chr3	27120001	27360000	B.1.2.1.1.2.1.1.2.1.1	0.426605504587156	.	27120001	27360000	#9191FF	1	0.375
chr3	27360001	27760000	A.1.1.2.2.1.1.2.1.2	0.859327217125382	.	27360001	27760000	#FF0000	1	1
chr3	27760001	28280000	B.2.2.1.1.1.2.1.2.1	0.137614678899083	.	27760001	28280000	#0000FF	1	0.125
chr3	28280001	28400000	A.2.2.1.2.1.1.1.1	0.577981651376147	.	28280001	28400000	#FFDADA	1	0.625
chr3	28400001	28680000	B.2.1.2.2.2.1.1.2.2	0.186544342507645	.	28400001	28680000	#4848FF	1	0.25
chr3	28680001	28880000	B.2.1.1.2.1.1.1.1.2.1	0.301223241590214	.	28680001	28880000	#4848FF	1	0.25
chr3	28880001	29200000	A.2.1.1.2.2.2.1.2.1	0.651376146788991	.	28880001	29200000	#FF9191	1	0.75
chr3	29200001	29800000	A.1.1.1.2.2.2.2.1.1.1	0.922018348623853	.	29200001	29800000	#FF0000	1	1
chr3	29800001	30040000	A.1.2.1.1.2.2.2	0.788990825688073	.	29800001	30040000	#FF4848	1	0.875
chr3	30040001	30240000	A.1.2.2.2.2.2.2.1.2.2	0.68348623853211	.	30040001	30240000	#FF4848	1	0.875
chr3	30240001	30800000	A.1.1.1.1.2.2.2.1.1.2	0.966360856269113	.	30240001	30800000	#FF0000	1	1
chr3	30800001	31080000	B.1.2.1.1.2.2.1.2.1	0.41743119266055	.	30800001	31080000	#9191FF	1	0.375
chr3	31080001	31240000	B.1.1.1.1.2.2.1	0.496941896024465	.	31080001	31240000	#DADAFF	1	0.5
chr3	31240001	31560000	B.1.2.1.2.1.2.2.2.2.1	0.402140672782875	.	31240001	31560000	#9191FF	1	0.375
chr3	31560001	31840000	A.1.2.2.2.2.2.2.1.1.1	0.688073394495413	.	31560001	31840000	#FF4848	1	0.875
chr3	31840001	32040000	A.2.1.1.2.2.2.1.2.2	0.649847094801223	.	31840001	32040000	#FF9191	1	0.75
chr3	32040001	32240000	B.1.1.1.1.2.2.2	0.495412844036697	.	32040001	32240000	#DADAFF	1	0.5
chr3	32240001	32400000	B.1.2.1.1.2.2.1.2.2	0.415902140672783	.	32240001	32400000	#9191FF	1	0.375
chr3	32400001	32840000	A.1.2.2.1.1.1.1.1	0.750764525993884	.	32400001	32840000	#FF4848	1	0.875
chr3	32840001	33040000	B.1.1.1.2.2.2.2	0.486238532110092	.	32840001	33040000	#DADAFF	1	0.5
chr3	33040001	33200000	A.1.2.2.2.2.2.1.1.1	0.692660550458716	.	33040001	33200000	#FF4848	1	0.875
chr3	33200001	33360000	A.2.1.2.1.2.1.2	0.628440366972477	.	33200001	33360000	#FF9191	1	0.75
chr3	33360001	33480000	A.1.2.1.2.2.2.1.1.2.2	0.759938837920489	.	33360001	33480000	#FF4848	1	0.875
chr3	33480001	33640000	A.1.2.2.2.2.2.2.1.1.2	0.686544342507645	.	33480001	33640000	#FF4848	1	0.875
chr3	33640001	33880000	A.1.2.1.2.1.2.2.1.1.1	0.7782874617737	.	33640001	33880000	#FF4848	1	0.875
chr3	33880001	34120000	A.2.2.2.2.2.1.2	0.513761467889908	.	33880001	34120000	#FFDADA	1	0.625
chr3	34120001	34320000	B.2.1.2.1.1.2.2.1.2	0.250764525993884	.	34120001	34320000	#4848FF	1	0.25
chr3	34320001	35640000	B.2.2.2.2.2.2.1.2.2	0.00305810397553517	.	34320001	35640000	#0000FF	1	0.125
chr3	35640001	35920000	B.2.1.2.2.1.2.2.2.1	0.197247706422018	.	35640001	35920000	#4848FF	1	0.25
chr3	35920001	36040000	B.1.2.2.1.2.1.1	0.368501529051988	.	35920001	36040000	#9191FF	1	0.375
chr3	36040001	36400000	B.2.2.1.2.1.2.2.1.1.2	0.0840978593272171	.	36040001	36400000	#0000FF	1	0.125
chr3	36400001	36680000	B.2.2.1.1.1.1.1.1.1	0.159021406727829	.	36400001	36680000	#0000FF	1	0.125
chr3	36680001	37040000	A.2.2.1.1.1.1.1.1.2	0.596330275229358	.	36680001	37040000	#FFDADA	1	0.625
chr3	37040001	37440000	A.1.1.1.2.2.1.1	0.935779816513762	.	37040001	37440000	#FF0000	1	1
chr3	37440001	37840000	B.1.2.2.1.2.2.1.2	0.363914373088685	.	37440001	37840000	#9191FF	1	0.375
chr3	37840001	38080000	A.1.2.1.1.2.1.2.1.1.2	0.799694189602447	.	37840001	38080000	#FF4848	1	0.875
chr3	38080001	38320000	A.1.2.2.2.1.1.1	0.714067278287462	.	38080001	38320000	#FF4848	1	0.875
chr3	38320001	38560000	A.2.2.2.2.1.2.1.1	0.524464831804281	.	38320001	38560000	#FFDADA	1	0.625
chr3	38560001	38920000	B.1.2.2.1.2.2.1.1	0.365443425076453	.	38560001	38920000	#9191FF	1	0.375
chr3	38920001	39120000	B.1.2.1.1.2.2.2.1.1	0.414373088685015	.	38920001	39120000	#9191FF	1	0.375
chr3	39120001	39240000	A.1.2.2.2.1.1.2	0.712538226299694	.	39120001	39240000	#FF4848	1	0.875
chr3	39240001	39480000	B.1.2.1.1.2.1.1.1.1	0.431192660550459	.	39240001	39480000	#9191FF	1	0.375
chr3	39480001	39720000	B.2.1.2.1.1.2.1.1.2.2	0.258409785932722	.	39480001	39720000	#4848FF	1	0.25
chr3	39720001	40200000	B.2.2.2.1.2.1.2.2.1	0.0458715596330275	.	39720001	40200000	#0000FF	1	0.125
chr3	40200001	40480000	B.2.1.1.2.1.1.1.1.1.2	0.302752293577982	.	40200001	40480000	#4848FF	1	0.25
chr3	40480001	40600000	A.2.2.1.2.1.1.1.2.1	0.576452599388379	.	40480001	40600000	#FFDADA	1	0.625
chr3	40600001	41000000	B.2.2.1.2.1.1.1.1.2	0.100917431192661	.	40600001	41000000	#0000FF	1	0.125
chr3	41000001	41200000	B.2.1.2.2.2.1.2.2.2.1	0.180428134556575	.	41000001	41200000	#4848FF	1	0.25
chr3	41200001	41360000	B.1.1.1.1.2.1.2.2.2	0.498470948012232	.	41200001	41360000	#DADAFF	1	0.5
chr3	41360001	41640000	B.2.2.1.1.1.2.1.1.2.1.1	0.142201834862385	.	41360001	41640000	#0000FF	1	0.125
chr3	41640001	41960000	B.1.2.2.2.2.1.1.1	0.344036697247706	.	41640001	41960000	#9191FF	1	0.375
chr3	41960001	42160000	A.1.2.1.2.1.2.2.1.1.2.1	0.776758409785933	.	41960001	42160000	#FF4848	1	0.875
chr3	42160001	42280000	A.2.2.1.2.1.1.1.2.2	0.574923547400612	.	42160001	42280000	#FFDADA	1	0.625
chr3	42280001	42600000	B.2.1.1.2.1.1.2.1.1	0.293577981651376	.	42280001	42600000	#4848FF	1	0.25
chr3	42600001	42880000	A.1.2.1.2.2.2.1.2	0.758409785932722	.	42600001	42880000	#FF4848	1	0.875
chr3	42880001	43160000	B.2.1.1.1.2.2.2	0.305810397553517	.	42880001	43160000	#4848FF	1	0.25
chr3	43160001	43320000	B.1.1.2.2.2.1.2.1	0.452599388379205	.	43160001	43320000	#DADAFF	1	0.5
chr3	43320001	43840000	A.2.1.1.2.1.1.1	0.671253822629969	.	43320001	43840000	#FF9191	1	0.75
chr3	43840001	44360000	B.2.1.2.1.1.2.1.2.1.2	0.255351681957187	.	43840001	44360000	#4848FF	1	0.25
chr3	44360001	44520000	A.2.2.1.1.1.1.1.2	0.59480122324159	.	44360001	44520000	#FFDADA	1	0.625
chr3	44520001	44840000	A.1.2.2.1.2.2.1.2	0.718654434250764	.	44520001	44840000	#FF4848	1	0.875
chr3	44840001	45040000	A.1.1.2.2.2.1.2.1	0.830275229357798	.	44840001	45040000	#FF0000	1	1
chr3	45040001	45280000	A.1.1.1.1.2.1.2.2.1.1	0.975535168195719	.	45040001	45280000	#FF0000	1	1
chr3	45280001	45560000	A.1.2.1.1.1.2.2	0.804281345565749	.	45280001	45560000	#FF4848	1	0.875
chr3	45560001	45760000	A.1.1.1.2.1.2.2.1.1.1.1.2	0.944954128440367	.	45560001	45760000	#FF0000	1	1
chr3	45760001	46160000	A.1.2.2.1.2.2.2.1	0.717125382262997	.	45760001	46160000	#FF4848	1	0.875
chr3	46160001	46480000	B.1.2.1.1.2.2.1.1	0.418960244648318	.	46160001	46480000	#9191FF	1	0.375
chr3	46480001	46720000	A.1.2.2.1.2.2.2.2	0.715596330275229	.	46480001	46720000	#FF4848	1	0.875
chr3	46720001	46800000	A.1.2.2.2.2.1.2.1.2	0.695718654434251	.	46720001	46800000	#FF4848	1	0.875
chr3	46840001	46960000	A.1.2.2.2.2.1.2.1.2	0.695718654434251	.	46840001	46960000	#FF4848	1	0.875
chr3	46960001	47200000	A.1.1.1.2.1.2.2.1.1.2	0.941896024464832	.	46960001	47200000	#FF0000	1	1
chr3	47200001	47440000	A.1.1.2.2.2.2.1.2.2	0.82262996941896	.	47200001	47440000	#FF0000	1	1
chr3	47480001	47640000	A.1.2.1.1.1.2.1.1	0.807339449541284	.	47480001	47640000	#FF4848	1	0.875
chr3	47760001	47880000	A.1.2.1.1.1.2.1.1	0.807339449541284	.	47760001	47880000	#FF4848	1	0.875
chr3	48040001	48080000	A.1.2.2.1.2.1.1	0.724770642201835	.	48040001	48080000	#FF4848	1	0.875
chr3	48120001	48160000	A.1.2.2.1.2.1.1	0.724770642201835	.	48120001	48160000	#FF4848	1	0.875
chr3	48280001	48440000	A.2.1.1.1.2.1.1	0.67737003058104	.	48280001	48440000	#FF9191	1	0.75
chr3	48760001	48840000	A.1.2.1.1.1.2.1.2	0.805810397553517	.	48760001	48840000	#FF4848	1	0.875
chr3	48880001	49000000	A.1.2.1.1.1.2.1.2	0.805810397553517	.	48880001	49000000	#FF4848	1	0.875
chr3	49160001	49320000	A.1.2.2.1.2.1.2	0.723241590214067	.	49160001	49320000	#FF4848	1	0.875
chr3	49320001	49560000	A.1.1.2.2.2.1.1.1.2	0.836391437308868	.	49320001	49560000	#FF0000	1	1
chr3	49560001	49680000	A.2.1.2.1.2.1.1	0.629969418960245	.	49560001	49680000	#FF9191	1	0.75
chr3	49720001	49960000	A.1.1.2.1.2.1.2.2.2.1	0.877675840978593	.	49720001	49960000	#FF0000	1	1
chr3	49960001	50160000	A.1.1.2.1.2.1.2.2.2.2	0.876146788990826	.	49960001	50160000	#FF0000	1	1
chr3	50160001	50400000	A.1.1.1.1.1.2.2.2	0.987767584097859	.	50160001	50400000	#FF0000	1	1
chr3	50400001	50680000	A.1.2.2.1.1.1.1.2	0.749235474006116	.	50400001	50680000	#FF4848	1	0.875
chr3	50680001	50960000	B.2.2.1.2.1.1.1.2.1.1	0.099388379204893	.	50680001	50960000	#0000FF	1	0.125
chr3	50960001	51400000	B.2.2.1.1.1.2.2.2.2.1.2.2	0.125382262996942	.	50960001	51400000	#0000FF	1	0.125
chr3	51400001	51760000	A.1.2.1.2.1.2.2.1.2.1	0.773700305810398	.	51400001	51760000	#FF4848	1	0.875
chr3	51760001	51960000	B.1.2.1.2.1.2.2.2.2.2	0.400611620795107	.	51760001	51960000	#9191FF	1	0.375
chr3	51960001	52240000	A.1.1.1.1.2.1.2.1.2.1	0.981651376146789	.	51960001	52240000	#FF0000	1	1
chr3	52240001	52480000	A.1.1.1.2.1.1.2.2.2	0.952599388379205	.	52240001	52480000	#FF0000	1	1
chr3	52480001	52560000	A.1.1.2.2.2.2.1.1	0.825688073394495	.	52480001	52560000	#FF0000	1	1
chr3	52560001	52760000	A.1.1.1.2.1.2.2.1.1.1.1.1	0.946483180428135	.	52560001	52760000	#FF0000	1	1
chr3	52760001	53120000	A.1.2.1.1.1.1.1.1	0.819571865443425	.	52760001	53120000	#FF4848	1	0.875
chr3	53120001	53400000	A.1.1.2.1.1.2.1.1	0.896024464831804	.	53120001	53400000	#FF0000	1	1
chr3	53400001	53680000	B.2.1.2.1.1.2.1.2.1.1	0.256880733944954	.	53400001	53680000	#4848FF	1	0.25
chr3	53680001	53960000	B.1.2.1.1.2.1.2.1	0.422018348623853	.	53680001	53960000	#9191FF	1	0.375
chr3	53960001	54400000	B.2.2.2.1.2.1.2.2.2	0.0443425076452599	.	53960001	54400000	#0000FF	1	0.125
chr3	54400001	54880000	B.2.2.1.1.1.2.2.2.2.1.2.1	0.126911314984709	.	54400001	54880000	#0000FF	1	0.125
chr3	54880001	55160000	A.1.2.1.2.1.2.2.2	0.770642201834862	.	54880001	55160000	#FF4848	1	0.875
chr3	55160001	55560000	A.1.1.2.1.1.2.1.2.2	0.892966360856269	.	55160001	55560000	#FF0000	1	1
chr3	55560001	55760000	A.1.2.2.1.1.1.2.2.2.2	0.738532110091743	.	55560001	55760000	#FF4848	1	0.875
chr3	55760001	55960000	B.1.2.1.1.2.2.2.1.2	0.412844036697248	.	55760001	55960000	#9191FF	1	0.375
chr3	55960001	56360000	B.2.2.1.1.1.2.1.1.1	0.143730886850153	.	55960001	56360000	#0000FF	1	0.125
chr3	56360001	56600000	B.2.1.2.2.2.1.2.2.2.2	0.178899082568807	.	56360001	56600000	#4848FF	1	0.25
chr3	56600001	57000000	A.2.2.2.1.1.1.2	0.553516819571865	.	56600001	57000000	#FFDADA	1	0.625
chr3	57000001	57320000	A.2.1.2.2.1.2	0.611620795107034	.	57000001	57320000	#FF9191	1	0.75
chr3	57320001	57520000	B.1.2.1.2.1.2.2.1	0.40519877675841	.	57320001	57520000	#9191FF	1	0.375
chr3	57520001	57840000	A.1.1.1.2.2.2.1.2.2	0.923547400611621	.	57520001	57840000	#FF0000	1	1
chr3	57840001	58160000	A.1.1.1.1.1.1.1.1	1	.	57840001	58160000	#FF0000	1	1
chr3	58160001	58520000	A.1.1.1.1.1.2.1.2	0.990825688073395	.	58160001	58520000	#FF0000	1	1
chr3	58520001	58920000	B.1.1.2.1.2.1.1	0.474006116207951	.	58520001	58920000	#DADAFF	1	0.5
chr3	58920001	59120000	A.2.2.2.1.1.2.1	0.551987767584098	.	58920001	59120000	#FFDADA	1	0.625
chr3	59120001	59720000	A.2.2.2.2.2.2	0.512232415902141	.	59120001	59720000	#FFDADA	1	0.625
chr3	59720001	59840000	A.2.1.2.1.1.1.1.2	0.643730886850153	.	59720001	59840000	#FF9191	1	0.75
chr3	59840001	60240000	B.2.2.1.1.1.2.1.1.2.2	0.13914373088685	.	59840001	60240000	#0000FF	1	0.125
chr3	60240001	60360000	B.1.1.2.2.2.1.1.2	0.454128440366972	.	60240001	60360000	#DADAFF	1	0.5
chr3	60360001	60520000	B.2.1.2.1.1.2.1.1.2.1	0.259938837920489	.	60360001	60520000	#4848FF	1	0.25
chr3	60520001	60760000	B.2.1.1.2.1.1.1.1.1.1	0.304281345565749	.	60520001	60760000	#4848FF	1	0.25
chr3	60760001	61000000	B.2.2.1.1.1.1.2.2.2.2.1	0.146788990825688	.	60760001	61000000	#0000FF	1	0.125
chr3	61000001	61200000	B.2.2.1.1.1.1.2.2.1.1	0.152905198776758	.	61000001	61200000	#0000FF	1	0.125
chr3	61200001	61520000	B.2.1.2.1.1.2.2.2.1.2.2	0.244648318042813	.	61200001	61520000	#4848FF	1	0.25
chr3	61520001	61680000	A.1.2.2.1.1.1.2.2.1.2	0.741590214067278	.	61520001	61680000	#FF4848	1	0.875
chr3	61680001	61960000	A.2.1.2.1.1.1.1.1	0.645259938837921	.	61680001	61960000	#FF9191	1	0.75
chr3	61960001	62200000	B.1.1.1.1.2.1.1.2	0.503058103975535	.	61960001	62200000	#DADAFF	1	0.5
chr3	62200001	62640000	B.1.2.2.1.2.2.2.2.1	0.36085626911315	.	62200001	62640000	#9191FF	1	0.375
chr3	62640001	62880000	B.2.2.1.1.1.2.2.2.2.2	0.123853211009174	.	62640001	62880000	#0000FF	1	0.125
chr3	62880001	63280000	B.2.2.2.2.2.2.1.1.1	0.00764525993883792	.	62880001	63280000	#0000FF	1	0.125
chr3	63280001	63600000	B.2.2.1.1.1.2.2.2.1.2	0.129969418960245	.	63280001	63600000	#0000FF	1	0.125
chr3	63600001	63840000	B.1.2.1.2.1.2.1.2	0.406727828746177	.	63600001	63840000	#9191FF	1	0.375
chr3	63840001	64120000	A.1.1.2.1.1.1.1.2.1	0.91131498470948	.	63840001	64120000	#FF0000	1	1
chr3	64120001	64480000	A.1.1.1.1.2.2.2.1.1.1	0.967889908256881	.	64120001	64480000	#FF0000	1	1
chr3	64480001	64720000	B.1.1.1.1.2.1.2.2.1	0.5	.	64480001	64720000	#DADAFF	1	0.5
chr3	64720001	65000000	B.1.2.2.2.2.1.1.2	0.342507645259939	.	64720001	65000000	#9191FF	1	0.375
chr3	65000001	65320000	B.2.1.2.1.1.2.1.2.2	0.253822629969419	.	65000001	65320000	#4848FF	1	0.25
chr3	65320001	65760000	A.1.2.2.1.1.1.2.2.1.1	0.743119266055046	.	65320001	65760000	#FF4848	1	0.875
chr3	65760001	66160000	A.1.1.2.2.1.1.1.1.1	0.86697247706422	.	65760001	66160000	#FF0000	1	1
chr3	66280001	66440000	A.1.2.1.2.2.2.2.2.2.2	0.752293577981651	.	66280001	66440000	#FF4848	1	0.875
chr3	66440001	66560000	A.1.1.2.1.1.1.2.2.1.1	0.902140672782875	.	66440001	66560000	#FF0000	1	1
chr3	66560001	66880000	A.1.1.2.2.1.1.2.2.1.1	0.857798165137615	.	66560001	66880000	#FF0000	1	1
chr3	66880001	67160000	B.1.2.1.1.2.1.1.1.2.1	0.429663608562691	.	66880001	67160000	#9191FF	1	0.375
chr3	67160001	67440000	B.2.2.1.1.1.2.2.2.1.1.1	0.13302752293578	.	67160001	67440000	#0000FF	1	0.125
chr3	67440001	67720000	A.2.1.2.2.2.2.2	0.599388379204893	.	67440001	67720000	#FF9191	1	0.75
chr3	67720001	67880000	B.2.1.1.1.2.2.1.1.1	0.311926605504587	.	67720001	67880000	#4848FF	1	0.25
chr3	67880001	68160000	B.2.2.1.2.1.1.1.1.1	0.102446483180428	.	67880001	68160000	#0000FF	1	0.125
chr3	68160001	69040000	B.2.2.2.2.2.1.1.2.1	0.0152905198776758	.	68160001	69040000	#0000FF	1	0.125
chr3	69040001	69160000	A.1.1.2.2.1.2.1.2.2.1	0.847094801223242	.	69040001	69160000	#FF0000	1	1
chr3	69160001	69440000	B.2.1.1.1.2.1.2	0.313455657492355	.	69160001	69440000	#4848FF	1	0.25
chr3	69440001	69720000	B.2.1.1.2.1.1.2.1.2.2	0.290519877675841	.	69440001	69720000	#4848FF	1	0.25
chr3	69720001	70000000	A.1.2.1.1.2.1.2.1.1.1	0.801223241590214	.	69720001	70000000	#FF4848	1	0.875
chr3	70000001	70560000	B.2.1.2.2.2.1.2.2.1	0.181957186544343	.	70000001	70560000	#4848FF	1	0.25
chr3	70560001	70760000	B.1.1.2.2.2.1.1.1	0.45565749235474	.	70560001	70760000	#DADAFF	1	0.5
chr3	70760001	71040000	A.1.2.1.2.1.2.2.1.1.2.2	0.775229357798165	.	70760001	71040000	#FF4848	1	0.875
chr3	71040001	71320000	A.1.1.1.1.2.2.2.1.2.1	0.964831804281346	.	71040001	71320000	#FF0000	1	1
chr3	71320001	71760000	A.1.1.1.2.2.2.2.1.1.2	0.920489296636086	.	71320001	71760000	#FF0000	1	1
chr3	71760001	72320000	B.1.2.1.2.1.2.1.1	0.408256880733945	.	71760001	72320000	#9191FF	1	0.375
chr3	72320001	72560000	A.2.1.1.2.2.2.1.1	0.652905198776758	.	72320001	72560000	#FF9191	1	0.75
chr3	72560001	72880000	B.1.1.2.1.2.1.2.2	0.470948012232416	.	72560001	72880000	#DADAFF	1	0.5
chr3	72880001	73160000	A.1.1.2.2.1.1.2.2.1.2	0.856269113149847	.	72880001	73160000	#FF0000	1	1
chr3	73160001	73440000	B.2.1.1.2.1.1.2.1.2.1	0.292048929663609	.	73160001	73440000	#4848FF	1	0.25
chr3	73440001	73920000	A.1.2.1.1.2.1.2.1.2	0.798165137614679	.	73440001	73920000	#FF4848	1	0.875
chr3	73920001	74160000	B.2.1.2.2.2.1.1.2.1.1	0.191131498470948	.	73920001	74160000	#4848FF	1	0.25
chr3	74160001	74480000	B.2.1.2.1.1.2.2.2.1.1.1	0.249235474006116	.	74160001	74480000	#4848FF	1	0.25
chr3	74480001	74720000	B.1.1.2.1.1.2.2.1	0.478593272171254	.	74480001	74720000	#DADAFF	1	0.5
chr3	74720001	74960000	B.2.2.1.1.1.2.2.2.1.1.2	0.131498470948012	.	74720001	74960000	#0000FF	1	0.125
chr3	74960001	75240000	B.2.2.2.1.2.1.2.1	0.0474006116207951	.	74960001	75240000	#0000FF	1	0.125
chr3	75240001	75600000	B.2.1.2.1.1.2.2.2.1.1.2	0.247706422018349	.	75240001	75600000	#4848FF	1	0.25
chr3	75800001	76040000	B.2.1.2.2.1.2.1.1	0.201834862385321	.	75800001	76040000	#4848FF	1	0.25
chr3	76040001	76360000	B.1.2.2.2.2.1.2.2	0.339449541284404	.	76040001	76360000	#9191FF	1	0.375
chr3	76360001	76640000	A.2.2.1.1.1.1.2.2	0.590214067278288	.	76360001	76640000	#FFDADA	1	0.625
chr3	76640001	77040000	B.2.1.2.2.2.1.1.2.1.2.1	0.18960244648318	.	76640001	77040000	#4848FF	1	0.25
chr3	77040001	77280000	B.2.1.1.2.1.1.1.1.2.2	0.299694189602446	.	77040001	77280000	#4848FF	1	0.25
chr3	77280001	77400000	B.1.1.2.2.1.1.1	0.466360856269113	.	77280001	77400000	#DADAFF	1	0.5
chr3	77400001	77680000	B.2.1.2.1.1.2.2.2.2	0.243119266055046	.	77400001	77680000	#4848FF	1	0.25
chr3	77680001	77840000	B.2.1.2.2.1.2.1.2	0.200305810397554	.	77680001	77840000	#4848FF	1	0.25
chr3	77840001	78080000	B.2.1.2.2.2.1.2.1.1	0.185015290519878	.	77840001	78080000	#4848FF	1	0.25
chr3	78080001	78400000	B.1.1.2.2.1.1.2	0.464831804281346	.	78080001	78400000	#DADAFF	1	0.5
chr3	78400001	78680000	B.2.1.2.2.2.1.1.2.1.2.2	0.188073394495413	.	78400001	78680000	#4848FF	1	0.25
chr3	78680001	79080000	A.1.2.1.2.1.2.1.1	0.782874617737003	.	78680001	79080000	#FF4848	1	0.875
chr3	79080001	79440000	B.1.1.1.1.2.1.1.1	0.504587155963303	.	79080001	79440000	#DADAFF	1	0.5
chr3	79440001	79600000	B.2.1.1.1.2.2.1.1.2	0.31039755351682	.	79440001	79600000	#4848FF	1	0.25
chr3	79600001	80000000	B.2.2.2.1.2.2.2.2.2.1	0.0305810397553517	.	79600001	80000000	#0000FF	1	0.125
chr3	80000001	80200000	B.2.2.1.1.1.1.2.2.2.1	0.148318042813456	.	80000001	80200000	#0000FF	1	0.125
chr3	80200001	80360000	B.2.2.1.1.1.1.1.1.2	0.157492354740061	.	80200001	80360000	#0000FF	1	0.125
chr3	80360001	80840000	B.2.2.2.1.2.2.2.2.1.2.1	0.0336391437308868	.	80360001	80840000	#0000FF	1	0.125
chr3	80840001	81240000	B.2.2.2.1.2.2.2.2.1.2.2	0.0321100917431193	.	80840001	81240000	#0000FF	1	0.125
chr3	81240001	81520000	B.2.2.1.2.1.1.1.2.2	0.0948012232415902	.	81240001	81520000	#0000FF	1	0.125
chr3	81520001	81720000	A.2.2.2.1.1.2.2	0.55045871559633	.	81520001	81720000	#FFDADA	1	0.625
chr3	81720001	81840000	A.1.2.2.1.1.2.2.1.1	0.73394495412844	.	81720001	81840000	#FF4848	1	0.875
chr3	81840001	82240000	B.2.2.1.1.1.2.1.2.2	0.136085626911315	.	81840001	82240000	#0000FF	1	0.125
chr3	82240001	82880000	B.2.2.2.2.2.1.2.1.2	0.0107033639143731	.	82240001	82880000	#0000FF	1	0.125
chr3	82880001	83080000	B.2.2.1.1.1.1.2.1	0.154434250764526	.	82880001	83080000	#0000FF	1	0.125
chr3	83080001	84280000	B.2.2.2.2.2.2.1.2.1	0.00458715596330275	.	83080001	84280000	#0000FF	1	0.125
chr3	84280001	84960000	B.2.2.2.2.2.1.2.1.1	0.0122324159021407	.	84280001	84960000	#0000FF	1	0.125
chr3	84960001	85280000	B.2.2.1.2.1.2.2.2	0.081039755351682	.	84960001	85280000	#0000FF	1	0.125
chr3	85280001	85720000	B.2.2.1.2.1.1.2.1	0.0932721712538226	.	85280001	85720000	#0000FF	1	0.125
chr3	85720001	86080000	B.2.2.2.1.1.1	0.0596330275229358	.	85720001	86080000	#0000FF	1	0.125
chr3	86080001	86800000	B.2.2.2.2.1.2.2.2	0.018348623853211	.	86080001	86800000	#0000FF	1	0.125
chr3	86800001	87080000	A.1.2.2.2.1.2.2.1	0.704892966360856	.	86800001	87080000	#FF4848	1	0.875
chr3	87080001	87320000	B.1.2.1.1.2.1.1.1.2.2	0.428134556574924	.	87080001	87320000	#9191FF	1	0.375
chr3	87320001	88040000	B.2.2.2.2.2.2.1.1.2	0.00611620795107034	.	87320001	88040000	#0000FF	1	0.125
chr3	88040001	88240000	A.2.2.1.1.1.1.2.1.1	0.593272171253823	.	88040001	88240000	#FFDADA	1	0.625
chr3	88240001	88800000	B.2.2.2.2.1.2.2.1	0.0198776758409786	.	88240001	88800000	#0000FF	1	0.125
chr3	88800001	89080000	B.2.1.2.1.2.2.2.1	0.226299694189602	.	88800001	89080000	#4848FF	1	0.25
chr3	89080001	89480000	B.1.2.2.2.2.1.2.1	0.340978593272171	.	89080001	89480000	#9191FF	1	0.375
chr3	89480001	89920000	B.2.1.2.2.2.1.2.1.2	0.18348623853211	.	89480001	89920000	#4848FF	1	0.25
chr3	89920001	90240000	B.2.2.2.1.2.2.2.2.2.2	0.0290519877675841	.	89920001	90240000	#0000FF	1	0.125
chr3	90240001	90520000	B.2.2.2.1.2.2.2.1	0.036697247706422	.	90240001	90520000	#0000FF	1	0.125
chr3	93520001	93680000	B.2.2.1.1.1.2.2.1	0.134556574923547	.	93520001	93680000	#0000FF	1	0.125
chr3	93680001	93840000	A.2.2.1.2.1.1.2.2.1	0.571865443425077	.	93680001	93840000	#FFDADA	1	0.625
chr3	93840001	94080000	B.2.2.1.1.2.2.2.2	0.103975535168196	.	93840001	94080000	#0000FF	1	0.125
chr3	94080001	94240000	B.1.2.2.1.1.2.2.1.1.2	0.374617737003058	.	94080001	94240000	#9191FF	1	0.375
chr3	94240001	94920000	B.2.2.2.2.1.1.1	0.0275229357798165	.	94240001	94920000	#0000FF	1	0.125
chr3	94920001	95560000	B.2.2.2.1.2.2.1.1.1	0.0428134556574924	.	94920001	95560000	#0000FF	1	0.125
chr3	95560001	95680000	B.1.2.1.2.2.1.2	0.396024464831804	.	95560001	95680000	#9191FF	1	0.375
chr3	95680001	96600000	B.2.2.2.2.2.1.2.2	0.00917431192660551	.	95680001	96600000	#0000FF	1	0.125
chr3	96600001	97480000	B.2.2.2.2.2.2.2	0.00152905198776758	.	96600001	97480000	#0000FF	1	0.125
chr3	97480001	97760000	A.2.2.1.2.1.1.2.2.2	0.570336391437309	.	97480001	97760000	#FFDADA	1	0.625
chr3	97760001	98000000	B.2.2.2.1.1.2.2.2	0.0519877675840979	.	97760001	98000000	#0000FF	1	0.125
chr3	98000001	98240000	B.2.1.2.2.2.2.1.2.1.1	0.172782874617737	.	98000001	98240000	#4848FF	1	0.25
chr3	98240001	98520000	A.2.2.1.1.2.1.2.1	0.582568807339449	.	98240001	98520000	#FFDADA	1	0.625
chr3	98520001	98720000	A.1.1.2.1.1.1.2.2.1.2	0.900611620795107	.	98520001	98720000	#FF0000	1	1
chr3	98720001	99040000	A.1.2.1.2.2.2.2.2.1	0.755351681957186	.	98720001	99040000	#FF4848	1	0.875
chr3	99040001	99360000	A.1.1.2.1.1.1.2.2.2.1	0.899082568807339	.	99040001	99360000	#FF0000	1	1
chr3	99360001	99520000	A.1.1.2.1.1.1.2.2.2.2	0.897553516819572	.	99360001	99520000	#FF0000	1	1
chr3	99520001	100000000	A.1.1.1.1.1.1.1.2	0.998470948012232	.	99520001	100000000	#FF0000	1	1
chr3	100000001	100400000	A.1.1.2.1.2.2.1.1.1	0.874617737003058	.	100000001	100400000	#FF0000	1	1
chr3	100400001	100680000	A.1.2.1.1.1.1.1.2.2	0.81651376146789	.	100400001	100680000	#FF4848	1	0.875
chr3	100680001	100880000	A.1.1.2.2.2.1.2.2.2	0.827217125382263	.	100680001	100880000	#FF0000	1	1
chr3	100880001	101440000	A.1.1.2.1.2.2.1.2	0.871559633027523	.	100880001	101440000	#FF0000	1	1
chr3	101440001	101680000	A.1.1.2.1.1.2.2.1.1.2	0.889908256880734	.	101440001	101680000	#FF0000	1	1
chr3	101680001	101960000	A.1.2.1.2.1.2.1.2.2	0.779816513761468	.	101680001	101960000	#FF4848	1	0.875
chr3	101960001	102280000	B.2.1.1.2.1.2.2.1	0.284403669724771	.	101960001	102280000	#4848FF	1	0.25
chr3	102280001	102480000	B.2.1.2.2.2.2.1.2.1.2	0.171253822629969	.	102280001	102480000	#4848FF	1	0.25
chr3	102480001	103000000	B.2.2.2.2.1.2.1.1	0.0229357798165138	.	102480001	103000000	#0000FF	1	0.125
chr3	103000001	103160000	B.2.1.2.1.2.1.1.1.1.2	0.240061162079511	.	103000001	103160000	#4848FF	1	0.25
chr3	103160001	103440000	B.2.2.1.2.2.2.1.2.1	0.0672782874617737	.	103160001	103440000	#0000FF	1	0.125
chr3	103440001	103800000	B.2.2.1.2.2.2.2.2	0.0611620795107034	.	103440001	103800000	#0000FF	1	0.125
chr3	103800001	103960000	B.2.1.2.2.1.1.2.1.1	0.209480122324159	.	103800001	103960000	#4848FF	1	0.25
chr3	103960001	104240000	B.2.1.2.1.2.1.1.1.1.1	0.241590214067278	.	103960001	104240000	#4848FF	1	0.25
chr3	104240001	104520000	B.1.1.1.2.1.2.2	0.490825688073394	.	104240001	104520000	#DADAFF	1	0.5
chr3	104520001	104680000	A.2.1.1.2.2.1.2.1.2	0.659021406727829	.	104520001	104680000	#FF9191	1	0.75
chr3	104680001	105080000	B.1.1.1.2.1.2.1	0.492354740061162	.	104680001	105080000	#DADAFF	1	0.5
chr3	105080001	105360000	A.1.1.2.2.1.2.2.1.1	0.844036697247706	.	105080001	105360000	#FF0000	1	1
chr3	105360001	105600000	A.1.1.2.1.1.1.2.1.2.1	0.90519877675841	.	105360001	105600000	#FF0000	1	1
chr3	105600001	106240000	A.1.1.1.2.2.2.2.1.2	0.918960244648318	.	105600001	106240000	#FF0000	1	1
chr3	106240001	106400000	A.1.2.2.2.2.2.2.1.2.1	0.685015290519878	.	106240001	106400000	#FF4848	1	0.875
chr3	106400001	106600000	A.1.2.2.1.1.1.2.1.1.1	0.747706422018349	.	106400001	106600000	#FF4848	1	0.875
chr3	106600001	106880000	A.2.1.2.1.2.2.2.1	0.623853211009174	.	106600001	106880000	#FF9191	1	0.75
chr3	106880001	107240000	A.2.1.2.1.2.2.2.2.2	0.620795107033639	.	106880001	107240000	#FF9191	1	0.75
chr3	107240001	107480000	A.1.2.1.2.2.2.2.2.2.1	0.753822629969419	.	107240001	107480000	#FF4848	1	0.875
chr3	107480001	107760000	A.2.1.2.1.2.2.2.2.1	0.622324159021407	.	107480001	107760000	#FF9191	1	0.75
chr3	107760001	107960000	A.1.1.2.2.1.2.2.2.2	0.839449541284404	.	107760001	107960000	#FF0000	1	1
chr3	107960001	108320000	A.2.2.2.1.2.1.1.1	0.548929663608563	.	107960001	108320000	#FFDADA	1	0.625
chr3	108320001	108560000	B.2.1.2.1.2.2.2.2.2.1	0.217125382262997	.	108320001	108560000	#4848FF	1	0.25
chr3	108560001	108720000	B.2.1.2.2.2.2.1.1.2.1	0.175840978593272	.	108560001	108720000	#4848FF	1	0.25
chr3	108720001	108920000	B.2.2.1.1.2.1.2.1	0.114678899082569	.	108720001	108920000	#0000FF	1	0.125
chr3	108920001	109200000	B.2.2.1.2.2.1.1.1.2	0.0779816513761468	.	108920001	109200000	#0000FF	1	0.125
chr3	109200001	109400000	B.2.1.1.2.2.2.2.1	0.276758409785933	.	109200001	109400000	#4848FF	1	0.25
chr3	109400001	109560000	B.1.1.2.1.2.2.2	0.467889908256881	.	109400001	109560000	#DADAFF	1	0.5
chr3	109560001	110040000	A.2.2.2.1.2.1.1.2.1	0.547400611620795	.	109560001	110040000	#FFDADA	1	0.625
chr3	110040001	110360000	A.1.2.1.1.2.2.1.1.1	0.795107033639144	.	110040001	110360000	#FF4848	1	0.875
chr3	110360001	110560000	A.1.2.2.1.1.1.2.1.1.2	0.746177370030581	.	110360001	110560000	#FF4848	1	0.875
chr3	110560001	110800000	A.2.1.2.2.2.1.1.1	0.610091743119266	.	110560001	110800000	#FF9191	1	0.75
chr3	110800001	110920000	A.1.2.1.2.1.1.2	0.784403669724771	.	110800001	110920000	#FF4848	1	0.875
chr3	110920001	111080000	A.2.2.2.1.2.1.1.2.2	0.545871559633027	.	110920001	111080000	#FFDADA	1	0.625
chr3	111080001	111240000	B.2.1.1.1.1.1.1.1	0.331804281345566	.	111080001	111240000	#4848FF	1	0.25
chr3	111240001	111440000	A.1.2.2.2.1.2.1.1.2	0.707951070336391	.	111240001	111440000	#FF4848	1	0.875
chr3	111440001	111840000	A.1.1.1.2.2.1.2.2	0.929663608562691	.	111440001	111840000	#FF0000	1	1
chr3	111840001	112000000	B.1.2.2.2.2.2.2.1	0.334862385321101	.	111840001	112000000	#9191FF	1	0.375
chr3	112000001	112280000	A.2.2.2.1.2.1.2.1	0.54434250764526	.	112000001	112280000	#FFDADA	1	0.625
chr3	112280001	112560000	A.1.1.1.2.2.2.1.1.1	0.928134556574923	.	112280001	112560000	#FF0000	1	1
[truncated: 7,470 more rows]
