# Supplementary material for: Systematic inference and comparison of multi-scale chromatin sub-compartments connects spatial organization to cell phenotypes
Source: Nat Commun. 2021 May 10;12:2439. doi: 10.1038/s41467-021-22666-3 (PMC8110550; doi:10.1038/s41467-021-22666-3)
Supplement: Supplementary file 5 — Supplementary Dataset 2 [file 41467_2021_22666_MOESM5_ESM.zip › Supplementary_Data_1_domain_hierarchies_127HiCmaps/Islet_binsize=40kb.bed]

#fields: chr, pos_start, pos_end, the full compartment label describing the position in the hierachy, normalized compartment domain rank, ., pos_start, pos_end, color based on eight compartment model (A.1.1 - B.2.2), 1, eight compartment score (A.1.1 to B.2.2: 8 to 1 devided by 8)
chr1	520001	560000	A.1.2.2.2.1.1.1.1.2.2.2	0.763552479815456	.	520001	560000	#FF4848	1	0.875
chr1	680001	1120000	A.1.2.2.2.1.1.1.1.2.2.2	0.763552479815456	.	680001	1120000	#FF4848	1	0.875
chr1	1120001	1560000	A.1.1.2.2.1.2.1.2	0.941176470588235	.	1120001	1560000	#FF0000	1	1
chr1	1560001	1840000	A.1.1.2.2.2.1.2.2.1	0.923875432525952	.	1560001	1840000	#FF0000	1	1
chr1	1840001	2120000	A.2.1.1.1.1.2.1.2.1	0.700115340253749	.	1840001	2120000	#FF9191	1	0.75
chr1	2120001	2280000	A.1.2.2.1.1.1.1.2.2	0.810841983852365	.	2120001	2280000	#FF4848	1	0.875
chr1	2280001	2520000	A.2.1.2.2.1.1.2.2.1.2	0.598615916955017	.	2280001	2520000	#FF9191	1	0.75
chr1	2520001	2640000	B.1.2.1.1.1.2.2.2.2.1	0.272202998846597	.	2520001	2640000	#9191FF	1	0.375
chr1	2680001	3000000	B.1.2.1.1.1.2.2.2.2.1	0.272202998846597	.	2680001	3000000	#9191FF	1	0.375
chr1	3000001	3120000	A.2.2.1.2.1.2.1.2	0.510957324106113	.	3000001	3120000	#FFDADA	1	0.625
chr1	3120001	3280000	B.1.1.1.1.1.2.2.2	0.393310265282584	.	3120001	3280000	#DADAFF	1	0.5
chr1	3280001	3520000	B.1.1.1.1.1.1.2.1.2	0.399077277970012	.	3280001	3520000	#DADAFF	1	0.5
chr1	3520001	3800000	A.2.1.2.2.2.1.2.2.2	0.573241061130334	.	3520001	3800000	#FF9191	1	0.75
chr1	3800001	3880000	B.1.1.1.1.1.2.2.1.2	0.394463667820069	.	3800001	3880000	#DADAFF	1	0.5
chr1	3960001	4040000	B.1.1.1.1.1.2.2.1.2	0.394463667820069	.	3960001	4040000	#DADAFF	1	0.5
chr1	4040001	4240000	B.1.1.2.1.2.1.2.1.1	0.334486735870819	.	4040001	4240000	#DADAFF	1	0.5
chr1	4240001	4680000	B.1.1.2.1.2.1.2.1.2	0.333333333333333	.	4240001	4680000	#DADAFF	1	0.5
chr1	4680001	5080000	B.2.1.1.1.2.2.1	0.133794694348328	.	4680001	5080000	#4848FF	1	0.25
chr1	5080001	5240000	B.1.2.1.1.1.1.2.2.1	0.280276816608997	.	5080001	5240000	#9191FF	1	0.375
chr1	5240001	5360000	B.1.2.2.2.1.2.2.2.1	0.170703575547866	.	5240001	5360000	#9191FF	1	0.375
chr1	5360001	5640000	B.1.2.2.2.1.2.2.2.2	0.169550173010381	.	5360001	5640000	#9191FF	1	0.375
chr1	5640001	5920000	B.2.1.1.1.2.1.1.2	0.136101499423299	.	5640001	5920000	#4848FF	1	0.25
chr1	5920001	6160000	A.2.2.1.2.1.2.2.1.1	0.509803921568627	.	5920001	6160000	#FFDADA	1	0.625
chr1	6160001	6560000	A.2.1.2.2.1.2.1.1.1.2.1	0.594002306805075	.	6160001	6560000	#FF9191	1	0.75
chr1	6560001	6760000	A.1.2.2.2.1.1.1.2.2.1	0.758938869665513	.	6560001	6760000	#FF4848	1	0.875
chr1	6760001	7040000	A.1.2.2.2.1.2.2.1.2.2.2	0.738177623990773	.	6760001	7040000	#FF4848	1	0.875
chr1	7040001	7480000	A.2.1.1.1.1.2.2.1.1	0.696655132641292	.	7040001	7480000	#FF9191	1	0.75
chr1	7480001	7680000	A.2.1.1.1.2.1.2.1.2.2	0.682814302191465	.	7480001	7680000	#FF9191	1	0.75
chr1	7680001	8040000	A.1.2.1.1.2.2.2.1.1.2	0.870818915801615	.	7680001	8040000	#FF4848	1	0.875
chr1	8040001	8400000	A.1.1.2.2.1.2.2.1.2.2	0.937716262975779	.	8040001	8400000	#FF0000	1	1
chr1	8400001	8760000	A.1.1.2.2.1.1.1.1	0.948096885813149	.	8400001	8760000	#FF0000	1	1
chr1	8760001	8840000	A.1.2.2.2.1.2.2.2.2.1	0.734717416378316	.	8760001	8840000	#FF4848	1	0.875
chr1	8840001	8960000	A.1.2.1.1.1.2.2.2.2	0.89042675893887	.	8840001	8960000	#FF4848	1	0.875
chr1	8960001	9240000	A.2.1.1.2.2.2.1.2.1.1.1	0.645905420991926	.	8960001	9240000	#FF9191	1	0.75
chr1	9240001	9440000	A.1.2.2.2.1.2.2.1.2.2.1	0.739331026528258	.	9240001	9440000	#FF4848	1	0.875
chr1	9440001	9720000	A.1.2.1.1.1.2.1.2.2.2	0.896193771626298	.	9440001	9720000	#FF4848	1	0.875
chr1	9720001	9880000	A.1.2.1.1.2.2.2.2.1.2.1	0.867358708189158	.	9720001	9880000	#FF4848	1	0.875
chr1	9880001	10160000	A.1.2.1.1.1.1.1.1.1.2.2	0.91118800461361	.	9880001	10160000	#FF4848	1	0.875
chr1	10160001	10760000	A.1.1.1.2.2.2.2.1	0.981545559400231	.	10160001	10760000	#FF0000	1	1
chr1	10760001	11080000	A.1.2.2.2.1.1.1.2.1.1.1	0.76239907727797	.	10760001	11080000	#FF4848	1	0.875
chr1	11080001	11320000	A.1.2.2.2.1.2.2.1.1.2.1	0.742791234140715	.	11080001	11320000	#FF4848	1	0.875
chr1	11320001	11480000	A.2.1.2.2.1.1.2.1	0.600922722029988	.	11320001	11480000	#FF9191	1	0.75
chr1	11480001	11680000	A.2.1.2.2.1.2.2.2	0.582468281430219	.	11480001	11680000	#FF9191	1	0.75
chr1	11680001	11800000	A.2.1.2.2.1.1.1.2.2.1	0.605536332179931	.	11680001	11800000	#FF9191	1	0.75
chr1	11800001	11920000	A.2.1.1.1.1.2.2.2	0.693194925028835	.	11800001	11920000	#FF9191	1	0.75
chr1	11920001	12080000	A.1.2.2.2.1.2.2.2.2.2.2.1	0.732410611303345	.	11920001	12080000	#FF4848	1	0.875
chr1	12080001	12320000	A.2.2.2.2.2.2.1.2.1	0.408304498269896	.	12080001	12320000	#FFDADA	1	0.625
chr1	12320001	12520000	A.2.1.2.2.1.1.2.2.1.1	0.599769319492503	.	12320001	12520000	#FF9191	1	0.75
chr1	12520001	12760000	B.1.1.1.1.1.2.2.1.1	0.395617070357555	.	12520001	12760000	#DADAFF	1	0.5
chr1	12760001	13000000	B.1.2.2.2.1.2.1.2.2	0.173010380622837	.	12760001	13000000	#9191FF	1	0.375
chr1	13000001	13080000	B.1.1.2.1.1.2.2	0.341407151095732	.	13000001	13080000	#DADAFF	1	0.5
chr1	13120001	13160000	B.1.1.2.1.1.2.2	0.341407151095732	.	13120001	13160000	#DADAFF	1	0.5
chr1	13160001	13240000	B.1.2.1.1.1.1.2.1.1	0.282583621683968	.	13160001	13240000	#9191FF	1	0.375
chr1	13360001	13400000	B.1.2.1.1.1.1.2.1.1	0.282583621683968	.	13360001	13400000	#9191FF	1	0.375
chr1	13760001	13800000	B.1.2.1.1.1.1.2.1.1	0.282583621683968	.	13760001	13800000	#9191FF	1	0.375
chr1	13800001	14000000	B.2.1.1.1.2.1.1.1	0.137254901960784	.	13800001	14000000	#4848FF	1	0.25
chr1	14000001	14480000	B.1.2.1.1.1.1.1.1.2	0.28719723183391	.	14000001	14480000	#9191FF	1	0.375
chr1	14480001	14600000	B.1.2.1.1.1.1.1.1.1.1	0.289504036908881	.	14480001	14600000	#9191FF	1	0.375
chr1	14600001	14880000	B.1.2.1.1.1.1.1.1.1.2	0.288350634371396	.	14600001	14880000	#9191FF	1	0.375
chr1	14880001	15200000	B.1.2.2.2.1.2.1.2.1	0.174163783160323	.	14880001	15200000	#9191FF	1	0.375
chr1	15200001	15440000	B.1.1.2.1.1.1.1.1.2	0.348327566320646	.	15200001	15440000	#DADAFF	1	0.5
chr1	15440001	15600000	A.1.2.2.2.1.2.1.2.1.1.2.1	0.748558246828143	.	15440001	15600000	#FF4848	1	0.875
chr1	15600001	15840000	A.2.1.2.2.1.2.1.1.2.1.1	0.591695501730104	.	15600001	15840000	#FF9191	1	0.75
chr1	15840001	16000000	A.1.2.1.1.1.2.1.2.1.1	0.899653979238754	.	15840001	16000000	#FF4848	1	0.875
chr1	16000001	16080000	A.1.2.2.2.1.2.2.1.1.2.2	0.741637831603229	.	16000001	16080000	#FF4848	1	0.875
chr1	16080001	16440000	A.1.1.2.2.1.1.2.2.1	0.944636678200692	.	16080001	16440000	#FF0000	1	1
chr1	16440001	16560000	A.2.1.2.2.2.1.2.1	0.577854671280277	.	16440001	16560000	#FF9191	1	0.75
chr1	16560001	16760000	A.1.2.1.1.2.2.2.2.1.2.2	0.866205305651672	.	16560001	16760000	#FF4848	1	0.875
chr1	16760001	16880000	A.2.1.2.2.2.2.1.2	0.568627450980392	.	16760001	16880000	#FF9191	1	0.75
chr1	16880001	17240000	A.1.2.1.1.2.2.2.2.2	0.865051903114187	.	16880001	17240000	#FF4848	1	0.875
chr1	17240001	17960000	A.2.2.2.2.2.2.1.1.1	0.410611303344867	.	17240001	17960000	#FFDADA	1	0.625
chr1	17960001	18200000	B.1.1.2.1.2.1.1.1.2.1	0.339100346020761	.	17960001	18200000	#DADAFF	1	0.5
chr1	18200001	18560000	B.1.1.2.1.2.1.1.1.2.2	0.337946943483276	.	18200001	18560000	#DADAFF	1	0.5
chr1	18560001	18680000	B.1.1.2.1.1.1.1.2.1	0.34717416378316	.	18560001	18680000	#DADAFF	1	0.5
chr1	18680001	19200000	B.1.1.1.1.1.2.1	0.39677047289504	.	18680001	19200000	#DADAFF	1	0.5
chr1	19200001	19440000	A.2.2.1.2.1.2.2.2.1	0.507497116493656	.	19200001	19440000	#FFDADA	1	0.625
chr1	19440001	19720000	A.1.2.2.2.1.1.1.1.1.1	0.769319492502884	.	19440001	19720000	#FF4848	1	0.875
chr1	19720001	20200000	A.1.2.2.2.1.1.1.2.1.1.2	0.761245674740484	.	19720001	20200000	#FF4848	1	0.875
chr1	20200001	20520000	A.2.2.2.2.2.2.2.2	0.404844290657439	.	20200001	20520000	#FFDADA	1	0.625
chr1	20520001	20800000	A.2.2.1.2.1.2.2.1.2	0.508650519031142	.	20520001	20800000	#FFDADA	1	0.625
chr1	20800001	21000000	A.2.2.1.2.2.1.1.2.2.1.1	0.501730103806228	.	20800001	21000000	#FFDADA	1	0.625
chr1	21000001	21320000	A.1.1.2.2.2.1.1.2.2.2	0.929642445213379	.	21000001	21320000	#FF0000	1	1
chr1	21320001	21440000	A.1.2.2.2.1.1.1.1.2.1.1	0.767012687427912	.	21320001	21440000	#FF4848	1	0.875
chr1	21440001	21680000	A.1.2.1.1.1.1.1.2.2	0.906574394463668	.	21440001	21680000	#FF4848	1	0.875
chr1	21680001	21840000	A.1.2.2.2.1.2.1.1.1	0.7520184544406	.	21680001	21840000	#FF4848	1	0.875
chr1	21840001	22120000	A.1.2.2.2.1.2.2.1.2.1	0.740484429065744	.	21840001	22120000	#FF4848	1	0.875
chr1	22120001	22280000	A.2.2.1.2.1.2.1.1	0.512110726643599	.	22120001	22280000	#FFDADA	1	0.625
chr1	22280001	22480000	A.1.2.2.2.1.2.2.2.1.2	0.735870818915802	.	22280001	22480000	#FF4848	1	0.875
chr1	22480001	22800000	A.1.2.1.1.1.2.1.2.2.1	0.897347174163783	.	22480001	22800000	#FF4848	1	0.875
chr1	22800001	23080000	A.2.1.1.1.1.2.2.1.2.2	0.694348327566321	.	22800001	23080000	#FF9191	1	0.75
chr1	23080001	23240000	A.2.1.2.2.1.2.2.1.2	0.583621683967705	.	23080001	23240000	#FF9191	1	0.75
chr1	23240001	23600000	A.1.2.2.2.1.1.1.2.2.2	0.757785467128028	.	23240001	23600000	#FF4848	1	0.875
chr1	23600001	24080000	A.1.1.2.2.1.2.2.1.1	0.94002306805075	.	23600001	24080000	#FF0000	1	1
chr1	24080001	24240000	A.1.2.2.2.1.1.1.1.2.1.2	0.765859284890427	.	24080001	24240000	#FF4848	1	0.875
chr1	24240001	24280000	A.2.1.1.1.1.2.1.1.1.2	0.70242214532872	.	24240001	24280000	#FF9191	1	0.75
chr1	24360001	24760000	A.2.1.1.1.1.2.1.1.1.2	0.70242214532872	.	24360001	24760000	#FF9191	1	0.75
chr1	24760001	24920000	A.2.1.1.1.1.2.1.1.1.1	0.703575547866205	.	24760001	24920000	#FF9191	1	0.75
chr1	24920001	25200000	A.2.1.2.2.1.2.1.1.1.2.2	0.592848904267589	.	24920001	25200000	#FF9191	1	0.75
chr1	25200001	25400000	B.1.1.2.1.1.1.1.1.1.2	0.349480968858132	.	25200001	25400000	#DADAFF	1	0.5
chr1	25400001	25560000	B.1.1.2.1.2.1.1.1.1	0.340253748558247	.	25400001	25560000	#DADAFF	1	0.5
chr1	25560001	26000000	A.1.1.2.2.2.1.2.1.1.1.2	0.927335640138408	.	25560001	26000000	#FF0000	1	1
chr1	26000001	26400000	A.1.1.2.2.2.1.2.1.2	0.925028835063437	.	26000001	26400000	#FF0000	1	1
chr1	26400001	26760000	A.1.1.2.2.1.1.2.2.2	0.943483275663206	.	26400001	26760000	#FF0000	1	1
chr1	26760001	27160000	A.1.1.2.2.1.1.1.2	0.946943483275663	.	26760001	27160000	#FF0000	1	1
chr1	27160001	27440000	A.1.1.2.2.2.1.2.2.2	0.922722029988466	.	27160001	27440000	#FF0000	1	1
chr1	27440001	27640000	A.1.2.1.1.2.2.2.1.1.1	0.8719723183391	.	27440001	27640000	#FF4848	1	0.875
chr1	27640001	27800000	A.1.2.1.1.1.2.2.1.2	0.893886966551326	.	27640001	27800000	#FF4848	1	0.875
chr1	27800001	28160000	A.1.1.2.2.1.1.2.1	0.945790080738178	.	27800001	28160000	#FF0000	1	1
chr1	28160001	28480000	A.1.1.2.2.2.1.2.1.1.2	0.926182237600923	.	28160001	28480000	#FF0000	1	1
chr1	28480001	28640000	A.1.2.1.1.2.2.2.2.1.1	0.868512110726644	.	28480001	28640000	#FF4848	1	0.875
chr1	28640001	28760000	A.1.2.2.2.1.1.1.1.2.2.1	0.764705882352941	.	28640001	28760000	#FF4848	1	0.875
chr1	28760001	28920000	A.1.2.1.1.1.2.2.1.1	0.895040369088812	.	28760001	28920000	#FF4848	1	0.875
chr1	28920001	29240000	A.1.2.1.1.1.2.1.2.1.2	0.898500576701269	.	28920001	29240000	#FF4848	1	0.875
chr1	29240001	29320000	A.1.2.2.2.1.2.2.2.2.2.1	0.73356401384083	.	29240001	29320000	#FF4848	1	0.875
chr1	29320001	29560000	A.1.2.2.2.1.2.1.2.1.1.2.2	0.747404844290657	.	29320001	29560000	#FF4848	1	0.875
chr1	29560001	29800000	A.2.2.2.2.2.2.1.1.2	0.409457900807382	.	29560001	29800000	#FFDADA	1	0.625
chr1	29800001	29880000	B.1.2.1.1.1.2.2.2.2.2	0.271049596309112	.	29800001	29880000	#9191FF	1	0.375
chr1	30000001	30440000	B.1.2.1.1.1.2.2.2.2.2	0.271049596309112	.	30000001	30440000	#9191FF	1	0.375
chr1	30440001	30560000	B.1.1.2.1.2.1.1.2.2	0.335640138408304	.	30440001	30560000	#DADAFF	1	0.5
chr1	30560001	30760000	B.1.1.2.1.2.1.2.2.2	0.331026528258362	.	30560001	30760000	#DADAFF	1	0.5
chr1	30760001	31160000	B.1.2.2.2.1.2.1.1.1	0.176470588235294	.	30760001	31160000	#9191FF	1	0.375
chr1	31160001	31400000	A.2.1.2.2.2.1.2.2.1.2.2	0.57439446366782	.	31160001	31400000	#FF9191	1	0.75
chr1	31400001	31560000	A.1.1.2.2.2.1.1.2.2.1	0.930795847750865	.	31400001	31560000	#FF0000	1	1
chr1	31560001	31880000	A.1.2.2.2.1.1.2.2	0.753171856978085	.	31560001	31880000	#FF4848	1	0.875
chr1	31880001	32200000	A.2.1.1.1.1.2.2.1.2.1	0.695501730103806	.	31880001	32200000	#FF9191	1	0.75
chr1	32200001	32520000	A.1.2.1.1.2.2.1.2.1.2	0.875432525951557	.	32200001	32520000	#FF4848	1	0.875
chr1	32520001	32640000	A.1.2.1.1.2.2.2.1.2	0.869665513264129	.	32520001	32640000	#FF4848	1	0.875
chr1	32640001	33400000	A.1.1.1.1.2.1	0.997693194925029	.	32640001	33400000	#FF0000	1	1
chr1	33400001	33560000	A.1.2.1.1.1.1.1.1.1.1	0.913494809688581	.	33400001	33560000	#FF4848	1	0.875
chr1	33560001	33960000	A.1.1.2.2.2.2.1.1.2.2	0.919261822376009	.	33560001	33960000	#FF0000	1	1
chr1	33960001	34160000	B.1.2.1.1.1.1.2.1.2	0.281430219146482	.	33960001	34160000	#9191FF	1	0.375
chr1	34160001	34440000	B.2.1.2.1.1.2	0.0991926182237601	.	34160001	34440000	#4848FF	1	0.25
chr1	34440001	34640000	B.2.1.1.1.2.1.2	0.134948096885813	.	34440001	34640000	#4848FF	1	0.25
chr1	34640001	34880000	B.2.1.1.1.2.2.2	0.132641291810842	.	34640001	34880000	#4848FF	1	0.25
chr1	34880001	35240000	B.2.2.1.1.1.1	0.0611303344867359	.	34880001	35240000	#0000FF	1	0.125
chr1	35240001	35640000	A.1.2.2.2.2.2.2.1.1.1	0.717416378316032	.	35240001	35640000	#FF4848	1	0.875
chr1	35640001	35880000	A.1.2.1.1.1.1.1.2.1	0.907727797001153	.	35640001	35880000	#FF4848	1	0.875
chr1	35880001	36000000	A.1.2.2.2.1.1.2.1.1	0.756632064590542	.	35880001	36000000	#FF4848	1	0.875
chr1	36000001	36320000	A.1.2.2.2.1.1.2.1.2.1	0.755478662053056	.	36000001	36320000	#FF4848	1	0.875
chr1	36320001	36600000	A.1.1.1.2.2.2.2.2	0.980392156862745	.	36320001	36600000	#FF0000	1	1
chr1	36600001	36760000	A.1.1.2.2.2.1.2.1.1.1.1	0.928489042675894	.	36600001	36760000	#FF0000	1	1
chr1	36760001	36920000	A.1.2.1.1.1.2.1.1.2.2.2	0.90080738177624	.	36760001	36920000	#FF4848	1	0.875
chr1	36920001	37200000	B.1.1.1.1.1.1.2.1.1	0.400230680507497	.	36920001	37200000	#DADAFF	1	0.5
chr1	37200001	37720000	B.1.2.2.2.1.2.1.1.2	0.175317185697809	.	37200001	37720000	#9191FF	1	0.375
chr1	37720001	37880000	B.1.1.2.1.1.1.1.1.1.1	0.350634371395617	.	37720001	37880000	#DADAFF	1	0.5
chr1	37880001	38040000	A.1.2.2.2.1.2.1.2.2	0.745098039215686	.	37880001	38040000	#FF4848	1	0.875
chr1	38040001	38240000	A.2.2.1.1.2.2.2.1.1.1	0.532871972318339	.	38040001	38240000	#FFDADA	1	0.625
chr1	38240001	38480000	A.1.2.1.1.1.2.1.1.2.2.1	0.901960784313726	.	38240001	38480000	#FF4848	1	0.875
chr1	38480001	39040000	B.1.1.2.1.2.1.1.2.1	0.33679354094579	.	38480001	39040000	#DADAFF	1	0.5
chr1	39040001	39320000	B.1.1.2.1.2.1.2.2.1	0.332179930795848	.	39040001	39320000	#DADAFF	1	0.5
chr1	39320001	39640000	A.1.1.2.2.2.1.1.1.1	0.935409457900807	.	39320001	39640000	#FF0000	1	1
chr1	39640001	39760000	A.1.2.2.2.1.1.1.2.1.2	0.760092272202999	.	39640001	39760000	#FF4848	1	0.875
chr1	39760001	39880000	A.1.2.1.1.1.2.2.2.1.2	0.891580161476355	.	39760001	39880000	#FF4848	1	0.875
chr1	39880001	39960000	A.1.2.2.2.1.2.2.1.1.1	0.743944636678201	.	39880001	39960000	#FF4848	1	0.875
chr1	39960001	40160000	A.1.2.2.2.1.2.1.1.2	0.750865051903114	.	39960001	40160000	#FF4848	1	0.875
chr1	40160001	40240000	A.2.1.2.2.1.2.1.1.1.1.2	0.595155709342561	.	40160001	40240000	#FF9191	1	0.75
chr1	40240001	40520000	A.1.1.2.2.2.1.1.2.1	0.931949250288351	.	40240001	40520000	#FF0000	1	1
chr1	40520001	40800000	A.1.1.2.2.2.2.2.1	0.916955017301038	.	40520001	40800000	#FF0000	1	1
chr1	40800001	40960000	A.2.1.1.1.1.2.1.1.2	0.701268742791234	.	40800001	40960000	#FF9191	1	0.75
chr1	40960001	41160000	A.2.1.2.2.1.1.1.2.2.2.1.2	0.60322952710496	.	40960001	41160000	#FF9191	1	0.75
chr1	41160001	41560000	A.1.2.1.1.2.2.1.1.2.2.1	0.878892733564014	.	41160001	41560000	#FF4848	1	0.875
chr1	41560001	41800000	A.2.1.1.1.1.2.1.2.2.1	0.698961937716263	.	41560001	41800000	#FF9191	1	0.75
chr1	41800001	41920000	A.2.1.1.2.2.2.2.1	0.641291810841984	.	41800001	41920000	#FF9191	1	0.75
chr1	41920001	42080000	A.2.2.1.2.1.1.1.2.1.1.1	0.519031141868512	.	41920001	42080000	#FFDADA	1	0.625
chr1	42080001	42240000	A.2.1.2.2.1.1.1.2.2.2.2	0.602076124567474	.	42080001	42240000	#FF9191	1	0.75
chr1	42240001	42440000	A.2.1.2.2.1.1.2.2.2	0.597462514417532	.	42240001	42440000	#FF9191	1	0.75
chr1	42440001	42640000	A.2.1.2.2.2.2.1.1.1.1	0.572087658592849	.	42440001	42640000	#FF9191	1	0.75
chr1	42640001	42720000	A.2.1.2.2.1.1.1.2.2.2.1.1	0.604382929642445	.	42640001	42720000	#FF9191	1	0.75
chr1	42720001	42840000	A.2.1.1.1.1.1.1.2.2	0.708189158016148	.	42720001	42840000	#FF9191	1	0.75
chr1	42840001	43080000	A.1.2.1.1.2.1.2.1	0.883506343713956	.	42840001	43080000	#FF4848	1	0.875
chr1	43080001	43200000	A.2.1.1.1.1.1.2.2	0.704728950403691	.	43080001	43200000	#FF9191	1	0.75
chr1	43200001	43400000	A.1.2.2.2.1.2.1.2.1.2	0.746251441753172	.	43200001	43400000	#FF4848	1	0.875
chr1	43400001	43640000	A.2.1.1.1.1.2.1.2.2.2	0.697808535178777	.	43400001	43640000	#FF9191	1	0.75
chr1	43640001	44080000	A.1.2.1.1.1.2.1.1.2.1	0.903114186851211	.	43640001	44080000	#FF4848	1	0.875
chr1	44080001	44400000	A.1.2.1.1.1.1.1.1.1.2.1	0.912341407151096	.	44080001	44400000	#FF4848	1	0.875
chr1	44400001	44480000	A.1.2.2.2.1.2.2.2.2.2.2.2	0.731257208765859	.	44400001	44480000	#FF4848	1	0.875
chr1	44480001	44840000	A.1.2.2.2.1.1.2.1.2.2	0.754325259515571	.	44480001	44840000	#FF4848	1	0.875
chr1	44840001	45000000	A.2.2.1.2.1.1.1.2.1.2	0.516724336793541	.	44840001	45000000	#FFDADA	1	0.625
chr1	45000001	45160000	A.2.1.2.2.1.2.1.1.1.1.1	0.596309111880046	.	45000001	45160000	#FF9191	1	0.75
chr1	45160001	45280000	A.1.2.1.1.2.2.1.1.2.1	0.880046136101499	.	45160001	45280000	#FF4848	1	0.875
chr1	45280001	45560000	A.1.1.2.1.1.2.2.2.2.1	0.965397923875433	.	45280001	45560000	#FF0000	1	1
chr1	45560001	45680000	A.1.2.2.2.1.2.1.2.1.1.1	0.749711649365629	.	45560001	45680000	#FF4848	1	0.875
chr1	45680001	45840000	A.1.2.1.1.2.2.1.2.1.1	0.876585928489043	.	45680001	45840000	#FF4848	1	0.875
chr1	45840001	46160000	A.1.1.2.2.1.2.1.1	0.942329873125721	.	45840001	46160000	#FF0000	1	1
chr1	46160001	46480000	A.1.2.1.1.2.2.1.1.1	0.881199538638985	.	46160001	46480000	#FF4848	1	0.875
chr1	46480001	46640000	A.1.2.1.1.1.1.1.1.2.2	0.908881199538639	.	46480001	46640000	#FF4848	1	0.875
chr1	46640001	46880000	A.1.1.2.2.1.2.2.1.2.1	0.938869665513264	.	46640001	46880000	#FF0000	1	1
chr1	46880001	47200000	A.2.1.2.2.1.1.1.1.1.2	0.608996539792388	.	46880001	47200000	#FF9191	1	0.75
chr1	47200001	47440000	B.1.1.2.1.1.2.1	0.342560553633218	.	47200001	47440000	#DADAFF	1	0.5
chr1	47440001	47800000	B.1.2.1.1.1.1.1.2.2.2	0.283737024221453	.	47440001	47800000	#9191FF	1	0.375
chr1	47800001	48200000	B.1.2.1.1.1.2.1.1.2	0.27681660899654	.	47800001	48200000	#9191FF	1	0.375
chr1	48200001	48360000	B.1.2.2.2.1.2.2.1	0.171856978085352	.	48200001	48360000	#9191FF	1	0.375
chr1	48360001	48560000	B.1.2.1.1.1.2.1.2	0.275663206459054	.	48360001	48560000	#9191FF	1	0.375
chr1	48560001	48760000	B.1.2.1.1.2.2.2.1.2	0.245674740484429	.	48560001	48760000	#9191FF	1	0.375
chr1	48760001	49000000	B.1.2.1.1.1.1.2.2.2	0.279123414071511	.	48760001	49000000	#9191FF	1	0.375
chr1	49000001	49240000	B.1.1.2.1.1.1.1.2.2.1	0.346020761245675	.	49000001	49240000	#DADAFF	1	0.5
chr1	49240001	49360000	B.1.1.1.1.1.1.1.2.1	0.402537485582468	.	49240001	49360000	#DADAFF	1	0.5
chr1	49360001	49520000	B.1.1.1.1.1.1.1.2.2	0.401384083044983	.	49360001	49520000	#DADAFF	1	0.5
chr1	49520001	49600000	B.1.2.1.1.2.1.2.1.1.1	0.261822376009227	.	49520001	49600000	#9191FF	1	0.375
chr1	49600001	49800000	B.1.1.2.2.1.1.1.2.2.1	0.322952710495963	.	49600001	49800000	#DADAFF	1	0.5
chr1	49800001	49960000	B.1.2.1.1.2.2.1.1	0.251441753171857	.	49800001	49960000	#9191FF	1	0.375
chr1	49960001	50560000	B.1.2.2.2.2.1.1.2.1.1	0.166089965397924	.	49960001	50560000	#9191FF	1	0.375
chr1	50560001	50720000	A.2.2.1.2.2.2.2.2.1.2	0.480968858131488	.	50560001	50720000	#FFDADA	1	0.625
chr1	50720001	50840000	A.2.2.2.2.2.1.1.1.2.2.2	0.422145328719723	.	50720001	50840000	#FFDADA	1	0.625
chr1	50840001	51200000	A.2.2.2.2.2.1.1.2.1.2.2	0.418685121107266	.	50840001	51200000	#FFDADA	1	0.625
chr1	51200001	51720000	A.2.1.1.1.2.2.2.1.2	0.675893886966551	.	51200001	51720000	#FF9191	1	0.75
chr1	51720001	51880000	A.1.2.1.1.2.2.1.2.2.1	0.874279123414072	.	51720001	51880000	#FF4848	1	0.875
chr1	51880001	52160000	A.1.1.2.2.1.2.2.2	0.936562860438293	.	51880001	52160000	#FF0000	1	1
chr1	52160001	52280000	A.1.2.2.1.1.1.1.1.2	0.814302191464821	.	52160001	52280000	#FF4848	1	0.875
chr1	52280001	52400000	A.1.2.1.1.2.2.1.1.2.2.2	0.877739331026528	.	52280001	52400000	#FF4848	1	0.875
chr1	52400001	52560000	A.1.1.2.2.2.2.2.2.2	0.914648212226067	.	52400001	52560000	#FF0000	1	1
chr1	52560001	52760000	A.1.2.1.1.1.2.1.1.1	0.904267589388697	.	52560001	52760000	#FF4848	1	0.875
chr1	52760001	53480000	A.1.1.1.2.1.2.1	0.98961937716263	.	52760001	53480000	#FF0000	1	1
chr1	53480001	53680000	A.2.1.1.1.1.1.1.1.1	0.71280276816609	.	53480001	53680000	#FF9191	1	0.75
chr1	53680001	53920000	A.2.2.1.2.1.1.1.2.1.1.2	0.517877739331027	.	53680001	53920000	#FFDADA	1	0.625
chr1	53920001	54040000	B.1.2.1.1.1.2.2.1	0.274509803921569	.	53920001	54040000	#9191FF	1	0.375
chr1	54040001	54240000	A.2.2.2.2.2.2.1.2.2	0.407151095732411	.	54040001	54240000	#FFDADA	1	0.625
chr1	54240001	54480000	A.1.2.2.2.1.2.2.2.1.1	0.737024221453287	.	54240001	54480000	#FF4848	1	0.875
chr1	54480001	54760000	A.1.1.2.2.2.2.2.2.1	0.915801614763552	.	54480001	54760000	#FF0000	1	1
chr1	54760001	54840000	A.2.1.1.1.1.1.2.1.1	0.707035755478662	.	54760001	54840000	#FF9191	1	0.75
chr1	54840001	55120000	A.1.2.2.2.1.1.1.1.1.2	0.768166089965398	.	54840001	55120000	#FF4848	1	0.875
chr1	55120001	55280000	A.1.2.1.1.2.1.1.1.2	0.888119953863899	.	55120001	55280000	#FF4848	1	0.875
chr1	55280001	55520000	A.2.1.1.1.1.1.1.2.1.2	0.709342560553633	.	55280001	55520000	#FF9191	1	0.75
chr1	55520001	55760000	A.1.2.2.2.2.2.2.1.2	0.715109573241061	.	55520001	55760000	#FF4848	1	0.875
chr1	55760001	56040000	B.1.1.2.1.2.2	0.329873125720877	.	55760001	56040000	#DADAFF	1	0.5
chr1	56040001	56120000	B.1.2.1.1.2.2.2.1.1.1	0.2479815455594	.	56040001	56120000	#9191FF	1	0.375
chr1	56120001	56200000	B.1.1.2.1.1.1.2	0.343713956170704	.	56120001	56200000	#DADAFF	1	0.5
chr1	56200001	56400000	B.1.2.1.1.2.2.2.1.1.2	0.246828143021915	.	56200001	56400000	#9191FF	1	0.375
chr1	56400001	56480000	B.1.2.2.2.1.1.1	0.178777393310265	.	56400001	56480000	#9191FF	1	0.375
chr1	56480001	56760000	B.1.2.1.1.1.2.2.2.1	0.273356401384083	.	56480001	56760000	#9191FF	1	0.375
chr1	56760001	57120000	B.1.1.1.2.1.1.2.1	0.367935409457901	.	56760001	57120000	#DADAFF	1	0.5
chr1	57120001	57560000	A.2.1.2.1.1.1.2.1.2	0.632064590542099	.	57120001	57560000	#FF9191	1	0.75
chr1	57560001	57640000	A.2.2.2.2.2.1.2.2.2.1	0.412918108419839	.	57560001	57640000	#FFDADA	1	0.625
chr1	57640001	57840000	B.1.1.2.2.2.2.2.1.1	0.29757785467128	.	57640001	57840000	#DADAFF	1	0.5
chr1	57840001	58000000	B.1.1.1.1.2.1.1.2.1.2	0.382929642445213	.	57840001	58000000	#DADAFF	1	0.5
chr1	58000001	58120000	B.1.1.1.1.2.2.2.2	0.374855824682814	.	58000001	58120000	#DADAFF	1	0.5
chr1	58120001	58240000	B.1.1.2.2.1.1.1.2.2.2	0.321799307958477	.	58120001	58240000	#DADAFF	1	0.5
chr1	58240001	58800000	B.1.2.1.1.1.2.1.1.1	0.277970011534025	.	58240001	58800000	#9191FF	1	0.375
chr1	58800001	59200000	A.2.1.1.1.2.2.2.2.2	0.67358708189158	.	58800001	59200000	#FF9191	1	0.75
chr1	59200001	59360000	A.1.2.2.2.2.2.1.2.1.1	0.720876585928489	.	59200001	59360000	#FF4848	1	0.875
chr1	59360001	59520000	A.2.2.1.2.1.1.1.1.1	0.521337946943483	.	59360001	59520000	#FFDADA	1	0.625
chr1	59520001	59600000	A.2.2.1.1.1.2.2.1.1.1	0.549019607843137	.	59520001	59600000	#FFDADA	1	0.625
chr1	59600001	59760000	A.2.1.1.2.2.2.2.2	0.640138408304498	.	59600001	59760000	#FF9191	1	0.75
chr1	59760001	59880000	A.2.1.2.2.1.2.1.1.2.1.2	0.590542099192618	.	59760001	59880000	#FF9191	1	0.75
chr1	59880001	60280000	A.1.2.1.1.1.1.2	0.905420991926182	.	59880001	60280000	#FF4848	1	0.875
chr1	60280001	60640000	A.2.1.2.2.1.2.1.1.2.2	0.589388696655133	.	60280001	60640000	#FF9191	1	0.75
chr1	60640001	61080000	B.1.1.1.1.2.1.1.1.1.2	0.388696655132641	.	60640001	61080000	#DADAFF	1	0.5
chr1	61080001	61280000	B.1.1.2.2.1.1.1.2.1.2.2	0.324106113033449	.	61080001	61280000	#DADAFF	1	0.5
chr1	61280001	61640000	A.1.2.2.2.2.2.1.2.2	0.718569780853518	.	61280001	61640000	#FF4848	1	0.875
chr1	61640001	61880000	A.1.2.2.2.2.2.1.1.1	0.725490196078431	.	61640001	61880000	#FF4848	1	0.875
chr1	61880001	62160000	A.2.2.1.2.1.1.2.2	0.513264129181084	.	61880001	62160000	#FFDADA	1	0.625
chr1	62160001	62360000	A.2.1.1.1.1.1.1.2.1.1	0.710495963091119	.	62160001	62360000	#FF9191	1	0.75
chr1	62360001	62640000	A.2.1.1.1.2.2.2.1.1.2	0.677047289504037	.	62360001	62640000	#FF9191	1	0.75
chr1	62640001	62880000	B.1.1.2.1.1.1.1.2.2.2	0.344867358708189	.	62640001	62880000	#DADAFF	1	0.5
chr1	62880001	63240000	A.1.2.2.2.2.1.1.1.2	0.728950403690888	.	62880001	63240000	#FF4848	1	0.875
chr1	63240001	63600000	B.1.2.1.1.1.1.1.2.1	0.286043829296424	.	63240001	63600000	#9191FF	1	0.375
chr1	63600001	63760000	B.1.2.2.2.1.1.2	0.17762399077278	.	63600001	63760000	#9191FF	1	0.375
chr1	63760001	64000000	A.2.2.2.1.1.1.2.2.1	0.474048442906574	.	63760001	64000000	#FFDADA	1	0.625
chr1	64000001	64360000	A.2.1.1.1.2.2.2.2.1	0.674740484429066	.	64000001	64360000	#FF9191	1	0.75
chr1	64360001	64600000	A.2.1.1.1.2.1.1.1.1	0.692041522491349	.	64360001	64600000	#FF9191	1	0.75
chr1	64600001	64720000	A.2.2.1.2.1.1.1.1.2	0.520184544405998	.	64600001	64720000	#FFDADA	1	0.625
chr1	64720001	64960000	A.2.2.2.2.2.2.2.1	0.405997693194925	.	64720001	64960000	#FFDADA	1	0.625
chr1	64960001	65320000	A.2.1.1.1.2.1.2.1.2.1	0.68396770472895	.	64960001	65320000	#FF9191	1	0.75
chr1	65320001	65520000	A.1.2.2.2.2.1.1.1.1	0.730103806228374	.	65320001	65520000	#FF4848	1	0.875
chr1	65520001	65720000	A.2.2.1.2.1.1.2.1	0.51441753171857	.	65520001	65720000	#FFDADA	1	0.625
chr1	65720001	65920000	A.2.1.2.2.1.1.1.2.1	0.606689734717416	.	65720001	65920000	#FF9191	1	0.75
chr1	65920001	66560000	B.1.2.1.1.1.1.1.2.2.1	0.284890426758939	.	65920001	66560000	#9191FF	1	0.375
chr1	66560001	66720000	B.1.1.1.1.2.1.2.2.2	0.378316032295271	.	66560001	66720000	#DADAFF	1	0.5
chr1	66720001	66880000	A.2.1.2.2.1.1.1.1.2	0.607843137254902	.	66720001	66880000	#FF9191	1	0.75
chr1	66880001	67240000	A.2.2.1.2.2.2.1.1.2.2	0.490196078431373	.	66880001	67240000	#FFDADA	1	0.625
chr1	67240001	67440000	A.2.1.2.1.1.2.2.2	0.619377162629758	.	67240001	67440000	#FF9191	1	0.75
chr1	67440001	67560000	A.2.1.1.1.2.1.2.1.1.2	0.685121107266436	.	67440001	67560000	#FF9191	1	0.75
chr1	67560001	67680000	A.2.2.1.2.2.2.2.1.1	0.48558246828143	.	67560001	67680000	#FFDADA	1	0.625
chr1	67680001	68000000	A.2.1.2.1.1.2.1.2.1.1	0.625144175317186	.	67680001	68000000	#FF9191	1	0.75
chr1	68000001	68240000	A.1.2.2.2.2.2.1.1.2.2	0.722029988465975	.	68000001	68240000	#FF4848	1	0.875
chr1	68240001	68520000	A.2.1.2.1.1.2.1.1.1.2.2	0.627450980392157	.	68240001	68520000	#FF9191	1	0.75
chr1	68520001	68920000	A.2.2.1.1.2.1.1.2.2	0.542099192618224	.	68520001	68920000	#FFDADA	1	0.625
chr1	68920001	69320000	B.2.1.2.1.2.2.2.1	0.091118800461361	.	68920001	69320000	#4848FF	1	0.25
chr1	69320001	69480000	B.1.2.1.1.2.2.1.2.1	0.250288350634371	.	69320001	69480000	#9191FF	1	0.375
chr1	69480001	70000000	B.2.2.1.1.2.1.1.1	0.041522491349481	.	69480001	70000000	#0000FF	1	0.125
chr1	70000001	70280000	B.2.1.2.1.1.1.2.2.2.2	0.100346020761246	.	70000001	70280000	#4848FF	1	0.25
chr1	70280001	70640000	B.2.1.2.1.1.1.2.2.1	0.102652825836217	.	70280001	70640000	#4848FF	1	0.25
chr1	70640001	71160000	A.2.2.2.1.2.1.2.1.1.1.1	0.456747404844291	.	70640001	71160000	#FFDADA	1	0.625
chr1	71160001	71320000	B.2.1.1.1.1.1.1.1.1	0.14878892733564	.	71160001	71320000	#4848FF	1	0.25
chr1	71320001	71560000	B.1.1.1.1.2.2.1	0.377162629757785	.	71320001	71560000	#DADAFF	1	0.5
chr1	71560001	71800000	B.1.2.1.1.2.2.1.2.2	0.249134948096886	.	71560001	71800000	#9191FF	1	0.375
chr1	71800001	72080000	B.1.2.1.1.2.1.1.2.1	0.264129181084198	.	71800001	72080000	#9191FF	1	0.375
chr1	72080001	72280000	A.2.2.2.1.2.2.2.1	0.448673587081892	.	72080001	72280000	#FFDADA	1	0.625
chr1	72280001	72400000	A.2.2.2.1.2.2.2.2.2	0.44636678200692	.	72280001	72400000	#FFDADA	1	0.625
chr1	72400001	72760000	A.2.2.2.1.2.1.2.1.1.1.2	0.455594002306805	.	72400001	72760000	#FFDADA	1	0.625
chr1	72760001	73040000	B.1.2.1.2.1.2.1	0.234140715109573	.	72760001	73040000	#9191FF	1	0.375
chr1	73040001	73240000	B.2.1.1.1.1.1.1.2.1.2	0.144175317185698	.	73040001	73240000	#4848FF	1	0.25
chr1	73240001	73360000	B.1.2.2.2.2.1.1.2.1.2.2	0.163783160322953	.	73240001	73360000	#9191FF	1	0.375
chr1	73360001	73680000	B.2.1.2.1.2.2.1.1.2	0.0934256055363322	.	73360001	73680000	#4848FF	1	0.25
chr1	73680001	74000000	B.2.2.1.1.1.2.1.1.2.2.2	0.0542099192618224	.	73680001	74000000	#0000FF	1	0.125
chr1	74000001	74200000	B.2.1.2.1.2.2.1.1.1.2	0.0945790080738178	.	74000001	74200000	#4848FF	1	0.25
chr1	74200001	74720000	B.2.1.2.1.1.1.1.2.1.2	0.108419838523645	.	74200001	74720000	#4848FF	1	0.25
chr1	74720001	74800000	B.1.1.2.2.2.2.2.2.2.2.1	0.291810841983852	.	74720001	74800000	#DADAFF	1	0.5
chr1	74800001	74920000	B.1.2.1.1.2.1.1.1.1.2.1	0.268742791234141	.	74800001	74920000	#9191FF	1	0.375
chr1	74920001	75240000	B.1.2.2.2.2.2.2.1.2	0.152249134948097	.	74920001	75240000	#9191FF	1	0.375
chr1	75240001	75720000	B.2.2.1.1.1.2.2.1.2.1	0.0461361014994233	.	75240001	75720000	#0000FF	1	0.125
chr1	75720001	75960000	B.1.2.2.2.2.2.1.1.2	0.158016147635525	.	75720001	75960000	#9191FF	1	0.375
chr1	75960001	76280000	B.1.1.2.2.2.2.2.2.1.2	0.294117647058824	.	75960001	76280000	#DADAFF	1	0.5
chr1	76280001	76480000	B.1.2.1.1.2.1.2.2.2.1	0.253748558246828	.	76280001	76480000	#9191FF	1	0.375
chr1	76480001	76680000	B.1.1.1.2.1.2.1.2.2.1.1	0.363321799307958	.	76480001	76680000	#DADAFF	1	0.5
chr1	76680001	77080000	B.1.1.2.2.1.1.1.1.1	0.328719723183391	.	76680001	77080000	#DADAFF	1	0.5
chr1	77080001	77360000	A.2.2.2.2.2.1.1.1.2.2.1	0.423298731257209	.	77080001	77360000	#FFDADA	1	0.625
chr1	77360001	77640000	A.2.2.1.2.2.2.1.2.1.1	0.489042675893887	.	77360001	77640000	#FFDADA	1	0.625
chr1	77640001	78040000	A.2.2.1.2.2.2.1.1.1	0.492502883506344	.	77640001	78040000	#FFDADA	1	0.625
chr1	78040001	78160000	A.1.2.1.1.2.2.1.2.2.2	0.873125720876586	.	78040001	78160000	#FF4848	1	0.875
chr1	78160001	78440000	A.1.2.1.2.2.2.2.2.1	0.82237600922722	.	78160001	78440000	#FF4848	1	0.875
chr1	78440001	78600000	A.2.2.1.2.2.1.2.1.2	0.494809688581315	.	78440001	78600000	#FFDADA	1	0.625
chr1	78600001	79040000	B.2.1.2.1.1.1.1.2.2.2	0.106113033448674	.	78600001	79040000	#4848FF	1	0.25
chr1	79040001	79240000	B.1.2.2.2.2.2.1.2.1.2	0.155709342560554	.	79040001	79240000	#9191FF	1	0.375
chr1	79240001	79440000	B.2.1.2.1.1.1.1.1.1	0.111880046136102	.	79240001	79440000	#4848FF	1	0.25
chr1	79440001	79880000	B.2.1.2.1.2.2.1.2	0.0922722029988466	.	79440001	79880000	#4848FF	1	0.25
chr1	79880001	80320000	B.2.2.1.1.1.2.2.2.2	0.0426758938869665	.	79880001	80320000	#0000FF	1	0.125
chr1	80320001	80440000	B.2.1.2.1.1.1.2.1.1	0.104959630911188	.	80320001	80440000	#4848FF	1	0.25
chr1	80440001	81000000	B.2.2.1.1.1.2.1.1.2.2.1	0.055363321799308	.	80440001	81000000	#0000FF	1	0.125
chr1	81000001	81160000	B.1.2.2.2.2.2.2.2.1	0.151095732410611	.	81000001	81160000	#9191FF	1	0.375
chr1	81160001	81320000	B.1.2.2.2.2.2.2.1.1	0.153402537485582	.	81160001	81320000	#9191FF	1	0.375
chr1	81320001	81520000	B.1.2.2.2.2.2.2.2.2	0.149942329873126	.	81320001	81520000	#9191FF	1	0.375
chr1	81520001	81600000	B.1.1.2.2.1.1.1.2.1.2.1	0.325259515570934	.	81520001	81600000	#DADAFF	1	0.5
chr1	81600001	81840000	B.1.2.1.1.2.1.2.2.2.2	0.252595155709343	.	81600001	81840000	#9191FF	1	0.375
chr1	81840001	82160000	B.1.2.1.1.2.2.2.2.1	0.244521337946943	.	81840001	82160000	#9191FF	1	0.375
chr1	82160001	82320000	B.1.2.1.1.2.1.1.1.1.1	0.269896193771626	.	82160001	82320000	#9191FF	1	0.375
chr1	82320001	82440000	B.1.1.1.2.1.1.1.1.1.2.1	0.372549019607843	.	82320001	82440000	#DADAFF	1	0.5
chr1	82440001	82880000	B.1.2.1.1.2.1.2.1.2.1.2	0.257208765859285	.	82440001	82880000	#9191FF	1	0.375
chr1	82880001	83200000	B.1.2.1.1.2.2.2.2.2	0.243367935409458	.	82880001	83200000	#9191FF	1	0.375
chr1	83200001	83760000	B.1.1.2.2.2.2.1.2.2	0.298731257208766	.	83200001	83760000	#DADAFF	1	0.5
chr1	83760001	84360000	A.2.2.2.1.1.2.1.2.2	0.46482122260669	.	83760001	84360000	#FFDADA	1	0.625
chr1	84360001	84600000	A.2.1.1.2.1.2.1.1	0.658592848904268	.	84360001	84600000	#FF9191	1	0.75
chr1	84600001	84960000	A.1.1.2.2.2.2.1.1.2.1	0.920415224913495	.	84600001	84960000	#FF0000	1	1
chr1	84960001	85080000	A.1.2.2.2.2.1.2	0.726643598615917	.	84960001	85080000	#FF4848	1	0.875
chr1	85080001	85480000	A.2.1.1.1.2.2.1.1	0.680507497116494	.	85080001	85480000	#FF9191	1	0.75
chr1	85480001	85760000	A.2.1.2.1.2.2.1	0.612456747404844	.	85480001	85760000	#FF9191	1	0.75
chr1	85760001	86040000	B.1.1.1.2.1.1.1.1.1.1	0.373702422145329	.	85760001	86040000	#DADAFF	1	0.5
chr1	86040001	86600000	B.2.1.1.1.1.2.2.1	0.139561707035755	.	86040001	86600000	#4848FF	1	0.25
chr1	86600001	86840000	B.1.2.1.1.2.1.1.2.2	0.262975778546713	.	86600001	86840000	#9191FF	1	0.375
chr1	86840001	86960000	A.2.2.2.1.2.1.2.1.1.2	0.454440599769319	.	86840001	86960000	#FFDADA	1	0.625
chr1	86960001	87160000	B.1.2.1.1.2.1.2.1.1.2	0.260668973471742	.	86960001	87160000	#9191FF	1	0.375
chr1	87160001	87560000	A.2.1.1.1.2.1.1.2.1	0.689734717416378	.	87160001	87560000	#FF9191	1	0.75
chr1	87560001	87880000	B.2.1.2.1.1.1.2.2.2.1	0.101499423298731	.	87560001	87880000	#4848FF	1	0.25
chr1	87880001	87960000	B.1.2.1.1.2.1.2.1.2.1.1.1	0.259515570934256	.	87880001	87960000	#9191FF	1	0.375
chr1	87960001	88600000	B.2.2.1.1.1.2.2.1.1.2.1	0.0484429065743945	.	87960001	88600000	#0000FF	1	0.125
chr1	88600001	89160000	B.2.1.2.1.1.1.1.2.1.1	0.10957324106113	.	88600001	89160000	#4848FF	1	0.25
chr1	89160001	89400000	A.2.1.2.1.1.2.1.2.2.2	0.621683967704729	.	89160001	89400000	#FF9191	1	0.75
chr1	89400001	89520000	A.2.2.1.2.2.2.2.2.1.1	0.482122260668973	.	89400001	89520000	#FFDADA	1	0.625
chr1	89520001	89960000	B.1.1.2.2.2.2.2.2.2.2.2	0.290657439446367	.	89520001	89960000	#DADAFF	1	0.5
chr1	89960001	90080000	A.2.2.1.1.2.2.2.2.1.1.2	0.52479815455594	.	89960001	90080000	#FFDADA	1	0.625
chr1	90080001	90280000	A.2.2.1.2.2.1.1.1	0.505190311418685	.	90080001	90280000	#FFDADA	1	0.625
chr1	90280001	90480000	A.2.1.1.1.2.1.1.2.2.1	0.688581314878893	.	90280001	90480000	#FF9191	1	0.75
chr1	90480001	90840000	B.2.1.1.1.1.1.1.1.2.2	0.146482122260669	.	90480001	90840000	#4848FF	1	0.25
chr1	90840001	91280000	B.1.2.2.2.2.2.1.1.1	0.15916955017301	.	90840001	91280000	#9191FF	1	0.375
chr1	91280001	91520000	A.2.2.2.1.2.1.2.2	0.452133794694348	.	91280001	91520000	#FFDADA	1	0.625
chr1	91520001	92240000	B.1.1.1.2.1.2.1.2.1	0.364475201845444	.	91520001	92240000	#DADAFF	1	0.5
chr1	92240001	92360000	A.2.1.2.1.1.1.2.2	0.630911188004614	.	92240001	92360000	#FF9191	1	0.75
chr1	92360001	92720000	A.2.2.1.2.2.2.1.2.1.2	0.487889273356401	.	92360001	92720000	#FFDADA	1	0.625
chr1	92720001	93000000	A.2.2.1.2.1.1.1.2.2	0.515570934256055	.	92720001	93000000	#FFDADA	1	0.625
chr1	93000001	93280000	A.2.1.2.1.1.2.1.1.2	0.626297577854671	.	93000001	93280000	#FF9191	1	0.75
chr1	93280001	93640000	A.1.1.2.2.2.2.1.2	0.918108419838524	.	93280001	93640000	#FF0000	1	1
chr1	93640001	93880000	A.1.2.1.1.2.1.1.2.2.1	0.885813148788927	.	93640001	93880000	#FF4848	1	0.875
chr1	93880001	94360000	A.1.1.1.2.1.1.2	0.990772779700115	.	93880001	94360000	#FF0000	1	1
chr1	94360001	94480000	A.1.2.2.2.2.2.2.2	0.713956170703576	.	94360001	94480000	#FF4848	1	0.875
chr1	94480001	94600000	A.2.1.1.1.2.1.2.1.1.1	0.686274509803922	.	94480001	94600000	#FF9191	1	0.75
chr1	94600001	94680000	A.2.1.1.2.2.2.1.2.1.2	0.643598615916955	.	94600001	94680000	#FF9191	1	0.75
chr1	94680001	94920000	A.1.2.1.1.2.1.1.1.1	0.889273356401384	.	94680001	94920000	#FF4848	1	0.875
chr1	94920001	95360000	A.2.1.1.1.2.1.1.2.2.2	0.687427912341407	.	94920001	95360000	#FF9191	1	0.75
chr1	95360001	95520000	A.2.1.2.1.1.1.1.2.2	0.63437139561707	.	95360001	95520000	#FF9191	1	0.75
chr1	95520001	95720000	B.1.1.1.2.1.2.1.1	0.36562860438293	.	95520001	95720000	#DADAFF	1	0.5
chr1	95720001	96000000	B.2.2.1.1.1.2.1.1.1.1	0.0599769319492503	.	95720001	96000000	#0000FF	1	0.125
chr1	96000001	96160000	B.2.2.1.1.1.2.1.1.2.1	0.0565167243367935	.	96000001	96160000	#0000FF	1	0.125
chr1	96160001	96360000	B.2.2.1.1.1.2.2.1.2.2	0.0449826989619377	.	96160001	96360000	#0000FF	1	0.125
chr1	96360001	96640000	B.2.2.1.1.1.2.2.2.1	0.0438292964244521	.	96360001	96640000	#0000FF	1	0.125
chr1	96640001	97160000	B.2.1.2.1.2.2.2.2	0.0899653979238754	.	96640001	97160000	#4848FF	1	0.25
chr1	97160001	97280000	B.1.1.2.2.2.2.1.2.1.2	0.299884659746251	.	97160001	97280000	#DADAFF	1	0.5
chr1	97280001	97760000	B.1.2.2.2.2.2.1.2.2	0.154555940023068	.	97280001	97760000	#9191FF	1	0.375
chr1	97760001	97880000	A.2.2.2.2.2.1.1.2.1.2.1	0.419838523644752	.	97760001	97880000	#FFDADA	1	0.625
chr1	97880001	98200000	B.1.2.2.2.2.1.2.1	0.161476355247982	.	97880001	98200000	#9191FF	1	0.375
chr1	98200001	98560000	B.1.2.2.2.2.1.1.1.2	0.167243367935409	.	98200001	98560000	#9191FF	1	0.375
chr1	98560001	98880000	B.2.1.2.1.1.1.1.1.2	0.110726643598616	.	98560001	98880000	#4848FF	1	0.25
chr1	98880001	98960000	B.1.2.2.2.2.1.1.2.1.2.1	0.164936562860438	.	98880001	98960000	#9191FF	1	0.375
chr1	98960001	99080000	B.1.2.2.2.2.2.1.2.1.1	0.156862745098039	.	98960001	99080000	#9191FF	1	0.375
chr1	99080001	99400000	B.2.1.1.1.1.2.1	0.140715109573241	.	99080001	99400000	#4848FF	1	0.25
chr1	99400001	99600000	B.1.2.1.1.2.1.2.1.2.1.1.2	0.25836216839677	.	99400001	99600000	#9191FF	1	0.375
chr1	99600001	99760000	B.1.1.2.2.1.1.1.1.2	0.327566320645905	.	99600001	99760000	#DADAFF	1	0.5
chr1	99760001	99840000	B.1.1.1.1.2.1.1.1.1.1.1.1	0.392156862745098	.	99760001	99840000	#DADAFF	1	0.5
chr1	99840001	100280000	B.1.1.2.2.2.2.1.1.1.2	0.303344867358708	.	99840001	100280000	#DADAFF	1	0.5
chr1	100280001	100640000	A.2.1.2.1.1.2.2.1	0.620530565167243	.	100280001	100640000	#FF9191	1	0.75
chr1	100640001	100760000	A.2.1.1.1.2.1.1.1.2	0.690888119953864	.	100640001	100760000	#FF9191	1	0.75
chr1	100760001	100920000	A.2.1.1.1.2.1.2.2	0.681660899653979	.	100760001	100920000	#FF9191	1	0.75
chr1	100920001	101360000	B.1.2.1.1.2.1.2.2.1	0.254901960784314	.	100920001	101360000	#9191FF	1	0.375
chr1	101360001	101480000	A.2.2.1.2.2.2.2.1.2.1	0.484429065743945	.	101360001	101480000	#FFDADA	1	0.625
chr1	101480001	101680000	B.1.1.2.2.2.2.2.2.1.1	0.295271049596309	.	101480001	101680000	#DADAFF	1	0.5
chr1	101680001	102200000	B.2.2.1.1.1.2.2.1.1.1	0.04959630911188	.	101680001	102200000	#0000FF	1	0.125
chr1	102200001	102280000	B.2.1.1.1.1.1.1.2.1.1	0.145328719723183	.	102200001	102280000	#4848FF	1	0.25
chr1	102280001	102480000	B.2.1.2.1.2.1.1	0.0980392156862745	.	102280001	102480000	#4848FF	1	0.25
chr1	102480001	103000000	B.2.2.2.1.1.2	0.00922722029988466	.	102480001	103000000	#0000FF	1	0.125
chr1	103000001	103160000	B.2.1.2.1.2.1.2	0.0968858131487889	.	103000001	103160000	#4848FF	1	0.25
chr1	103160001	103360000	B.2.2.1.1.2.1.1.2	0.0403690888119954	.	103160001	103360000	#0000FF	1	0.125
chr1	103360001	103480000	B.2.1.2.1.1.1.2.1.2	0.103806228373702	.	103360001	103480000	#4848FF	1	0.25
chr1	103480001	103760000	B.2.2.1.1.1.2.1.2.2	0.0507497116493656	.	103480001	103760000	#0000FF	1	0.125
chr1	103760001	103800000	B.1.2.1.1.2.1.1.1.1.2.2	0.267589388696655	.	103760001	103800000	#9191FF	1	0.375
chr1	103880001	103960000	B.1.2.1.1.2.1.1.1.1.2.2	0.267589388696655	.	103880001	103960000	#9191FF	1	0.375
chr1	104000001	104160000	B.1.1.2.2.2.2.1.1.2	0.302191464821223	.	104000001	104160000	#DADAFF	1	0.5
chr1	104160001	104280000	B.1.2.1.1.2.1.1.1.2.2	0.265282583621684	.	104160001	104280000	#9191FF	1	0.375
chr1	104280001	104520000	B.2.2.1.1.1.2.1.1.1.2.2	0.0576701268742791	.	104280001	104520000	#0000FF	1	0.125
chr1	104520001	104680000	B.2.2.1.1.1.2.1.1.1.2.1	0.0588235294117647	.	104520001	104680000	#0000FF	1	0.125
chr1	104680001	104960000	B.2.2.1.1.2.2.1.1	0.0380622837370242	.	104680001	104960000	#0000FF	1	0.125
chr1	104960001	105120000	B.2.2.1.1.1.2.1.2.1.2	0.0519031141868512	.	104960001	105120000	#0000FF	1	0.125
chr1	105120001	105200000	B.2.1.1.1.1.2.2.2	0.13840830449827	.	105120001	105200000	#4848FF	1	0.25
chr1	105200001	105400000	B.2.2.1.1.1.2.1.2.1.1	0.0530565167243368	.	105200001	105400000	#0000FF	1	0.125
chr1	105400001	105680000	B.2.2.1.1.2.2.2	0.0357554786620531	.	105400001	105680000	#0000FF	1	0.125
chr1	105680001	106000000	B.2.2.1.1.2.2.1.2	0.0369088811995386	.	105680001	106000000	#0000FF	1	0.125
chr1	106000001	106480000	B.2.2.2.1.1.1	0.0103806228373702	.	106000001	106480000	#0000FF	1	0.125
chr1	106480001	107080000	B.2.2.2.1.2	0.00807381776239908	.	106480001	107080000	#0000FF	1	0.125
chr1	107080001	107200000	B.2.1.1.1.1.1.1.2.2	0.143021914648212	.	107080001	107200000	#4848FF	1	0.25
chr1	107200001	107520000	B.2.2.1.1.1.2.2.1.1.2.2	0.0472895040369089	.	107200001	107520000	#0000FF	1	0.125
chr1	107520001	107600000	B.1.2.1.2.2.2.1.2.1	0.214532871972318	.	107520001	107600000	#9191FF	1	0.375
chr1	107600001	107760000	B.1.2.2.2.2.1.1.1.1	0.168396770472895	.	107600001	107760000	#9191FF	1	0.375
chr1	107760001	108120000	B.1.1.1.2.1.2.1.2.2.2	0.361014994232987	.	107760001	108120000	#DADAFF	1	0.5
chr1	108120001	108400000	A.2.1.1.1.2.2.1.2	0.679354094579008	.	108120001	108400000	#FF9191	1	0.75
chr1	108400001	108520000	A.2.2.1.2.2.1.2.1.1.1	0.498269896193772	.	108400001	108520000	#FFDADA	1	0.625
chr1	108520001	108800000	B.1.1.1.2.1.2.1.2.2.1.2	0.362168396770473	.	108520001	108800000	#DADAFF	1	0.5
chr1	108840001	108920000	B.1.1.1.2.1.2.1.2.2.1.2	0.362168396770473	.	108840001	108920000	#DADAFF	1	0.5
chr1	108960001	109040000	B.1.1.2.2.2.2.1.1.1.1	0.304498269896194	.	108960001	109040000	#DADAFF	1	0.5
chr1	109040001	109280000	A.2.2.1.1.2.1.1.2.1	0.543252595155709	.	109040001	109280000	#FFDADA	1	0.625
chr1	109280001	109520000	A.1.1.2.2.2.2.1.1.1	0.92156862745098	.	109280001	109520000	#FF0000	1	1
chr1	109520001	109880000	A.1.1.1.2.1.1.1	0.991926182237601	.	109520001	109880000	#FF0000	1	1
chr1	109880001	110280000	A.1.1.1.1.1.2	0.998846597462514	.	109880001	110280000	#FF0000	1	1
chr1	110280001	110920000	A.1.1.1.2.1.2.2.1	0.988465974625144	.	110280001	110920000	#FF0000	1	1
chr1	110920001	111360000	A.1.2.2.2.2.1.1.2	0.727797001153403	.	110920001	111360000	#FF4848	1	0.875
chr1	111360001	111640000	B.2.1.1.1.1.1.1.1.2.1	0.147635524798155	.	111360001	111640000	#4848FF	1	0.25
chr1	111640001	111800000	A.2.2.1.2.2.2.1.2.2	0.486735870818916	.	111640001	111800000	#FFDADA	1	0.625
chr1	111800001	111960000	B.1.1.2.2.1.1.1.2.1.1	0.32641291810842	.	111800001	111960000	#DADAFF	1	0.5
chr1	111960001	112120000	A.2.1.2.1.1.1.2.1.1	0.633217993079585	.	111960001	112120000	#FF9191	1	0.75
chr1	112120001	112240000	A.1.2.2.2.2.2.2.1.1.2	0.716262975778547	.	112120001	112240000	#FF4848	1	0.875
chr1	112240001	112920000	A.2.2.2.1.1.1.1.1.1	0.478662053056517	.	112240001	112920000	#FFDADA	1	0.625
chr1	112920001	113240000	A.1.2.1.1.2.1.2.2	0.882352941176471	.	112920001	113240000	#FF4848	1	0.875
chr1	113240001	113600000	A.2.2.2.1.2.1.1.2	0.457900807381776	.	113240001	113600000	#FFDADA	1	0.625
chr1	113600001	113720000	A.2.2.1.2.2.1.1.2.1.2	0.502883506343714	.	113600001	113720000	#FFDADA	1	0.625
chr1	113720001	113880000	A.2.2.2.2.2.1.1.2.2	0.417531718569781	.	113720001	113880000	#FFDADA	1	0.625
chr1	113880001	114200000	A.2.1.2.1.1.2.1.2.1.2	0.6239907727797	.	113880001	114200000	#FF9191	1	0.75
chr1	114200001	114520000	A.1.2.1.1.2.1.1.2.2.2	0.884659746251442	.	114200001	114520000	#FF4848	1	0.875
chr1	114520001	114920000	A.2.1.2.1.1.2.1.1.1.1	0.629757785467128	.	114520001	114920000	#FF9191	1	0.75
chr1	114920001	115080000	A.1.2.2.2.2.2.1.2.1.2	0.719723183391003	.	114920001	115080000	#FF4848	1	0.875
chr1	115080001	115320000	A.2.1.1.1.1.1.1.1.2	0.711649365628604	.	115080001	115320000	#FF9191	1	0.75
chr1	115320001	115560000	B.1.1.1.2.1.1.1.1.1.2.2	0.371395617070358	.	115320001	115560000	#DADAFF	1	0.5
chr1	115560001	115720000	A.2.2.1.2.2.2.2.1.2.2	0.483275663206459	.	115560001	115720000	#FFDADA	1	0.625
chr1	115720001	115880000	B.1.1.1.2.1.1.2.2	0.366782006920415	.	115720001	115880000	#DADAFF	1	0.5
chr1	115880001	116120000	B.1.2.1.1.2.1.2.1.2.2	0.256055363321799	.	115880001	116120000	#9191FF	1	0.375
chr1	116120001	116320000	B.1.1.2.2.2.2.2.1.2	0.296424452133795	.	116120001	116320000	#DADAFF	1	0.5
chr1	116320001	116400000	A.2.2.2.1.2.2.1.1	0.450980392156863	.	116320001	116400000	#FFDADA	1	0.625
chr1	116400001	116800000	A.2.2.2.1.2.1.1.1.1.2	0.461361014994233	.	116400001	116800000	#FFDADA	1	0.625
chr1	116800001	117200000	A.2.1.1.1.2.2.2.1.1.1	0.678200692041522	.	116800001	117200000	#FF9191	1	0.75
chr1	117200001	117360000	A.2.2.2.1.2.2.1.2	0.449826989619377	.	117200001	117360000	#FFDADA	1	0.625
chr1	117360001	117600000	A.2.1.2.1.2.2.2	0.611303344867359	.	117360001	117600000	#FF9191	1	0.75
chr1	117600001	118200000	A.1.2.2.2.2.2.1.1.2.1.1	0.724336793540946	.	117600001	118200000	#FF4848	1	0.875
chr1	118200001	118520000	A.1.2.2.2.2.2.1.1.2.1.2	0.72318339100346	.	118200001	118520000	#FF4848	1	0.875
chr1	118520001	118920000	B.2.1.2.1.2.2.1.1.1.1	0.0957324106113033	.	118520001	118920000	#4848FF	1	0.25
chr1	118920001	119000000	B.1.2.2.2.2.1.2.2	0.160322952710496	.	118920001	119000000	#9191FF	1	0.375
chr1	119000001	119480000	B.2.2.1.1.2.1.2	0.0392156862745098	.	119000001	119480000	#0000FF	1	0.125
chr1	119480001	119600000	B.1.2.2.2.2.1.1.2.2	0.162629757785467	.	119480001	119600000	#9191FF	1	0.375
chr1	119600001	119720000	B.1.1.1.2.1.2.2	0.359861591695502	.	119600001	119720000	#DADAFF	1	0.5
chr1	119720001	120120000	B.2.1.1.1.1.1.2	0.141868512110727	.	119720001	120120000	#4848FF	1	0.25
chr1	120120001	120280000	A.2.2.2.1.2.1.1.1.2.1	0.460207612456747	.	120120001	120280000	#FFDADA	1	0.625
chr1	120280001	120720000	A.2.2.1.1.2.1.1.1	0.544405997693195	.	120280001	120720000	#FFDADA	1	0.625
chr1	120720001	120800000	A.2.2.1.1.2.2.2.2.1.2	0.523644752018454	.	120720001	120800000	#FFDADA	1	0.625
chr1	120800001	120920000	B.1.1.2.2.2.2.1.2.1.1	0.301038062283737	.	120800001	120920000	#DADAFF	1	0.5
chr1	120920001	120960000	B.1.1.1.2.1.1.1.2	0.369088811995386	.	120920001	120960000	#DADAFF	1	0.5
chr1	121080001	121160000	B.1.1.1.2.1.1.1.2	0.369088811995386	.	121080001	121160000	#DADAFF	1	0.5
chr1	121160001	121320000	B.1.1.2.2.2.2.2.2.2.1	0.292964244521338	.	121160001	121320000	#DADAFF	1	0.5
chr1	121320001	121400000	B.2.1.2.1.1.1.1.2.2.1	0.107266435986159	.	121320001	121400000	#4848FF	1	0.25
chr1	121440001	121520000	B.2.1.2.1.1.1.1.2.2.1	0.107266435986159	.	121440001	121520000	#4848FF	1	0.25
chr1	142520001	142720000	B.1.2.1.2.2.2.1.2.2	0.213379469434833	.	142520001	142720000	#9191FF	1	0.375
chr1	142760001	142840000	B.1.2.1.2.2.2.1.2.2	0.213379469434833	.	142760001	142840000	#9191FF	1	0.375
chr1	143120001	143320000	B.1.2.2.1.2.2.2	0.179930795847751	.	143120001	143320000	#9191FF	1	0.375
chr1	143400001	143560000	B.1.2.1.1.2.1.1.1.2.1	0.26643598615917	.	143400001	143560000	#9191FF	1	0.375
chr1	143720001	143800000	A.2.2.1.2.2.1.1.2.2.2	0.499423298731257	.	143720001	143800000	#FFDADA	1	0.625
chr1	143880001	144120000	A.2.2.1.2.2.1.1.2.2.2	0.499423298731257	.	143880001	144120000	#FFDADA	1	0.625
chr1	144520001	144720000	A.2.1.2.1.1.2.1.1.1.2.1	0.628604382929642	.	144520001	144720000	#FF9191	1	0.75
chr1	144800001	145120000	A.1.1.1.2.1.2.2.2	0.987312572087659	.	144800001	145120000	#FF0000	1	1
chr1	145120001	145400000	A.2.1.2.1.1.2.1.2.2.1	0.622837370242215	.	145120001	145400000	#FF9191	1	0.75
chr1	145400001	145600000	A.1.1.1.2.2.1.2	0.985005767012687	.	145400001	145600000	#FF0000	1	1
chr1	145600001	145840000	A.1.2.2.1.2.2.2.1.1.2.1	0.777393310265283	.	145600001	145840000	#FF4848	1	0.875
chr1	145960001	146000000	A.1.2.2.1.2.2.2.1.1.2.1	0.777393310265283	.	145960001	146000000	#FF4848	1	0.875
chr1	146000001	146040000	A.2.2.1.1.2.2.1.2.2	0.534025374855825	.	146000001	146040000	#FFDADA	1	0.625
chr1	146360001	146400000	A.2.2.1.1.2.2.1.2.2	0.534025374855825	.	146360001	146400000	#FFDADA	1	0.625
chr1	146440001	146480000	A.2.2.1.1.2.2.1.2.2	0.534025374855825	.	146440001	146480000	#FFDADA	1	0.625
chr1	146480001	147000000	A.2.1.1.2.2.2.1.2.1.1.2	0.644752018454441	.	146480001	147000000	#FF9191	1	0.75
chr1	147000001	147160000	A.1.2.1.1.2.1.1.2.1	0.886966551326413	.	147000001	147160000	#FF4848	1	0.875
chr1	147160001	147400000	A.2.2.1.1.2.2.1.1.1	0.539792387543253	.	147160001	147400000	#FFDADA	1	0.625
chr1	147400001	147440000	A.2.2.1.1.2.2.1.2.1.2	0.53517877739331	.	147400001	147440000	#FFDADA	1	0.625
chr1	147680001	147840000	A.2.2.1.1.2.2.1.2.1.2	0.53517877739331	.	147680001	147840000	#FFDADA	1	0.625
chr1	147920001	148040000	A.2.2.2.1.2.1.1.1.1.1	0.462514417531719	.	147920001	148040000	#FFDADA	1	0.625
chr1	148160001	148280000	A.2.2.1.1.2.1.2	0.540945790080738	.	148160001	148280000	#FFDADA	1	0.625
chr1	148320001	148360000	A.2.2.1.1.2.1.2	0.540945790080738	.	148320001	148360000	#FFDADA	1	0.625
chr1	148520001	148680000	B.2.1.2.2.2.2.1.1.2	0.069204152249135	.	148520001	148680000	#4848FF	1	0.25
chr1	148840001	148960000	B.2.1.2.2.2.2.1.1.2	0.069204152249135	.	148840001	148960000	#4848FF	1	0.25
chr1	149000001	149200000	B.2.1.2.2.2.2.1.1.2	0.069204152249135	.	149000001	149200000	#4848FF	1	0.25
chr1	149200001	149440000	B.1.2.2.1.1.1.2.2.1.1.1	0.204152249134948	.	149200001	149440000	#9191FF	1	0.375
chr1	149560001	149760000	A.2.2.1.1.2.2.2.2.1.1.1	0.525951557093426	.	149560001	149760000	#FFDADA	1	0.625
chr1	149760001	150000000	A.1.1.2.2.2.1.1.1.2.1	0.934256055363322	.	149760001	150000000	#FF0000	1	1
chr1	150000001	150800000	A.1.1.1.1.1.1	1	.	150000001	150800000	#FF0000	1	1
chr1	150800001	151000000	A.1.1.2.1.1.2.2.1.1.1	0.970011534025375	.	150800001	151000000	#FF0000	1	1
chr1	151000001	151160000	A.1.1.2.1.2.2.2.2	0.949250288350634	.	151000001	151160000	#FF0000	1	1
chr1	151160001	151400000	A.1.1.1.1.2.2.2.2	0.993079584775087	.	151160001	151400000	#FF0000	1	1
chr1	151400001	151600000	A.1.1.2.1.2.1.2.1	0.959630911188005	.	151400001	151600000	#FF0000	1	1
chr1	151600001	151760000	A.1.1.2.1.1.2.1.2.1	0.972318339100346	.	151600001	151760000	#FF0000	1	1
chr1	151760001	151840000	A.1.2.1.2.2.2.1.1.2.2	0.829296424452134	.	151760001	151840000	#FF4848	1	0.875
chr1	151840001	152000000	A.1.2.2.1.2.1.1.1.2	0.80161476355248	.	151840001	152000000	#FF4848	1	0.875
chr1	152000001	152360000	B.1.2.2.1.1.1.2.2.1.1.2	0.202998846597463	.	152000001	152360000	#9191FF	1	0.375
chr1	152360001	152520000	B.1.2.2.1.2.1.2.1.2.2	0.184544405997693	.	152360001	152520000	#9191FF	1	0.375
chr1	152520001	152680000	B.2.2.1.2.1.2.1.2	0.027681660899654	.	152520001	152680000	#0000FF	1	0.125
chr1	152680001	152840000	B.2.1.2.2.2.2.2.1.2.1	0.0645905420991926	.	152680001	152840000	#4848FF	1	0.25
chr1	152840001	152960000	B.2.1.2.2.1.1.2.1	0.0853517877739331	.	152840001	152960000	#4848FF	1	0.25
chr1	152960001	153240000	B.2.2.1.2.2.2.2	0.0115340253748558	.	152960001	153240000	#0000FF	1	0.125
chr1	153240001	153480000	B.1.2.1.2.2.1.2.2.1.2	0.221453287197232	.	153240001	153480000	#9191FF	1	0.375
chr1	153480001	153600000	A.2.1.2.2.2.2.2.2.1	0.566320645905421	.	153480001	153600000	#FF9191	1	0.75
chr1	153600001	153960000	A.1.1.1.1.2.2.1	0.996539792387543	.	153600001	153960000	#FF0000	1	1
chr1	153960001	154120000	A.1.2.1.2.2.1.2.1.2.1.1	0.843137254901961	.	153960001	154120000	#FF4848	1	0.875
chr1	154120001	154400000	A.1.1.1.2.2.2.1.2	0.982698961937716	.	154120001	154400000	#FF0000	1	1
chr1	154400001	154720000	A.1.1.2.1.1.2.2.2.2.2.2	0.963091118800461	.	154400001	154720000	#FF0000	1	1
chr1	154720001	154840000	A.1.2.1.1.1.1.1.1.2.1	0.910034602076125	.	154720001	154840000	#FF4848	1	0.875
chr1	154840001	154920000	A.1.2.2.1.1.1.1.1.1.1.1	0.818915801614764	.	154840001	154920000	#FF4848	1	0.875
chr1	154920001	155000000	A.1.2.1.2.2.1.2.2.1.1	0.838523644752018	.	154920001	155000000	#FF4848	1	0.875
chr1	155000001	155480000	A.1.1.1.2.2.1.1	0.986159169550173	.	155000001	155480000	#FF0000	1	1
chr1	155480001	155680000	A.1.1.2.1.1.1.2.2	0.976931949250288	.	155480001	155680000	#FF0000	1	1
chr1	155680001	155960000	A.1.1.1.1.2.2.2.1.1	0.995386389850058	.	155680001	155960000	#FF0000	1	1
chr1	155960001	156040000	A.1.2.1.1.1.2.2.2.1.1	0.892733564013841	.	155960001	156040000	#FF4848	1	0.875
chr1	156040001	156280000	A.1.1.1.1.2.2.2.1.2	0.994232987312572	.	156040001	156280000	#FF0000	1	1
chr1	156280001	156600000	A.1.1.2.1.1.2.2.1.2	0.967704728950404	.	156280001	156600000	#FF0000	1	1
chr1	156600001	156800000	A.1.2.1.2.2.1.1.1	0.847750865051903	.	156600001	156800000	#FF4848	1	0.875
chr1	156800001	157160000	A.1.2.2.1.2.2.2.1.1.2.2	0.776239907727797	.	156800001	157160000	#FF4848	1	0.875
chr1	157160001	157360000	B.2.1.1.2.1.2.2.1.1.1	0.123414071510957	.	157160001	157360000	#4848FF	1	0.25
chr1	157360001	157480000	B.1.2.2.1.1.1.2.2.2	0.200692041522491	.	157360001	157480000	#9191FF	1	0.375
chr1	157480001	157960000	B.2.2.1.2.2.2.1.1	0.013840830449827	.	157480001	157960000	#0000FF	1	0.125
chr1	157960001	158160000	B.1.2.2.1.2.1.2.1.2.1	0.185697808535179	.	157960001	158160000	#9191FF	1	0.375
chr1	158160001	158600000	B.2.2.2.2.1.2	0.00346020761245675	.	158160001	158600000	#0000FF	1	0.125
chr1	158600001	159000000	B.2.2.2.2.1.1.2.1	0.00576701268742791	.	158600001	159000000	#0000FF	1	0.125
chr1	159000001	159160000	B.2.1.2.2.1.1.1.1.1	0.0888119953863899	.	159000001	159160000	#4848FF	1	0.25
chr1	159160001	159480000	B.2.2.1.2.2.2.1.2	0.0126874279123414	.	159160001	159480000	#0000FF	1	0.125
chr1	159480001	159720000	B.2.2.1.2.1.2.2.1.2	0.0253748558246828	.	159480001	159720000	#0000FF	1	0.125
chr1	159720001	160200000	A.2.2.1.1.1.1.1.1.1	0.56401384083045	.	159720001	160200000	#FFDADA	1	0.625
chr1	160200001	160320000	A.2.1.1.2.2.1.2.2.1	0.650519031141868	.	160200001	160320000	#FF9191	1	0.75
chr1	160320001	160960000	B.1.2.2.1.2.1.1.1.2	0.189158016147636	.	160320001	160960000	#9191FF	1	0.375
chr1	160960001	161040000	A.2.2.1.1.1.2.1.1.2	0.55363321799308	.	160960001	161040000	#FFDADA	1	0.625
chr1	161040001	161360000	A.1.1.2.1.2.1.2.2.1	0.958477508650519	.	161040001	161360000	#FF0000	1	1
chr1	161360001	161440000	B.1.1.1.1.1.1.2.2	0.397923875432526	.	161360001	161440000	#DADAFF	1	0.5
chr1	161440001	161520000	A.2.2.1.1.1.1.2.2.1	0.557093425605536	.	161440001	161520000	#FFDADA	1	0.625
chr1	161520001	161640000	B.1.1.1.2.2.1.2.1	0.356401384083045	.	161520001	161640000	#DADAFF	1	0.5
chr1	161640001	162240000	B.1.1.1.2.2.2.2	0.351787773933103	.	161640001	162240000	#DADAFF	1	0.5
chr1	162240001	162480000	B.1.2.1.2.2.2.2.2.2.2	0.20876585928489	.	162240001	162480000	#9191FF	1	0.375
chr1	162480001	162760000	A.2.1.2.1.2.1.1.2.2	0.615916955017301	.	162480001	162760000	#FF9191	1	0.75
chr1	162760001	163040000	A.2.2.1.1.1.2.1.2.2	0.550173010380623	.	162760001	163040000	#FFDADA	1	0.625
chr1	163040001	163160000	A.2.1.1.2.1.2.2.1	0.656286043829296	.	163040001	163160000	#FF9191	1	0.75
chr1	163160001	163600000	B.1.2.1.2.2.1.1.2.2	0.226066897347174	.	163160001	163600000	#9191FF	1	0.375
chr1	163600001	164120000	B.2.1.2.2.2.1.1.2	0.0726643598615917	.	163600001	164120000	#4848FF	1	0.25
chr1	164120001	164520000	B.1.2.2.1.2.1.2.1.1	0.186851211072664	.	164120001	164520000	#9191FF	1	0.375
chr1	164520001	164720000	A.2.1.1.2.2.2.1.1.1	0.648212226066897	.	164520001	164720000	#FF9191	1	0.75
chr1	164720001	165320000	B.1.2.1.2.2.1.2.2.2.2.2	0.217993079584775	.	164720001	165320000	#9191FF	1	0.375
chr1	165320001	165560000	A.2.2.2.1.1.2.1.1.2.2	0.467128027681661	.	165320001	165560000	#FFDADA	1	0.625
chr1	165560001	165880000	A.2.1.1.2.1.1.1.2.1.2	0.666666666666667	.	165560001	165880000	#FF9191	1	0.75
chr1	165880001	166120000	B.1.1.2.2.1.2.2.1.2	0.312572087658593	.	165880001	166120000	#DADAFF	1	0.5
chr1	166120001	166320000	B.1.2.1.2.2.2.1.1.1	0.21683967704729	.	166120001	166320000	#9191FF	1	0.375
chr1	166320001	166440000	B.1.1.2.2.1.1.2.2	0.317185697808535	.	166320001	166440000	#DADAFF	1	0.5
chr1	166440001	166800000	B.2.1.1.2.1.2.2.1.1.2	0.122260668973472	.	166440001	166800000	#4848FF	1	0.25
chr1	166800001	167200000	A.2.1.2.2.1.1.1.1.1.1	0.610149942329873	.	166800001	167200000	#FF9191	1	0.75
chr1	167200001	167440000	A.2.1.1.2.1.1.1.2.2.1	0.665513264129181	.	167200001	167440000	#FF9191	1	0.75
chr1	167440001	167640000	A.2.2.1.1.1.1.1.1.2.1	0.562860438292964	.	167440001	167640000	#FFDADA	1	0.625
chr1	167640001	167880000	A.2.1.2.1.1.1.1.2.1.1	0.637831603229527	.	167640001	167880000	#FF9191	1	0.75
chr1	167880001	168280000	A.1.1.2.1.1.2.1.1.2.2	0.973471741637832	.	167880001	168280000	#FF0000	1	1
chr1	168280001	168400000	A.1.2.2.1.2.1.2.2.2.1.1	0.786620530565167	.	168280001	168400000	#FF4848	1	0.875
chr1	168400001	168720000	A.1.2.2.1.2.1.1.2.2.2.2.2	0.793540945790081	.	168400001	168720000	#FF4848	1	0.875
chr1	168720001	168880000	A.2.2.1.1.1.2.2.1.1.2	0.547866205305652	.	168720001	168880000	#FFDADA	1	0.625
chr1	168880001	169040000	A.2.1.1.2.1.1.2.1.1	0.66320645905421	.	168880001	169040000	#FF9191	1	0.75
chr1	169040001	169160000	A.1.2.1.2.2.2.2.2.2.2	0.820069204152249	.	169040001	169160000	#FF4848	1	0.875
chr1	169160001	169360000	A.1.2.1.2.1.2.2.2	0.848904267589389	.	169160001	169360000	#FF4848	1	0.875
chr1	169360001	169560000	A.2.1.2.2.2.1.1.2.2	0.579008073817762	.	169360001	169560000	#FF9191	1	0.75
chr1	169560001	169760000	B.1.2.1.2.1.2.2.1	0.232987312572088	.	169560001	169760000	#9191FF	1	0.375
chr1	169760001	169880000	A.2.2.1.1.2.2.2.1.2.1	0.528258362168397	.	169760001	169880000	#FFDADA	1	0.625
chr1	169880001	170080000	B.1.1.1.2.2.1.1.1	0.358708189158016	.	169880001	170080000	#DADAFF	1	0.5
chr1	170080001	170320000	B.2.1.2.2.1.1.2.2	0.0841983852364475	.	170080001	170320000	#4848FF	1	0.25
chr1	170320001	170440000	B.2.1.1.2.1.1.2.2	0.126874279123414	.	170320001	170440000	#4848FF	1	0.25
chr1	170440001	170720000	B.2.1.1.2.1.1.2.1.2	0.1280276816609	.	170440001	170720000	#4848FF	1	0.25
chr1	170720001	171080000	B.2.1.1.2.1.2.2.2.2.2.2	0.115340253748558	.	170720001	171080000	#4848FF	1	0.25
chr1	171080001	171240000	B.1.2.2.1.1.1.1.1	0.207612456747405	.	171080001	171240000	#9191FF	1	0.375
chr1	171240001	171440000	B.1.2.1.2.2.1.2.2.1.1	0.222606689734717	.	171240001	171440000	#9191FF	1	0.375
chr1	171440001	171720000	A.1.2.2.1.2.1.2.2.2.2	0.784313725490196	.	171440001	171720000	#FF4848	1	0.875
chr1	171720001	171920000	A.2.2.1.1.1.1.2.1	0.558246828143022	.	171720001	171920000	#FFDADA	1	0.625
chr1	171920001	172160000	A.2.2.2.1.2.1.1.1.2.2	0.459054209919262	.	171920001	172160000	#FFDADA	1	0.625
chr1	172160001	172360000	A.2.2.1.1.2.2.2.1.2.2	0.527104959630911	.	172160001	172360000	#FFDADA	1	0.625
chr1	172360001	172560000	A.2.1.1.2.2.1.2.1.2	0.651672433679354	.	172360001	172560000	#FF9191	1	0.75
chr1	172560001	172760000	B.1.1.1.2.2.1.2.2	0.355247981545559	.	172560001	172760000	#DADAFF	1	0.5
chr1	172760001	173120000	B.1.2.1.2.2.1.2.2.2.2.1	0.219146482122261	.	172760001	173120000	#9191FF	1	0.375
chr1	173120001	173360000	B.1.1.2.2.2.1.2.1.1	0.307958477508651	.	173120001	173360000	#DADAFF	1	0.5
chr1	173360001	173480000	A.2.2.1.1.1.1.1.1.2.2	0.561707035755479	.	173360001	173480000	#FFDADA	1	0.625
chr1	173480001	173760000	B.1.1.2.2.2.1.2.2	0.305651672433679	.	173480001	173760000	#DADAFF	1	0.5
chr1	173760001	173920000	A.2.1.1.2.2.1.1	0.653979238754325	.	173760001	173920000	#FF9191	1	0.75
chr1	173920001	174320000	A.1.2.2.1.2.1.1.2.2.1.2.2	0.797001153402538	.	173920001	174320000	#FF4848	1	0.875
chr1	174320001	174720000	A.2.1.2.2.2.1.1.2.1	0.580161476355248	.	174320001	174720000	#FF9191	1	0.75
chr1	174720001	175000000	A.1.2.1.2.2.2.1.1.2.1.2	0.830449826989619	.	174720001	175000000	#FF4848	1	0.875
chr1	175000001	175280000	A.2.2.1.1.2.2.1.2.1.1.2	0.536332179930796	.	175000001	175280000	#FFDADA	1	0.625
chr1	175280001	175560000	A.2.2.2.2.1.2.2.1	0.430219146482122	.	175280001	175560000	#FFDADA	1	0.625
chr1	175560001	175640000	A.2.2.1.1.2.2.2.1.1.2.1	0.531718569780854	.	175560001	175640000	#FFDADA	1	0.625
chr1	175640001	175920000	A.2.2.2.2.1.1.1.2.2	0.440599769319493	.	175640001	175920000	#FFDADA	1	0.625
chr1	175920001	176200000	A.2.2.1.2.2.1.2.1.1.2.1	0.497116493656286	.	175920001	176200000	#FFDADA	1	0.625
chr1	176200001	176400000	A.2.2.2.1.1.1.2.2.2	0.472895040369089	.	176200001	176400000	#FFDADA	1	0.625
chr1	176400001	176520000	A.2.2.2.2.2.1.1.1.1	0.426758938869666	.	176400001	176520000	#FFDADA	1	0.625
chr1	176520001	176680000	B.1.1.1.1.2.2.2.1	0.3760092272203	.	176520001	176680000	#DADAFF	1	0.5
chr1	176680001	176880000	A.2.2.2.2.1.1.2.1	0.439446366782007	.	176680001	176880000	#FFDADA	1	0.625
chr1	176880001	177040000	B.1.1.1.1.1.1.1.1	0.403690888119954	.	176880001	177040000	#DADAFF	1	0.5
chr1	177040001	177160000	B.1.1.1.2.1.1.1.1.2	0.370242214532872	.	177040001	177160000	#DADAFF	1	0.5
chr1	177160001	177560000	B.1.1.1.1.2.1.2.2.1	0.379469434832757	.	177160001	177560000	#DADAFF	1	0.5
chr1	177560001	177720000	A.2.2.2.1.2.2.2.2.1	0.447520184544406	.	177560001	177720000	#FFDADA	1	0.625
chr1	177720001	178000000	A.2.2.1.1.1.2.1.1.1	0.554786620530565	.	177720001	178000000	#FFDADA	1	0.625
chr1	178000001	178320000	A.1.2.2.1.2.1.1.2.2.1.2.1	0.798154555940023	.	178000001	178320000	#FF4848	1	0.875
chr1	178320001	178640000	A.1.2.1.2.1.2.2.1	0.850057670126874	.	178320001	178640000	#FF4848	1	0.875
chr1	178640001	179080000	A.1.2.1.2.2.2.1.1.2.1.1.1.1	0.833910034602076	.	178640001	179080000	#FF4848	1	0.875
chr1	179080001	179200000	A.1.2.2.1.2.1.1.2.2.2.1	0.795847750865052	.	179080001	179200000	#FF4848	1	0.875
chr1	179200001	179360000	A.1.2.2.1.2.2.2.1.1.1	0.778546712802768	.	179200001	179360000	#FF4848	1	0.875
chr1	179360001	179640000	B.1.2.1.2.2.1.1.1.1.2	0.229527104959631	.	179360001	179640000	#9191FF	1	0.375
chr1	179640001	179840000	A.1.2.2.1.2.2.1.2.1.2	0.780853517877739	.	179640001	179840000	#FF4848	1	0.875
chr1	179840001	180160000	A.1.1.2.1.1.2.1.1.2.1	0.974625144175317	.	179840001	180160000	#FF0000	1	1
chr1	180160001	180440000	A.1.2.1.2.2.1.2.1.2.1.2.1	0.841983852364475	.	180160001	180440000	#FF4848	1	0.875
chr1	180440001	180840000	A.1.1.2.1.1.2.1.2.2	0.97116493656286	.	180440001	180840000	#FF0000	1	1
chr1	180840001	180920000	A.2.1.2.2.2.2.2.2.2	0.565167243367935	.	180840001	180920000	#FF9191	1	0.75
chr1	180920001	181120000	A.1.2.1.2.2.2.1.2.1	0.828143021914648	.	180920001	181120000	#FF4848	1	0.875
chr1	181120001	181400000	A.2.2.2.2.1.2.1.1.1	0.437139561707036	.	181120001	181400000	#FFDADA	1	0.625
chr1	181400001	181680000	B.1.2.2.1.1.2.2.2.2.1	0.192618223760092	.	181400001	181680000	#9191FF	1	0.375
chr1	181680001	181960000	B.2.1.1.2.1.2.2.2.1	0.118800461361015	.	181680001	181960000	#4848FF	1	0.25
chr1	181960001	182360000	A.2.2.2.2.1.2.1.2.2.2	0.431372549019608	.	181960001	182360000	#FFDADA	1	0.625
chr1	182360001	182560000	A.2.2.2.2.1.2.2.2.2	0.427912341407151	.	182360001	182560000	#FFDADA	1	0.625
chr1	182560001	182760000	A.2.1.2.2.2.2.2.1	0.567474048442907	.	182560001	182760000	#FF9191	1	0.75
chr1	182760001	183080000	A.1.2.1.2.1.1.1.2	0.862745098039216	.	182760001	183080000	#FF4848	1	0.875
chr1	183080001	183440000	A.1.2.1.2.1.1.1.1	0.863898500576701	.	183080001	183440000	#FF4848	1	0.875
chr1	183440001	183600000	A.1.2.1.2.2.2.2.1.1	0.825836216839677	.	183440001	183600000	#FF4848	1	0.875
chr1	183600001	183720000	A.1.2.2.1.2.1.1.2.2.1.1	0.799307958477509	.	183600001	183720000	#FF4848	1	0.875
chr1	183720001	184040000	A.1.2.1.2.1.1.2.2	0.859284890426759	.	183720001	184040000	#FF4848	1	0.875
chr1	184040001	184280000	A.2.2.1.1.2.2.2.1.1.2.2.1	0.530565167243368	.	184040001	184280000	#FFDADA	1	0.625
chr1	184280001	184480000	A.2.2.1.1.1.1.2.2.2	0.555940023068051	.	184280001	184480000	#FFDADA	1	0.625
chr1	184480001	184600000	A.2.2.1.1.1.2.2.1.2	0.546712802768166	.	184480001	184600000	#FFDADA	1	0.625
chr1	184600001	184760000	A.2.1.1.2.2.1.2.2.2	0.649365628604383	.	184600001	184760000	#FF9191	1	0.75
chr1	184760001	185000000	A.2.2.2.2.1.1.2.2	0.438292964244521	.	184760001	185000000	#FFDADA	1	0.625
chr1	185000001	185120000	A.1.2.2.1.2.1.2.2.2.1.2	0.785467128027682	.	185000001	185120000	#FF4848	1	0.875
chr1	185120001	185360000	A.2.1.1.2.1.1.1.1.2.1	0.671280276816609	.	185120001	185360000	#FF9191	1	0.75
chr1	185360001	185680000	A.2.2.2.1.1.2.1.2.1	0.465974625144175	.	185360001	185680000	#FFDADA	1	0.625
chr1	185680001	185880000	B.1.2.1.2.2.1.2.1.2	0.223760092272203	.	185680001	185880000	#9191FF	1	0.375
chr1	185880001	186040000	B.1.2.1.2.2.1.1.1.1.1	0.230680507497116	.	185880001	186040000	#9191FF	1	0.375
chr1	186040001	186400000	A.2.2.2.1.1.2.1.1.1.2	0.470588235294118	.	186040001	186400000	#FFDADA	1	0.625
chr1	186400001	186720000	B.1.2.1.2.2.2.1.1.2	0.215686274509804	.	186400001	186720000	#9191FF	1	0.375
chr1	186720001	187000000	B.1.2.2.1.1.2.2.2.1.2	0.193771626297578	.	186720001	187000000	#9191FF	1	0.375
chr1	187000001	187360000	B.2.2.1.2.1.1.2.2.1.1	0.0322952710495963	.	187000001	187360000	#0000FF	1	0.125
chr1	187360001	187680000	B.2.2.1.2.1.1.2.2.2	0.0299884659746251	.	187360001	187680000	#0000FF	1	0.125
chr1	187680001	188120000	B.2.2.1.2.2.1.2.2.1.2	0.0161476355247982	.	187680001	188120000	#0000FF	1	0.125
chr1	188120001	188520000	B.2.2.1.2.2.1.2.2.2	0.0149942329873126	.	188120001	188520000	#0000FF	1	0.125
chr1	188520001	188800000	B.2.1.1.2.1.2.1.2	0.124567474048443	.	188520001	188800000	#4848FF	1	0.25
chr1	188800001	189080000	B.2.1.2.2.2.2.2.1.2.2	0.063437139561707	.	188800001	189080000	#4848FF	1	0.25
chr1	189080001	189240000	B.2.1.1.2.2.1	0.114186851211073	.	189080001	189240000	#4848FF	1	0.25
chr1	189240001	189360000	B.2.1.1.2.1.2.1.1	0.125720876585928	.	189240001	189360000	#4848FF	1	0.25
chr1	189360001	189520000	B.2.1.2.2.1.2.2	0.0749711649365629	.	189360001	189520000	#4848FF	1	0.25
chr1	189520001	189680000	B.2.1.2.2.1.2.1.2.2.1	0.077277970011534	.	189520001	189680000	#4848FF	1	0.25
chr1	189680001	189840000	B.2.1.2.2.2.1.1.1	0.0738177623990773	.	189680001	189840000	#4848FF	1	0.25
chr1	189840001	190000000	B.2.1.2.2.1.2.1.1.2.1	0.0807381776239908	.	189840001	190000000	#4848FF	1	0.25
chr1	190000001	190160000	B.2.1.2.2.2.2.1.2.2	0.0668973471741638	.	190000001	190160000	#4848FF	1	0.25
chr1	190160001	190280000	B.2.1.1.2.2.2	0.113033448673587	.	190160001	190280000	#4848FF	1	0.25
chr1	190280001	190720000	B.2.2.1.2.2.1.1.1.1	0.0219146482122261	.	190280001	190720000	#0000FF	1	0.125
chr1	190720001	191000000	B.2.2.1.2.1.2.2.2.1	0.0242214532871972	.	190720001	191000000	#0000FF	1	0.125
chr1	191000001	191080000	B.2.1.1.2.1.1.1.2	0.130334486735871	.	191000001	191080000	#4848FF	1	0.25
chr1	191080001	191400000	B.2.2.1.2.2.1.2.1	0.0184544405997693	.	191080001	191400000	#0000FF	1	0.125
chr1	191400001	191600000	B.2.2.1.2.1.2.1.1	0.0288350634371396	.	191400001	191600000	#0000FF	1	0.125
chr1	191600001	191920000	B.2.2.1.2.2.1.1.1.2	0.0207612456747405	.	191600001	191920000	#0000FF	1	0.125
chr1	191920001	192440000	B.2.2.1.2.2.1.1.2	0.0196078431372549	.	191920001	192440000	#0000FF	1	0.125
chr1	192440001	192720000	A.2.2.2.1.1.1.1.2	0.476355247981546	.	192440001	192720000	#FFDADA	1	0.625
chr1	192720001	192840000	A.2.2.1.2.2.2.2.2.2	0.479815455594002	.	192720001	192840000	#FFDADA	1	0.625
chr1	192840001	193000000	A.2.2.2.2.1.2.1.1.2	0.43598615916955	.	192840001	193000000	#FFDADA	1	0.625
chr1	193000001	193120000	A.2.2.1.1.1.1.1.2.1	0.560553633217993	.	193000001	193120000	#FFDADA	1	0.625
chr1	193120001	193520000	B.1.1.2.2.1.2.2.1.1	0.313725490196078	.	193120001	193520000	#DADAFF	1	0.5
chr1	193520001	193640000	B.1.1.2.2.1.2.1.2	0.314878892733564	.	193520001	193640000	#DADAFF	1	0.5
chr1	193640001	194080000	B.2.2.1.2.1.1.1	0.0346020761245675	.	193640001	194080000	#0000FF	1	0.125
chr1	194080001	194360000	B.2.2.1.2.1.1.2.1	0.0334486735870819	.	194080001	194360000	#0000FF	1	0.125
chr1	194360001	194640000	B.2.1.2.2.1.2.1.2.2.2	0.0761245674740484	.	194360001	194640000	#4848FF	1	0.25
chr1	194640001	194760000	B.2.1.1.2.1.2.2.2.2.2.1	0.116493656286044	.	194640001	194760000	#4848FF	1	0.25
chr1	194760001	194960000	B.2.1.2.2.1.2.1.2.1	0.0784313725490196	.	194760001	194960000	#4848FF	1	0.25
chr1	194960001	195120000	B.2.1.1.2.1.2.2.2.2.1	0.117647058823529	.	194960001	195120000	#4848FF	1	0.25
chr1	195120001	195440000	B.2.2.1.2.1.1.2.2.1.2	0.0311418685121107	.	195120001	195440000	#0000FF	1	0.125
chr1	195440001	196280000	B.2.2.2.2.2.2	0.00115340253748558	.	195440001	196280000	#0000FF	1	0.125
chr1	196280001	196760000	B.2.1.2.2.1.2.1.1.2.2	0.0795847750865052	.	196280001	196760000	#4848FF	1	0.25
chr1	196760001	196880000	B.1.2.2.1.1.1.2.2.1.2	0.201845444059977	.	196760001	196880000	#9191FF	1	0.375
chr1	196880001	197080000	B.2.1.2.2.2.2.1.2.1	0.0680507497116494	.	196880001	197080000	#4848FF	1	0.25
chr1	197080001	197680000	B.1.2.1.2.2.2.2.2.1	0.211072664359862	.	197080001	197680000	#9191FF	1	0.375
chr1	197680001	198120000	B.1.2.2.1.2.1.1.2	0.18800461361015	.	197680001	198120000	#9191FF	1	0.375
chr1	198120001	198280000	A.2.2.2.1.2.1.2.1.2	0.453287197231834	.	198120001	198280000	#FFDADA	1	0.625
chr1	198280001	198800000	B.2.1.2.2.1.1.1.1.2	0.0876585928489043	.	198280001	198800000	#4848FF	1	0.25
chr1	198800001	199080000	B.1.2.2.1.2.1.2.2.2	0.182237600922722	.	198800001	199080000	#9191FF	1	0.375
chr1	199080001	199560000	B.2.2.1.2.1.2.2.2.2	0.0230680507497117	.	199080001	199560000	#0000FF	1	0.125
chr1	199560001	199920000	B.2.1.2.2.2.2.2.1.1	0.0657439446366782	.	199560001	199920000	#4848FF	1	0.25
chr1	199920001	200280000	B.1.2.1.2.2.1.1.1.2	0.228373702422145	.	199920001	200280000	#9191FF	1	0.375
chr1	200280001	200520000	A.2.2.2.1.1.2.1.1.2.1.2	0.468281430219146	.	200280001	200520000	#FFDADA	1	0.625
chr1	200520001	200760000	A.1.2.2.1.2.2.1.2.2	0.779700115340254	.	200520001	200760000	#FF4848	1	0.875
chr1	200760001	201040000	A.2.1.1.2.2.2.1.2.2	0.642445213379469	.	200760001	201040000	#FF9191	1	0.75
chr1	201040001	201120000	A.2.2.1.1.2.2.1.2.1.1.1	0.537485582468281	.	201040001	201120000	#FFDADA	1	0.625
chr1	201120001	201200000	A.2.2.1.1.1.2.1.2.1.1	0.552479815455594	.	201120001	201200000	#FFDADA	1	0.625
chr1	201200001	201400000	A.2.2.2.1.1.1.1.1.2	0.477508650519031	.	201200001	201400000	#FFDADA	1	0.625
chr1	201400001	201760000	A.1.1.2.1.2.2.2.1.2	0.95040369088812	.	201400001	201760000	#FF0000	1	1
chr1	201760001	201960000	A.1.1.2.1.2.2.2.1.1	0.951557093425606	.	201760001	201960000	#FF0000	1	1
chr1	201960001	202120000	A.1.2.2.1.1.1.1.2.1.2	0.81199538638985	.	201960001	202120000	#FF4848	1	0.875
chr1	202120001	202240000	A.1.2.2.1.2.2.1.1	0.783160322952711	.	202120001	202240000	#FF4848	1	0.875
chr1	202240001	202320000	A.2.1.2.2.2.1.2.2.1.2.1	0.575547866205306	.	202240001	202320000	#FF9191	1	0.75
chr1	202320001	202480000	A.1.2.1.2.2.1.1.2	0.846597462514418	.	202320001	202480000	#FF4848	1	0.875
chr1	202480001	202720000	A.1.2.1.2.2.1.2.1.1.1	0.845444059976932	.	202480001	202720000	#FF4848	1	0.875
chr1	202720001	202920000	A.1.1.2.1.2.1.2.2.2.2.2	0.955017301038062	.	202720001	202920000	#FF0000	1	1
chr1	202920001	203240000	A.1.2.2.1.2.1.1.2.1	0.800461361014994	.	202920001	203240000	#FF4848	1	0.875
chr1	203240001	203360000	A.1.2.1.2.2.1.2.2.1.2	0.837370242214533	.	203240001	203360000	#FF4848	1	0.875
chr1	203360001	203560000	A.1.2.2.1.1.2.1	0.806228373702422	.	203360001	203560000	#FF4848	1	0.875
chr1	203560001	203720000	A.1.1.2.2.2.1.1.1.2.2	0.933102652825836	.	203560001	203720000	#FF0000	1	1
chr1	203720001	203880000	A.1.2.2.1.1.2.2	0.805074971164937	.	203720001	203880000	#FF4848	1	0.875
chr1	203880001	204080000	A.1.2.2.1.2.2.2.2.2.1	0.771626297577855	.	203880001	204080000	#FF4848	1	0.875
chr1	204080001	204240000	A.1.2.2.1.1.1.1.2.1.1	0.813148788927336	.	204080001	204240000	#FF4848	1	0.875
chr1	204240001	204560000	A.1.1.2.1.1.1.1	0.97923875432526	.	204240001	204560000	#FF0000	1	1
chr1	204560001	204680000	A.2.1.2.2.2.2.1.1.2	0.569780853517878	.	204560001	204680000	#FF9191	1	0.75
chr1	204680001	204920000	A.1.2.1.2.1.1.2.1.1	0.86159169550173	.	204680001	204920000	#FF4848	1	0.875
chr1	204920001	205120000	A.1.2.2.1.1.1.1.1.1.2.2	0.815455594002307	.	204920001	205120000	#FF4848	1	0.875
chr1	205120001	205240000	A.1.2.2.1.1.1.1.1.1.1.2	0.817762399077278	.	205120001	205240000	#FF4848	1	0.875
chr1	205240001	205600000	A.1.1.2.1.1.2.2.1.1.2	0.968858131487889	.	205240001	205600000	#FF0000	1	1
chr1	205600001	205680000	A.1.2.2.1.1.1.2.1	0.809688581314879	.	205600001	205680000	#FF4848	1	0.875
chr1	205680001	205920000	A.1.2.1.2.2.2.1.1.2.1.1.2	0.831603229527105	.	205680001	205920000	#FF4848	1	0.875
chr1	206080001	206200000	A.2.1.2.2.2.1.2.2.1.1	0.576701268742791	.	206080001	206200000	#FF9191	1	0.75
chr1	206200001	206360000	A.2.1.1.2.1.1.2.1.2	0.662053056516724	.	206200001	206360000	#FF9191	1	0.75
chr1	206480001	206560000	A.2.1.1.1.1.1.2.1.2	0.705882352941177	.	206480001	206560000	#FF9191	1	0.75
chr1	206560001	206840000	A.1.1.2.1.1.2.2.2.2.2.1	0.964244521337947	.	206560001	206840000	#FF0000	1	1
chr1	206840001	206920000	A.1.2.2.1.1.1.2.2.2	0.807381776239908	.	206840001	206920000	#FF4848	1	0.875
chr1	206920001	207240000	A.1.1.2.1.2.2.1.2	0.952710495963091	.	206920001	207240000	#FF0000	1	1
chr1	207240001	207440000	A.2.1.1.2.1.1.1.2.2.2	0.664359861591695	.	207240001	207440000	#FF9191	1	0.75
chr1	207440001	207640000	A.1.2.1.2.2.1.2.1.2.1.2.2	0.84083044982699	.	207440001	207640000	#FF4848	1	0.875
chr1	207640001	207800000	A.2.2.1.2.1.2.2.2.2	0.506343713956171	.	207640001	207800000	#FFDADA	1	0.625
chr1	207800001	208000000	A.1.2.1.2.2.2.1.2.2	0.826989619377163	.	207800001	208000000	#FF4848	1	0.875
chr1	208000001	208120000	A.1.2.2.1.2.2.1.2.1.1	0.782006920415225	.	208000001	208120000	#FF4848	1	0.875
chr1	208120001	208440000	A.1.2.2.1.2.1.1.1.1.2	0.802768166089965	.	208120001	208440000	#FF4848	1	0.875
chr1	208440001	208720000	A.2.2.2.2.2.1.2.2.1	0.414071510957324	.	208440001	208720000	#FFDADA	1	0.625
chr1	208720001	208920000	B.1.1.1.1.2.1.1.2.1.1	0.384083044982699	.	208720001	208920000	#DADAFF	1	0.5
chr1	208920001	209000000	B.1.1.1.1.2.1.1.1.2.2	0.385236447520185	.	208920001	209000000	#DADAFF	1	0.5
chr1	209000001	209120000	A.2.2.2.2.2.1.1.2.1.1	0.420991926182238	.	209000001	209120000	#FFDADA	1	0.625
chr1	209120001	209280000	A.2.2.2.2.2.1.2.1.2	0.41522491349481	.	209120001	209280000	#FFDADA	1	0.625
chr1	209280001	209720000	A.2.2.1.2.2.2.1.1.2.1	0.491349480968858	.	209280001	209720000	#FFDADA	1	0.625
chr1	209720001	210000000	A.1.2.1.2.1.2.1.1.2	0.856978085351788	.	209720001	210000000	#FF4848	1	0.875
chr1	210000001	210320000	A.2.1.1.2.1.2.1.2	0.657439446366782	.	210000001	210320000	#FF9191	1	0.75
chr1	210320001	210520000	A.2.1.1.2.1.1.1.1.2.2.2	0.668973471741638	.	210320001	210520000	#FF9191	1	0.75
chr1	210520001	210800000	A.2.1.2.1.1.1.1.1	0.638985005767013	.	210520001	210800000	#FF9191	1	0.75
chr1	210800001	210920000	A.2.2.2.2.2.1.1.1.2.1.1	0.42560553633218	.	210800001	210920000	#FFDADA	1	0.625
chr1	210920001	211280000	B.1.1.1.1.2.1.2.1	0.380622837370242	.	210920001	211280000	#DADAFF	1	0.5
chr1	211280001	211480000	A.1.2.2.1.2.1.2.2.1.1.2.1	0.790080738177624	.	211280001	211480000	#FF4848	1	0.875
chr1	211480001	211880000	A.1.2.1.2.2.2.1.1.2.1.1.1.2	0.83275663206459	.	211480001	211880000	#FF4848	1	0.875
chr1	211880001	212120000	A.1.2.1.2.2.1.2.2.2	0.836216839677047	.	211880001	212120000	#FF4848	1	0.875
chr1	212120001	212280000	A.1.2.1.2.2.1.2.1.1.2	0.844290657439446	.	212120001	212280000	#FF4848	1	0.875
chr1	212280001	212480000	A.2.1.1.2.1.1.2.2.1	0.660899653979239	.	212280001	212480000	#FF9191	1	0.75
chr1	212480001	212640000	A.1.2.1.2.1.2.1.2.2.2.1	0.853517877739331	.	212480001	212640000	#FF4848	1	0.875
chr1	212640001	213040000	A.1.1.2.1.2.1.2.2.2.1	0.957324106113033	.	212640001	213040000	#FF0000	1	1
chr1	213040001	213200000	A.1.2.2.1.2.1.1.1.1.1	0.803921568627451	.	213040001	213200000	#FF4848	1	0.875
chr1	213200001	213720000	A.2.2.2.1.1.2.1.1.2.1.1	0.469434832756632	.	213200001	213720000	#FFDADA	1	0.625
chr1	213720001	214080000	B.1.2.1.2.1.1.1.1.1	0.242214532871972	.	213720001	214080000	#9191FF	1	0.375
chr1	214080001	214520000	B.1.1.1.1.2.1.1.1.2.1.1	0.387543252595156	.	214080001	214520000	#DADAFF	1	0.5
chr1	214520001	214800000	B.1.2.1.2.2.1.1.2.1	0.22722029988466	.	214520001	214800000	#9191FF	1	0.375
chr1	214800001	215200000	B.2.2.1.2.2.1.2.2.1.1	0.0173010380622837	.	214800001	215200000	#0000FF	1	0.125
chr1	215200001	215320000	B.1.2.2.1.1.2.2.2.2.2	0.191464821222607	.	215200001	215320000	#9191FF	1	0.375
chr1	215320001	215400000	B.1.2.2.1.2.2.1	0.181084198385236	.	215320001	215400000	#9191FF	1	0.375
chr1	215400001	215680000	B.2.1.2.2.2.2.2.2	0.0622837370242214	.	215400001	215680000	#4848FF	1	0.25
chr1	215680001	216160000	B.1.2.1.2.1.1.1.2.2	0.238754325259516	.	215680001	216160000	#9191FF	1	0.375
chr1	216160001	216360000	B.1.2.1.2.1.1.2.2	0.235294117647059	.	216160001	216360000	#9191FF	1	0.375
chr1	216360001	216600000	B.1.2.1.2.1.1.1.1.2	0.241061130334487	.	216360001	216600000	#9191FF	1	0.375
chr1	216600001	216880000	B.1.1.1.1.2.1.1.1.1.1.2	0.389850057670127	.	216600001	216880000	#DADAFF	1	0.5
chr1	216880001	217160000	B.1.2.1.2.2.1.2.2.2.1	0.220299884659746	.	216880001	217160000	#9191FF	1	0.375
chr1	217160001	217800000	B.1.2.2.1.1.2.2.2.1.1	0.194925028835063	.	217160001	217800000	#9191FF	1	0.375
chr1	217800001	218080000	B.1.2.2.1.1.2.1.2	0.19838523644752	.	217800001	218080000	#9191FF	1	0.375
chr1	218080001	218440000	B.2.1.2.2.1.2.1.1.1.2	0.0818915801614764	.	218080001	218440000	#4848FF	1	0.25
chr1	218440001	218760000	B.1.2.2.1.2.1.2.2.1	0.183391003460208	.	218440001	218760000	#9191FF	1	0.375
chr1	218760001	218880000	B.2.1.1.2.1.1.1.1	0.131487889273356	.	218760001	218880000	#4848FF	1	0.25
chr1	218880001	219320000	B.2.1.1.2.1.2.2.1.2.1	0.121107266435986	.	218880001	219320000	#4848FF	1	0.25
chr1	219320001	219440000	B.1.1.2.2.1.2.2.2	0.311418685121107	.	219320001	219440000	#DADAFF	1	0.5
chr1	219440001	219680000	B.1.2.1.2.2.2.2.2.2.1	0.209919261822376	.	219440001	219680000	#9191FF	1	0.375
chr1	219680001	220120000	B.2.1.2.2.2.2.1.1.1	0.0703575547866205	.	219680001	220120000	#4848FF	1	0.25
chr1	220120001	220720000	A.1.1.2.1.2.1.1.1	0.961937716262976	.	220120001	220720000	#FF0000	1	1
chr1	220720001	220960000	A.2.1.1.2.2.2.1.1.2	0.647058823529412	.	220720001	220960000	#FF9191	1	0.75
chr1	220960001	221160000	B.1.1.2.2.2.1.1.1	0.310265282583622	.	220960001	221160000	#DADAFF	1	0.5
chr1	221160001	221360000	B.1.2.1.2.2.2.2.1	0.212226066897347	.	221160001	221360000	#9191FF	1	0.375
chr1	221360001	221600000	B.1.1.2.2.2.1.1.2	0.309111880046136	.	221360001	221600000	#DADAFF	1	0.5
chr1	221600001	221840000	B.1.1.1.2.2.2.1.1	0.354094579008074	.	221600001	221840000	#DADAFF	1	0.5
chr1	221840001	221960000	A.2.2.2.1.1.1.2.1	0.47520184544406	.	221840001	221960000	#FFDADA	1	0.625
chr1	221960001	222480000	A.2.2.2.1.1.2.1.1.1.1	0.471741637831603	.	221960001	222480000	#FFDADA	1	0.625
chr1	222480001	222640000	A.2.2.1.1.2.2.2.1.1.2.2.2	0.529411764705882	.	222480001	222640000	#FFDADA	1	0.625
chr1	222640001	222760000	A.2.2.1.1.1.2.2.2	0.545559400230681	.	222640001	222760000	#FFDADA	1	0.625
chr1	222760001	223080000	A.1.2.1.2.1.2.1.1.1	0.858131487889273	.	222760001	223080000	#FF4848	1	0.875
chr1	223080001	223520000	A.1.2.1.2.2.2.2.1.2.2	0.823529411764706	.	223080001	223520000	#FF4848	1	0.875
chr1	223520001	223640000	A.2.2.1.1.2.2.1.1.2	0.538638985005767	.	223520001	223640000	#FFDADA	1	0.625
chr1	223640001	223760000	A.2.1.1.2.1.2.2.2	0.655132641291811	.	223640001	223760000	#FF9191	1	0.75
chr1	223800001	223880000	A.2.1.1.2.1.2.2.2	0.655132641291811	.	223800001	223880000	#FF9191	1	0.75
chr1	223880001	224120000	A.1.2.1.2.2.2.1.1.1	0.835063437139562	.	223880001	224120000	#FF4848	1	0.875
chr1	224120001	224640000	A.1.1.2.1.1.2.1.1.1	0.975778546712803	.	224120001	224640000	#FF0000	1	1
chr1	224640001	224840000	A.2.2.1.2.2.1.2.1.1.2.2	0.4959630911188	.	224640001	224840000	#FFDADA	1	0.625
chr1	224840001	225160000	B.1.1.1.2.2.2.1.2	0.352941176470588	.	224840001	225160000	#DADAFF	1	0.5
chr1	225160001	225280000	B.1.1.2.2.2.1.2.1.2	0.306805074971165	.	225160001	225280000	#DADAFF	1	0.5
chr1	225280001	225560000	B.1.2.2.1.2.1.1.1.1	0.190311418685121	.	225280001	225560000	#9191FF	1	0.375
chr1	225560001	225760000	A.2.1.2.2.1.2.2.1.1.2	0.58477508650519	.	225560001	225760000	#FF9191	1	0.75
chr1	225760001	225920000	A.1.2.2.1.2.2.2.2.1	0.77277970011534	.	225760001	225920000	#FF4848	1	0.875
chr1	225920001	226240000	A.1.2.1.2.2.2.2.1.2.1	0.824682814302191	.	225920001	226240000	#FF4848	1	0.875
chr1	226240001	226440000	A.1.1.2.1.2.1.2.2.2.2.1	0.956170703575548	.	226240001	226440000	#FF0000	1	1
chr1	226440001	226800000	A.2.1.2.2.1.2.2.1.1.1.1	0.587081891580161	.	226440001	226800000	#FF9191	1	0.75
chr1	226800001	227040000	A.2.2.2.2.1.1.1.1.1.2	0.444059976931949	.	226800001	227040000	#FFDADA	1	0.625
chr1	227040001	227440000	A.1.2.1.2.1.1.2.1.2	0.860438292964245	.	227040001	227440000	#FF4848	1	0.875
chr1	227440001	227720000	A.1.2.2.1.2.1.1.2.2.2.2.1	0.794694348327566	.	227440001	227720000	#FF4848	1	0.875
chr1	227720001	227840000	A.2.2.2.2.1.2.2.2.1	0.429065743944637	.	227720001	227840000	#FFDADA	1	0.625
chr1	227840001	228240000	A.2.2.1.1.2.2.2.2.2	0.522491349480969	.	227840001	228240000	#FFDADA	1	0.625
chr1	228240001	228400000	A.2.1.2.2.1.2.2.1.1.1.2	0.585928489042676	.	228240001	228400000	#FF9191	1	0.75
chr1	228400001	228760000	A.2.2.2.2.1.2.1.2.1.1	0.434832756632065	.	228400001	228760000	#FFDADA	1	0.625
chr1	228760001	228960000	A.2.2.2.2.1.1.1.1.1.1	0.445213379469435	.	228760001	228960000	#FFDADA	1	0.625
chr1	228960001	229320000	A.2.2.2.2.1.2.1.2.2.1	0.432525951557093	.	228960001	229320000	#FFDADA	1	0.625
chr1	229320001	229400000	A.2.2.2.2.1.2.1.2.1.2	0.433679354094579	.	229320001	229400000	#FFDADA	1	0.625
chr1	229400001	229840000	A.1.2.1.2.1.2.1.2.1	0.855824682814302	.	229400001	229840000	#FF4848	1	0.875
chr1	229840001	230200000	A.2.1.2.1.2.1.1.1	0.618223760092272	.	229840001	230200000	#FF9191	1	0.75
chr1	230200001	230320000	A.2.1.2.2.1.2.1.2	0.588235294117647	.	230200001	230320000	#FF9191	1	0.75
chr1	230320001	230800000	A.1.2.2.1.2.2.2.2.2.2	0.770472895040369	.	230320001	230800000	#FF4848	1	0.875
chr1	230800001	231000000	A.1.2.1.2.2.1.2.1.2.2	0.839677047289504	.	230800001	231000000	#FF4848	1	0.875
chr1	231000001	231080000	A.2.1.1.2.1.1.1.1.2.2.1	0.670126874279123	.	231000001	231080000	#FF9191	1	0.75
chr1	231080001	231440000	A.1.2.2.1.1.1.2.2.1	0.808535178777393	.	231080001	231440000	#FF4848	1	0.875
chr1	231440001	231760000	A.1.2.1.2.1.2.1.2.2.2.2.2	0.85121107266436	.	231440001	231760000	#FF4848	1	0.875
chr1	231760001	231960000	A.2.2.2.2.1.1.1.2.1	0.441753171856978	.	231760001	231960000	#FFDADA	1	0.625
chr1	231960001	232160000	A.2.2.2.2.1.1.1.1.2	0.442906574394464	.	231960001	232160000	#FFDADA	1	0.625
chr1	232160001	232600000	A.2.2.1.2.2.1.1.2.1.1	0.5040369088812	.	232160001	232600000	#FFDADA	1	0.625
chr1	232600001	232880000	A.2.1.1.2.1.1.1.1.1	0.672433679354095	.	232600001	232880000	#FF9191	1	0.75
chr1	232880001	233440000	A.1.2.2.1.2.1.2.2.1.2	0.787773933102653	.	232880001	233440000	#FF4848	1	0.875
chr1	233440001	233760000	A.2.1.2.2.2.1.1.1	0.581314878892734	.	233440001	233760000	#FF9191	1	0.75
chr1	233760001	233880000	A.2.1.2.2.2.2.1.1.1.2	0.570934256055363	.	233760001	233880000	#FF9191	1	0.75
chr1	233880001	234080000	A.2.2.2.2.2.1.1.1.2.1.2	0.424452133794694	.	233880001	234080000	#FFDADA	1	0.625
chr1	234080001	234280000	A.2.2.1.2.2.1.1.2.2.1.2	0.500576701268743	.	234080001	234280000	#FFDADA	1	0.625
chr1	234280001	234600000	A.1.2.2.1.2.1.2.2.1.1.2.2	0.788927335640138	.	234280001	234600000	#FF4848	1	0.875
chr1	234600001	234840000	A.1.1.2.1.2.2.1.1	0.953863898500577	.	234600001	234840000	#FF0000	1	1
chr1	234840001	234960000	A.1.2.2.1.1.1.1.1.1.2.1	0.816608996539792	.	234840001	234960000	#FF4848	1	0.875
chr1	234960001	235200000	A.1.1.2.1.1.1.2.1	0.978085351787774	.	234960001	235200000	#FF0000	1	1
chr1	235240001	235320000	A.1.1.2.1.1.1.2.1	0.978085351787774	.	235240001	235320000	#FF0000	1	1
chr1	235320001	235640000	A.1.1.1.2.2.2.1.1	0.983852364475202	.	235320001	235640000	#FF0000	1	1
chr1	235640001	235960000	A.1.1.2.1.1.2.2.2.1	0.966551326412918	.	235640001	235960000	#FF0000	1	1
chr1	235960001	236160000	A.1.2.1.2.1.2.1.2.2.2.2.1	0.852364475201845	.	235960001	236160000	#FF4848	1	0.875
chr1	236160001	236400000	A.2.1.1.2.1.1.2.2.2	0.659746251441753	.	236160001	236400000	#FF9191	1	0.75
chr1	236400001	236480000	A.1.2.2.1.2.2.2.1.2.2	0.773933102652826	.	236400001	236480000	#FF4848	1	0.875
chr1	236480001	237080000	A.1.2.2.1.2.1.2.2.1.1.1	0.79123414071511	.	236480001	237080000	#FF4848	1	0.875
chr1	237080001	237360000	B.1.1.2.2.1.1.2.1.2.1	0.319492502883506	.	237080001	237360000	#DADAFF	1	0.5
chr1	237360001	237440000	A.2.2.2.2.2.1.2.2.2.2	0.411764705882353	.	237360001	237440000	#FFDADA	1	0.625
chr1	237440001	237560000	B.1.1.2.2.1.1.2.1.1	0.320645905420992	.	237440001	237560000	#DADAFF	1	0.5
chr1	237560001	237720000	B.1.2.1.2.2.1.2.1.1	0.224913494809689	.	237560001	237720000	#9191FF	1	0.375
chr1	237720001	237960000	B.1.2.2.1.1.2.2.1.1	0.197231833910035	.	237720001	237960000	#9191FF	1	0.375
chr1	237960001	238200000	A.2.2.2.2.2.1.2.1.1	0.416378316032295	.	237960001	238200000	#FFDADA	1	0.625
chr1	238200001	238280000	B.1.1.2.2.1.2.1.1	0.31603229527105	.	238200001	238280000	#DADAFF	1	0.5
chr1	238280001	238680000	B.1.2.1.2.1.1.2.1.2	0.236447520184544	.	238280001	238680000	#9191FF	1	0.375
chr1	238680001	238840000	B.1.2.1.2.1.1.2.1.1	0.23760092272203	.	238680001	238840000	#9191FF	1	0.375
chr1	238840001	239000000	B.1.2.1.2.1.2.2.2	0.231833910034602	.	238840001	239000000	#9191FF	1	0.375
chr1	239000001	239200000	B.1.2.2.1.1.2.1.1	0.199538638985006	.	239000001	239200000	#9191FF	1	0.375
chr1	239200001	239520000	B.1.2.2.1.1.2.2.1.2	0.196078431372549	.	239200001	239520000	#9191FF	1	0.375
chr1	239520001	239720000	B.1.1.2.2.1.1.2.1.2.2	0.318339100346021	.	239520001	239720000	#DADAFF	1	0.5
chr1	239720001	240160000	B.1.2.1.2.1.1.1.2.1	0.239907727797001	.	239720001	240160000	#9191FF	1	0.375
chr1	240160001	240480000	A.2.2.1.2.2.1.2.2	0.493656286043829	.	240160001	240480000	#FFDADA	1	0.625
chr1	240480001	240960000	A.2.2.2.1.1.2.2	0.463667820069204	.	240480001	240960000	#FFDADA	1	0.625
chr1	240960001	241360000	B.1.1.1.1.2.1.1.1.2.1.2	0.38638985005767	.	240960001	241360000	#DADAFF	1	0.5
chr1	241360001	241440000	B.1.1.1.1.2.1.1.2.2	0.381776239907728	.	241360001	241440000	#DADAFF	1	0.5
chr1	241440001	241800000	B.1.1.1.1.2.1.1.1.1.1.1.2	0.391003460207612	.	241440001	241800000	#DADAFF	1	0.5
chr1	241800001	242280000	B.2.1.2.2.1.1.1.2	0.0865051903114187	.	241800001	242280000	#4848FF	1	0.25
chr1	242280001	242440000	B.2.1.2.2.1.2.1.1.1.1	0.0830449826989619	.	242280001	242440000	#4848FF	1	0.25
chr1	242440001	242560000	B.2.1.1.2.1.1.2.1.1	0.129181084198385	.	242440001	242560000	#4848FF	1	0.25
chr1	242560001	242760000	B.2.1.2.2.2.1.2	0.0715109573241061	.	242560001	242760000	#4848FF	1	0.25
chr1	242760001	243280000	B.2.2.1.2.1.2.2.1.1	0.0265282583621684	.	242760001	243280000	#0000FF	1	0.125
chr1	243280001	243440000	A.2.1.2.1.1.1.1.2.1.2.2	0.635524798154556	.	243280001	243440000	#FF9191	1	0.75
chr1	243440001	243880000	A.1.1.2.1.2.1.1.2	0.96078431372549	.	243440001	243880000	#FF0000	1	1
chr1	243880001	244000000	A.1.2.2.1.2.2.2.1.2.1	0.775086505190311	.	243880001	244000000	#FF4848	1	0.875
chr1	244000001	244760000	A.2.1.2.1.2.1.2.2	0.61361014994233	.	244000001	244760000	#FF9191	1	0.75
chr1	244760001	245000000	A.2.1.2.1.2.1.2.1	0.614763552479815	.	244760001	245000000	#FF9191	1	0.75
chr1	245000001	245200000	A.1.2.2.1.2.1.2.1	0.792387543252595	.	245000001	245200000	#FF4848	1	0.875
chr1	245200001	245360000	A.2.1.1.2.1.1.1.2.1.1	0.667820069204152	.	245200001	245360000	#FF9191	1	0.75
chr1	245360001	245640000	A.2.1.2.1.2.1.1.2.1	0.617070357554787	.	245360001	245640000	#FF9191	1	0.75
chr1	245640001	245960000	A.2.2.1.1.1.2.1.2.1.2	0.551326412918108	.	245640001	245960000	#FFDADA	1	0.625
chr1	245960001	246440000	A.1.2.1.2.2.2.2.2.2.1	0.821222606689735	.	245960001	246440000	#FF4848	1	0.875
chr1	246440001	246680000	A.2.1.1.2.2.1.2.1.1	0.65282583621684	.	246440001	246680000	#FF9191	1	0.75
chr1	246680001	246920000	A.1.2.1.2.1.2.1.2.2.1	0.854671280276817	.	246680001	246920000	#FF4848	1	0.875
chr1	246920001	247120000	A.2.2.1.1.1.1.1.2.2	0.559400230680507	.	246920001	247120000	#FFDADA	1	0.625
chr1	247120001	247360000	B.1.1.1.2.2.1.1.2	0.357554786620531	.	247120001	247360000	#DADAFF	1	0.5
chr1	247360001	247560000	B.1.2.2.1.1.1.1.2	0.206459054209919	.	247360001	247560000	#9191FF	1	0.375
chr1	247560001	247720000	B.2.1.1.2.1.2.2.1.2.2	0.119953863898501	.	247560001	247720000	#4848FF	1	0.25
chr1	247720001	248160000	B.2.2.2.2.1.1.2.2	0.00461361014994233	.	247720001	248160000	#0000FF	1	0.125
chr1	248160001	248360000	B.2.2.2.2.1.1.1	0.0069204152249135	.	248160001	248360000	#0000FF	1	0.125
chr1	248360001	248760000	B.2.2.2.2.2.1	0.00230680507497117	.	248360001	248760000	#0000FF	1	0.125
chr1	248760001	248920000	B.1.2.2.1.1.1.2.1	0.205305651672434	.	248760001	248920000	#9191FF	1	0.375
chr1	249040001	249120000	B.1.2.2.1.1.1.2.1	0.205305651672434	.	249040001	249120000	#9191FF	1	0.375
chr1	249120001	249240000	A.2.1.2.1.1.1.1.2.1.2.1	0.636678200692042	.	249120001	249240000	#FF9191	1	0.75
chr2	1	640000	B.1.2.1.2.2.1.2.1.2	0.329741379310345	.	1	640000	#9191FF	1	0.375
chr2	640001	960000	B.1.1.1.2.2.2.2.2.1.1	0.489224137931034	.	640001	960000	#DADAFF	1	0.5
chr2	960001	1080000	B.1.2.1.1.1.2.1	0.392241379310345	.	960001	1080000	#9191FF	1	0.375
chr2	1080001	1240000	B.1.1.2.2.2.1.1.2.2.2	0.426724137931034	.	1080001	1240000	#DADAFF	1	0.5
chr2	1240001	1640000	B.1.2.1.1.1.2.2.2.2	0.387931034482759	.	1240001	1640000	#9191FF	1	0.375
chr2	1640001	2120000	A.2.2.2.2.2.1.2.2.2	0.55926724137931	.	1640001	2120000	#FFDADA	1	0.625
chr2	2120001	2560000	B.1.2.1.1.1.1.1.2.2.2	0.405172413793103	.	2120001	2560000	#9191FF	1	0.375
chr2	2560001	2920000	B.2.1.1.2.1.1.1.1	0.173491379310345	.	2560001	2920000	#4848FF	1	0.25
chr2	2920001	3320000	B.1.1.1.1.2.1.1.1.2	0.539870689655172	.	2920001	3320000	#DADAFF	1	0.5
chr2	3320001	3480000	A.2.1.1.2.2.1.1.2.2.1.1	0.714439655172414	.	3320001	3480000	#FF9191	1	0.75
chr2	3480001	3520000	A.2.1.1.2.2.1.1.1.2.2	0.716594827586207	.	3480001	3520000	#FF9191	1	0.75
chr2	3560001	3640000	A.2.1.1.2.2.1.1.1.2.2	0.716594827586207	.	3560001	3640000	#FF9191	1	0.75
chr2	3640001	4320000	B.1.2.2.2.2.2.1.2.1	0.243534482758621	.	3640001	4320000	#9191FF	1	0.375
chr2	4320001	4400000	B.1.2.2.2.2.2.1.2.2.1.2	0.241379310344828	.	4320001	4400000	#9191FF	1	0.375
chr2	4400001	4480000	B.1.2.1.1.2.2.2.1.1	0.368534482758621	.	4400001	4480000	#9191FF	1	0.375
chr2	4480001	4640000	B.2.1.1.2.2.2.2.1.2	0.147629310344828	.	4480001	4640000	#4848FF	1	0.25
chr2	4640001	4960000	B.2.2.1.1.1.2.1.2.1	0.0808189655172414	.	4640001	4960000	#0000FF	1	0.125
chr2	4960001	5040000	B.2.1.1.2.1.1.1.2	0.172413793103448	.	4960001	5040000	#4848FF	1	0.25
chr2	5120001	5200000	B.2.1.1.2.1.1.1.2	0.172413793103448	.	5120001	5200000	#4848FF	1	0.25
chr2	5200001	5680000	B.2.1.1.2.1.1.2.1	0.171336206896552	.	5200001	5680000	#4848FF	1	0.25
chr2	5680001	5800000	B.1.2.2.2.2.2.1.2.2.2.2	0.239224137931034	.	5680001	5800000	#9191FF	1	0.375
chr2	5800001	6000000	B.1.2.2.2.2.2.1.2.2.2.1	0.240301724137931	.	5800001	6000000	#9191FF	1	0.375
chr2	6000001	6120000	B.1.2.2.2.1.1.1.1.2.2	0.273706896551724	.	6000001	6120000	#9191FF	1	0.375
chr2	6120001	6320000	B.1.2.2.2.1.1.2.1.1	0.268318965517241	.	6120001	6320000	#9191FF	1	0.375
chr2	6320001	6520000	B.1.2.2.2.1.1.1.1.2.1	0.274784482758621	.	6320001	6520000	#9191FF	1	0.375
chr2	6520001	6640000	B.1.1.2.2.2.1.1.1.2.1	0.432112068965517	.	6520001	6640000	#DADAFF	1	0.5
chr2	6640001	7040000	B.1.1.1.1.1.2.1.1.2	0.544181034482759	.	6640001	7040000	#DADAFF	1	0.5
chr2	7040001	7480000	B.1.1.2.2.2.1.2.1.2.2	0.422413793103448	.	7040001	7480000	#DADAFF	1	0.5
chr2	7480001	7640000	B.1.2.1.1.1.1.1.2.2.1.2	0.40625	.	7480001	7640000	#9191FF	1	0.375
chr2	7640001	8040000	B.1.2.2.2.1.1.2.2.2	0.265086206896552	.	7640001	8040000	#9191FF	1	0.375
chr2	8040001	8240000	B.1.2.2.2.1.1.1.1.1	0.275862068965517	.	8040001	8240000	#9191FF	1	0.375
chr2	8240001	8400000	B.1.1.2.2.2.1.2.2	0.421336206896552	.	8240001	8400000	#DADAFF	1	0.5
chr2	8400001	8680000	B.1.1.1.1.1.2.1.1.1.2	0.545258620689655	.	8400001	8680000	#DADAFF	1	0.5
chr2	8680001	8920000	A.2.1.2.1.1.2.2.2.2.2	0.69073275862069	.	8680001	8920000	#FF9191	1	0.75
chr2	8920001	9560000	A.1.1.2.1.1.2.1.2.2	0.973060344827586	.	8920001	9560000	#FF0000	1	1
chr2	9560001	10240000	A.1.1.1.1.1.1	1	.	9560001	10240000	#FF0000	1	1
chr2	10240001	10480000	A.2.1.2.2.2.2.1.2	0.654094827586207	.	10240001	10480000	#FF9191	1	0.75
chr2	10480001	10840000	A.1.2.2.1.1.2.2.1.1.2	0.824353448275862	.	10480001	10840000	#FF4848	1	0.875
chr2	10840001	11000000	A.2.1.1.2.2.1.1.1.2.1	0.717672413793103	.	10840001	11000000	#FF9191	1	0.75
chr2	11000001	11400000	A.1.2.1.1.2.2.2.1.2	0.889008620689655	.	11000001	11400000	#FF4848	1	0.875
chr2	11400001	11480000	A.1.2.1.2.2.1.2.1.2.2	0.855603448275862	.	11400001	11480000	#FF4848	1	0.875
chr2	11480001	11560000	A.2.1.1.2.1.2.2.1.2.1	0.723060344827586	.	11480001	11560000	#FF9191	1	0.75
chr2	11560001	11800000	A.1.2.2.1.1.2.1.1.1.2.1	0.830818965517241	.	11560001	11800000	#FF4848	1	0.875
chr2	11800001	12400000	A.2.1.1.2.2.2.1.1	0.706896551724138	.	11800001	12400000	#FF9191	1	0.75
chr2	12400001	12560000	A.2.2.2.2.2.1.2.2.1	0.560344827586207	.	12400001	12560000	#FFDADA	1	0.625
chr2	12560001	12880000	B.1.1.1.2.1.1.2.1.2.2	0.520474137931034	.	12560001	12880000	#DADAFF	1	0.5
chr2	12880001	13160000	B.1.1.2.2.1.1.1.1	0.449353448275862	.	12880001	13160000	#DADAFF	1	0.5
chr2	13160001	13560000	B.2.1.1.2.2.2.2.2.2.2	0.144396551724138	.	13160001	13560000	#4848FF	1	0.25
chr2	13560001	13680000	B.1.2.1.2.2.2.2.2.1.2.1	0.322198275862069	.	13560001	13680000	#9191FF	1	0.375
chr2	13680001	13840000	B.1.2.1.2.1.1.1.2	0.358836206896552	.	13680001	13840000	#9191FF	1	0.375
chr2	13840001	14240000	B.1.2.2.2.2.1.2.1.1.2	0.248922413793103	.	13840001	14240000	#9191FF	1	0.375
chr2	14240001	14520000	B.2.1.1.2.1.2.2.1	0.163793103448276	.	14240001	14520000	#4848FF	1	0.25
chr2	14520001	14720000	B.1.2.2.2.1.1.1.2.2.2.1	0.270474137931034	.	14520001	14720000	#9191FF	1	0.375
chr2	14720001	14920000	B.1.1.2.1.1.2.1.2.2	0.473060344827586	.	14720001	14920000	#DADAFF	1	0.5
chr2	14920001	15040000	B.1.2.1.1.1.1.2.2.1.1.1	0.399784482758621	.	14920001	15040000	#9191FF	1	0.375
chr2	15040001	15240000	B.1.1.2.2.1.2.1.1.2.1	0.443965517241379	.	15040001	15240000	#DADAFF	1	0.5
chr2	15240001	15560000	A.2.2.2.1.2.2.2.1.1	0.580818965517241	.	15240001	15560000	#FFDADA	1	0.625
chr2	15560001	15760000	A.2.2.1.1.2.2	0.633620689655172	.	15560001	15760000	#FFDADA	1	0.625
chr2	15760001	16000000	B.1.1.1.1.2.2.2.1.2	0.532327586206897	.	15760001	16000000	#DADAFF	1	0.5
chr2	16000001	16200000	B.1.1.2.2.1.2.2.1.2.2.2	0.435344827586207	.	16000001	16200000	#DADAFF	1	0.5
chr2	16200001	16280000	B.1.2.1.1.2.2.2.2.1	0.365301724137931	.	16200001	16280000	#9191FF	1	0.375
chr2	16320001	16600000	B.1.1.2.2.1.2.2.1.2.2.1	0.436422413793103	.	16320001	16600000	#DADAFF	1	0.5
chr2	16600001	17280000	B.1.1.2.2.2.1.2.1.1.1	0.425646551724138	.	16600001	17280000	#DADAFF	1	0.5
chr2	17280001	17560000	B.1.1.1.1.2.1.2.2	0.536637931034483	.	17280001	17560000	#DADAFF	1	0.5
chr2	17560001	17880000	B.1.1.2.1.1.2.2	0.47198275862069	.	17560001	17880000	#DADAFF	1	0.5
chr2	17880001	18360000	B.1.2.2.2.1.2.2.1.2.1.2.1.1	0.259698275862069	.	17880001	18360000	#9191FF	1	0.375
chr2	18360001	18640000	B.1.2.2.2.2.2.2.2.1	0.235991379310345	.	18360001	18640000	#9191FF	1	0.375
chr2	18640001	18840000	A.2.2.2.2.2.2.2.1	0.556034482758621	.	18640001	18840000	#FFDADA	1	0.625
chr2	18840001	19240000	B.1.1.2.1.2.1.1.2.2	0.46551724137931	.	18840001	19240000	#DADAFF	1	0.5
chr2	19240001	19560000	B.1.1.2.1.2.2.2.1.2.2.1	0.452586206896552	.	19240001	19560000	#DADAFF	1	0.5
chr2	19560001	19760000	B.1.2.1.1.1.1.2.2.2.2.2	0.393318965517241	.	19560001	19760000	#9191FF	1	0.375
chr2	19760001	19880000	B.1.2.1.2.2.1.1.1.2	0.337284482758621	.	19760001	19880000	#9191FF	1	0.375
chr2	19880001	20120000	B.1.2.1.2.2.1.1.2.1.2	0.334051724137931	.	19880001	20120000	#9191FF	1	0.375
chr2	20120001	20440000	A.2.1.1.2.2.1.2.1.2	0.710129310344828	.	20120001	20440000	#FF9191	1	0.75
chr2	20440001	20840000	A.2.1.1.2.2.1.1.1.1	0.71875	.	20440001	20840000	#FF9191	1	0.75
chr2	20840001	21000000	B.1.1.1.1.1.1.1.1.1.1	0.553879310344828	.	20840001	21000000	#DADAFF	1	0.5
chr2	21000001	21080000	B.1.2.1.1.1.1.2.1.1	0.404094827586207	.	21000001	21080000	#9191FF	1	0.375
chr2	21080001	21200000	B.1.2.1.2.2.1.1.2.1.1.1	0.336206896551724	.	21080001	21200000	#9191FF	1	0.375
chr2	21200001	21280000	B.1.2.1.2.2.2.1.2	0.326508620689655	.	21200001	21280000	#9191FF	1	0.375
chr2	21280001	21400000	B.1.1.2.2.2.1.2.1.1.2	0.424568965517241	.	21280001	21400000	#DADAFF	1	0.5
chr2	21400001	21480000	B.1.2.1.2.2.1.1.1.1	0.338362068965517	.	21400001	21480000	#9191FF	1	0.375
chr2	21480001	21800000	B.1.2.2.2.1.2.2.1.2.2	0.256465517241379	.	21480001	21800000	#9191FF	1	0.375
chr2	21800001	21920000	B.1.2.2.1.2.2.2.1.1	0.280172413793103	.	21800001	21920000	#9191FF	1	0.375
chr2	21920001	22120000	B.1.2.2.2.1.2.2.1.2.1.2.2	0.257543103448276	.	21920001	22120000	#9191FF	1	0.375
chr2	22120001	22520000	B.2.1.1.2.2.1.1.1	0.161637931034483	.	22120001	22520000	#4848FF	1	0.25
chr2	22520001	22600000	B.1.2.1.2.2.1.1.2.1.1.2	0.335129310344828	.	22520001	22600000	#9191FF	1	0.375
chr2	22600001	23280000	B.1.2.2.2.1.2.2.1.2.1.1	0.260775862068966	.	22600001	23280000	#9191FF	1	0.375
chr2	23280001	23400000	B.1.1.2.2.2.1.2.1.2.1	0.423491379310345	.	23280001	23400000	#DADAFF	1	0.5
chr2	23400001	23600000	B.1.1.2.2.2.1.1.2.2.1	0.427801724137931	.	23400001	23600000	#DADAFF	1	0.5
chr2	23600001	24000000	A.1.2.1.2.2.2.2.2.1.1	0.84051724137931	.	23600001	24000000	#FF4848	1	0.875
chr2	24000001	24440000	A.1.1.2.1.1.1.1.1.1	0.981681034482759	.	24000001	24440000	#FF0000	1	1
chr2	24440001	24640000	A.1.2.1.2.2.1.2.1.1	0.857758620689655	.	24440001	24640000	#FF4848	1	0.875
chr2	24640001	24800000	A.1.2.2.1.2.1.1.2.1.2	0.811422413793103	.	24640001	24800000	#FF4848	1	0.875
chr2	24800001	24960000	A.1.2.2.1.1.2.1.2.2	0.826508620689655	.	24800001	24960000	#FF4848	1	0.875
chr2	24960001	25160000	A.1.2.2.1.2.2.2.2.2	0.799568965517241	.	24960001	25160000	#FF4848	1	0.875
chr2	25160001	25440000	A.1.2.1.1.1.1.2.2.2.2	0.911637931034483	.	25160001	25440000	#FF4848	1	0.875
chr2	25440001	25560000	A.1.2.2.1.2.2.2.1	0.801724137931034	.	25440001	25560000	#FF4848	1	0.875
chr2	25560001	25880000	A.1.1.2.2.1.2.1.1	0.947198275862069	.	25560001	25880000	#FF0000	1	1
chr2	25880001	25960000	A.2.1.2.2.1.1.2.1.1	0.675646551724138	.	25880001	25960000	#FF9191	1	0.75
chr2	25960001	26240000	A.1.1.2.2.1.1.1.2.2	0.953663793103448	.	25960001	26240000	#FF0000	1	1
chr2	26240001	26360000	A.2.1.1.2.1.2.1.2.1	0.726293103448276	.	26240001	26360000	#FF9191	1	0.75
chr2	26360001	26640000	A.1.2.1.1.1.2.2.1.1	0.907327586206897	.	26360001	26640000	#FF4848	1	0.875
chr2	26640001	26720000	A.2.2.1.2.2.1.2.2.2	0.613146551724138	.	26640001	26720000	#FFDADA	1	0.625
chr2	26720001	27200000	A.1.1.2.2.1.1.2.2.1.1	0.950431034482759	.	26720001	27200000	#FF0000	1	1
chr2	27200001	27280000	A.2.1.2.2.1.2.1.1.1	0.672413793103448	.	27200001	27280000	#FF9191	1	0.75
chr2	27280001	27560000	A.1.2.2.1.2.1.2.1.1.1	0.80926724137931	.	27280001	27560000	#FF4848	1	0.875
chr2	27560001	27880000	A.1.2.1.1.1.1.1.1	0.923491379310345	.	27560001	27880000	#FF4848	1	0.875
chr2	27880001	28080000	A.1.2.2.1.2.1.1.1.2.1	0.814655172413793	.	27880001	28080000	#FF4848	1	0.875
chr2	28080001	28400000	A.1.1.2.1.1.2.2.2.1.1	0.969827586206897	.	28080001	28400000	#FF0000	1	1
chr2	28400001	28560000	A.1.2.2.1.2.1.2.1.2.1	0.807112068965517	.	28400001	28560000	#FF4848	1	0.875
chr2	28560001	28800000	A.1.2.2.1.2.1.2.1.1.2	0.808189655172414	.	28560001	28800000	#FF4848	1	0.875
chr2	28800001	28960000	A.1.1.2.2.1.2.1.2.1	0.946120689655172	.	28800001	28960000	#FF0000	1	1
chr2	28960001	29200000	A.1.2.1.2.2.1.1.1.2	0.867456896551724	.	28960001	29200000	#FF4848	1	0.875
chr2	29200001	29720000	A.1.2.1.2.2.1.1.2.2.2.1.1	0.860991379310345	.	29200001	29720000	#FF4848	1	0.875
chr2	29720001	29920000	A.2.2.2.1.1.2.2.1	0.591594827586207	.	29720001	29920000	#FFDADA	1	0.625
chr2	29920001	30360000	A.2.2.1.2.2.1.1.2	0.616379310344828	.	29920001	30360000	#FFDADA	1	0.625
chr2	30360001	30680000	A.2.1.1.2.1.2.1.1.1.2	0.730603448275862	.	30360001	30680000	#FF9191	1	0.75
chr2	30680001	30920000	A.2.1.1.2.2.1.1.2.2.2	0.712284482758621	.	30680001	30920000	#FF9191	1	0.75
chr2	30920001	31240000	B.1.1.1.1.2.1.1.1.1	0.540948275862069	.	30920001	31240000	#DADAFF	1	0.5
chr2	31240001	31440000	A.2.2.1.2.2.2.1.2	0.607758620689655	.	31240001	31440000	#FFDADA	1	0.625
chr2	31440001	31640000	B.1.1.1.2.1.2.2.1.1.1	0.517241379310345	.	31440001	31640000	#DADAFF	1	0.5
chr2	31640001	32080000	B.1.2.2.2.2.1.1.2.1	0.252155172413793	.	31640001	32080000	#9191FF	1	0.375
chr2	32080001	32560000	A.1.1.2.1.1.2.2.2.1.2	0.96875	.	32080001	32560000	#FF0000	1	1
chr2	32560001	32760000	A.1.1.2.2.1.1.2.1.2	0.951508620689655	.	32560001	32760000	#FF0000	1	1
chr2	32760001	32920000	A.2.1.1.2.1.1.1.2.2	0.738146551724138	.	32760001	32920000	#FF9191	1	0.75
chr2	32920001	33000000	A.2.2.2.1.2.1.2.2.1	0.584051724137931	.	32920001	33000000	#FFDADA	1	0.625
chr2	33000001	33400000	B.1.2.2.2.2.2.2.1.1	0.238146551724138	.	33000001	33400000	#9191FF	1	0.375
chr2	33400001	33480000	B.1.2.1.1.1.1.1.1.1.2.1	0.411637931034483	.	33400001	33480000	#9191FF	1	0.375
chr2	33480001	33840000	B.1.1.1.1.1.2.1.1.1.1	0.546336206896552	.	33480001	33840000	#DADAFF	1	0.5
chr2	33840001	34160000	B.2.2.1.1.1.1.1.2.1	0.0915948275862069	.	33840001	34160000	#0000FF	1	0.125
chr2	34160001	34560000	B.2.2.1.1.1.1.1.2.2.2.2.2	0.0872844827586207	.	34160001	34560000	#0000FF	1	0.125
chr2	34560001	34680000	B.2.1.2.1.2.2.2.1.2	0.117456896551724	.	34560001	34680000	#4848FF	1	0.25
chr2	34680001	34840000	B.2.1.2.1.2.2.2.1.1	0.118534482758621	.	34680001	34840000	#4848FF	1	0.25
chr2	34840001	35000000	B.2.2.1.1.1.1.1.2.2.1	0.0905172413793103	.	34840001	35000000	#0000FF	1	0.125
chr2	35000001	35320000	B.2.2.1.1.1.2.2.2.2	0.0743534482758621	.	35000001	35320000	#0000FF	1	0.125
chr2	35320001	35400000	B.2.1.1.2.2.1.1.2.1.2	0.15948275862069	.	35320001	35400000	#4848FF	1	0.25
chr2	35400001	35800000	B.2.2.2.1.2.1.2	0.00969827586206897	.	35400001	35800000	#0000FF	1	0.125
chr2	35800001	36120000	B.2.2.1.1.1.1.1.2.2.2.2.1	0.0883620689655172	.	35800001	36120000	#0000FF	1	0.125
chr2	36120001	36600000	B.1.2.1.1.1.1.2.1.2.1	0.40301724137931	.	36120001	36600000	#9191FF	1	0.375
chr2	36600001	36800000	A.2.2.1.2.2.1.2.1	0.615301724137931	.	36600001	36800000	#FFDADA	1	0.625
chr2	36800001	37040000	A.2.2.1.2.1.2.2.1.2.2	0.62176724137931	.	36800001	37040000	#FFDADA	1	0.625
chr2	37040001	37280000	A.1.2.1.2.2.2.1.2.2.2	0.842672413793103	.	37040001	37280000	#FF4848	1	0.875
chr2	37280001	37360000	A.1.2.2.2.1.2.1.2.2.1	0.78448275862069	.	37280001	37360000	#FF4848	1	0.875
chr2	37360001	37760000	A.1.1.2.1.1.1.1.2.1	0.979525862068966	.	37360001	37760000	#FF0000	1	1
chr2	37760001	38480000	A.1.2.1.2.2.1.1.1.1	0.868534482758621	.	37760001	38480000	#FF4848	1	0.875
chr2	38480001	38760000	A.2.1.1.2.1.1.1.1	0.740301724137931	.	38480001	38760000	#FF9191	1	0.75
chr2	38760001	38920000	A.2.1.1.2.1.2.1.1.1.1	0.731681034482759	.	38760001	38920000	#FF9191	1	0.75
chr2	38920001	39120000	A.1.2.1.1.1.1.2.2.1.1.2.1	0.917025862068966	.	38920001	39120000	#FF4848	1	0.875
chr2	39120001	39320000	A.1.2.1.1.2.2.2.2.2	0.886853448275862	.	39120001	39320000	#FF4848	1	0.875
chr2	39320001	39600000	A.1.2.1.1.2.2.2.2.1	0.887931034482759	.	39320001	39600000	#FF4848	1	0.875
chr2	39600001	39760000	A.2.1.1.2.2.1.2.1.1	0.711206896551724	.	39600001	39760000	#FF9191	1	0.75
chr2	39760001	39880000	A.2.2.1.2.1.1.2.2.1.2	0.627155172413793	.	39760001	39880000	#FFDADA	1	0.625
chr2	39880001	40000000	A.2.1.2.2.2.1.1.1	0.661637931034483	.	39880001	40000000	#FF9191	1	0.75
chr2	40000001	40560000	A.2.1.2.2.2.1.1.2	0.660560344827586	.	40000001	40560000	#FF9191	1	0.75
chr2	40560001	40800000	A.2.2.2.1.2.1.2.1.1	0.586206896551724	.	40560001	40800000	#FFDADA	1	0.625
chr2	40800001	41200000	B.1.2.2.2.1.2.1.1	0.264008620689655	.	40800001	41200000	#9191FF	1	0.375
chr2	41200001	41440000	B.1.2.2.2.1.1.2.1.2	0.267241379310345	.	41200001	41440000	#9191FF	1	0.375
chr2	41440001	41640000	B.1.2.2.2.2.1.2.2.2	0.245689655172414	.	41440001	41640000	#9191FF	1	0.375
chr2	41640001	42040000	B.1.2.2.2.1.2.2.1.2.1.2.1.2	0.258620689655172	.	41640001	42040000	#9191FF	1	0.375
chr2	42040001	42280000	A.2.1.2.1.1.2.1.1	0.697198275862069	.	42040001	42280000	#FF9191	1	0.75
chr2	42280001	42600000	A.1.1.2.2.1.1.1.1.2.2	0.955818965517241	.	42280001	42600000	#FF0000	1	1
chr2	42600001	43000000	A.1.1.1.2.1.1.2	0.990301724137931	.	42600001	43000000	#FF0000	1	1
chr2	43000001	43240000	A.1.2.1.1.1.1.2.2.1.2	0.914870689655172	.	43000001	43240000	#FF4848	1	0.875
chr2	43240001	43320000	A.2.1.2.1.1.1.1	0.702586206896552	.	43240001	43320000	#FF9191	1	0.75
chr2	43320001	43440000	A.2.1.1.2.1.2.2.2.2	0.719827586206897	.	43320001	43440000	#FF9191	1	0.75
chr2	43440001	43600000	A.1.2.1.1.1.1.2.2.2.1.2	0.912715517241379	.	43440001	43600000	#FF4848	1	0.875
chr2	43600001	43960000	A.1.1.2.1.1.1.1.2.2	0.978448275862069	.	43600001	43960000	#FF0000	1	1
chr2	43960001	44200000	A.1.2.1.2.2.1.1.2.1.2	0.863146551724138	.	43960001	44200000	#FF4848	1	0.875
chr2	44200001	44360000	A.1.2.2.1.2.1.2.1.2.2	0.806034482758621	.	44200001	44360000	#FF4848	1	0.875
chr2	44360001	44600000	A.1.2.1.2.2.1.2.2.2.2	0.850215517241379	.	44360001	44600000	#FF4848	1	0.875
chr2	44600001	44800000	A.1.2.2.1.2.2.1.1	0.803879310344828	.	44600001	44800000	#FF4848	1	0.875
chr2	44800001	44920000	A.2.1.2.2.1.2.1.1.2.2	0.670258620689655	.	44800001	44920000	#FF9191	1	0.75
chr2	44920001	45160000	A.2.2.1.1.1.2.1.1.1	0.643318965517241	.	44920001	45160000	#FFDADA	1	0.625
chr2	45160001	45280000	A.2.1.2.2.1.2.1.2.1	0.669181034482759	.	45160001	45280000	#FF9191	1	0.75
chr2	45280001	45480000	A.2.2.1.2.2.2.1.1.2.2	0.608836206896552	.	45280001	45480000	#FFDADA	1	0.625
chr2	45480001	45600000	A.2.2.1.2.2.2.1.1.2.1	0.609913793103448	.	45480001	45600000	#FFDADA	1	0.625
chr2	45600001	45680000	A.2.2.1.2.2.2.1.1.1.2	0.610991379310345	.	45600001	45680000	#FFDADA	1	0.625
chr2	45680001	45880000	A.2.1.1.2.1.1.1.2.1	0.739224137931034	.	45680001	45880000	#FF9191	1	0.75
chr2	45880001	46000000	A.1.2.2.2.1.1.2.1.2	0.792025862068966	.	45880001	46000000	#FF4848	1	0.875
chr2	46000001	46160000	A.2.1.1.2.1.2.2.2.1	0.720905172413793	.	46000001	46160000	#FF9191	1	0.75
chr2	46160001	46480000	A.1.2.1.1.2.2.2.1.1	0.890086206896552	.	46160001	46480000	#FF4848	1	0.875
chr2	46480001	46640000	A.1.2.2.1.1.2.2.1.2	0.823275862068966	.	46480001	46640000	#FF4848	1	0.875
chr2	46640001	46840000	A.1.2.1.2.2.1.1.2.2.2.1.2	0.859913793103448	.	46640001	46840000	#FF4848	1	0.875
chr2	46840001	47000000	A.1.2.1.2.2.1.1.2.1.1.2	0.864224137931034	.	46840001	47000000	#FF4848	1	0.875
chr2	47000001	47080000	A.2.1.1.2.1.2.2.1.2.2	0.72198275862069	.	47000001	47080000	#FF9191	1	0.75
chr2	47080001	47160000	A.2.1.1.2.1.2.2.1.1	0.724137931034483	.	47080001	47160000	#FF9191	1	0.75
chr2	47160001	47360000	A.1.2.1.2.2.1.2.2.1.2	0.853448275862069	.	47160001	47360000	#FF4848	1	0.875
chr2	47360001	47760000	A.1.1.2.1.1.1.1.1.2	0.980603448275862	.	47360001	47760000	#FF0000	1	1
chr2	47760001	47960000	A.2.2.2.2.2.1.1.1.2	0.563577586206897	.	47760001	47960000	#FFDADA	1	0.625
chr2	47960001	48160000	A.2.1.1.2.1.2.1.2.2	0.725215517241379	.	47960001	48160000	#FF9191	1	0.75
chr2	48160001	48320000	A.2.2.2.1.1.2.2.2.1	0.59051724137931	.	48160001	48320000	#FFDADA	1	0.625
chr2	48320001	48480000	A.2.1.2.1.2.1.1.2.2.1	0.6875	.	48320001	48480000	#FF9191	1	0.75
chr2	48480001	48800000	A.1.2.2.2.1.1.1.1.1.1	0.798491379310345	.	48480001	48800000	#FF4848	1	0.875
chr2	48800001	49360000	B.2.1.1.2.2.2.2.2.2.1	0.145474137931034	.	48800001	49360000	#4848FF	1	0.25
chr2	49360001	49440000	B.2.1.1.2.2.1.1.2.1.1	0.160560344827586	.	49360001	49440000	#4848FF	1	0.25
chr2	49440001	49600000	B.2.1.1.2.2.2.1.2.2	0.149784482758621	.	49440001	49600000	#4848FF	1	0.25
chr2	49600001	50160000	B.2.2.1.1.1.2.1.1.2	0.0818965517241379	.	49600001	50160000	#0000FF	1	0.125
chr2	50160001	50440000	B.1.2.2.2.1.2.2.1.1	0.261853448275862	.	50160001	50440000	#9191FF	1	0.375
chr2	50440001	50720000	B.1.2.1.1.1.1.1.2.1	0.408405172413793	.	50440001	50720000	#9191FF	1	0.375
chr2	50720001	50960000	A.2.2.2.2.1.2.1.2	0.573275862068966	.	50720001	50960000	#FFDADA	1	0.625
chr2	50960001	51120000	A.2.2.2.1.2.2.2.1.2	0.579741379310345	.	50960001	51120000	#FFDADA	1	0.625
chr2	51120001	51200000	B.1.1.1.1.2.1.2.1	0.537715517241379	.	51120001	51200000	#DADAFF	1	0.5
chr2	51200001	51680000	B.1.2.1.2.1.1.2.2.1	0.356681034482759	.	51200001	51680000	#9191FF	1	0.375
chr2	51680001	51840000	B.1.2.1.2.1.1.1.1	0.359913793103448	.	51680001	51840000	#9191FF	1	0.375
chr2	51840001	52520000	B.2.1.1.2.2.2.2.2.1	0.146551724137931	.	51840001	52520000	#4848FF	1	0.25
chr2	52520001	52680000	B.1.2.2.2.1.1.1.2.2.2.2	0.269396551724138	.	52520001	52680000	#9191FF	1	0.375
chr2	52680001	52840000	B.2.1.1.2.1.1.2.2.1	0.170258620689655	.	52680001	52840000	#4848FF	1	0.25
chr2	52840001	52960000	B.1.2.2.2.2.1.1.2.2	0.251077586206897	.	52840001	52960000	#9191FF	1	0.375
chr2	52960001	53040000	B.1.2.2.2.2.1.1.1	0.25323275862069	.	52960001	53040000	#9191FF	1	0.375
chr2	53040001	53560000	B.1.2.1.2.2.2.2.2.2	0.320043103448276	.	53040001	53560000	#9191FF	1	0.375
chr2	53560001	53720000	A.2.2.2.1.2.2.2.2	0.578663793103448	.	53560001	53720000	#FFDADA	1	0.625
chr2	53720001	53800000	A.2.2.1.2.1.2.1	0.625	.	53720001	53800000	#FFDADA	1	0.625
chr2	53800001	54000000	A.2.1.2.1.2.1.2.1.2.1	0.68426724137931	.	53800001	54000000	#FF9191	1	0.75
chr2	54000001	54360000	A.1.1.2.1.1.2.2.1.1	0.97198275862069	.	54000001	54360000	#FF0000	1	1
chr2	54360001	54520000	A.1.2.2.1.1.2.1.1.1.1	0.831896551724138	.	54360001	54520000	#FF4848	1	0.875
chr2	54520001	54680000	A.1.2.2.1.2.1.1.2.1.1	0.8125	.	54520001	54680000	#FF4848	1	0.875
chr2	54680001	55120000	A.1.1.1.2.1.1.1.1.2	0.993534482758621	.	54680001	55120000	#FF0000	1	1
chr2	55120001	55240000	A.2.1.1.1.2.1.1.1.1	0.752155172413793	.	55120001	55240000	#FF9191	1	0.75
chr2	55240001	55440000	A.1.1.2.1.1.2.2.1.2	0.970905172413793	.	55240001	55440000	#FF0000	1	1
chr2	55440001	55640000	A.1.2.1.1.1.1.2.2.1.1.1	0.918103448275862	.	55440001	55640000	#FF4848	1	0.875
chr2	55640001	55880000	A.1.1.2.1.1.2.1.1	0.975215517241379	.	55640001	55880000	#FF0000	1	1
chr2	55880001	56200000	B.1.1.1.2.2.2.2.1	0.490301724137931	.	55880001	56200000	#DADAFF	1	0.5
chr2	56200001	56320000	B.1.2.1.1.1.1.1.2.2.1.1	0.407327586206897	.	56200001	56320000	#9191FF	1	0.375
chr2	56320001	56600000	B.1.2.2.2.1.1.1.2.2.1	0.271551724137931	.	56320001	56600000	#9191FF	1	0.375
chr2	56600001	56800000	B.2.1.1.2.1.2.1.2.1	0.165948275862069	.	56600001	56800000	#4848FF	1	0.25
chr2	56800001	56920000	B.2.1.1.2.1.2.1.1.2	0.167025862068966	.	56800001	56920000	#4848FF	1	0.25
chr2	56920001	57120000	B.2.1.1.2.2.1.2.1.1	0.157327586206897	.	56920001	57120000	#4848FF	1	0.25
chr2	57120001	57440000	B.2.2.1.2.1.2.2.2.1.2.1	0.040948275862069	.	57120001	57440000	#0000FF	1	0.125
chr2	57440001	57640000	B.2.1.1.2.2.2.1.1.1	0.154094827586207	.	57440001	57640000	#4848FF	1	0.25
chr2	57640001	57880000	B.2.1.1.2.2.1.2.1.2	0.15625	.	57640001	57880000	#4848FF	1	0.25
chr2	57880001	58080000	B.1.2.2.2.2.2.2.2.2	0.234913793103448	.	57880001	58080000	#9191FF	1	0.375
chr2	58080001	58280000	B.1.1.2.2.2.2.2.2.2	0.413793103448276	.	58080001	58280000	#DADAFF	1	0.5
chr2	58280001	58480000	A.2.2.2.2.1.2.1.1.2	0.574353448275862	.	58280001	58480000	#FFDADA	1	0.625
chr2	58480001	59320000	B.2.1.1.2.2.2.1.1.2.2	0.151939655172414	.	58480001	59320000	#4848FF	1	0.25
chr2	59320001	59800000	B.2.1.1.2.2.2.1.1.2.1	0.15301724137931	.	59320001	59800000	#4848FF	1	0.25
chr2	59800001	59880000	B.1.2.1.1.2.2.2.1.2.1	0.367456896551724	.	59800001	59880000	#9191FF	1	0.375
chr2	59880001	60080000	B.1.2.2.2.2.2.1.2.2.1.1	0.242456896551724	.	59880001	60080000	#9191FF	1	0.375
chr2	60080001	60360000	B.2.1.1.2.2.2.2.1.1	0.148706896551724	.	60080001	60360000	#4848FF	1	0.25
chr2	60360001	60560000	B.2.1.2.1.1.1.1.2.2.1	0.135775862068966	.	60360001	60560000	#4848FF	1	0.25
chr2	60560001	60920000	B.1.2.1.2.2.2.2.2.1.1	0.323275862068966	.	60560001	60920000	#9191FF	1	0.375
chr2	60920001	61320000	A.1.2.1.1.2.1.1.2.2	0.900862068965517	.	60920001	61320000	#FF4848	1	0.875
chr2	61320001	61680000	A.1.1.1.2.1.1.1.1.1.2	0.994612068965517	.	61320001	61680000	#FF0000	1	1
chr2	61680001	62080000	A.1.1.1.2.1.1.1.1.1.1	0.995689655172414	.	61680001	62080000	#FF0000	1	1
chr2	62080001	62320000	A.1.2.2.1.2.1.1.1.1.2	0.81573275862069	.	62080001	62320000	#FF4848	1	0.875
chr2	62320001	62480000	A.2.1.2.1.1.2.2.1.1	0.695043103448276	.	62320001	62480000	#FF9191	1	0.75
chr2	62480001	62840000	A.1.2.2.2.1.1.2.2.1	0.790948275862069	.	62480001	62840000	#FF4848	1	0.875
chr2	62840001	63000000	A.2.1.2.1.1.2.1.2	0.696120689655172	.	62840001	63000000	#FF9191	1	0.75
chr2	63000001	63280000	A.2.2.2.1.1.1.1.1.2	0.603448275862069	.	63000001	63280000	#FFDADA	1	0.625
chr2	63280001	63720000	B.1.1.2.1.2.2.2.1.2.2.2	0.451508620689655	.	63280001	63720000	#DADAFF	1	0.5
chr2	63720001	63880000	A.2.2.2.1.1.1.2.1.1	0.601293103448276	.	63720001	63880000	#FFDADA	1	0.625
chr2	63880001	64200000	A.2.1.1.2.2.2.2.1	0.704741379310345	.	63880001	64200000	#FF9191	1	0.75
chr2	64200001	64600000	A.1.1.2.2.1.1.1.2.1	0.954741379310345	.	64200001	64600000	#FF0000	1	1
chr2	64600001	64840000	A.1.2.1.1.1.2.2.1.2	0.90625	.	64600001	64840000	#FF4848	1	0.875
chr2	64840001	64960000	A.2.1.1.2.1.2.1.1.2.1	0.729525862068966	.	64840001	64960000	#FF9191	1	0.75
chr2	64960001	65280000	A.1.1.2.1.1.2.2.2.2.1	0.967672413793103	.	64960001	65280000	#FF0000	1	1
chr2	65280001	65480000	A.1.2.1.1.1.1.2.2.2.1.1	0.913793103448276	.	65280001	65480000	#FF4848	1	0.875
chr2	65480001	65600000	A.2.1.2.2.1.2.2.2.1	0.664870689655172	.	65480001	65600000	#FF9191	1	0.75
chr2	65600001	65840000	A.1.2.2.1.2.2.1.2	0.802801724137931	.	65600001	65840000	#FF4848	1	0.875
chr2	65840001	66360000	B.2.1.1.2.2.1.1.2.2	0.158405172413793	.	65840001	66360000	#4848FF	1	0.25
chr2	66360001	66640000	B.1.2.2.2.2.1.2.2.1	0.24676724137931	.	66360001	66640000	#9191FF	1	0.375
chr2	66640001	66800000	A.2.1.2.2.2.1.2.2	0.65625	.	66640001	66800000	#FF9191	1	0.75
chr2	66800001	67080000	B.1.1.2.1.2.2.1.1.2	0.459051724137931	.	66800001	67080000	#DADAFF	1	0.5
chr2	67080001	67400000	B.1.1.1.1.1.2.2	0.542025862068966	.	67080001	67400000	#DADAFF	1	0.5
chr2	67400001	67720000	A.2.2.2.2.2.1.1.2	0.5625	.	67400001	67720000	#FFDADA	1	0.625
chr2	67720001	67960000	B.1.1.2.1.2.2.1.1.1	0.460129310344828	.	67720001	67960000	#DADAFF	1	0.5
chr2	67960001	68320000	A.2.2.2.2.2.2.1.1	0.558189655172414	.	67960001	68320000	#FFDADA	1	0.625
chr2	68320001	68600000	A.1.2.1.2.2.1.1.2.1.1.1.2	0.865301724137931	.	68320001	68600000	#FF4848	1	0.875
chr2	68600001	68760000	A.2.1.2.2.2.1.2.1.2	0.657327586206897	.	68600001	68760000	#FF9191	1	0.75
chr2	68760001	68880000	B.1.1.1.1.2.2.1.1	0.535560344827586	.	68760001	68880000	#DADAFF	1	0.5
chr2	68880001	69200000	A.2.2.1.2.1.1.2.2.2	0.626077586206897	.	68880001	69200000	#FFDADA	1	0.625
chr2	69200001	69600000	A.1.2.2.1.1.2.2.2.2.2	0.818965517241379	.	69200001	69600000	#FF4848	1	0.875
chr2	69600001	69760000	A.1.2.1.2.2.1.2.1.2.1	0.856681034482759	.	69600001	69760000	#FF4848	1	0.875
chr2	69760001	70080000	A.1.1.2.1.1.2.2.2.2.2	0.966594827586207	.	69760001	70080000	#FF0000	1	1
chr2	70080001	70240000	A.1.2.1.2.2.1.1.2.2.2.2	0.858836206896552	.	70080001	70240000	#FF4848	1	0.875
chr2	70240001	70520000	A.1.1.1.2.2.2.1	0.983836206896552	.	70240001	70520000	#FF0000	1	1
chr2	70520001	70720000	B.1.1.1.1.1.1.2.2	0.547413793103448	.	70520001	70720000	#DADAFF	1	0.5
chr2	70720001	71240000	A.2.1.2.2.2.2.1.1	0.655172413793103	.	70720001	71240000	#FF9191	1	0.75
chr2	71240001	71680000	A.1.1.2.2.1.1.2.2.1.2	0.949353448275862	.	71240001	71680000	#FF0000	1	1
chr2	71680001	72200000	B.1.2.1.1.1.2.2.1.2	0.390086206896552	.	71680001	72200000	#9191FF	1	0.375
chr2	72200001	72360000	B.1.2.2.1.2.1.1.1.1.2	0.295258620689655	.	72200001	72360000	#9191FF	1	0.375
chr2	72360001	72720000	B.1.1.1.2.2.1.2.1.2.2	0.498922413793103	.	72360001	72720000	#DADAFF	1	0.5
chr2	72720001	72960000	A.2.1.2.2.2.1.2.1.1.2	0.658405172413793	.	72720001	72960000	#FF9191	1	0.75
chr2	72960001	73240000	A.1.2.2.1.2.1.1.1.1.1.1	0.817887931034483	.	72960001	73240000	#FF4848	1	0.875
chr2	73240001	73440000	A.1.2.1.2.2.1.1.2.2.1	0.862068965517241	.	73240001	73440000	#FF4848	1	0.875
chr2	73440001	73680000	A.1.2.1.1.1.1.2.1.1.2	0.920258620689655	.	73440001	73680000	#FF4848	1	0.875
chr2	73680001	73800000	A.2.1.2.1.1.1.2.1.1	0.701508620689655	.	73680001	73800000	#FF9191	1	0.75
chr2	73800001	73960000	A.1.2.2.2.2.2.2.1.1.2	0.770474137931034	.	73800001	73960000	#FF4848	1	0.875
chr2	73960001	74120000	A.1.2.2.1.1.2.1.1.2	0.828663793103448	.	73960001	74120000	#FF4848	1	0.875
chr2	74120001	74320000	A.1.1.2.2.1.2.1.2.2	0.945043103448276	.	74120001	74320000	#FF0000	1	1
chr2	74320001	74400000	A.1.2.2.1.1.2.1.2.1	0.827586206896552	.	74320001	74400000	#FF4848	1	0.875
chr2	74400001	74840000	A.1.1.1.1.2.1	0.997844827586207	.	74400001	74840000	#FF0000	1	1
chr2	74840001	75120000	A.2.1.2.1.1.1.2.2.1	0.699353448275862	.	74840001	75120000	#FF9191	1	0.75
chr2	75120001	75480000	B.1.1.1.2.1.2.2.1.1.2	0.516163793103448	.	75120001	75480000	#DADAFF	1	0.5
chr2	75480001	75680000	B.1.1.2.1.2.1.1.1.2.1	0.46875	.	75480001	75680000	#DADAFF	1	0.5
chr2	75680001	75920000	A.2.1.1.1.2.2.1.1.1	0.747844827586207	.	75680001	75920000	#FF9191	1	0.75
chr2	75920001	76400000	B.2.2.1.2.1.2.2.2.1.2.2	0.0398706896551724	.	75920001	76400000	#0000FF	1	0.125
chr2	76400001	76720000	B.2.2.1.1.1.2.1.2.2.2	0.0786637931034483	.	76400001	76720000	#0000FF	1	0.125
chr2	76720001	77400000	B.1.2.2.2.2.1.2.1.1.1	0.25	.	76720001	77400000	#9191FF	1	0.375
chr2	77400001	77800000	B.1.2.1.2.1.1.2.1	0.357758620689655	.	77400001	77800000	#9191FF	1	0.375
chr2	77800001	77920000	B.2.1.1.2.1.2.2.2	0.162715517241379	.	77800001	77920000	#4848FF	1	0.25
chr2	77920001	78080000	B.2.1.2.1.2.2.1.2.1	0.120689655172414	.	77920001	78080000	#4848FF	1	0.25
chr2	78080001	78240000	B.2.1.2.1.2.2.1.1.1.2	0.122844827586207	.	78080001	78240000	#4848FF	1	0.25
chr2	78240001	78760000	B.2.2.2.2.1.1.2	0.00646551724137931	.	78240001	78760000	#0000FF	1	0.125
chr2	78760001	78880000	B.2.1.2.2.1.1.2	0.112068965517241	.	78760001	78880000	#4848FF	1	0.25
chr2	78880001	79280000	B.2.2.2.1.2.2	0.00862068965517241	.	78880001	79280000	#0000FF	1	0.125
chr2	79280001	79720000	B.2.2.1.2.1.2.2.2.2.1	0.0387931034482759	.	79280001	79720000	#0000FF	1	0.125
chr2	79720001	79960000	B.1.2.2.1.1.1.1.1.1.1	0.318965517241379	.	79720001	79960000	#9191FF	1	0.375
chr2	79960001	80120000	B.1.1.2.2.2.2.2.1.2	0.415948275862069	.	79960001	80120000	#DADAFF	1	0.5
chr2	80120001	80320000	B.1.2.1.2.1.1.2.2.2	0.355603448275862	.	80120001	80320000	#9191FF	1	0.375
chr2	80320001	80640000	B.1.2.2.2.1.2.2.2.2	0.254310344827586	.	80320001	80640000	#9191FF	1	0.375
chr2	80640001	80920000	B.2.1.2.1.2.2.1.1.2	0.12176724137931	.	80640001	80920000	#4848FF	1	0.25
chr2	80920001	81040000	B.2.2.1.1.1.1.1.1	0.0926724137931035	.	80920001	81040000	#0000FF	1	0.125
chr2	81040001	81320000	B.2.2.2.1.2.1.1	0.0107758620689655	.	81040001	81320000	#0000FF	1	0.125
chr2	81320001	81480000	B.2.2.1.1.1.2.2.1.1	0.0775862068965517	.	81320001	81480000	#0000FF	1	0.125
chr2	81480001	81640000	B.2.2.1.2.1.2.1.2.2.2	0.0452586206896552	.	81480001	81640000	#0000FF	1	0.125
chr2	81640001	82040000	B.2.2.2.2.1.2	0.00538793103448276	.	81640001	82040000	#0000FF	1	0.125
chr2	82040001	82200000	B.2.2.1.1.1.2.2.2.1	0.0754310344827586	.	82040001	82200000	#0000FF	1	0.125
chr2	82200001	82360000	B.2.1.2.1.2.2.2.2.1	0.116379310344828	.	82200001	82360000	#4848FF	1	0.25
chr2	82360001	82520000	B.2.1.2.1.2.2.1.2.2	0.119612068965517	.	82360001	82520000	#4848FF	1	0.25
chr2	82520001	82640000	B.2.1.1.2.1.1.2.2.2	0.169181034482759	.	82520001	82640000	#4848FF	1	0.25
chr2	82640001	82840000	B.2.2.1.1.1.2.1.1.1	0.0829741379310345	.	82640001	82840000	#0000FF	1	0.125
chr2	82840001	83080000	B.2.2.1.2.1.2.1.2.1.2	0.0474137931034483	.	82840001	83080000	#0000FF	1	0.125
chr2	83080001	83280000	B.2.2.1.2.1.2.1.2.2.1	0.0463362068965517	.	83080001	83280000	#0000FF	1	0.125
chr2	83280001	83680000	B.2.2.1.2.1.2.1.1	0.0495689655172414	.	83280001	83680000	#0000FF	1	0.125
chr2	83680001	83800000	B.2.1.1.2.1.2.1.1.1	0.168103448275862	.	83680001	83800000	#4848FF	1	0.25
chr2	83800001	84360000	B.2.2.1.2.1.2.1.2.1.1	0.0484913793103448	.	83800001	84360000	#0000FF	1	0.125
chr2	84360001	84640000	B.2.2.1.1.1.1.1.2.2.2.1	0.0894396551724138	.	84360001	84640000	#0000FF	1	0.125
chr2	84640001	84800000	A.2.2.2.1.1.2.1.1.1.2	0.595905172413793	.	84640001	84800000	#FFDADA	1	0.625
chr2	84800001	85120000	B.1.2.1.1.2.1.1.2	0.384698275862069	.	84800001	85120000	#9191FF	1	0.375
chr2	85120001	85320000	A.1.2.2.1.1.2.1.1.1.2.2	0.829741379310345	.	85120001	85320000	#FF4848	1	0.875
chr2	85320001	85560000	A.2.1.1.2.2.2.1.2	0.705818965517241	.	85320001	85560000	#FF9191	1	0.75
chr2	85560001	85800000	A.1.1.1.2.1.1.1.2.1	0.992456896551724	.	85560001	85800000	#FF0000	1	1
chr2	85800001	85880000	A.1.2.2.1.2.2.2.2.1	0.800646551724138	.	85800001	85880000	#FF4848	1	0.875
chr2	85880001	86200000	A.1.1.1.1.2.2	0.99676724137931	.	85880001	86200000	#FF0000	1	1
chr2	86200001	86280000	A.1.2.2.1.1.2.2.2.2.1	0.820043103448276	.	86200001	86280000	#FF4848	1	0.875
chr2	86280001	86480000	A.1.1.2.2.1.1.1.1.1	0.957974137931034	.	86280001	86480000	#FF0000	1	1
chr2	86480001	86640000	A.1.2.1.1.1.2.2.2	0.905172413793103	.	86480001	86640000	#FF4848	1	0.875
chr2	86640001	87040000	A.1.1.2.2.1.1.2.1.1	0.952586206896552	.	86640001	87040000	#FF0000	1	1
chr2	87040001	87160000	A.2.2.2.2.1.2.2.1.1.2	0.571120689655172	.	87040001	87160000	#FFDADA	1	0.625
chr2	87280001	87360000	A.2.2.2.2.1.2.2.1.1.2	0.571120689655172	.	87280001	87360000	#FFDADA	1	0.625
chr2	87360001	87640000	B.1.1.2.1.2.2.2.1.1	0.455818965517241	.	87360001	87640000	#DADAFF	1	0.5
chr2	87760001	87800000	B.1.1.2.1.2.2.2.1.1	0.455818965517241	.	87760001	87800000	#DADAFF	1	0.5
chr2	87800001	87880000	B.1.1.2.2.1.2.1.2	0.44073275862069	.	87800001	87880000	#DADAFF	1	0.5
chr2	87920001	87960000	B.1.1.2.2.1.2.1.2	0.44073275862069	.	87920001	87960000	#DADAFF	1	0.5
chr2	87960001	88000000	B.1.2.1.2.2.1.1.2.2	0.332974137931034	.	87960001	88000000	#9191FF	1	0.375
chr2	88160001	88240000	B.1.2.1.2.2.1.1.2.2	0.332974137931034	.	88160001	88240000	#9191FF	1	0.375
chr2	88280001	88520000	B.1.2.1.2.2.1.1.2.2	0.332974137931034	.	88280001	88520000	#9191FF	1	0.375
chr2	88520001	88880000	B.2.1.1.2.2.1.2.2	0.155172413793103	.	88520001	88880000	#4848FF	1	0.25
chr2	88880001	89040000	A.2.1.2.2.1.1.2.1.2	0.674568965517241	.	88880001	89040000	#FF9191	1	0.75
chr2	89040001	89280000	A.2.2.2.1.2.1.2.2.2	0.582974137931034	.	89040001	89280000	#FFDADA	1	0.625
chr2	89280001	89520000	B.1.2.2.2.1.2.1.2	0.262931034482759	.	89280001	89520000	#9191FF	1	0.375
chr2	89520001	89560000	B.2.1.1.1.2.2.1.2.1.2.1	0.191810344827586	.	89520001	89560000	#4848FF	1	0.25
chr2	89800001	89840000	B.2.1.1.1.2.2.1.2.1.2.1	0.191810344827586	.	89800001	89840000	#4848FF	1	0.25
chr2	89840001	90040000	B.2.2.1.1.1.2.2.1.2	0.0765086206896552	.	89840001	90040000	#0000FF	1	0.125
chr2	90040001	90280000	B.2.1.2.2.1.1.1.1	0.114224137931034	.	90040001	90280000	#4848FF	1	0.25
chr2	90360001	90480000	B.2.1.2.1.1.1.1.2.1.2	0.136853448275862	.	90360001	90480000	#4848FF	1	0.25
chr2	91640001	92000000	B.2.2.1.1.2.2.2.2	0.0560344827586207	.	91640001	92000000	#0000FF	1	0.125
chr2	92000001	92200000	B.2.2.1.1.1.2.1.2.2.1	0.0797413793103448	.	92000001	92200000	#0000FF	1	0.125
chr2	92240001	92320000	B.2.2.1.1.1.2.1.2.2.1	0.0797413793103448	.	92240001	92320000	#0000FF	1	0.125
chr2	92320001	92360000	B.2.1.2.1.1.2.2	0.126077586206897	.	92320001	92360000	#4848FF	1	0.25
chr2	95320001	95440000	B.2.1.2.1.1.2.2	0.126077586206897	.	95320001	95440000	#4848FF	1	0.25
chr2	95440001	95760000	B.2.1.1.1.1.1.1.1.1.1	0.233836206896552	.	95440001	95760000	#4848FF	1	0.25
chr2	95760001	96000000	B.1.1.1.2.1.2.1	0.518318965517241	.	95760001	96000000	#DADAFF	1	0.5
chr2	96000001	96080000	B.1.1.1.1.1.2.1.2	0.543103448275862	.	96000001	96080000	#DADAFF	1	0.5
chr2	96160001	96280000	B.1.1.2.2.2.1.1.2.1.2	0.428879310344828	.	96160001	96280000	#DADAFF	1	0.5
chr2	96320001	96400000	B.1.1.2.2.2.1.1.2.1.2	0.428879310344828	.	96320001	96400000	#DADAFF	1	0.5
chr2	96400001	96560000	B.1.1.2.1.2.1.1.1.1.1	0.470905172413793	.	96400001	96560000	#DADAFF	1	0.5
chr2	96560001	96680000	A.1.2.1.2.2.1.2.2.2.1.1	0.852370689655172	.	96560001	96680000	#FF4848	1	0.875
chr2	96720001	96880000	A.1.2.1.2.2.1.2.2.2.1.1	0.852370689655172	.	96720001	96880000	#FF4848	1	0.875
chr2	96880001	97000000	A.1.2.1.2.2.2.2.2.1.2.2	0.838362068965517	.	96880001	97000000	#FF4848	1	0.875
chr2	97000001	97160000	A.1.2.2.1.1.2.2.1.1.1	0.825431034482759	.	97000001	97160000	#FF4848	1	0.875
chr2	97160001	97680000	A.1.1.1.2.1.1.1.2.2	0.991379310344828	.	97160001	97680000	#FF0000	1	1
chr2	97680001	97920000	A.1.2.2.1.1.2.2.2.1.1	0.822198275862069	.	97680001	97920000	#FF4848	1	0.875
chr2	98000001	98040000	A.1.2.1.1.1.1.2.2.1.1.2.2	0.915948275862069	.	98000001	98040000	#FF4848	1	0.875
chr2	98160001	98520000	A.1.2.1.1.1.1.2.2.1.1.2.2	0.915948275862069	.	98160001	98520000	#FF4848	1	0.875
chr2	98520001	98840000	A.1.2.1.2.2.1.1.2.1.1.1.1	0.866379310344828	.	98520001	98840000	#FF4848	1	0.875
chr2	98840001	99000000	A.2.1.2.2.2.2.2.2.1	0.651939655172414	.	98840001	99000000	#FF9191	1	0.75
chr2	99000001	99520000	A.1.1.1.1.1.2	0.998922413793103	.	99000001	99520000	#FF0000	1	1
chr2	99520001	99960000	A.1.1.2.1.1.1.2.2	0.976293103448276	.	99520001	99960000	#FF0000	1	1
chr2	99960001	100160000	A.1.1.2.2.1.2.2.2	0.942887931034483	.	99960001	100160000	#FF0000	1	1
chr2	100160001	100600000	B.1.2.1.1.1.2.2.1.1	0.391163793103448	.	100160001	100600000	#9191FF	1	0.375
chr2	100600001	100680000	B.1.1.2.1.2.2.2.1.2.1.2	0.453663793103448	.	100600001	100680000	#DADAFF	1	0.5
chr2	100680001	100840000	B.1.2.1.1.1.1.2.2.2.1.1	0.396551724137931	.	100680001	100840000	#9191FF	1	0.375
chr2	100840001	101000000	A.2.2.1.1.1.1.1.2.1	0.647629310344828	.	100840001	101000000	#FFDADA	1	0.625
chr2	101000001	101400000	A.2.1.1.2.2.1.2.2.2	0.707974137931034	.	101000001	101400000	#FF9191	1	0.75
chr2	101400001	101640000	A.1.2.1.2.2.1.2.2.2.1.2	0.851293103448276	.	101400001	101640000	#FF4848	1	0.875
chr2	101640001	101760000	A.1.2.1.2.1.1.2.1.1	0.87823275862069	.	101640001	101760000	#FF4848	1	0.875
chr2	101760001	101840000	A.1.2.1.2.1.1.2.1.2	0.877155172413793	.	101760001	101840000	#FF4848	1	0.875
chr2	101840001	102320000	A.1.1.2.2.2.2.1.1.2.2	0.931034482758621	.	101840001	102320000	#FF0000	1	1
chr2	102320001	102480000	A.1.2.1.2.2.2.2.1	0.841594827586207	.	102320001	102480000	#FF4848	1	0.875
chr2	102480001	102720000	A.2.1.1.2.2.1.1.2.2.1.2	0.713362068965517	.	102480001	102720000	#FF9191	1	0.75
chr2	102720001	102880000	A.1.2.2.2.1.2.1.1.2.2	0.786637931034483	.	102720001	102880000	#FF4848	1	0.875
chr2	102880001	103080000	A.2.2.2.1.1.2.2.2.2	0.589439655172414	.	102880001	103080000	#FFDADA	1	0.625
chr2	103080001	103160000	B.1.1.2.1.2.1.2.1.1	0.464439655172414	.	103080001	103160000	#DADAFF	1	0.5
chr2	103160001	103400000	B.1.2.2.1.2.2.1.2.1.2	0.283405172413793	.	103160001	103400000	#9191FF	1	0.375
chr2	103400001	103720000	B.2.2.2.1.1.1.2.2.2.2	0.0183189655172414	.	103400001	103720000	#0000FF	1	0.125
chr2	103720001	103880000	B.2.2.1.2.1.1.1.1.2	0.0538793103448276	.	103720001	103880000	#0000FF	1	0.125
chr2	103880001	104120000	B.2.2.2.1.1.2.1.1.2	0.0161637931034483	.	103880001	104120000	#0000FF	1	0.125
chr2	104120001	104360000	B.2.2.2.2.2.1.1	0.00431034482758621	.	104120001	104360000	#0000FF	1	0.125
chr2	104360001	104520000	B.2.2.1.2.1.1.2	0.0506465517241379	.	104360001	104520000	#0000FF	1	0.125
chr2	104520001	105080000	B.2.2.2.2.2.1.2	0.00323275862068966	.	104520001	105080000	#0000FF	1	0.125
chr2	105080001	105440000	B.2.2.2.1.1.2.1.2.1	0.0150862068965517	.	105080001	105440000	#0000FF	1	0.125
chr2	105440001	105720000	B.1.2.1.1.1.1.2.1.2.2.2	0.400862068965517	.	105440001	105720000	#9191FF	1	0.375
chr2	105720001	105840000	A.2.2.1.1.1.1.2.2	0.644396551724138	.	105720001	105840000	#FFDADA	1	0.625
chr2	105840001	106360000	A.2.2.2.2.1.2.2.1.1.1	0.572198275862069	.	105840001	106360000	#FFDADA	1	0.625
chr2	106360001	106960000	B.1.1.2.1.1.1.2.1.2.1	0.479525862068966	.	106360001	106960000	#DADAFF	1	0.5
chr2	106960001	107040000	B.2.1.1.1.1.1.1.2.1	0.230603448275862	.	106960001	107040000	#4848FF	1	0.25
chr2	107080001	107440000	B.2.1.1.1.1.1.1.2.1	0.230603448275862	.	107080001	107440000	#4848FF	1	0.25
chr2	107440001	108160000	B.2.2.1.2.1.2.2.2.1.1	0.0420258620689655	.	107440001	108160000	#0000FF	1	0.125
chr2	108160001	108440000	B.2.1.1.1.1.1.2.2.2.1	0.223060344827586	.	108160001	108440000	#4848FF	1	0.25
chr2	108440001	108560000	B.1.2.1.2.1.2.2.2.1.1	0.341594827586207	.	108440001	108560000	#9191FF	1	0.375
chr2	108560001	109080000	B.2.1.1.1.1.2.1.1.1	0.220905172413793	.	108560001	109080000	#4848FF	1	0.25
chr2	109080001	109320000	A.1.2.2.2.1.1.1.1.1.2	0.797413793103448	.	109080001	109320000	#FF4848	1	0.875
chr2	109320001	109440000	A.1.2.2.1.2.1.2.2	0.804956896551724	.	109320001	109440000	#FF4848	1	0.875
chr2	109440001	109640000	B.1.1.2.2.2.1.1.2.1.1	0.429956896551724	.	109440001	109640000	#DADAFF	1	0.5
chr2	109640001	109760000	B.1.1.1.2.1.2.2.1.2	0.515086206896552	.	109640001	109760000	#DADAFF	1	0.5
chr2	109760001	109880000	A.2.2.2.2.1.2.2.2.1.1	0.567887931034483	.	109760001	109880000	#FFDADA	1	0.625
chr2	109880001	110120000	B.1.1.1.1.1.1.1.2.1	0.550646551724138	.	109880001	110120000	#DADAFF	1	0.5
chr2	110240001	110320000	B.1.1.1.1.1.1.1.2.1	0.550646551724138	.	110240001	110320000	#DADAFF	1	0.5
chr2	110320001	110520000	A.1.2.1.2.1.2.2.1.1	0.87176724137931	.	110320001	110520000	#FF4848	1	0.875
chr2	110840001	110920000	A.1.2.1.2.1.2.2.1.1	0.87176724137931	.	110840001	110920000	#FF4848	1	0.875
chr2	110920001	111000000	A.1.2.2.1.1.1.1.1	0.836206896551724	.	110920001	111000000	#FF4848	1	0.875
chr2	111360001	111800000	A.1.2.2.1.1.1.1.1	0.836206896551724	.	111360001	111800000	#FF4848	1	0.875
chr2	111800001	112080000	A.2.2.1.1.1.2.2.1	0.639008620689655	.	111800001	112080000	#FFDADA	1	0.625
chr2	112120001	112160000	A.2.2.1.1.1.2.2.1	0.639008620689655	.	112120001	112160000	#FFDADA	1	0.625
chr2	112160001	112480000	B.1.1.1.2.1.1.1.1.1.1.2	0.529094827586207	.	112160001	112480000	#DADAFF	1	0.5
chr2	112480001	112520000	A.2.2.1.2.2.2.1.1.1.1	0.612068965517241	.	112480001	112520000	#FFDADA	1	0.625
chr2	112560001	112600000	A.2.2.1.2.2.2.1.1.1.1	0.612068965517241	.	112560001	112600000	#FFDADA	1	0.625
chr2	112600001	112800000	A.1.2.2.1.2.1.1.2.2	0.810344827586207	.	112600001	112800000	#FF4848	1	0.875
chr2	112800001	112960000	A.1.1.2.2.2.1.2.1.2.1.1	0.9375	.	112800001	112960000	#FF0000	1	1
chr2	112960001	113120000	A.1.1.2.2.1.1.2.2.2	0.948275862068966	.	112960001	113120000	#FF0000	1	1
chr2	113160001	113200000	A.1.1.2.2.1.1.2.2.2	0.948275862068966	.	113160001	113200000	#FF0000	1	1
chr2	113200001	113360000	A.1.2.1.1.2.1.1.1.1	0.904094827586207	.	113200001	113360000	#FF4848	1	0.875
chr2	113360001	113440000	A.2.1.1.2.1.1.2.2.1.2	0.733836206896552	.	113360001	113440000	#FF9191	1	0.75
chr2	113440001	113520000	A.2.2.1.1.1.2.2.2	0.637931034482759	.	113440001	113520000	#FFDADA	1	0.625
chr2	113520001	113920000	B.1.1.1.2.1.1.2.2	0.519396551724138	.	113520001	113920000	#DADAFF	1	0.5
chr2	113920001	114240000	A.1.2.1.2.2.1.2.2.1.1	0.854525862068966	.	113920001	114240000	#FF4848	1	0.875
chr2	114240001	114720000	A.2.1.1.1.1.2.1.1.1.2	0.758620689655172	.	114240001	114720000	#FF9191	1	0.75
chr2	114720001	114960000	B.1.2.1.1.1.1.1.1.1.1	0.412715517241379	.	114720001	114960000	#9191FF	1	0.375
chr2	114960001	115160000	B.1.2.2.1.2.2.2.1.2.2	0.27801724137931	.	114960001	115160000	#9191FF	1	0.375
chr2	115160001	115320000	B.1.2.2.1.1.1.1.1.1.2.1.2	0.316810344827586	.	115160001	115320000	#9191FF	1	0.375
chr2	115320001	115600000	B.2.1.2.2.1.1.1.2	0.113146551724138	.	115320001	115600000	#4848FF	1	0.25
chr2	115600001	115760000	B.2.2.2.1.1.1.1.2.2	0.0237068965517241	.	115600001	115760000	#0000FF	1	0.125
chr2	115760001	116040000	B.2.2.1.2.1.1.1.2.1	0.052801724137931	.	115760001	116040000	#0000FF	1	0.125
chr2	116040001	116240000	B.2.2.1.2.1.1.1.1.1	0.0549568965517241	.	116040001	116240000	#0000FF	1	0.125
chr2	116240001	116320000	B.2.1.1.1.2.1.1.1.2.2.1.2	0.206896551724138	.	116240001	116320000	#4848FF	1	0.25
chr2	116320001	116520000	B.2.2.1.2.1.1.1.2.2	0.0517241379310345	.	116320001	116520000	#0000FF	1	0.125
chr2	116520001	116680000	B.2.2.1.1.1.1.2.1.1	0.0862068965517241	.	116520001	116680000	#0000FF	1	0.125
chr2	116680001	117040000	B.2.2.2.2.1.1.1	0.00754310344827586	.	116680001	117040000	#0000FF	1	0.125
chr2	117040001	117520000	B.2.2.2.2.2.2.1	0.0021551724137931	.	117040001	117520000	#0000FF	1	0.125
chr2	117520001	117680000	B.2.2.1.1.1.1.2.1.2	0.0851293103448276	.	117520001	117680000	#0000FF	1	0.125
chr2	117680001	118080000	B.2.2.2.2.2.2.2	0.00107758620689655	.	117680001	118080000	#0000FF	1	0.125
chr2	118080001	118240000	B.2.2.2.1.1.1.2.1	0.0226293103448276	.	118080001	118240000	#0000FF	1	0.125
chr2	118240001	118400000	B.2.2.1.2.1.2.2.1.2	0.0431034482758621	.	118240001	118400000	#0000FF	1	0.125
chr2	118400001	118800000	B.1.2.2.2.1.1.2.2.1	0.266163793103448	.	118400001	118800000	#9191FF	1	0.375
chr2	118800001	118960000	B.1.1.2.1.2.1.1.1.1.2	0.469827586206897	.	118800001	118960000	#DADAFF	1	0.5
chr2	118960001	119560000	B.2.2.2.1.1.1.2.2.1.1	0.021551724137931	.	118960001	119560000	#0000FF	1	0.125
chr2	119560001	119760000	B.1.2.2.2.2.2.1.1	0.244612068965517	.	119560001	119760000	#9191FF	1	0.375
chr2	119760001	120120000	B.1.1.2.1.1.2.1.1	0.475215517241379	.	119760001	120120000	#DADAFF	1	0.5
chr2	120120001	120240000	A.1.2.1.2.2.2.1.2.1.1	0.845905172413793	.	120120001	120240000	#FF4848	1	0.875
chr2	120240001	120440000	A.1.2.1.1.2.2.1.1.2.2	0.892241379310345	.	120240001	120440000	#FF4848	1	0.875
chr2	120440001	120640000	A.1.2.1.1.1.2.1.1.1	0.910560344827586	.	120440001	120640000	#FF4848	1	0.875
chr2	120640001	120720000	A.1.2.1.2.1.2.1.1.2	0.873922413793103	.	120640001	120720000	#FF4848	1	0.875
chr2	120720001	121040000	A.1.1.2.1.2.2.1.2.1	0.961206896551724	.	120720001	121040000	#FF0000	1	1
chr2	121040001	121280000	A.2.2.1.2.2.1.2.2.1	0.614224137931034	.	121040001	121280000	#FFDADA	1	0.625
chr2	121280001	121600000	A.2.2.2.2.2.1.1.1.1	0.564655172413793	.	121280001	121600000	#FFDADA	1	0.625
chr2	121600001	121720000	B.1.1.2.1.1.2.1.2.1	0.474137931034483	.	121600001	121720000	#DADAFF	1	0.5
chr2	121720001	121920000	A.2.2.2.2.1.1.1	0.577586206896552	.	121720001	121920000	#FFDADA	1	0.625
chr2	121920001	122120000	A.2.1.2.2.2.2.2.1	0.65301724137931	.	121920001	122120000	#FF9191	1	0.75
chr2	122120001	122280000	A.1.1.2.2.2.2.2.1.2	0.926724137931034	.	122120001	122280000	#FF0000	1	1
chr2	122280001	122360000	A.2.1.1.2.1.1.2.1.1	0.737068965517241	.	122280001	122360000	#FF9191	1	0.75
chr2	122360001	122520000	A.1.2.1.1.2.1.1.1.2	0.90301724137931	.	122360001	122520000	#FF4848	1	0.875
chr2	122520001	122680000	A.2.2.2.2.2.1.2.1	0.561422413793103	.	122520001	122680000	#FFDADA	1	0.625
chr2	122680001	123120000	B.2.1.1.2.2.2.1.2.1	0.150862068965517	.	122680001	123120000	#4848FF	1	0.25
chr2	123120001	123200000	B.2.1.1.1.1.1.2.2.1.2	0.224137931034483	.	123120001	123200000	#4848FF	1	0.25
chr2	123200001	123480000	B.2.2.1.1.2.1.1.2.1.1	0.072198275862069	.	123200001	123480000	#0000FF	1	0.125
chr2	123480001	123840000	B.2.2.1.2.1.2.2.2.2.2	0.0377155172413793	.	123480001	123840000	#0000FF	1	0.125
chr2	123840001	124160000	B.2.2.2.1.1.1.2.2.2.1	0.0193965517241379	.	123840001	124160000	#0000FF	1	0.125
chr2	124160001	124480000	B.2.2.1.1.2.2.2.1.1	0.0581896551724138	.	124160001	124480000	#0000FF	1	0.125
chr2	124480001	124800000	B.2.1.1.1.1.1.1.2.2	0.229525862068966	.	124480001	124800000	#4848FF	1	0.25
chr2	124800001	125000000	B.1.2.2.2.1.1.1.2.1	0.272629310344828	.	124800001	125000000	#9191FF	1	0.375
chr2	125000001	125080000	B.1.2.2.1.1.1.1.1.1.2.1.1	0.317887931034483	.	125000001	125080000	#9191FF	1	0.375
chr2	125080001	125400000	B.2.1.2.2.2.1.1.1.1.2.1	0.107758620689655	.	125080001	125400000	#4848FF	1	0.25
chr2	125400001	125560000	B.1.2.2.2.2.1.2.1.2	0.247844827586207	.	125400001	125560000	#9191FF	1	0.375
chr2	125560001	125680000	B.1.2.2.1.1.1.1.1.2	0.314655172413793	.	125560001	125680000	#9191FF	1	0.375
chr2	125680001	126120000	B.2.2.2.1.1.1.1.1.1	0.0269396551724138	.	125680001	126120000	#0000FF	1	0.125
chr2	126120001	126560000	B.2.2.2.1.1.2.1.1.1	0.0172413793103448	.	126120001	126560000	#0000FF	1	0.125
chr2	126560001	126680000	B.2.1.2.2.2.1.1.1.2	0.105603448275862	.	126560001	126680000	#4848FF	1	0.25
chr2	126680001	126960000	B.2.2.2.1.1.1.2.2.1.2	0.0204741379310345	.	126680001	126960000	#0000FF	1	0.125
chr2	126960001	127160000	B.2.2.1.1.2.2.2.1.2	0.0571120689655172	.	126960001	127160000	#0000FF	1	0.125
chr2	127160001	127280000	B.2.1.1.1.1.2.2.2.1	0.21551724137931	.	127160001	127280000	#4848FF	1	0.25
chr2	127280001	128080000	B.1.2.1.1.1.1.2.1.2.2.1	0.401939655172414	.	127280001	128080000	#9191FF	1	0.375
chr2	128080001	128200000	A.1.1.2.2.2.2.2.1.1.1	0.928879310344828	.	128080001	128200000	#FF0000	1	1
chr2	128200001	128480000	A.1.2.1.1.2.2.1.1.2.1	0.893318965517241	.	128200001	128480000	#FF4848	1	0.875
chr2	128480001	128600000	A.1.2.1.1.2.1.1.2.1	0.901939655172414	.	128480001	128600000	#FF4848	1	0.875
chr2	128600001	129080000	A.1.1.2.1.2.2.1.1.1	0.963362068965517	.	128600001	129080000	#FF0000	1	1
chr2	129080001	129280000	B.1.2.2.1.2.1.2.1	0.292025862068966	.	129080001	129280000	#9191FF	1	0.375
chr2	129280001	129640000	B.1.2.1.2.2.1.2.2	0.328663793103448	.	129280001	129640000	#9191FF	1	0.375
chr2	129640001	129920000	B.1.2.2.1.2.1.2.2	0.290948275862069	.	129640001	129920000	#9191FF	1	0.375
chr2	129920001	130080000	B.2.1.1.1.1.2.2.1	0.216594827586207	.	129920001	130080000	#4848FF	1	0.25
chr2	130080001	130240000	B.2.1.1.1.1.1.1.1.2	0.231681034482759	.	130080001	130240000	#4848FF	1	0.25
chr2	130240001	130520000	B.2.1.2.2.1.2.2	0.109913793103448	.	130240001	130520000	#4848FF	1	0.25
chr2	130520001	130840000	B.1.1.2.1.2.1.1.1.2.2	0.467672413793103	.	130520001	130840000	#DADAFF	1	0.5
chr2	130880001	130920000	B.1.1.2.1.2.1.1.1.2.2	0.467672413793103	.	130880001	130920000	#DADAFF	1	0.5
chr2	130920001	131160000	A.2.1.1.2.1.1.2.2.1.1	0.734913793103448	.	130920001	131160000	#FF9191	1	0.75
chr2	131480001	131920000	A.1.2.1.2.1.2.1.1.1	0.875	.	131480001	131920000	#FF4848	1	0.875
chr2	131920001	132000000	B.1.1.1.2.2.2.2.2.2.1	0.487068965517241	.	131920001	132000000	#DADAFF	1	0.5
chr2	132040001	132120000	B.1.1.1.2.2.2.2.2.2.1	0.487068965517241	.	132040001	132120000	#DADAFF	1	0.5
chr2	132120001	132320000	A.2.2.2.1.1.1.1.1.1	0.604525862068966	.	132120001	132320000	#FFDADA	1	0.625
chr2	132320001	132560000	B.1.1.2.2.1.2.1.1.2.2.1	0.442887931034483	.	132320001	132560000	#DADAFF	1	0.5
chr2	132560001	132920000	B.2.1.2.2.2.1.2.1	0.103448275862069	.	132560001	132920000	#4848FF	1	0.25
chr2	132920001	133040000	B.1.2.2.1.2.2.2.1.2.1	0.279094827586207	.	132920001	133040000	#9191FF	1	0.375
chr2	133040001	133200000	B.1.2.1.1.1.1.2.2.1.2	0.397629310344828	.	133040001	133200000	#9191FF	1	0.375
chr2	133200001	133320000	B.1.2.1.1.1.1.2.2.1.1.2	0.398706896551724	.	133200001	133320000	#9191FF	1	0.375
chr2	133320001	133800000	B.2.1.1.1.1.2.1.1.2.2	0.21875	.	133320001	133800000	#4848FF	1	0.25
chr2	133800001	134120000	B.2.1.1.1.1.2.1.1.2.1	0.219827586206897	.	133800001	134120000	#4848FF	1	0.25
chr2	134120001	134440000	B.2.1.1.1.1.1.2.2.1.1	0.225215517241379	.	134120001	134440000	#4848FF	1	0.25
chr2	134440001	134640000	B.1.2.2.2.2.2.2.1.2	0.237068965517241	.	134440001	134640000	#9191FF	1	0.375
chr2	134640001	134920000	B.1.2.1.1.1.1.1.1.2	0.40948275862069	.	134640001	134920000	#9191FF	1	0.375
chr2	134920001	135000000	A.2.2.1.2.1.2.2.1.2.1	0.622844827586207	.	134920001	135000000	#FFDADA	1	0.625
chr2	135000001	135480000	A.1.2.1.2.1.1.1.1.2	0.884698275862069	.	135000001	135480000	#FF4848	1	0.875
chr2	135480001	135600000	A.2.1.1.1.1.1.1.2	0.762931034482759	.	135480001	135600000	#FF9191	1	0.75
chr2	135600001	135920000	A.1.1.2.2.2.1.2.1.1.1	0.939655172413793	.	135600001	135920000	#FF0000	1	1
chr2	135920001	136320000	A.2.1.1.1.2.2.1.2.1	0.745689655172414	.	135920001	136320000	#FF9191	1	0.75
chr2	136320001	136560000	A.1.2.1.1.2.1.2.1.2	0.898706896551724	.	136320001	136560000	#FF4848	1	0.875
chr2	136560001	136760000	A.2.1.1.1.2.2.1.2.2.1	0.744612068965517	.	136560001	136760000	#FF9191	1	0.75
chr2	136760001	137160000	B.1.1.1.2.2.2.2.2.1.2	0.488146551724138	.	136760001	137160000	#DADAFF	1	0.5
chr2	137160001	137360000	B.2.1.2.1.1.1.1.1.1.1.2	0.142241379310345	.	137160001	137360000	#4848FF	1	0.25
chr2	137360001	137480000	B.2.1.2.2.1.2.1	0.110991379310345	.	137360001	137480000	#4848FF	1	0.25
chr2	137480001	137720000	B.2.2.1.1.2.1.1.2.2.2	0.0678879310344828	.	137480001	137720000	#0000FF	1	0.125
chr2	137720001	137840000	B.2.1.2.1.1.1.1.1.2	0.139008620689655	.	137720001	137840000	#4848FF	1	0.25
chr2	137840001	138040000	B.2.2.1.1.2.1.1.2.2.1	0.0689655172413793	.	137840001	138040000	#0000FF	1	0.125
chr2	138040001	138360000	B.2.2.2.1.1.2.1.2.2	0.0140086206896552	.	138040001	138360000	#0000FF	1	0.125
chr2	138360001	138680000	B.2.2.1.1.2.1.2.2.1	0.0657327586206897	.	138360001	138680000	#0000FF	1	0.125
chr2	138680001	139360000	B.1.1.1.2.2.1.1.2.1.2	0.506465517241379	.	138680001	139360000	#DADAFF	1	0.5
chr2	139360001	139560000	B.1.2.1.1.2.2.2.1.2.2	0.366379310344828	.	139360001	139560000	#9191FF	1	0.375
chr2	139560001	140000000	B.2.2.1.2.2.1.2.2	0.0323275862068966	.	139560001	140000000	#0000FF	1	0.125
chr2	140000001	140400000	B.2.2.1.1.2.1.2.2.2.1	0.0646551724137931	.	140000001	140400000	#0000FF	1	0.125
chr2	140400001	140800000	B.2.2.2.1.1.1.1.1.2	0.0258620689655172	.	140400001	140800000	#0000FF	1	0.125
chr2	140800001	141120000	B.2.2.1.1.1.1.2.2	0.084051724137931	.	140800001	141120000	#0000FF	1	0.125
chr2	141120001	141320000	B.2.1.1.1.2.1.1.1.1.1.1	0.213362068965517	.	141120001	141320000	#4848FF	1	0.25
chr2	141320001	141520000	B.1.2.1.2.2.2.2.2.1.2.2	0.321120689655172	.	141320001	141520000	#9191FF	1	0.375
chr2	141520001	141840000	B.2.1.2.1.1.1.1.1.1.2.1	0.141163793103448	.	141520001	141840000	#4848FF	1	0.25
chr2	141840001	142200000	B.2.2.1.2.2.1.2.1.1	0.0344827586206897	.	141840001	142200000	#0000FF	1	0.125
chr2	142200001	142280000	B.1.2.2.1.1.2.1.2.1	0.301724137931034	.	142200001	142280000	#9191FF	1	0.375
chr2	142280001	142600000	B.2.2.1.1.2.1.2.2.2.2	0.0635775862068965	.	142280001	142600000	#0000FF	1	0.125
chr2	142600001	143000000	B.2.1.2.1.1.1.2.2.1.2	0.129310344827586	.	142600001	143000000	#4848FF	1	0.25
chr2	143000001	143080000	B.1.2.1.2.1.2.1.1.2.1.1	0.351293103448276	.	143000001	143080000	#9191FF	1	0.375
chr2	143080001	143280000	B.2.1.1.1.2.2.2.1.1.2.1	0.183189655172414	.	143080001	143280000	#4848FF	1	0.25
chr2	143280001	143480000	B.2.1.2.1.1.1.2.2.1.1	0.130387931034483	.	143280001	143480000	#4848FF	1	0.25
chr2	143480001	143760000	B.2.2.1.2.2.1.2.1.2	0.0334051724137931	.	143480001	143760000	#0000FF	1	0.125
chr2	143760001	144120000	B.2.1.2.1.1.1.2.2.2	0.12823275862069	.	143760001	144120000	#4848FF	1	0.25
chr2	144120001	144320000	B.2.1.1.1.2.2.2.1.1.2.2	0.182112068965517	.	144120001	144320000	#4848FF	1	0.25
chr2	144320001	144520000	B.2.1.1.1.2.2.1.2.1.1.1	0.193965517241379	.	144320001	144520000	#4848FF	1	0.25
chr2	144520001	144680000	B.1.2.2.1.1.1.2.2.2.1	0.307112068965517	.	144520001	144680000	#9191FF	1	0.375
chr2	144680001	144880000	B.1.1.2.2.1.1.2	0.446120689655172	.	144680001	144880000	#DADAFF	1	0.5
chr2	144880001	144960000	A.2.2.2.2.1.2.2.1.2.2	0.568965517241379	.	144880001	144960000	#FFDADA	1	0.625
chr2	144960001	145120000	B.1.1.1.2.2.1.2.2.2.1	0.49676724137931	.	144960001	145120000	#DADAFF	1	0.5
chr2	145120001	145320000	B.1.1.2.2.1.1.1.2.1	0.448275862068966	.	145120001	145320000	#DADAFF	1	0.5
chr2	145320001	145480000	B.1.2.1.1.2.1.2.1.2	0.382543103448276	.	145320001	145480000	#9191FF	1	0.375
chr2	145480001	145760000	B.1.2.2.1.1.2.1.1.1.1	0.304956896551724	.	145480001	145760000	#9191FF	1	0.375
chr2	145760001	145880000	B.1.2.2.1.2.2.2.2	0.276939655172414	.	145760001	145880000	#9191FF	1	0.375
chr2	145880001	146080000	B.1.2.2.1.1.2.1.2.2	0.300646551724138	.	145880001	146080000	#9191FF	1	0.375
chr2	146080001	146240000	B.2.1.1.1.1.1.2.1.2	0.226293103448276	.	146080001	146240000	#4848FF	1	0.25
chr2	146240001	146640000	B.2.2.1.1.2.1.1.1	0.0732758620689655	.	146240001	146640000	#0000FF	1	0.125
chr2	146640001	146840000	B.2.1.1.1.2.1.2.1.1	0.200431034482759	.	146640001	146840000	#4848FF	1	0.25
chr2	146840001	147080000	B.2.2.1.1.2.1.1.2.1.2.2	0.0700431034482759	.	146840001	147080000	#0000FF	1	0.125
chr2	147080001	147440000	B.2.2.1.2.2.2.1.1	0.03125	.	147080001	147440000	#0000FF	1	0.125
chr2	147440001	147800000	B.2.1.2.2.2.2.2.1.2	0.0969827586206897	.	147440001	147800000	#4848FF	1	0.25
chr2	147800001	147920000	B.1.2.2.1.1.1.1.2.2.1.2	0.311422413793103	.	147800001	147920000	#9191FF	1	0.375
chr2	147920001	148080000	B.1.2.2.1.1.2.2.1.2	0.298491379310345	.	147920001	148080000	#9191FF	1	0.375
chr2	148080001	148280000	B.1.1.2.2.2.2.1.1	0.420258620689655	.	148080001	148280000	#DADAFF	1	0.5
chr2	148280001	148680000	B.1.2.1.1.2.2.2.2.2.2.2	0.360991379310345	.	148280001	148680000	#9191FF	1	0.375
chr2	148680001	148920000	A.2.1.1.1.2.2.2.1	0.742456896551724	.	148680001	148920000	#FF9191	1	0.75
chr2	148920001	149400000	A.2.2.1.2.1.2.2.2.1	0.620689655172414	.	148920001	149400000	#FFDADA	1	0.625
chr2	149400001	149520000	A.1.2.2.2.1.1.1.1.2	0.796336206896552	.	149400001	149520000	#FF4848	1	0.875
chr2	149520001	149680000	B.1.2.2.1.2.2.1.2.1.1	0.28448275862069	.	149520001	149680000	#9191FF	1	0.375
chr2	149800001	150440000	B.1.2.2.1.2.2.1.2.1.1	0.28448275862069	.	149800001	150440000	#9191FF	1	0.375
chr2	150440001	150720000	B.1.2.2.1.1.1.1.2.2.1.1	0.3125	.	150440001	150720000	#9191FF	1	0.375
chr2	150720001	150880000	B.1.2.2.1.2.1.1.1.1.1	0.296336206896552	.	150720001	150880000	#9191FF	1	0.375
chr2	150880001	151040000	B.1.2.1.1.2.2.1.1.1	0.377155172413793	.	150880001	151040000	#9191FF	1	0.375
chr2	151040001	151160000	B.1.2.1.1.2.2.1.2.1.2	0.372844827586207	.	151040001	151160000	#9191FF	1	0.375
chr2	151160001	151560000	B.1.2.1.2.2.1.2.1.1.1	0.331896551724138	.	151160001	151560000	#9191FF	1	0.375
chr2	151560001	151800000	B.1.1.2.2.2.2.2.2.1	0.414870689655172	.	151560001	151800000	#DADAFF	1	0.5
chr2	151800001	152080000	B.1.2.2.1.2.1.1.1.2	0.294181034482759	.	151800001	152080000	#9191FF	1	0.375
chr2	152080001	152360000	B.1.1.1.2.2.1.2.2.2.2	0.495689655172414	.	152080001	152360000	#DADAFF	1	0.5
chr2	152360001	152560000	B.1.1.2.1.1.1.1.2.2	0.481681034482759	.	152360001	152560000	#DADAFF	1	0.5
chr2	152560001	152640000	B.1.1.1.2.1.2.2.2.2.2	0.510775862068966	.	152560001	152640000	#DADAFF	1	0.5
chr2	152640001	152920000	B.1.1.2.1.1.1.2.1.1	0.480603448275862	.	152640001	152920000	#DADAFF	1	0.5
chr2	152920001	153080000	A.2.2.2.2.1.2.2.2.2	0.56573275862069	.	152920001	153080000	#FFDADA	1	0.625
chr2	153080001	153280000	B.1.1.1.2.1.1.1.2.1.2	0.524784482758621	.	153080001	153280000	#DADAFF	1	0.5
chr2	153280001	153560000	A.2.1.2.1.1.2.2.2.2.1	0.691810344827586	.	153280001	153560000	#FF9191	1	0.75
chr2	153560001	153800000	B.1.2.1.2.1.2.2.2.1.2	0.34051724137931	.	153560001	153800000	#9191FF	1	0.375
chr2	153800001	153960000	B.2.1.2.2.2.1.2.2.1	0.102370689655172	.	153800001	153960000	#4848FF	1	0.25
chr2	153960001	154280000	B.2.2.2.1.1.2.2.1	0.0129310344827586	.	153960001	154280000	#0000FF	1	0.125
chr2	154280001	154360000	B.2.1.1.1.2.2.2.1.2	0.181034482758621	.	154280001	154360000	#4848FF	1	0.25
chr2	154360001	154480000	B.2.1.1.1.2.2.1.2.2.1.2	0.188577586206897	.	154360001	154480000	#4848FF	1	0.25
chr2	154480001	154720000	B.2.1.2.2.2.1.2.2.2	0.101293103448276	.	154480001	154720000	#4848FF	1	0.25
chr2	154720001	154840000	B.1.2.1.1.2.2.1.1.2.2	0.375	.	154720001	154840000	#9191FF	1	0.375
chr2	154840001	154960000	B.2.1.2.1.2.2.1.1.1.1	0.123922413793103	.	154840001	154960000	#4848FF	1	0.25
chr2	154960001	155200000	B.2.1.1.1.2.2.1.2.2.2	0.1875	.	154960001	155200000	#4848FF	1	0.25
chr2	155200001	155600000	B.1.2.2.1.1.2.2.2	0.297413793103448	.	155200001	155600000	#9191FF	1	0.375
chr2	155600001	155680000	B.1.2.1.1.2.2.1.2.1.1	0.373922413793103	.	155600001	155680000	#9191FF	1	0.375
chr2	155680001	155800000	B.1.2.2.1.1.1.1.2.1	0.313577586206897	.	155680001	155800000	#9191FF	1	0.375
chr2	155800001	156160000	B.2.1.2.1.2.2.2.2.2	0.115301724137931	.	155800001	156160000	#4848FF	1	0.25
chr2	156160001	156320000	B.2.1.1.1.2.1.2.2.1	0.198275862068966	.	156160001	156320000	#4848FF	1	0.25
chr2	156320001	156480000	B.2.2.1.1.2.1.2.1	0.0668103448275862	.	156320001	156480000	#0000FF	1	0.125
chr2	156480001	156600000	B.2.1.1.1.2.2.1.2.2.1.1	0.189655172413793	.	156480001	156600000	#4848FF	1	0.25
chr2	156600001	156800000	B.2.1.2.2.2.2.2.1.1	0.0980603448275862	.	156600001	156800000	#4848FF	1	0.25
chr2	156800001	157000000	B.2.1.1.1.2.2.1.1.1	0.196120689655172	.	156800001	157000000	#4848FF	1	0.25
chr2	157000001	157200000	B.1.2.1.2.1.2.1.2.1.2	0.34698275862069	.	157000001	157200000	#9191FF	1	0.375
chr2	157200001	157680000	A.2.1.2.1.2.1.2.1.1	0.685344827586207	.	157200001	157680000	#FF9191	1	0.75
chr2	157680001	158160000	B.2.1.1.2.1.2.1.2.2	0.164870689655172	.	157680001	158160000	#4848FF	1	0.25
chr2	158160001	158440000	A.2.1.2.1.2.1.1.2.2.2	0.686422413793103	.	158160001	158440000	#FF9191	1	0.75
chr2	158440001	158600000	A.2.1.2.1.1.2.2.2.1	0.692887931034483	.	158440001	158600000	#FF9191	1	0.75
chr2	158600001	158720000	A.2.1.2.1.2.1.1.1	0.689655172413793	.	158600001	158720000	#FF9191	1	0.75
chr2	158720001	159120000	A.2.2.1.1.2.1.2	0.634698275862069	.	158720001	159120000	#FFDADA	1	0.625
chr2	159120001	159280000	B.1.1.2.1.2.2.1.2.1	0.457974137931034	.	159120001	159280000	#DADAFF	1	0.5
chr2	159280001	159480000	B.1.1.1.2.2.1.2.1.1.1	0.504310344827586	.	159280001	159480000	#DADAFF	1	0.5
chr2	159480001	159720000	A.2.2.1.1.2.1.1.2	0.635775862068966	.	159480001	159720000	#FFDADA	1	0.625
chr2	159720001	159840000	A.2.2.2.2.1.2.2.2.1.2	0.566810344827586	.	159720001	159840000	#FFDADA	1	0.625
chr2	159840001	160240000	A.1.2.1.2.2.2.2.2.1.2.1	0.839439655172414	.	159840001	160240000	#FF4848	1	0.875
chr2	160240001	160320000	A.1.2.2.1.2.1.1.1.2.2	0.813577586206897	.	160240001	160320000	#FF4848	1	0.875
chr2	160320001	160600000	A.1.1.1.2.1.2.1.2	0.988146551724138	.	160320001	160600000	#FF0000	1	1
chr2	160600001	160840000	A.1.1.2.2.2.1.2.1.1.2	0.938577586206897	.	160600001	160840000	#FF0000	1	1
chr2	160840001	161320000	B.1.1.1.2.1.1.2.1.1	0.522629310344828	.	160840001	161320000	#DADAFF	1	0.5
chr2	161320001	161440000	A.2.2.2.2.2.2.1.2	0.557112068965517	.	161320001	161440000	#FFDADA	1	0.625
chr2	161440001	161520000	B.1.1.1.1.2.2.2.2	0.53125	.	161440001	161520000	#DADAFF	1	0.5
chr2	161520001	161720000	B.1.2.2.1.1.1.2.1	0.30926724137931	.	161520001	161720000	#9191FF	1	0.375
chr2	161720001	162160000	A.2.2.2.2.1.2.2.1.2.1	0.570043103448276	.	161720001	162160000	#FFDADA	1	0.625
chr2	162160001	162240000	A.2.2.1.1.1.1.1.1.2	0.648706896551724	.	162160001	162240000	#FFDADA	1	0.625
chr2	162240001	162680000	A.2.2.2.1.2.2.1	0.581896551724138	.	162240001	162680000	#FFDADA	1	0.625
chr2	162680001	162800000	A.2.2.1.2.1.2.2.2.2.1	0.619612068965517	.	162680001	162800000	#FFDADA	1	0.625
chr2	162800001	163040000	A.2.2.2.1.1.1.2.2.1	0.599137931034483	.	162800001	163040000	#FFDADA	1	0.625
chr2	163040001	163160000	A.2.2.1.2.1.1.2.1.2	0.629310344827586	.	163040001	163160000	#FFDADA	1	0.625
chr2	163160001	163640000	B.1.2.1.2.1.2.1.1.1.1	0.354525862068966	.	163160001	163640000	#9191FF	1	0.375
chr2	163640001	163720000	B.1.2.1.2.1.2.1.2.2.2	0.344827586206897	.	163640001	163720000	#9191FF	1	0.375
chr2	163720001	163800000	B.1.2.2.1.1.1.1.1.1.2.2	0.31573275862069	.	163720001	163800000	#9191FF	1	0.375
chr2	163800001	163960000	B.2.1.2.1.1.1.1.1.1.1.1	0.143318965517241	.	163800001	163960000	#4848FF	1	0.25
chr2	163960001	164240000	B.2.1.1.1.1.2.2.2.2	0.214439655172414	.	163960001	164240000	#4848FF	1	0.25
chr2	164240001	164400000	B.1.2.2.1.1.2.1.1.1.2	0.303879310344828	.	164240001	164400000	#9191FF	1	0.375
chr2	164400001	164520000	B.1.2.1.2.1.2.1.1.1.2.2	0.352370689655172	.	164400001	164520000	#9191FF	1	0.375
chr2	164520001	164680000	B.1.2.1.2.1.2.1.1.2.2	0.349137931034483	.	164520001	164680000	#9191FF	1	0.375
chr2	164680001	165040000	B.2.1.2.1.1.1.1.2.2.2.1	0.134698275862069	.	164680001	165040000	#4848FF	1	0.25
chr2	165040001	165560000	B.2.1.1.1.1.1.2.2.2.2	0.22198275862069	.	165040001	165560000	#4848FF	1	0.25
chr2	165560001	165840000	A.1.2.2.2.1.2.2.1.2	0.78125	.	165560001	165840000	#FF4848	1	0.875
chr2	165840001	166040000	A.2.1.2.1.2.1.2.1.2.2	0.683189655172414	.	165840001	166040000	#FF9191	1	0.75
chr2	166040001	166280000	A.2.1.1.1.2.2.1.1.2	0.74676724137931	.	166040001	166280000	#FF9191	1	0.75
chr2	166280001	166480000	A.1.2.1.2.1.1.1.2.1.2.1	0.882543103448276	.	166280001	166480000	#FF4848	1	0.875
chr2	166480001	166680000	A.1.2.2.1.1.1.2	0.832974137931034	.	166480001	166680000	#FF4848	1	0.875
chr2	166680001	166800000	A.2.1.1.2.2.2.2.2	0.703663793103448	.	166680001	166800000	#FF9191	1	0.75
chr2	166800001	167320000	B.1.2.1.2.1.2.1.2.1.1	0.348060344827586	.	166800001	167320000	#9191FF	1	0.375
chr2	167320001	167600000	B.2.1.1.1.2.1.1.1.2.2.1.1	0.207974137931034	.	167320001	167600000	#4848FF	1	0.25
chr2	167600001	167840000	B.2.1.1.1.2.1.1.1.2.2.2	0.205818965517241	.	167600001	167840000	#4848FF	1	0.25
chr2	167840001	167960000	B.2.1.2.1.1.1.1.2.1.1	0.137931034482759	.	167840001	167960000	#4848FF	1	0.25
chr2	167960001	168200000	B.1.2.1.2.2.2.1.1	0.327586206896552	.	167960001	168200000	#9191FF	1	0.375
chr2	168200001	168640000	B.2.1.1.1.2.1.1.2.2.1.1	0.203663793103448	.	168200001	168640000	#4848FF	1	0.25
chr2	168640001	169000000	B.1.1.2.2.2.2.2.1.1	0.417025862068966	.	168640001	169000000	#DADAFF	1	0.5
chr2	169000001	169520000	A.1.2.1.2.1.1.2.2	0.876077586206897	.	169000001	169520000	#FF4848	1	0.875
chr2	169520001	169600000	A.2.2.1.1.1.1.1.1.1	0.649784482758621	.	169520001	169600000	#FFDADA	1	0.625
chr2	169600001	169760000	A.1.2.1.2.1.2.2.2	0.869612068965517	.	169600001	169760000	#FF4848	1	0.875
chr2	169760001	170320000	A.1.2.2.2.1.2.2.2.1.1	0.780172413793103	.	169760001	170320000	#FF4848	1	0.875
chr2	170320001	170680000	A.1.1.1.2.2.1.1	0.985991379310345	.	170320001	170680000	#FF0000	1	1
chr2	170680001	170920000	A.1.1.2.1.2.2.1.1.2	0.962284482758621	.	170680001	170920000	#FF0000	1	1
chr2	170920001	171040000	A.2.1.1.2.1.2.1.1.2.2.2	0.727370689655172	.	170920001	171040000	#FF9191	1	0.75
chr2	171040001	171440000	A.1.2.2.1.2.1.1.1.1.1.2	0.816810344827586	.	171040001	171440000	#FF4848	1	0.875
chr2	171440001	171560000	A.2.2.1.2.1.2.2.1.1	0.623922413793103	.	171440001	171560000	#FFDADA	1	0.625
chr2	171560001	171800000	A.1.2.2.2.2.2.1.2	0.772629310344828	.	171560001	171800000	#FF4848	1	0.875
chr2	171800001	171960000	A.1.2.1.1.1.2.1.1.2	0.90948275862069	.	171800001	171960000	#FF4848	1	0.875
chr2	171960001	172080000	A.1.2.2.2.1.1.2.1.1	0.793103448275862	.	171960001	172080000	#FF4848	1	0.875
chr2	172080001	172280000	A.1.2.2.2.2.2.2.2.2	0.765086206896552	.	172080001	172280000	#FF4848	1	0.875
chr2	172280001	172560000	A.1.2.2.1.1.1.1.2.2	0.834051724137931	.	172280001	172560000	#FF4848	1	0.875
chr2	172560001	172680000	A.2.1.1.2.1.1.2.2.2	0.732758620689655	.	172560001	172680000	#FF9191	1	0.75
chr2	172680001	172760000	A.2.1.1.1.1.1.2.2	0.760775862068966	.	172680001	172760000	#FF9191	1	0.75
chr2	172760001	172960000	A.1.2.1.2.2.2.2.2.2	0.837284482758621	.	172760001	172960000	#FF4848	1	0.875
chr2	172960001	173200000	A.2.2.2.2.1.2.1.1.1	0.575431034482759	.	172960001	173200000	#FFDADA	1	0.625
chr2	173200001	173400000	A.2.2.2.1.2.1.1.1	0.588362068965517	.	173200001	173400000	#FFDADA	1	0.625
chr2	173400001	173600000	A.2.1.1.1.2.1.1.2	0.75	.	173400001	173600000	#FF9191	1	0.75
chr2	173600001	174720000	B.1.1.1.2.1.1.1.1.1.1.1	0.530172413793103	.	173600001	174720000	#DADAFF	1	0.5
chr2	174720001	174920000	A.2.1.2.1.1.1.2.1.2	0.700431034482759	.	174720001	174920000	#FF9191	1	0.75
chr2	174920001	175000000	A.2.2.2.1.1.1.1.2	0.602370689655172	.	174920001	175000000	#FFDADA	1	0.625
chr2	175000001	175120000	A.2.1.1.1.2.2.2.2	0.741379310344828	.	175000001	175120000	#FF9191	1	0.75
chr2	175120001	175320000	A.2.1.2.2.1.1.1.1	0.677801724137931	.	175120001	175320000	#FF9191	1	0.75
chr2	175320001	175720000	A.1.2.1.2.1.1.1.2.2.2	0.879310344827586	.	175320001	175720000	#FF4848	1	0.875
chr2	175720001	176040000	A.1.1.2.1.2.2.1.2.2	0.960129310344828	.	175720001	176040000	#FF0000	1	1
chr2	176040001	176640000	B.1.2.2.1.2.2.1.1.1.2.1	0.288793103448276	.	176040001	176640000	#9191FF	1	0.375
chr2	176640001	176920000	B.1.1.2.2.1.2.1.1.1	0.445043103448276	.	176640001	176920000	#DADAFF	1	0.5
chr2	176920001	177240000	B.1.1.1.2.1.1.1.2.2	0.523706896551724	.	176920001	177240000	#DADAFF	1	0.5
chr2	177240001	177520000	B.1.1.1.2.1.2.2.2.1.1	0.514008620689655	.	177240001	177520000	#DADAFF	1	0.5
chr2	177520001	177760000	B.1.2.1.1.2.1.1.1.1	0.386853448275862	.	177520001	177760000	#9191FF	1	0.375
chr2	177760001	178040000	B.1.2.1.1.1.1.2.2.2.1.2	0.395474137931034	.	177760001	178040000	#9191FF	1	0.375
chr2	178040001	178400000	A.1.2.1.2.1.1.1.2.1.1	0.883620689655172	.	178040001	178400000	#FF4848	1	0.875
chr2	178400001	178600000	A.1.2.2.2.2.2.1.1.1	0.774784482758621	.	178400001	178600000	#FF4848	1	0.875
chr2	178600001	179000000	B.1.2.1.1.2.2.2.2.2.2.1	0.362068965517241	.	178600001	179000000	#9191FF	1	0.375
chr2	179000001	179160000	A.2.1.2.2.1.1.2.2	0.673491379310345	.	179000001	179160000	#FF9191	1	0.75
chr2	179160001	179320000	A.1.2.2.2.1.2.2.1.1	0.782327586206897	.	179160001	179320000	#FF4848	1	0.875
chr2	179320001	180000000	A.2.2.1.2.1.2.2.2.2.2	0.618534482758621	.	179320001	180000000	#FFDADA	1	0.625
chr2	180000001	180160000	A.2.1.2.1.1.1.2.2.2	0.698275862068966	.	180000001	180160000	#FF9191	1	0.75
chr2	180160001	180440000	A.2.2.1.2.1.1.2.1.1.2	0.630387931034483	.	180160001	180440000	#FFDADA	1	0.625
chr2	180440001	180640000	B.1.1.2.1.1.1.2.1.2.2	0.478448275862069	.	180440001	180640000	#DADAFF	1	0.5
chr2	180640001	180760000	B.1.2.1.2.1.2.2.1.1	0.34375	.	180640001	180760000	#9191FF	1	0.375
chr2	180760001	180960000	B.1.1.1.2.2.1.1.2.2	0.505387931034483	.	180760001	180960000	#DADAFF	1	0.5
chr2	180960001	181120000	B.1.2.1.1.2.2.1.1.2.1	0.376077586206897	.	180960001	181120000	#9191FF	1	0.375
chr2	181120001	181520000	B.2.1.1.1.2.2.2.1.1.1.1.1	0.186422413793103	.	181120001	181520000	#4848FF	1	0.25
chr2	181520001	181720000	B.1.2.2.1.1.2.1.1.2	0.302801724137931	.	181520001	181720000	#9191FF	1	0.375
chr2	181720001	181800000	B.1.2.1.1.2.2.1.2.2.2	0.369612068965517	.	181720001	181800000	#9191FF	1	0.375
chr2	181800001	182000000	B.1.1.1.2.2.1.2.1.2.1.2	0.5	.	181800001	182000000	#DADAFF	1	0.5
chr2	182000001	182120000	B.1.2.1.1.1.1.1.1.1.2.2	0.410560344827586	.	182000001	182120000	#9191FF	1	0.375
chr2	182120001	182200000	B.1.1.2.2.1.2.1.1.2.2.2	0.441810344827586	.	182120001	182200000	#DADAFF	1	0.5
chr2	182200001	182400000	B.1.1.2.2.2.1.1.1.2.2	0.431034482758621	.	182200001	182400000	#DADAFF	1	0.5
chr2	182400001	182560000	A.2.1.1.1.1.1.1.1	0.764008620689655	.	182400001	182560000	#FF9191	1	0.75
chr2	182560001	182960000	A.2.1.1.1.1.2.2.2	0.75323275862069	.	182560001	182960000	#FF9191	1	0.75
chr2	182960001	183280000	B.1.1.1.2.1.2.2.2.2.1	0.511853448275862	.	182960001	183280000	#DADAFF	1	0.5
chr2	183280001	183560000	B.1.2.1.1.2.2.2.2.2.1.2	0.363146551724138	.	183280001	183560000	#9191FF	1	0.375
chr2	183560001	183800000	A.1.2.2.2.1.2.1.2.1	0.785560344827586	.	183560001	183800000	#FF4848	1	0.875
chr2	183800001	184000000	A.1.2.2.2.1.2.1.1.1	0.788793103448276	.	183800001	184000000	#FF4848	1	0.875
chr2	184000001	184400000	B.2.1.1.1.1.1.2.1.1.2	0.227370689655172	.	184000001	184400000	#4848FF	1	0.25
chr2	184400001	184800000	B.2.2.1.1.2.2.1.2.2	0.0592672413793103	.	184400001	184800000	#0000FF	1	0.125
chr2	184800001	185000000	B.2.1.1.1.2.2.2.2.2.1.1	0.176724137931034	.	184800001	185000000	#4848FF	1	0.25
chr2	185000001	185360000	B.2.2.1.1.2.1.1.2.1.2.1	0.0711206896551724	.	185000001	185360000	#0000FF	1	0.125
chr2	185360001	185520000	B.2.1.1.1.2.2.1.2.1.2.2	0.19073275862069	.	185360001	185520000	#4848FF	1	0.25
chr2	185520001	185840000	B.2.2.2.1.1.1.1.2.1	0.0247844827586207	.	185520001	185840000	#0000FF	1	0.125
chr2	185840001	186240000	B.2.2.1.2.2.1.1.2	0.0355603448275862	.	185840001	186240000	#0000FF	1	0.125
chr2	186240001	186520000	B.2.2.1.2.2.1.1.1	0.0366379310344828	.	186240001	186520000	#0000FF	1	0.125
chr2	186520001	186880000	B.2.1.2.2.2.1.1.1.1.2.2	0.106681034482759	.	186520001	186880000	#4848FF	1	0.25
chr2	186880001	187360000	B.1.2.1.1.2.2.1.2.2.1.1	0.37176724137931	.	186880001	187360000	#9191FF	1	0.375
chr2	187360001	187840000	B.1.1.1.2.1.1.1.2.1.1	0.525862068965517	.	187360001	187840000	#DADAFF	1	0.5
chr2	187840001	188040000	B.2.2.1.1.2.2.1.1.2	0.0614224137931034	.	187840001	188040000	#0000FF	1	0.125
chr2	188040001	188320000	B.2.1.2.2.2.1.1.1.1.1	0.108836206896552	.	188040001	188320000	#4848FF	1	0.25
chr2	188320001	188520000	B.1.1.2.1.1.1.1.2.1	0.482758620689655	.	188320001	188520000	#DADAFF	1	0.5
chr2	188520001	188720000	B.2.1.1.1.2.1.1.1.2.1	0.209051724137931	.	188520001	188720000	#4848FF	1	0.25
chr2	188720001	189000000	B.1.2.1.1.1.1.2.2.2.2.1	0.394396551724138	.	188720001	189000000	#9191FF	1	0.375
chr2	189000001	189160000	B.1.2.1.1.2.1.2.2.2.1.2	0.379310344827586	.	189000001	189160000	#9191FF	1	0.375
chr2	189160001	189520000	B.1.1.1.2.2.1.2.1.1.2.1	0.50323275862069	.	189160001	189520000	#DADAFF	1	0.5
chr2	189520001	189920000	B.1.1.2.1.1.1.2.2.2	0.476293103448276	.	189520001	189920000	#DADAFF	1	0.5
chr2	189920001	190280000	B.1.1.2.1.1.1.2.2.1	0.477370689655172	.	189920001	190280000	#DADAFF	1	0.5
chr2	190280001	190480000	A.2.1.1.1.2.2.1.2.2.2	0.743534482758621	.	190280001	190480000	#FF9191	1	0.75
chr2	190480001	190680000	A.2.1.1.1.1.2.2.1	0.754310344827586	.	190480001	190680000	#FF9191	1	0.75
chr2	190680001	191200000	A.2.2.2.1.1.2.1.1.2	0.594827586206897	.	190680001	191200000	#FFDADA	1	0.625
chr2	191200001	191440000	A.1.1.2.2.2.2.2.2.2	0.924568965517241	.	191200001	191440000	#FF0000	1	1
chr2	191440001	191760000	A.1.1.2.2.2.2.1.1.2.1	0.932112068965517	.	191440001	191760000	#FF0000	1	1
chr2	191760001	191880000	A.1.1.2.2.2.2.2.1.1.2	0.927801724137931	.	191760001	191880000	#FF0000	1	1
chr2	191880001	192240000	A.1.1.2.2.2.1.2.1.2.1.2	0.936422413793103	.	191880001	192240000	#FF0000	1	1
chr2	192240001	192400000	A.1.2.1.2.1.1.1.1.1	0.885775862068966	.	192240001	192400000	#FF4848	1	0.875
chr2	192400001	192600000	B.1.1.1.2.2.2.1.1.2.1	0.493534482758621	.	192400001	192600000	#DADAFF	1	0.5
chr2	192600001	192800000	B.1.1.2.1.2.1.1.2.1	0.466594827586207	.	192600001	192800000	#DADAFF	1	0.5
chr2	192800001	193000000	B.1.2.1.2.1.2.1.1.2.1.2	0.350215517241379	.	192800001	193000000	#9191FF	1	0.375
chr2	193000001	193120000	B.1.2.1.1.2.2.1.2.2.1.2	0.370689655172414	.	193000001	193120000	#9191FF	1	0.375
chr2	193120001	193480000	B.2.1.2.2.2.2.2.2.1	0.0959051724137931	.	193120001	193480000	#4848FF	1	0.25
chr2	193480001	193640000	B.2.1.1.1.2.2.2.1.1.1.2	0.18426724137931	.	193480001	193640000	#4848FF	1	0.25
chr2	193640001	194240000	B.2.2.2.1.1.2.2.2	0.0118534482758621	.	193640001	194240000	#0000FF	1	0.125
chr2	194240001	194520000	B.2.2.1.2.2.2.2.2	0.0280172413793103	.	194240001	194520000	#0000FF	1	0.125
chr2	194520001	194600000	B.2.1.2.1.1.1.1.2.2.2.2.2	0.132543103448276	.	194520001	194600000	#4848FF	1	0.25
chr2	194600001	195000000	B.2.2.1.2.2.2.1.2	0.0301724137931034	.	194600001	195000000	#0000FF	1	0.125
chr2	195000001	195280000	B.2.1.2.1.1.1.2.1	0.131465517241379	.	195000001	195280000	#4848FF	1	0.25
chr2	195280001	195520000	B.2.1.2.1.1.1.1.1.1.2.2	0.140086206896552	.	195280001	195520000	#4848FF	1	0.25
chr2	195520001	195640000	B.2.1.1.1.2.2.1.1.2	0.195043103448276	.	195520001	195640000	#4848FF	1	0.25
chr2	195640001	195840000	B.2.1.1.1.2.1.1.1.1.2	0.210129310344828	.	195640001	195840000	#4848FF	1	0.25
chr2	195840001	195960000	B.2.1.2.2.2.2.2.2.2.1	0.0948275862068965	.	195840001	195960000	#4848FF	1	0.25
chr2	195960001	196160000	B.2.1.2.2.2.2.2.2.2.2	0.09375	.	195960001	196160000	#4848FF	1	0.25
chr2	196160001	196280000	B.2.1.1.1.2.1.1.1.1.1.2.1	0.212284482758621	.	196160001	196280000	#4848FF	1	0.25
chr2	196280001	196520000	B.1.2.2.1.1.1.2.2.1	0.308189655172414	.	196280001	196520000	#9191FF	1	0.375
chr2	196520001	196640000	B.1.1.2.1.1.1.1.1	0.483836206896552	.	196520001	196640000	#DADAFF	1	0.5
chr2	196640001	196920000	B.2.1.1.1.2.2.2.2.1.1.1	0.179956896551724	.	196640001	196920000	#4848FF	1	0.25
chr2	196920001	197000000	B.1.1.1.2.2.2.1.1.2.2	0.492456896551724	.	196920001	197000000	#DADAFF	1	0.5
chr2	197000001	197160000	A.2.2.1.1.1.1.2.1	0.645474137931034	.	197000001	197160000	#FFDADA	1	0.625
chr2	197160001	197320000	A.2.1.2.1.2.2.1.2	0.679956896551724	.	197160001	197320000	#FF9191	1	0.75
chr2	197320001	197480000	A.2.2.1.1.1.1.1.2.2	0.646551724137931	.	197320001	197480000	#FFDADA	1	0.625
chr2	197480001	197680000	A.2.1.2.1.2.2.1.1	0.681034482758621	.	197480001	197680000	#FF9191	1	0.75
chr2	197680001	197880000	A.1.2.1.2.1.2.2.1.2	0.870689655172414	.	197680001	197880000	#FF4848	1	0.875
chr2	197880001	198040000	A.2.1.1.1.1.2.1.1.2	0.757543103448276	.	197880001	198040000	#FF9191	1	0.75
chr2	198040001	198200000	A.1.2.1.1.2.1.2.1.1	0.899784482758621	.	198040001	198200000	#FF4848	1	0.875
chr2	198200001	198400000	A.1.2.1.1.2.1.2.2.1.1	0.897629310344828	.	198200001	198400000	#FF4848	1	0.875
chr2	198400001	198760000	B.1.1.1.2.2.2.1.1.1	0.494612068965517	.	198400001	198760000	#DADAFF	1	0.5
chr2	198760001	198840000	B.1.2.1.2.1.2.2.1.2	0.342672413793103	.	198760001	198840000	#9191FF	1	0.375
chr2	198840001	199240000	B.2.1.1.1.2.1.1.2.2.2	0.201508620689655	.	198840001	199240000	#4848FF	1	0.25
chr2	199240001	199520000	B.2.2.1.2.2.2.2.1	0.0290948275862069	.	199240001	199520000	#0000FF	1	0.125
chr2	199520001	199720000	B.2.2.1.1.2.2.1.1.1	0.0625	.	199520001	199720000	#0000FF	1	0.125
chr2	199720001	199880000	B.2.1.1.1.2.1.2.2.2	0.197198275862069	.	199720001	199880000	#4848FF	1	0.25
chr2	199880001	200160000	B.1.2.1.2.1.2.1.1.1.2.1	0.353448275862069	.	199880001	200160000	#9191FF	1	0.375
chr2	200160001	200240000	B.1.1.2.1.2.1.2.2.1	0.462284482758621	.	200160001	200240000	#DADAFF	1	0.5
chr2	200240001	200360000	B.1.2.1.1.2.1.2.2.1	0.381465517241379	.	200240001	200360000	#9191FF	1	0.375
chr2	200360001	200760000	B.2.1.1.1.2.1.2.1.2	0.199353448275862	.	200360001	200760000	#4848FF	1	0.25
chr2	200760001	201080000	A.1.2.1.1.2.1.2.2.1.2	0.896551724137931	.	200760001	201080000	#FF4848	1	0.875
chr2	201080001	201160000	A.2.1.2.1.2.1.2.2	0.682112068965517	.	201080001	201160000	#FF9191	1	0.75
chr2	201160001	201360000	A.1.2.2.2.1.2.2.2.1.2	0.779094827586207	.	201160001	201360000	#FF4848	1	0.875
chr2	201360001	201560000	A.1.2.1.1.2.1.2.2.2	0.895474137931034	.	201360001	201560000	#FF4848	1	0.875
chr2	201560001	201640000	A.1.2.2.2.2.2.2.1.2.2	0.768318965517241	.	201560001	201640000	#FF4848	1	0.875
chr2	201640001	201720000	A.1.2.2.2.1.2.1.1.2.1	0.787715517241379	.	201640001	201720000	#FF4848	1	0.875
chr2	201720001	201800000	A.1.2.2.2.2.2.1.1.2	0.773706896551724	.	201720001	201800000	#FF4848	1	0.875
chr2	201800001	201960000	A.1.1.2.2.2.2.1.1.1	0.933189655172414	.	201800001	201960000	#FF0000	1	1
chr2	201960001	202080000	A.1.2.1.2.1.1.1.2.1.2.2	0.881465517241379	.	201960001	202080000	#FF4848	1	0.875
chr2	202080001	202240000	A.1.2.1.2.1.2.1.2	0.872844827586207	.	202080001	202240000	#FF4848	1	0.875
chr2	202240001	202800000	A.1.1.2.1.2.1.2	0.964439655172414	.	202240001	202800000	#FF0000	1	1
chr2	202800001	203080000	A.2.1.1.2.1.1.2.1.2	0.735991379310345	.	202800001	203080000	#FF9191	1	0.75
chr2	203080001	203320000	A.1.1.1.2.2.2.2	0.982758620689655	.	203080001	203320000	#FF0000	1	1
chr2	203320001	203600000	A.1.1.2.2.2.1.1.1	0.941810344827586	.	203320001	203600000	#FF0000	1	1
chr2	203600001	203960000	A.1.1.1.2.2.1.2	0.984913793103448	.	203600001	203960000	#FF0000	1	1
chr2	203960001	204040000	A.1.2.2.2.2.2.2.1.1.1	0.771551724137931	.	203960001	204040000	#FF4848	1	0.875
chr2	204040001	204160000	A.1.2.1.1.2.2.1.2	0.891163793103448	.	204040001	204160000	#FF4848	1	0.875
chr2	204160001	204320000	A.1.1.2.2.2.2.2.2.1	0.925646551724138	.	204160001	204320000	#FF0000	1	1
chr2	204320001	204720000	A.1.1.2.1.1.2.1.2.1	0.974137931034483	.	204320001	204720000	#FF0000	1	1
chr2	204720001	205520000	A.1.1.2.2.2.1.2.2	0.93426724137931	.	204720001	205520000	#FF0000	1	1
chr2	205520001	205920000	A.2.1.1.2.2.1.1.2.1	0.71551724137931	.	205520001	205920000	#FF9191	1	0.75
chr2	205920001	206080000	A.2.1.1.1.1.2.1.2.2	0.755387931034483	.	205920001	206080000	#FF9191	1	0.75
chr2	206080001	206240000	A.2.2.1.2.1.1.1	0.632543103448276	.	206080001	206240000	#FFDADA	1	0.625
chr2	206240001	206520000	A.2.2.1.2.1.1.2.2.1.1	0.62823275862069	.	206240001	206520000	#FFDADA	1	0.625
chr2	206520001	206600000	A.2.1.2.2.2.1.2.1.1.1	0.65948275862069	.	206520001	206600000	#FF9191	1	0.75
chr2	206600001	207040000	A.1.1.2.2.2.1.1.2	0.94073275862069	.	206600001	207040000	#FF0000	1	1
chr2	207040001	207200000	A.2.2.2.1.1.1.2.1.2	0.600215517241379	.	207040001	207200000	#FFDADA	1	0.625
chr2	207200001	207360000	B.1.1.1.2.2.2.2.2.2.2.2	0.484913793103448	.	207200001	207360000	#DADAFF	1	0.5
chr2	207360001	207560000	A.2.2.2.1.1.2.1.2.2	0.592672413793103	.	207360001	207560000	#FFDADA	1	0.625
chr2	207560001	207640000	A.2.2.1.1.2.1.1.1	0.636853448275862	.	207560001	207640000	#FFDADA	1	0.625
chr2	207640001	208000000	A.1.2.1.2.2.2.1.1.2	0.84698275862069	.	207640001	208000000	#FF4848	1	0.875
chr2	208000001	208160000	A.1.2.2.2.2.1.1	0.776939655172414	.	208000001	208160000	#FF4848	1	0.875
chr2	208160001	208280000	A.1.2.2.2.1.1.2.2.2	0.789870689655172	.	208160001	208280000	#FF4848	1	0.875
chr2	208280001	208640000	A.1.1.2.1.2.2.2	0.959051724137931	.	208280001	208640000	#FF0000	1	1
chr2	208640001	208760000	A.2.1.2.1.1.2.2.1.2	0.693965517241379	.	208640001	208760000	#FF9191	1	0.75
chr2	208760001	209200000	A.1.2.1.2.2.2.1.1.1.2	0.848060344827586	.	208760001	209200000	#FF4848	1	0.875
chr2	209200001	209600000	B.1.2.2.1.2.1.1.2	0.293103448275862	.	209200001	209600000	#9191FF	1	0.375
chr2	209600001	209680000	B.1.2.2.1.1.1.1.2.2.2	0.310344827586207	.	209600001	209680000	#9191FF	1	0.375
chr2	209680001	210280000	B.2.1.1.1.2.1.1.1.1.1.2.2	0.211206896551724	.	209680001	210280000	#4848FF	1	0.25
chr2	210280001	210840000	A.1.2.1.2.2.2.1.2.1.2	0.844827586206897	.	210280001	210840000	#FF4848	1	0.875
chr2	210840001	211120000	A.2.1.1.1.1.2.1.1.1.1	0.759698275862069	.	210840001	211120000	#FF9191	1	0.75
chr2	211120001	211320000	B.2.1.1.1.1.1.2.1.1.1	0.228448275862069	.	211120001	211320000	#4848FF	1	0.25
chr2	211320001	211480000	B.1.2.1.1.2.1.1.1.2	0.385775862068966	.	211320001	211480000	#9191FF	1	0.375
chr2	211480001	211680000	B.2.1.2.2.2.2.1.2	0.0991379310344828	.	211480001	211680000	#4848FF	1	0.25
chr2	211680001	211920000	B.2.1.2.2.2.2.1.1	0.100215517241379	.	211680001	211920000	#4848FF	1	0.25
chr2	211920001	212280000	B.1.2.1.2.2.2.2.1.2	0.324353448275862	.	211920001	212280000	#9191FF	1	0.375
chr2	212280001	212360000	B.1.2.1.2.1.2.1.2.2.1	0.345905172413793	.	212280001	212360000	#9191FF	1	0.375
chr2	212360001	212880000	B.2.2.1.2.1.2.2.1.1	0.0441810344827586	.	212360001	212880000	#0000FF	1	0.125
chr2	212880001	212960000	B.1.2.2.1.1.1.2.2.2.2	0.306034482758621	.	212880001	212960000	#9191FF	1	0.375
chr2	212960001	213120000	B.1.2.2.1.2.2.1.1.2.1	0.286637931034483	.	212960001	213120000	#9191FF	1	0.375
chr2	213120001	213240000	B.1.2.1.1.2.1.2.1.1	0.383620689655172	.	213120001	213240000	#9191FF	1	0.375
chr2	213240001	213480000	B.1.2.2.1.2.2.1.1.2.2	0.285560344827586	.	213240001	213480000	#9191FF	1	0.375
chr2	213480001	213880000	B.1.1.1.2.2.2.1.2	0.491379310344828	.	213480001	213880000	#DADAFF	1	0.5
chr2	213880001	214240000	A.2.2.2.1.1.1.2.2.2	0.598060344827586	.	213880001	214240000	#FFDADA	1	0.625
chr2	214240001	214440000	B.2.1.1.1.2.2.2.1.1.1.1.2	0.185344827586207	.	214240001	214440000	#4848FF	1	0.25
chr2	214440001	214640000	B.2.1.1.1.2.2.2.2.2.1.2	0.175646551724138	.	214440001	214640000	#4848FF	1	0.25
chr2	214640001	214920000	B.1.1.2.2.2.2.1.2.2	0.418103448275862	.	214640001	214920000	#DADAFF	1	0.5
chr2	214920001	215200000	B.1.1.2.2.2.1.1.1.1	0.433189655172414	.	214920001	215200000	#DADAFF	1	0.5
chr2	215200001	215520000	B.1.2.2.1.1.2.2.1.1	0.299568965517241	.	215200001	215520000	#9191FF	1	0.375
chr2	215520001	216120000	B.2.2.1.1.2.2.1.2.1	0.0603448275862069	.	215520001	216120000	#0000FF	1	0.125
chr2	216120001	216280000	B.1.1.1.2.2.2.2.2.2.2.1	0.485991379310345	.	216120001	216280000	#DADAFF	1	0.5
chr2	216280001	216360000	B.1.1.2.1.2.1.2.1.2	0.463362068965517	.	216280001	216360000	#DADAFF	1	0.5
chr2	216360001	216440000	B.1.2.1.1.2.2.2.2.2.1.1	0.364224137931034	.	216360001	216440000	#9191FF	1	0.375
chr2	216440001	216560000	B.1.1.2.1.2.2.1.2.2	0.456896551724138	.	216440001	216560000	#DADAFF	1	0.5
chr2	216560001	216960000	B.1.1.1.2.2.1.1.2.1.1	0.507543103448276	.	216560001	216960000	#DADAFF	1	0.5
chr2	216960001	217280000	A.1.1.2.1.2.1.1	0.96551724137931	.	216960001	217280000	#FF0000	1	1
chr2	217280001	217760000	A.1.1.2.2.2.1.2.1.2.2	0.935344827586207	.	217280001	217760000	#FF0000	1	1
chr2	217760001	218080000	A.1.2.1.2.1.1.1.2.2.1	0.880387931034483	.	217760001	218080000	#FF4848	1	0.875
chr2	218080001	218160000	A.2.1.2.2.2.2.2.2.2	0.650862068965517	.	218080001	218160000	#FF9191	1	0.75
chr2	218160001	218440000	A.2.1.1.1.2.1.2	0.748922413793103	.	218160001	218440000	#FF9191	1	0.75
chr2	218440001	218640000	A.2.1.2.2.1.2.2.2.2.1	0.663793103448276	.	218440001	218640000	#FF9191	1	0.75
chr2	218640001	218800000	A.2.1.2.2.1.1.1.2	0.676724137931034	.	218640001	218800000	#FF9191	1	0.75
chr2	218800001	219040000	A.2.2.1.2.2.2.2.1	0.606681034482759	.	218800001	219040000	#FFDADA	1	0.625
chr2	219040001	219280000	A.1.2.1.1.2.2.1.1.1	0.894396551724138	.	219040001	219280000	#FF4848	1	0.875
chr2	219280001	219560000	A.1.1.1.2.1.2.1.1	0.989224137931034	.	219280001	219560000	#FF0000	1	1
chr2	219560001	219800000	A.1.2.1.1.1.1.1.2	0.922413793103448	.	219560001	219800000	#FF4848	1	0.875
chr2	219800001	220000000	A.1.2.1.1.1.1.2.1.1.1	0.921336206896552	.	219800001	220000000	#FF4848	1	0.875
chr2	220000001	220200000	A.1.1.2.2.1.1.1.1.2.1	0.956896551724138	.	220000001	220200000	#FF0000	1	1
chr2	220200001	220320000	A.1.2.2.2.2.1.2	0.775862068965517	.	220200001	220320000	#FF4848	1	0.875
chr2	220320001	220400000	A.1.2.2.2.2.2.2.2.1.1	0.767241379310345	.	220320001	220400000	#FF4848	1	0.875
chr2	220400001	220520000	A.2.1.1.2.2.1.2.2.1	0.709051724137931	.	220400001	220520000	#FF9191	1	0.75
chr2	220520001	220720000	B.1.1.1.2.2.1.1.1.2	0.508620689655172	.	220520001	220720000	#DADAFF	1	0.5
chr2	220720001	220880000	B.1.2.2.1.2.2.1.2.2.2	0.28125	.	220720001	220880000	#9191FF	1	0.375
chr2	220880001	221240000	B.2.1.2.1.1.2.1	0.127155172413793	.	220880001	221240000	#4848FF	1	0.25
chr2	221240001	221480000	B.2.1.1.1.1.2.1.2	0.217672413793103	.	221240001	221480000	#4848FF	1	0.25
chr2	221480001	221680000	B.2.1.1.1.2.2.1.2.1.1.2	0.192887931034483	.	221480001	221680000	#4848FF	1	0.25
chr2	221680001	221800000	B.1.2.2.1.2.2.1.2.2.1	0.282327586206897	.	221680001	221800000	#9191FF	1	0.375
chr2	221800001	222240000	B.1.2.2.2.1.2.2.2.1	0.255387931034483	.	221800001	222240000	#9191FF	1	0.375
chr2	222240001	222600000	B.1.2.2.1.2.2.1.1.1.1	0.289870689655172	.	222240001	222600000	#9191FF	1	0.375
chr2	222600001	222840000	B.2.1.1.1.2.2.2.2.1.2	0.177801724137931	.	222600001	222840000	#4848FF	1	0.25
chr2	222840001	223200000	B.1.2.1.1.2.1.2.2.2.2	0.37823275862069	.	222840001	223200000	#9191FF	1	0.375
chr2	223200001	223480000	A.1.2.2.2.1.1.1.2.2	0.794181034482759	.	223200001	223480000	#FF4848	1	0.875
chr2	223480001	223800000	A.1.2.1.2.2.2.1.2.2.1	0.84375	.	223480001	223800000	#FF4848	1	0.875
chr2	223800001	224000000	A.2.1.1.2.1.2.1.1.2.2.1	0.728448275862069	.	223800001	224000000	#FF9191	1	0.75
chr2	224000001	224840000	A.1.1.1.2.1.2.2	0.987068965517241	.	224000001	224840000	#FF0000	1	1
chr2	224840001	225360000	A.1.1.2.2.2.2.1.2	0.929956896551724	.	224840001	225360000	#FF0000	1	1
chr2	225360001	225480000	A.1.2.2.2.1.2.2.2.2	0.77801724137931	.	225360001	225480000	#FF4848	1	0.875
chr2	225480001	225640000	A.2.1.2.1.2.1.1.2.1	0.688577586206897	.	225480001	225640000	#FF9191	1	0.75
chr2	225640001	226560000	A.1.2.2.2.1.1.1.2.1	0.795258620689655	.	225640001	226560000	#FF4848	1	0.875
chr2	226560001	226760000	B.1.2.1.2.2.2.2.1.1	0.325431034482759	.	226560001	226760000	#9191FF	1	0.375
chr2	226760001	226960000	B.1.1.2.2.2.2.1.2.1	0.419181034482759	.	226760001	226960000	#DADAFF	1	0.5
chr2	226960001	227080000	B.1.1.1.2.2.1.2.1.1.2.2	0.502155172413793	.	226960001	227080000	#DADAFF	1	0.5
chr2	227080001	227280000	B.1.1.1.2.2.1.2.1.2.1.1	0.501077586206897	.	227080001	227280000	#DADAFF	1	0.5
chr2	227280001	227400000	B.1.1.1.2.2.1.2.2.1	0.497844827586207	.	227280001	227400000	#DADAFF	1	0.5
chr2	227400001	227680000	A.2.2.1.2.1.1.2.1.1.1	0.631465517241379	.	227400001	227680000	#FFDADA	1	0.625
chr2	227680001	227840000	A.2.2.2.1.2.1.2.1.2	0.585129310344828	.	227680001	227840000	#FFDADA	1	0.625
chr2	227840001	228000000	B.1.1.1.2.1.2.2.2.1.2	0.512931034482759	.	227840001	228000000	#DADAFF	1	0.5
chr2	228000001	228200000	B.1.1.1.2.2.1.1.1.1	0.509698275862069	.	228000001	228200000	#DADAFF	1	0.5
chr2	228200001	228400000	A.1.2.2.2.1.2.1.2.2.2	0.783405172413793	.	228200001	228400000	#FF4848	1	0.875
chr2	228400001	228720000	A.2.2.2.1.1.2.1.2.1	0.59375	.	228400001	228720000	#FFDADA	1	0.625
chr2	228720001	229000000	B.2.1.1.1.2.2.2.2.2.2	0.174568965517241	.	228720001	229000000	#4848FF	1	0.25
chr2	229000001	229240000	B.2.1.1.1.2.2.2.2.1.1.2	0.178879310344828	.	229000001	229240000	#4848FF	1	0.25
chr2	229240001	229320000	B.2.1.1.1.2.1.1.2.1	0.204741379310345	.	229240001	229320000	#4848FF	1	0.25
chr2	229320001	229480000	B.2.1.1.1.2.1.1.2.2.1.2	0.202586206896552	.	229320001	229480000	#4848FF	1	0.25
chr2	229480001	229640000	B.1.2.1.2.1.2.2.2.2	0.339439655172414	.	229480001	229640000	#9191FF	1	0.375
chr2	229640001	230040000	B.2.1.2.2.2.1.1.2	0.104525862068966	.	229640001	230040000	#4848FF	1	0.25
chr2	230040001	230200000	B.2.1.1.1.1.1.1.1.1.2	0.232758620689655	.	230040001	230200000	#4848FF	1	0.25
chr2	230200001	230400000	B.2.1.2.1.1.1.1.2.2.2.2.1	0.133620689655172	.	230200001	230400000	#4848FF	1	0.25
chr2	230400001	230600000	B.1.2.1.2.2.1.2.1.1.2	0.330818965517241	.	230400001	230600000	#9191FF	1	0.375
chr2	230600001	230800000	A.2.1.1.1.1.1.2.1	0.761853448275862	.	230600001	230800000	#FF9191	1	0.75
chr2	230800001	231080000	B.1.1.1.1.1.1.1.2.2	0.549568965517241	.	230800001	231080000	#DADAFF	1	0.5
chr2	231080001	231200000	B.1.2.1.1.2.1.2.2.2.1.1	0.380387931034483	.	231080001	231200000	#9191FF	1	0.375
chr2	231200001	231320000	B.1.1.2.1.2.2.2.1.2.1.1	0.454741379310345	.	231200001	231320000	#DADAFF	1	0.5
chr2	231320001	231560000	B.1.1.2.1.2.1.2.2.2	0.461206896551724	.	231320001	231560000	#DADAFF	1	0.5
chr2	231560001	231720000	A.2.1.2.1.2.2.2	0.678879310344828	.	231560001	231720000	#FF9191	1	0.75
chr2	231720001	231920000	A.2.1.2.2.1.2.1.2.2.1	0.668103448275862	.	231720001	231920000	#FF9191	1	0.75
chr2	231920001	232120000	A.1.2.1.1.1.2.1.2	0.908405172413793	.	231920001	232120000	#FF4848	1	0.875
chr2	232120001	232320000	A.1.2.2.1.1.2.2.2.1.2	0.821120689655172	.	232120001	232320000	#FF4848	1	0.875
chr2	232320001	232480000	A.1.2.1.1.1.1.2.1.2	0.919181034482759	.	232320001	232480000	#FF4848	1	0.875
chr2	232480001	232640000	A.1.2.1.2.2.2.1.1.1.1	0.849137931034483	.	232480001	232640000	#FF4848	1	0.875
chr2	232640001	232800000	A.2.1.2.2.1.2.2.1	0.665948275862069	.	232640001	232800000	#FF9191	1	0.75
chr2	232800001	232960000	A.2.1.1.1.2.1.1.1.2	0.751077586206897	.	232800001	232960000	#FF9191	1	0.75
chr2	232960001	233120000	A.2.1.1.1.1.2.1.2.1	0.756465517241379	.	232960001	233120000	#FF9191	1	0.75
chr2	233120001	233720000	A.1.1.2.2.1.2.2.1	0.943965517241379	.	233120001	233720000	#FF0000	1	1
chr2	233720001	234000000	B.1.1.1.1.1.1.1.1.1.2	0.552801724137931	.	233720001	234000000	#DADAFF	1	0.5
chr2	234040001	234120000	B.1.1.1.1.1.1.1.1.1.2	0.552801724137931	.	234040001	234120000	#DADAFF	1	0.5
chr2	234120001	234280000	A.2.1.2.2.1.2.2.2.2.2	0.662715517241379	.	234120001	234280000	#FF9191	1	0.75
chr2	234280001	234440000	A.2.2.1.2.2.1.1.1	0.617456896551724	.	234280001	234440000	#FFDADA	1	0.625
chr2	234440001	234640000	A.2.2.2.1.1.2.1.1.1.1	0.59698275862069	.	234440001	234640000	#FFDADA	1	0.625
chr2	234640001	235040000	B.1.2.1.1.1.2.2.2.1	0.389008620689655	.	234640001	235040000	#9191FF	1	0.375
chr2	235040001	235240000	B.1.1.1.2.1.1.1.1.2	0.526939655172414	.	235040001	235240000	#DADAFF	1	0.5
chr2	235240001	235320000	B.1.1.1.1.1.1.2.1	0.548491379310345	.	235240001	235320000	#DADAFF	1	0.5
chr2	235320001	235840000	B.1.1.2.2.1.2.2.1.1.2	0.438577586206897	.	235320001	235840000	#DADAFF	1	0.5
chr2	235840001	236000000	B.1.1.2.2.1.1.1.2.2	0.447198275862069	.	235840001	236000000	#DADAFF	1	0.5
chr2	236000001	236160000	B.1.1.2.2.1.2.2.2	0.43426724137931	.	236000001	236160000	#DADAFF	1	0.5
chr2	236160001	236520000	A.2.2.2.2.1.1.2	0.576508620689655	.	236160001	236520000	#FFDADA	1	0.625
chr2	236520001	236680000	B.1.1.1.1.2.1.1.2	0.538793103448276	.	236520001	236680000	#DADAFF	1	0.5
chr2	236680001	236880000	B.1.1.2.2.1.2.2.1.1.1	0.439655172413793	.	236680001	236880000	#DADAFF	1	0.5
chr2	236880001	237160000	B.1.1.2.2.1.2.2.1.2.1	0.4375	.	236880001	237160000	#DADAFF	1	0.5
chr2	237160001	237800000	B.2.1.2.1.2.1	0.125	.	237160001	237800000	#4848FF	1	0.25
chr2	237800001	237960000	B.1.2.2.1.2.2.1.1.1.2.2	0.287715517241379	.	237800001	237960000	#9191FF	1	0.375
chr2	237960001	238160000	B.1.1.2.1.2.2.2.2	0.450431034482759	.	237960001	238160000	#DADAFF	1	0.5
chr2	238160001	238520000	A.2.2.2.2.2.2.2.2	0.554956896551724	.	238160001	238520000	#FFDADA	1	0.625
chr2	238520001	238640000	A.2.2.1.1.1.2.1.1.2	0.642241379310345	.	238520001	238640000	#FFDADA	1	0.625
chr2	238640001	238840000	A.2.2.1.2.2.2.2.2	0.605603448275862	.	238640001	238840000	#FFDADA	1	0.625
chr2	238840001	238960000	A.2.1.2.2.1.2.1.2.2.2	0.667025862068966	.	238840001	238960000	#FF9191	1	0.75
chr2	238960001	239080000	A.2.2.2.1.2.1.1.2	0.587284482758621	.	238960001	239080000	#FFDADA	1	0.625
chr2	239080001	239400000	A.1.2.2.2.2.2.2.1.2.1	0.769396551724138	.	239080001	239400000	#FF4848	1	0.875
chr2	239400001	239600000	B.1.1.1.1.2.2.2.1.1	0.533405172413793	.	239400001	239600000	#DADAFF	1	0.5
chr2	239600001	239680000	B.1.1.1.2.1.1.2.1.2.1	0.521551724137931	.	239600001	239680000	#DADAFF	1	0.5
chr2	239680001	239800000	A.2.2.1.1.1.2.1.2.2	0.640086206896552	.	239680001	239800000	#FFDADA	1	0.625
chr2	239840001	240160000	A.2.2.1.1.1.2.1.2.2	0.640086206896552	.	239840001	240160000	#FFDADA	1	0.625
chr2	240160001	240600000	A.2.1.2.2.1.2.1.1.2.1	0.671336206896552	.	240160001	240600000	#FF9191	1	0.75
chr2	240600001	240720000	B.1.1.1.1.1.1.1.1.2	0.551724137931034	.	240600001	240720000	#DADAFF	1	0.5
chr2	240720001	241200000	B.1.1.1.1.2.2.1.2	0.53448275862069	.	240720001	241200000	#DADAFF	1	0.5
chr2	241200001	241480000	B.1.1.1.2.1.1.1.1.1.2	0.52801724137931	.	241200001	241480000	#DADAFF	1	0.5
chr2	241480001	241800000	A.1.2.2.2.2.2.2.2.1.2	0.766163793103448	.	241480001	241800000	#FF4848	1	0.875
chr2	241800001	241960000	A.2.2.1.1.1.2.1.2.1	0.641163793103448	.	241800001	241960000	#FFDADA	1	0.625
chr2	241960001	242240000	A.1.2.2.1.1.1.1.2.1	0.835129310344828	.	241960001	242240000	#FF4848	1	0.875
chr2	242240001	243080000	A.1.1.2.1.1.1.2.1	0.977370689655172	.	242240001	243080000	#FF0000	1	1
chr3	40001	240000	A.2.2.1.1.2.1.1.2.2	0.535483870967742	.	40001	240000	#FFDADA	1	0.625
chr3	240001	880000	B.2.2.1.1.2.1.2.1.1	0.0606451612903226	.	240001	880000	#0000FF	1	0.125
chr3	880001	960000	B.2.1.1.1.1.2.1	0.215483870967742	.	880001	960000	#4848FF	1	0.25
chr3	960001	1240000	B.2.2.1.1.1.1.2.1	0.0748387096774194	.	960001	1240000	#0000FF	1	0.125
chr3	1240001	1400000	B.1.2.2.1.1.2.2.2.2	0.265806451612903	.	1240001	1400000	#9191FF	1	0.375
chr3	1400001	1680000	B.1.2.2.1.1.1	0.273548387096774	.	1400001	1680000	#9191FF	1	0.375
chr3	1680001	2280000	B.1.2.1.2.1.2.2.2.2.1	0.296774193548387	.	1680001	2280000	#9191FF	1	0.375
chr3	2280001	2360000	A.2.2.1.2.2.1.1.2.1.2	0.505806451612903	.	2280001	2360000	#FFDADA	1	0.625
chr3	2360001	2880000	A.1.2.2.1.1.1.2.2.1.1	0.784516129032258	.	2360001	2880000	#FF4848	1	0.875
chr3	2880001	3240000	A.2.1.2.2.1.1.1.1.2	0.60258064516129	.	2880001	3240000	#FF9191	1	0.75
chr3	3240001	3680000	B.2.2.2.1.2.2.2.1	0.0129032258064516	.	3240001	3680000	#0000FF	1	0.125
chr3	3680001	3840000	B.2.1.1.1.2.1.2.1.2.2	0.20258064516129	.	3680001	3840000	#4848FF	1	0.25
chr3	3840001	4080000	B.2.1.1.1.1.2.2.2.2.1	0.211612903225806	.	3840001	4080000	#4848FF	1	0.25
chr3	4080001	4360000	B.1.1.2.2.1.2.1.2	0.334193548387097	.	4080001	4360000	#DADAFF	1	0.5
chr3	4360001	4520000	A.2.1.1.2.1.2.2.1	0.652903225806452	.	4360001	4520000	#FF9191	1	0.75
chr3	4520001	4720000	A.2.1.1.1.2.1.1.1.1.2	0.694193548387097	.	4520001	4720000	#FF9191	1	0.75
chr3	4720001	4960000	A.1.2.1.2.1.2.1.1.2.2.1	0.829677419354839	.	4720001	4960000	#FF4848	1	0.875
chr3	4960001	5240000	A.1.2.1.2.1.1.1.1.1.2.2	0.852903225806452	.	4960001	5240000	#FF4848	1	0.875
chr3	5240001	5480000	B.1.1.2.2.2.1.2.1.1.2.1	0.327741935483871	.	5240001	5480000	#DADAFF	1	0.5
chr3	5480001	5640000	B.2.1.2.2.2.1.1.2.1.1.2	0.0903225806451613	.	5480001	5640000	#4848FF	1	0.25
chr3	5640001	6160000	B.2.2.2.1.2.2.1.2	0.0141935483870968	.	5640001	6160000	#0000FF	1	0.125
chr3	6160001	6280000	B.2.1.1.1.2.2.1.2.1.1	0.196129032258065	.	6160001	6280000	#4848FF	1	0.25
chr3	6280001	6760000	B.2.2.2.2.1.1	0.00774193548387097	.	6280001	6760000	#0000FF	1	0.125
chr3	6760001	7040000	B.2.1.1.1.2.2.1.2.1.2.1.1	0.194838709677419	.	6760001	7040000	#4848FF	1	0.25
chr3	7040001	7440000	B.2.1.1.1.2.1.2.1.1	0.205161290322581	.	7040001	7440000	#4848FF	1	0.25
chr3	7440001	7600000	B.1.1.1.2.2.1.2.2.2	0.380645161290323	.	7440001	7600000	#DADAFF	1	0.5
chr3	7600001	7840000	B.1.1.2.2.2.1.2.1.2	0.325161290322581	.	7600001	7840000	#DADAFF	1	0.5
chr3	7840001	8120000	B.2.1.2.2.1.1.1.1	0.100645161290323	.	7840001	8120000	#4848FF	1	0.25
chr3	8120001	8480000	B.1.1.1.1.1.1.2.2	0.410322580645161	.	8120001	8480000	#DADAFF	1	0.5
chr3	8480001	8960000	A.2.1.2.2.1.2.1.2.2	0.588387096774194	.	8480001	8960000	#FF9191	1	0.75
chr3	8960001	9120000	A.2.1.1.1.2.1.2.1.2	0.689032258064516	.	8960001	9120000	#FF9191	1	0.75
chr3	9120001	9360000	A.1.2.1.2.1.1.1.1.1.2.1	0.854193548387097	.	9120001	9360000	#FF4848	1	0.875
chr3	9360001	9720000	A.1.1.1.2.1.1.2.1	0.981935483870968	.	9360001	9720000	#FF0000	1	1
chr3	9720001	9880000	A.1.1.2.1.1.1.1.2	0.950967741935484	.	9720001	9880000	#FF0000	1	1
chr3	9880001	10000000	A.1.2.1.2.2.1.2.2	0.806451612903226	.	9880001	10000000	#FF4848	1	0.875
chr3	10000001	10360000	A.1.1.1.2.1.1.2.2.2	0.979354838709677	.	10000001	10360000	#FF0000	1	1
chr3	10360001	10920000	B.1.1.2.2.2.2	0.32258064516129	.	10360001	10920000	#DADAFF	1	0.5
chr3	10920001	11000000	B.1.1.1.2.2.2.2.1	0.375483870967742	.	10920001	11000000	#DADAFF	1	0.5
chr3	11000001	11520000	A.2.1.1.1.1.2.2.1	0.699354838709677	.	11000001	11520000	#FF9191	1	0.75
chr3	11520001	11920000	A.1.2.1.1.2.2.2.2.2	0.856774193548387	.	11520001	11920000	#FF4848	1	0.875
chr3	11920001	12080000	B.1.1.1.2.1.1.2.2	0.388387096774194	.	11920001	12080000	#DADAFF	1	0.5
chr3	12080001	12280000	B.1.1.1.2.1.1.2.1.2	0.389677419354839	.	12080001	12280000	#DADAFF	1	0.5
chr3	12280001	12600000	A.2.1.2.1.2.1.1.2.2.1	0.611612903225806	.	12280001	12600000	#FF9191	1	0.75
chr3	12600001	12760000	A.1.2.2.1.2.1.1.2.1	0.771612903225806	.	12600001	12760000	#FF4848	1	0.875
chr3	12760001	12880000	A.1.2.2.1.2.1.2.1.2	0.767741935483871	.	12760001	12880000	#FF4848	1	0.875
chr3	12880001	13040000	A.1.2.2.1.1.1.1.1.1.1.2	0.793548387096774	.	12880001	13040000	#FF4848	1	0.875
chr3	13040001	13280000	A.2.1.1.1.1.1.1.1.2.2	0.718709677419355	.	13040001	13280000	#FF9191	1	0.75
chr3	13280001	13520000	A.1.2.1.2.2.2.2.2.2.1	0.798709677419355	.	13280001	13520000	#FF4848	1	0.875
chr3	13520001	13720000	A.2.2.2.1.2.1.1.1.2.1	0.473548387096774	.	13520001	13720000	#FFDADA	1	0.625
chr3	13720001	13920000	B.1.2.1.1.1.2.1.1	0.32	.	13720001	13920000	#9191FF	1	0.375
chr3	13920001	14120000	B.1.2.1.1.1.2.2	0.31741935483871	.	13920001	14120000	#9191FF	1	0.375
chr3	14120001	14480000	A.1.2.2.2.2.2.1.2.1.2	0.726451612903226	.	14120001	14480000	#FF4848	1	0.875
chr3	14480001	14560000	A.2.1.2.2.1.2.2.2.1.2	0.581935483870968	.	14480001	14560000	#FF9191	1	0.75
chr3	14560001	14800000	A.2.1.2.1.1.2.2.1.1.1	0.627096774193548	.	14560001	14800000	#FF9191	1	0.75
chr3	14800001	15000000	A.2.1.2.1.2.1.1.1	0.614193548387097	.	14800001	15000000	#FF9191	1	0.75
chr3	15000001	15280000	A.1.1.2.1.2.1.1.1	0.939354838709677	.	15000001	15280000	#FF0000	1	1
chr3	15280001	15440000	A.1.2.1.1.2.1.2.1	0.870967741935484	.	15280001	15440000	#FF4848	1	0.875
chr3	15440001	15680000	A.1.1.2.2.2.2.1.2	0.890322580645161	.	15440001	15680000	#FF0000	1	1
chr3	15680001	15880000	A.1.2.2.2.2.2.2.1	0.723870967741935	.	15680001	15880000	#FF4848	1	0.875
chr3	15880001	16240000	A.2.1.2.1.1.1.1	0.63741935483871	.	15880001	16240000	#FF9191	1	0.75
chr3	16240001	16320000	A.2.2.1.2.2.1.1.1.1.2	0.509677419354839	.	16240001	16320000	#FFDADA	1	0.625
chr3	16320001	16520000	A.2.1.2.2.1.2.2.2.2.1	0.580645161290323	.	16320001	16520000	#FF9191	1	0.75
chr3	16520001	16640000	A.2.1.2.2.1.1.2.1.1	0.598709677419355	.	16520001	16640000	#FF9191	1	0.75
chr3	16640001	16920000	A.1.2.2.1.1.1.2.2.2.2	0.780645161290323	.	16640001	16920000	#FF4848	1	0.875
chr3	16920001	17080000	A.1.2.2.1.1.1.1.1.1.1.1.2	0.794838709677419	.	16920001	17080000	#FF4848	1	0.875
chr3	17080001	17200000	A.2.1.1.2.2.2.1.2	0.64	.	17080001	17200000	#FF9191	1	0.75
chr3	17200001	17600000	A.1.2.1.2.1.2.1.1.2.1	0.830967741935484	.	17200001	17600000	#FF4848	1	0.875
chr3	17600001	17800000	A.2.1.1.2.1.2.1	0.654193548387097	.	17600001	17800000	#FF9191	1	0.75
chr3	17800001	17880000	A.2.2.1.2.1.2.2.2.1	0.514838709677419	.	17800001	17880000	#FFDADA	1	0.625
chr3	17880001	18160000	A.2.2.1.1.1.1.1.2	0.561290322580645	.	17880001	18160000	#FFDADA	1	0.625
chr3	18160001	18480000	A.2.1.1.2.2.1.2.1	0.645161290322581	.	18160001	18480000	#FF9191	1	0.75
chr3	18480001	18880000	B.1.2.1.2.1.1.1.1.2.1	0.312258064516129	.	18480001	18880000	#9191FF	1	0.375
chr3	18880001	19120000	B.2.1.1.1.1.1.2.1.1.2	0.221935483870968	.	18880001	19120000	#4848FF	1	0.25
chr3	19120001	19240000	B.1.2.2.1.2.1.2.2	0.260645161290323	.	19120001	19240000	#9191FF	1	0.375
chr3	19240001	19440000	B.2.1.1.1.1.2.2.2.2.2	0.210322580645161	.	19240001	19440000	#4848FF	1	0.25
chr3	19440001	19600000	B.2.1.1.1.2.1.1.1.2	0.207741935483871	.	19440001	19600000	#4848FF	1	0.25
chr3	19600001	19720000	B.2.1.1.1.1.1.2.1.1.1	0.223225806451613	.	19600001	19720000	#4848FF	1	0.25
chr3	19720001	19920000	B.2.1.1.1.2.2.1.1	0.19741935483871	.	19720001	19920000	#4848FF	1	0.25
chr3	19920001	20000000	B.1.1.1.1.1.1.2.1.2	0.411612903225806	.	19920001	20000000	#DADAFF	1	0.5
chr3	20000001	20240000	A.2.1.2.2.1.1.2.1.2.2	0.596129032258064	.	20000001	20240000	#FF9191	1	0.75
chr3	20240001	20680000	B.1.2.1.2.1.1.1.1.2.2	0.310967741935484	.	20240001	20680000	#9191FF	1	0.375
chr3	20680001	20800000	B.1.1.2.2.2.1.2.1.1.2.2	0.326451612903226	.	20680001	20800000	#DADAFF	1	0.5
chr3	20800001	20960000	B.1.1.2.1.1.2.1.2.2	0.356129032258065	.	20800001	20960000	#DADAFF	1	0.5
chr3	20960001	21640000	B.1.1.2.2.1.1.2.2	0.338064516129032	.	20960001	21640000	#DADAFF	1	0.5
chr3	21640001	21960000	B.1.2.1.2.1.2.2.1.1	0.300645161290323	.	21640001	21960000	#9191FF	1	0.375
chr3	21960001	22240000	B.1.2.1.2.1.1.2	0.305806451612903	.	21960001	22240000	#9191FF	1	0.375
chr3	22240001	22400000	B.1.2.2.1.1.2.2.1.1	0.269677419354839	.	22240001	22400000	#9191FF	1	0.375
chr3	22400001	22600000	B.1.1.2.2.1.1.2.1	0.339354838709677	.	22400001	22600000	#DADAFF	1	0.5
chr3	22600001	22840000	B.2.1.1.1.2.1.1.2	0.206451612903226	.	22600001	22840000	#4848FF	1	0.25
chr3	22840001	23320000	B.1.1.1.1.2.2.2.2.2	0.393548387096774	.	22840001	23320000	#DADAFF	1	0.5
chr3	23320001	23400000	B.1.1.1.2.2.2.1.1.1	0.379354838709677	.	23320001	23400000	#DADAFF	1	0.5
chr3	23400001	23560000	A.2.2.2.1.1.2.1.2	0.478709677419355	.	23400001	23560000	#FFDADA	1	0.625
chr3	23560001	24040000	A.2.1.2.2.1.2.2.1.1.2	0.585806451612903	.	23560001	24040000	#FF9191	1	0.75
chr3	24040001	24360000	A.2.2.1.1.2.1.1.1.2.1	0.540645161290323	.	24040001	24360000	#FFDADA	1	0.625
chr3	24360001	24800000	A.2.2.1.2.1.2.1.2.2	0.518709677419355	.	24360001	24800000	#FFDADA	1	0.625
chr3	24800001	25440000	B.2.1.1.1.1.1.2.1.2	0.220645161290323	.	24800001	25440000	#4848FF	1	0.25
chr3	25440001	25640000	B.1.1.2.2.2.1.2.1.1.1	0.329032258064516	.	25440001	25640000	#DADAFF	1	0.5
chr3	25640001	25760000	A.2.2.2.1.1.1.2.1.1	0.485161290322581	.	25640001	25760000	#FFDADA	1	0.625
chr3	25760001	26520000	B.2.1.1.1.2.1.2.2.2.1	0.2	.	25760001	26520000	#4848FF	1	0.25
chr3	26520001	26680000	B.2.1.1.1.2.1.2.2.1	0.201290322580645	.	26520001	26680000	#4848FF	1	0.25
chr3	26680001	26800000	B.2.1.1.1.2.1.1.1.1	0.209032258064516	.	26680001	26800000	#4848FF	1	0.25
chr3	26800001	27160000	B.2.1.2.2.2.2.2.1	0.0825806451612903	.	26800001	27160000	#4848FF	1	0.25
chr3	27160001	27400000	B.1.1.2.1.1.1.1	0.372903225806452	.	27160001	27400000	#DADAFF	1	0.5
chr3	27400001	27720000	A.1.2.2.2.2.1.1.2.2.2	0.740645161290323	.	27400001	27720000	#FF4848	1	0.875
chr3	27720001	28280000	B.2.2.1.1.2.1.2.2.2	0.0554838709677419	.	27720001	28280000	#0000FF	1	0.125
chr3	28280001	28400000	A.2.2.2.1.2.2.1.1.2	0.461935483870968	.	28280001	28400000	#FFDADA	1	0.625
chr3	28400001	28760000	B.2.1.1.1.1.2.2.2.1	0.212903225806452	.	28400001	28760000	#4848FF	1	0.25
chr3	28760001	29280000	B.2.1.2.2.1.2.2	0.0954838709677419	.	28760001	29280000	#4848FF	1	0.25
chr3	29280001	29480000	B.2.1.1.1.1.1.2.2.1	0.219354838709677	.	29280001	29480000	#4848FF	1	0.25
chr3	29480001	29880000	B.2.1.2.2.1.2.1	0.0967741935483871	.	29480001	29880000	#4848FF	1	0.25
chr3	29880001	30040000	B.1.2.2.1.1.2.1.2	0.270967741935484	.	29880001	30040000	#9191FF	1	0.375
chr3	30040001	30440000	B.1.1.1.1.2.2.2.1.1	0.39741935483871	.	30040001	30440000	#DADAFF	1	0.5
chr3	30440001	30920000	A.2.2.2.1.2.1.2.1.1	0.468387096774194	.	30440001	30920000	#FFDADA	1	0.625
chr3	30920001	31240000	A.1.2.1.2.1.2.1.2.1.1	0.827096774193548	.	30920001	31240000	#FF4848	1	0.875
chr3	31240001	31560000	A.1.2.1.2.1.2.1.1.1	0.832258064516129	.	31240001	31560000	#FF4848	1	0.875
chr3	31560001	31840000	A.1.1.2.2.1.1.2.2	0.925161290322581	.	31560001	31840000	#FF0000	1	1
chr3	31840001	32000000	A.1.2.2.2.2.1.1.2.1	0.743225806451613	.	31840001	32000000	#FF4848	1	0.875
chr3	32000001	32200000	A.1.2.1.2.1.1.1.1.1.1	0.855483870967742	.	32000001	32200000	#FF4848	1	0.875
chr3	32200001	32400000	A.1.1.1.2.2.2.1.1.2.1	0.958709677419355	.	32200001	32400000	#FF0000	1	1
chr3	32400001	32480000	A.2.1.1.2.1.1.1.1	0.660645161290323	.	32400001	32480000	#FF9191	1	0.75
chr3	32480001	32560000	A.1.1.2.2.2.2.2.2	0.887741935483871	.	32480001	32560000	#FF0000	1	1
chr3	32560001	32680000	A.1.2.2.2.2.2.1.1.1	0.730322580645161	.	32560001	32680000	#FF4848	1	0.875
chr3	32680001	32840000	A.1.1.2.1.2.1.1.2.2	0.936774193548387	.	32680001	32840000	#FF0000	1	1
chr3	32840001	33200000	A.1.1.2.2.2.2.1.1.2.1	0.892903225806452	.	32840001	33200000	#FF0000	1	1
chr3	33200001	33400000	A.1.2.2.1.2.1.2.1.1	0.769032258064516	.	33200001	33400000	#FF4848	1	0.875
chr3	33400001	33600000	A.1.1.1.2.2.2.1.1.2.2	0.95741935483871	.	33400001	33600000	#FF0000	1	1
chr3	33600001	33880000	A.1.1.2.2.1.1.1.2	0.929032258064516	.	33600001	33880000	#FF0000	1	1
chr3	33880001	34200000	B.1.2.1.2.2.1.1.1.2.2	0.290322580645161	.	33880001	34200000	#9191FF	1	0.375
chr3	34200001	34320000	B.1.1.2.2.1.1.1.2.1	0.341935483870968	.	34200001	34320000	#DADAFF	1	0.5
chr3	34320001	34680000	B.2.2.1.1.2.2.2.1	0.0516129032258065	.	34320001	34680000	#0000FF	1	0.125
chr3	34680001	34840000	B.2.1.1.1.1.1.2.2.2.1	0.218064516129032	.	34680001	34840000	#4848FF	1	0.25
chr3	34840001	35080000	B.2.1.1.1.2.2.2.2	0.188387096774194	.	34840001	35080000	#4848FF	1	0.25
chr3	35080001	35160000	B.1.2.1.2.1.2.2.2.2.2.2	0.294193548387097	.	35080001	35160000	#9191FF	1	0.375
chr3	35160001	35280000	B.1.2.2.1.2.2.2.1.1	0.256774193548387	.	35160001	35280000	#9191FF	1	0.375
chr3	35280001	35480000	B.2.1.1.1.1.2.2.1	0.214193548387097	.	35280001	35480000	#4848FF	1	0.25
chr3	35480001	35680000	B.2.1.2.2.1.1.1.2	0.0993548387096774	.	35480001	35680000	#4848FF	1	0.25
chr3	35680001	35920000	B.1.1.2.2.2.1.2.2	0.323870967741935	.	35680001	35920000	#DADAFF	1	0.5
chr3	35920001	36040000	B.1.1.2.1.1.2.1.2.1.1.2	0.36	.	35920001	36040000	#DADAFF	1	0.5
chr3	36040001	36240000	B.2.1.1.1.1.1.2.2.2.2	0.216774193548387	.	36040001	36240000	#4848FF	1	0.25
chr3	36240001	36600000	B.2.2.1.1.2.1.2.1.2	0.0593548387096774	.	36240001	36600000	#0000FF	1	0.125
chr3	36600001	36760000	B.1.2.1.2.1.2.2.2.2.2.1	0.295483870967742	.	36600001	36760000	#9191FF	1	0.375
chr3	36760001	37000000	A.2.2.1.1.2.1.1.2.1	0.536774193548387	.	36760001	37000000	#FFDADA	1	0.625
chr3	37000001	37280000	A.1.1.2.2.2.2.1.1.1	0.894193548387097	.	37000001	37280000	#FF0000	1	1
chr3	37280001	37440000	A.1.2.1.1.2.2.2.1.1.2	0.860645161290323	.	37280001	37440000	#FF4848	1	0.875
chr3	37440001	37640000	A.2.1.1.1.2.1.1.1.2	0.692903225806452	.	37440001	37640000	#FF9191	1	0.75
chr3	37640001	37880000	A.2.1.2.1.2.1.1.2.1	0.612903225806452	.	37640001	37880000	#FF9191	1	0.75
chr3	37880001	38040000	A.1.2.1.2.1.1.1.2.2.1.2	0.841290322580645	.	37880001	38040000	#FF4848	1	0.875
chr3	38040001	38280000	A.1.2.1.2.2.1.2.1.1	0.809032258064516	.	38040001	38280000	#FF4848	1	0.875
chr3	38280001	38560000	A.2.1.1.1.2.1.1.2	0.691612903225806	.	38280001	38560000	#FF9191	1	0.75
chr3	38560001	38720000	A.2.2.2.1.2.1.2.2	0.464516129032258	.	38560001	38720000	#FFDADA	1	0.625
chr3	38720001	39080000	B.1.1.1.2.1.1.1	0.392258064516129	.	38720001	39080000	#DADAFF	1	0.5
chr3	39080001	39240000	A.1.2.1.2.1.1.1.2.2.2	0.84	.	39080001	39240000	#FF4848	1	0.875
chr3	39240001	39520000	A.2.1.1.2.1.1.1.2	0.659354838709677	.	39240001	39520000	#FF9191	1	0.75
chr3	39520001	39640000	B.1.1.1.2.1.2.2	0.385806451612903	.	39520001	39640000	#DADAFF	1	0.5
chr3	39640001	40040000	B.1.2.1.1.1.2.1.2	0.318709677419355	.	39640001	40040000	#9191FF	1	0.375
[truncated: 8,583 more rows]
