# Supplementary material for: Systematic inference and comparison of multi-scale chromatin sub-compartments connects spatial organization to cell phenotypes
Source: Nat Commun. 2021 May 10;12:2439. doi: 10.1038/s41467-021-22666-3 (PMC8110550; doi:10.1038/s41467-021-22666-3)
Supplement: Supplementary file 5 — Supplementary Dataset 2 [file 41467_2021_22666_MOESM5_ESM.zip › Supplementary_Data_1_domain_hierarchies_127HiCmaps/HG00513_B_lymphocyte_binsize=40kb.bed]

#fields: chr, pos_start, pos_end, the full compartment label describing the position in the hierachy, normalized compartment domain rank, ., pos_start, pos_end, color based on eight compartment model (A.1.1 - B.2.2), 1, eight compartment score (A.1.1 to B.2.2: 8 to 1 devided by 8)
chr1	560001	600000	B.1.1.2.2.2.1	0.350114416475973	.	560001	600000	#DADAFF	1	0.5
chr1	720001	880000	B.1.1.2.2.2.1	0.350114416475973	.	720001	880000	#DADAFF	1	0.5
chr1	920001	1000000	B.1.1.2.2.2.1	0.350114416475973	.	920001	1000000	#DADAFF	1	0.5
chr1	1040001	1160000	B.1.1.2.2.2.1	0.350114416475973	.	1040001	1160000	#DADAFF	1	0.5
chr1	1200001	1240000	B.1.1.2.2.2.1	0.350114416475973	.	1200001	1240000	#DADAFF	1	0.5
chr1	1280001	1440000	A.2.2.1.2.1.2.1.2.2.1	0.530892448512586	.	1280001	1440000	#FFDADA	1	0.625
chr1	1480001	1560000	A.2.2.1.2.1.2.1.2.1	0.532036613272311	.	1480001	1560000	#FFDADA	1	0.625
chr1	1560001	1680000	A.2.2.2.2.1.1	0.466819221967963	.	1560001	1680000	#FFDADA	1	0.625
chr1	1680001	1840000	A.2.1.2.1.1.2.2.2	0.643020594965675	.	1680001	1840000	#FF9191	1	0.75
chr1	1840001	2080000	A.2.2.1.2.2.2.2.2.1.1	0.503432494279176	.	1840001	2080000	#FFDADA	1	0.625
chr1	2080001	2280000	A.2.2.1.2.1.2.2.1.2	0.52745995423341	.	2080001	2280000	#FFDADA	1	0.625
chr1	2280001	2360000	A.2.2.1.2.2.2.2.1.2.1.1	0.506864988558352	.	2280001	2360000	#FFDADA	1	0.625
chr1	2400001	2600000	A.2.2.1.2.2.2.2.1.2.1.1	0.506864988558352	.	2400001	2600000	#FFDADA	1	0.625
chr1	2680001	2760000	B.1.1.1.1.2.2.2.2.2	0.433638443935927	.	2680001	2760000	#DADAFF	1	0.5
chr1	2800001	3040000	B.1.1.1.1.2.2.2.2.2	0.433638443935927	.	2800001	3040000	#DADAFF	1	0.5
chr1	3040001	3160000	B.1.1.2.1.2.1.2.1	0.379862700228833	.	3040001	3160000	#DADAFF	1	0.5
chr1	3160001	3320000	B.1.1.2.1.2.1.2.2	0.378718535469108	.	3160001	3320000	#DADAFF	1	0.5
chr1	3320001	3520000	B.1.1.1.1.2.2.1	0.437070938215103	.	3320001	3520000	#DADAFF	1	0.5
chr1	3520001	3680000	A.2.2.1.2.2.2.2.1.2.1.2	0.505720823798627	.	3520001	3680000	#FFDADA	1	0.625
chr1	3680001	3840000	B.1.1.1.1.2.1.1.1.1	0.445080091533181	.	3680001	3840000	#DADAFF	1	0.5
chr1	3960001	4080000	B.1.1.1.1.2.1.1.1.1	0.445080091533181	.	3960001	4080000	#DADAFF	1	0.5
chr1	4080001	4360000	B.1.2.1.2.1.2.1.1.2	0.288329519450801	.	4080001	4360000	#9191FF	1	0.375
chr1	4360001	4400000	B.1.2.1.2.1.2.1.2.1	0.287185354691076	.	4360001	4400000	#9191FF	1	0.375
chr1	4440001	4840000	B.1.2.1.2.1.2.1.2.1	0.287185354691076	.	4440001	4840000	#9191FF	1	0.375
chr1	4840001	5200000	B.1.2.2.1.2.2.2.1	0.251716247139588	.	4840001	5200000	#9191FF	1	0.375
chr1	5200001	5400000	B.2.1.1.2.1.2.1.1	0.196796338672769	.	5200001	5400000	#4848FF	1	0.25
chr1	5400001	5520000	B.1.2.1.2.2.2.2.1.2.1	0.278032036613272	.	5400001	5520000	#9191FF	1	0.375
chr1	5520001	6000000	B.1.2.1.2.1.2.1.1.1	0.289473684210526	.	5520001	6000000	#9191FF	1	0.375
chr1	6000001	6240000	B.1.1.1.1.2.1.1.1.2	0.443935926773455	.	6000001	6240000	#DADAFF	1	0.5
chr1	6240001	6600000	A.2.1.1.1.2.2.1.2	0.694508009153318	.	6240001	6600000	#FF9191	1	0.75
chr1	6600001	6960000	A.1.2.2.1.1.1.2.2	0.805491990846682	.	6600001	6960000	#FF4848	1	0.875
chr1	6960001	7120000	B.1.1.1.1.2.2.2.2.1	0.434782608695652	.	6960001	7120000	#DADAFF	1	0.5
chr1	7120001	7440000	B.1.1.2.1.1.2.2.2.2	0.382151029748284	.	7120001	7440000	#DADAFF	1	0.5
chr1	7440001	7640000	B.1.1.2.1.1.2.2.2.1.1.1	0.38558352402746	.	7440001	7640000	#DADAFF	1	0.5
chr1	7680001	8000000	A.2.2.1.2.2.1.1.2.2.1	0.518306636155606	.	7680001	8000000	#FFDADA	1	0.625
chr1	8000001	8440000	A.2.1.1.1.2.2.1.1.2.2	0.695652173913043	.	8000001	8440000	#FF9191	1	0.75
chr1	8440001	8600000	A.1.2.2.2.2.2.2.1.2	0.729977116704805	.	8440001	8600000	#FF4848	1	0.875
chr1	8600001	8920000	A.1.1.2.2.1.2.2.2.2.1.2	0.906178489702517	.	8600001	8920000	#FF0000	1	1
chr1	8920001	9080000	A.2.1.2.1.1.2.1.2.1	0.646453089244851	.	8920001	9080000	#FF9191	1	0.75
chr1	9080001	9240000	A.1.2.2.2.2.1.2.2.1	0.735697940503433	.	9080001	9240000	#FF4848	1	0.875
chr1	9240001	9480000	A.1.2.2.2.2.2.2.2.2	0.727688787185355	.	9240001	9480000	#FF4848	1	0.875
chr1	9480001	9720000	A.1.2.2.2.1.1.2.2.2	0.755148741418764	.	9480001	9720000	#FF4848	1	0.875
chr1	9720001	10040000	A.1.2.1.2.2.1.2.2.2.1.2	0.822654462242563	.	9720001	10040000	#FF4848	1	0.875
chr1	10040001	10400000	A.1.2.1.2.2.2.2.2.1	0.814645308924485	.	10040001	10400000	#FF4848	1	0.875
chr1	10400001	10520000	A.2.1.2.1.1.1.2.2	0.651029748283753	.	10400001	10520000	#FF9191	1	0.75
chr1	10520001	11040000	A.2.1.2.1.2.1.2.1.2	0.638443935926774	.	10520001	11040000	#FF9191	1	0.75
chr1	11040001	11160000	A.2.2.1.2.1.2.1.2.2.2	0.52974828375286	.	11040001	11160000	#FFDADA	1	0.625
chr1	11160001	11360000	A.2.1.1.1.1.2.2.2.1	0.710526315789474	.	11160001	11360000	#FF9191	1	0.75
chr1	11360001	11640000	A.2.2.1.2.2.1.1.1.2	0.520594965675057	.	11360001	11640000	#FFDADA	1	0.625
chr1	11640001	11920000	A.1.2.2.2.2.2.1.2	0.732265446224256	.	11640001	11920000	#FF4848	1	0.875
chr1	11920001	12000000	A.1.2.1.2.2.1.2.2.2.2.1	0.821510297482838	.	11920001	12000000	#FF4848	1	0.875
chr1	12040001	12160000	A.1.2.1.2.2.1.2.2.2.2.1	0.821510297482838	.	12040001	12160000	#FF4848	1	0.875
chr1	12160001	12600000	A.1.2.2.1.2.2.2.1.2	0.764302059496567	.	12160001	12600000	#FF4848	1	0.875
chr1	12600001	12720000	A.2.2.1.2.2.2.2.2.2	0.501144164759725	.	12600001	12720000	#FFDADA	1	0.625
chr1	12720001	12960000	B.1.1.2.1.2.2.2.1	0.375286041189931	.	12720001	12960000	#DADAFF	1	0.5
chr1	13160001	13240000	B.1.1.2.1.2.2.2.1	0.375286041189931	.	13160001	13240000	#DADAFF	1	0.5
chr1	13760001	13960000	B.1.1.2.1.1.2.2.2.1.2	0.383295194508009	.	13760001	13960000	#DADAFF	1	0.5
chr1	13960001	14120000	A.2.1.2.1.2.1.2.2.2.1.2	0.635011441647597	.	13960001	14120000	#FF9191	1	0.75
chr1	14120001	14280000	B.1.1.1.1.2.1.2.2.2	0.438215102974828	.	14120001	14280000	#DADAFF	1	0.5
chr1	14280001	14520000	B.1.2.1.2.1.2.1.2.2	0.28604118993135	.	14280001	14520000	#9191FF	1	0.375
chr1	14520001	14640000	B.1.2.1.2.2.2.2.1.2.2	0.276887871853547	.	14520001	14640000	#9191FF	1	0.375
chr1	14640001	15160000	B.1.1.2.1.2.2.1.1	0.377574370709382	.	14640001	15160000	#DADAFF	1	0.5
chr1	15160001	15440000	B.1.1.1.1.2.1.2.2.1	0.439359267734554	.	15160001	15440000	#DADAFF	1	0.5
chr1	15440001	15640000	A.2.2.1.2.2.1.2.2.2	0.511441647597254	.	15440001	15640000	#FFDADA	1	0.625
chr1	15640001	15800000	A.2.2.1.2.2.1.2.2.1.1	0.513729977116705	.	15640001	15800000	#FFDADA	1	0.625
chr1	15800001	16160000	A.1.1.2.2.1.2.2.1.2.1	0.910755148741419	.	15800001	16160000	#FF0000	1	1
chr1	16160001	16320000	A.1.2.2.2.1.1.1.1.1	0.762013729977117	.	16160001	16320000	#FF4848	1	0.875
chr1	16320001	16440000	A.2.2.1.2.1.2.2.2.1.2	0.525171624713959	.	16320001	16440000	#FFDADA	1	0.625
chr1	16440001	16880000	A.1.2.1.2.1.1.1.2.1.2	0.842105263157895	.	16440001	16880000	#FF4848	1	0.875
chr1	16880001	17080000	A.2.1.2.1.2.1.2.1.1	0.639588100686499	.	16880001	17080000	#FF9191	1	0.75
chr1	17080001	17200000	A.2.2.1.2.2.2.2.2.1.2	0.502288329519451	.	17080001	17200000	#FFDADA	1	0.625
chr1	17200001	17720000	A.2.1.1.1.2.1.2.2.2	0.700228832951945	.	17200001	17720000	#FF9191	1	0.75
chr1	17720001	17880000	A.2.2.2.2.1.2.2.1.1	0.464530892448513	.	17720001	17880000	#FFDADA	1	0.625
chr1	17880001	18240000	B.1.1.2.1.1.2.2.1.2	0.386727688787185	.	17880001	18240000	#DADAFF	1	0.5
chr1	18240001	18520000	B.1.1.2.1.2.2.2.2	0.374141876430206	.	18240001	18520000	#DADAFF	1	0.5
chr1	18520001	18760000	B.1.2.1.2.2.2.2.1.1	0.279176201372998	.	18520001	18760000	#9191FF	1	0.375
chr1	18760001	18920000	B.1.2.1.2.1.2.2	0.284897025171625	.	18760001	18920000	#9191FF	1	0.375
chr1	18920001	19200000	B.1.1.1.1.2.1.1.2.1	0.44279176201373	.	18920001	19200000	#DADAFF	1	0.5
chr1	19200001	19560000	A.2.1.2.1.2.1.2.2.2.2	0.633867276887872	.	19200001	19560000	#FF9191	1	0.75
chr1	19560001	19720000	A.2.2.1.2.1.2.2.1.1	0.528604118993135	.	19560001	19720000	#FFDADA	1	0.625
chr1	19720001	19880000	A.2.2.1.2.1.1.2.2	0.534324942791762	.	19720001	19880000	#FFDADA	1	0.625
chr1	19880001	20160000	A.2.2.1.2.2.1.2.1.2	0.51487414187643	.	19880001	20160000	#FFDADA	1	0.625
chr1	20160001	20440000	B.1.1.1.1.2.2.2.1	0.435926773455378	.	20160001	20440000	#DADAFF	1	0.5
chr1	20440001	20840000	B.1.1.1.1.2.1.1.2.2	0.441647597254005	.	20440001	20840000	#DADAFF	1	0.5
chr1	20840001	21000000	A.2.2.2.2.1.2.2.2	0.462242562929062	.	20840001	21000000	#FFDADA	1	0.625
chr1	21000001	21520000	A.1.2.2.2.1.2.1.2.1.2	0.751716247139588	.	21000001	21520000	#FF4848	1	0.875
chr1	21520001	21840000	A.2.2.1.2.2.1.1.1.1.2	0.521739130434783	.	21520001	21840000	#FFDADA	1	0.625
chr1	21840001	22000000	A.2.2.2.2.1.2.1	0.465675057208238	.	21840001	22000000	#FFDADA	1	0.625
chr1	22000001	22120000	A.2.1.1.1.1.2.2.2.2.1	0.709382151029748	.	22000001	22120000	#FF9191	1	0.75
chr1	22120001	22200000	A.2.2.1.2.1.2.2.2.1.1	0.526315789473684	.	22120001	22200000	#FFDADA	1	0.625
chr1	22200001	22320000	A.2.2.1.2.1.2.2.2.2	0.524027459954233	.	22200001	22320000	#FFDADA	1	0.625
chr1	22320001	22480000	A.2.1.2.1.1.1.1.1	0.654462242562929	.	22320001	22480000	#FF9191	1	0.75
chr1	22480001	22760000	A.2.2.1.2.2.1.2.2.1.2	0.512585812356979	.	22480001	22760000	#FFDADA	1	0.625
chr1	22760001	23280000	A.2.1.2.1.2.2.2.2.2	0.624713958810069	.	22760001	23280000	#FF9191	1	0.75
chr1	23280001	23720000	A.1.2.2.2.1.2.1.2.1.1	0.752860411899314	.	23280001	23720000	#FF4848	1	0.875
chr1	23720001	23840000	A.2.2.1.2.1.2.1.1	0.533180778032037	.	23720001	23840000	#FFDADA	1	0.625
chr1	23840001	24080000	A.1.2.1.2.1.1.1.1.1.2	0.845537757437071	.	23840001	24080000	#FF4848	1	0.875
chr1	24080001	24320000	A.1.2.1.2.2.1.1.1	0.830663615560641	.	24080001	24320000	#FF4848	1	0.875
chr1	24320001	24560000	A.2.2.1.2.1.1.1.2.2	0.536613272311213	.	24320001	24560000	#FFDADA	1	0.625
chr1	24560001	25000000	A.1.2.2.1.1.1.2.1.2	0.806636155606407	.	24560001	25000000	#FF4848	1	0.875
chr1	25000001	25200000	A.2.1.1.1.1.1.1.2.2.1	0.724256292906179	.	25000001	25200000	#FF9191	1	0.75
chr1	25200001	25400000	A.1.2.2.2.2.2.2.1.1	0.731121281464531	.	25200001	25400000	#FF4848	1	0.875
chr1	25400001	25560000	A.2.2.1.2.1.1.1.1.2	0.538901601830664	.	25400001	25560000	#FFDADA	1	0.625
chr1	25600001	25920000	A.1.2.2.2.1.2.2.2.2.1.2	0.744851258581236	.	25600001	25920000	#FF4848	1	0.875
chr1	25920001	26160000	A.2.1.1.1.1.1.1.2.2.2	0.723112128146453	.	25920001	26160000	#FF9191	1	0.75
chr1	26160001	26400000	A.2.1.1.1.1.1.1.1	0.726544622425629	.	26160001	26400000	#FF9191	1	0.75
chr1	26400001	26560000	A.2.1.1.1.1.2.2.2.2.2	0.708237986270023	.	26400001	26560000	#FF9191	1	0.75
chr1	26560001	26800000	A.1.2.2.2.1.1.1.2.2	0.75858123569794	.	26560001	26800000	#FF4848	1	0.875
chr1	26800001	27160000	A.1.1.2.2.1.2.1.1.2.2.1.1	0.919908466819222	.	26800001	27160000	#FF0000	1	1
chr1	27160001	27360000	A.2.1.1.1.1.2.1.2.1	0.717391304347826	.	27160001	27360000	#FF9191	1	0.75
chr1	27360001	27600000	A.1.2.2.2.2.2.2.2.1	0.72883295194508	.	27360001	27600000	#FF4848	1	0.875
chr1	27600001	28040000	A.1.1.2.2.1.2.1.1.2.2.2	0.917620137299771	.	27600001	28040000	#FF0000	1	1
chr1	28040001	28320000	A.1.2.2.2.2.1.2.1.1.1	0.739130434782609	.	28040001	28320000	#FF4848	1	0.875
chr1	28320001	28440000	A.1.2.1.2.2.1.2.2.2.2.2	0.820366132723112	.	28320001	28440000	#FF4848	1	0.875
chr1	28440001	28560000	A.1.2.2.2.2.1.1.2	0.740274599542334	.	28440001	28560000	#FF4848	1	0.875
chr1	28560001	28760000	A.1.2.1.2.2.1.2.2.1	0.826086956521739	.	28560001	28760000	#FF4848	1	0.875
chr1	28760001	28960000	A.1.2.2.2.2.1.2.2.2	0.734553775743707	.	28760001	28960000	#FF4848	1	0.875
chr1	28960001	29240000	A.2.1.2.1.1.2.1.1.2	0.647597254004577	.	28960001	29240000	#FF9191	1	0.75
chr1	29240001	29560000	A.2.2.1.1.1.1.2.1	0.575514874141876	.	29240001	29560000	#FFDADA	1	0.625
chr1	29560001	29600000	B.1.1.2.1.1.2.2.1.1	0.387871853546911	.	29560001	29600000	#DADAFF	1	0.5
chr1	29640001	29840000	B.1.1.2.1.1.2.2.1.1	0.387871853546911	.	29640001	29840000	#DADAFF	1	0.5
chr1	29840001	29880000	B.1.1.1.1.2.1.2.1	0.440503432494279	.	29840001	29880000	#DADAFF	1	0.5
chr1	30000001	30400000	B.1.1.1.1.2.1.2.1	0.440503432494279	.	30000001	30400000	#DADAFF	1	0.5
chr1	30400001	30840000	B.1.2.1.2.1.1.2	0.290617848970252	.	30400001	30840000	#9191FF	1	0.375
chr1	30840001	31160000	B.1.1.2.1.1.2.2.2.1.1.2	0.384439359267735	.	30840001	31160000	#DADAFF	1	0.5
chr1	31160001	31520000	A.1.2.2.2.1.2.1.2.2	0.750572082379863	.	31160001	31520000	#FF4848	1	0.875
chr1	31520001	31840000	A.2.1.2.1.2.1.2.2.1	0.637299771167048	.	31520001	31840000	#FF9191	1	0.75
chr1	31840001	32120000	A.2.1.1.1.2.1.1.2.2	0.704805491990847	.	31840001	32120000	#FF9191	1	0.75
chr1	32120001	32240000	A.2.1.2.1.1.1.1.2	0.653318077803204	.	32120001	32240000	#FF9191	1	0.75
chr1	32240001	32440000	A.1.2.2.2.1.1.2.2.1	0.75629290617849	.	32240001	32440000	#FF4848	1	0.875
chr1	32440001	32640000	A.1.2.1.2.2.1.2.2.2.1.1.1	0.824942791762014	.	32440001	32640000	#FF4848	1	0.875
chr1	32640001	32880000	A.1.1.2.2.1.2.1.1.1	0.922196796338673	.	32640001	32880000	#FF0000	1	1
chr1	32880001	33000000	A.2.1.2.1.1.2.1.2.2	0.645308924485126	.	32880001	33000000	#FF9191	1	0.75
chr1	33000001	33200000	A.2.1.1.1.1.2.1.2.2	0.716247139588101	.	33000001	33200000	#FF9191	1	0.75
chr1	33200001	33640000	A.1.2.1.2.1.2.2.2.1	0.832951945080092	.	33200001	33640000	#FF4848	1	0.875
chr1	33640001	33720000	A.2.2.2.2.1.2.2.1.2	0.463386727688787	.	33640001	33720000	#FFDADA	1	0.625
chr1	33720001	33920000	A.2.2.1.2.2.1.2.1.1	0.516018306636156	.	33720001	33920000	#FFDADA	1	0.625
chr1	33920001	34520000	B.1.1.2.1.1.2.1	0.389016018306636	.	33920001	34520000	#DADAFF	1	0.5
chr1	34520001	34800000	B.1.2.1.2.2.2.2.2	0.275743707093822	.	34520001	34800000	#9191FF	1	0.375
chr1	34800001	35000000	B.1.2.1.2.2.2.1	0.280320366132723	.	34800001	35000000	#9191FF	1	0.375
chr1	35000001	35280000	B.1.1.2.1.2.2.1.2	0.376430205949657	.	35000001	35280000	#DADAFF	1	0.5
chr1	35280001	35480000	A.2.1.2.1.2.1.2.2.2.1.1	0.636155606407323	.	35280001	35480000	#FF9191	1	0.75
chr1	35480001	35560000	A.2.2.1.2.1.1.1.1.1	0.540045766590389	.	35480001	35560000	#FFDADA	1	0.625
chr1	35560001	35880000	A.1.2.1.2.1.2.2.2.2	0.831807780320366	.	35560001	35880000	#FF4848	1	0.875
chr1	35880001	36280000	A.1.2.1.2.1.2.2.1	0.834096109839817	.	35880001	36280000	#FF4848	1	0.875
chr1	36280001	36560000	A.1.2.1.2.1.2.1.1.2	0.836384439359268	.	36280001	36560000	#FF4848	1	0.875
chr1	36560001	36680000	A.2.1.2.1.1.2.1.1.1.2	0.648741418764302	.	36560001	36680000	#FF9191	1	0.75
chr1	36680001	36920000	A.1.2.1.2.1.1.1.2.2.1	0.840961098398169	.	36680001	36920000	#FF4848	1	0.875
chr1	36920001	37200000	A.2.2.1.2.2.1.1.2.1	0.519450800915332	.	36920001	37200000	#FFDADA	1	0.625
chr1	37200001	37360000	B.1.1.2.1.1.1.2.1	0.391304347826087	.	37200001	37360000	#DADAFF	1	0.5
chr1	37360001	37920000	A.2.2.2.1.2.1.1.2.1	0.486270022883295	.	37360001	37920000	#FFDADA	1	0.625
chr1	37920001	38200000	A.1.2.1.2.2.2.2.2.2.2	0.812356979405034	.	37920001	38200000	#FF4848	1	0.875
chr1	38200001	38440000	A.1.2.2.2.1.1.1.2.1	0.759725400457666	.	38200001	38440000	#FF4848	1	0.875
chr1	38440001	38680000	A.2.1.1.1.2.1.1.2.1	0.705949656750572	.	38440001	38680000	#FF9191	1	0.75
chr1	38680001	38800000	A.2.2.1.2.2.2.2.1.2.2	0.504576659038902	.	38680001	38800000	#FFDADA	1	0.625
chr1	38800001	39080000	A.2.1.1.1.1.2.2.1.1.2	0.712814645308924	.	38800001	39080000	#FF9191	1	0.75
chr1	39080001	39320000	A.2.2.1.1.1.1.2.2	0.574370709382151	.	39080001	39320000	#FFDADA	1	0.625
chr1	39320001	39560000	A.2.1.2.1.2.1.1.2	0.640732265446224	.	39320001	39560000	#FF9191	1	0.75
chr1	39560001	39920000	A.1.1.2.2.1.2.1.1.2.1	0.921052631578947	.	39560001	39920000	#FF0000	1	1
chr1	39920001	40040000	A.2.1.2.1.1.2.1.1.1.1	0.649885583524027	.	39920001	40040000	#FF9191	1	0.75
chr1	40040001	40280000	A.1.2.1.2.1.1.1.1.2	0.844393592677345	.	40040001	40280000	#FF4848	1	0.875
chr1	40280001	40560000	A.1.1.2.2.1.2.1.1.2.2.1.2	0.918764302059497	.	40280001	40560000	#FF0000	1	1
chr1	40560001	40680000	A.1.2.2.2.1.1.2.1	0.757437070938215	.	40560001	40680000	#FF4848	1	0.875
chr1	40680001	40880000	A.1.2.1.2.1.1.1.2.1.1	0.84324942791762	.	40680001	40880000	#FF4848	1	0.875
chr1	40880001	41120000	A.1.2.2.2.1.2.1.1	0.754004576659039	.	40880001	41120000	#FF4848	1	0.875
chr1	41120001	41280000	A.1.2.1.2.2.1.2.2.2.1.1.2	0.823798627002288	.	41120001	41280000	#FF4848	1	0.875
chr1	41280001	41480000	A.1.2.2.2.1.2.2.2.2.2.1	0.74370709382151	.	41280001	41480000	#FF4848	1	0.875
chr1	41480001	41640000	A.2.1.2.1.2.2.2.2.1.2.1	0.627002288329519	.	41480001	41640000	#FF9191	1	0.75
chr1	41640001	41720000	A.2.2.1.2.1.1.1.2.1	0.537757437070938	.	41640001	41720000	#FFDADA	1	0.625
chr1	41720001	41920000	B.1.1.2.1.1.1.1.1	0.394736842105263	.	41720001	41920000	#DADAFF	1	0.5
chr1	41920001	42080000	A.2.2.1.2.2.1.1.1.1.1	0.522883295194508	.	41920001	42080000	#FFDADA	1	0.625
chr1	42080001	42280000	A.1.2.1.2.2.2.2.1.1	0.816933638443936	.	42080001	42280000	#FF4848	1	0.875
chr1	42280001	42360000	A.2.1.2.1.1.2.2.1	0.6441647597254	.	42280001	42360000	#FF9191	1	0.75
chr1	42360001	42640000	A.2.2.1.2.2.1.1.2.2.2	0.517162471395881	.	42360001	42640000	#FFDADA	1	0.625
chr1	42640001	42720000	A.2.2.1.2.2.2.2.1.1	0.508009153318078	.	42640001	42720000	#FFDADA	1	0.625
chr1	42720001	43000000	A.2.1.1.1.2.2.2.1.2	0.692219679633867	.	42720001	43000000	#FF9191	1	0.75
chr1	43000001	43120000	A.2.2.1.2.1.1.2.1	0.535469107551487	.	43000001	43120000	#FFDADA	1	0.625
chr1	43120001	43400000	A.1.2.2.2.1.2.2.2.2.1.1	0.745995423340961	.	43120001	43400000	#FF4848	1	0.875
chr1	43400001	43640000	A.2.1.2.1.2.1.1.1	0.64187643020595	.	43400001	43640000	#FF9191	1	0.75
chr1	43640001	44200000	A.1.2.1.2.2.2.2.1.2	0.815789473684211	.	43640001	44200000	#FF4848	1	0.875
chr1	44200001	44360000	A.2.1.1.1.1.2.2.1.1.1.1	0.715102974828375	.	44200001	44360000	#FF9191	1	0.75
chr1	44360001	45160000	A.1.2.1.1.1.1.1.1.2	0.884439359267735	.	44360001	45160000	#FF4848	1	0.875
chr1	45160001	45320000	A.1.2.1.2.1.1.1.2.2.2	0.839816933638444	.	45160001	45320000	#FF4848	1	0.875
chr1	45320001	45520000	A.1.2.1.2.2.2.2.2.2.1	0.81350114416476	.	45320001	45520000	#FF4848	1	0.875
chr1	45520001	45760000	A.2.1.1.1.2.2.1.1.2.1	0.696796338672769	.	45520001	45760000	#FF9191	1	0.75
chr1	45760001	46040000	A.1.1.2.1.1.2.2.1.1.1	0.964530892448513	.	45760001	46040000	#FF0000	1	1
chr1	46040001	46160000	A.1.2.1.2.2.1.2.1.1	0.82837528604119	.	46040001	46160000	#FF4848	1	0.875
chr1	46160001	46480000	A.1.1.2.1.1.2.2.1.2.1	0.962242562929062	.	46160001	46480000	#FF0000	1	1
chr1	46480001	46880000	A.1.1.1.1.2.1	0.991990846681922	.	46480001	46880000	#FF0000	1	1
chr1	46880001	47200000	A.1.2.2.1.1.1.1.1	0.811212814645309	.	46880001	47200000	#FF4848	1	0.875
chr1	47200001	47440000	A.2.2.2.1.2.1.1.2.2.2	0.483981693363844	.	47200001	47440000	#FFDADA	1	0.625
chr1	47440001	47520000	B.1.1.2.1.1.1.1.2.1	0.393592677345538	.	47440001	47520000	#DADAFF	1	0.5
chr1	47520001	47640000	B.1.1.2.1.2.1.1	0.381006864988558	.	47520001	47640000	#DADAFF	1	0.5
chr1	47640001	47840000	A.1.2.2.1.1.1.1.2.2	0.808924485125858	.	47640001	47840000	#FF4848	1	0.875
chr1	47840001	48280000	A.2.2.2.1.2.1.1.2.2.1	0.48512585812357	.	47840001	48280000	#FFDADA	1	0.625
chr1	48280001	48560000	B.1.2.1.2.1.1.1	0.291762013729977	.	48280001	48560000	#9191FF	1	0.375
chr1	48560001	48920000	B.2.1.2.2.2.1.2.1.1	0.122425629290618	.	48560001	48920000	#4848FF	1	0.25
chr1	48920001	49240000	B.1.2.2.1.1.1.1.1	0.274599542334096	.	48920001	49240000	#9191FF	1	0.375
chr1	49240001	49520000	B.2.1.2.2.2.1.2.1.2.1	0.121281464530892	.	49240001	49520000	#4848FF	1	0.25
chr1	49520001	49760000	B.2.2.2.1.1.1.1.2	0.0469107551487414	.	49520001	49760000	#0000FF	1	0.125
chr1	49760001	49920000	B.2.2.1.2.1.2.2.2.2.2	0.0583524027459954	.	49760001	49920000	#0000FF	1	0.125
chr1	49920001	50200000	B.2.2.2.2.2.1.2	0.0022883295194508	.	49920001	50200000	#0000FF	1	0.125
chr1	50200001	50320000	B.2.1.2.2.2.2.2.2.2	0.11441647597254	.	50200001	50320000	#4848FF	1	0.25
chr1	50320001	50440000	B.2.2.1.2.2.2.1.1.1.1	0.0549199084668192	.	50320001	50440000	#0000FF	1	0.125
chr1	50440001	50640000	B.2.1.2.2.2.1.2.2	0.118993135011442	.	50440001	50640000	#4848FF	1	0.25
chr1	50640001	50800000	B.1.2.2.1.2.1.1.2.2	0.260869565217391	.	50640001	50800000	#9191FF	1	0.375
chr1	50800001	51200000	A.2.1.2.2.1.2.2.2	0.610983981693364	.	50800001	51200000	#FF9191	1	0.75
chr1	51200001	51480000	A.1.1.2.1.2.1.1.2.1	0.953089244851259	.	51200001	51480000	#FF0000	1	1
chr1	51480001	51720000	A.1.2.1.1.2.2.2.1.2.2.1	0.850114416475973	.	51480001	51720000	#FF4848	1	0.875
chr1	51720001	52040000	A.1.1.1.2.1.1.1	0.987414187643021	.	51720001	52040000	#FF0000	1	1
chr1	52040001	52320000	A.1.1.1.2.1.2.1.2	0.982837528604119	.	52040001	52320000	#FF0000	1	1
chr1	52320001	52520000	A.1.1.2.2.1.2.2.1.2.2	0.909610983981693	.	52320001	52520000	#FF0000	1	1
chr1	52520001	52760000	A.1.2.1.2.2.2.1.1	0.819221967963387	.	52520001	52760000	#FF4848	1	0.875
chr1	52760001	52920000	A.1.1.2.2.1.2.2.1.1.2	0.911899313501144	.	52760001	52920000	#FF0000	1	1
chr1	52920001	53120000	A.1.2.2.1.1.1.2.1.1	0.807780320366133	.	52920001	53120000	#FF4848	1	0.875
chr1	53120001	53400000	A.1.2.1.2.1.2.1.1.1	0.837528604118993	.	53120001	53400000	#FF4848	1	0.875
chr1	53400001	53720000	A.1.2.1.1.2.2.2.2	0.847826086956522	.	53400001	53720000	#FF4848	1	0.875
chr1	53720001	53880000	A.2.1.1.1.2.1.2.1	0.703661327231121	.	53720001	53880000	#FF9191	1	0.75
chr1	53880001	54200000	A.2.1.1.1.2.1.2.2.1.1	0.702517162471396	.	53880001	54200000	#FF9191	1	0.75
chr1	54200001	54360000	A.1.2.1.2.2.2.1.2	0.818077803203661	.	54200001	54360000	#FF4848	1	0.875
chr1	54360001	54800000	A.1.1.2.2.2.2.1	0.890160183066362	.	54360001	54800000	#FF0000	1	1
chr1	54800001	55000000	A.1.2.1.1.1.2.2.1	0.874141876430206	.	54800001	55000000	#FF4848	1	0.875
chr1	55000001	55320000	A.1.2.2.1.1.1.1.2.1	0.810068649885583	.	55000001	55320000	#FF4848	1	0.875
chr1	55320001	55480000	A.2.1.1.1.2.1.2.2.1.2	0.70137299771167	.	55320001	55480000	#FF9191	1	0.75
chr1	55480001	55760000	A.1.2.1.1.2.2.2.1.1.2	0.852402745995423	.	55480001	55760000	#FF4848	1	0.875
chr1	55760001	56200000	B.1.1.2.2.2.2.1.1.2	0.347826086956522	.	55760001	56200000	#DADAFF	1	0.5
chr1	56200001	56600000	B.2.1.1.2.2.2.1.2.1	0.179633867276888	.	56200001	56600000	#4848FF	1	0.25
chr1	56600001	56880000	B.2.1.1.2.2.2.1.1	0.180778032036613	.	56600001	56880000	#4848FF	1	0.25
chr1	56880001	57040000	B.1.2.1.1.1.2.1.2.1.2	0.329519450800915	.	56880001	57040000	#9191FF	1	0.375
chr1	57040001	57200000	B.1.2.2.2.2.1.2.2	0.239130434782609	.	57040001	57200000	#9191FF	1	0.375
chr1	57200001	57640000	B.2.1.1.2.2.2.1.2.2	0.178489702517162	.	57200001	57640000	#4848FF	1	0.25
chr1	57640001	58160000	B.2.1.2.2.2.1.2.1.2.2	0.120137299771167	.	57640001	58160000	#4848FF	1	0.25
chr1	58160001	58240000	B.2.1.1.2.1.2.1.2	0.195652173913043	.	58160001	58240000	#4848FF	1	0.25
chr1	58240001	58920000	B.1.2.2.1.2.2.2.2.1	0.250572082379863	.	58240001	58920000	#9191FF	1	0.375
chr1	58920001	59200000	A.2.1.1.2.2.2.2.2	0.655606407322655	.	58920001	59200000	#FF9191	1	0.75
chr1	59200001	59320000	A.2.1.1.1.2.1.1.1	0.707093821510298	.	59200001	59320000	#FF9191	1	0.75
chr1	59320001	59520000	A.1.1.2.2.2.1.1.2.1	0.895881006864989	.	59320001	59520000	#FF0000	1	1
chr1	59520001	59840000	A.1.1.2.2.2.1.1.1.2.1.2.1	0.899313501144165	.	59520001	59840000	#FF0000	1	1
chr1	59840001	60240000	A.2.1.1.2.1.1.2.2.1	0.685354691075515	.	59840001	60240000	#FF9191	1	0.75
chr1	60240001	60440000	B.1.1.1.2.1.1.2.1.2.2.1	0.423340961098398	.	60240001	60440000	#DADAFF	1	0.5
chr1	60440001	60840000	B.2.2.1.2.1.2.2.2.1.2	0.0617848970251716	.	60440001	60840000	#0000FF	1	0.125
chr1	60840001	61000000	B.2.2.2.2.1.2.1.2	0.0102974828375286	.	60840001	61000000	#0000FF	1	0.125
chr1	61000001	61360000	B.2.2.2.1.1.1.1.1	0.0480549199084668	.	61000001	61360000	#0000FF	1	0.125
chr1	61360001	61480000	B.1.2.2.2.2.1.2.1.2	0.240274599542334	.	61360001	61480000	#9191FF	1	0.375
chr1	61480001	61760000	B.1.2.1.1.1.1.1.2.2.2	0.337528604118993	.	61480001	61760000	#9191FF	1	0.375
chr1	61760001	62120000	B.1.1.1.2.1.1.2.1.2.1.2	0.424485125858124	.	61760001	62120000	#DADAFF	1	0.5
chr1	62120001	62280000	A.2.2.1.1.1.1.1.2.1.2.2	0.581235697940503	.	62120001	62280000	#FFDADA	1	0.625
chr1	62280001	62600000	A.2.2.1.1.1.2.1.1.1	0.573226544622426	.	62280001	62600000	#FFDADA	1	0.625
chr1	62600001	62880000	A.2.2.1.1.1.2.1.1.2.1	0.5720823798627	.	62600001	62880000	#FFDADA	1	0.625
chr1	62880001	63280000	A.1.1.2.1.2.1.2.1	0.950800915331808	.	62880001	63280000	#FF0000	1	1
chr1	63280001	63800000	A.2.2.2.1.2.1.1.1.1.1	0.490846681922197	.	63280001	63800000	#FFDADA	1	0.625
chr1	63800001	64040000	A.1.2.2.1.1.2.1.2.2.2.1	0.796338672768879	.	63800001	64040000	#FF4848	1	0.875
chr1	64040001	64240000	A.2.2.2.1.2.1.2.2.1.2	0.479405034324943	.	64040001	64240000	#FFDADA	1	0.625
chr1	64240001	64720000	B.1.2.1.1.1.1.2.2	0.332951945080092	.	64240001	64720000	#9191FF	1	0.375
chr1	64720001	65000000	B.1.2.1.1.2.1.2.1.2.2	0.306636155606407	.	64720001	65000000	#9191FF	1	0.375
chr1	65000001	65320000	B.1.1.2.2.2.2.1.1.1	0.348970251716247	.	65000001	65320000	#DADAFF	1	0.5
chr1	65320001	65480000	A.2.1.2.2.1.1.1.2	0.621281464530893	.	65320001	65480000	#FF9191	1	0.75
chr1	65480001	65720000	A.2.1.2.2.1.2.2.1	0.612128146453089	.	65480001	65720000	#FF9191	1	0.75
chr1	65720001	65960000	A.2.2.2.1.2.1.2.2.2.2.1.1	0.475972540045767	.	65720001	65960000	#FFDADA	1	0.625
chr1	65960001	66080000	B.2.1.1.2.1.1.1.2.2	0.20137299771167	.	65960001	66080000	#4848FF	1	0.25
chr1	66080001	66480000	B.1.2.1.1.2.1.1.2.1.1	0.314645308924485	.	66080001	66480000	#9191FF	1	0.375
chr1	66480001	66720000	B.1.2.1.1.2.1.1.2.1.2	0.31350114416476	.	66480001	66720000	#9191FF	1	0.375
chr1	66720001	66920000	A.1.2.1.1.1.2.1.2.1	0.876430205949657	.	66720001	66920000	#FF4848	1	0.875
chr1	66920001	67360000	B.1.1.2.2.2.2.1.2	0.346681922196796	.	66920001	67360000	#DADAFF	1	0.5
chr1	67360001	67520000	A.1.1.2.2.2.1.1.1.2.2	0.897025171624714	.	67360001	67520000	#FF0000	1	1
chr1	67520001	67640000	A.2.1.1.2.2.1.2	0.660183066361556	.	67520001	67640000	#FF9191	1	0.75
chr1	67640001	67800000	A.2.1.1.2.2.1.1.1.1.2	0.664759725400458	.	67640001	67800000	#FF9191	1	0.75
chr1	67800001	67960000	A.1.2.1.1.1.2.1.2.2	0.875286041189931	.	67800001	67960000	#FF4848	1	0.875
chr1	67960001	68240000	A.1.2.2.1.1.2.1.2.2.2.2	0.795194508009153	.	67960001	68240000	#FF4848	1	0.875
chr1	68240001	68480000	B.1.2.1.1.2.1.2.1.1	0.310068649885584	.	68240001	68480000	#9191FF	1	0.375
chr1	68480001	68760000	B.1.2.2.1.2.2.1.1.2	0.255148741418764	.	68480001	68760000	#9191FF	1	0.375
chr1	68760001	68880000	B.1.2.1.1.2.1.2.1.2.1.1	0.308924485125858	.	68760001	68880000	#9191FF	1	0.375
chr1	68880001	69040000	B.2.1.1.2.1.1.1.1.1	0.209382151029748	.	68880001	69040000	#4848FF	1	0.25
chr1	69040001	69280000	B.2.2.1.2.1.2.1.1.1.1.1	0.074370709382151	.	69040001	69280000	#0000FF	1	0.125
chr1	69280001	69440000	B.2.2.1.2.1.2.2.2.1.1	0.062929061784897	.	69280001	69440000	#0000FF	1	0.125
chr1	69440001	69880000	B.2.2.2.2.1.2.2.2.1	0.005720823798627	.	69440001	69880000	#0000FF	1	0.125
chr1	69880001	70280000	B.2.2.2.2.1.2.2.1.1.2	0.0080091533180778	.	69880001	70280000	#0000FF	1	0.125
chr1	70280001	70600000	B.2.2.1.2.1.2.2.2.2.1.1	0.0606407322654462	.	70280001	70600000	#0000FF	1	0.125
chr1	70600001	70920000	A.1.1.2.2.2.1.1.2.2	0.894736842105263	.	70600001	70920000	#FF0000	1	1
chr1	70920001	71560000	B.2.1.1.2.2.2.2.2	0.176201372997712	.	70920001	71560000	#4848FF	1	0.25
chr1	71560001	71760000	B.2.2.1.2.1.2.1.1.1.1.2	0.0732265446224256	.	71560001	71760000	#0000FF	1	0.125
chr1	71760001	71880000	B.2.2.1.2.2.2.1.1.2	0.0526315789473684	.	71760001	71880000	#0000FF	1	0.125
chr1	71880001	72280000	B.2.2.2.1.1.2.1.2.2.2	0.040045766590389	.	71880001	72280000	#0000FF	1	0.125
chr1	72280001	72560000	B.2.2.1.2.1.2.1.1.1.2.2.1	0.0709382151029748	.	72280001	72560000	#0000FF	1	0.125
chr1	72560001	72760000	B.2.2.1.2.1.2.1.1.2.2	0.0675057208237986	.	72560001	72760000	#0000FF	1	0.125
chr1	72760001	72880000	B.2.1.2.2.1.1.1.2	0.143020594965675	.	72760001	72880000	#4848FF	1	0.25
chr1	72880001	72960000	B.2.1.2.2.1.2.1.2.1	0.133867276887872	.	72880001	72960000	#4848FF	1	0.25
chr1	72960001	73360000	B.2.2.2.2.1.2.2.1.1.1	0.0091533180778032	.	72960001	73360000	#0000FF	1	0.125
chr1	73360001	73800000	B.2.2.2.2.1.2.2.2.2	0.0045766590389016	.	73360001	73800000	#0000FF	1	0.125
chr1	73800001	73960000	B.2.2.1.2.1.1.1.2	0.0789473684210526	.	73800001	73960000	#0000FF	1	0.125
chr1	73960001	74040000	B.2.2.1.2.2.1.1	0.05720823798627	.	73960001	74040000	#0000FF	1	0.125
chr1	74040001	74200000	B.2.2.1.2.1.1.2.2.2	0.0755148741418764	.	74040001	74200000	#0000FF	1	0.125
chr1	74200001	74640000	B.2.2.1.2.1.2.1.1.1.2.1	0.0720823798627002	.	74200001	74640000	#0000FF	1	0.125
chr1	74640001	74800000	B.2.1.1.2.1.1.1.1.2.1.1	0.208237986270023	.	74640001	74800000	#4848FF	1	0.25
chr1	74800001	74960000	B.2.1.1.2.1.1.1.1.2.2.2	0.204805491990847	.	74800001	74960000	#4848FF	1	0.25
chr1	74960001	75200000	B.1.1.1.2.1.1.2.2.2.2	0.416475972540046	.	74960001	75200000	#DADAFF	1	0.5
chr1	75200001	75560000	B.2.1.1.2.1.1.1.2.1.2	0.202517162471396	.	75200001	75560000	#4848FF	1	0.25
chr1	75560001	75760000	B.2.1.1.2.1.1.2.2	0.197940503432494	.	75560001	75760000	#4848FF	1	0.25
chr1	75760001	76160000	B.2.1.1.2.2.1.1.1.2.1.1	0.187643020594966	.	75760001	76160000	#4848FF	1	0.25
chr1	76160001	76280000	A.2.1.2.2.1.2.1.2	0.613272311212815	.	76160001	76280000	#FF9191	1	0.75
chr1	76280001	76480000	B.1.2.1.1.2.1.1.1.1.2.2	0.319221967963387	.	76280001	76480000	#9191FF	1	0.375
chr1	76480001	77000000	B.2.1.1.2.2.2.2.1	0.177345537757437	.	76480001	77000000	#4848FF	1	0.25
chr1	77000001	77280000	B.2.2.1.2.1.1.1.1.2	0.080091533180778	.	77000001	77280000	#0000FF	1	0.125
chr1	77280001	77360000	B.1.2.2.2.2.1.2.1.1	0.241418764302059	.	77280001	77360000	#9191FF	1	0.375
chr1	77360001	77560000	B.1.2.2.1.2.2.1.1.1	0.25629290617849	.	77360001	77560000	#9191FF	1	0.375
chr1	77560001	78040000	A.2.2.1.1.1.2.1.2.1	0.569794050343249	.	77560001	78040000	#FFDADA	1	0.625
chr1	78040001	78280000	A.1.1.2.1.2.1.2.2.2	0.948512585812357	.	78040001	78280000	#FF0000	1	1
chr1	78280001	78560000	A.1.1.2.1.2.1.2.2.1	0.949656750572082	.	78280001	78560000	#FF0000	1	1
chr1	78560001	78760000	B.1.2.1.1.1.2.1.2.1.1	0.330663615560641	.	78560001	78760000	#9191FF	1	0.375
chr1	78760001	78880000	B.1.2.2.2.1.1.2	0.247139588100687	.	78760001	78880000	#9191FF	1	0.375
chr1	78880001	79040000	B.2.1.1.2.1.2.2.1.1	0.194508009153318	.	78880001	79040000	#4848FF	1	0.25
chr1	79040001	79160000	A.2.2.1.1.1.2.1.2.2	0.568649885583524	.	79040001	79160000	#FFDADA	1	0.625
chr1	79160001	79440000	B.2.1.1.2.1.1.1.1.2.1.2	0.207093821510297	.	79160001	79440000	#4848FF	1	0.25
chr1	79440001	79680000	B.2.1.2.2.2.1.1.1.1.1	0.130434782608696	.	79440001	79680000	#4848FF	1	0.25
chr1	79680001	79880000	B.2.1.2.2.2.1.1.1.1.2	0.12929061784897	.	79680001	79880000	#4848FF	1	0.25
chr1	79880001	80200000	B.2.1.1.2.2.1.1.1.2.1.2	0.18649885583524	.	79880001	80200000	#4848FF	1	0.25
chr1	80200001	80280000	B.1.2.2.2.1.1.1	0.248283752860412	.	80200001	80280000	#9191FF	1	0.375
chr1	80280001	80560000	B.2.2.1.2.1.1.1.1.1.2	0.0812356979405034	.	80280001	80560000	#0000FF	1	0.125
chr1	80560001	80640000	B.2.2.1.2.1.1.2.1	0.0778032036613272	.	80560001	80640000	#0000FF	1	0.125
chr1	80640001	80800000	B.2.1.2.2.1.1.2.1.2	0.140732265446224	.	80640001	80800000	#4848FF	1	0.25
chr1	80800001	80920000	B.2.1.2.2.1.1.2.2.2.1.1	0.138443935926773	.	80800001	80920000	#4848FF	1	0.25
chr1	80920001	81080000	B.2.2.1.2.2.2.2.2	0.0491990846681922	.	80920001	81080000	#0000FF	1	0.125
chr1	81080001	81440000	B.2.2.2.1.1.2.1.2.1.2	0.0423340961098398	.	81080001	81440000	#0000FF	1	0.125
chr1	81440001	81880000	B.2.2.2.1.1.2.2.1.2	0.0377574370709382	.	81440001	81880000	#0000FF	1	0.125
chr1	81880001	82440000	B.2.2.2.1.1.2.2.1.1	0.0389016018306636	.	81880001	82440000	#0000FF	1	0.125
chr1	82440001	82800000	B.2.2.2.1.1.2.1.2.2.1	0.0411899313501144	.	82440001	82800000	#0000FF	1	0.125
chr1	82800001	83320000	B.2.2.2.1.1.2.2.2.2.2	0.034324942791762	.	82800001	83320000	#0000FF	1	0.125
chr1	83320001	83560000	B.2.2.1.2.1.2.1.2.2	0.0652173913043478	.	83320001	83560000	#0000FF	1	0.125
chr1	83560001	83840000	B.2.2.1.2.1.2.1.2.1	0.0663615560640732	.	83560001	83840000	#0000FF	1	0.125
chr1	83840001	84400000	B.2.1.2.2.2.1.1.2.1	0.127002288329519	.	83840001	84400000	#4848FF	1	0.25
chr1	84400001	84520000	B.1.1.2.2.1.2.2.1	0.352402745995423	.	84400001	84520000	#DADAFF	1	0.5
chr1	84520001	84600000	B.1.1.1.2.1.1.1.1	0.432494279176201	.	84520001	84600000	#DADAFF	1	0.5
chr1	84600001	84800000	A.2.2.2.1.2.1.2.2.1.1.2	0.480549199084668	.	84600001	84800000	#FFDADA	1	0.625
chr1	84800001	84920000	A.2.2.1.1.1.1.1.2.2.2	0.576659038901602	.	84800001	84920000	#FFDADA	1	0.625
chr1	84920001	85080000	A.1.2.1.1.2.2.2.1.2.2.2	0.848970251716247	.	84920001	85080000	#FF4848	1	0.875
chr1	85080001	85400000	A.1.2.2.1.1.2.1.2.1.1.1	0.80091533180778	.	85080001	85400000	#FF4848	1	0.875
chr1	85400001	85560000	A.1.2.1.1.2.2.2.1.2.1	0.851258581235698	.	85400001	85560000	#FF4848	1	0.875
chr1	85560001	85760000	A.1.2.2.1.1.2.1.2.1.2	0.79862700228833	.	85560001	85760000	#FF4848	1	0.875
chr1	85760001	85960000	B.1.2.1.1.1.1.2.1.1.2	0.335240274599542	.	85760001	85960000	#9191FF	1	0.375
chr1	85960001	86080000	B.1.1.1.2.1.2.2.1.2.2	0.403890160183066	.	85960001	86080000	#DADAFF	1	0.5
chr1	86080001	86240000	A.2.2.1.1.1.2.1.1.2.2	0.570938215102975	.	86080001	86240000	#FFDADA	1	0.625
chr1	86240001	86320000	B.1.1.2.2.1.2.1.1.1.2	0.359267734553776	.	86240001	86320000	#DADAFF	1	0.5
chr1	86320001	86520000	A.2.1.2.2.1.2.1.1	0.61441647597254	.	86320001	86520000	#FF9191	1	0.75
chr1	86520001	86800000	B.1.2.1.1.1.1.1.2.2.1	0.338672768878719	.	86520001	86800000	#9191FF	1	0.375
chr1	86800001	86960000	A.2.2.2.1.2.1.2.2.1.1.1	0.481693363844394	.	86800001	86960000	#FFDADA	1	0.625
chr1	86960001	87320000	A.2.2.2.1.2.1.2.2.2.1.1	0.478260869565217	.	86960001	87320000	#FFDADA	1	0.625
chr1	87320001	87560000	A.1.1.2.2.2.1.1.1.2.1.1.2	0.90045766590389	.	87320001	87560000	#FF0000	1	1
chr1	87560001	87840000	A.2.2.1.1.1.1.1.2.2.1.2	0.577803203661327	.	87560001	87840000	#FFDADA	1	0.625
chr1	87840001	88000000	A.2.1.2.2.1.1.1.1.1	0.623569794050343	.	87840001	88000000	#FF9191	1	0.75
chr1	88000001	88200000	B.1.1.1.2.1.1.2.1.1	0.426773455377574	.	88000001	88200000	#DADAFF	1	0.5
chr1	88200001	88480000	B.1.1.2.2.1.2.1.2.1.2	0.3558352402746	.	88200001	88480000	#DADAFF	1	0.5
chr1	88480001	88800000	B.2.1.2.2.2.1.1.2.2.1	0.125858123569794	.	88480001	88800000	#4848FF	1	0.25
chr1	88800001	89080000	B.2.1.1.2.2.1.1.1.1	0.188787185354691	.	88800001	89080000	#4848FF	1	0.25
chr1	89080001	89360000	A.1.2.2.1.1.2.1.1.1.2	0.803203661327231	.	89080001	89360000	#FF4848	1	0.875
chr1	89360001	90000000	A.1.1.2.1.2.1.1.2.2	0.951945080091533	.	89360001	90000000	#FF0000	1	1
chr1	90000001	90240000	A.1.1.2.2.2.1.1.1.2.1.2.2	0.898169336384439	.	90000001	90240000	#FF0000	1	1
chr1	90240001	90480000	A.1.2.2.1.1.2.1.1.1.1	0.804347826086957	.	90240001	90480000	#FF4848	1	0.875
chr1	90480001	91080000	B.1.2.2.1.2.2.2.2.2	0.249427917620137	.	90480001	91080000	#9191FF	1	0.375
chr1	91080001	91160000	B.1.2.2.1.2.1.1.1	0.263157894736842	.	91080001	91160000	#9191FF	1	0.375
chr1	91160001	91280000	B.1.2.1.1.2.1.1.1.2.1	0.318077803203661	.	91160001	91280000	#9191FF	1	0.375
chr1	91280001	91360000	B.1.1.2.2.1.2.1.1.2	0.35812356979405	.	91280001	91360000	#DADAFF	1	0.5
chr1	91360001	91560000	A.2.1.1.2.2.1.1.1.2	0.663615560640732	.	91360001	91560000	#FF9191	1	0.75
chr1	91560001	91680000	B.1.1.1.2.1.2.2.1.2.1	0.405034324942792	.	91560001	91680000	#DADAFF	1	0.5
chr1	91680001	91880000	B.1.2.2.1.2.1.1.2.1	0.262013729977117	.	91680001	91880000	#9191FF	1	0.375
chr1	91880001	92200000	A.2.1.1.2.2.1.1.2.2	0.661327231121281	.	91880001	92200000	#FF9191	1	0.75
chr1	92200001	92400000	A.2.2.1.1.1.1.1.2.1.2.1	0.582379862700229	.	92200001	92400000	#FFDADA	1	0.625
chr1	92400001	92720000	B.1.1.2.2.1.2.1.2.1.1	0.356979405034325	.	92400001	92720000	#DADAFF	1	0.5
chr1	92720001	92880000	A.2.1.1.2.2.1.1.2.1	0.662471395881007	.	92720001	92880000	#FF9191	1	0.75
chr1	92880001	93080000	A.1.1.2.2.2.1.1.1.1.1	0.903890160183066	.	92880001	93080000	#FF0000	1	1
chr1	93080001	93280000	A.2.2.2.2.2.1.2.1	0.45766590389016	.	93080001	93280000	#FFDADA	1	0.625
chr1	93280001	93840000	A.1.1.1.1.1.2.1	0.995423340961098	.	93280001	93840000	#FF0000	1	1
chr1	93840001	94080000	A.2.2.1.1.1.1.1.2.1.1.1	0.58466819221968	.	93840001	94080000	#FFDADA	1	0.625
chr1	94080001	94400000	A.1.2.1.1.1.2.1.1.2	0.877574370709382	.	94080001	94400000	#FF4848	1	0.875
chr1	94400001	94760000	B.1.1.1.2.1.1.2.2.1.1	0.421052631578947	.	94400001	94760000	#DADAFF	1	0.5
chr1	94760001	94880000	B.1.1.2.2.1.2.1.1.1.1.2	0.360411899313501	.	94760001	94880000	#DADAFF	1	0.5
chr1	94880001	95240000	A.2.2.2.1.2.1.2.2.2.2.1.2	0.474828375286041	.	94880001	95240000	#FFDADA	1	0.625
chr1	95240001	95560000	B.1.1.1.2.1.1.2.1.2.1.1	0.425629290617849	.	95240001	95560000	#DADAFF	1	0.5
chr1	95560001	95760000	B.1.2.1.1.2.1.2.1.2.1.2	0.307780320366133	.	95560001	95760000	#9191FF	1	0.375
chr1	95760001	96160000	B.2.2.2.1.1.1.2	0.045766590389016	.	95760001	96160000	#0000FF	1	0.125
chr1	96160001	96440000	B.2.2.2.2.1.2.2.1.2	0.0068649885583524	.	96160001	96440000	#0000FF	1	0.125
chr1	96440001	96840000	B.2.2.2.1.1.2.2.2.2.1	0.0354691075514874	.	96440001	96840000	#0000FF	1	0.125
chr1	96840001	96960000	B.2.1.2.2.1.1.2.2.2.1.2	0.137299771167048	.	96840001	96960000	#4848FF	1	0.25
chr1	96960001	97160000	B.2.1.2.2.1.1.1.1.2	0.1441647597254	.	96960001	97160000	#4848FF	1	0.25
chr1	97160001	97320000	B.1.1.2.2.1.2.1.1.1.1.1	0.361556064073227	.	97160001	97320000	#DADAFF	1	0.5
chr1	97320001	97560000	B.2.1.2.2.2.2.2.1	0.116704805491991	.	97320001	97560000	#4848FF	1	0.25
chr1	97560001	97880000	B.2.1.2.2.2.1.1.2.2.2.1	0.124713958810069	.	97560001	97880000	#4848FF	1	0.25
chr1	97880001	97960000	B.1.1.2.2.1.2.2.2	0.351258581235698	.	97880001	97960000	#DADAFF	1	0.5
chr1	97960001	98280000	B.2.1.1.2.1.1.1.2.1.1	0.203661327231121	.	97960001	98280000	#4848FF	1	0.25
chr1	98280001	98440000	B.1.2.2.1.1.2.2.1.1	0.266590389016018	.	98280001	98440000	#9191FF	1	0.375
chr1	98440001	98680000	B.2.1.2.2.2.1.1.1.2	0.128146453089245	.	98440001	98680000	#4848FF	1	0.25
chr1	98680001	98760000	B.2.1.2.2.1.1.2.2.1	0.139588100686499	.	98680001	98760000	#4848FF	1	0.25
chr1	98760001	99160000	B.2.2.1.2.1.2.1.1.1.2.2.2	0.0697940503432494	.	98760001	99160000	#0000FF	1	0.125
chr1	99160001	99560000	B.2.1.2.2.2.1.1.2.2.2.2	0.123569794050343	.	99160001	99560000	#4848FF	1	0.25
chr1	99560001	99760000	B.2.1.1.2.1.2.2.1.2.2.2	0.191075514874142	.	99560001	99760000	#4848FF	1	0.25
chr1	99760001	99880000	B.2.1.1.2.1.1.2.1.1	0.200228832951945	.	99760001	99880000	#4848FF	1	0.25
chr1	99880001	100200000	B.1.2.1.1.2.1.1.2.2.1	0.312356979405034	.	99880001	100200000	#9191FF	1	0.375
chr1	100200001	100440000	A.1.2.1.1.1.2.1.1.1	0.878718535469107	.	100200001	100440000	#FF4848	1	0.875
chr1	100440001	100640000	A.1.1.2.2.2.1.1.1.2.1.1.1	0.901601830663616	.	100440001	100640000	#FF0000	1	1
chr1	100640001	100800000	A.1.2.2.1.1.2.1.2.2.1	0.797482837528604	.	100640001	100800000	#FF4848	1	0.875
chr1	100800001	100960000	A.1.2.1.1.1.2.2.2	0.872997711670481	.	100800001	100960000	#FF4848	1	0.875
chr1	100960001	101360000	A.2.2.2.1.2.1.2.2.2.1.2	0.477116704805492	.	100960001	101360000	#FFDADA	1	0.625
chr1	101360001	101600000	A.1.1.2.2.2.1.1.1.1.2	0.902745995423341	.	101360001	101600000	#FF0000	1	1
chr1	101600001	101920000	A.1.1.2.1.2.1.1.1.2	0.954233409610984	.	101600001	101920000	#FF0000	1	1
chr1	101920001	102440000	B.1.2.2.1.2.2.1.2.1	0.254004576659039	.	101920001	102440000	#9191FF	1	0.375
chr1	102440001	102600000	B.2.1.2.2.1.2.1.1	0.135011441647597	.	102440001	102600000	#4848FF	1	0.25
chr1	102600001	102760000	B.2.2.1.2.2.2.1.2	0.051487414187643	.	102600001	102760000	#0000FF	1	0.125
chr1	102760001	102880000	B.2.1.2.2.1.1.2.2.2.2	0.136155606407323	.	102760001	102880000	#4848FF	1	0.25
chr1	102880001	103200000	B.2.2.1.2.1.2.1.1.2.1	0.068649885583524	.	102880001	103200000	#0000FF	1	0.125
chr1	103200001	103480000	B.2.1.2.2.2.2.2.2.1	0.115560640732265	.	103200001	103480000	#4848FF	1	0.25
chr1	103480001	103800000	B.2.1.1.2.2.1.1.1.2.2	0.185354691075515	.	103480001	103800000	#4848FF	1	0.25
chr1	103880001	103920000	B.2.1.1.2.2.1.1.1.2.2	0.185354691075515	.	103880001	103920000	#4848FF	1	0.25
chr1	104000001	104200000	B.2.1.1.2.2.1.1.1.2.2	0.185354691075515	.	104000001	104200000	#4848FF	1	0.25
chr1	104280001	104480000	B.2.1.2.2.1.2.1.2.2	0.132723112128146	.	104280001	104480000	#4848FF	1	0.25
chr1	104480001	104600000	B.2.2.1.2.2.1.2	0.0560640732265446	.	104480001	104600000	#0000FF	1	0.125
chr1	104600001	104840000	B.2.2.1.2.1.1.2.2.1	0.0766590389016018	.	104600001	104840000	#0000FF	1	0.125
chr1	104840001	105040000	B.2.2.1.2.1.1.1.1.1.1	0.0823798627002288	.	104840001	105040000	#0000FF	1	0.125
chr1	105040001	105160000	B.2.1.2.2.1.1.2.1.1	0.14187643020595	.	105040001	105160000	#4848FF	1	0.25
chr1	105160001	105320000	B.2.1.1.2.1.1.2.1.2	0.19908466819222	.	105160001	105320000	#4848FF	1	0.25
chr1	105320001	105960000	B.2.2.2.1.1.2.2.2.1	0.0366132723112128	.	105320001	105960000	#0000FF	1	0.125
chr1	105960001	106280000	B.2.2.2.1.1.2.1.2.1.1	0.0434782608695652	.	105960001	106280000	#0000FF	1	0.125
chr1	106280001	106400000	B.2.1.1.2.1.2.2.1.2.1	0.193363844393593	.	106280001	106400000	#4848FF	1	0.25
chr1	106400001	106600000	B.2.2.2.1.1.2.1.1	0.0446224256292906	.	106400001	106600000	#0000FF	1	0.125
chr1	106600001	106920000	B.2.2.2.2.1.2.1.1	0.011441647597254	.	106600001	106920000	#0000FF	1	0.125
chr1	106920001	107200000	B.2.2.1.2.1.2.2.2.2.1.2	0.0594965675057208	.	106920001	107200000	#0000FF	1	0.125
chr1	107200001	107440000	B.2.2.1.2.2.2.1.1.1.2	0.0537757437070938	.	107200001	107440000	#0000FF	1	0.125
chr1	107440001	107800000	B.1.2.2.2.2.1.1.2	0.242562929061785	.	107440001	107800000	#9191FF	1	0.375
chr1	107800001	107960000	B.1.2.1.1.2.1.1.1.2.2.1	0.316933638443936	.	107800001	107960000	#9191FF	1	0.375
chr1	107960001	108080000	B.1.1.1.2.1.2.2.1.1.2	0.406178489702517	.	107960001	108080000	#DADAFF	1	0.5
chr1	108080001	108280000	B.2.1.1.2.1.1.1.1.2.2.1	0.205949656750572	.	108080001	108280000	#4848FF	1	0.25
chr1	108280001	108560000	B.1.2.1.1.1.1.2.1.1.1	0.336384439359268	.	108280001	108560000	#9191FF	1	0.375
chr1	108560001	108760000	B.1.2.1.1.2.1.1.1.1.2.1	0.320366132723112	.	108560001	108760000	#9191FF	1	0.375
chr1	108840001	108920000	B.1.2.1.1.2.1.1.1.1.2.1	0.320366132723112	.	108840001	108920000	#9191FF	1	0.375
chr1	109000001	109280000	A.1.2.2.1.1.2.2.2	0.792906178489702	.	109000001	109280000	#FF4848	1	0.875
chr1	109280001	109400000	A.1.2.2.1.1.2.2.1	0.794050343249428	.	109280001	109400000	#FF4848	1	0.875
chr1	109400001	109720000	A.1.1.2.1.1.1.1.1.2	0.97025171624714	.	109400001	109720000	#FF0000	1	1
chr1	109720001	109880000	A.1.2.2.2.1.2.2.2.1	0.747139588100686	.	109720001	109880000	#FF4848	1	0.875
chr1	109880001	110000000	A.1.1.2.2.2.2.2.2	0.886727688787185	.	109880001	110000000	#FF0000	1	1
chr1	110000001	110160000	A.1.1.2.2.1.2.2.1.1.1	0.91304347826087	.	110000001	110160000	#FF0000	1	1
chr1	110160001	110560000	A.1.1.1.2.2.1.2.2.1	0.977116704805492	.	110160001	110560000	#FF0000	1	1
chr1	110560001	110840000	A.1.1.2.2.2.2.2.1.2	0.887871853546911	.	110560001	110840000	#FF0000	1	1
chr1	110840001	111000000	A.1.2.1.2.1.2.1.2	0.835240274599542	.	110840001	111000000	#FF4848	1	0.875
chr1	111000001	111160000	A.1.2.2.2.1.2.2.2.2.2.2	0.742562929061785	.	111000001	111160000	#FF4848	1	0.875
chr1	111160001	111520000	A.1.1.2.1.1.1.1.2	0.969107551487414	.	111160001	111520000	#FF0000	1	1
chr1	111520001	111640000	A.2.1.1.1.1.2.2.1.2	0.711670480549199	.	111520001	111640000	#FF9191	1	0.75
chr1	111640001	111720000	A.1.2.1.2.2.1.2.1.2	0.827231121281464	.	111640001	111720000	#FF4848	1	0.875
chr1	111720001	112080000	A.1.1.2.1.1.1.1.1.1	0.971395881006865	.	111720001	112080000	#FF0000	1	1
chr1	112080001	112280000	A.1.1.2.1.1.1.2	0.967963386727689	.	112080001	112280000	#FF0000	1	1
chr1	112280001	112360000	A.2.1.2.1.2.2.2.1.1	0.630434782608696	.	112280001	112360000	#FF9191	1	0.75
chr1	112360001	112600000	A.2.2.2.1.2.1.1.1.2.2	0.487414187643021	.	112360001	112600000	#FFDADA	1	0.625
chr1	112600001	112840000	B.1.1.2.1.1.1.1.2.2	0.392448512585812	.	112600001	112840000	#DADAFF	1	0.5
chr1	112840001	113280000	A.1.1.2.2.2.2.2.1.1	0.889016018306636	.	112840001	113280000	#FF0000	1	1
chr1	113280001	113400000	A.2.1.2.1.2.2.2.1.2	0.62929061784897	.	113280001	113400000	#FF9191	1	0.75
chr1	113400001	113600000	A.1.2.2.1.1.2.1.2.1.1.2	0.799771167048055	.	113400001	113600000	#FF4848	1	0.875
chr1	113600001	113880000	A.2.2.2.1.2.1.1.1.2.1	0.488558352402746	.	113600001	113880000	#FFDADA	1	0.625
chr1	113880001	114200000	B.1.2.1.1.1.1.2.1.2	0.334096109839817	.	113880001	114200000	#9191FF	1	0.375
chr1	114200001	114520000	A.1.1.2.1.2.1.1.1.1	0.955377574370709	.	114200001	114520000	#FF0000	1	1
chr1	114520001	114960000	A.2.2.1.1.1.1.1.2.2.1.1.2	0.578947368421053	.	114520001	114960000	#FFDADA	1	0.625
chr1	114960001	115120000	A.2.1.1.2.2.1.1.1.1.1	0.665903890160183	.	114960001	115120000	#FF9191	1	0.75
chr1	115120001	115360000	A.2.1.1.2.2.2.2.1.1	0.657894736842105	.	115120001	115360000	#FF9191	1	0.75
chr1	115360001	115680000	B.1.2.1.1.2.1.1.2.2.2	0.311212814645309	.	115360001	115680000	#9191FF	1	0.375
chr1	115680001	115880000	B.1.2.1.2.2.1.1	0.283752860411899	.	115680001	115880000	#9191FF	1	0.375
chr1	115880001	116120000	B.1.2.2.1.2.1.2.1.2	0.258581235697941	.	115880001	116120000	#9191FF	1	0.375
chr1	116120001	116360000	A.2.2.2.1.2.1.2.2.2.2.2	0.473684210526316	.	116120001	116360000	#FFDADA	1	0.625
chr1	116360001	116600000	B.1.1.1.2.1.1.2.2.1.2.1	0.419908466819222	.	116360001	116600000	#DADAFF	1	0.5
chr1	116600001	116680000	B.1.1.1.2.1.2.2.1.1.1	0.407322654462243	.	116600001	116680000	#DADAFF	1	0.5
chr1	116680001	116800000	A.2.2.2.2.2.1.2.2.2	0.455377574370709	.	116680001	116800000	#FFDADA	1	0.625
chr1	116800001	117200000	A.1.2.2.1.1.2.1.1.2	0.802059496567506	.	116800001	117200000	#FF4848	1	0.875
chr1	117200001	117480000	A.2.1.1.2.2.2.2.1.2	0.65675057208238	.	117200001	117480000	#FF9191	1	0.75
chr1	117480001	117880000	A.2.2.1.1.1.1.1.2.2.1.1.1	0.580091533180778	.	117480001	117880000	#FFDADA	1	0.625
chr1	117880001	118080000	A.2.1.2.2.1.1.2.2.2	0.615560640732265	.	117880001	118080000	#FF9191	1	0.75
chr1	118080001	118280000	A.2.1.2.2.1.1.1.1.2	0.622425629290618	.	118080001	118280000	#FF9191	1	0.75
chr1	118280001	118520000	A.2.2.2.1.2.1.2.1	0.482837528604119	.	118280001	118520000	#FFDADA	1	0.625
chr1	118520001	118840000	B.1.2.2.1.2.2.1.2.2	0.252860411899314	.	118520001	118840000	#9191FF	1	0.375
chr1	118840001	118920000	B.2.1.1.2.1.2.2.1.2.2.1	0.192219679633867	.	118840001	118920000	#4848FF	1	0.25
chr1	118920001	119000000	B.2.1.2.2.1.1.1.1.1	0.145308924485126	.	118920001	119000000	#4848FF	1	0.25
chr1	119000001	119280000	B.2.2.1.2.1.2.2.1	0.0640732265446224	.	119000001	119280000	#0000FF	1	0.125
chr1	119280001	119360000	B.1.2.2.2.2.2.2	0.233409610983982	.	119280001	119360000	#9191FF	1	0.375
chr1	119360001	119640000	B.1.2.2.2.2.1.1.1	0.24370709382151	.	119360001	119640000	#9191FF	1	0.375
chr1	119640001	119800000	B.1.1.1.2.1.1.2.1.2.2.2	0.422196796338673	.	119640001	119800000	#DADAFF	1	0.5
chr1	119800001	120120000	B.1.1.1.2.1.1.2.2.1.2.2	0.418764302059497	.	119800001	120120000	#DADAFF	1	0.5
chr1	120120001	120560000	A.2.2.1.1.1.2.2.2	0.566361556064073	.	120120001	120560000	#FFDADA	1	0.625
chr1	120560001	120720000	A.2.2.2.2.2.1.1.2	0.458810068649886	.	120560001	120720000	#FFDADA	1	0.625
chr1	120760001	120800000	A.2.2.2.2.2.1.1.2	0.458810068649886	.	120760001	120800000	#FFDADA	1	0.625
chr1	120880001	120920000	B.2.1.1.2.2.1.2.2	0.181922196796339	.	120880001	120920000	#4848FF	1	0.25
chr1	121080001	121360000	B.2.1.1.2.2.1.2.2	0.181922196796339	.	121080001	121360000	#4848FF	1	0.25
chr1	142800001	142840000	B.1.2.2.2.2.2.1.1.1.1	0.237986270022883	.	142800001	142840000	#9191FF	1	0.375
chr1	142880001	142920000	B.1.2.2.2.2.2.1.1.1.1	0.237986270022883	.	142880001	142920000	#9191FF	1	0.375
chr1	143120001	143240000	B.1.2.2.2.2.2.1.1.1.1	0.237986270022883	.	143120001	143240000	#9191FF	1	0.375
chr1	143440001	143480000	B.1.2.2.2.2.2.1.1.1.1	0.237986270022883	.	143440001	143480000	#9191FF	1	0.375
chr1	143960001	144080000	A.2.2.1.1.1.1.1.2.1.1.2	0.583524027459954	.	143960001	144080000	#FFDADA	1	0.625
chr1	144520001	144560000	A.2.2.1.1.1.1.1.2.1.1.2	0.583524027459954	.	144520001	144560000	#FFDADA	1	0.625
chr1	144560001	144600000	B.1.1.1.1.1.2.2	0.446224256292906	.	144560001	144600000	#DADAFF	1	0.5
chr1	144640001	144720000	B.1.1.1.1.1.2.2	0.446224256292906	.	144640001	144720000	#DADAFF	1	0.5
chr1	144800001	145120000	A.1.2.2.1.2.2.2.2	0.763157894736842	.	144800001	145120000	#FF4848	1	0.875
chr1	145120001	145320000	A.2.1.2.1.2.2.2.2.1.1	0.628146453089245	.	145120001	145320000	#FF9191	1	0.75
chr1	145360001	145840000	A.1.1.1.2.2.1.1	0.979405034324943	.	145360001	145840000	#FF0000	1	1
chr1	146320001	146400000	A.2.1.2.1.2.2.2.2.1.2.2	0.625858123569794	.	146320001	146400000	#FF9191	1	0.75
chr1	146440001	146760000	A.2.1.2.1.2.2.2.2.1.2.2	0.625858123569794	.	146440001	146760000	#FF9191	1	0.75
chr1	146760001	147440000	A.2.2.1.1.1.2.2.1	0.567505720823799	.	146760001	147440000	#FFDADA	1	0.625
chr1	147680001	147840000	A.2.2.1.1.1.2.2.1	0.567505720823799	.	147680001	147840000	#FFDADA	1	0.625
chr1	148520001	148560000	A.2.2.1.1.1.2.2.1	0.567505720823799	.	148520001	148560000	#FFDADA	1	0.625
chr1	148840001	148960000	B.1.2.2.1.2.1.2.1.1	0.259725400457666	.	148840001	148960000	#9191FF	1	0.375
chr1	149000001	149200000	B.1.2.2.1.2.1.2.1.1	0.259725400457666	.	149000001	149200000	#9191FF	1	0.375
chr1	149200001	149320000	A.2.2.2.2.2.1.2.2.1	0.456521739130435	.	149200001	149320000	#FFDADA	1	0.625
chr1	149320001	149360000	B.1.1.1.2.1.2.2.2	0.402745995423341	.	149320001	149360000	#DADAFF	1	0.5
chr1	149400001	149440000	B.1.1.1.2.1.2.2.2	0.402745995423341	.	149400001	149440000	#DADAFF	1	0.5
chr1	149640001	149760000	B.1.1.1.2.1.2.2.2	0.402745995423341	.	149640001	149760000	#DADAFF	1	0.5
chr1	149760001	150040000	A.1.1.2.1.1.2.2.2.1.2	0.958810068649886	.	149760001	150040000	#FF0000	1	1
chr1	150040001	150120000	A.1.2.1.2.1.1.2	0.838672768878719	.	150040001	150120000	#FF4848	1	0.875
chr1	150120001	150200000	A.1.2.2.2.2.1.2.1.1.2	0.737986270022883	.	150120001	150200000	#FF4848	1	0.875
chr1	150200001	150600000	A.1.1.1.2.2.2.1.2	0.973684210526316	.	150200001	150600000	#FF0000	1	1
chr1	150600001	150760000	A.1.1.2.1.1.2.2.2.1.1	0.959954233409611	.	150600001	150760000	#FF0000	1	1
chr1	150760001	151000000	A.1.1.2.2.1.2.1.2.2.2	0.914187643020595	.	150760001	151000000	#FF0000	1	1
chr1	151000001	151280000	A.1.1.2.1.1.2.2.1.1.2	0.963386727688787	.	151000001	151280000	#FF0000	1	1
chr1	151280001	151560000	A.1.1.2.2.1.2.2.2.2.1.1	0.907322654462243	.	151280001	151560000	#FF0000	1	1
chr1	151560001	152120000	A.1.2.1.1.1.1.1.1.1	0.88558352402746	.	151560001	152120000	#FF4848	1	0.875
chr1	152120001	152680000	B.1.2.1.2.2.1.2.2	0.281464530892448	.	152120001	152680000	#9191FF	1	0.375
chr1	152680001	152840000	B.1.2.1.2.2.1.2.1	0.282608695652174	.	152680001	152840000	#9191FF	1	0.375
chr1	152840001	153040000	B.1.1.2.2.1.2.1.2.2.1	0.354691075514874	.	152840001	153040000	#DADAFF	1	0.5
chr1	153040001	153160000	B.1.1.2.1.1.1.2.2	0.390160183066362	.	153040001	153160000	#DADAFF	1	0.5
chr1	153160001	153480000	B.1.1.1.1.1.2.1.1	0.449656750572082	.	153160001	153480000	#DADAFF	1	0.5
chr1	153520001	153760000	A.1.2.1.2.2.1.1.2	0.829519450800915	.	153520001	153760000	#FF4848	1	0.875
chr1	153760001	153960000	A.1.1.2.1.1.2.2.2.2.2	0.956521739130435	.	153760001	153960000	#FF0000	1	1
chr1	153960001	154120000	A.2.1.1.1.1.2.2.1.1.1.2	0.71395881006865	.	153960001	154120000	#FF9191	1	0.75
chr1	154120001	154320000	A.1.2.2.2.1.1.1.1.2	0.760869565217391	.	154120001	154320000	#FF4848	1	0.875
chr1	154320001	154640000	A.1.1.2.2.1.2.2.2.1	0.908466819221968	.	154320001	154640000	#FF0000	1	1
chr1	154640001	155160000	A.1.1.2.2.1.2.1.2.2.1	0.91533180778032	.	154640001	155160000	#FF0000	1	1
chr1	155160001	155480000	A.1.1.2.2.1.2.1.2.1	0.916475972540046	.	155160001	155480000	#FF0000	1	1
chr1	155480001	155760000	A.1.2.1.2.1.1.1.1.1.1	0.846681922196796	.	155480001	155760000	#FF4848	1	0.875
chr1	155760001	155880000	A.1.2.2.2.2.1.2.1.2	0.736842105263158	.	155760001	155880000	#FF4848	1	0.875
chr1	155880001	155960000	A.1.2.2.2.2.1.1.1	0.74141876430206	.	155880001	155960000	#FF4848	1	0.875
chr1	155960001	156040000	A.2.1.1.1.1.2.1.1.1	0.719679633867277	.	155960001	156040000	#FF9191	1	0.75
chr1	156040001	156320000	A.1.1.1.2.2.2.2	0.97254004576659	.	156040001	156320000	#FF0000	1	1
chr1	156320001	156560000	A.1.1.2.1.1.2.2.2.2.1	0.95766590389016	.	156320001	156560000	#FF0000	1	1
chr1	156560001	156680000	A.2.1.1.1.1.2.1.1.2	0.718535469107552	.	156560001	156680000	#FF9191	1	0.75
chr1	156680001	156920000	A.1.1.2.2.1.2.2.2.2.2	0.905034324942792	.	156680001	156920000	#FF0000	1	1
chr1	156920001	157120000	A.2.1.1.1.1.1.1.2.1	0.725400457665904	.	156920001	157120000	#FF9191	1	0.75
chr1	157120001	157600000	A.1.2.1.1.1.1.1.2	0.883295194508009	.	157120001	157600000	#FF4848	1	0.875
chr1	157600001	157840000	A.2.1.1.2.2.2.1	0.659038901601831	.	157600001	157840000	#FF9191	1	0.75
chr1	157840001	158360000	B.1.1.1.2.2.2	0.395881006864989	.	157840001	158360000	#DADAFF	1	0.5
chr1	158360001	158560000	B.1.2.2.1.2.1.2.2	0.257437070938215	.	158360001	158560000	#9191FF	1	0.375
chr1	158560001	158760000	B.1.2.1.1.2.1.2.2	0.305491990846682	.	158560001	158760000	#9191FF	1	0.375
chr1	158760001	158960000	B.1.1.1.2.1.1.2.2.2.1	0.417620137299771	.	158760001	158960000	#DADAFF	1	0.5
chr1	158960001	159080000	A.2.2.1.1.1.1.1.1.1	0.58695652173913	.	158960001	159080000	#FFDADA	1	0.625
chr1	159080001	159280000	B.1.2.1.1.2.1.1.1.1.1.1	0.322654462242563	.	159080001	159280000	#9191FF	1	0.375
chr1	159280001	159440000	B.2.1.2.1.1.1.1	0.175057208237986	.	159280001	159440000	#4848FF	1	0.25
chr1	159440001	159560000	B.2.1.1.2.1.2.2.2	0.189931350114416	.	159440001	159560000	#4848FF	1	0.25
chr1	159560001	159720000	B.1.2.1.1.2.1.1.1.2.2.2	0.315789473684211	.	159560001	159720000	#9191FF	1	0.375
chr1	159720001	159800000	B.1.1.1.2.1.2.1.1.1	0.41533180778032	.	159720001	159800000	#DADAFF	1	0.5
chr1	159800001	160040000	A.1.2.2.1.2.1.2.1.2.1	0.782608695652174	.	159800001	160040000	#FF4848	1	0.875
chr1	160040001	160360000	A.1.1.2.1.2.2.1.2.2.1.1	0.94279176201373	.	160040001	160360000	#FF0000	1	1
chr1	160360001	160680000	A.1.1.1.1.1.2.2.1	0.994279176201373	.	160360001	160680000	#FF0000	1	1
chr1	160680001	161200000	A.1.1.1.1.1.2.2.2	0.993135011441648	.	160680001	161200000	#FF0000	1	1
chr1	161200001	161440000	A.1.1.1.2.2.2.1.1	0.974828375286041	.	161200001	161440000	#FF0000	1	1
chr1	161440001	161520000	A.1.1.2.2.1.1.2.1	0.926773455377574	.	161440001	161520000	#FF0000	1	1
chr1	161520001	161720000	A.1.1.2.1.1.2.2.1.2.2	0.961098398169336	.	161520001	161720000	#FF0000	1	1
chr1	161720001	162000000	A.1.2.1.1.1.1.2.2.2	0.879862700228833	.	161720001	162000000	#FF4848	1	0.875
chr1	162000001	162800000	A.2.1.2.2.1.1.2.2.1	0.616704805491991	.	162000001	162800000	#FF9191	1	0.75
chr1	162800001	163000000	B.1.2.1.1.2.1.1.1.1.1.2	0.321510297482838	.	162800001	163000000	#9191FF	1	0.375
chr1	163000001	163160000	B.1.2.1.1.2.2.1.1.2	0.303203661327231	.	163000001	163160000	#9191FF	1	0.375
chr1	163160001	163320000	B.1.1.2.2.1.2.1.2.2.2	0.353546910755149	.	163160001	163320000	#DADAFF	1	0.5
chr1	163320001	163600000	B.2.1.2.2.2.2.1	0.117848970251716	.	163320001	163600000	#4848FF	1	0.25
chr1	163600001	163800000	B.2.2.1.2.2.2.2.1	0.0503432494279176	.	163600001	163800000	#0000FF	1	0.125
chr1	163800001	163960000	B.2.2.1.1.1.1.2.2.2.2	0.102974828375286	.	163800001	163960000	#0000FF	1	0.125
chr1	163960001	164120000	B.2.2.1.1.2.2.2.2	0.0835240274599542	.	163960001	164120000	#0000FF	1	0.125
chr1	164120001	164240000	B.2.2.1.1.1.1.1.2.1	0.112128146453089	.	164120001	164240000	#0000FF	1	0.125
chr1	164240001	164560000	B.2.2.2.2.1.1.1.2	0.0148741418764302	.	164240001	164560000	#0000FF	1	0.125
chr1	164560001	164760000	B.2.2.1.1.1.1.2.1.2	0.107551487414188	.	164560001	164760000	#0000FF	1	0.125
chr1	164760001	164960000	B.2.1.1.2.2.1.2.1	0.183066361556064	.	164760001	164960000	#4848FF	1	0.25
chr1	164960001	165120000	B.2.1.1.2.2.1.1.2	0.184210526315789	.	164960001	165120000	#4848FF	1	0.25
chr1	165120001	165280000	B.1.2.2.2.2.2.1.1.2	0.235697940503432	.	165120001	165280000	#9191FF	1	0.375
chr1	165280001	165560000	B.1.1.1.2.2.1.1.2	0.399313501144165	.	165280001	165560000	#DADAFF	1	0.5
chr1	165560001	165880000	A.1.1.2.2.2.1.2.1.2	0.892448512585812	.	165560001	165880000	#FF0000	1	1
chr1	165880001	166080000	B.1.2.1.1.2.2.1.1.1	0.304347826086957	.	165880001	166080000	#9191FF	1	0.375
chr1	166080001	166800000	B.2.1.1.1.1.1.2.2.1	0.227688787185355	.	166080001	166800000	#4848FF	1	0.25
chr1	166800001	166960000	A.2.1.2.2.2.1.2.1.2.1.1	0.600686498855835	.	166800001	166960000	#FF9191	1	0.75
chr1	166960001	167200000	A.2.1.1.2.1.1.1.1	0.689931350114417	.	166960001	167200000	#FF9191	1	0.75
chr1	167200001	167560000	A.1.1.1.2.1.2.2.2	0.980549199084668	.	167200001	167560000	#FF0000	1	1
chr1	167560001	167880000	A.1.1.1.2.1.2.1.1	0.983981693363844	.	167560001	167880000	#FF0000	1	1
chr1	167880001	168000000	A.1.2.1.1.1.1.2.1	0.882151029748284	.	167880001	168000000	#FF4848	1	0.875
chr1	168000001	168240000	A.1.1.2.2.1.1.1.1.2	0.932494279176201	.	168000001	168240000	#FF0000	1	1
chr1	168240001	168560000	A.2.1.1.2.1.1.2.2.2.2.2	0.677345537757437	.	168240001	168560000	#FF9191	1	0.75
chr1	168560001	168920000	A.2.1.2.2.2.2.2.1	0.591533180778032	.	168560001	168920000	#FF9191	1	0.75
chr1	168920001	169120000	A.1.2.2.1.2.1.2.1.2.2.1.2	0.780320366132723	.	168920001	169120000	#FF4848	1	0.875
chr1	169120001	169280000	A.2.1.2.2.2.1.2.2	0.596109839816934	.	169120001	169280000	#FF9191	1	0.75
chr1	169280001	169560000	A.2.1.1.2.1.2.1.2.2.2.1	0.672768878718536	.	169280001	169560000	#FF9191	1	0.75
chr1	169560001	169680000	A.1.2.2.1.2.1.1.1.1	0.791762013729977	.	169560001	169680000	#FF4848	1	0.875
chr1	169680001	169880000	A.2.1.2.2.1.1.2.1.2	0.617848970251716	.	169680001	169880000	#FF9191	1	0.75
chr1	169880001	170080000	A.2.2.1.1.1.1.1.1.2	0.585812356979405	.	169880001	170080000	#FFDADA	1	0.625
chr1	170080001	170240000	B.1.2.1.1.2.2.2.2.2	0.292906178489703	.	170080001	170240000	#9191FF	1	0.375
chr1	170240001	170440000	B.2.1.1.1.2.2.1.1.2	0.215102974828375	.	170240001	170440000	#4848FF	1	0.25
chr1	170440001	170520000	B.1.2.1.1.2.2.2.2.1.2	0.294050343249428	.	170440001	170520000	#9191FF	1	0.375
chr1	170520001	170880000	B.2.1.2.1.1.2.2.2.1	0.15675057208238	.	170520001	170880000	#4848FF	1	0.25
chr1	170880001	170960000	B.1.2.2.2.2.2.1.1.1.2	0.236842105263158	.	170880001	170960000	#9191FF	1	0.375
chr1	170960001	171200000	B.2.1.1.1.1.1.1.1	0.232265446224256	.	170960001	171200000	#4848FF	1	0.25
chr1	171200001	171400000	B.1.1.2.2.1.1.1.2	0.369565217391304	.	171200001	171400000	#DADAFF	1	0.5
chr1	171400001	171800000	A.1.2.1.1.2.2.1.2.2.2	0.854691075514874	.	171400001	171800000	#FF4848	1	0.875
chr1	171800001	171960000	A.2.2.2.1.2.2.1.2	0.47025171624714	.	171800001	171960000	#FFDADA	1	0.625
chr1	171960001	172120000	A.2.1.2.2.2.1.1.1.1.1.2	0.608695652173913	.	171960001	172120000	#FF9191	1	0.75
chr1	172120001	172240000	A.1.2.2.1.2.1.2.1.1.2.2	0.783752860411899	.	172120001	172240000	#FF4848	1	0.875
chr1	172240001	172360000	A.1.2.1.1.2.1.2.1	0.866132723112128	.	172240001	172360000	#FF4848	1	0.875
chr1	172360001	172680000	A.1.2.2.1.2.1.2.2.1	0.778032036613272	.	172360001	172680000	#FF4848	1	0.875
chr1	172680001	172800000	A.2.1.2.2.2.1.1.1.2.2	0.605263157894737	.	172680001	172800000	#FF9191	1	0.75
chr1	172800001	172960000	A.2.2.2.1.2.2.1.1.1	0.47254004576659	.	172800001	172960000	#FFDADA	1	0.625
chr1	172960001	173200000	A.2.1.2.2.2.1.2.1.1	0.601830663615561	.	172960001	173200000	#FF9191	1	0.75
chr1	173200001	173280000	A.2.1.2.2.2.1.2.1.2.2.1	0.598398169336384	.	173200001	173280000	#FF9191	1	0.75
chr1	173280001	173600000	A.1.2.1.1.2.2.1.2.2.1	0.8558352402746	.	173280001	173600000	#FF4848	1	0.875
chr1	173600001	173720000	A.2.1.2.2.2.1.2.1.2.1.2	0.59954233409611	.	173600001	173720000	#FF9191	1	0.75
chr1	173720001	174240000	A.1.1.1.2.1.2.2.1	0.981693363844394	.	173720001	174240000	#FF0000	1	1
chr1	174240001	174480000	A.1.2.2.1.2.1.2.1.1.1	0.78604118993135	.	174240001	174480000	#FF4848	1	0.875
chr1	174480001	174640000	A.2.1.2.2.1.1.2.1.1.1	0.620137299771167	.	174480001	174640000	#FF9191	1	0.75
chr1	174640001	174800000	A.2.1.2.2.1.1.2.1.1.2	0.618993135011442	.	174640001	174800000	#FF9191	1	0.75
chr1	174800001	175000000	A.1.2.1.1.2.2.1.1.1.1	0.863844393592677	.	174800001	175000000	#FF4848	1	0.875
chr1	175000001	175320000	A.1.2.1.1.2.2.2.1.1.1	0.853546910755149	.	175000001	175320000	#FF4848	1	0.875
chr1	175320001	175920000	A.2.2.2.1.2.1.1.1.1.2	0.489702517162471	.	175320001	175920000	#FFDADA	1	0.625
chr1	175920001	176200000	A.1.2.2.1.2.2.1.1.2	0.770022883295195	.	175920001	176200000	#FF4848	1	0.875
chr1	176200001	176440000	B.1.2.2.1.1.1.1.2.1	0.273455377574371	.	176200001	176440000	#9191FF	1	0.375
chr1	176440001	177440000	B.2.2.1.1.1.2.2	0.0903890160183066	.	176440001	177440000	#0000FF	1	0.125
chr1	177440001	177560000	B.2.1.2.2.1.2.2	0.131578947368421	.	177440001	177560000	#4848FF	1	0.25
chr1	177560001	177720000	B.2.1.2.1.1.2.2.2.2	0.155606407322654	.	177560001	177720000	#4848FF	1	0.25
chr1	177720001	177960000	B.1.2.2.1.1.2.2.2	0.264302059496567	.	177720001	177960000	#9191FF	1	0.375
chr1	177960001	178240000	B.2.1.1.1.2.2.1.2	0.21395881006865	.	177960001	178240000	#4848FF	1	0.25
chr1	178240001	178520000	B.1.1.2.2.2.2.2.2	0.34324942791762	.	178240001	178520000	#DADAFF	1	0.5
chr1	178520001	178720000	A.1.1.2.2.2.1.2.1.1	0.893592677345538	.	178520001	178720000	#FF0000	1	1
chr1	178720001	179040000	A.1.2.2.1.2.2.1.2.2	0.767734553775744	.	178720001	179040000	#FF4848	1	0.875
chr1	179040001	179360000	A.1.2.2.1.2.1.2.1.2.2.1.1	0.781464530892448	.	179040001	179360000	#FF4848	1	0.875
chr1	179360001	179840000	B.1.1.1.2.2.1.1.1.2	0.40045766590389	.	179360001	179840000	#DADAFF	1	0.5
chr1	179840001	180120000	A.1.1.2.1.2.2.1.2.2.2	0.940503432494279	.	179840001	180120000	#FF0000	1	1
chr1	180120001	180240000	A.2.1.2.2.2.1.2.1.2.2.2	0.597254004576659	.	180120001	180240000	#FF9191	1	0.75
chr1	180240001	180440000	A.2.1.1.2.1.1.2.2.2.2.1	0.678489702517162	.	180240001	180440000	#FF9191	1	0.75
chr1	180440001	180640000	A.2.1.1.2.1.1.1.2.1	0.688787185354691	.	180440001	180640000	#FF9191	1	0.75
chr1	180640001	180840000	A.2.1.1.2.1.1.2.2.2.1.2.2	0.679633867276888	.	180640001	180840000	#FF9191	1	0.75
chr1	180840001	181160000	A.1.1.1.2.2.1.2.2.2	0.975972540045767	.	180840001	181160000	#FF0000	1	1
chr1	181160001	181320000	B.1.1.1.1.1.2.1.2.2	0.447368421052632	.	181160001	181320000	#DADAFF	1	0.5
chr1	181320001	181920000	B.1.1.1.2.2.1.1.1.1	0.401601830663616	.	181320001	181920000	#DADAFF	1	0.5
chr1	181920001	182080000	B.1.1.1.2.2.1.2.1	0.398169336384439	.	181920001	182080000	#DADAFF	1	0.5
chr1	182080001	182400000	A.2.2.1.1.2.1.2.1.2.1	0.552631578947368	.	182080001	182400000	#FFDADA	1	0.625
chr1	182400001	182560000	A.2.1.2.2.2.1.1.2.1	0.604118993135011	.	182400001	182560000	#FF9191	1	0.75
chr1	182560001	182840000	A.1.1.2.1.2.2.1.2.1.1	0.945080091533181	.	182560001	182840000	#FF0000	1	1
chr1	182840001	183080000	A.1.2.1.1.2.2.1.1.1.2.1	0.862700228832952	.	182840001	183080000	#FF4848	1	0.875
chr1	183080001	183200000	A.2.1.1.2.1.1.1.2.2	0.687643020594966	.	183080001	183200000	#FF9191	1	0.75
chr1	183200001	183400000	A.1.2.2.1.2.1.2.1.2.2.2	0.779176201372998	.	183200001	183400000	#FF4848	1	0.875
chr1	183400001	183600000	A.1.1.2.1.2.2.2.1.2.1	0.938215102974828	.	183400001	183600000	#FF0000	1	1
chr1	183600001	183960000	A.1.1.2.1.2.2.1.2.1.2	0.943935926773455	.	183600001	183960000	#FF0000	1	1
chr1	183960001	184200000	A.2.2.1.1.2.1.2.1.1	0.553775743707094	.	183960001	184200000	#FFDADA	1	0.625
chr1	184200001	184720000	A.2.2.1.1.2.1.2.1.2.2	0.551487414187643	.	184200001	184720000	#FFDADA	1	0.625
chr1	184720001	184960000	A.1.2.1.1.2.1.2.2	0.864988558352403	.	184720001	184960000	#FF4848	1	0.875
chr1	184960001	185160000	A.2.1.1.2.1.2.1.2.2.2.2.1	0.67162471395881	.	184960001	185160000	#FF9191	1	0.75
chr1	185160001	185400000	A.2.1.2.2.2.2.2.2.1.1	0.590389016018307	.	185160001	185400000	#FF9191	1	0.75
chr1	185400001	185680000	A.2.2.2.1.1.2.2.1	0.493135011441648	.	185400001	185680000	#FFDADA	1	0.625
chr1	185680001	186120000	B.2.1.2.1.1.2.1.1.1	0.164759725400458	.	185680001	186120000	#4848FF	1	0.25
chr1	186120001	186280000	B.1.2.1.1.2.2.2.2.1.1.1	0.296338672768879	.	186120001	186280000	#9191FF	1	0.375
chr1	186280001	186440000	A.2.1.2.2.2.2.1.2.2	0.592677345537757	.	186280001	186440000	#FF9191	1	0.75
chr1	186440001	186720000	A.2.2.2.1.1.1.1	0.5	.	186440001	186720000	#FFDADA	1	0.625
chr1	186720001	186920000	A.2.1.1.2.1.2.1.2.2.2.2.2	0.670480549199085	.	186720001	186920000	#FF9191	1	0.75
chr1	186920001	187200000	B.2.1.1.1.2.2.1.1.1.1	0.217391304347826	.	186920001	187200000	#4848FF	1	0.25
chr1	187200001	187480000	B.2.2.2.2.1.1.1.1	0.0160183066361556	.	187200001	187480000	#0000FF	1	0.125
chr1	187480001	187840000	B.2.1.2.1.1.2.1.2.1.2	0.161327231121281	.	187480001	187840000	#4848FF	1	0.25
chr1	187840001	188080000	B.2.2.1.1.2.2.2.1	0.0846681922196796	.	187840001	188080000	#0000FF	1	0.125
chr1	188080001	188200000	B.2.1.2.1.2.2.2.1.2	0.147597254004577	.	188080001	188200000	#4848FF	1	0.25
chr1	188200001	188480000	B.2.2.2.1.2.1.2.1.2	0.0274599542334096	.	188200001	188480000	#0000FF	1	0.125
chr1	188480001	188560000	B.2.1.2.1.2.1.2.1.1	0.153318077803204	.	188480001	188560000	#4848FF	1	0.25
chr1	188560001	189080000	B.2.2.2.2.1.1.2.2	0.0125858123569794	.	188560001	189080000	#0000FF	1	0.125
chr1	189080001	189200000	B.2.2.1.1.2.1.2.1	0.0881006864988558	.	189080001	189200000	#0000FF	1	0.125
chr1	189200001	189360000	B.2.2.2.1.2.2.1.2.1	0.0240274599542334	.	189200001	189360000	#0000FF	1	0.125
chr1	189360001	189560000	B.2.1.2.1.2.2.2.2	0.146453089244851	.	189360001	189560000	#4848FF	1	0.25
chr1	189560001	190040000	B.2.2.2.1.2.1.1.2.1	0.0308924485125858	.	189560001	190040000	#0000FF	1	0.125
chr1	190040001	190120000	B.2.1.2.1.2.1.2.2	0.151029748283753	.	190040001	190120000	#4848FF	1	0.25
chr1	190120001	190440000	B.2.2.2.1.2.2.2.1.1.1	0.0217391304347826	.	190120001	190440000	#0000FF	1	0.125
chr1	190440001	190600000	B.2.1.2.1.1.1.2.1.2.2.2	0.169336384439359	.	190440001	190600000	#4848FF	1	0.25
chr1	190600001	191120000	B.2.2.2.2.1.1.2.1	0.0137299771167048	.	190600001	191120000	#0000FF	1	0.125
chr1	191120001	191480000	B.2.1.2.1.1.2.1.2.2	0.160183066361556	.	191120001	191480000	#4848FF	1	0.25
chr1	191480001	191680000	B.2.1.2.1.1.2.2.1.1	0.159038901601831	.	191480001	191680000	#4848FF	1	0.25
chr1	191680001	191760000	B.2.1.2.1.1.1.2.1.2.1.2	0.17162471395881	.	191680001	191760000	#4848FF	1	0.25
chr1	191760001	191880000	B.2.1.2.1.2.2.1	0.149885583524027	.	191760001	191880000	#4848FF	1	0.25
chr1	191880001	192120000	B.2.2.1.1.1.2.1.2.1.2.2	0.0938215102974828	.	191880001	192120000	#0000FF	1	0.125
chr1	192120001	192440000	B.2.2.1.1.1.1.2.1.1	0.108695652173913	.	192120001	192440000	#0000FF	1	0.125
chr1	192440001	192600000	A.1.2.1.1.2.1.1.2.1	0.868421052631579	.	192440001	192600000	#FF4848	1	0.875
chr1	192600001	192760000	A.2.2.2.1.1.2.1.1.2.2	0.495423340961098	.	192600001	192760000	#FFDADA	1	0.625
chr1	192760001	193000000	A.2.1.2.2.2.2.2.2.1.2	0.589244851258581	.	192760001	193000000	#FF9191	1	0.75
chr1	193000001	193120000	A.1.2.2.1.2.1.2.2.2.2.2	0.774599542334096	.	193000001	193120000	#FF4848	1	0.875
chr1	193120001	193280000	A.2.2.1.1.2.1.1.1.1.2.2	0.562929061784897	.	193120001	193280000	#FFDADA	1	0.625
chr1	193280001	193560000	B.1.1.1.2.1.1.1.2.2.2	0.4279176201373	.	193280001	193560000	#DADAFF	1	0.5
chr1	193560001	193880000	B.2.1.1.1.2.2.1.1.1.2	0.216247139588101	.	193560001	193880000	#4848FF	1	0.25
chr1	193880001	194040000	B.2.1.2.1.1.2.2.1.2	0.157894736842105	.	193880001	194040000	#4848FF	1	0.25
chr1	194040001	194120000	B.2.1.1.1.2.1.2.1	0.220823798627002	.	194040001	194120000	#4848FF	1	0.25
chr1	194120001	194320000	B.2.1.2.1.1.1.2.1.2.1.1	0.172768878718535	.	194120001	194320000	#4848FF	1	0.25
chr1	194320001	194520000	B.2.2.1.1.1.1.1.2.2.1	0.110983981693364	.	194320001	194520000	#0000FF	1	0.125
chr1	194520001	194920000	B.2.2.1.1.1.2.1.1.1.2.1.1	0.100686498855835	.	194520001	194920000	#0000FF	1	0.125
chr1	194920001	195080000	B.2.2.1.1.1.1.1.2.2.2	0.109839816933638	.	194920001	195080000	#0000FF	1	0.125
chr1	195080001	195240000	B.1.2.1.1.2.2.2.2.1.1.2	0.295194508009153	.	195080001	195240000	#9191FF	1	0.375
chr1	195240001	195440000	B.2.1.2.1.1.1.2.1.2.2.1	0.170480549199085	.	195240001	195440000	#4848FF	1	0.25
chr1	195440001	195720000	B.2.2.1.1.1.2.1.1.1.2.2	0.0983981693363844	.	195440001	195720000	#0000FF	1	0.125
chr1	195720001	195840000	B.2.1.2.1.2.1.2.1.2	0.152173913043478	.	195720001	195840000	#4848FF	1	0.25
chr1	195840001	196120000	B.2.2.2.1.2.2.2.1.2.2	0.0183066361556064	.	195840001	196120000	#0000FF	1	0.125
chr1	196120001	196280000	B.2.2.1.1.2.1.1	0.0892448512585812	.	196120001	196280000	#0000FF	1	0.125
chr1	196280001	196440000	B.2.2.1.1.2.2.1	0.085812356979405	.	196280001	196440000	#0000FF	1	0.125
chr1	196440001	196720000	B.2.2.1.1.1.2.1.1.1.1	0.101830663615561	.	196440001	196720000	#0000FF	1	0.125
chr1	196720001	196840000	B.2.1.1.1.2.1.2.2.2	0.218535469107551	.	196720001	196840000	#4848FF	1	0.25
chr1	196840001	197040000	B.2.1.2.1.1.1.2.2.1.1	0.168192219679634	.	196840001	197040000	#4848FF	1	0.25
chr1	197040001	197200000	A.2.2.1.1.2.1.2.2.1	0.550343249427918	.	197040001	197200000	#FFDADA	1	0.625
chr1	197200001	197480000	B.2.1.1.1.2.2.2.2.1	0.211670480549199	.	197200001	197480000	#4848FF	1	0.25
chr1	197480001	197640000	B.1.2.2.2.2.2.1.2	0.234553775743707	.	197480001	197640000	#9191FF	1	0.375
chr1	197640001	197800000	B.1.2.1.1.2.2.2.1	0.297482837528604	.	197640001	197800000	#9191FF	1	0.375
chr1	197800001	197880000	B.1.2.2.2.1.2.1	0.245995423340961	.	197800001	197880000	#9191FF	1	0.375
chr1	197880001	198080000	B.1.2.2.2.1.2.2	0.244851258581236	.	197880001	198080000	#9191FF	1	0.375
chr1	198080001	198240000	A.2.1.1.2.1.2.1.2.2.1	0.673913043478261	.	198080001	198240000	#FF9191	1	0.75
chr1	198240001	198480000	A.2.2.1.1.2.1.2.2.2.2	0.548054919908467	.	198240001	198480000	#FFDADA	1	0.625
chr1	198480001	198680000	A.1.1.2.2.2.1.2.2	0.891304347826087	.	198480001	198680000	#FF0000	1	1
chr1	198680001	198880000	A.2.1.2.2.2.2.2.2.2	0.588100686498856	.	198680001	198880000	#FF9191	1	0.75
chr1	198880001	199240000	A.2.1.1.2.1.2.1.2.1	0.675057208237986	.	198880001	199240000	#FF9191	1	0.75
chr1	199240001	199560000	B.2.1.1.1.1.1.1.2.2	0.229977116704806	.	199240001	199560000	#4848FF	1	0.25
chr1	199560001	199880000	B.2.1.1.1.2.2.2.2.2	0.210526315789474	.	199560001	199880000	#4848FF	1	0.25
chr1	199880001	200160000	B.1.1.1.2.1.1.1.2.1.1	0.431350114416476	.	199880001	200160000	#DADAFF	1	0.5
chr1	200160001	200320000	A.2.2.1.1.2.1.1.1.2.2.1.2	0.559496567505721	.	200160001	200320000	#FFDADA	1	0.625
chr1	200320001	200520000	A.1.2.1.1.2.1.1.1.1.1	0.871853546910755	.	200320001	200520000	#FF4848	1	0.875
chr1	200520001	201160000	A.1.1.1.1.1.1.2.1.2	0.997711670480549	.	200520001	201160000	#FF0000	1	1
chr1	201160001	201520000	A.1.2.1.1.2.2.1.1.2.1.1	0.860411899313501	.	201160001	201520000	#FF4848	1	0.875
chr1	201520001	201840000	A.1.2.2.1.2.2.2.1.1.2	0.765446224256293	.	201520001	201840000	#FF4848	1	0.875
chr1	201840001	202040000	A.1.2.2.2.1.2.2.1.1	0.749427917620137	.	201840001	202040000	#FF4848	1	0.875
chr1	202040001	202120000	A.2.2.1.2.2.2.1.1	0.510297482837529	.	202040001	202120000	#FFDADA	1	0.625
chr1	202120001	202320000	A.2.1.2.1.2.2.1.2	0.631578947368421	.	202120001	202320000	#FF9191	1	0.75
chr1	202320001	202480000	A.2.1.1.1.2.2.2.1.1	0.693363844393593	.	202320001	202480000	#FF9191	1	0.75
chr1	202480001	202560000	A.2.1.1.1.2.2.1.1.1.1	0.69908466819222	.	202480001	202560000	#FF9191	1	0.75
chr1	202560001	202800000	A.1.2.1.1.2.2.1.1.2.1.2	0.859267734553776	.	202560001	202800000	#FF4848	1	0.875
chr1	202800001	202960000	A.1.1.2.2.1.1.2.2.2	0.923340961098398	.	202800001	202960000	#FF0000	1	1
chr1	202960001	203200000	A.2.1.1.1.2.2.1.1.1.2	0.697940503432494	.	202960001	203200000	#FF9191	1	0.75
chr1	203200001	203840000	A.1.1.2.1.1.2.1.1	0.966819221967963	.	203200001	203840000	#FF0000	1	1
chr1	203840001	204000000	A.2.2.1.1.2.2.2.2	0.541189931350114	.	203840001	204000000	#FFDADA	1	0.625
chr1	204000001	204400000	A.2.1.1.1.2.2.2.2	0.691075514874142	.	204000001	204400000	#FF9191	1	0.75
chr1	204400001	204520000	A.1.1.2.2.1.1.2.2.1.2	0.924485125858124	.	204400001	204520000	#FF0000	1	1
chr1	204520001	204880000	A.1.2.2.1.2.2.2.1.1.1	0.766590389016018	.	204520001	204880000	#FF4848	1	0.875
chr1	204880001	205040000	A.2.2.1.1.2.2.1.1.2	0.545766590389016	.	204880001	205040000	#FFDADA	1	0.625
chr1	205040001	205200000	A.2.1.2.1.2.2.1.1	0.632723112128146	.	205040001	205200000	#FF9191	1	0.75
chr1	205200001	205560000	A.1.2.1.1.2.2.1.1.2.2	0.85812356979405	.	205200001	205560000	#FF4848	1	0.875
chr1	205560001	205920000	A.1.1.2.2.1.1.1.2.1.1	0.931350114416476	.	205560001	205920000	#FF0000	1	1
chr1	205920001	205960000	A.2.2.1.2.2.2.1.2	0.509153318077803	.	205920001	205960000	#FFDADA	1	0.625
chr1	206080001	206160000	A.2.2.1.2.2.2.1.2	0.509153318077803	.	206080001	206160000	#FFDADA	1	0.625
chr1	206160001	206360000	A.1.2.2.2.1.2.2.1.2	0.748283752860412	.	206160001	206360000	#FF4848	1	0.875
chr1	206480001	206560000	A.2.2.2.2.2.1.1.1.1	0.461098398169336	.	206480001	206560000	#FFDADA	1	0.625
chr1	206560001	206840000	A.1.1.2.1.1.2.1.2	0.965675057208238	.	206560001	206840000	#FF0000	1	1
chr1	206840001	207240000	A.1.1.1.1.1.1.1	1	.	206840001	207240000	#FF0000	1	1
chr1	207240001	207480000	A.1.2.2.1.2.1.2.1.1.2.1	0.784897025171625	.	207240001	207480000	#FF4848	1	0.875
chr1	207480001	207760000	A.1.1.2.1.2.2.2.2	0.935926773455378	.	207480001	207760000	#FF0000	1	1
chr1	207760001	208160000	A.1.1.2.2.1.1.1.2.2.1	0.929061784897025	.	207760001	208160000	#FF0000	1	1
chr1	208160001	208480000	A.2.2.1.1.2.2.2.1	0.54233409610984	.	208160001	208480000	#FFDADA	1	0.625
chr1	208480001	208600000	B.1.2.1.1.2.2.1.2.1.2	0.30091533180778	.	208480001	208600000	#9191FF	1	0.375
chr1	208600001	209000000	B.1.2.2.1.1.1.2.2	0.270022883295195	.	208600001	209000000	#9191FF	1	0.375
chr1	209000001	209200000	B.1.1.2.2.2.2.2.1.1	0.345537757437071	.	209000001	209200000	#DADAFF	1	0.5
chr1	209200001	209560000	B.1.1.2.2.2.2.2.1.2	0.344393592677346	.	209200001	209560000	#DADAFF	1	0.5
chr1	209560001	209760000	B.1.2.1.1.1.2.2.1.2	0.324942791762014	.	209560001	209760000	#9191FF	1	0.375
chr1	209760001	210040000	A.1.2.2.1.2.2.1.1.1.1	0.773455377574371	.	209760001	210040000	#FF4848	1	0.875
chr1	210040001	210440000	B.2.1.1.1.1.1.2.1	0.22883295194508	.	210040001	210440000	#4848FF	1	0.25
chr1	210440001	210600000	A.2.2.1.1.2.1.1.2.1.2	0.556064073226545	.	210440001	210600000	#FFDADA	1	0.625
chr1	210600001	210960000	B.1.2.1.1.2.2.1.2.1.1	0.302059496567506	.	210600001	210960000	#9191FF	1	0.375
chr1	210960001	211400000	B.1.2.1.1.1.2.2.2	0.323798627002288	.	210960001	211400000	#9191FF	1	0.375
chr1	211400001	211640000	A.1.2.1.1.1.1.2.2.1	0.881006864988558	.	211400001	211640000	#FF4848	1	0.875
chr1	211640001	211880000	A.1.1.2.2.1.1.1.2.2.2	0.9279176201373	.	211640001	211880000	#FF0000	1	1
chr1	211880001	212320000	A.1.1.1.1.2.2.2	0.988558352402746	.	211880001	212320000	#FF0000	1	1
chr1	212320001	212560000	A.1.1.2.1.2.2.2.1.2.2	0.937070938215103	.	212320001	212560000	#FF0000	1	1
chr1	212560001	213000000	A.1.1.1.1.1.1.2.1.1	0.998855835240275	.	212560001	213000000	#FF0000	1	1
chr1	213000001	213240000	A.1.1.2.1.2.2.1.1.1	0.947368421052632	.	213000001	213240000	#FF0000	1	1
chr1	213240001	213520000	A.2.1.1.2.1.1.2.2.2.1.1.1	0.684210526315789	.	213240001	213520000	#FF9191	1	0.75
chr1	213520001	213800000	B.1.2.2.1.1.1.1.2.2	0.272311212814645	.	213520001	213800000	#9191FF	1	0.375
chr1	213800001	214040000	B.2.1.1.1.1.1.1.2.1	0.231121281464531	.	213800001	214040000	#4848FF	1	0.25
chr1	214040001	214160000	B.2.1.1.1.2.1.1.2	0.221967963386728	.	214040001	214160000	#4848FF	1	0.25
chr1	214160001	214360000	B.1.2.2.1.1.2.2.1.2	0.265446224256293	.	214160001	214360000	#9191FF	1	0.375
chr1	214360001	214560000	B.1.1.1.2.1.1.1.2.1.2	0.430205949656751	.	214360001	214560000	#DADAFF	1	0.5
chr1	214560001	214840000	A.2.2.2.1.1.2.2.2	0.491990846681922	.	214560001	214840000	#FFDADA	1	0.625
chr1	214840001	215040000	B.2.1.2.1.1.1.2.2.2	0.165903890160183	.	214840001	215040000	#4848FF	1	0.25
chr1	215040001	215280000	B.2.2.1.1.1.2.1.2.2.1	0.0926773455377574	.	215040001	215280000	#0000FF	1	0.125
chr1	215280001	215640000	B.2.2.2.1.2.1.1.2.2	0.0297482837528604	.	215280001	215640000	#0000FF	1	0.125
chr1	215640001	215840000	B.2.1.2.1.1.1.2.2.1.2	0.167048054919908	.	215640001	215840000	#4848FF	1	0.25
chr1	215840001	216040000	B.2.2.2.1.2.1.2.1.1	0.028604118993135	.	215840001	216040000	#0000FF	1	0.125
chr1	216040001	216360000	B.2.2.2.1.2.2.2.2	0.017162471395881	.	216040001	216360000	#0000FF	1	0.125
chr1	216360001	216680000	B.2.2.2.1.2.1.1.1.2	0.0320366132723112	.	216360001	216680000	#0000FF	1	0.125
chr1	216680001	216920000	B.2.2.1.1.1.2.1.2.1.1	0.0961098398169336	.	216680001	216920000	#0000FF	1	0.125
chr1	216920001	217280000	B.2.1.2.1.1.2.1.2.1.1	0.162471395881007	.	216920001	217280000	#4848FF	1	0.25
chr1	217280001	217600000	B.2.1.2.1.1.2.1.1.2	0.163615560640732	.	217280001	217600000	#4848FF	1	0.25
chr1	217600001	217680000	B.1.1.2.2.1.1.1.1.2.1	0.371853546910755	.	217600001	217680000	#DADAFF	1	0.5
chr1	217680001	217840000	B.1.1.2.2.1.1.1.1.2.2	0.37070938215103	.	217680001	217840000	#DADAFF	1	0.5
chr1	217840001	218400000	B.2.2.1.1.1.2.1.1.2	0.097254004576659	.	217840001	218400000	#0000FF	1	0.125
chr1	218400001	218800000	B.1.2.2.1.1.2.1.1	0.268878718535469	.	218400001	218800000	#9191FF	1	0.375
chr1	218800001	218920000	B.2.1.2.1.2.1.1	0.154462242562929	.	218800001	218920000	#4848FF	1	0.25
chr1	218920001	219240000	B.2.1.2.1.1.1.2.1.1	0.173913043478261	.	218920001	219240000	#4848FF	1	0.25
chr1	219240001	219400000	A.2.2.1.1.2.1.1.1.2.2.2	0.558352402745995	.	219240001	219400000	#FFDADA	1	0.625
chr1	219400001	219600000	B.1.2.1.1.1.2.1.2.2.2	0.327231121281465	.	219400001	219600000	#9191FF	1	0.375
chr1	219600001	219720000	B.1.1.1.2.1.1.1.2.2.1	0.429061784897025	.	219600001	219720000	#DADAFF	1	0.5
chr1	219720001	220160000	B.1.2.1.1.1.1.1.1.1	0.342105263157895	.	219720001	220160000	#9191FF	1	0.375
chr1	220160001	220320000	A.2.1.1.2.1.2.2.2	0.667048054919908	.	220160001	220320000	#FF9191	1	0.75
chr1	220320001	220520000	A.2.1.1.2.1.2.1.1	0.676201372997712	.	220320001	220520000	#FF9191	1	0.75
chr1	220520001	220720000	B.1.1.2.2.1.1.2.2.1	0.363844393592677	.	220520001	220720000	#DADAFF	1	0.5
chr1	220720001	220880000	B.1.2.1.1.1.2.1.2.2.1	0.32837528604119	.	220720001	220880000	#9191FF	1	0.375
chr1	220880001	221000000	A.2.2.2.2.2.2.2.1	0.453089244851259	.	220880001	221000000	#FFDADA	1	0.625
chr1	221000001	221160000	B.2.1.1.1.2.1.1.1.2	0.223112128146453	.	221000001	221160000	#4848FF	1	0.25
chr1	221160001	221320000	B.2.1.1.1.2.1.1.1.1	0.224256292906178	.	221160001	221320000	#4848FF	1	0.25
chr1	221320001	221720000	B.1.2.1.1.2.2.1.2.2.2	0.29862700228833	.	221320001	221720000	#9191FF	1	0.375
chr1	221720001	221880000	A.1.2.2.1.2.1.2.2.2.2.1	0.775743707093821	.	221720001	221880000	#FF4848	1	0.875
chr1	221880001	222240000	A.1.1.2.1.2.2.2.1.1	0.939359267734554	.	221880001	222240000	#FF0000	1	1
chr1	222240001	222640000	B.1.2.1.1.1.1.1.1.2	0.340961098398169	.	222240001	222640000	#9191FF	1	0.375
chr1	222640001	223000000	A.1.2.2.1.2.1.2.2.2.1	0.776887871853547	.	222640001	223000000	#FF4848	1	0.875
chr1	223000001	223200000	B.1.2.1.1.2.2.1.2.2.1	0.299771167048055	.	223000001	223200000	#9191FF	1	0.375
chr1	223200001	223360000	B.1.1.2.2.1.1.2.1.2.2.2	0.364988558352403	.	223200001	223360000	#DADAFF	1	0.5
chr1	223360001	223680000	B.1.2.1.1.1.2.2.1.1	0.326086956521739	.	223360001	223680000	#9191FF	1	0.375
chr1	223680001	223840000	B.1.1.1.2.1.2.1.2.1.1.2	0.410755148741419	.	223680001	223840000	#DADAFF	1	0.5
chr1	223840001	224080000	A.2.1.1.2.1.1.2.2.2.1.2.1	0.680778032036613	.	223840001	224080000	#FF9191	1	0.75
chr1	224080001	224200000	A.2.2.2.2.2.2.1	0.454233409610984	.	224080001	224200000	#FFDADA	1	0.625
chr1	224200001	224640000	A.1.1.2.1.2.2.1.1.2	0.946224256292906	.	224200001	224640000	#FF0000	1	1
chr1	224640001	224880000	A.2.2.1.1.2.1.1.1.2.2.1.1	0.560640732265446	.	224640001	224880000	#FFDADA	1	0.625
chr1	224880001	225080000	A.2.2.1.1.2.1.2.2.2.1	0.549199084668192	.	224880001	225080000	#FFDADA	1	0.625
chr1	225080001	225560000	B.2.1.1.1.1.1.2.2.2	0.226544622425629	.	225080001	225560000	#4848FF	1	0.25
chr1	225560001	225920000	A.2.1.1.2.1.1.2.2.2.1.1.2.1	0.683066361556064	.	225560001	225920000	#FF9191	1	0.75
chr1	225920001	226160000	A.1.2.2.1.2.1.1.2.1.2	0.788329519450801	.	225920001	226160000	#FF4848	1	0.875
chr1	226160001	226400000	A.1.1.1.1.2.2.1.2	0.989702517162471	.	226160001	226400000	#FF0000	1	1
chr1	226400001	226600000	A.1.1.2.2.1.1.2.2.1.1	0.925629290617849	.	226400001	226600000	#FF0000	1	1
chr1	226600001	226840000	A.1.2.1.1.2.2.1.1.1.2.2	0.861556064073226	.	226600001	226840000	#FF4848	1	0.875
chr1	226840001	227040000	A.1.1.2.2.1.1.1.1.1.1	0.934782608695652	.	226840001	227040000	#FF0000	1	1
chr1	227040001	227160000	A.2.1.2.2.2.1.1.1.1.1.1	0.609839816933638	.	227040001	227160000	#FF9191	1	0.75
chr1	227160001	227320000	A.2.2.1.1.2.2.1.1.1	0.546910755148741	.	227160001	227320000	#FFDADA	1	0.625
chr1	227320001	227400000	B.1.1.2.2.1.1.2.1.2.1	0.367276887871854	.	227320001	227400000	#DADAFF	1	0.5
chr1	227400001	227760000	B.1.1.1.2.2.1.2.2	0.397025171624714	.	227400001	227760000	#DADAFF	1	0.5
chr1	227760001	227920000	B.1.2.1.1.1.2.1.1	0.331807780320366	.	227760001	227920000	#9191FF	1	0.375
chr1	227920001	228160000	A.2.2.2.1.2.2.1.1.2	0.471395881006865	.	227920001	228160000	#FFDADA	1	0.625
chr1	228160001	228240000	B.1.1.1.1.1.1	0.450800915331808	.	228160001	228240000	#DADAFF	1	0.5
chr1	228240001	228440000	A.1.2.2.2.2.2.1.1	0.733409610983982	.	228240001	228440000	#FF4848	1	0.875
chr1	228440001	228760000	A.2.1.1.1.1.1.2.1	0.721967963386728	.	228440001	228760000	#FF9191	1	0.75
chr1	228760001	229360000	A.2.1.1.2.1.1.2.1	0.68649885583524	.	228760001	229360000	#FF9191	1	0.75
chr1	229360001	229440000	A.2.1.1.1.1.1.2.2	0.720823798627002	.	229360001	229440000	#FF9191	1	0.75
chr1	229440001	229800000	A.1.1.2.1.2.2.1.2.2.1.2	0.941647597254005	.	229440001	229800000	#FF0000	1	1
chr1	229800001	230160000	A.1.2.2.1.2.2.1.2.1	0.768878718535469	.	229800001	230160000	#FF4848	1	0.875
chr1	230160001	230440000	A.1.1.2.2.1.1.1.2.1.2	0.930205949656751	.	230160001	230440000	#FF0000	1	1
chr1	230440001	230680000	A.2.2.2.1.2.2.2.2	0.467963386727689	.	230440001	230680000	#FFDADA	1	0.625
chr1	230680001	231000000	A.2.2.1.1.2.2.1.2.2	0.543478260869565	.	230680001	231000000	#FFDADA	1	0.625
chr1	231000001	231200000	A.1.2.2.1.2.2.1.1.1.2.1	0.772311212814645	.	231000001	231200000	#FF4848	1	0.875
chr1	231200001	231400000	A.2.1.2.2.2.1.1.2.2	0.602974828375286	.	231200001	231400000	#FF9191	1	0.75
chr1	231400001	231800000	A.1.2.1.1.2.2.1.2.1	0.856979405034325	.	231400001	231800000	#FF4848	1	0.875
chr1	231800001	232160000	B.2.1.1.1.1.2	0.225400457665904	.	231800001	232160000	#4848FF	1	0.25
chr1	232160001	232680000	B.1.2.2.1.1.1.2.1	0.27116704805492	.	232160001	232680000	#9191FF	1	0.375
chr1	232680001	232880000	B.1.1.1.2.1.2.1.2.1.2	0.409610983981693	.	232680001	232880000	#DADAFF	1	0.5
chr1	232880001	232960000	B.1.1.2.2.1.1.2.1.2.2.1	0.366132723112128	.	232880001	232960000	#DADAFF	1	0.5
chr1	232960001	233120000	A.2.2.2.1.1.2.1.1.1	0.497711670480549	.	232960001	233120000	#FFDADA	1	0.625
chr1	233120001	233400000	A.2.2.2.1.2.2.2.1	0.469107551487414	.	233120001	233400000	#FFDADA	1	0.625
chr1	233400001	233720000	A.2.2.1.1.2.1.1.2.2	0.554919908466819	.	233400001	233720000	#FFDADA	1	0.625
chr1	233720001	233880000	A.2.1.1.2.1.2.2.1.1	0.669336384439359	.	233720001	233880000	#FF9191	1	0.75
chr1	233880001	234000000	B.1.1.1.2.1.2.1.2.2	0.408466819221968	.	233880001	234000000	#DADAFF	1	0.5
chr1	234000001	234200000	B.1.1.2.2.1.1.2.1.1	0.368421052631579	.	234000001	234200000	#DADAFF	1	0.5
chr1	234200001	234520000	A.2.1.1.2.1.1.2.2.2.1.1.2.2	0.681922196796339	.	234200001	234520000	#FF9191	1	0.75
chr1	234520001	234880000	A.1.1.1.1.1.1.2.2	0.996567505720824	.	234520001	234880000	#FF0000	1	1
chr1	234880001	234960000	A.2.1.2.1.1.1.2.1	0.652173913043478	.	234880001	234960000	#FF9191	1	0.75
chr1	234960001	235200000	A.1.1.1.2.1.1.2.2	0.98512585812357	.	234960001	235200000	#FF0000	1	1
chr1	235240001	235360000	A.1.1.1.2.1.1.2.2	0.98512585812357	.	235240001	235360000	#FF0000	1	1
chr1	235360001	235680000	A.1.1.1.2.2.1.2.1	0.978260869565217	.	235360001	235680000	#FF0000	1	1
chr1	235680001	236160000	A.1.1.1.1.2.2.1.1	0.990846681922197	.	235680001	236160000	#FF0000	1	1
chr1	236160001	236240000	A.1.2.2.1.2.1.1.2.1.1	0.789473684210526	.	236160001	236240000	#FF4848	1	0.875
chr1	236240001	236760000	A.1.1.1.2.1.1.2.1	0.986270022883295	.	236240001	236760000	#FF0000	1	1
chr1	236760001	237080000	A.2.2.1.1.2.1.1.1.1.2.1	0.564073226544622	.	236760001	237080000	#FFDADA	1	0.625
chr1	237080001	237400000	B.1.2.2.1.1.2.1.2	0.267734553775744	.	237080001	237400000	#9191FF	1	0.375
chr1	237400001	237760000	B.2.2.1.1.1.2.1.2.1.2.1	0.0949656750572082	.	237400001	237760000	#0000FF	1	0.125
chr1	237760001	237920000	B.2.2.1.1.1.1.2.2.2.1	0.104118993135011	.	237760001	237920000	#0000FF	1	0.125
chr1	237920001	238440000	B.2.2.2.1.2.1.1.1.1	0.0331807780320366	.	237920001	238440000	#0000FF	1	0.125
chr1	238440001	238640000	B.2.2.2.1.2.2.1.2.2	0.022883295194508	.	238440001	238640000	#0000FF	1	0.125
chr1	238640001	238800000	B.2.2.2.1.2.2.1.1	0.0251716247139588	.	238640001	238800000	#0000FF	1	0.125
chr1	238800001	239440000	B.2.2.2.2.2.2	0.0011441647597254	.	238800001	239440000	#0000FF	1	0.125
chr1	239440001	239680000	B.2.2.2.1.2.1.2.2	0.0263157894736842	.	239440001	239680000	#0000FF	1	0.125
chr1	239680001	240040000	B.2.2.2.2.2.1.1	0.0034324942791762	.	239680001	240040000	#0000FF	1	0.125
chr1	240040001	240360000	B.2.2.1.1.1.2.1.2.2.2	0.091533180778032	.	240040001	240360000	#0000FF	1	0.125
chr1	240360001	240600000	B.2.2.2.1.2.2.2.1.2.1	0.0194508009153318	.	240360001	240600000	#0000FF	1	0.125
chr1	240600001	240880000	B.2.2.1.1.1.1.2.2.1.2	0.105263157894737	.	240600001	240880000	#0000FF	1	0.125
chr1	240880001	241120000	B.2.2.1.1.1.1.2.2.1.1	0.106407322654462	.	240880001	241120000	#0000FF	1	0.125
chr1	241120001	241200000	B.2.2.1.1.1.1.1.1	0.113272311212815	.	241120001	241200000	#0000FF	1	0.125
chr1	241200001	241640000	B.2.2.2.1.2.2.2.1.1.2	0.0205949656750572	.	241200001	241640000	#0000FF	1	0.125
chr1	241640001	241840000	A.2.2.1.1.2.1.1.1.1.1	0.565217391304348	.	241640001	241840000	#FFDADA	1	0.625
chr1	241840001	242000000	A.2.2.2.1.1.2.1.2	0.494279176201373	.	241840001	242000000	#FFDADA	1	0.625
chr1	242000001	242080000	B.1.1.2.2.1.1.1.1.1	0.372997711670481	.	242000001	242080000	#DADAFF	1	0.5
chr1	242080001	242400000	B.1.1.2.2.1.1.2.2.2	0.362700228832952	.	242080001	242400000	#DADAFF	1	0.5
chr1	242400001	242520000	B.2.1.1.1.2.1.2.2.1	0.219679633867277	.	242400001	242520000	#4848FF	1	0.25
chr1	242520001	242840000	B.2.1.1.1.2.2.2.1	0.212814645308924	.	242520001	242840000	#4848FF	1	0.25
chr1	242840001	243200000	B.1.2.1.1.1.1.1.2.1	0.339816933638444	.	242840001	243200000	#9191FF	1	0.375
chr1	243240001	243280000	B.1.2.1.1.1.1.1.2.1	0.339816933638444	.	243240001	243280000	#9191FF	1	0.375
chr1	243280001	243640000	A.1.2.1.1.2.1.1.1.1.2	0.87070938215103	.	243280001	243640000	#FF4848	1	0.875
chr1	243640001	243920000	A.1.2.1.1.2.1.1.2.2	0.867276887871854	.	243640001	243920000	#FF4848	1	0.875
chr1	243920001	244240000	A.1.2.2.1.2.2.1.1.1.2.2	0.77116704805492	.	243920001	244240000	#FF4848	1	0.875
chr1	244240001	244440000	A.2.1.2.2.2.2.1.1	0.594965675057208	.	244240001	244440000	#FF9191	1	0.75
chr1	244440001	244640000	A.1.2.1.1.2.1.1.1.2	0.869565217391304	.	244440001	244640000	#FF4848	1	0.875
chr1	244640001	244720000	A.2.2.2.2.2.2.2.2	0.451945080091533	.	244640001	244720000	#FFDADA	1	0.625
chr1	244720001	245000000	A.1.2.2.1.2.1.1.2.2	0.787185354691076	.	244720001	245000000	#FF4848	1	0.875
chr1	245000001	245200000	A.1.1.2.2.1.1.1.1.1.2	0.933638443935927	.	245000001	245200000	#FF0000	1	1
chr1	245200001	245480000	B.1.1.1.1.1.2.1.2.1	0.448512585812357	.	245200001	245480000	#DADAFF	1	0.5
chr1	245480001	245560000	B.1.1.1.2.1.2.1.1.2.2	0.41304347826087	.	245480001	245560000	#DADAFF	1	0.5
chr1	245560001	245680000	B.1.1.1.2.1.2.1.2.1.1.1	0.411899313501144	.	245560001	245680000	#DADAFF	1	0.5
chr1	245680001	245840000	A.2.2.2.2.2.1.1.1.2	0.459954233409611	.	245680001	245840000	#FFDADA	1	0.625
chr1	245840001	245960000	B.1.1.1.2.1.2.1.1.2.1	0.414187643020595	.	245840001	245960000	#DADAFF	1	0.5
chr1	245960001	246240000	A.2.2.1.1.2.2.1.2.1	0.544622425629291	.	245960001	246240000	#FFDADA	1	0.625
chr1	246240001	246400000	A.2.2.1.1.2.1.1.2.1.1	0.55720823798627	.	246240001	246400000	#FFDADA	1	0.625
chr1	246400001	246680000	A.2.1.2.2.2.2.1.2.1	0.593821510297483	.	246400001	246680000	#FF9191	1	0.75
chr1	246680001	246840000	A.1.2.2.1.2.1.1.1.2	0.790617848970252	.	246680001	246840000	#FF4848	1	0.875
chr1	246840001	246960000	A.2.2.1.1.2.1.1.1.2.1	0.561784897025172	.	246840001	246960000	#FFDADA	1	0.625
chr1	246960001	247120000	A.2.1.2.2.2.1.1.1.1.2	0.607551487414188	.	246960001	247120000	#FF9191	1	0.75
chr1	247120001	247360000	A.2.1.1.2.1.2.2.1.2	0.668192219679634	.	247120001	247360000	#FF9191	1	0.75
chr1	247360001	247680000	A.2.2.2.1.1.2.1.1.2.1	0.496567505720824	.	247360001	247680000	#FFDADA	1	0.625
chr1	247680001	248160000	B.2.2.1.1.1.2.1.1.1.2.1.2	0.0995423340961098	.	247680001	248160000	#0000FF	1	0.125
chr1	248160001	248320000	B.2.2.1.1.2.1.2.2	0.0869565217391304	.	248160001	248320000	#0000FF	1	0.125
chr1	248320001	248560000	B.2.1.2.1.2.2.2.1.1	0.148741418764302	.	248320001	248560000	#4848FF	1	0.25
chr1	248560001	248680000	A.2.2.2.1.1.1.2	0.498855835240275	.	248560001	248680000	#FFDADA	1	0.625
chr1	248720001	248920000	A.2.2.2.1.1.1.2	0.498855835240275	.	248720001	248920000	#FFDADA	1	0.625
chr1	249040001	249120000	A.2.2.2.1.1.1.2	0.498855835240275	.	249040001	249120000	#FFDADA	1	0.625
chr1	249120001	249240000	A.2.1.2.2.2.1.1.1.2.1	0.606407322654462	.	249120001	249240000	#FF9191	1	0.75
chr2	1	200000	B.1.2.1.2.2.2.2.1.2	0.333694474539545	.	1	200000	#9191FF	1	0.375
chr2	200001	440000	B.1.1.2.1.2.2.2.1.2	0.399783315276273	.	200001	440000	#DADAFF	1	0.5
chr2	440001	640000	B.1.1.1.2.1.2.2.2.1	0.429035752979415	.	440001	640000	#DADAFF	1	0.5
chr2	640001	720000	A.2.2.1.1.1.1.2	0.556879739978332	.	640001	720000	#FFDADA	1	0.625
chr2	760001	1080000	B.1.2.1.2.2.2.2.1.1	0.33477789815818	.	760001	1080000	#9191FF	1	0.375
chr2	1080001	1200000	B.2.1.1.1.1.1.1.1	0.295774647887324	.	1080001	1200000	#4848FF	1	0.25
chr2	1200001	1520000	B.2.1.1.1.1.2.1.2.2.2	0.282773564463705	.	1200001	1520000	#4848FF	1	0.25
chr2	1520001	1800000	B.1.2.2.1.2.2.1	0.312026002166847	.	1520001	1800000	#9191FF	1	0.375
chr2	1800001	1880000	B.1.2.1.2.1.2.2.1	0.347778981581798	.	1800001	1880000	#9191FF	1	0.375
chr2	1880001	2040000	B.2.1.1.1.2.2.1.1	0.274106175514626	.	1880001	2040000	#4848FF	1	0.25
chr2	2040001	2600000	B.2.2.1.2.1.2.1.2.1.1	0.0834236186348862	.	2040001	2600000	#0000FF	1	0.125
chr2	2600001	2720000	B.1.1.2.1.2.2.2.1.1.1	0.401950162513543	.	2600001	2720000	#DADAFF	1	0.5
chr2	2760001	2840000	B.1.1.2.1.2.2.2.1.1.1	0.401950162513543	.	2760001	2840000	#DADAFF	1	0.5
chr2	2840001	3120000	A.2.2.2.1.2.1.1.2.2	0.484290357529794	.	2840001	3120000	#FFDADA	1	0.625
chr2	3120001	3520000	A.1.2.2.2.2.1.2.2.2	0.726977248104009	.	3120001	3520000	#FF4848	1	0.875
chr2	3520001	3680000	A.2.1.1.1.1.2.1.1.2	0.703141928494041	.	3520001	3680000	#FF9191	1	0.75
chr2	3680001	4040000	B.1.2.1.2.2.2.1.1	0.338028169014085	.	3680001	4040000	#9191FF	1	0.375
chr2	4040001	4360000	B.2.2.1.2.2.2.2.2.1	0.0563380281690141	.	4040001	4360000	#0000FF	1	0.125
chr2	4360001	4560000	B.2.2.2.1.1.2.1.2.2	0.0433369447453954	.	4360001	4560000	#0000FF	1	0.125
chr2	4560001	4680000	B.2.2.1.2.1.2.2.2.1.1	0.0769230769230769	.	4560001	4680000	#0000FF	1	0.125
chr2	4680001	4760000	B.2.2.1.2.1.2.2.2.1.2	0.075839653304442	.	4680001	4760000	#0000FF	1	0.125
chr2	4760001	4920000	B.2.2.1.2.2.1.1	0.0736728060671723	.	4760001	4920000	#0000FF	1	0.125
chr2	4920001	5040000	B.2.1.1.1.2.2.2.2.1	0.268689057421452	.	4920001	5040000	#4848FF	1	0.25
chr2	5120001	5440000	B.2.2.2.2.1.2.2.1	0.00325027085590466	.	5120001	5440000	#0000FF	1	0.125
chr2	5440001	5800000	B.2.2.2.1.1.2.2.2.1	0.0411700975081257	.	5440001	5800000	#0000FF	1	0.125
chr2	5800001	6080000	B.2.1.2.1.2.2.2.1.2.1	0.18851570964247	.	5800001	6080000	#4848FF	1	0.25
chr2	6080001	6360000	B.2.2.1.2.1.2.1.2.1.2.2.1	0.0812567713976165	.	6080001	6360000	#0000FF	1	0.125
chr2	6360001	6960000	B.2.1.1.1.1.2.1.1.2.1	0.29035752979415	.	6360001	6960000	#4848FF	1	0.25
chr2	6960001	7160000	A.2.1.1.1.1.2.2.1.2.2	0.697724810400867	.	6960001	7160000	#FF9191	1	0.75
chr2	7160001	7360000	A.2.2.1.1.1.1.1.2.1	0.560130010834236	.	7160001	7360000	#FFDADA	1	0.625
chr2	7360001	7520000	A.2.2.2.2.2.2.1.2.1.2	0.458288190682557	.	7360001	7520000	#FFDADA	1	0.625
chr2	7520001	7880000	A.2.2.1.2.2.1.1.1.1	0.517876489707476	.	7520001	7880000	#FFDADA	1	0.625
chr2	7880001	8080000	A.2.1.2.2.1.1.1.2.1	0.596966413867822	.	7880001	8080000	#FF9191	1	0.75
chr2	8080001	8160000	A.2.1.2.1.1.2.1.2	0.617551462621885	.	8080001	8160000	#FF9191	1	0.75
chr2	8160001	8360000	A.1.2.2.1.2.1.1.2.2.1.1	0.765980498374865	.	8160001	8360000	#FF4848	1	0.875
chr2	8360001	8520000	A.1.2.2.1.2.1.1.2.2.1.2	0.76489707475623	.	8360001	8520000	#FF4848	1	0.875
chr2	8520001	8760000	A.1.1.1.2.2.1.1.1.2.2	0.966413867822319	.	8520001	8760000	#FF0000	1	1
chr2	8760001	8920000	A.1.2.2.2.2.2.2.2.1	0.71614301191766	.	8760001	8920000	#FF4848	1	0.875
chr2	8920001	9240000	A.2.1.1.1.1.2.1.2.1	0.702058504875406	.	8920001	9240000	#FF9191	1	0.75
chr2	9240001	9560000	A.1.2.2.1.1.1.2.2	0.783315276273023	.	9240001	9560000	#FF4848	1	0.875
chr2	9560001	9800000	A.1.1.1.2.2.1.1.1.2.1	0.967497291440953	.	9560001	9800000	#FF0000	1	1
chr2	9800001	9920000	A.1.2.1.1.1.1.2.2.2.2	0.862405200433369	.	9800001	9920000	#FF4848	1	0.875
chr2	9920001	10120000	A.1.2.1.1.1.1.2.1.1.2	0.867822318526544	.	9920001	10120000	#FF4848	1	0.875
chr2	10120001	10360000	A.1.2.2.1.1.1.1.2.1.1	0.788732394366197	.	10120001	10360000	#FF4848	1	0.875
chr2	10360001	10520000	A.1.2.1.1.1.1.1.2.2	0.869989165763814	.	10360001	10520000	#FF4848	1	0.875
chr2	10520001	10880000	A.1.1.2.2.2.1.1.2.2	0.885157096424702	.	10520001	10880000	#FF0000	1	1
chr2	10880001	11000000	A.1.2.2.1.1.1.1.2.1.2	0.787648970747562	.	10880001	11000000	#FF4848	1	0.875
chr2	11000001	11280000	A.1.2.2.2.2.2.2.1.1.1.1	0.721560130010834	.	11000001	11280000	#FF4848	1	0.875
chr2	11280001	11600000	A.1.1.2.1.2.2.1.1	0.920910075839653	.	11280001	11600000	#FF0000	1	1
chr2	11600001	11760000	A.2.1.1.1.2.2.2.1.1.1	0.678223185265439	.	11600001	11760000	#FF9191	1	0.75
chr2	11760001	11960000	A.2.1.1.1.1.2.1.1.1	0.704225352112676	.	11760001	11960000	#FF9191	1	0.75
chr2	11960001	12280000	A.1.1.2.1.2.2.1.2.2.1	0.917659804983749	.	11960001	12280000	#FF0000	1	1
chr2	12280001	12440000	A.1.2.2.2.2.1.2.2.1	0.728060671722644	.	12280001	12440000	#FF4848	1	0.875
chr2	12440001	12760000	A.1.2.1.2.1.2.2.2.2	0.806067172264355	.	12440001	12760000	#FF4848	1	0.875
chr2	12760001	12880000	A.2.2.1.2.2.2.1.2	0.507042253521127	.	12760001	12880000	#FFDADA	1	0.625
chr2	12880001	13160000	B.1.1.1.2.1.2.2.2.2.1	0.42795232936078	.	12880001	13160000	#DADAFF	1	0.5
chr2	13160001	13600000	B.2.2.1.2.2.2.1.1.1	0.0660888407367281	.	13160001	13600000	#0000FF	1	0.125
chr2	13600001	13720000	B.1.1.2.2.1.1.1.2.1	0.394366197183099	.	13600001	13720000	#DADAFF	1	0.5
chr2	13720001	14160000	B.2.2.1.2.2.2.1.1.2.2	0.0639219934994583	.	13720001	14160000	#0000FF	1	0.125
chr2	14160001	14360000	B.2.2.1.2.1.2.2.2.2	0.0747562296858072	.	14160001	14360000	#0000FF	1	0.125
chr2	14360001	14760000	B.2.1.2.1.2.1.2.2.2	0.203683640303359	.	14360001	14760000	#4848FF	1	0.25
chr2	14760001	15160000	B.2.1.1.1.1.2.1.1.2.2	0.289274106175515	.	14760001	15160000	#4848FF	1	0.25
chr2	15160001	15400000	A.2.2.1.2.2.2.2.1.1	0.505958829902492	.	15160001	15400000	#FFDADA	1	0.625
chr2	15400001	15760000	A.2.1.1.2.1.1.2.1.1	0.666305525460455	.	15400001	15760000	#FF9191	1	0.75
chr2	15760001	15960000	A.2.2.2.1.2.1.1.1.2	0.486457204767064	.	15760001	15960000	#FFDADA	1	0.625
chr2	15960001	16080000	B.1.1.2.1.2.2.2.1.1.2	0.400866738894908	.	15960001	16080000	#DADAFF	1	0.5
chr2	16080001	16240000	B.1.1.1.1.2.2.1	0.437703141928494	.	16080001	16240000	#DADAFF	1	0.5
chr2	16240001	16280000	B.1.1.2.1.1.2	0.407367280606717	.	16240001	16280000	#DADAFF	1	0.5
chr2	16320001	16360000	B.1.1.2.1.1.2	0.407367280606717	.	16320001	16360000	#DADAFF	1	0.5
chr2	16360001	16800000	B.1.2.1.2.2.2.1.2.1	0.33694474539545	.	16360001	16800000	#9191FF	1	0.375
chr2	16800001	16960000	B.1.1.2.2.1.1.1.2.2	0.393282773564464	.	16800001	16960000	#DADAFF	1	0.5
chr2	16960001	17360000	B.2.1.2.1.2.1.2.1.1	0.208017334777898	.	16960001	17360000	#4848FF	1	0.25
chr2	17360001	17680000	B.1.2.2.1.2.1.2.2.2	0.313109425785482	.	17360001	17680000	#9191FF	1	0.375
chr2	17680001	17880000	A.2.2.2.1.2.1.1.2.1	0.485373781148429	.	17680001	17880000	#FFDADA	1	0.625
chr2	17880001	18040000	A.2.1.1.1.1.2.2.1.1	0.699891657638137	.	17880001	18040000	#FF9191	1	0.75
chr2	18040001	18280000	B.1.1.2.1.2.2.2.2.1	0.398699891657638	.	18040001	18280000	#DADAFF	1	0.5
chr2	18280001	18560000	B.1.2.2.1.2.1.2.2.1.1	0.315276273022752	.	18280001	18560000	#9191FF	1	0.375
chr2	18560001	18760000	B.1.1.2.1.2.2.2.2.2	0.397616468039003	.	18560001	18760000	#DADAFF	1	0.5
chr2	18760001	19000000	B.2.1.1.1.2.2.1.2.2	0.271939328277356	.	18760001	19000000	#4848FF	1	0.25
chr2	19000001	19160000	B.1.2.2.1.2.1.1.2.2.2	0.318526543878657	.	19000001	19160000	#9191FF	1	0.375
chr2	19160001	19280000	B.1.2.2.1.2.1.1.1	0.321776814734561	.	19160001	19280000	#9191FF	1	0.375
chr2	19280001	19480000	B.1.2.1.2.2.2.2.2.2	0.331527627302275	.	19280001	19480000	#9191FF	1	0.375
chr2	19480001	19880000	B.1.1.2.2.1.1.1.1.1	0.396533044420368	.	19480001	19880000	#DADAFF	1	0.5
chr2	19880001	20080000	A.2.2.2.1.2.1.1.1.1.1	0.488624052004334	.	19880001	20080000	#FFDADA	1	0.625
chr2	20080001	20240000	A.1.2.1.2.1.2.2.2.1	0.80715059588299	.	20080001	20240000	#FF4848	1	0.875
chr2	20240001	20520000	A.1.2.1.1.1.2.1.1.2.1	0.859154929577465	.	20240001	20520000	#FF4848	1	0.875
chr2	20520001	20680000	A.1.2.1.1.1.2.2.1.2	0.850487540628386	.	20520001	20680000	#FF4848	1	0.875
chr2	20680001	20840000	A.1.2.1.1.1.2.1.1.2.2	0.85807150595883	.	20680001	20840000	#FF4848	1	0.875
chr2	20840001	21200000	A.2.1.1.2.1.1.2.1.2	0.66522210184182	.	20840001	21200000	#FF9191	1	0.75
chr2	21200001	21640000	B.1.2.1.2.2.2.1.2.2	0.335861321776815	.	21200001	21640000	#9191FF	1	0.375
chr2	21640001	21920000	B.2.2.2.1.1.2.1.2.1.2	0.0444203683640303	.	21640001	21920000	#0000FF	1	0.125
chr2	21920001	22200000	B.2.2.2.1.1.2.1.1.2	0.0465872156013001	.	21920001	22200000	#0000FF	1	0.125
chr2	22200001	22400000	B.2.2.2.1.1.2.1.2.1.1	0.0455037919826652	.	22200001	22400000	#0000FF	1	0.125
chr2	22400001	22720000	B.2.2.1.2.2.2.1.1.2.1	0.0650054171180932	.	22400001	22720000	#0000FF	1	0.125
chr2	22720001	23080000	B.2.2.1.2.2.2.1.2.1.2	0.0617551462621885	.	22720001	23080000	#0000FF	1	0.125
chr2	23080001	23520000	B.1.1.1.2.1.2.2.1	0.43011917659805	.	23080001	23520000	#DADAFF	1	0.5
chr2	23520001	24000000	A.1.2.1.1.1.2.2.2	0.849404117009751	.	23520001	24000000	#FF4848	1	0.875
chr2	24000001	24360000	A.1.1.1.1.2.2.2	0.993499458288191	.	24000001	24360000	#FF0000	1	1
chr2	24360001	24600000	A.1.1.1.2.1.1.2.1.2.2.1	0.985915492957746	.	24360001	24600000	#FF0000	1	1
chr2	24600001	24840000	A.1.1.2.1.1.1.1.1.2.1.2	0.946912242686891	.	24600001	24840000	#FF0000	1	1
chr2	24840001	25000000	A.1.2.1.2.2.2.1.1	0.794149512459372	.	24840001	25000000	#FF4848	1	0.875
chr2	25000001	25360000	A.1.1.1.2.2.1.1.1.1.2	0.968580715059588	.	25000001	25360000	#FF0000	1	1
chr2	25360001	25440000	A.2.1.1.2.2.1.2.1.2	0.640303358613218	.	25360001	25440000	#FF9191	1	0.75
chr2	25440001	25640000	A.1.1.2.1.1.1.1.2.1.2	0.943661971830986	.	25440001	25640000	#FF0000	1	1
chr2	25640001	25760000	A.1.2.1.1.1.1.2.2.1	0.864572047670639	.	25640001	25760000	#FF4848	1	0.875
chr2	25760001	26160000	A.1.1.2.1.1.1.1.2.1.1	0.944745395449621	.	25760001	26160000	#FF0000	1	1
chr2	26160001	26440000	A.1.1.2.2.2.1.1.1.1	0.889490790899242	.	26160001	26440000	#FF0000	1	1
chr2	26440001	26560000	A.2.1.1.1.2.1.1.1.1	0.693391115926327	.	26440001	26560000	#FF9191	1	0.75
chr2	26560001	26760000	A.1.2.1.2.2.2.2.1	0.791982665222102	.	26560001	26760000	#FF4848	1	0.875
chr2	26760001	27000000	A.2.1.1.2.2.1.2.1.1	0.641386782231853	.	26760001	27000000	#FF9191	1	0.75
chr2	27000001	27160000	A.2.1.1.1.2.1.1.2.2.2	0.689057421451788	.	27000001	27160000	#FF9191	1	0.75
chr2	27160001	27640000	A.1.1.2.1.1.1.1.1.1.1	0.950162513542795	.	27160001	27640000	#FF0000	1	1
chr2	27640001	27920000	A.1.2.1.2.2.2.1.2	0.793066088840737	.	27640001	27920000	#FF4848	1	0.875
chr2	27920001	28240000	A.1.2.1.2.2.1.2.1.1.1.1	0.799566630552546	.	27920001	28240000	#FF4848	1	0.875
chr2	28240001	28840000	A.1.1.2.2.2.2.2.1	0.876489707475623	.	28240001	28840000	#FF0000	1	1
chr2	28840001	29160000	A.1.1.2.2.2.1.1.2.1	0.886240520043337	.	28840001	29160000	#FF0000	1	1
chr2	29160001	29240000	A.2.1.1.1.2.2.1.1.2.2	0.681473456121343	.	29160001	29240000	#FF9191	1	0.75
chr2	29240001	29440000	A.1.1.2.2.2.1.1.1.2.2	0.887323943661972	.	29240001	29440000	#FF0000	1	1
chr2	29440001	29640000	A.2.1.1.1.2.2.2.1.1.2	0.677139761646804	.	29440001	29640000	#FF9191	1	0.75
chr2	29640001	29840000	A.2.2.2.1.2.2.2.1.1	0.475622968580715	.	29640001	29840000	#FFDADA	1	0.625
chr2	29840001	30160000	A.2.1.2.1.1.2.1.1.1	0.619718309859155	.	29840001	30160000	#FF9191	1	0.75
chr2	30160001	30360000	A.2.1.2.1.1.2.1.1.2	0.61863488624052	.	30160001	30360000	#FF9191	1	0.75
chr2	30360001	30720000	A.1.2.1.1.1.2.1.2.1.1	0.856988082340195	.	30360001	30720000	#FF4848	1	0.875
chr2	30720001	30880000	A.1.2.2.2.2.2.2.2.2	0.715059588299025	.	30720001	30880000	#FF4848	1	0.875
chr2	30880001	31160000	A.2.1.2.2.2.2.2.2	0.563380281690141	.	30880001	31160000	#FF9191	1	0.75
chr2	31160001	31400000	A.2.2.2.1.2.2.2.2.1	0.473456121343445	.	31160001	31400000	#FFDADA	1	0.625
chr2	31400001	31520000	A.2.2.2.1.2.2.2.1.2	0.47453954496208	.	31400001	31520000	#FFDADA	1	0.625
chr2	31520001	31920000	B.1.1.1.1.1.1.1.1.2	0.450704225352113	.	31520001	31920000	#DADAFF	1	0.5
chr2	31920001	32120000	A.2.1.2.1.2.2.1	0.607800650054171	.	31920001	32120000	#FF9191	1	0.75
chr2	32120001	32240000	A.1.2.1.1.1.1.2.1.2.2	0.865655471289274	.	32120001	32240000	#FF4848	1	0.875
chr2	32240001	32360000	A.1.2.2.2.2.2.2.1.1.1.2	0.720476706392199	.	32240001	32360000	#FF4848	1	0.875
chr2	32360001	32560000	A.1.1.2.1.2.2.2.2.2.1	0.913326110509209	.	32360001	32560000	#FF0000	1	1
chr2	32560001	32640000	A.1.2.2.2.2.2.1.2.2	0.722643553629469	.	32560001	32640000	#FF4848	1	0.875
chr2	32640001	32800000	A.1.2.1.1.1.2.1.2.2.1.1	0.854821235102925	.	32640001	32800000	#FF4848	1	0.875
chr2	32800001	33000000	A.1.2.2.1.2.1.1.2.1.1	0.768147345612134	.	32800001	33000000	#FF4848	1	0.875
chr2	33000001	33120000	A.2.1.2.2.1.2.1.1.2	0.589382448537378	.	33000001	33120000	#FF9191	1	0.75
chr2	33120001	33320000	A.2.1.2.2.1.2.1.1.1	0.590465872156013	.	33120001	33320000	#FF9191	1	0.75
chr2	33320001	33680000	A.2.1.1.1.1.2.2.2.2.2	0.694474539544962	.	33320001	33680000	#FF9191	1	0.75
chr2	33680001	33840000	A.1.2.2.1.2.1.1.2.1.2	0.767063921993499	.	33680001	33840000	#FF4848	1	0.875
chr2	33840001	34040000	B.1.1.1.2.1.2.2.2.2.2.2	0.42578548212351	.	33840001	34040000	#DADAFF	1	0.5
chr2	34040001	34200000	B.1.2.2.1.2.1.1.2.1	0.320693391115926	.	34040001	34200000	#9191FF	1	0.375
chr2	34200001	34400000	B.2.1.1.1.1.2.1.2.2.1	0.28385698808234	.	34200001	34400000	#4848FF	1	0.25
chr2	34400001	34800000	B.2.2.1.2.2.2.2.1.1.2	0.0585048754062839	.	34400001	34800000	#0000FF	1	0.125
chr2	34800001	35000000	B.2.2.1.2.1.2.1.1.2	0.0845070422535211	.	34800001	35000000	#0000FF	1	0.125
chr2	35000001	35400000	B.2.2.2.1.1.2.1.1.1	0.047670639219935	.	35000001	35400000	#0000FF	1	0.125
chr2	35400001	35520000	B.2.2.1.2.1.2.1.1.1	0.085590465872156	.	35400001	35520000	#0000FF	1	0.125
chr2	35520001	35760000	B.2.2.1.2.1.2.1.2.2	0.0790899241603467	.	35520001	35760000	#0000FF	1	0.125
chr2	35760001	36000000	B.2.2.1.2.1.2.1.2.1.2.2.2	0.0801733477789816	.	35760001	36000000	#0000FF	1	0.125
chr2	36000001	36240000	B.2.1.2.1.2.1.2.1.2.1	0.206933911159263	.	36000001	36240000	#4848FF	1	0.25
chr2	36240001	36440000	B.1.2.2.1.2.1.1.2.2.1	0.319609967497291	.	36240001	36440000	#9191FF	1	0.375
chr2	36440001	36600000	B.1.1.1.2.1.2.1.1	0.43228602383532	.	36440001	36600000	#DADAFF	1	0.5
chr2	36600001	36760000	A.2.2.1.2.2.2.2.1.2	0.504875406283857	.	36600001	36760000	#FFDADA	1	0.625
chr2	36760001	37000000	A.2.2.1.2.2.2.1.1	0.508125677139762	.	36760001	37000000	#FFDADA	1	0.625
chr2	37000001	37360000	A.1.1.1.2.2.2.1.2.2.1	0.95557963163597	.	37000001	37360000	#FF0000	1	1
chr2	37360001	37640000	A.1.1.1.2.1.1.2.1.2.2.2.1.1	0.984832069339112	.	37360001	37640000	#FF0000	1	1
chr2	37640001	37760000	A.1.2.2.2.2.2.1.2.1.2	0.723726977248104	.	37640001	37760000	#FF4848	1	0.875
chr2	37760001	37920000	A.1.1.2.1.1.1.1.2.2.1	0.942578548212351	.	37760001	37920000	#FF0000	1	1
chr2	37920001	38160000	A.1.2.2.1.1.1.1.1	0.789815817984832	.	37920001	38160000	#FF4848	1	0.875
chr2	38160001	38360000	A.1.2.1.2.2.1.2.1.1.1.2	0.798483206933911	.	38160001	38360000	#FF4848	1	0.875
chr2	38360001	38560000	A.1.2.2.1.1.1.2.1.1	0.785482123510293	.	38360001	38560000	#FF4848	1	0.875
chr2	38560001	38800000	A.1.2.1.1.1.1.2.1.2.1	0.866738894907909	.	38560001	38800000	#FF4848	1	0.875
chr2	38800001	39080000	A.1.1.2.2.2.1.2.2.1	0.882990249187432	.	38800001	39080000	#FF0000	1	1
chr2	39080001	39440000	A.1.1.2.1.2.2.1.2.1.1	0.919826652221018	.	39080001	39440000	#FF0000	1	1
chr2	39440001	39760000	A.1.1.2.1.2.2.1.2.2.2	0.916576381365114	.	39440001	39760000	#FF0000	1	1
chr2	39760001	40040000	A.2.1.1.1.1.2.2.2.2.1	0.695557963163597	.	39760001	40040000	#FF9191	1	0.75
chr2	40040001	40760000	B.2.1.2.1.2.1.1.1	0.210184182015168	.	40040001	40760000	#4848FF	1	0.25
chr2	40760001	41200000	B.2.2.1.2.2.2.1.2.1.1	0.0628385698808234	.	40760001	41200000	#0000FF	1	0.125
chr2	41200001	41440000	B.2.2.1.2.2.2.2.2.2	0.0552546045503792	.	41200001	41440000	#0000FF	1	0.125
chr2	41440001	41640000	B.2.2.1.2.1.2.1.2.1.2.1	0.0823401950162514	.	41440001	41640000	#0000FF	1	0.125
chr2	41640001	41920000	B.2.1.1.1.1.2.1.1.1	0.291440953412784	.	41640001	41920000	#4848FF	1	0.25
chr2	41920001	42080000	B.1.1.1.2.1.2.2.2.2.2.1	0.426868905742145	.	41920001	42080000	#DADAFF	1	0.5
chr2	42080001	42320000	A.2.1.1.2.1.1.2.2.2	0.66305525460455	.	42080001	42320000	#FF9191	1	0.75
chr2	42320001	42720000	A.1.1.1.2.2.2.1.2.2.2	0.954496208017335	.	42320001	42720000	#FF0000	1	1
chr2	42720001	43000000	A.1.1.1.2.2.2.1.1.1.1	0.959913326110509	.	42720001	43000000	#FF0000	1	1
chr2	43000001	43080000	A.1.2.2.2.2.2.1.2.1.1	0.724810400866739	.	43000001	43080000	#FF4848	1	0.875
chr2	43080001	43320000	A.1.2.1.1.1.1.1.2.1	0.871072589382449	.	43080001	43320000	#FF4848	1	0.875
chr2	43320001	43480000	A.1.1.2.2.2.1.2.2.2	0.881906825568797	.	43320001	43480000	#FF0000	1	1
chr2	43480001	43840000	A.1.1.1.1.2.2.1	0.994582881906826	.	43480001	43840000	#FF0000	1	1
chr2	43840001	44400000	A.1.1.1.2.2.1.2.1.2	0.962080173347779	.	43840001	44400000	#FF0000	1	1
chr2	44400001	44520000	A.2.1.1.1.2.2.1.2.1	0.680390032502709	.	44400001	44520000	#FF9191	1	0.75
chr2	44520001	44640000	A.2.1.1.1.2.1.1.1.2	0.692307692307692	.	44520001	44640000	#FF9191	1	0.75
chr2	44640001	45000000	A.1.2.1.1.1.2.1.2.1.2	0.85590465872156	.	44640001	45000000	#FF4848	1	0.875
chr2	45000001	45080000	A.2.2.1.1.2.1.1.1.1	0.546045503791983	.	45000001	45080000	#FFDADA	1	0.625
chr2	45080001	45280000	A.2.1.1.2.2.2.2.2.2	0.628385698808234	.	45080001	45280000	#FF9191	1	0.75
chr2	45280001	45400000	A.2.1.2.1.2.2.2.2.2	0.602383531960997	.	45280001	45400000	#FF9191	1	0.75
chr2	45400001	45600000	A.2.1.1.1.2.2.2.1.2	0.676056338028169	.	45400001	45600000	#FF9191	1	0.75
chr2	45600001	45840000	A.1.2.2.1.1.1.2.1.2	0.784398699891658	.	45600001	45840000	#FF4848	1	0.875
chr2	45840001	45920000	A.1.2.2.1.1.1.1.2.2	0.786565547128927	.	45840001	45920000	#FF4848	1	0.875
chr2	45920001	46200000	A.1.2.1.1.1.1.2.1.1.1	0.868905742145179	.	45920001	46200000	#FF4848	1	0.875
chr2	46200001	46400000	A.1.2.2.2.2.2.2.1.1.2.2	0.71830985915493	.	46200001	46400000	#FF4848	1	0.875
chr2	46400001	46520000	A.2.1.1.1.2.1.1.2.1	0.691224268689057	.	46400001	46520000	#FF9191	1	0.75
chr2	46520001	46720000	A.1.2.2.2.2.2.2.1.1.2.1	0.719393282773565	.	46520001	46720000	#FF4848	1	0.875
chr2	46720001	47160000	A.1.1.2.1.1.1.1.1.1.2	0.94907908992416	.	46720001	47160000	#FF0000	1	1
chr2	47160001	47560000	A.1.1.1.2.2.1.1.1.1.1	0.969664138678223	.	47160001	47560000	#FF0000	1	1
chr2	47560001	48040000	A.1.1.1.2.1.1.2.1.2.1	0.986998916576381	.	47560001	48040000	#FF0000	1	1
chr2	48040001	48400000	A.1.1.1.2.2.2.1.1.2	0.957746478873239	.	48040001	48400000	#FF0000	1	1
chr2	48400001	48760000	A.1.1.1.2.2.2.1.1.1.2	0.958829902491874	.	48400001	48760000	#FF0000	1	1
chr2	48760001	49000000	A.2.2.2.1.2.1.1.1.1.2	0.487540628385699	.	48760001	49000000	#FFDADA	1	0.625
chr2	49000001	49080000	B.1.2.1.2.1.1.1.1	0.356446370530878	.	49000001	49080000	#9191FF	1	0.375
chr2	49080001	49320000	B.1.2.2.1.2.1.2.1.1	0.317443120260022	.	49080001	49320000	#9191FF	1	0.375
chr2	49320001	49480000	B.2.1.1.1.1.2.1.2.1.2.1.1	0.287107258938245	.	49320001	49480000	#4848FF	1	0.25
chr2	49480001	49760000	B.2.1.2.1.2.2.2.1.1.1.2	0.19068255687974	.	49480001	49760000	#4848FF	1	0.25
chr2	49760001	49880000	B.2.1.1.1.2.2.2.1.2	0.269772481040087	.	49760001	49880000	#4848FF	1	0.25
chr2	49880001	50040000	B.2.1.2.1.2.2.2.1.2.2	0.187432286023835	.	49880001	50040000	#4848FF	1	0.25
chr2	50040001	50400000	B.2.2.1.2.1.1.2.2	0.0866738894907909	.	50040001	50400000	#0000FF	1	0.125
chr2	50400001	50720000	B.2.1.2.1.2.1.2.1.2.2	0.205850487540628	.	50400001	50720000	#4848FF	1	0.25
chr2	50720001	50960000	B.2.1.2.1.2.2.2.1.1.2	0.189599133261105	.	50720001	50960000	#4848FF	1	0.25
chr2	50960001	51440000	B.2.2.2.1.1.2.2.1	0.0422535211267606	.	50960001	51440000	#0000FF	1	0.125
chr2	51440001	51880000	B.2.2.2.2.1.2.1.2.2	0.00433369447453954	.	51440001	51880000	#0000FF	1	0.125
chr2	51880001	52000000	B.2.2.1.2.1.2.2.1	0.0780065005417118	.	51880001	52000000	#0000FF	1	0.125
chr2	52000001	52480000	B.2.2.2.2.1.2.2.2	0.00216684723726977	.	52000001	52480000	#0000FF	1	0.125
chr2	52480001	53160000	B.2.2.2.1.1.2.2.2.2	0.0400866738894908	.	52480001	53160000	#0000FF	1	0.125
chr2	53160001	53600000	B.2.1.2.1.2.2.2.2.2	0.185265438786566	.	53160001	53600000	#4848FF	1	0.25
chr2	53600001	53920000	B.1.1.2.2.1.1.1.1.2	0.395449620801733	.	53600001	53920000	#DADAFF	1	0.5
chr2	53920001	54120000	A.2.1.1.1.1.2.2.1.2.1	0.698808234019502	.	53920001	54120000	#FF9191	1	0.75
chr2	54120001	54280000	A.1.2.2.1.2.1.1.2.2.2.2	0.76273022751896	.	54120001	54280000	#FF4848	1	0.875
chr2	54280001	54360000	A.2.1.2.1.1.2.2	0.61646803900325	.	54280001	54360000	#FF9191	1	0.75
chr2	54360001	54720000	A.2.1.1.2.1.1.2.2.1	0.664138678223185	.	54360001	54720000	#FF9191	1	0.75
chr2	54720001	54880000	A.1.1.2.1.2.2.2.2.1	0.914409534127844	.	54720001	54880000	#FF0000	1	1
chr2	54880001	55160000	A.1.2.1.1.1.2.1.1.1.2	0.8602383531961	.	54880001	55160000	#FF4848	1	0.875
chr2	55160001	55320000	A.1.2.1.1.1.2.1.2.2.1.2	0.85373781148429	.	55160001	55320000	#FF4848	1	0.875
chr2	55320001	55440000	A.1.2.2.1.2.1.1.1.1	0.770314192849404	.	55320001	55440000	#FF4848	1	0.875
chr2	55440001	55640000	A.1.1.1.2.2.1.1.2.1	0.965330444203684	.	55440001	55640000	#FF0000	1	1
chr2	55640001	55920000	A.1.2.1.1.1.2.1.1.1.1	0.861321776814735	.	55640001	55920000	#FF4848	1	0.875
chr2	55920001	56400000	B.1.1.2.2.1.1.2	0.392199349945829	.	55920001	56400000	#DADAFF	1	0.5
chr2	56400001	56760000	B.2.1.2.1.2.1.2.2.1	0.204767063921994	.	56400001	56760000	#4848FF	1	0.25
chr2	56760001	56840000	B.2.1.2.1.2.2.1.1.2.1.2	0.199349945828819	.	56760001	56840000	#4848FF	1	0.25
chr2	56840001	56920000	B.2.1.2.1.2.2.1.1.1.2	0.201516793066089	.	56840001	56920000	#4848FF	1	0.25
chr2	56920001	57080000	B.2.2.1.2.1.1.1.1.1	0.09534127843987	.	56920001	57080000	#0000FF	1	0.125
chr2	57080001	57280000	B.2.2.1.2.1.1.2.1	0.0877573131094258	.	57080001	57280000	#0000FF	1	0.125
chr2	57280001	57360000	B.2.1.1.1.2.2.2.2.2	0.267605633802817	.	57280001	57360000	#4848FF	1	0.25
chr2	57360001	57920000	B.2.2.1.2.2.2.1.2.2	0.0606717226435536	.	57360001	57920000	#0000FF	1	0.125
chr2	57920001	58200000	A.2.2.1.2.2.2.2.2	0.503791982665222	.	57920001	58200000	#FFDADA	1	0.625
chr2	58200001	58480000	A.2.1.1.1.1.2.2.2.1	0.696641386782232	.	58200001	58480000	#FF9191	1	0.75
chr2	58480001	58840000	B.1.2.1.2.2.1.1.1	0.345612134344529	.	58480001	58840000	#9191FF	1	0.375
chr2	58840001	59160000	B.1.2.2.1.2.1.2.2.1.2	0.314192849404117	.	58840001	59160000	#9191FF	1	0.375
chr2	59160001	59520000	B.2.1.1.1.1.2.1.2.1.2.1.2	0.28602383531961	.	59160001	59520000	#4848FF	1	0.25
chr2	59520001	59840000	B.2.1.1.1.2.2.2.1.1	0.270855904658722	.	59520001	59840000	#4848FF	1	0.25
chr2	59840001	60520000	B.1.1.1.2.1.1.1.1	0.435536294691224	.	59840001	60520000	#DADAFF	1	0.5
chr2	60520001	60760000	A.1.2.1.1.1.2.2.1.1	0.851570964247021	.	60520001	60760000	#FF4848	1	0.875
chr2	60760001	60920000	A.2.1.1.2.2.2.1.2	0.635969664138678	.	60760001	60920000	#FF9191	1	0.75
chr2	60920001	61160000	A.1.1.2.1.1.1.1.1.2.1.1	0.947995666305525	.	60920001	61160000	#FF0000	1	1
chr2	61160001	61320000	A.1.2.1.1.1.1.1.1.1.2	0.873239436619718	.	61160001	61320000	#FF4848	1	0.875
chr2	61320001	61520000	A.1.2.1.1.1.1.1.1.1.1	0.874322860238353	.	61320001	61520000	#FF4848	1	0.875
chr2	61520001	61720000	A.1.1.2.2.2.1.1.1.2.1	0.888407367280607	.	61520001	61720000	#FF0000	1	1
chr2	61720001	62120000	A.1.1.1.2.1.1.2.1.2.2.2.1.2	0.983748645720477	.	61720001	62120000	#FF0000	1	1
chr2	62120001	62240000	A.2.1.1.1.2.2.1.1.1	0.683640303358613	.	62120001	62240000	#FF9191	1	0.75
chr2	62240001	62440000	A.1.1.2.1.2.2.2.2.2.2.1	0.912242686890574	.	62240001	62440000	#FF0000	1	1
chr2	62440001	62680000	A.1.1.2.2.2.1.2.1	0.884073672806067	.	62440001	62680000	#FF0000	1	1
chr2	62680001	62840000	A.2.1.2.2.1.1.1.2.2	0.595882990249187	.	62680001	62840000	#FF9191	1	0.75
chr2	62840001	63040000	A.2.1.2.2.2.2.2.1.1.1	0.56771397616468	.	62840001	63040000	#FF9191	1	0.75
chr2	63040001	63320000	A.2.2.1.1.1.1.1.2.2.1	0.559046587215601	.	63040001	63320000	#FFDADA	1	0.625
chr2	63320001	63600000	B.1.2.1.2.2.1.2.1	0.341278439869989	.	63320001	63600000	#9191FF	1	0.375
chr2	63600001	63800000	A.2.2.2.2.2.1.1.1.1	0.465872156013001	.	63600001	63800000	#FFDADA	1	0.625
chr2	63800001	64040000	A.2.2.1.1.1.1.1.1.1	0.562296858071506	.	63800001	64040000	#FFDADA	1	0.625
chr2	64040001	64200000	A.1.2.2.2.2.1.2.1	0.729144095341278	.	64040001	64200000	#FF4848	1	0.875
chr2	64200001	64520000	A.1.1.2.1.2.2.2.2.2.2.2	0.911159263271939	.	64200001	64520000	#FF0000	1	1
chr2	64520001	64840000	A.1.1.2.1.2.2.2.1	0.915492957746479	.	64520001	64840000	#FF0000	1	1
chr2	64840001	65040000	A.1.1.1.2.1.1.2.1.2.2.2.2	0.982665222101842	.	64840001	65040000	#FF0000	1	1
chr2	65040001	65280000	A.1.1.2.1.1.1.1.1.2.2	0.945828819068256	.	65040001	65280000	#FF0000	1	1
chr2	65280001	65440000	A.1.2.1.2.2.1.1.1.2.2	0.802816901408451	.	65280001	65440000	#FF4848	1	0.875
chr2	65440001	65840000	A.1.1.2.1.2.2.1.2.1.2	0.918743228602384	.	65440001	65840000	#FF0000	1	1
chr2	65840001	66320000	B.1.1.1.2.1.1.2	0.433369447453955	.	65840001	66320000	#DADAFF	1	0.5
chr2	66320001	66520000	B.2.1.1.1.1.2.1.2.1.1	0.28819068255688	.	66320001	66520000	#4848FF	1	0.25
chr2	66520001	66760000	B.1.2.2.1.2.1.2.1.2	0.316359696641387	.	66520001	66760000	#9191FF	1	0.375
chr2	66760001	67400000	B.2.1.2.1.2.1.1.2	0.209100758396533	.	66760001	67400000	#4848FF	1	0.25
chr2	67400001	67640000	B.1.2.1.2.2.1.2.2.1	0.340195016251354	.	67400001	67640000	#9191FF	1	0.375
chr2	67640001	67840000	B.1.2.1.2.2.1.2.2.2	0.339111592632719	.	67640001	67840000	#9191FF	1	0.375
chr2	67840001	68280000	B.1.1.1.2.1.1.1.2	0.434452871072589	.	67840001	68280000	#DADAFF	1	0.5
chr2	68280001	68720000	A.1.1.1.2.2.2.1.2.1	0.956663055254605	.	68280001	68720000	#FF0000	1	1
chr2	68720001	68880000	A.2.2.1.2.1.2.2.1.1.1.1	0.524377031419285	.	68720001	68880000	#FFDADA	1	0.625
chr2	68880001	69160000	A.1.2.1.1.2.2.2.2.2	0.826652221018418	.	68880001	69160000	#FF4848	1	0.875
chr2	69160001	69520000	A.2.1.2.2.2.1.1.1.2	0.579631635969664	.	69160001	69520000	#FF9191	1	0.75
chr2	69520001	69880000	A.1.1.2.1.1.1.1.2.2.2	0.941495124593716	.	69520001	69880000	#FF0000	1	1
chr2	69880001	70520000	A.1.1.1.1.1.2.1	0.998916576381365	.	69880001	70520000	#FF0000	1	1
chr2	70520001	70760000	A.2.1.1.1.2.2.2.2	0.674972914409534	.	70520001	70760000	#FF9191	1	0.75
chr2	70760001	70880000	A.2.2.1.2.1.2.2.1.2	0.520043336944745	.	70760001	70880000	#FFDADA	1	0.625
chr2	70880001	71200000	A.2.1.1.2.2.2.2.2.1	0.629469122426869	.	70880001	71200000	#FF9191	1	0.75
chr2	71200001	71360000	A.1.2.2.2.2.1.1.2.1	0.731310942578548	.	71200001	71360000	#FF4848	1	0.875
chr2	71360001	71680000	A.1.2.2.1.2.2.1.2.1.1.2	0.757313109425785	.	71360001	71680000	#FF4848	1	0.875
chr2	71680001	72000000	A.2.2.2.2.2.1.1.1.2	0.464788732394366	.	71680001	72000000	#FFDADA	1	0.625
chr2	72000001	72200000	B.1.1.2.2.2.1.1.2.1	0.384615384615385	.	72000001	72200000	#DADAFF	1	0.5
chr2	72200001	72440000	B.1.1.2.2.2.1.1.1	0.385698808234019	.	72200001	72440000	#DADAFF	1	0.5
chr2	72440001	72560000	B.1.2.1.2.2.2.2.2.1	0.33261105092091	.	72440001	72560000	#9191FF	1	0.375
chr2	72560001	72720000	B.2.1.2.1.2.2.1.1.1.1	0.202600216684724	.	72560001	72720000	#4848FF	1	0.25
chr2	72720001	73040000	B.1.1.2.2.2.1.2	0.382448537378115	.	72720001	73040000	#DADAFF	1	0.5
chr2	73040001	73280000	A.2.1.2.2.2.2.2.1.2.2	0.564463705308776	.	73040001	73280000	#FF9191	1	0.75
chr2	73280001	73400000	A.2.1.2.2.2.2.2.1.2.1	0.565547128927411	.	73280001	73400000	#FF9191	1	0.75
chr2	73400001	73680000	A.1.2.1.1.1.2.1.2.2.2	0.852654387865656	.	73400001	73680000	#FF4848	1	0.875
chr2	73680001	73960000	A.1.1.2.2.2.2.2.2	0.875406283856988	.	73680001	73960000	#FF0000	1	1
chr2	73960001	74120000	A.1.2.2.1.2.1.1.1.2	0.769230769230769	.	73960001	74120000	#FF4848	1	0.875
chr2	74120001	74880000	A.1.1.1.1.1.1	1	.	74120001	74880000	#FF0000	1	1
chr2	74880001	75120000	A.1.2.1.2.2.1.2.1.2	0.796316359696641	.	74880001	75120000	#FF4848	1	0.875
chr2	75120001	75200000	A.2.1.1.2.2.2.1.1	0.637053087757313	.	75120001	75200000	#FF9191	1	0.75
chr2	75200001	75280000	A.2.1.2.2.2.2.1.2.1.1.2	0.573131094257855	.	75200001	75280000	#FF9191	1	0.75
chr2	75280001	75440000	A.2.2.2.1.1.2.1.1.2	0.495124593716143	.	75280001	75440000	#FFDADA	1	0.625
chr2	75440001	75560000	A.2.2.2.1.1.1.2.1.1	0.500541711809317	.	75440001	75560000	#FFDADA	1	0.625
chr2	75560001	75720000	A.2.2.1.1.1.1.1.1.2	0.561213434452871	.	75560001	75720000	#FFDADA	1	0.625
chr2	75720001	75920000	A.2.2.1.1.1.1.1.2.2.2	0.557963163596966	.	75720001	75920000	#FFDADA	1	0.625
chr2	75920001	76120000	B.1.2.1.2.2.1.1.2.2	0.342361863488624	.	75920001	76120000	#9191FF	1	0.375
chr2	76120001	76560000	B.2.2.1.2.2.1.2.1.1	0.0725893824485374	.	76120001	76560000	#0000FF	1	0.125
chr2	76560001	76680000	B.2.1.2.1.2.2.1.2.2.1.1	0.19501625135428	.	76560001	76680000	#4848FF	1	0.25
chr2	76680001	76840000	B.2.2.1.2.1.1.1.1.2	0.0942578548212351	.	76680001	76840000	#0000FF	1	0.125
chr2	76840001	77040000	B.2.2.1.2.2.1.2.1.2.2	0.0704225352112676	.	76840001	77040000	#0000FF	1	0.125
chr2	77040001	77480000	B.2.2.2.1.1.1.2.2	0.0487540628385699	.	77040001	77480000	#0000FF	1	0.125
chr2	77480001	77560000	B.2.1.2.1.1.1.2.2.2	0.222101841820152	.	77480001	77560000	#4848FF	1	0.25
chr2	77560001	77800000	B.2.2.1.2.2.1.2.1.2.1	0.0715059588299025	.	77560001	77800000	#0000FF	1	0.125
chr2	77800001	77960000	B.2.1.2.1.1.1.2.2.1	0.223185265438787	.	77800001	77960000	#4848FF	1	0.25
chr2	77960001	78080000	B.2.1.1.1.2.1.2.2	0.275189599133261	.	77960001	78080000	#4848FF	1	0.25
chr2	78080001	78280000	B.2.1.2.1.2.2.1.2.1.2	0.196099674972914	.	78080001	78280000	#4848FF	1	0.25
chr2	78280001	78400000	B.2.1.2.1.2.2.1.2.1.1	0.197183098591549	.	78280001	78400000	#4848FF	1	0.25
chr2	78400001	78480000	B.2.1.2.1.2.2.1.2.2.1.2	0.193932827735645	.	78400001	78480000	#4848FF	1	0.25
chr2	78480001	78600000	B.2.1.2.1.2.2.1.1.2.2	0.198266522210184	.	78480001	78600000	#4848FF	1	0.25
chr2	78600001	78680000	B.2.1.2.1.2.2.1.1.2.1.1	0.200433369447454	.	78600001	78680000	#4848FF	1	0.25
chr2	78680001	78880000	B.2.1.2.1.2.2.1.2.2.2	0.19284940411701	.	78680001	78880000	#4848FF	1	0.25
chr2	78880001	79320000	B.2.2.1.2.2.2.2.1.2	0.057421451787649	.	78880001	79320000	#0000FF	1	0.125
chr2	79320001	79480000	B.2.1.2.1.2.2.2.1.1.1.1	0.191765980498375	.	79320001	79480000	#4848FF	1	0.25
chr2	79480001	79720000	B.2.2.1.2.2.2.2.1.1.1	0.0595882990249187	.	79480001	79720000	#0000FF	1	0.125
chr2	79720001	80160000	B.2.2.2.1.1.1.1.2	0.0520043336944745	.	79720001	80160000	#0000FF	1	0.125
chr2	80160001	80480000	B.2.1.1.1.1.2.1.2.1.2.2	0.284940411700975	.	80160001	80480000	#4848FF	1	0.25
chr2	80480001	80800000	B.2.1.2.1.2.2.2.2.1	0.1863488624052	.	80480001	80800000	#4848FF	1	0.25
chr2	80800001	80960000	B.2.2.1.2.1.1.1.2.2.2.2	0.0888407367280607	.	80800001	80960000	#0000FF	1	0.125
chr2	80960001	81240000	B.2.2.1.2.1.1.1.2.2.2.1	0.0899241603466956	.	80960001	81240000	#0000FF	1	0.125
chr2	81240001	81440000	B.2.2.2.1.1.1.2.1.2	0.0498374864572048	.	81240001	81440000	#0000FF	1	0.125
chr2	81440001	81600000	B.2.2.1.2.2.1.2.2.2	0.0671722643553629	.	81440001	81600000	#0000FF	1	0.125
chr2	81600001	81960000	B.2.2.2.1.1.1.1.1.1	0.0541711809317443	.	81600001	81960000	#0000FF	1	0.125
chr2	81960001	82160000	B.2.2.1.2.1.1.1.2.2.1.1	0.0920910075839653	.	81960001	82160000	#0000FF	1	0.125
chr2	82160001	82480000	B.2.2.2.1.1.1.1.1.2	0.0530877573131094	.	82160001	82480000	#0000FF	1	0.125
chr2	82480001	82680000	B.2.2.1.2.1.1.1.2.2.1.2	0.0910075839653304	.	82480001	82680000	#0000FF	1	0.125
chr2	82680001	82840000	B.2.2.1.2.1.1.1.2.1	0.0931744312026002	.	82680001	82840000	#0000FF	1	0.125
chr2	82840001	83360000	B.2.2.2.2.1.2.1.2.1	0.00541711809317443	.	82840001	83360000	#0000FF	1	0.125
chr2	83360001	83720000	B.2.2.2.2.1.2.1.1	0.00650054171180932	.	83360001	83720000	#0000FF	1	0.125
chr2	83720001	84080000	B.2.2.2.1.1.1.2.1.1	0.0509209100758397	.	83720001	84080000	#0000FF	1	0.125
chr2	84080001	84160000	B.2.1.1.1.2.1.1.2	0.277356446370531	.	84080001	84160000	#4848FF	1	0.25
chr2	84160001	84360000	B.2.1.1.1.2.2.1.2.1	0.273022751895991	.	84160001	84360000	#4848FF	1	0.25
chr2	84360001	84640000	B.1.2.1.2.2.1.1.2.1.1	0.344528710725894	.	84360001	84640000	#9191FF	1	0.375
chr2	84640001	85120000	A.2.1.2.2.2.1.2.1	0.577464788732394	.	84640001	85120000	#FF9191	1	0.75
chr2	85120001	85280000	A.1.1.2.2.2.2.1.1	0.880823401950163	.	85120001	85280000	#FF0000	1	1
chr2	85280001	85520000	A.2.1.1.1.1.2.1.2.2	0.700975081256771	.	85280001	85520000	#FF9191	1	0.75
chr2	85520001	85720000	A.1.2.1.2.2.1.1.1.2.1	0.803900325027086	.	85520001	85720000	#FF4848	1	0.875
chr2	85720001	85960000	A.1.1.1.2.2.1.1.2.2	0.964247020585049	.	85720001	85960000	#FF0000	1	1
chr2	85960001	86080000	A.2.1.1.1.2.2.1.1.2.1	0.682556879739978	.	85960001	86080000	#FF9191	1	0.75
chr2	86080001	86480000	A.1.1.1.2.1.1.2.1.1	0.988082340195016	.	86080001	86480000	#FF0000	1	1
chr2	86480001	86720000	A.1.1.2.2.2.2.1.2.2	0.877573131094258	.	86480001	86720000	#FF0000	1	1
chr2	86720001	86840000	A.2.1.1.1.2.2.1.2.2	0.679306608884074	.	86720001	86840000	#FF9191	1	0.75
chr2	86840001	87040000	A.1.2.2.1.2.1.1.2.2.2.1	0.763813651137595	.	86840001	87040000	#FF4848	1	0.875
chr2	87040001	87160000	A.2.2.1.2.1.2.2.1.1.2.2	0.52112676056338	.	87040001	87160000	#FFDADA	1	0.625
chr2	87280001	87360000	A.2.2.1.2.1.2.2.1.1.2.2	0.52112676056338	.	87280001	87360000	#FFDADA	1	0.625
chr2	87440001	87480000	A.2.2.1.2.1.2.2.1.1.2.2	0.52112676056338	.	87440001	87480000	#FFDADA	1	0.625
chr2	87480001	87520000	B.1.1.1.1.2.2.2	0.436619718309859	.	87480001	87520000	#DADAFF	1	0.5
chr2	87560001	87600000	B.1.1.1.1.2.2.2	0.436619718309859	.	87560001	87600000	#DADAFF	1	0.5
chr2	87760001	87840000	B.1.1.1.1.2.2.2	0.436619718309859	.	87760001	87840000	#DADAFF	1	0.5
chr2	87840001	87880000	B.1.1.1.1.2.1.2.1	0.439869989165764	.	87840001	87880000	#DADAFF	1	0.5
chr2	87920001	88000000	B.1.1.1.1.2.1.2.1	0.439869989165764	.	87920001	88000000	#DADAFF	1	0.5
chr2	88160001	88840000	A.2.1.2.2.2.1.2.2	0.576381365113759	.	88160001	88840000	#FF9191	1	0.75
chr2	88840001	89000000	A.1.2.2.1.2.2.1.2.1.1.1	0.75839653304442	.	88840001	89000000	#FF4848	1	0.875
chr2	89000001	89200000	A.2.1.2.2.2.2.2.1.1.2	0.566630552546046	.	89000001	89200000	#FF9191	1	0.75
chr2	89520001	89560000	A.2.1.2.2.2.2.2.1.1.2	0.566630552546046	.	89520001	89560000	#FF9191	1	0.75
chr2	89880001	90160000	B.1.2.1.2.1.1.1.2	0.355362946912243	.	89880001	90160000	#9191FF	1	0.375
chr2	90200001	90280000	B.1.2.1.2.1.2.2.2	0.346695557963164	.	90200001	90280000	#9191FF	1	0.375
chr2	90400001	90480000	B.1.2.2.1.2.2.2	0.310942578548212	.	90400001	90480000	#9191FF	1	0.375
chr2	91640001	91720000	B.1.2.2.1.2.2.2	0.310942578548212	.	91640001	91720000	#9191FF	1	0.375
chr2	91760001	92000000	B.1.2.1.2.2.1.1.2.1.2	0.343445287107259	.	91760001	92000000	#9191FF	1	0.375
chr2	92040001	92200000	B.2.1.1.1.2.1.1.1	0.278439869989166	.	92040001	92200000	#4848FF	1	0.25
chr2	95360001	95600000	B.1.2.1.2.1.2.1.1.2.1	0.351029252437703	.	95360001	95600000	#9191FF	1	0.375
chr2	95600001	95960000	A.2.1.1.1.1.1.2.2.1	0.706392199349946	.	95600001	95960000	#FF9191	1	0.75
chr2	96000001	96040000	A.2.1.1.1.1.1.2.2.1	0.706392199349946	.	96000001	96040000	#FF9191	1	0.75
chr2	96040001	96080000	A.2.2.2.2.1.2	0.466955579631636	.	96040001	96080000	#FFDADA	1	0.625
chr2	96120001	96160000	A.2.2.2.2.1.2	0.466955579631636	.	96120001	96160000	#FFDADA	1	0.625
chr2	96160001	96280000	A.1.2.2.1.2.2.1.2.1.2	0.756229685807151	.	96160001	96280000	#FF4848	1	0.875
chr2	96320001	96520000	A.1.2.2.1.2.2.1.2.1.2	0.756229685807151	.	96320001	96520000	#FF4848	1	0.875
chr2	96520001	96680000	A.1.1.1.1.2.1.2	0.99566630552546	.	96520001	96680000	#FF0000	1	1
chr2	96720001	97280000	A.1.1.1.1.2.1.2	0.99566630552546	.	96720001	97280000	#FF0000	1	1
chr2	97280001	97520000	A.1.1.2.1.1.1.2.2.1	0.938244853737812	.	97280001	97520000	#FF0000	1	1
chr2	97560001	97720000	A.1.1.2.1.1.1.2.2.1	0.938244853737812	.	97560001	97720000	#FF0000	1	1
chr2	97720001	97840000	A.2.1.1.2.2.2.2.1.2	0.630552546045504	.	97720001	97840000	#FF9191	1	0.75
chr2	97840001	97880000	A.1.1.1.2.1.1.2.2	0.981581798483207	.	97840001	97880000	#FF0000	1	1
chr2	98000001	98040000	A.1.1.1.2.1.1.2.2	0.981581798483207	.	98000001	98040000	#FF0000	1	1
chr2	98120001	98200000	A.1.1.1.2.1.1.2.2	0.981581798483207	.	98120001	98200000	#FF0000	1	1
chr2	98240001	98640000	A.1.1.1.2.1.1.2.2	0.981581798483207	.	98240001	98640000	#FF0000	1	1
chr2	98640001	99040000	A.1.2.1.2.2.1.2.2	0.795232936078006	.	98640001	99040000	#FF4848	1	0.875
chr2	99040001	99200000	A.1.2.1.2.2.1.1.1.1	0.804983748645721	.	99040001	99200000	#FF4848	1	0.875
chr2	99200001	99480000	A.1.2.2.1.1.2.1.2.1.2	0.778981581798483	.	99200001	99480000	#FF4848	1	0.875
chr2	99480001	99680000	A.2.1.1.2.2.2.2.1.1.2.1	0.633802816901408	.	99480001	99680000	#FF9191	1	0.75
chr2	99680001	99840000	A.1.2.1.2.1.2.1.1.1.2	0.814734561213434	.	99680001	99840000	#FF4848	1	0.875
chr2	99840001	100120000	A.1.1.2.2.2.2.1.2.1.1	0.879739978331528	.	99840001	100120000	#FF0000	1	1
chr2	100160001	100600000	A.2.2.1.2.1.2.1.2.1	0.526543878656555	.	100160001	100600000	#FFDADA	1	0.625
chr2	100600001	100960000	A.2.2.2.1.1.2.2.1	0.490790899241603	.	100600001	100960000	#FFDADA	1	0.625
chr2	100960001	101040000	A.2.2.2.1.1.1.1.2	0.501625135427952	.	100960001	101040000	#FFDADA	1	0.625
chr2	101040001	101240000	A.2.1.1.2.2.2.2.1.1.2.2.1	0.632719393282774	.	101040001	101240000	#FF9191	1	0.75
chr2	101240001	101520000	A.2.2.1.2.1.2.1.1.2.1.1	0.529794149512459	.	101240001	101520000	#FFDADA	1	0.625
chr2	101520001	101960000	A.1.2.2.1.2.2.1.2.2.2	0.754062838569881	.	101520001	101960000	#FF4848	1	0.875
chr2	101960001	102400000	A.2.1.1.2.1.1.1.2.2.2.1	0.668472372697725	.	101960001	102400000	#FF9191	1	0.75
chr2	102400001	102680000	A.2.2.1.2.1.2.1.1.2.2	0.52762730227519	.	102400001	102680000	#FFDADA	1	0.625
chr2	102680001	103080000	A.2.1.1.2.1.1.1.2.1	0.670639219934995	.	102680001	103080000	#FF9191	1	0.75
chr2	103080001	103440000	A.2.2.2.1.1.2.1.2.2	0.491874322860238	.	103080001	103440000	#FFDADA	1	0.625
chr2	103440001	103600000	B.1.2.2.1.1.2.1.2	0.325027085590466	.	103440001	103600000	#9191FF	1	0.375
chr2	103600001	103800000	B.2.1.2.1.1.1.1.1.1.2	0.230769230769231	.	103600001	103800000	#4848FF	1	0.25
chr2	103800001	103880000	B.2.1.2.1.1.1.2.1.2.1.2	0.225352112676056	.	103800001	103880000	#4848FF	1	0.25
chr2	103880001	104080000	B.2.2.1.2.2.1.2.2.1.1	0.0693391115926327	.	103880001	104080000	#0000FF	1	0.125
chr2	104080001	104240000	B.2.2.1.2.2.1.2.2.1.2	0.0682556879739978	.	104080001	104240000	#0000FF	1	0.125
chr2	104240001	104480000	B.2.2.2.1.2.1.2.1.1.1.1	0.0303358613217768	.	104240001	104480000	#0000FF	1	0.125
chr2	104480001	104760000	B.2.2.2.1.2.1.2.2.1.1	0.0260021668472373	.	104480001	104760000	#0000FF	1	0.125
chr2	104760001	104960000	B.2.2.1.1.1.2.1.1.2.1.2	0.121343445287107	.	104760001	104960000	#0000FF	1	0.125
chr2	104960001	105400000	B.2.1.1.1.1.2.2.2.2	0.279523293607801	.	104960001	105400000	#4848FF	1	0.25
chr2	105400001	105640000	B.1.1.1.2.2.1.1.2	0.421451787648971	.	105400001	105640000	#DADAFF	1	0.5
chr2	105640001	105880000	A.2.1.2.2.2.2.1.1	0.575297941495125	.	105640001	105880000	#FF9191	1	0.75
chr2	105880001	106040000	A.2.1.1.2.1.1.1.1.1.2	0.672806067172264	.	105880001	106040000	#FF9191	1	0.75
chr2	106040001	106120000	A.2.2.2.2.2.1.2.1	0.462621885157096	.	106040001	106120000	#FFDADA	1	0.625
chr2	106120001	106320000	A.2.1.2.2.2.2.1.2.1.2.2.1	0.570964247020585	.	106120001	106320000	#FF9191	1	0.75
chr2	106320001	106560000	A.1.2.1.1.2.2.1.2	0.830985915492958	.	106320001	106560000	#FF4848	1	0.875
chr2	106560001	106920000	A.2.1.2.2.2.1.1.1.1.2	0.580715059588299	.	106560001	106920000	#FF9191	1	0.75
chr2	106920001	107000000	B.1.1.1.2.2.1.1.1.2.1	0.423618634886241	.	106920001	107000000	#DADAFF	1	0.5
chr2	107080001	107200000	B.1.1.1.2.2.1.1.1.2.1	0.423618634886241	.	107080001	107200000	#DADAFF	1	0.5
chr2	107200001	107600000	B.2.1.2.1.1.2.2.2.2	0.211267605633803	.	107200001	107600000	#4848FF	1	0.25
chr2	107600001	107880000	B.2.1.2.1.1.2.2.2.1	0.212351029252438	.	107600001	107880000	#4848FF	1	0.25
chr2	107880001	108280000	B.2.2.2.1.2.1.2.2.2	0.0238353196099675	.	107880001	108280000	#0000FF	1	0.125
chr2	108280001	108440000	B.2.1.2.1.1.2.1.1.2.2	0.216684723726977	.	108280001	108440000	#4848FF	1	0.25
chr2	108520001	108960000	B.1.2.2.1.1.1.2	0.327193932827736	.	108520001	108960000	#9191FF	1	0.375
chr2	108960001	109040000	A.2.2.2.1.1.1.2.2.2	0.497291440953413	.	108960001	109040000	#FFDADA	1	0.625
chr2	109040001	109240000	A.1.2.2.2.2.1.1.2.2	0.730227518959913	.	109040001	109240000	#FF4848	1	0.875
chr2	109240001	109440000	A.1.2.2.1.2.2.1.2.2.1	0.755146262188516	.	109240001	109440000	#FF4848	1	0.875
chr2	109440001	110040000	A.2.1.1.2.1.1.1.2.2.1	0.66955579631636	.	109440001	110040000	#FF9191	1	0.75
chr2	110040001	110120000	A.2.2.2.1.1.2.1.1.1	0.496208017334778	.	110040001	110120000	#FFDADA	1	0.625
chr2	110240001	110320000	A.2.2.2.1.1.2.1.1.1	0.496208017334778	.	110240001	110320000	#FFDADA	1	0.625
chr2	110320001	110520000	A.2.2.1.2.1.2.1.1.2.1.2	0.528710725893825	.	110320001	110520000	#FFDADA	1	0.625
chr2	110840001	111000000	A.2.2.2.1.1.1.1.1	0.502708559046587	.	110840001	111000000	#FFDADA	1	0.625
chr2	111360001	111560000	A.1.2.1.2.2.1.2.1.1.2	0.797399783315276	.	111360001	111560000	#FF4848	1	0.875
chr2	111560001	112040000	A.1.1.2.1.2.1.1.2	0.928494041170097	.	111560001	112040000	#FF0000	1	1
chr2	112080001	112200000	A.2.2.1.2.1.2.2.1.1.2.1	0.522210184182015	.	112080001	112200000	#FFDADA	1	0.625
chr2	112200001	112240000	A.2.1.1.2.2.2.2.1.1.1	0.634886240520043	.	112200001	112240000	#FF9191	1	0.75
chr2	112280001	112480000	A.2.1.1.2.2.2.2.1.1.1	0.634886240520043	.	112280001	112480000	#FF9191	1	0.75
chr2	112480001	112560000	A.1.2.1.1.1.1.1.1.2	0.872156013001083	.	112480001	112560000	#FF4848	1	0.875
chr2	112600001	112880000	A.1.2.1.1.1.1.1.1.2	0.872156013001083	.	112600001	112880000	#FF4848	1	0.875
chr2	112880001	113040000	A.1.2.1.2.2.1.1.2.1	0.801733477789816	.	112880001	113040000	#FF4848	1	0.875
chr2	113040001	113120000	A.1.2.2.2.2.1.1.1.2	0.732394366197183	.	113040001	113120000	#FF4848	1	0.875
chr2	113160001	113200000	A.1.2.2.2.2.1.1.1.2	0.732394366197183	.	113160001	113200000	#FF4848	1	0.875
chr2	113200001	113480000	A.1.1.1.2.2.1.2.1.1	0.963163596966414	.	113200001	113480000	#FF0000	1	1
chr2	113480001	113720000	A.1.1.2.1.1.1.2.2.2	0.937161430119177	.	113480001	113720000	#FF0000	1	1
chr2	113720001	114000000	A.1.1.2.2.2.2.1.2.1.2	0.878656554712893	.	113720001	114000000	#FF0000	1	1
chr2	114000001	114240000	A.1.2.1.2.2.1.1.2.2	0.800650054171181	.	114000001	114240000	#FF4848	1	0.875
chr2	114360001	114760000	A.1.1.2.1.2.1.2.2.1	0.924160346695558	.	114360001	114760000	#FF0000	1	1
chr2	114760001	115000000	A.2.2.2.2.2.1.1.2	0.463705308775731	.	114760001	115000000	#FFDADA	1	0.625
chr2	115000001	115200000	B.2.1.1.1.1.1.2.2	0.292524377031419	.	115000001	115200000	#4848FF	1	0.25
chr2	115200001	115400000	B.1.2.2.1.1.2.2.2	0.322860238353196	.	115200001	115400000	#9191FF	1	0.375
chr2	115400001	115560000	B.2.1.1.1.1.1.2.1	0.293607800650054	.	115400001	115560000	#4848FF	1	0.25
chr2	115560001	115680000	B.2.1.2.1.1.1.2.1.2.2	0.224268689057421	.	115560001	115680000	#4848FF	1	0.25
chr2	115680001	115840000	B.2.2.1.1.1.2.1.1.2.1.1	0.122426868905742	.	115680001	115840000	#0000FF	1	0.125
chr2	115840001	115960000	B.2.2.1.1.1.2.1.1.2.2	0.120260021668472	.	115840001	115960000	#0000FF	1	0.125
chr2	115960001	116480000	B.2.2.2.2.2	0.00108342361863489	.	115960001	116480000	#0000FF	1	0.125
chr2	116480001	116680000	B.2.2.2.2.1.1.1.2.1	0.00975081256771398	.	116480001	116680000	#0000FF	1	0.125
chr2	116680001	116880000	B.2.2.2.1.2.1.1.1.1.1.1.2	0.037919826652221	.	116680001	116880000	#0000FF	1	0.125
chr2	116880001	117000000	B.2.1.2.1.1.2.1.2.1	0.215601300108342	.	116880001	117000000	#4848FF	1	0.25
chr2	117000001	117200000	B.2.2.2.1.2.1.1.1.1.1.1.1	0.0390032502708559	.	117000001	117200000	#0000FF	1	0.125
chr2	117200001	117320000	B.2.2.2.1.2.1.1.1.1.1.2	0.0368364030335861	.	117200001	117320000	#0000FF	1	0.125
chr2	117320001	117800000	B.2.2.2.1.2.1.2.1.2	0.0270855904658722	.	117320001	117800000	#0000FF	1	0.125
chr2	117800001	118080000	B.2.2.2.1.2.1.2.2.1.2	0.0249187432286024	.	117800001	118080000	#0000FF	1	0.125
chr2	118080001	118360000	B.2.1.2.1.1.2.1.1.2.1	0.217768147345612	.	118080001	118360000	#4848FF	1	0.25
chr2	118360001	118560000	B.1.2.2.1.1.2.1.1	0.326110509209101	.	118360001	118560000	#9191FF	1	0.375
chr2	118560001	118760000	A.2.2.2.1.1.1.2.1.2	0.499458288190683	.	118560001	118760000	#FFDADA	1	0.625
chr2	118760001	118960000	A.2.1.1.1.1.1.1.2.2.2.1	0.70964247020585	.	118760001	118960000	#FF9191	1	0.75
chr2	118960001	119080000	A.2.2.2.1.1.1.2.2.1	0.498374864572048	.	118960001	119080000	#FFDADA	1	0.625
chr2	119080001	119560000	B.1.1.2.1.2.1.2	0.405200433369447	.	119080001	119560000	#DADAFF	1	0.5
chr2	119560001	119760000	B.1.1.1.1.2.1.1	0.440953412784399	.	119560001	119760000	#DADAFF	1	0.5
chr2	119760001	120040000	A.2.1.1.2.1.1.1.2.2.2.2	0.66738894907909	.	119760001	120040000	#FF9191	1	0.75
chr2	120040001	120200000	A.1.2.2.1.2.2.1.1.1	0.76056338028169	.	120040001	120200000	#FF4848	1	0.875
chr2	120200001	120400000	A.2.1.2.2.2.2.1.2.1.1.1	0.57421451787649	.	120200001	120400000	#FF9191	1	0.75
chr2	120400001	120920000	A.1.1.2.1.2.1.1.1	0.929577464788732	.	120400001	120920000	#FF0000	1	1
chr2	120920001	121080000	A.1.1.2.1.1.1.2.1.2	0.939328277356446	.	120920001	121080000	#FF0000	1	1
chr2	121080001	121520000	A.2.1.2.2.2.1.1.1.1.1	0.581798483206934	.	121080001	121520000	#FF9191	1	0.75
chr2	121520001	121800000	A.2.2.1.1.1.2.1.2.2	0.551462621885157	.	121520001	121800000	#FFDADA	1	0.625
chr2	121800001	122160000	A.2.1.2.2.2.2.1.2.1.2.1	0.57204767063922	.	121800001	122160000	#FF9191	1	0.75
chr2	122160001	122560000	A.1.1.1.2.1.1.1.2.2	0.989165763813651	.	122160001	122560000	#FF0000	1	1
chr2	122560001	123080000	B.1.1.1.2.2.1.2.2	0.419284940411701	.	122560001	123080000	#DADAFF	1	0.5
chr2	123080001	123320000	B.2.1.2.1.1.1.2.1.2.1.1	0.226435536294691	.	123080001	123320000	#4848FF	1	0.25
chr2	123320001	123480000	B.2.1.2.1.1.1.2.1.1	0.227518959913326	.	123320001	123480000	#4848FF	1	0.25
chr2	123480001	123680000	B.2.1.2.1.1.2.1.2.2	0.214517876489707	.	123480001	123680000	#4848FF	1	0.25
chr2	123680001	123840000	B.2.2.2.1.2.1.1.1.1.2	0.0357529794149512	.	123680001	123840000	#0000FF	1	0.125
chr2	123840001	124200000	B.2.2.2.2.1.1.1.1.2.1	0.0119176598049837	.	123840001	124200000	#0000FF	1	0.125
chr2	124200001	124720000	B.2.2.2.2.1.1.1.1.2.2	0.0108342361863489	.	124200001	124720000	#0000FF	1	0.125
chr2	124720001	125160000	B.2.2.2.1.2.1.2.1.1.1.2	0.0292524377031419	.	124720001	125160000	#0000FF	1	0.125
chr2	125160001	125280000	B.2.1.1.1.2.1.2.1	0.276273022751896	.	125160001	125280000	#4848FF	1	0.25
chr2	125280001	125600000	B.2.2.2.1.2.1.1.2.2	0.0314192849404117	.	125280001	125600000	#0000FF	1	0.125
chr2	125600001	125800000	B.2.1.2.1.1.2.1.1.1.1	0.221018418201517	.	125600001	125800000	#4848FF	1	0.25
chr2	125800001	126040000	B.2.2.2.1.2.1.1.1.2.2	0.0335861321776815	.	125800001	126040000	#0000FF	1	0.125
chr2	126040001	126160000	B.1.2.1.2.1.2.1.1.2.2	0.349945828819068	.	126040001	126160000	#9191FF	1	0.375
chr2	126160001	126640000	B.2.2.2.2.1.1.1.1.1.1	0.0151679306608884	.	126160001	126640000	#0000FF	1	0.125
chr2	126640001	126960000	B.2.2.2.1.2.1.1.2.1	0.0325027085590466	.	126640001	126960000	#0000FF	1	0.125
chr2	126960001	127200000	B.2.1.1.1.1.2.2.2.1	0.280606717226436	.	126960001	127200000	#4848FF	1	0.25
chr2	127200001	127320000	B.1.1.2.2.2.1.1.2.2	0.38353196099675	.	127200001	127320000	#DADAFF	1	0.5
chr2	127320001	127800000	A.2.2.1.2.1.2.1.1.1	0.530877573131094	.	127320001	127800000	#FFDADA	1	0.625
chr2	127800001	128040000	A.2.1.1.1.1.1.1.1.1	0.71397616468039	.	127800001	128040000	#FF9191	1	0.75
chr2	128040001	128480000	A.1.1.1.2.1.1.1.1.1	0.992416034669556	.	128040001	128480000	#FF0000	1	1
chr2	128480001	128640000	A.1.1.2.1.1.1.2.1.1	0.940411700975081	.	128480001	128640000	#FF0000	1	1
chr2	128640001	128960000	A.1.1.1.2.1.2.1.2.1	0.977248104008667	.	128640001	128960000	#FF0000	1	1
chr2	128960001	129320000	A.2.1.1.1.1.1.1.2.1	0.71180931744312	.	128960001	129320000	#FF9191	1	0.75
chr2	129320001	129600000	A.2.2.1.2.1.2.1.2.2	0.52546045503792	.	129320001	129600000	#FFDADA	1	0.625
chr2	129600001	129880000	B.1.1.2.2.2.2.1.2	0.380281690140845	.	129600001	129880000	#DADAFF	1	0.5
chr2	129880001	130240000	B.1.1.1.2.2.1.1.1.2.2	0.422535211267606	.	129880001	130240000	#DADAFF	1	0.5
chr2	130240001	130520000	B.1.2.1.2.1.2.1.2	0.348862405200433	.	130240001	130520000	#9191FF	1	0.375
chr2	130520001	130800000	A.2.2.2.1.1.2.1.2.1.2	0.492957746478873	.	130520001	130800000	#FFDADA	1	0.625
chr2	130880001	130920000	A.2.2.2.1.1.2.1.2.1.2	0.492957746478873	.	130880001	130920000	#FFDADA	1	0.625
chr2	130920001	131080000	A.2.2.1.1.2.2	0.538461538461538	.	130920001	131080000	#FFDADA	1	0.625
chr2	131080001	131160000	A.1.2.2.2.2.1.1.1.1	0.733477789815818	.	131080001	131160000	#FF4848	1	0.875
chr2	131440001	131640000	A.2.2.1.2.1.2.2.1.1.1.2	0.52329360780065	.	131440001	131640000	#FFDADA	1	0.625
chr2	131640001	131920000	A.2.1.1.1.1.1.1.2.2.1	0.710725893824485	.	131640001	131920000	#FF9191	1	0.75
chr2	131920001	132000000	A.2.2.2.2.2.1.2.2	0.461538461538462	.	131920001	132000000	#FFDADA	1	0.625
chr2	132040001	132200000	A.2.2.2.2.2.1.2.2	0.461538461538462	.	132040001	132200000	#FFDADA	1	0.625
chr2	132200001	132320000	A.2.2.1.2.1.2.2.2	0.51895991332611	.	132200001	132320000	#FFDADA	1	0.625
chr2	132320001	132640000	B.1.1.1.1.1.2.1.2.2	0.443120260021668	.	132320001	132640000	#DADAFF	1	0.5
chr2	132640001	132760000	B.2.1.2.1.1.2.1.1.1.2.2	0.218851570964247	.	132640001	132760000	#4848FF	1	0.25
chr2	132800001	132920000	B.2.1.2.1.1.2.1.1.1.2.2	0.218851570964247	.	132800001	132920000	#4848FF	1	0.25
chr2	132920001	133320000	B.2.2.1.1.1.2.1.2	0.119176598049837	.	132920001	133320000	#0000FF	1	0.125
chr2	133320001	133440000	B.1.2.1.2.1.2.1.1.1.1	0.353196099674973	.	133320001	133440000	#9191FF	1	0.375
chr2	133440001	134040000	B.2.1.2.1.1.1.1.2	0.228602383531961	.	133440001	134040000	#4848FF	1	0.25
chr2	134040001	134440000	B.1.1.2.2.2.2.1.1	0.38136511375948	.	134040001	134440000	#DADAFF	1	0.5
chr2	134440001	134600000	B.1.2.1.2.1.1.2	0.354279523293608	.	134440001	134600000	#9191FF	1	0.375
chr2	134600001	134840000	A.2.1.2.2.2.2.1.2.1.2.2.2	0.56988082340195	.	134600001	134840000	#FF9191	1	0.75
chr2	134840001	135160000	A.1.1.2.2.1.2.2.1.2	0.891657638136511	.	134840001	135160000	#FF0000	1	1
chr2	135160001	135320000	A.2.1.2.2.2.1.1.2	0.578548212351029	.	135160001	135320000	#FF9191	1	0.75
chr2	135320001	135400000	A.1.2.1.1.2.2.2.2.1	0.827735644637053	.	135320001	135400000	#FF4848	1	0.875
chr2	135440001	135720000	A.1.2.1.1.2.2.2.2.1	0.827735644637053	.	135440001	135720000	#FF4848	1	0.875
chr2	135720001	136000000	A.1.2.1.1.2.2.1.1	0.832069339111593	.	135720001	136000000	#FF4848	1	0.875
chr2	136000001	136280000	A.2.1.1.2.2.2.2.1.1.2.2.2	0.631635969664139	.	136000001	136280000	#FF9191	1	0.75
chr2	136280001	136480000	A.1.2.2.1.2.2.1.1.2	0.759479956663055	.	136280001	136480000	#FF4848	1	0.875
chr2	136480001	136680000	A.1.1.2.2.1.2.2.1.1.2	0.892741061755146	.	136480001	136680000	#FF0000	1	1
chr2	136680001	136840000	A.1.1.1.2.2.2.2.1.1	0.9534127843987	.	136680001	136840000	#FF0000	1	1
chr2	136840001	137160000	A.1.1.1.2.1.1.1.2.1	0.990249187432286	.	136840001	137160000	#FF0000	1	1
chr2	137160001	137520000	B.1.1.2.1.2.1.1	0.406283856988082	.	137160001	137520000	#DADAFF	1	0.5
chr2	137520001	137600000	B.1.2.1.2.1.2.1.1.1.2	0.352112676056338	.	137520001	137600000	#9191FF	1	0.375
chr2	137600001	137720000	B.1.2.2.1.1.2.2.1	0.323943661971831	.	137600001	137720000	#9191FF	1	0.375
chr2	137720001	138040000	B.2.1.2.1.1.2.2.1	0.213434452871073	.	137720001	138040000	#4848FF	1	0.25
chr2	138040001	138400000	B.2.2.1.1.1.2.2.2.2.2	0.112676056338028	.	138040001	138400000	#0000FF	1	0.125
chr2	138400001	138640000	B.2.1.2.1.1.1.1.1.1.1	0.231852654387866	.	138400001	138640000	#4848FF	1	0.25
chr2	138640001	139040000	B.1.2.1.1.2.2.2.1.2	0.360780065005417	.	138640001	139040000	#9191FF	1	0.375
chr2	139040001	139200000	B.1.1.1.1.1.2.1.1	0.445287107258938	.	139040001	139200000	#DADAFF	1	0.5
chr2	139200001	139360000	A.1.2.2.1.2.2.2.1.2	0.751895991332611	.	139200001	139360000	#FF4848	1	0.875
chr2	139360001	139600000	B.1.1.1.2.2.1.1.1.1	0.424702058504875	.	139360001	139600000	#DADAFF	1	0.5
chr2	139600001	140080000	B.2.2.2.2.1.1.1.1.1.2.1	0.0140845070422535	.	139600001	140080000	#0000FF	1	0.125
chr2	140080001	140480000	B.2.2.2.2.1.1.1.1.1.2.2	0.0130010834236186	.	140080001	140480000	#0000FF	1	0.125
chr2	140480001	140760000	B.2.2.2.1.2.1.2.1.1.2	0.028169014084507	.	140480001	140760000	#0000FF	1	0.125
chr2	140760001	141000000	B.2.2.1.1.1.2.2.2.2.1	0.113759479956663	.	140760001	141000000	#0000FF	1	0.125
chr2	141000001	141080000	B.1.2.2.2.2.1.1.1	0.303358613217768	.	141000001	141080000	#9191FF	1	0.375
chr2	141080001	141320000	B.2.2.1.1.1.2.2.2.1	0.114842903575298	.	141080001	141320000	#0000FF	1	0.125
chr2	141320001	141520000	B.2.2.1.1.1.1.1.2.1.2.2.1.2	0.138678223185265	.	141320001	141520000	#0000FF	1	0.125
chr2	141520001	141640000	B.2.1.1.2.2.1.1.2.1	0.245937161430119	.	141520001	141640000	#4848FF	1	0.25
chr2	141640001	141840000	B.2.2.1.1.1.2.1.1.1	0.123510292524377	.	141640001	141840000	#0000FF	1	0.125
chr2	141840001	141960000	B.2.1.1.2.2.1.2.1.2	0.240520043336945	.	141840001	141960000	#4848FF	1	0.25
chr2	141960001	142160000	B.2.1.2.2.1.1.2.2.1	0.173347778981582	.	141960001	142160000	#4848FF	1	0.25
chr2	142160001	142360000	B.2.1.2.1.1.1.1.1.2	0.229685807150596	.	142160001	142360000	#4848FF	1	0.25
chr2	142360001	142560000	B.2.2.1.1.1.1.1.2.1.2.2.1.1	0.1397616468039	.	142360001	142560000	#0000FF	1	0.125
chr2	142560001	142680000	B.2.1.2.2.2.1.2.2.1	0.153846153846154	.	142560001	142680000	#4848FF	1	0.25
chr2	142680001	142920000	B.2.2.1.1.1.2.2.1.2	0.115926327193933	.	142680001	142920000	#0000FF	1	0.125
chr2	142920001	143600000	B.2.1.2.2.2.2.1.1	0.151679306608884	.	142920001	143600000	#4848FF	1	0.25
chr2	143600001	143720000	A.1.2.2.2.1.1.1.2.2	0.743228602383532	.	143600001	143720000	#FF4848	1	0.875
chr2	143720001	143840000	A.2.2.1.1.1.2.2.2.2	0.547128927410618	.	143720001	143840000	#FFDADA	1	0.625
chr2	143840001	144000000	A.1.2.2.1.2.2.2.2.1	0.750812567713976	.	143840001	144000000	#FF4848	1	0.875
chr2	144000001	144200000	A.2.2.1.1.1.2.1.2.1.2	0.552546045503792	.	144000001	144200000	#FFDADA	1	0.625
chr2	144200001	144480000	A.2.2.2.2.2.2.2.1	0.456121343445287	.	144200001	144480000	#FFDADA	1	0.625
chr2	144480001	144680000	A.2.2.2.2.2.2.1.2.1.1	0.459371614301192	.	144480001	144680000	#FFDADA	1	0.625
chr2	144680001	144920000	A.2.1.1.2.1.2.2.2.1	0.651137594799567	.	144680001	144920000	#FF9191	1	0.75
chr2	144920001	145160000	A.1.1.1.2.2.2.2.1.2	0.952329360780065	.	144920001	145160000	#FF0000	1	1
chr2	145160001	145360000	A.2.1.2.2.1.1.1.1.2.1	0.600216684723727	.	145160001	145360000	#FF9191	1	0.75
chr2	145360001	145960000	B.2.1.2.2.2.2.2.1	0.149512459371614	.	145360001	145960000	#4848FF	1	0.25
chr2	145960001	146080000	B.2.1.1.2.2.1.2.1.1.2	0.24160346695558	.	145960001	146080000	#4848FF	1	0.25
chr2	146080001	146360000	B.2.1.2.1.1.2.1.1.1.2.1	0.219934994582882	.	146080001	146360000	#4848FF	1	0.25
chr2	146360001	146440000	B.2.1.1.1.1.1.1.2	0.294691224268689	.	146360001	146440000	#4848FF	1	0.25
chr2	146440001	146520000	B.1.2.1.1.1.1.2.2.2	0.370530877573131	.	146440001	146520000	#9191FF	1	0.375
chr2	146520001	147160000	B.2.2.2.2.1.1.2	0.0075839653304442	.	146520001	147160000	#0000FF	1	0.125
chr2	147160001	147440000	B.2.2.2.1.2.1.1.1.2.1	0.0346695557963164	.	147160001	147440000	#0000FF	1	0.125
chr2	147440001	147680000	B.2.1.2.2.2.1.2.2.2	0.152762730227519	.	147440001	147680000	#4848FF	1	0.25
chr2	147680001	147760000	B.2.1.1.2.2.1.2.1.1.1.1	0.243770314192849	.	147680001	147760000	#4848FF	1	0.25
chr2	147760001	148000000	B.1.2.1.1.2.2.1	0.362946912242687	.	147760001	148000000	#9191FF	1	0.375
chr2	148000001	148080000	B.1.1.1.1.2.1.2.2	0.438786565547129	.	148000001	148080000	#DADAFF	1	0.5
chr2	148080001	148320000	B.1.2.1.1.2.2.2.2.1.2	0.358613217768147	.	148080001	148320000	#9191FF	1	0.375
chr2	148320001	148480000	A.2.2.1.1.1.2.2.2.1	0.548212351029252	.	148320001	148480000	#FFDADA	1	0.625
chr2	148480001	148720000	B.1.1.1.1.1.2.1.2.1	0.444203683640303	.	148480001	148720000	#DADAFF	1	0.5
chr2	148720001	148880000	A.1.2.2.1.2.2.2.1.1	0.752979414951246	.	148720001	148880000	#FF4848	1	0.875
chr2	148880001	149000000	A.2.2.1.1.1.2.1.1.2	0.554712892741062	.	148880001	149000000	#FFDADA	1	0.625
chr2	149000001	149240000	A.2.2.1.2.2.1.2.1.2	0.513542795232936	.	149000001	149240000	#FFDADA	1	0.625
chr2	149240001	149360000	A.2.1.1.2.2.1.1.2.1	0.643553629469122	.	149240001	149360000	#FF9191	1	0.75
chr2	149360001	149520000	A.1.2.2.1.2.2.2.2.2	0.749729144095341	.	149360001	149520000	#FF4848	1	0.875
chr2	149520001	149720000	A.2.1.1.2.1.1.1.1.2	0.671722643553629	.	149520001	149720000	#FF9191	1	0.75
chr2	149760001	149840000	A.2.1.1.2.1.1.1.1.2	0.671722643553629	.	149760001	149840000	#FF9191	1	0.75
chr2	149840001	150040000	A.2.2.1.2.2.1.2.1.1	0.514626218851571	.	149840001	150040000	#FFDADA	1	0.625
chr2	150040001	150200000	B.1.1.1.2.2.2.2.2	0.413867822318527	.	150040001	150200000	#DADAFF	1	0.5
chr2	150200001	150480000	B.1.2.1.1.1.1.1.1.1	0.378114842903575	.	150200001	150480000	#9191FF	1	0.375
chr2	150480001	150720000	B.2.1.1.2.1.2.2.1	0.250270855904659	.	150480001	150720000	#4848FF	1	0.25
chr2	150720001	150920000	B.2.2.1.1.1.2.2.1.1.2	0.117009750812568	.	150720001	150920000	#0000FF	1	0.125
chr2	150920001	151240000	B.2.2.1.1.1.2.2.1.1.1	0.118093174431203	.	150920001	151240000	#0000FF	1	0.125
chr2	151240001	151400000	B.2.1.2.2.1.2.1.1	0.171180931744312	.	151240001	151400000	#4848FF	1	0.25
chr2	151400001	151760000	B.2.1.2.2.2.1.1.1	0.157096424702059	.	151400001	151760000	#4848FF	1	0.25
chr2	151760001	152120000	B.1.2.1.1.1.1.1.1.2	0.37703141928494	.	151760001	152120000	#9191FF	1	0.375
chr2	152120001	152360000	A.1.2.1.2.1.2.1.1.1.1.2	0.815817984832069	.	152120001	152360000	#FF4848	1	0.875
chr2	152360001	152600000	A.1.2.2.2.1.1.2.2	0.741061755146262	.	152360001	152600000	#FF4848	1	0.875
chr2	152600001	152760000	A.1.2.1.2.1.2.1.1.1.1.1	0.816901408450704	.	152600001	152760000	#FF4848	1	0.875
chr2	152760001	152920000	A.2.1.1.1.1.1.1.2.2.2.2	0.708559046587216	.	152760001	152920000	#FF9191	1	0.75
chr2	152920001	153040000	A.1.2.2.2.1.1.1.2.1	0.744312026002167	.	152920001	153040000	#FF4848	1	0.875
chr2	153040001	153600000	A.1.2.1.1.2.2.2.1.1	0.829902491874323	.	153040001	153600000	#FF4848	1	0.875
chr2	153600001	154280000	B.2.1.2.2.2.2.1.2	0.150595882990249	.	153600001	154280000	#4848FF	1	0.25
chr2	154280001	154400000	B.2.1.1.2.2.1.1.1.1	0.248104008667389	.	154280001	154400000	#4848FF	1	0.25
chr2	154400001	154680000	B.2.2.2.1.2.2.2.2.2	0.0162513542795233	.	154400001	154680000	#0000FF	1	0.125
chr2	154680001	155000000	B.2.2.2.2.1.1.1.2.2	0.00866738894907909	.	154680001	155000000	#0000FF	1	0.125
chr2	155000001	155240000	B.2.2.2.1.2.2.2.1	0.0184182015167931	.	155000001	155240000	#0000FF	1	0.125
chr2	155240001	155600000	B.2.2.1.1.1.1.1.2.1.1	0.14192849404117	.	155240001	155600000	#0000FF	1	0.125
chr2	155600001	155680000	B.2.1.1.2.2.1.2.2	0.23943661971831	.	155600001	155680000	#4848FF	1	0.25
chr2	155680001	155800000	B.2.1.1.2.2.1.2.1.1.1.2	0.242686890574215	.	155680001	155800000	#4848FF	1	0.25
chr2	155800001	155960000	B.2.1.1.2.1.1.2.1.2.1	0.262188515709642	.	155800001	155960000	#4848FF	1	0.25
chr2	155960001	156120000	B.1.1.1.2.2.2.1.1.2	0.417118093174431	.	155960001	156120000	#DADAFF	1	0.5
chr2	156120001	156200000	B.1.2.2.2.2.1.1.2.2	0.301191765980498	.	156120001	156200000	#9191FF	1	0.375
chr2	156200001	156400000	B.2.2.1.1.1.1.1.2.1.2.2.2	0.137594799566631	.	156200001	156400000	#0000FF	1	0.125
chr2	156400001	156600000	B.2.2.1.1.2.1.2.1.1.2	0.104008667388949	.	156400001	156600000	#0000FF	1	0.125
chr2	156600001	156760000	B.2.1.2.2.2.1.1.2	0.156013001083424	.	156600001	156760000	#4848FF	1	0.25
chr2	156760001	157160000	B.2.1.1.1.1.2.2.1	0.28169014084507	.	156760001	157160000	#4848FF	1	0.25
chr2	157160001	157440000	A.1.1.2.2.1.2.2.1.1.1	0.893824485373781	.	157160001	157440000	#FF0000	1	1
chr2	157440001	157640000	B.1.1.2.2.1.2.1.2.1	0.390032502708559	.	157440001	157640000	#DADAFF	1	0.5
chr2	157640001	158160000	B.1.2.1.1.2.2.2.2.1.1	0.359696641386782	.	157640001	158160000	#9191FF	1	0.375
chr2	158160001	158360000	A.1.2.1.1.2.1.2.2.2.1.1	0.835319609967497	.	158160001	158360000	#FF4848	1	0.875
chr2	158360001	158560000	B.1.1.1.2.2.2.1.1.1	0.418201516793066	.	158360001	158560000	#DADAFF	1	0.5
chr2	158560001	158880000	B.1.1.1.2.2.2.1.2	0.416034669555796	.	158560001	158880000	#DADAFF	1	0.5
chr2	158880001	159280000	B.1.2.2.1.1.1.1.1	0.33044420368364	.	158880001	159280000	#9191FF	1	0.375
chr2	159280001	159520000	A.2.1.2.2.1.2.1.2	0.588299024918743	.	159280001	159520000	#FF9191	1	0.75
chr2	159520001	159720000	A.2.2.2.2.2.2.1.2.2	0.457204767063922	.	159520001	159720000	#FFDADA	1	0.625
chr2	159720001	160040000	A.1.2.2.2.1.1.2.1	0.742145178764897	.	159720001	160040000	#FF4848	1	0.875
chr2	160040001	160200000	A.1.2.1.2.1.2.1.1.2	0.8136511375948	.	160040001	160200000	#FF4848	1	0.875
chr2	160200001	160440000	A.1.1.2.1.2.1.2.2.2.2	0.921993499458288	.	160200001	160440000	#FF0000	1	1
chr2	160440001	160600000	A.1.2.1.1.2.1.1.1	0.848320693391116	.	160440001	160600000	#FF4848	1	0.875
chr2	160600001	160840000	A.1.1.1.2.1.1.1.1.2	0.991332611050921	.	160600001	160840000	#FF0000	1	1
chr2	160840001	161360000	A.2.1.2.2.1.2.2.2.2	0.582881906825569	.	160840001	161360000	#FF9191	1	0.75
chr2	161360001	161920000	B.1.2.1.1.2.2.2.2.2	0.357529794149512	.	161360001	161920000	#9191FF	1	0.375
chr2	161920001	162040000	A.1.1.1.2.1.2.2.1	0.972914409534128	.	161920001	162040000	#FF0000	1	1
chr2	162040001	162280000	A.1.2.1.1.2.2.2.1.2	0.828819068255688	.	162040001	162280000	#FF4848	1	0.875
chr2	162280001	162480000	B.1.2.1.1.1.1.2.1.2.1	0.373781148429036	.	162280001	162480000	#9191FF	1	0.375
chr2	162480001	162800000	B.2.2.1.1.2.2.2.1	0.0975081256771398	.	162480001	162800000	#0000FF	1	0.125
chr2	162800001	163080000	A.2.2.2.2.2.2.2.2.1.2	0.453954496208017	.	162800001	163080000	#FFDADA	1	0.625
chr2	163080001	163240000	A.2.2.1.2.2.1.2.2.2	0.509209100758397	.	163080001	163240000	#FFDADA	1	0.625
chr2	163240001	163680000	B.2.2.1.1.2.2.1.1	0.0996749729144095	.	163240001	163680000	#0000FF	1	0.125
chr2	163680001	163960000	B.2.2.1.1.1.1.2.1.2.2	0.125677139761647	.	163680001	163960000	#0000FF	1	0.125
chr2	163960001	164040000	B.1.2.2.2.2.1.1.2.1	0.302275189599133	.	163960001	164040000	#9191FF	1	0.375
chr2	164040001	164480000	B.2.1.2.2.2.2.2.2.1	0.148429035752979	.	164040001	164480000	#4848FF	1	0.25
chr2	164480001	164600000	B.2.1.2.2.1.1.2.1.1.1	0.178764897074756	.	164480001	164600000	#4848FF	1	0.25
chr2	164600001	164800000	B.2.2.1.1.1.1.2.1.1.2	0.127843986998917	.	164600001	164800000	#0000FF	1	0.125
chr2	164800001	164960000	B.2.1.1.2.2.1.1.1.2	0.247020585048754	.	164800001	164960000	#4848FF	1	0.25
chr2	164960001	165160000	B.2.2.1.1.2.1.2.1.1.1	0.105092091007584	.	164960001	165160000	#0000FF	1	0.125
chr2	165160001	165520000	B.2.2.1.1.2.1.2.1.2	0.102925243770314	.	165160001	165520000	#0000FF	1	0.125
chr2	165520001	165800000	B.1.2.2.1.1.1.1.2.2	0.328277356446371	.	165520001	165800000	#9191FF	1	0.375
chr2	165800001	165960000	B.1.2.2.2.2.1.2.1	0.300108342361864	.	165800001	165960000	#9191FF	1	0.375
chr2	165960001	166160000	B.1.2.2.2.2.1.2.2.1	0.299024918743229	.	165960001	166160000	#9191FF	1	0.375
chr2	166160001	166400000	B.2.1.1.2.2.1.1.2.2	0.244853737811484	.	166160001	166400000	#4848FF	1	0.25
chr2	166400001	166560000	B.1.2.1.1.2.2.2.1.1	0.361863488624052	.	166400001	166560000	#9191FF	1	0.375
chr2	166560001	166840000	A.2.2.1.1.1.2.2.1.1	0.550379198266522	.	166560001	166840000	#FFDADA	1	0.625
chr2	166840001	167040000	B.2.2.1.1.1.1.1.2.1.2.1	0.140845070422535	.	166840001	167040000	#0000FF	1	0.125
chr2	167040001	167360000	B.2.2.2.1.2.2.1.2.1	0.0216684723726977	.	167040001	167360000	#0000FF	1	0.125
chr2	167360001	167480000	B.2.1.2.2.1.1.2.2.2	0.172264355362947	.	167360001	167480000	#4848FF	1	0.25
chr2	167480001	167600000	B.2.2.1.1.1.1.2.1.2.1	0.126760563380282	.	167480001	167600000	#0000FF	1	0.125
chr2	167600001	167800000	B.2.2.2.1.2.2.2.2.1	0.0173347778981582	.	167600001	167800000	#0000FF	1	0.125
chr2	167800001	167960000	B.2.2.1.1.2.1.2.2.1	0.101841820151679	.	167800001	167960000	#0000FF	1	0.125
chr2	167960001	168120000	B.2.2.1.1.1.1.2.2	0.124593716143012	.	167960001	168120000	#0000FF	1	0.125
chr2	168120001	168600000	B.2.2.2.1.2.2.1.2.2.1	0.0205850487540628	.	168120001	168600000	#0000FF	1	0.125
chr2	168600001	169200000	B.1.1.1.2.2.1.2.1	0.420368364030336	.	168600001	169200000	#DADAFF	1	0.5
chr2	169200001	169520000	A.1.1.2.1.2.1.2.2.2.1	0.923076923076923	.	169200001	169520000	#FF0000	1	1
chr2	169520001	169840000	A.2.1.1.1.1.1.2.2.2	0.705308775731311	.	169520001	169840000	#FF9191	1	0.75
chr2	169840001	170000000	A.2.1.1.2.1.1.1.1.1.1	0.673889490790899	.	169840001	170000000	#FF9191	1	0.75
chr2	170000001	170240000	A.2.1.2.2.2.2.1.2.2	0.568797399783315	.	170000001	170240000	#FF9191	1	0.75
chr2	170240001	170520000	A.1.2.1.1.2.1.1.2.1.1.1	0.847237269772481	.	170240001	170520000	#FF4848	1	0.875
chr2	170520001	170680000	A.1.1.2.2.1.1.2.2.1.1.1	0.905742145178765	.	170520001	170680000	#FF0000	1	1
chr2	170680001	170960000	A.1.1.1.2.1.2.1.2.2.1.2	0.975081256771398	.	170680001	170960000	#FF0000	1	1
chr2	170960001	171080000	A.1.2.1.2.1.1.1.2.2	0.821235102925244	.	170960001	171080000	#FF4848	1	0.875
chr2	171080001	171320000	A.1.2.1.2.1.1.1.1.1.2	0.824485373781148	.	171080001	171320000	#FF4848	1	0.875
chr2	171320001	171440000	A.2.1.1.2.2.1.1.1.2	0.644637053087757	.	171320001	171440000	#FF9191	1	0.75
chr2	171440001	171520000	A.2.2.1.2.1.1.2.2.1	0.533044420368364	.	171440001	171520000	#FFDADA	1	0.625
chr2	171520001	171760000	A.1.2.2.1.1.2.1.1.2	0.781148429035753	.	171520001	171760000	#FF4848	1	0.875
chr2	171760001	172120000	A.1.1.1.1.2.1.1	0.996749729144095	.	171760001	172120000	#FF0000	1	1
chr2	172120001	172320000	A.1.1.1.2.1.2.1.2.2.2	0.973997833152763	.	172120001	172320000	#FF0000	1	1
chr2	172320001	172520000	A.1.2.1.2.1.1.1.1.1.1	0.825568797399783	.	172320001	172520000	#FF4848	1	0.875
chr2	172520001	172880000	A.1.1.1.2.1.2.1.2.2.1.1	0.976164680390032	.	172520001	172880000	#FF0000	1	1
chr2	172880001	173000000	A.2.1.1.1.2.1.2.1.1	0.687973997833153	.	172880001	173000000	#FF9191	1	0.75
chr2	173000001	173480000	A.1.2.2.1.1.2.1.2.2	0.777898158179848	.	173000001	173480000	#FF4848	1	0.875
chr2	173480001	173880000	A.2.1.1.1.1.1.2.1	0.707475622968581	.	173480001	173880000	#FF9191	1	0.75
chr2	173880001	174160000	A.1.2.1.2.1.2.1.2	0.812567713976165	.	173880001	174160000	#FF4848	1	0.875
chr2	174160001	174280000	A.1.2.2.2.1.1.1.1.2.2	0.745395449620802	.	174160001	174280000	#FF4848	1	0.875
chr2	174280001	174680000	A.2.1.2.1.1.1.2.1.1	0.62296858071506	.	174280001	174680000	#FF9191	1	0.75
chr2	174680001	174880000	A.1.1.2.2.1.1.2.2.1.1.2	0.90465872156013	.	174680001	174880000	#FF0000	1	1
chr2	174880001	175000000	A.1.2.2.1.1.2.1.2.1.1	0.780065005417118	.	174880001	175000000	#FF4848	1	0.875
chr2	175000001	175240000	A.1.1.2.2.1.1.2.2.2.1.1	0.901408450704225	.	175000001	175240000	#FF0000	1	1
chr2	175240001	175400000	A.1.2.1.2.1.1.1.2.1	0.822318526543879	.	175240001	175400000	#FF4848	1	0.875
chr2	175400001	175560000	A.1.1.2.2.1.2.2.2	0.890574214517876	.	175400001	175560000	#FF0000	1	1
chr2	175560001	175920000	A.2.1.2.2.1.1.1.1.2.2.2	0.598049837486457	.	175560001	175920000	#FF9191	1	0.75
chr2	175920001	176080000	A.1.2.2.2.1.1.1.1.2.1.2	0.746478873239437	.	175920001	176080000	#FF4848	1	0.875
chr2	176080001	176360000	B.1.1.1.1.1.1.1.2.2	0.447453954496208	.	176080001	176360000	#DADAFF	1	0.5
chr2	176360001	176560000	B.1.2.1.1.1.1.1.2	0.375947995666306	.	176360001	176560000	#9191FF	1	0.375
chr2	176560001	176720000	B.1.1.1.2.2.2.2.1	0.414951245937161	.	176560001	176720000	#DADAFF	1	0.5
chr2	176720001	176880000	A.2.2.1.1.2.1.2.1.1	0.541711809317443	.	176720001	176880000	#FFDADA	1	0.625
chr2	176880001	177120000	A.2.2.1.1.1.2.1.2.1.1	0.553629469122427	.	176880001	177120000	#FFDADA	1	0.625
chr2	177120001	177200000	A.2.1.2.1.1.1.1.2.1.2	0.625135427952329	.	177120001	177200000	#FF9191	1	0.75
chr2	177200001	177480000	A.2.1.2.2.1.2.2.1.1	0.587215601300108	.	177200001	177480000	#FF9191	1	0.75
chr2	177480001	177720000	A.2.1.2.2.1.2.2.1.2.2	0.585048754062839	.	177480001	177720000	#FF9191	1	0.75
chr2	177720001	177840000	A.2.1.1.1.1.1.1.1.2	0.712892741061755	.	177720001	177840000	#FF9191	1	0.75
chr2	177840001	178040000	A.1.2.2.2.1.1.1.1.2.1.1	0.747562296858072	.	177840001	178040000	#FF4848	1	0.875
chr2	178040001	178160000	A.1.1.2.2.1.1.2.2.2.2	0.899241603466956	.	178040001	178160000	#FF0000	1	1
chr2	178160001	178680000	A.1.1.1.2.2.2.2.2	0.95124593716143	.	178160001	178680000	#FF0000	1	1
chr2	178680001	178920000	B.1.1.1.1.1.1.1.2.1.2	0.448537378114843	.	178680001	178920000	#DADAFF	1	0.5
chr2	178920001	179240000	A.2.1.2.2.1.1.1.1.2.2.1	0.599133261105092	.	178920001	179240000	#FF9191	1	0.75
chr2	179240001	179440000	A.1.1.2.1.2.1.2.1.2.2	0.925243770314193	.	179240001	179440000	#FF0000	1	1
chr2	179440001	179560000	A.2.1.1.2.1.2.1.2.1	0.659804983748646	.	179440001	179560000	#FF9191	1	0.75
chr2	179560001	179840000	A.2.1.1.2.1.2.2.1.1.1.2	0.656554712892741	.	179560001	179840000	#FF9191	1	0.75
chr2	179840001	179920000	A.2.1.1.2.2.1.1.2.2	0.642470205850488	.	179840001	179920000	#FF9191	1	0.75
chr2	179920001	180200000	A.2.1.1.2.1.2.2.1.1.1.1	0.657638136511376	.	179920001	180200000	#FF9191	1	0.75
chr2	180200001	180640000	B.2.1.1.2.1.1.2.1.1	0.263271939328277	.	180200001	180640000	#4848FF	1	0.25
chr2	180640001	180760000	B.1.2.1.1.1.2.2	0.368364030335861	.	180640001	180760000	#9191FF	1	0.375
chr2	180760001	180920000	A.2.2.2.2.2.2.2.2.1.1	0.455037919826652	.	180760001	180920000	#FFDADA	1	0.625
chr2	180920001	181440000	B.2.2.1.1.1.1.1.2.2.2.1.2	0.134344528710726	.	180920001	181440000	#0000FF	1	0.125
chr2	181440001	181600000	B.2.1.2.2.1.1.2.1.2.1	0.176598049837486	.	181440001	181600000	#4848FF	1	0.25
chr2	181600001	181800000	B.1.2.2.2.2.2	0.296858071505959	.	181600001	181800000	#9191FF	1	0.375
chr2	181800001	181960000	A.2.2.1.2.2.1.2.2.1.1	0.512459371614301	.	181800001	181960000	#FFDADA	1	0.625
chr2	181960001	182160000	A.1.1.1.2.1.2.2.2.1	0.971830985915493	.	181960001	182160000	#FF0000	1	1
chr2	182160001	182320000	A.1.1.2.2.1.2.1.1.1	0.898158179848321	.	182160001	182320000	#FF0000	1	1
chr2	182320001	182560000	A.1.2.1.1.2.1.2.2.1.1.1.2	0.838569880823402	.	182320001	182560000	#FF4848	1	0.875
chr2	182560001	182680000	A.2.1.2.2.1.1.2.2.2	0.591549295774648	.	182560001	182680000	#FF9191	1	0.75
chr2	182680001	182880000	A.2.1.2.2.1.1.2.2.1.1	0.593716143011918	.	182680001	182880000	#FF9191	1	0.75
chr2	182880001	183080000	B.1.2.1.1.2.1.2.2	0.364030335861322	.	182880001	183080000	#9191FF	1	0.375
chr2	183080001	183360000	B.2.1.2.2.1.2.1.2	0.170097508125677	.	183080001	183360000	#4848FF	1	0.25
chr2	183360001	183560000	B.1.1.2.2.1.2.1.1	0.391115926327194	.	183360001	183560000	#DADAFF	1	0.5
chr2	183560001	183920000	A.2.1.1.2.1.2.2.1.1.2.2	0.654387865655471	.	183560001	183920000	#FF9191	1	0.75
chr2	183920001	184080000	A.2.1.1.2.1.2.1.2.2	0.658721560130011	.	183920001	184080000	#FF9191	1	0.75
chr2	184080001	184520000	B.2.2.1.1.1.1.1.2.2.2.1.1	0.135427952329361	.	184080001	184520000	#0000FF	1	0.125
chr2	184520001	184800000	B.2.2.1.1.1.1.1.1.2.2	0.143011917659805	.	184520001	184800000	#0000FF	1	0.125
chr2	184800001	185280000	B.2.1.2.2.2.2.2.2.2	0.147345612134345	.	184800001	185280000	#4848FF	1	0.25
chr2	185280001	185520000	B.2.1.1.2.1.2.1.1.1.1	0.258938244853738	.	185280001	185520000	#4848FF	1	0.25
chr2	185520001	185760000	B.2.2.1.1.1.1.1.2.2.2.2.1	0.133261105092091	.	185520001	185760000	#0000FF	1	0.125
chr2	185760001	186280000	B.2.2.2.1.2.2.1.2.2.2	0.019501625135428	.	185760001	186280000	#0000FF	1	0.125
chr2	186280001	186400000	B.2.2.1.1.1.1.2.1.1.1.2.2	0.128927410617551	.	186280001	186400000	#0000FF	1	0.125
chr2	186400001	186840000	B.2.2.1.1.2.2.2.2	0.0964247020585049	.	186400001	186840000	#0000FF	1	0.125
chr2	186840001	187160000	B.2.1.1.2.1.2.1.1.2	0.256771397616468	.	186840001	187160000	#4848FF	1	0.25
chr2	187160001	187360000	A.2.2.2.1.2.1.2.1.2	0.482123510292524	.	187160001	187360000	#FFDADA	1	0.625
chr2	187360001	187560000	A.2.1.1.2.1.2.2.1.2.1	0.653304442036836	.	187360001	187560000	#FF9191	1	0.75
chr2	187560001	188040000	B.2.1.1.2.1.1.2.2	0.260021668472373	.	187560001	188040000	#4848FF	1	0.25
chr2	188040001	188120000	B.1.2.1.1.1.2.1	0.369447453954496	.	188040001	188120000	#9191FF	1	0.375
chr2	188120001	188320000	B.2.2.1.1.1.1.2.1.1.1.1	0.131094257854821	.	188120001	188320000	#0000FF	1	0.125
chr2	188320001	189000000	B.2.2.1.1.2.1.1.1.1.2	0.109425785482124	.	188320001	189000000	#0000FF	1	0.125
chr2	189000001	189160000	B.2.1.2.2.1.1.2.1.2.2.1	0.175514626218852	.	189000001	189160000	#4848FF	1	0.25
chr2	189160001	189560000	B.2.2.1.1.2.1.1.1.2	0.108342361863489	.	189160001	189560000	#0000FF	1	0.125
chr2	189560001	189640000	B.2.1.1.2.2.2.1.1.1	0.238353196099675	.	189560001	189640000	#4848FF	1	0.25
chr2	189640001	189720000	B.2.1.2.2.1.1.1.1.1.1	0.184182015167931	.	189640001	189720000	#4848FF	1	0.25
chr2	189720001	189880000	B.2.1.1.2.2.2.2.1	0.234019501625135	.	189720001	189880000	#4848FF	1	0.25
chr2	189880001	190280000	B.2.1.1.2.1.1.2.1.2.2	0.261105092091008	.	189880001	190280000	#4848FF	1	0.25
chr2	190280001	190520000	A.2.1.2.2.1.1.2.2.1.2	0.592632719393283	.	190280001	190520000	#FF9191	1	0.75
chr2	190520001	190960000	A.1.1.2.2.1.2.1.1.2	0.897074756229686	.	190520001	190960000	#FF0000	1	1
chr2	190960001	191160000	A.1.2.1.1.2.1.2.2.2.2	0.833152762730228	.	190960001	191160000	#FF4848	1	0.875
chr2	191160001	191600000	A.1.1.1.1.1.2.2	0.99783315276273	.	191160001	191600000	#FF0000	1	1
chr2	191600001	191880000	A.1.1.2.1.2.1.2.1.1	0.927410617551463	.	191600001	191880000	#FF0000	1	1
chr2	191880001	192080000	A.1.2.2.2.1.2.1.1.2.1	0.738894907908992	.	191880001	192080000	#FF4848	1	0.875
chr2	192080001	192440000	A.2.1.1.2.1.2.2.1.1.2.1	0.655471289274106	.	192080001	192440000	#FF9191	1	0.75
chr2	192440001	192600000	A.1.2.2.2.1.1.1.1.1	0.748645720476706	.	192440001	192600000	#FF4848	1	0.875
chr2	192600001	192800000	B.1.1.1.1.1.2.2	0.442036836403034	.	192600001	192800000	#DADAFF	1	0.5
chr2	192800001	193160000	B.1.2.1.1.1.1.2.2.1	0.371614301191766	.	192800001	193160000	#9191FF	1	0.375
chr2	193160001	193440000	B.2.2.1.1.1.1.1.1.1.2	0.145178764897075	.	193160001	193440000	#0000FF	1	0.125
chr2	193440001	193800000	B.2.2.2.1.2.2.1.1	0.0227518959913326	.	193440001	193800000	#0000FF	1	0.125
chr2	193800001	193920000	B.2.1.2.2.1.1.2.1.2.2.2	0.174431202600217	.	193800001	193920000	#4848FF	1	0.25
chr2	193920001	194200000	B.2.2.1.1.2.1.2.2.2	0.100758396533044	.	193920001	194200000	#0000FF	1	0.125
chr2	194200001	194440000	B.2.1.2.2.1.2.2.2.2.1.2	0.159263271939328	.	194200001	194440000	#4848FF	1	0.25
chr2	194440001	195040000	B.2.2.1.1.2.2.1.2	0.0985915492957746	.	194440001	195040000	#0000FF	1	0.125
chr2	195040001	195320000	B.2.1.2.2.1.1.1.2.2	0.179848320693391	.	195040001	195320000	#4848FF	1	0.25
chr2	195320001	195840000	B.2.2.1.1.2.1.1.1.1.1.2	0.110509209100758	.	195320001	195840000	#0000FF	1	0.125
chr2	195840001	196200000	B.2.1.1.2.1.2.1.1.1.2	0.257854821235103	.	195840001	196200000	#4848FF	1	0.25
chr2	196200001	196560000	A.1.2.2.2.1.2.1.1.1	0.739978331527627	.	196200001	196560000	#FF4848	1	0.875
chr2	196560001	196920000	B.1.2.1.1.2.1.2.1	0.365113759479957	.	196560001	196920000	#9191FF	1	0.375
chr2	196920001	197120000	A.1.2.1.1.2.1.2.1.2	0.840736728060672	.	196920001	197120000	#FF4848	1	0.875
chr2	197120001	197480000	A.2.1.1.2.1.2.1.1.1	0.661971830985915	.	197120001	197480000	#FF9191	1	0.75
chr2	197480001	197800000	A.1.2.1.1.2.1.2.2.1.1.2	0.837486457204767	.	197480001	197800000	#FF4848	1	0.875
chr2	197800001	198040000	A.1.2.1.1.2.1.2.1.1.2	0.841820151679307	.	197800001	198040000	#FF4848	1	0.875
chr2	198040001	198160000	A.1.1.2.1.2.1.2.1.2.1	0.926327193932828	.	198040001	198160000	#FF0000	1	1
chr2	198160001	198560000	A.1.1.1.2.1.2.2.2.2	0.970747562296858	.	198160001	198560000	#FF0000	1	1
chr2	198560001	198960000	A.2.2.1.1.1.2.2.1.2	0.549295774647887	.	198560001	198960000	#FFDADA	1	0.625
chr2	198960001	199360000	B.1.2.1.1.2.1.1.1	0.367280606717226	.	198960001	199360000	#9191FF	1	0.375
chr2	199360001	199560000	B.2.1.1.2.1.2.1.2.1.1.1	0.255687973997833	.	199360001	199560000	#4848FF	1	0.25
chr2	199560001	199840000	B.2.1.2.2.2.1.2.1	0.154929577464789	.	199560001	199840000	#4848FF	1	0.25
chr2	199840001	200000000	B.2.1.2.2.1.1.2.1.1.2	0.177681473456121	.	199840001	200000000	#4848FF	1	0.25
chr2	200000001	200280000	B.2.1.1.2.1.2.1.2.2	0.251354279523294	.	200000001	200280000	#4848FF	1	0.25
chr2	200280001	200760000	A.2.2.2.2.2.2.2.2.2	0.452871072589382	.	200280001	200760000	#FFDADA	1	0.625
chr2	200760001	201080000	A.2.1.1.2.1.2.2.2.2	0.650054171180932	.	200760001	201080000	#FF9191	1	0.75
chr2	201080001	201520000	A.1.2.1.1.2.1.2.2.2.1.2	0.834236186348862	.	201080001	201520000	#FF4848	1	0.875
chr2	201520001	201720000	A.1.2.2.1.1.2.1.1.1	0.782231852654388	.	201520001	201720000	#FF4848	1	0.875
chr2	201720001	201880000	A.1.2.1.2.1.1.2.1.2	0.819068255687974	.	201720001	201880000	#FF4848	1	0.875
chr2	201880001	202360000	A.1.1.1.2.1.2.1.1.1.1	0.980498374864572	.	201880001	202360000	#FF0000	1	1
chr2	202360001	202480000	A.2.1.2.1.2.2.2.1.2.2	0.604550379198266	.	202360001	202480000	#FF9191	1	0.75
chr2	202480001	202640000	A.2.1.1.1.2.1.2.1.2.2	0.685807150595883	.	202480001	202640000	#FF9191	1	0.75
chr2	202640001	202800000	A.2.1.1.1.2.1.2.2	0.684723726977248	.	202640001	202800000	#FF9191	1	0.75
chr2	202800001	203080000	A.1.2.1.1.2.1.1.2.2	0.843986998916576	.	202800001	203080000	#FF4848	1	0.875
chr2	203080001	203280000	A.1.1.2.1.1.2.1.2.2	0.933911159263272	.	203080001	203280000	#FF0000	1	1
chr2	203280001	203560000	A.1.1.1.2.1.2.1.1.1.2	0.979414951245937	.	203280001	203560000	#FF0000	1	1
chr2	203560001	203760000	A.1.2.1.2.1.1.2.1.1	0.820151679306609	.	203560001	203760000	#FF4848	1	0.875
chr2	203760001	203920000	A.1.1.2.2.1.1.2.2.2.1.2	0.90032502708559	.	203760001	203920000	#FF0000	1	1
chr2	203920001	204080000	A.1.1.2.2.1.1.2.2.1.2.1	0.903575297941495	.	203920001	204080000	#FF0000	1	1
chr2	204080001	204320000	A.1.1.2.2.1.1.2.2.1.2.2	0.90249187432286	.	204080001	204320000	#FF0000	1	1
chr2	204320001	204400000	A.2.1.2.1.1.1.2.1.2	0.621885157096425	.	204320001	204400000	#FF9191	1	0.75
chr2	204400001	204520000	A.2.1.1.2.2.1.1.1.1.2.2	0.645720476706392	.	204400001	204520000	#FF9191	1	0.75
chr2	204520001	204600000	A.2.1.2.1.1.1.1.2.1.1	0.626218851570964	.	204520001	204600000	#FF9191	1	0.75
chr2	204600001	204760000	A.2.1.1.2.2.1.1.1.1.1.1	0.648970747562297	.	204600001	204760000	#FF9191	1	0.75
chr2	204760001	205160000	A.2.2.2.2.2.2.1.1	0.460455037919827	.	204760001	205160000	#FFDADA	1	0.625
chr2	205160001	205480000	B.1.2.2.2.1.2.1.2	0.305525460455038	.	205160001	205480000	#9191FF	1	0.375
chr2	205480001	205640000	B.2.1.1.2.1.1.1.1	0.266522210184182	.	205480001	205640000	#4848FF	1	0.25
chr2	205640001	205800000	B.2.1.1.2.2.2.1.1.2	0.23726977248104	.	205640001	205800000	#4848FF	1	0.25
chr2	205800001	206120000	B.2.1.1.2.1.1.1.2.1	0.265438786565547	.	205800001	206120000	#4848FF	1	0.25
chr2	206120001	206520000	B.1.1.2.2.1.2.2.2	0.386782231852654	.	206120001	206520000	#DADAFF	1	0.5
chr2	206520001	206840000	A.2.2.1.1.1.2.1.1.1	0.555796316359697	.	206520001	206840000	#FFDADA	1	0.625
chr2	206840001	207040000	A.1.2.1.1.2.1.2.2.1.1.1.1	0.839653304442037	.	206840001	207040000	#FF4848	1	0.875
chr2	207040001	207240000	A.2.1.1.2.2.1.1.1.1.1.2	0.647887323943662	.	207040001	207240000	#FF9191	1	0.75
chr2	207240001	207560000	A.2.2.2.1.1.2.1.2.1.1	0.494041170097508	.	207240001	207560000	#FFDADA	1	0.625
chr2	207560001	207920000	A.2.1.2.2.1.1.1.1.1	0.601300108342362	.	207560001	207920000	#FF9191	1	0.75
chr2	207920001	208240000	A.1.2.1.1.2.1.1.2.1.1.2	0.846153846153846	.	207920001	208240000	#FF4848	1	0.875
chr2	208240001	208360000	A.2.1.1.2.2.1.1.1.1.2.1	0.646803900325027	.	208240001	208360000	#FF9191	1	0.75
chr2	208360001	208680000	A.1.2.1.1.2.1.2.1.1.1	0.842903575297941	.	208360001	208680000	#FF4848	1	0.875
chr2	208680001	208960000	A.1.2.1.1.2.1.1.2.1.2	0.845070422535211	.	208680001	208960000	#FF4848	1	0.875
chr2	208960001	209240000	A.1.2.2.2.1.2.1.1.2.2.1	0.737811484290357	.	208960001	209240000	#FF4848	1	0.875
chr2	209240001	209600000	B.2.1.2.2.1.2.2.2.1.1	0.163596966413868	.	209240001	209600000	#4848FF	1	0.25
chr2	209600001	209880000	B.2.2.1.1.1.1.1.1.1.1	0.14626218851571	.	209600001	209880000	#0000FF	1	0.125
chr2	209880001	210200000	B.2.1.2.2.1.2.2.2.2.2	0.158179848320693	.	209880001	210200000	#4848FF	1	0.25
chr2	210200001	210640000	B.2.1.2.2.1.2.2.1.2	0.164680390032503	.	210200001	210640000	#4848FF	1	0.25
chr2	210640001	210840000	B.1.2.2.2.1.2.1.1	0.306608884073673	.	210640001	210840000	#9191FF	1	0.375
chr2	210840001	211080000	A.2.2.1.2.2.1.2.2.1.2.2	0.510292524377031	.	210840001	211080000	#FFDADA	1	0.625
chr2	211080001	211240000	B.1.2.2.2.1.1.2	0.307692307692308	.	211080001	211240000	#9191FF	1	0.375
chr2	211240001	211440000	B.1.2.1.1.1.1.2.1.1	0.374864572047671	.	211240001	211440000	#9191FF	1	0.375
chr2	211440001	211680000	B.2.1.1.2.1.2.1.2.1.2	0.252437703141928	.	211440001	211680000	#4848FF	1	0.25
chr2	211680001	211800000	B.2.1.2.2.1.1.1.1.2	0.182015167930661	.	211680001	211800000	#4848FF	1	0.25
chr2	211800001	211880000	B.2.1.1.2.2.2.1.2.2	0.23510292524377	.	211800001	211880000	#4848FF	1	0.25
chr2	211880001	212160000	B.2.2.1.1.1.1.1.2.2.1	0.136511375947996	.	211880001	212160000	#0000FF	1	0.125
chr2	212160001	212280000	B.2.2.1.1.1.1.1.1.2.1	0.14409534127844	.	212160001	212280000	#0000FF	1	0.125
chr2	212280001	212520000	B.2.2.1.1.1.1.1.2.2.2.2.2	0.132177681473456	.	212280001	212520000	#0000FF	1	0.125
chr2	212520001	212920000	B.2.2.1.1.2.1.1.1.1.1.1	0.111592632719393	.	212520001	212920000	#0000FF	1	0.125
chr2	212920001	213080000	B.2.2.1.1.1.1.2.1.1.1.2.1	0.130010834236186	.	212920001	213080000	#0000FF	1	0.125
chr2	213080001	213240000	B.2.1.2.2.1.1.1.1.1.2	0.183098591549296	.	213080001	213240000	#4848FF	1	0.25
chr2	213240001	213560000	B.2.1.2.2.1.2.2.2.2.1.1.2	0.160346695557963	.	213240001	213560000	#4848FF	1	0.25
chr2	213560001	213760000	A.2.2.1.2.2.1.2.2.1.2.1	0.511375947995666	.	213560001	213760000	#FFDADA	1	0.625
chr2	213760001	214120000	A.1.2.1.1.2.1.2.2.1.2	0.836403033586132	.	213760001	214120000	#FF4848	1	0.875
chr2	214120001	214520000	B.2.1.2.2.1.2.2.1.1.1	0.169014084507042	.	214120001	214520000	#4848FF	1	0.25
chr2	214520001	214640000	B.1.1.2.2.1.2.1.2.2	0.388949079089924	.	214520001	214640000	#DADAFF	1	0.5
chr2	214640001	214920000	B.2.1.2.2.1.1.1.2.1	0.180931744312026	.	214640001	214920000	#4848FF	1	0.25
chr2	214920001	215080000	B.2.1.1.2.2.2.2.2	0.232936078006501	.	214920001	215080000	#4848FF	1	0.25
chr2	215080001	215520000	B.2.1.2.2.1.2.2.2.2.1.1.1	0.161430119176598	.	215080001	215520000	#4848FF	1	0.25
chr2	215520001	215720000	A.2.1.2.2.1.1.2.1	0.594799566630553	.	215520001	215720000	#FF9191	1	0.75
chr2	215720001	215960000	B.1.1.1.2.1.2.1.2	0.431202600216685	.	215720001	215960000	#DADAFF	1	0.5
chr2	215960001	216120000	B.1.1.2.1.2.2.1.1	0.404117009750813	.	215960001	216120000	#DADAFF	1	0.5
chr2	216120001	216480000	A.2.2.1.2.2.1.1.2	0.515709642470206	.	216120001	216480000	#FFDADA	1	0.625
chr2	216480001	216600000	B.1.1.1.1.1.1.2	0.446370530877573	.	216480001	216600000	#DADAFF	1	0.5
chr2	216600001	216840000	A.2.1.1.2.1.2.2.1.2.2	0.652221018418202	.	216600001	216840000	#FF9191	1	0.75
chr2	216840001	217280000	A.1.1.2.2.1.2.1.2.1	0.895991332611051	.	216840001	217280000	#FF0000	1	1
chr2	217280001	217440000	A.1.2.2.2.1.2.2	0.734561213434453	.	217280001	217440000	#FF4848	1	0.875
chr2	217440001	217520000	A.2.1.2.1.1.1.1.2.2	0.624052004333694	.	217440001	217520000	#FF9191	1	0.75
chr2	217520001	217800000	A.2.2.1.1.2.1.1.2	0.542795232936078	.	217520001	217800000	#FFDADA	1	0.625
chr2	217800001	218160000	A.2.2.1.2.1.1.1.1.1	0.537378114842904	.	217800001	218160000	#FFDADA	1	0.625
chr2	218160001	218280000	A.2.2.2.1.2.2.1.2.1	0.477789815817985	.	218160001	218280000	#FFDADA	1	0.625
chr2	218280001	218440000	A.2.2.1.2.1.1.1.1.2	0.536294691224269	.	218280001	218440000	#FFDADA	1	0.625
chr2	218440001	218640000	A.2.1.2.1.1.1.2.2	0.62080173347779	.	218440001	218640000	#FF9191	1	0.75
chr2	218640001	219120000	A.1.1.2.2.1.1.2.1	0.9068255687974	.	218640001	219120000	#FF0000	1	1
chr2	219120001	219480000	A.1.1.1.2.1.2.1.1.2	0.978331527627302	.	219120001	219480000	#FF0000	1	1
chr2	219480001	219800000	A.1.1.2.1.1.2.2.1	0.932827735644637	.	219480001	219800000	#FF0000	1	1
chr2	219800001	219960000	A.1.2.2.1.1.2.2.2.2.1	0.772481040086674	.	219800001	219960000	#FF4848	1	0.875
chr2	219960001	220240000	A.1.1.2.1.1.2.1.2.1	0.934994582881907	.	219960001	220240000	#FF0000	1	1
chr2	220240001	220480000	A.1.2.1.2.1.2.2.1.2	0.808234019501625	.	220240001	220480000	#FF4848	1	0.875
chr2	220480001	221080000	A.2.2.2.1.2.1.2.2.1	0.481040086673889	.	220480001	221080000	#FFDADA	1	0.625
chr2	221080001	221360000	B.2.1.1.2.1.1.1.2.2	0.264355362946912	.	221080001	221360000	#4848FF	1	0.25
chr2	221360001	221560000	B.1.2.2.2.1.1.1.2	0.308775731310943	.	221360001	221560000	#9191FF	1	0.375
chr2	221560001	221840000	B.2.1.2.2.1.2.2.1.1.2.1.1	0.167930660888407	.	221560001	221840000	#4848FF	1	0.25
chr2	221840001	222040000	B.1.2.2.2.2.1.2.2.2	0.297941495124594	.	221840001	222040000	#9191FF	1	0.375
chr2	222040001	222160000	B.1.2.2.2.1.2.2	0.304442036836403	.	222040001	222160000	#9191FF	1	0.375
chr2	222160001	222520000	B.1.2.2.1.1.1.1.2.1	0.329360780065005	.	222160001	222520000	#9191FF	1	0.375
chr2	222520001	222840000	B.2.1.2.2.1.2.2.2.1.2	0.162513542795233	.	222520001	222840000	#4848FF	1	0.25
chr2	222840001	223160000	B.1.2.1.1.2.1.1.2	0.366197183098592	.	222840001	223160000	#9191FF	1	0.375
chr2	223160001	223360000	A.2.1.1.2.1.2.1.1.2	0.660888407367281	.	223160001	223360000	#FF9191	1	0.75
chr2	223360001	223520000	A.2.1.2.2.1.2.2.1.2.1	0.586132177681473	.	223360001	223520000	#FF9191	1	0.75
chr2	223520001	223800000	A.1.1.2.2.1.2.1.2.2	0.894907908992416	.	223520001	223800000	#FF0000	1	1
chr2	223800001	224080000	A.2.2.2.1.2.1.2.2.2	0.479956663055255	.	223800001	224080000	#FFDADA	1	0.625
chr2	224080001	224640000	B.1.1.2.2.1.2.2.1	0.387865655471289	.	224080001	224640000	#DADAFF	1	0.5
chr2	224640001	224840000	A.1.2.1.2.1.2.2.1.1.1.2	0.810400866738895	.	224640001	224840000	#FF4848	1	0.875
chr2	224840001	225120000	A.2.2.1.2.2.1.1.1.2	0.516793066088841	.	224840001	225120000	#FFDADA	1	0.625
chr2	225120001	225320000	A.2.2.1.1.2.1.2.2	0.539544962080173	.	225120001	225320000	#FFDADA	1	0.625
chr2	225320001	225520000	A.1.2.1.2.1.2.2.1.1.2	0.80931744312026	.	225320001	225520000	#FF4848	1	0.875
chr2	225520001	225680000	A.2.1.2.1.1.1.1.1	0.627302275189599	.	225520001	225680000	#FF9191	1	0.75
chr2	225680001	225920000	A.1.2.2.1.2.1.2	0.761646803900325	.	225680001	225920000	#FF4848	1	0.875
chr2	225920001	226120000	B.1.2.1.1.1.1.2.1.2.2	0.372697724810401	.	225920001	226120000	#9191FF	1	0.375
chr2	226120001	226520000	B.2.1.1.2.1.2.1.2.1.1.2.1	0.254604550379198	.	226120001	226520000	#4848FF	1	0.25
chr2	226520001	226600000	B.1.2.2.2.1.1.1.1	0.309859154929577	.	226520001	226600000	#9191FF	1	0.375
chr2	226600001	226720000	B.2.1.1.2.2.2.1.2.1	0.236186348862405	.	226600001	226720000	#4848FF	1	0.25
chr2	226720001	227000000	B.2.1.2.2.1.2.2.1.1.2.1.2	0.166847237269772	.	226720001	227000000	#4848FF	1	0.25
chr2	227000001	227280000	B.2.1.2.2.1.2.2.1.1.2.2	0.165763813651138	.	227000001	227280000	#4848FF	1	0.25
chr2	227280001	227640000	B.1.1.2.1.2.2.1.2	0.403033586132178	.	227280001	227640000	#DADAFF	1	0.5
chr2	227640001	227840000	A.1.2.2.2.1.2.1.2	0.735644637053088	.	227640001	227840000	#FF4848	1	0.875
chr2	227840001	227960000	A.2.2.2.1.2.1.2.1.1	0.483206933911159	.	227840001	227960000	#FFDADA	1	0.625
chr2	227960001	228280000	A.1.2.2.2.1.2.1.1.2.2.2	0.736728060671723	.	227960001	228280000	#FF4848	1	0.875
chr2	228280001	228440000	A.1.2.1.2.1.2.2.1.1.1.1	0.81148429035753	.	228280001	228440000	#FF4848	1	0.875
chr2	228440001	228760000	A.2.1.2.2.1.2.2.2.1	0.583965330444204	.	228440001	228760000	#FF9191	1	0.75
chr2	228760001	229080000	B.2.1.1.2.1.2.1.2.1.1.2.2	0.253521126760563	.	228760001	229080000	#4848FF	1	0.25
chr2	229080001	229400000	B.2.2.1.1.2.1.1.2.2	0.106175514626219	.	229080001	229400000	#0000FF	1	0.125
chr2	229400001	229920000	B.2.2.1.1.2.1.1.2.1	0.107258938244854	.	229400001	229920000	#0000FF	1	0.125
chr2	229920001	230240000	B.2.1.1.2.1.2.2.2	0.249187432286024	.	229920001	230240000	#4848FF	1	0.25
chr2	230240001	230600000	B.1.1.1.1.1.1.1.2.1.1	0.449620801733478	.	230240001	230600000	#DADAFF	1	0.5
chr2	230600001	231040000	A.1.1.1.2.2.1.2.2	0.960996749729144	.	230600001	231040000	#FF0000	1	1
chr2	231040001	231240000	A.1.1.2.2.1.1.1.1.1	0.910075839653304	.	231040001	231240000	#FF0000	1	1
chr2	231240001	231440000	A.1.1.2.2.1.1.1.1.2	0.90899241603467	.	231240001	231440000	#FF0000	1	1
chr2	231440001	231720000	A.1.1.2.1.1.2.2.2.1	0.931744312026002	.	231440001	231720000	#FF0000	1	1
chr2	231720001	231920000	A.1.1.2.1.1.2.1.1	0.936078006500542	.	231720001	231920000	#FF0000	1	1
chr2	231920001	232200000	A.1.1.2.2.1.1.1.2	0.907908992416035	.	231920001	232200000	#FF0000	1	1
chr2	232200001	232400000	A.1.2.1.2.1.1.2.2	0.817984832069339	.	232200001	232400000	#FF4848	1	0.875
chr2	232400001	232680000	A.1.1.2.1.1.2.2.2.2	0.930660888407367	.	232400001	232680000	#FF0000	1	1
chr2	232680001	232800000	A.2.1.2.1.2.1.1.2.2.1	0.612134344528711	.	232680001	232800000	#FF9191	1	0.75
chr2	232800001	232880000	A.2.1.2.1.2.1.1.2.2.2	0.611050920910076	.	232800001	232880000	#FF9191	1	0.75
chr2	232880001	233400000	A.1.2.1.2.1.1.1.1.2	0.823401950162513	.	232880001	233400000	#FF4848	1	0.875
chr2	233400001	233680000	A.1.2.2.1.1.2.2.2.2.2	0.771397616468039	.	233400001	233680000	#FF4848	1	0.875
chr2	233680001	233920000	A.1.2.2.2.2.2.2.1.2	0.717226435536295	.	233680001	233920000	#FF4848	1	0.875
chr2	233920001	234000000	A.1.2.1.2.2.2.2.2	0.790899241603467	.	233920001	234000000	#FF4848	1	0.875
chr2	234080001	234160000	A.1.2.1.2.2.2.2.2	0.790899241603467	.	234080001	234160000	#FF4848	1	0.875
chr2	234160001	234320000	A.1.2.1.1.1.1.2.2.2.1	0.863488624052004	.	234160001	234320000	#FF4848	1	0.875
chr2	234320001	234560000	A.1.2.2.1.1.2.2.1.1.1	0.776814734561213	.	234320001	234560000	#FF4848	1	0.875
chr2	234560001	234800000	A.2.1.2.1.2.1.2.2	0.608884073672806	.	234560001	234800000	#FF9191	1	0.75
chr2	234800001	234960000	A.2.2.2.1.2.2.2.2.2	0.47237269772481	.	234800001	234960000	#FFDADA	1	0.625
chr2	234960001	235200000	A.2.1.2.1.2.2.2.1.2.1	0.605633802816901	.	234960001	235200000	#FF9191	1	0.75
chr2	235200001	235400000	A.1.2.2.1.1.2.2.1.1.2	0.775731310942579	.	235200001	235400000	#FF4848	1	0.875
chr2	235400001	235600000	A.2.2.2.2.1.1.2.1	0.469122426868906	.	235400001	235600000	#FFDADA	1	0.625
chr2	235600001	235760000	B.1.1.2.1.1.1.1.1	0.412784398699892	.	235600001	235760000	#DADAFF	1	0.5
chr2	235760001	236280000	B.1.1.1.1.1.1.1.1.1	0.451787648970748	.	235760001	236280000	#DADAFF	1	0.5
chr2	236280001	236480000	B.1.1.2.1.1.1.1.2	0.411700975081257	.	236280001	236480000	#DADAFF	1	0.5
chr2	236520001	236680000	B.1.1.2.1.1.1.2.2.1	0.409534127843987	.	236520001	236680000	#DADAFF	1	0.5
chr2	236680001	236880000	B.1.1.2.1.1.1.2.2.2	0.408450704225352	.	236680001	236880000	#DADAFF	1	0.5
chr2	236880001	236960000	B.1.1.2.1.1.1.2.1	0.410617551462622	.	236880001	236960000	#DADAFF	1	0.5
chr2	236960001	237160000	B.1.1.2.2.2.2.2	0.37919826652221	.	236960001	237160000	#DADAFF	1	0.5
chr2	237160001	237360000	A.2.2.2.2.1.1.2.2	0.468039003250271	.	237160001	237360000	#FFDADA	1	0.625
chr2	237360001	237480000	A.2.1.2.1.2.2.2.2.1	0.603466955579632	.	237360001	237480000	#FF9191	1	0.75
chr2	237480001	237680000	A.2.2.1.2.1.1.1.2	0.535211267605634	.	237480001	237680000	#FFDADA	1	0.625
chr2	237680001	237800000	A.2.2.2.1.2.2.1.1	0.47887323943662	.	237680001	237800000	#FFDADA	1	0.625
chr2	237800001	238000000	A.2.2.1.1.2.1.1.1.2.2	0.543878656554713	.	237800001	238000000	#FFDADA	1	0.625
chr2	238000001	238520000	A.2.2.1.1.2.1.2.1.2	0.540628385698808	.	238000001	238520000	#FFDADA	1	0.625
chr2	238520001	238640000	A.2.1.1.2.2.1.2.2.2	0.638136511375948	.	238520001	238640000	#FF9191	1	0.75
chr2	238640001	238960000	A.1.2.2.1.1.2.2.1.2	0.774647887323944	.	238640001	238960000	#FF4848	1	0.875
chr2	238960001	239080000	A.2.1.2.1.2.1.1.1.1	0.615384615384615	.	238960001	239080000	#FF9191	1	0.75
chr2	239080001	239240000	A.2.1.1.1.2.1.2.1.2.1	0.686890574214518	.	239080001	239240000	#FF9191	1	0.75
chr2	239240001	239520000	A.2.2.1.1.2.1.1.1.2.1	0.544962080173348	.	239240001	239520000	#FFDADA	1	0.625
chr2	239520001	239800000	A.2.2.2.1.2.2.1.2.2	0.47670639219935	.	239520001	239800000	#FFDADA	1	0.625
chr2	239840001	239960000	A.2.2.2.1.2.2.1.2.2	0.47670639219935	.	239840001	239960000	#FFDADA	1	0.625
chr2	239960001	240160000	A.2.2.2.2.1.1.1.1	0.471289274106175	.	239960001	240160000	#FFDADA	1	0.625
chr2	240160001	240360000	A.2.1.2.1.2.1.1.2.1	0.613217768147346	.	240160001	240360000	#FF9191	1	0.75
chr2	240360001	240880000	A.2.2.2.1.1.2.2.2	0.489707475622969	.	240360001	240880000	#FFDADA	1	0.625
chr2	240880001	241080000	A.2.2.1.2.1.1.2.2.2	0.531960996749729	.	240880001	241080000	#FFDADA	1	0.625
chr2	241080001	241160000	A.2.2.2.2.1.1.1.2	0.470205850487541	.	241080001	241160000	#FFDADA	1	0.625
chr2	241160001	241440000	A.2.2.1.2.1.1.2.1	0.534127843986999	.	241160001	241440000	#FFDADA	1	0.625
chr2	241440001	241600000	A.2.1.1.1.2.1.1.2.2.1	0.690140845070423	.	241440001	241600000	#FF9191	1	0.75
chr2	241640001	241760000	A.2.1.1.1.2.1.1.2.2.1	0.690140845070423	.	241640001	241760000	#FF9191	1	0.75
chr2	241760001	242080000	A.1.2.2.1.1.2.2.2.1	0.773564463705309	.	241760001	242080000	#FF4848	1	0.875
chr2	242080001	242240000	A.2.1.2.1.2.1.2.1	0.609967497291441	.	242080001	242240000	#FF9191	1	0.75
chr2	242240001	242480000	A.1.2.2.2.2.2.1.1	0.725893824485374	.	242240001	242480000	#FF4848	1	0.875
chr2	242480001	242680000	A.2.1.1.2.2.1.2.2.1	0.639219934994583	.	242480001	242680000	#FF9191	1	0.75
chr2	242680001	242840000	A.2.1.2.1.2.1.1.1.2	0.614301191765981	.	242680001	242840000	#FF9191	1	0.75
chr2	242840001	243040000	A.2.1.2.1.2.2.2.1.1	0.606717226435536	.	242840001	243040000	#FF9191	1	0.75
chr3	40001	240000	B.1.1.2.1.1.1.2.2	0.45974025974026	.	40001	240000	#DADAFF	1	0.5
chr3	240001	400000	A.2.2.1.2.1.1.1	0.585714285714286	.	240001	400000	#FFDADA	1	0.625
chr3	400001	680000	B.1.1.2.2.1.2.1.2	0.42987012987013	.	400001	680000	#DADAFF	1	0.5
chr3	680001	840000	B.2.2.1.1.1.2.1.1.1	0.135064935064935	.	680001	840000	#0000FF	1	0.125
chr3	840001	1120000	B.2.2.1.1.2.1.2.2.1.2.1	0.112987012987013	.	840001	1120000	#0000FF	1	0.125
chr3	1120001	1440000	B.2.2.1.1.2.1.1.1.2	0.119480519480519	.	1120001	1440000	#0000FF	1	0.125
chr3	1440001	1640000	B.2.2.1.1.1.2.2.1	0.123376623376623	.	1440001	1640000	#0000FF	1	0.125
chr3	1640001	1760000	B.2.1.2.1.1.2.1	0.219480519480519	.	1640001	1760000	#4848FF	1	0.25
chr3	1760001	2280000	B.2.2.2.1.1.2.1.1.1.2	0.0350649350649351	.	1760001	2280000	#0000FF	1	0.125
chr3	2280001	2480000	B.2.2.1.1.2.1.2.2.2	0.11038961038961	.	2280001	2480000	#0000FF	1	0.125
chr3	2480001	2720000	B.2.2.1.1.1.2.1.2.1.2.1	0.12987012987013	.	2480001	2720000	#0000FF	1	0.125
chr3	2720001	2840000	B.1.2.1.2.1.2.1	0.388311688311688	.	2720001	2840000	#9191FF	1	0.375
chr3	2840001	2920000	B.1.2.2.2.1.2.2.1.1	0.320779220779221	.	2840001	2920000	#9191FF	1	0.375
chr3	2920001	3080000	B.1.1.2.2.1.1.1	0.433766233766234	.	2920001	3080000	#DADAFF	1	0.5
chr3	3080001	3240000	A.2.2.2.1.2.2.1.2.2	0.520779220779221	.	3080001	3240000	#FFDADA	1	0.625
chr3	3240001	3480000	B.2.1.1.1.2.1.2.2.1.2	0.283116883116883	.	3240001	3480000	#4848FF	1	0.25
chr3	3480001	3680000	B.2.1.2.1.1.1.1.1.2	0.228571428571429	.	3480001	3680000	#4848FF	1	0.25
chr3	3680001	3840000	B.1.2.2.2.1.2.2.1.2	0.319480519480519	.	3680001	3840000	#9191FF	1	0.375
chr3	3840001	4040000	B.1.2.2.2.1.1.1.2	0.32987012987013	.	3840001	4040000	#9191FF	1	0.375
chr3	4040001	4360000	B.1.2.1.1.1.1.1	0.412987012987013	.	4040001	4360000	#9191FF	1	0.375
chr3	4360001	4600000	A.1.2.1.1.2.2.2.2.2	0.819480519480519	.	4360001	4600000	#FF4848	1	0.875
chr3	4600001	4760000	A.2.1.1.2.1.1.2.2	0.676623376623377	.	4600001	4760000	#FF9191	1	0.75
chr3	4760001	5040000	A.1.1.2.1.1.1.1.1	0.950649350649351	.	4760001	5040000	#FF0000	1	1
chr3	5080001	5280000	A.1.2.1.2.2.2.1.2.1	0.78961038961039	.	5080001	5280000	#FF4848	1	0.875
chr3	5280001	5480000	B.1.1.1.2.1.1.2.1.2.2	0.474025974025974	.	5280001	5480000	#DADAFF	1	0.5
chr3	5480001	5880000	B.2.1.1.1.2.1.1.1	0.28961038961039	.	5480001	5880000	#4848FF	1	0.25
chr3	5880001	6360000	B.2.2.2.1.2.2.1.2.1	0.0116883116883117	.	5880001	6360000	#0000FF	1	0.125
chr3	6360001	6520000	B.2.2.1.1.1.1.1.1.1	0.146753246753247	.	6360001	6520000	#0000FF	1	0.125
chr3	6520001	6720000	B.2.2.1.1.1.2.2.2	0.122077922077922	.	6520001	6720000	#0000FF	1	0.125
chr3	6720001	6880000	B.2.1.2.1.1.2.2.2.1	0.216883116883117	.	6720001	6880000	#4848FF	1	0.25
chr3	6880001	7400000	B.2.2.2.1.1.2.1.1.1.1	0.0363636363636364	.	6880001	7400000	#0000FF	1	0.125
chr3	7400001	7600000	B.2.2.1.1.2.1.1.2.1	0.118181818181818	.	7400001	7600000	#0000FF	1	0.125
chr3	7600001	7880000	B.2.2.1.1.1.2.1.1.2	0.133766233766234	.	7600001	7880000	#0000FF	1	0.125
chr3	7880001	8200000	B.2.2.1.1.2.1.1.1.1	0.120779220779221	.	7880001	8200000	#0000FF	1	0.125
chr3	8200001	8440000	B.1.2.1.2.2.1.1.1.1	0.385714285714286	.	8200001	8440000	#9191FF	1	0.375
chr3	8440001	8720000	A.2.1.2.1.1.1.1.2.2	0.641558441558442	.	8440001	8720000	#FF9191	1	0.75
chr3	8720001	8920000	A.2.1.1.2.1.1.1.2	0.681818181818182	.	8720001	8920000	#FF9191	1	0.75
chr3	8920001	9200000	A.1.2.1.1.2.2.2.2.1	0.820779220779221	.	8920001	9200000	#FF4848	1	0.875
chr3	9200001	9400000	A.1.2.1.2.2.2.2.2	0.785714285714286	.	9200001	9400000	#FF4848	1	0.875
chr3	9400001	9520000	A.1.2.1.1.1.2.1.2.1	0.850649350649351	.	9400001	9520000	#FF4848	1	0.875
chr3	9520001	9640000	A.1.2.2.2.1.1.1.2	0.735064935064935	.	9520001	9640000	#FF4848	1	0.875
chr3	9680001	9720000	A.1.2.2.2.1.1.1.2	0.735064935064935	.	9680001	9720000	#FF4848	1	0.875
chr3	9720001	9800000	A.1.1.2.2.1.2.1.2.2	0.894805194805195	.	9720001	9800000	#FF0000	1	1
chr3	9840001	9960000	A.1.1.2.2.1.2.1.2.2	0.894805194805195	.	9840001	9960000	#FF0000	1	1
chr3	10000001	10080000	A.1.1.2.2.1.2.1.2.2	0.894805194805195	.	10000001	10080000	#FF0000	1	1
chr3	10080001	10160000	A.1.2.2.2.2.2.1.2.2	0.706493506493507	.	10080001	10160000	#FF4848	1	0.875
chr3	10160001	10320000	A.1.1.2.1.2.2.2.2.1.1	0.91038961038961	.	10160001	10320000	#FF0000	1	1
chr3	10320001	10800000	A.1.2.2.2.2.1.1.2.1.1	0.720779220779221	.	10320001	10800000	#FF4848	1	0.875
chr3	10800001	11240000	A.2.1.2.2.2.1.1	0.614285714285714	.	10800001	11240000	#FF9191	1	0.75
chr3	11240001	11640000	A.1.2.2.1.1.1.1.1	0.784415584415584	.	11240001	11640000	#FF4848	1	0.875
chr3	11640001	11880000	A.1.2.2.2.2.1.1.2.1.2	0.719480519480519	.	11640001	11880000	#FF4848	1	0.875
chr3	11880001	11960000	B.1.1.1.1.1.2	0.48961038961039	.	11880001	11960000	#DADAFF	1	0.5
chr3	11960001	12400000	A.2.1.1.1.1.1.1.1	0.703896103896104	.	11960001	12400000	#FF9191	1	0.75
chr3	12400001	12520000	A.2.2.1.1.2.1.1.2.1	0.594805194805195	.	12400001	12520000	#FFDADA	1	0.625
chr3	12520001	12880000	A.1.1.2.2.1.2.2.2	0.892207792207792	.	12520001	12880000	#FF0000	1	1
chr3	12880001	13000000	A.2.1.2.2.1.2.1	0.61948051948052	.	12880001	13000000	#FF9191	1	0.75
chr3	13000001	13160000	A.1.2.1.2.1.1.2.2.2	0.814285714285714	.	13000001	13160000	#FF4848	1	0.875
chr3	13160001	13520000	A.1.2.1.1.1.2.1.1	0.851948051948052	.	13160001	13520000	#FF4848	1	0.875
chr3	13520001	13720000	A.2.2.1.1.2.1.2.2.2	0.588311688311688	.	13520001	13720000	#FFDADA	1	0.625
chr3	13720001	14160000	A.2.2.1.1.2.1.2.2.1	0.58961038961039	.	13720001	14160000	#FFDADA	1	0.625
chr3	14160001	14280000	A.2.1.1.1.1.1.2.1	0.701298701298701	.	14160001	14280000	#FF9191	1	0.75
chr3	14280001	14680000	A.1.1.2.2.1.2.2.1	0.893506493506493	.	14280001	14680000	#FF0000	1	1
chr3	14680001	14840000	A.1.2.1.2.1.2.1.2.2.2.1	0.807792207792208	.	14680001	14840000	#FF4848	1	0.875
chr3	14840001	15160000	A.1.1.2.2.1.2.1.2.1	0.896103896103896	.	14840001	15160000	#FF0000	1	1
chr3	15160001	15400000	A.1.1.1.2.1.2.2.2.1	0.966233766233766	.	15160001	15400000	#FF0000	1	1
chr3	15440001	15480000	A.1.1.1.2.1.2.2.2.1	0.966233766233766	.	15440001	15480000	#FF0000	1	1
chr3	15480001	15640000	A.1.2.2.2.1.1.2	0.733766233766234	.	15480001	15640000	#FF4848	1	0.875
chr3	15640001	15880000	A.1.1.1.2.1.2.2.1.1	0.968831168831169	.	15640001	15880000	#FF0000	1	1
chr3	15880001	16280000	A.1.2.2.1.1.1.1.2	0.783116883116883	.	15880001	16280000	#FF4848	1	0.875
chr3	16280001	16440000	A.1.2.2.1.1.2.1.1.2.2.1.2	0.774025974025974	.	16280001	16440000	#FF4848	1	0.875
chr3	16440001	16600000	A.1.1.2.1.2.1.2.1.1	0.924675324675325	.	16440001	16600000	#FF0000	1	1
chr3	16600001	16840000	A.2.1.1.2.1.2.1.1.2.2	0.671428571428571	.	16600001	16840000	#FF9191	1	0.75
chr3	16840001	17120000	A.1.1.2.2.1.1.1.1.1	0.906493506493506	.	16840001	17120000	#FF0000	1	1
chr3	17120001	17640000	A.1.2.2.1.1.2.1.2.2.1.2	0.768831168831169	.	17120001	17640000	#FF4848	1	0.875
chr3	17640001	17880000	A.1.2.1.1.2.2.1.2.2	0.824675324675325	.	17640001	17880000	#FF4848	1	0.875
chr3	17880001	18320000	B.1.1.2.1.1.1.1	0.462337662337662	.	17880001	18320000	#DADAFF	1	0.5
chr3	18320001	18480000	B.1.2.1.1.1.2.2.2.1	0.406493506493507	.	18320001	18480000	#9191FF	1	0.375
chr3	18480001	18560000	B.1.2.1.2.2.2.1.2.2.1	0.374025974025974	.	18480001	18560000	#9191FF	1	0.375
chr3	18560001	18840000	B.1.2.2.1.1.1.2.2	0.357142857142857	.	18560001	18840000	#9191FF	1	0.375
chr3	18840001	19040000	B.2.1.2.1.1.1.1.2.1.2	0.225974025974026	.	18840001	19040000	#4848FF	1	0.25
chr3	19040001	19240000	B.2.1.2.1.1.1.1.2.1.1	0.227272727272727	.	19040001	19240000	#4848FF	1	0.25
chr3	19240001	19680000	B.2.1.1.1.2.1.2.1.2	0.285714285714286	.	19240001	19680000	#4848FF	1	0.25
chr3	19680001	19960000	B.2.1.1.1.2.1.2.1.1	0.287012987012987	.	19680001	19960000	#4848FF	1	0.25
chr3	19960001	20240000	A.1.2.2.1.1.2.1.2.2.2	0.767532467532468	.	19960001	20240000	#FF4848	1	0.875
chr3	20240001	20800000	B.2.1.2.1.1.1.2.1	0.222077922077922	.	20240001	20800000	#4848FF	1	0.25
chr3	20800001	20960000	B.2.2.1.1.1.2.1.2.1.1.1	0.132467532467532	.	20800001	20960000	#0000FF	1	0.125
chr3	20960001	21200000	B.2.2.2.1.1.1.1.1.1.2	0.0480519480519481	.	20960001	21200000	#0000FF	1	0.125
chr3	21200001	21400000	B.2.2.1.1.1.2.1.2.2.1	0.127272727272727	.	21200001	21400000	#0000FF	1	0.125
chr3	21400001	21640000	B.2.2.1.1.1.2.1.2.2.2.1	0.125974025974026	.	21400001	21640000	#0000FF	1	0.125
chr3	21640001	22080000	B.2.2.2.1.1.1.1.1.2	0.0467532467532468	.	21640001	22080000	#0000FF	1	0.125
chr3	22080001	22280000	B.2.1.2.1.1.2.2.2.2	0.215584415584416	.	22080001	22280000	#4848FF	1	0.25
chr3	22280001	22520000	B.2.2.1.1.1.2.1.2.1.1.2	0.131168831168831	.	22280001	22520000	#0000FF	1	0.125
chr3	22520001	23040000	B.2.1.1.1.2.1.2.2.1.1	0.284415584415584	.	22520001	23040000	#4848FF	1	0.25
chr3	23040001	23160000	A.2.1.2.1.1.2.2.2	0.635064935064935	.	23040001	23160000	#FF9191	1	0.75
chr3	23160001	23400000	A.1.2.1.1.2.2.1.2.1	0.825974025974026	.	23160001	23400000	#FF4848	1	0.875
chr3	23400001	23600000	A.1.2.2.1.1.2.1.1.2.2.1.1	0.775324675324675	.	23400001	23600000	#FF4848	1	0.875
chr3	23600001	23840000	A.1.1.2.2.1.1.1.2.1	0.903896103896104	.	23600001	23840000	#FF0000	1	1
chr3	23840001	24000000	A.1.2.1.2.2.2.1.1	0.790909090909091	.	23840001	24000000	#FF4848	1	0.875
chr3	24000001	24320000	A.2.2.2.1.2.2.1.1.2.2	0.523376623376623	.	24000001	24320000	#FFDADA	1	0.625
chr3	24320001	24600000	B.2.1.1.1.2.1.2.2.2	0.281818181818182	.	24320001	24600000	#4848FF	1	0.25
chr3	24600001	24720000	B.2.1.1.2.2.1.1.1.1	0.251948051948052	.	24600001	24720000	#4848FF	1	0.25
chr3	24720001	24880000	B.1.2.2.1.2.2.1.1	0.337662337662338	.	24720001	24880000	#9191FF	1	0.375
chr3	24880001	25000000	B.2.1.1.2.2.1.2.2.1	0.244155844155844	.	24880001	25000000	#4848FF	1	0.25
chr3	25000001	25360000	B.2.2.1.1.2.1.1.2.2	0.116883116883117	.	25000001	25360000	#0000FF	1	0.125
chr3	25360001	25640000	B.1.2.1.2.2.2.2.1.2.1	0.368831168831169	.	25360001	25640000	#9191FF	1	0.375
chr3	25640001	25920000	A.1.2.1.1.2.2.2.1.2	0.822077922077922	.	25640001	25920000	#FF4848	1	0.875
chr3	25920001	26120000	B.1.2.2.1.2.2.2.2	0.333766233766234	.	25920001	26120000	#9191FF	1	0.375
chr3	26120001	26400000	B.2.2.2.1.2.2.1.2.2	0.0103896103896104	.	26120001	26400000	#0000FF	1	0.125
chr3	26400001	26840000	B.2.2.1.1.2.1.2.2.1.2.2	0.111688311688312	.	26400001	26840000	#0000FF	1	0.125
chr3	26840001	27000000	B.2.2.1.1.2.1.2.1	0.115584415584416	.	26840001	27000000	#0000FF	1	0.125
chr3	27000001	27360000	B.2.1.2.1.2.2.2.2.2	0.194805194805195	.	27000001	27360000	#4848FF	1	0.25
chr3	27360001	27560000	A.1.2.2.1.2.2.1.1.1	0.749350649350649	.	27360001	27560000	#FF4848	1	0.875
chr3	27560001	28240000	B.1.2.1.2.2.2.1.1	0.377922077922078	.	27560001	28240000	#9191FF	1	0.375
chr3	28240001	28400000	A.2.2.2.1.2.2.1.1.2.1	0.524675324675325	.	28240001	28400000	#FFDADA	1	0.625
chr3	28400001	28920000	B.2.2.2.1.1.2.1.1.2	0.0337662337662338	.	28400001	28920000	#0000FF	1	0.125
chr3	28920001	29080000	B.1.1.2.1.1.1.2.1	0.461038961038961	.	28920001	29080000	#DADAFF	1	0.5
chr3	29080001	29280000	B.1.2.2.1.2.2.2.1	0.335064935064935	.	29080001	29280000	#9191FF	1	0.375
chr3	29280001	29440000	B.1.1.2.2.2.2.1.2	0.415584415584416	.	29280001	29440000	#DADAFF	1	0.5
chr3	29440001	29800000	B.2.1.2.1.1.1.1.1.1	0.22987012987013	.	29440001	29800000	#4848FF	1	0.25
chr3	29800001	30040000	B.2.2.1.1.1.2.1.2.1.2.2	0.128571428571429	.	29800001	30040000	#0000FF	1	0.125
chr3	30040001	30440000	B.2.1.1.1.2.1.1.2	0.288311688311688	.	30040001	30440000	#4848FF	1	0.25
chr3	30440001	30600000	B.1.2.1.2.2.2.1.2.1.1	0.376623376623377	.	30440001	30600000	#9191FF	1	0.375
chr3	30600001	30840000	B.1.2.1.1.1.2.1.2	0.409090909090909	.	30600001	30840000	#9191FF	1	0.375
chr3	30840001	31000000	B.1.1.2.2.1.2.1.1	0.431168831168831	.	30840001	31000000	#DADAFF	1	0.5
chr3	31000001	31200000	A.2.2.2.1.2.2.1.1.1.2.1	0.527272727272727	.	31000001	31200000	#FFDADA	1	0.625
chr3	31200001	31560000	A.2.1.1.2.1.1.2.1.2.1	0.679220779220779	.	31200001	31560000	#FF9191	1	0.75
chr3	31560001	31680000	A.1.2.1.2.2.2.1.2.2	0.788311688311688	.	31560001	31680000	#FF4848	1	0.875
chr3	31680001	31880000	A.2.1.2.1.1.2.2.1	0.636363636363636	.	31680001	31880000	#FF9191	1	0.75
chr3	31880001	32240000	A.1.2.2.1.2.2.1.2	0.745454545454545	.	31880001	32240000	#FF4848	1	0.875
chr3	32240001	32400000	A.2.1.1.2.1.1.2.1.2.2	0.677922077922078	.	32240001	32400000	#FF9191	1	0.75
chr3	32400001	32600000	A.1.1.2.1.1.2.1.1	0.94025974025974	.	32400001	32600000	#FF0000	1	1
chr3	32600001	32720000	A.2.1.1.1.2.2.1.2	0.687012987012987	.	32600001	32720000	#FF9191	1	0.75
chr3	32720001	32880000	A.1.2.1.1.2.2.1.1	0.827272727272727	.	32720001	32880000	#FF4848	1	0.875
chr3	32880001	32960000	A.1.2.2.1.1.2.1.1.2.1.2	0.776623376623377	.	32880001	32960000	#FF4848	1	0.875
chr3	33000001	33160000	A.1.1.2.2.1.1.1.1.2	0.905194805194805	.	33000001	33160000	#FF0000	1	1
chr3	33160001	33400000	A.1.2.2.1.1.2.1.1.2.2.2	0.772727272727273	.	33160001	33400000	#FF4848	1	0.875
chr3	33400001	33880000	A.1.1.1.1.1.2.1	0.997402597402597	.	33400001	33880000	#FF0000	1	1
chr3	33880001	34040000	A.2.2.2.1.2.2.1.2.1	0.522077922077922	.	33880001	34040000	#FFDADA	1	0.625
chr3	34040001	34200000	A.2.1.1.2.1.1.2.1.1	0.680519480519481	.	34040001	34200000	#FF9191	1	0.75
[truncated: 8,650 more rows]
