# Supplementary material for: Systematic inference and comparison of multi-scale chromatin sub-compartments connects spatial organization to cell phenotypes
Source: Nat Commun. 2021 May 10;12:2439. doi: 10.1038/s41467-021-22666-3 (PMC8110550; doi:10.1038/s41467-021-22666-3)
Supplement: Supplementary file 5 — Supplementary Dataset 2 [file 41467_2021_22666_MOESM5_ESM.zip › Supplementary_Data_1_domain_hierarchies_127HiCmaps/H9_embryonic_stem_t1_binsize=40kb.bed]

#fields: chr, pos_start, pos_end, the full compartment label describing the position in the hierachy, normalized compartment domain rank, ., pos_start, pos_end, color based on eight compartment model (A.1.1 - B.2.2), 1, eight compartment score (A.1.1 to B.2.2: 8 to 1 devided by 8)
chr1	720001	1240000	A.1.2.1.2.2.2.2.2.2.2.2.1	0.827102803738318	.	720001	1240000	#FF4848	1	0.875
chr1	1240001	1560000	A.1.2.1.2.1.2.1.1.2	0.864485981308411	.	1240001	1560000	#FF4848	1	0.875
chr1	1560001	1680000	A.2.1.2.1.2.1.1.2	0.646028037383178	.	1560001	1680000	#FF9191	1	0.75
chr1	1680001	2040000	A.1.1.2.1.2.2.2.1.1.2	0.917056074766355	.	1680001	2040000	#FF0000	1	1
chr1	2040001	2120000	A.2.1.1.2.1.2.2.1.2.1	0.695093457943925	.	2040001	2120000	#FF9191	1	0.75
chr1	2120001	2280000	A.2.1.2.1.2.1.1.1.2	0.647196261682243	.	2120001	2280000	#FF9191	1	0.75
chr1	2280001	2560000	A.2.1.2.1.2.2.2.1	0.639018691588785	.	2280001	2560000	#FF9191	1	0.75
chr1	2560001	2640000	B.1.2.2.2.1.1.2.2	0.275700934579439	.	2560001	2640000	#9191FF	1	0.375
chr1	2680001	2960000	B.1.2.2.2.1.1.2.2	0.275700934579439	.	2680001	2960000	#9191FF	1	0.375
chr1	2960001	3440000	A.2.1.2.1.2.2.2.2	0.63785046728972	.	2960001	3440000	#FF9191	1	0.75
chr1	3440001	3520000	A.2.1.2.1.2.1.1.1.1	0.648364485981308	.	3440001	3520000	#FF9191	1	0.75
chr1	3520001	3800000	A.1.2.1.2.2.2.2.2.2.2.2.2	0.825934579439252	.	3520001	3800000	#FF4848	1	0.875
chr1	3800001	3880000	A.2.2.1.2.1.2.2.1.1	0.545560747663551	.	3800001	3880000	#FFDADA	1	0.625
chr1	3960001	4000000	A.2.2.1.2.1.2.2.1.1	0.545560747663551	.	3960001	4000000	#FFDADA	1	0.625
chr1	4000001	4160000	A.2.2.1.2.2.2.2.1	0.532710280373832	.	4000001	4160000	#FFDADA	1	0.625
chr1	4160001	4480000	B.1.1.1.1.2.2.2.1	0.448598130841121	.	4160001	4480000	#DADAFF	1	0.5
chr1	4480001	4680000	B.1.1.1.1.2.2.2.2.1	0.447429906542056	.	4480001	4680000	#DADAFF	1	0.5
chr1	4680001	5040000	A.2.2.2.1.2.2.1.1.2.2	0.505841121495327	.	4680001	5040000	#FFDADA	1	0.625
chr1	5040001	5200000	B.1.1.1.1.2.2.1	0.449766355140187	.	5040001	5200000	#DADAFF	1	0.5
chr1	5200001	5600000	B.1.1.1.1.2.1.2.2.1.2	0.453271028037383	.	5200001	5600000	#DADAFF	1	0.5
chr1	5600001	5760000	A.2.2.2.1.2.2.2	0.503504672897196	.	5600001	5760000	#FFDADA	1	0.625
chr1	5760001	6040000	A.2.1.2.1.1.1.1.1.2.1.1	0.671728971962617	.	5760001	6040000	#FF9191	1	0.75
chr1	6040001	6240000	A.1.2.1.2.2.1.1.1	0.852803738317757	.	6040001	6240000	#FF4848	1	0.875
chr1	6240001	6560000	A.1.1.2.1.1.1.2.2.2.1	0.952102803738318	.	6240001	6560000	#FF0000	1	1
chr1	6560001	6760000	A.1.2.1.2.1.2.1.1.1	0.865654205607477	.	6560001	6760000	#FF4848	1	0.875
chr1	6760001	7040000	A.1.2.1.2.2.1.1.2.2.2.2.2.1	0.845794392523365	.	6760001	7040000	#FF4848	1	0.875
chr1	7040001	7120000	A.2.2.2.1.2.1.2	0.511682242990654	.	7040001	7120000	#FFDADA	1	0.625
chr1	7120001	7360000	A.2.1.2.1.1.2.2.2.1	0.650700934579439	.	7120001	7360000	#FF9191	1	0.75
chr1	7360001	7520000	A.2.1.2.1.1.2.1.1.2	0.657710280373832	.	7360001	7520000	#FF9191	1	0.75
chr1	7520001	7760000	A.2.1.1.2.1.1.2.2.1	0.706775700934579	.	7520001	7760000	#FF9191	1	0.75
chr1	7760001	8000000	A.2.1.1.2.2.1.1.1.1.1	0.691588785046729	.	7760001	8000000	#FF9191	1	0.75
chr1	8000001	8480000	A.1.1.2.1.2.1.2.2.2	0.922897196261682	.	8000001	8480000	#FF0000	1	1
chr1	8480001	8840000	A.1.2.2.2.1.2.1.2.1.1	0.786214953271028	.	8480001	8840000	#FF4848	1	0.875
chr1	8840001	9120000	A.1.1.2.1.2.1.2.1.1.1	0.929906542056075	.	8840001	9120000	#FF0000	1	1
chr1	9120001	9240000	A.1.2.2.2.1.2.1.2.2.1	0.782710280373832	.	9120001	9240000	#FF4848	1	0.875
chr1	9240001	9640000	A.1.1.2.1.2.1.2.1.1.2	0.928738317757009	.	9240001	9640000	#FF0000	1	1
chr1	9640001	9960000	A.1.1.2.1.2.2.1.1	0.921728971962617	.	9640001	9960000	#FF0000	1	1
chr1	9960001	10240000	A.1.1.2.1.1.1.2.2.2.2.2	0.948598130841122	.	9960001	10240000	#FF0000	1	1
chr1	10240001	10600000	A.1.1.2.1.1.1.1.2.1.2.2	0.962616822429907	.	10240001	10600000	#FF0000	1	1
chr1	10600001	10800000	A.1.2.1.2.2.1.2.1.2.2	0.839953271028037	.	10600001	10800000	#FF4848	1	0.875
chr1	10800001	11040000	A.1.2.1.2.2.1.2.1.2.1.2	0.841121495327103	.	10800001	11040000	#FF4848	1	0.875
chr1	11040001	11320000	A.1.1.1.2.2.2.2.1.2	0.969626168224299	.	11040001	11320000	#FF0000	1	1
chr1	11320001	11800000	A.1.1.1.2.2.1.1.1	0.980140186915888	.	11320001	11800000	#FF0000	1	1
chr1	11800001	12120000	A.1.1.2.1.1.1.2.1.1.2	0.956775700934579	.	11800001	12120000	#FF0000	1	1
chr1	12120001	12320000	A.1.2.2.2.1.1.2.2	0.79088785046729	.	12120001	12320000	#FF4848	1	0.875
chr1	12320001	12880000	B.1.1.1.1.2.1.2.2.2.1	0.452102803738318	.	12320001	12880000	#DADAFF	1	0.5
chr1	12880001	12960000	B.1.2.2.2.1.1.2.1	0.276869158878505	.	12880001	12960000	#9191FF	1	0.375
chr1	13160001	13200000	B.1.2.2.2.1.1.2.1	0.276869158878505	.	13160001	13200000	#9191FF	1	0.375
chr1	13760001	14120000	B.1.2.1.2.1.1.2.1.2.1	0.36214953271028	.	13760001	14120000	#9191FF	1	0.375
chr1	14120001	14440000	B.1.1.1.1.2.1.2.2.2.2	0.450934579439252	.	14120001	14440000	#DADAFF	1	0.5
chr1	14440001	14600000	B.1.1.2.1.1.1.2	0.41588785046729	.	14440001	14600000	#DADAFF	1	0.5
chr1	14600001	14960000	B.1.1.1.1.2.1.2.1	0.455607476635514	.	14600001	14960000	#DADAFF	1	0.5
chr1	14960001	15200000	A.2.2.1.2.2.2.2.2	0.531542056074766	.	14960001	15200000	#FFDADA	1	0.625
chr1	15200001	15440000	A.2.1.2.1.1.1.1.1.1	0.672897196261682	.	15200001	15440000	#FF9191	1	0.75
chr1	15440001	15840000	A.1.2.1.1.1.1.2.2	0.892523364485981	.	15440001	15840000	#FF4848	1	0.875
chr1	15840001	16080000	A.1.1.1.2.2.2.2.2.1	0.968457943925234	.	15840001	16080000	#FF0000	1	1
chr1	16080001	16440000	A.1.1.2.1.1.1.2.2.1.2	0.953271028037383	.	16080001	16440000	#FF0000	1	1
chr1	16440001	16880000	A.1.1.2.1.1.1.2.1.1.1.2	0.957943925233645	.	16440001	16880000	#FF0000	1	1
chr1	16880001	17080000	A.1.2.2.2.1.1.2.1.2.2	0.792056074766355	.	16880001	17080000	#FF4848	1	0.875
chr1	17080001	17120000	A.1.2.1.2.1.2.2.2.2.1.1	0.856308411214953	.	17080001	17120000	#FF4848	1	0.875
chr1	17200001	17720000	A.1.2.1.2.1.2.2.2.2.1.1	0.856308411214953	.	17200001	17720000	#FF4848	1	0.875
chr1	17720001	17800000	A.2.1.1.2.1.2.1.1.1.1	0.703271028037383	.	17720001	17800000	#FF9191	1	0.75
chr1	17800001	17880000	A.2.1.1.2.1.1.1.1	0.712616822429907	.	17800001	17880000	#FF9191	1	0.75
chr1	17880001	17960000	A.1.2.2.2.1.1.1.2.1.1.1	0.800233644859813	.	17880001	17960000	#FF4848	1	0.875
chr1	17960001	18160000	A.2.1.1.2.1.1.1.2.2	0.70911214953271	.	17960001	18160000	#FF9191	1	0.75
chr1	18160001	18960000	A.1.1.2.1.1.2.1.1.1	0.947429906542056	.	18160001	18960000	#FF0000	1	1
chr1	18960001	19240000	A.1.2.2.2.1.2.1.1.1.2	0.788551401869159	.	18960001	19240000	#FF4848	1	0.875
chr1	19240001	19400000	A.1.2.1.2.1.1.1.1.2.1	0.876168224299065	.	19240001	19400000	#FF4848	1	0.875
chr1	19400001	19600000	A.1.2.1.2.1.2.1.2	0.863317757009346	.	19400001	19600000	#FF4848	1	0.875
chr1	19600001	19800000	A.1.2.2.2.1.1.2.1.2.1	0.793224299065421	.	19600001	19800000	#FF4848	1	0.875
chr1	19800001	19960000	A.2.1.1.2.1.2.2.1.1.2	0.696261682242991	.	19800001	19960000	#FF9191	1	0.75
chr1	19960001	20200000	A.2.1.1.2.1.1.2.2.2.2	0.704439252336449	.	19960001	20200000	#FF9191	1	0.75
chr1	20200001	20440000	A.2.1.2.1.2.1.2.2	0.643691588785047	.	20200001	20440000	#FF9191	1	0.75
chr1	20440001	20640000	A.2.1.2.1.1.2.2.1.1	0.65303738317757	.	20440001	20640000	#FF9191	1	0.75
chr1	20640001	20840000	A.2.1.1.2.1.2.2.1.2.2	0.69392523364486	.	20640001	20840000	#FF9191	1	0.75
chr1	20840001	21000000	A.2.1.1.2.1.1.1.2.1.2	0.710280373831776	.	20840001	21000000	#FF9191	1	0.75
chr1	21000001	21520000	A.1.1.2.1.1.1.2.2.2.2.1.2	0.949766355140187	.	21000001	21520000	#FF0000	1	1
chr1	21520001	21720000	A.1.2.2.2.1.1.1.1.2.1	0.802570093457944	.	21520001	21720000	#FF4848	1	0.875
chr1	21720001	22360000	A.1.1.1.2.2.2.1.2	0.97196261682243	.	21720001	22360000	#FF0000	1	1
chr1	22360001	22800000	A.1.1.2.1.1.2.2.1.2.2.1	0.939252336448598	.	22360001	22800000	#FF0000	1	1
chr1	22800001	23000000	A.1.2.2.2.1.1.1.2.1.2	0.797897196261682	.	22800001	23000000	#FF4848	1	0.875
chr1	23000001	23320000	A.1.2.2.2.1.2.1.2.1.2.1	0.785046728971963	.	23000001	23320000	#FF4848	1	0.875
chr1	23320001	23600000	A.1.2.1.2.1.2.2.2.1.1	0.858644859813084	.	23320001	23600000	#FF4848	1	0.875
chr1	23600001	23800000	A.1.2.2.2.1.1.1.1.1.1	0.804906542056075	.	23600001	23800000	#FF4848	1	0.875
chr1	23800001	24280000	A.1.1.1.2.2.2.1.1	0.973130841121495	.	23800001	24280000	#FF0000	1	1
chr1	24280001	24520000	A.1.2.1.2.2.2.2.2.2.2.1	0.828271028037383	.	24280001	24520000	#FF4848	1	0.875
chr1	24520001	25040000	A.1.1.2.1.1.2.1.1.2.1	0.946261682242991	.	24520001	25040000	#FF0000	1	1
chr1	25040001	25440000	A.1.2.1.2.2.1.1.2.1.1	0.851635514018692	.	25040001	25440000	#FF4848	1	0.875
chr1	25440001	25640000	A.2.1.1.2.1.2.1.1.1.2	0.702102803738318	.	25440001	25640000	#FF9191	1	0.75
chr1	25640001	26160000	A.1.2.1.2.1.1.1.1.1	0.877336448598131	.	25640001	26160000	#FF4848	1	0.875
chr1	26160001	26400000	A.1.2.1.2.1.1.1.1.2.2	0.875	.	26160001	26400000	#FF4848	1	0.875
chr1	26400001	26840000	A.1.1.1.1.1.2.2.1	0.996495327102804	.	26400001	26840000	#FF0000	1	1
chr1	26840001	27040000	A.1.2.1.2.1.2.2.2.1.2	0.857476635514019	.	26840001	27040000	#FF4848	1	0.875
chr1	27040001	27320000	A.1.1.2.1.2.2.2.1.2	0.91588785046729	.	27040001	27320000	#FF0000	1	1
chr1	27320001	27560000	A.1.2.1.2.1.1.1.2.2.1	0.871495327102804	.	27320001	27560000	#FF4848	1	0.875
chr1	27560001	27960000	A.1.1.2.1.2.2.1.2.1	0.920560747663551	.	27560001	27960000	#FF0000	1	1
chr1	27960001	28200000	A.1.2.1.2.2.1.2.2	0.838785046728972	.	27960001	28200000	#FF4848	1	0.875
chr1	28200001	28560000	A.1.2.1.2.1.1.1.2.1.2	0.872663551401869	.	28200001	28560000	#FF4848	1	0.875
chr1	28560001	28840000	A.1.2.1.2.1.2.2.2.2.2	0.853971962616822	.	28560001	28840000	#FF4848	1	0.875
chr1	28840001	29080000	A.1.1.1.2.2.1.2.1.2	0.975467289719626	.	28840001	29080000	#FF0000	1	1
chr1	29080001	29520000	A.1.1.2.1.1.1.1.2.1.1	0.964953271028037	.	29080001	29520000	#FF0000	1	1
chr1	29520001	29600000	A.2.1.2.1.2.1.2.1	0.644859813084112	.	29520001	29600000	#FF9191	1	0.75
chr1	29600001	29880000	A.2.1.1.2.2.2.2.1.1.2.1	0.677570093457944	.	29600001	29880000	#FF9191	1	0.75
chr1	30000001	30080000	B.1.1.1.1.2.2.2.2.2	0.446261682242991	.	30000001	30080000	#DADAFF	1	0.5
chr1	30080001	30360000	A.2.2.1.2.1.2.2.1.2.1	0.544392523364486	.	30080001	30360000	#FFDADA	1	0.625
chr1	30360001	30560000	A.2.1.2.1.1.2.1.2.2.2	0.654205607476635	.	30360001	30560000	#FF9191	1	0.75
chr1	30560001	30680000	A.2.2.2.1.2.1.1.1.2	0.514018691588785	.	30560001	30680000	#FFDADA	1	0.625
chr1	30680001	30960000	A.2.2.2.1.2.1.1.2	0.51285046728972	.	30680001	30960000	#FFDADA	1	0.625
chr1	30960001	31200000	A.2.2.1.2.2.1.1.2	0.539719626168224	.	30960001	31200000	#FFDADA	1	0.625
chr1	31200001	31440000	A.1.2.2.2.2.1.1.2	0.775700934579439	.	31200001	31440000	#FF4848	1	0.875
chr1	31440001	31640000	A.1.2.1.2.2.1.1.2.1.2	0.850467289719626	.	31440001	31640000	#FF4848	1	0.875
chr1	31640001	31840000	A.1.2.1.2.1.2.2.1.2.1	0.860981308411215	.	31640001	31840000	#FF4848	1	0.875
chr1	31840001	32000000	A.1.2.2.2.2.2.1.1	0.769859813084112	.	31840001	32000000	#FF4848	1	0.875
chr1	32000001	32280000	A.1.1.2.1.2.2.1.2.2	0.919392523364486	.	32000001	32280000	#FF0000	1	1
chr1	32280001	32520000	A.1.1.2.1.2.2.2.1.1.1	0.918224299065421	.	32280001	32520000	#FF0000	1	1
chr1	32520001	32600000	A.1.2.2.2.1.1.2.1.1.2	0.794392523364486	.	32520001	32600000	#FF4848	1	0.875
chr1	32600001	32840000	A.1.1.1.2.2.1.2.2	0.974299065420561	.	32600001	32840000	#FF0000	1	1
chr1	32840001	33320000	A.1.1.1.2.2.1.2.1.1.1	0.977803738317757	.	32840001	33320000	#FF0000	1	1
chr1	33320001	33560000	A.1.2.1.2.2.1.2.1.2.1.1	0.842289719626168	.	33320001	33560000	#FF4848	1	0.875
chr1	33560001	33920000	A.1.2.1.2.2.1.1.2.2.2.1	0.848130841121495	.	33560001	33920000	#FF4848	1	0.875
chr1	33920001	34160000	A.2.2.2.1.2.2.1.1.2.1.1	0.508177570093458	.	33920001	34160000	#FFDADA	1	0.625
chr1	34160001	34360000	B.1.1.2.1.1.1.1	0.417056074766355	.	34160001	34360000	#DADAFF	1	0.5
chr1	34360001	34480000	A.2.2.2.1.2.2.1.1.1.2	0.509345794392523	.	34360001	34480000	#FFDADA	1	0.625
chr1	34480001	34640000	A.2.2.2.1.2.1.1.1.1	0.51518691588785	.	34480001	34640000	#FFDADA	1	0.625
chr1	34640001	34760000	A.2.2.2.1.2.2.1.1.2.1.2	0.507009345794392	.	34640001	34760000	#FFDADA	1	0.625
chr1	34760001	34960000	A.2.2.2.1.2.2.1.1.1.1	0.510514018691589	.	34760001	34960000	#FFDADA	1	0.625
chr1	34960001	35240000	A.2.2.1.2.1.1.1.1.2.2.1	0.55607476635514	.	34960001	35240000	#FFDADA	1	0.625
chr1	35240001	35600000	A.1.2.1.2.2.2.2.1.2.1	0.832943925233645	.	35240001	35600000	#FF4848	1	0.875
chr1	35600001	36000000	A.1.1.2.1.2.1.1.1	0.933411214953271	.	35600001	36000000	#FF0000	1	1
chr1	36000001	36320000	A.1.2.1.2.1.2.2.1.2.2	0.85981308411215	.	36000001	36320000	#FF4848	1	0.875
chr1	36320001	36560000	A.1.2.1.2.1.2.2.2.2.1.2	0.855140186915888	.	36320001	36560000	#FF4848	1	0.875
chr1	36560001	36960000	A.1.1.1.2.2.2.2.1.1	0.970794392523365	.	36560001	36960000	#FF0000	1	1
chr1	36960001	37160000	A.2.1.1.2.1.2.2.2	0.692757009345794	.	36960001	37160000	#FF9191	1	0.75
chr1	37160001	37320000	A.2.1.1.2.2.2.2.1.1.2.2	0.676401869158878	.	37160001	37320000	#FF9191	1	0.75
chr1	37320001	37520000	A.2.1.2.1.1.2.1.2.2.1	0.655373831775701	.	37320001	37520000	#FF9191	1	0.75
chr1	37520001	37600000	A.2.2.1.2.1.2.2.1.2.2	0.543224299065421	.	37520001	37600000	#FFDADA	1	0.625
chr1	37600001	37920000	A.2.1.1.2.2.2.2.1.1.1	0.678738317757009	.	37600001	37920000	#FF9191	1	0.75
chr1	37920001	38280000	A.1.1.2.1.1.1.2.1.2	0.955607476635514	.	37920001	38280000	#FF0000	1	1
chr1	38280001	38480000	A.1.2.1.2.1.2.2.1.1	0.86214953271028	.	38280001	38480000	#FF4848	1	0.875
chr1	38480001	38880000	A.1.2.1.2.2.1.1.2.2.2.2.1	0.84696261682243	.	38480001	38880000	#FF4848	1	0.875
chr1	38880001	39160000	A.2.1.1.2.1.2.1.1.2.1	0.700934579439252	.	38880001	39160000	#FF9191	1	0.75
chr1	39160001	39320000	A.2.1.2.1.1.2.2.1.2	0.651869158878505	.	39160001	39320000	#FF9191	1	0.75
chr1	39320001	39720000	A.1.1.2.1.1.1.2.2.1.1	0.954439252336449	.	39320001	39720000	#FF0000	1	1
chr1	39720001	40080000	A.1.2.1.2.1.1.2.1.2	0.867990654205608	.	39720001	40080000	#FF4848	1	0.875
chr1	40080001	40280000	A.1.2.1.2.2.2.2.2.2.1	0.829439252336449	.	40080001	40280000	#FF4848	1	0.875
chr1	40280001	40520000	A.1.1.2.1.2.1.1.2.2	0.93107476635514	.	40280001	40520000	#FF0000	1	1
chr1	40520001	40760000	A.1.2.1.2.1.1.1.2.1.1	0.873831775700935	.	40520001	40760000	#FF4848	1	0.875
chr1	40760001	40840000	A.2.1.1.2.1.2.1.1.2.2	0.699766355140187	.	40760001	40840000	#FF9191	1	0.75
chr1	40840001	40920000	A.2.1.2.1.2.2.1.1.1	0.642523364485981	.	40840001	40920000	#FF9191	1	0.75
chr1	40920001	41120000	A.1.2.2.2.2.2.1.2.1	0.768691588785047	.	40920001	41120000	#FF4848	1	0.875
chr1	41120001	41320000	A.1.2.1.2.2.1.1.2.2.2.2.2.2	0.844626168224299	.	41120001	41320000	#FF4848	1	0.875
chr1	41320001	41560000	A.2.1.1.2.1.2.1.2	0.698598130841122	.	41320001	41560000	#FF9191	1	0.75
chr1	41560001	41760000	A.2.2.1.2.1.1.2.1	0.551401869158878	.	41560001	41760000	#FFDADA	1	0.625
chr1	41760001	41960000	A.2.1.1.2.1.1.2.1	0.707943925233645	.	41760001	41960000	#FF9191	1	0.75
chr1	41960001	42360000	A.2.1.2.1.1.2.1.1.1	0.658878504672897	.	41960001	42360000	#FF9191	1	0.75
chr1	42360001	42640000	A.2.2.1.2.2.1.1.1	0.54088785046729	.	42360001	42640000	#FFDADA	1	0.625
chr1	42640001	42960000	A.1.2.2.2.2.1.2.1.2	0.773364485981308	.	42640001	42960000	#FF4848	1	0.875
chr1	42960001	43160000	A.2.1.2.1.1.1.2.1	0.664719626168224	.	42960001	43160000	#FF9191	1	0.75
chr1	43160001	43520000	A.1.1.2.1.1.2.1.1.2.2	0.945093457943925	.	43160001	43520000	#FF0000	1	1
chr1	43520001	43640000	A.2.1.1.2.1.1.2.2.2.1	0.705607476635514	.	43520001	43640000	#FF9191	1	0.75
chr1	43640001	43800000	A.1.2.2.2.1.1.1.1.1.2	0.803738317757009	.	43640001	43800000	#FF4848	1	0.875
chr1	43800001	44200000	A.1.1.1.2.2.2.2.2.2	0.967289719626168	.	43800001	44200000	#FF0000	1	1
chr1	44200001	44560000	A.1.1.1.2.2.1.1.2	0.978971962616822	.	44200001	44560000	#FF0000	1	1
chr1	44560001	44760000	A.2.1.1.2.2.1.1.2.1	0.688084112149533	.	44560001	44760000	#FF9191	1	0.75
chr1	44760001	44840000	A.2.1.1.2.1.1.1.2.1.1	0.711448598130841	.	44760001	44840000	#FF9191	1	0.75
chr1	44840001	45160000	A.1.1.2.1.1.2.1.2.2	0.942757009345794	.	44840001	45160000	#FF0000	1	1
chr1	45160001	45320000	A.1.1.2.1.2.2.2.2	0.914719626168224	.	45160001	45320000	#FF0000	1	1
chr1	45320001	45520000	A.1.2.2.2.2.1.2.2.2	0.771028037383178	.	45320001	45520000	#FF4848	1	0.875
chr1	45520001	45680000	A.2.2.2.1.1.1.1	0.530373831775701	.	45520001	45680000	#FFDADA	1	0.625
chr1	45680001	46120000	A.1.1.1.1.1.2.2.2	0.995327102803738	.	45680001	46120000	#FF0000	1	1
chr1	46120001	46320000	A.1.2.2.2.2.1.1.1	0.776869158878505	.	46120001	46320000	#FF4848	1	0.875
chr1	46320001	46840000	A.1.1.1.2.1.2.2.1	0.982476635514019	.	46320001	46840000	#FF0000	1	1
chr1	46840001	47240000	A.1.1.2.2.2.2.2.1	0.897196261682243	.	46840001	47240000	#FF0000	1	1
chr1	47240001	47440000	A.2.2.2.1.2.2.1.2	0.504672897196262	.	47240001	47440000	#FFDADA	1	0.625
chr1	47440001	47520000	A.2.2.1.2.1.1.1.1.2.2.2	0.554906542056075	.	47440001	47520000	#FFDADA	1	0.625
chr1	47520001	47640000	B.1.1.1.1.1.2.1.1	0.462616822429907	.	47520001	47640000	#DADAFF	1	0.5
chr1	47640001	47840000	A.1.2.1.1.1.2.1.1.1	0.891355140186916	.	47640001	47840000	#FF4848	1	0.875
chr1	47840001	48080000	A.2.1.2.2.1.1.1.2.2	0.632009345794392	.	47840001	48080000	#FF9191	1	0.75
chr1	48080001	48200000	A.2.2.1.2.1.1.1.2.2	0.552570093457944	.	48080001	48200000	#FFDADA	1	0.625
chr1	48200001	48320000	A.2.2.1.2.1.1.1.1.2.1.1	0.558411214953271	.	48200001	48320000	#FFDADA	1	0.625
chr1	48320001	48560000	A.2.2.2.2.2.2.2.2	0.464953271028037	.	48320001	48560000	#FFDADA	1	0.625
chr1	48560001	48720000	B.1.2.2.1.2.1.1.1	0.302570093457944	.	48560001	48720000	#9191FF	1	0.375
chr1	48720001	48960000	B.2.1.2.2.1.2.1	0.123831775700935	.	48720001	48960000	#4848FF	1	0.25
chr1	48960001	49360000	B.2.2.1.1.1.1.2.1.2	0.0911214953271028	.	48960001	49360000	#0000FF	1	0.125
chr1	49360001	49640000	B.2.2.2.1.2.1.2.2.2	0.0058411214953271	.	49360001	49640000	#0000FF	1	0.125
chr1	49640001	50360000	B.2.2.2.2.2	0.00116822429906542	.	49640001	50360000	#0000FF	1	0.125
chr1	50360001	50560000	B.2.2.2.1.2.1.2.2.1	0.00700934579439252	.	50360001	50560000	#0000FF	1	0.125
chr1	50560001	50800000	B.2.2.2.1.2.2.1	0.00467289719626168	.	50560001	50800000	#0000FF	1	0.125
chr1	50800001	51120000	B.1.2.1.2.1.1.2.2	0.35981308411215	.	50800001	51120000	#9191FF	1	0.375
chr1	51120001	51360000	B.1.2.1.2.1.2.2	0.353971962616822	.	51120001	51360000	#9191FF	1	0.375
chr1	51360001	51680000	B.1.2.1.2.1.1.2.1.1.2	0.363317757009346	.	51360001	51680000	#9191FF	1	0.375
chr1	51680001	52000000	A.2.1.1.1.2.2.1.1.1.2.2	0.719626168224299	.	51680001	52000000	#FF9191	1	0.75
chr1	52000001	52200000	A.1.2.2.1.2.2.2.2.2	0.80607476635514	.	52000001	52200000	#FF4848	1	0.875
chr1	52200001	52440000	A.1.2.1.1.1.1.2.1	0.893691588785047	.	52200001	52440000	#FF4848	1	0.875
chr1	52440001	52760000	A.1.1.2.2.2.1.1.1.1	0.90303738317757	.	52440001	52760000	#FF0000	1	1
chr1	52760001	53160000	A.1.1.1.1.1.2.1	0.997663551401869	.	52760001	53160000	#FF0000	1	1
chr1	53160001	53240000	A.1.2.2.2.2.2.1.2.2	0.767523364485981	.	53160001	53240000	#FF4848	1	0.875
chr1	53240001	53680000	A.1.1.2.2.2.1.2	0.899532710280374	.	53240001	53680000	#FF0000	1	1
chr1	53680001	53880000	A.1.1.2.1.1.2.1.2.1	0.94392523364486	.	53680001	53880000	#FF0000	1	1
chr1	53880001	54240000	A.1.2.1.2.2.1.1.2.2.1	0.849299065420561	.	53880001	54240000	#FF4848	1	0.875
chr1	54240001	54480000	A.1.1.2.2.2.2.2.2	0.896028037383178	.	54240001	54480000	#FF0000	1	1
chr1	54480001	55040000	A.1.1.1.2.1.2.1.2	0.983644859813084	.	54480001	55040000	#FF0000	1	1
chr1	55040001	55360000	A.1.1.1.2.1.2.1.1	0.98481308411215	.	55040001	55360000	#FF0000	1	1
chr1	55360001	55560000	A.1.2.1.1.1.2.1.2.1	0.889018691588785	.	55360001	55560000	#FF4848	1	0.875
chr1	55560001	55720000	A.2.1.1.1.2.1.1.2.2.2.1	0.730140186915888	.	55560001	55720000	#FF9191	1	0.75
chr1	55720001	56120000	B.1.2.1.2.2.2.2.2.2.2	0.330607476635514	.	55720001	56120000	#9191FF	1	0.375
chr1	56120001	56240000	B.1.2.2.1.2.2.2	0.279205607476636	.	56120001	56240000	#9191FF	1	0.375
chr1	56240001	56680000	B.2.1.2.2.2.1.1.1	0.119158878504673	.	56240001	56680000	#4848FF	1	0.25
chr1	56680001	57120000	A.2.2.2.2.2.1.2.2	0.474299065420561	.	56680001	57120000	#FFDADA	1	0.625
chr1	57120001	57240000	B.1.1.2.2.1.2.2.1.2	0.399532710280374	.	57120001	57240000	#DADAFF	1	0.5
chr1	57240001	57560000	B.1.2.1.1.2.1.2	0.376168224299065	.	57240001	57560000	#9191FF	1	0.375
chr1	57560001	57800000	B.1.1.1.2.1.1.2.1.2.1	0.438084112149533	.	57560001	57800000	#DADAFF	1	0.5
chr1	57800001	58280000	A.2.2.2.2.2.1.2.1	0.475467289719626	.	57800001	58280000	#FFDADA	1	0.625
chr1	58280001	58520000	A.2.2.2.2.2.2.1.1.1.1	0.473130841121495	.	58280001	58520000	#FFDADA	1	0.625
chr1	58520001	58720000	B.1.1.1.2.1.1.2.1.1.2.1	0.440420560747664	.	58520001	58720000	#DADAFF	1	0.5
chr1	58720001	58920000	A.2.2.2.2.2.2.1.1.1.2	0.47196261682243	.	58720001	58920000	#FFDADA	1	0.625
chr1	58920001	59200000	A.2.1.2.2.2.1.1.2.1.1	0.617990654205608	.	58920001	59200000	#FF9191	1	0.75
chr1	59200001	59840000	A.2.1.2.2.1.2.2.1	0.622663551401869	.	59200001	59840000	#FF9191	1	0.75
chr1	59840001	60080000	B.1.1.1.2.1.1.2.1.2.2	0.436915887850467	.	59840001	60080000	#DADAFF	1	0.5
chr1	60080001	60280000	A.2.2.2.2.1.1.1.2	0.5	.	60080001	60280000	#FFDADA	1	0.625
chr1	60280001	60400000	B.1.1.2.2.2.2.1.1	0.392523364485981	.	60280001	60400000	#DADAFF	1	0.5
chr1	60400001	60600000	B.1.2.1.2.2.2.2.2.2.1	0.331775700934579	.	60400001	60600000	#9191FF	1	0.375
chr1	60600001	60760000	B.2.1.1.2.2.2.1.2.1	0.203271028037383	.	60600001	60760000	#4848FF	1	0.25
chr1	60760001	60960000	B.2.2.1.1.1.1.2.2.1.2	0.0876168224299065	.	60760001	60960000	#0000FF	1	0.125
chr1	60960001	61280000	B.2.2.1.1.1.1.2.2.1.1.2	0.088785046728972	.	60960001	61280000	#0000FF	1	0.125
chr1	61280001	61480000	B.1.1.1.2.1.1.1.1.2	0.44392523364486	.	61280001	61480000	#DADAFF	1	0.5
chr1	61480001	61560000	B.1.1.2.2.2.2.2.1.1	0.389018691588785	.	61480001	61560000	#DADAFF	1	0.5
chr1	61560001	61880000	B.1.1.1.2.1.2.1.2.1.2.1	0.429906542056075	.	61560001	61880000	#DADAFF	1	0.5
chr1	61880001	62160000	A.2.2.2.2.1.1.1.1.1	0.502336448598131	.	61880001	62160000	#FFDADA	1	0.625
chr1	62160001	62400000	A.2.1.1.1.2.1.2.1	0.727803738317757	.	62160001	62400000	#FF9191	1	0.75
chr1	62400001	62600000	A.1.2.2.1.2.2.2.1.2	0.808411214953271	.	62400001	62600000	#FF4848	1	0.875
chr1	62600001	62880000	A.1.1.2.2.1.1.1	0.913551401869159	.	62600001	62880000	#FF0000	1	1
chr1	62880001	63080000	A.1.2.2.1.2.1.2.2.1	0.813084112149533	.	62880001	63080000	#FF4848	1	0.875
chr1	63080001	63200000	A.2.1.1.1.2.1.1.2.2.1	0.731308411214953	.	63080001	63200000	#FF9191	1	0.75
chr1	63200001	63480000	A.1.2.2.1.2.2.2.2.1	0.807242990654206	.	63200001	63480000	#FF4848	1	0.875
chr1	63480001	64080000	A.1.2.2.1.2.1.1	0.815420560747664	.	63480001	64080000	#FF4848	1	0.875
chr1	64080001	64240000	A.2.1.2.2.1.1.1.1.1.2	0.635514018691589	.	64080001	64240000	#FF9191	1	0.75
chr1	64240001	64320000	A.2.1.2.2.1.1.2.2.1.1	0.629672897196262	.	64240001	64320000	#FF9191	1	0.75
chr1	64320001	64720000	A.2.1.2.2.1.1.1.1.2	0.634345794392523	.	64320001	64720000	#FF9191	1	0.75
chr1	64720001	64920000	A.2.1.1.1.2.2.1.1.2.1	0.718457943925234	.	64720001	64920000	#FF9191	1	0.75
chr1	64920001	65320000	A.1.2.2.1.2.2.2.1.1	0.809579439252336	.	64920001	65320000	#FF4848	1	0.875
chr1	65320001	65520000	A.1.2.2.1.2.1.2.2.2	0.811915887850467	.	65320001	65520000	#FF4848	1	0.875
chr1	65520001	65600000	A.2.2.1.1.2.1.1.2.1	0.566588785046729	.	65520001	65600000	#FFDADA	1	0.625
chr1	65600001	65680000	A.2.2.1.1.2.1.1.1.2	0.567757009345794	.	65600001	65680000	#FFDADA	1	0.625
chr1	65680001	65960000	A.2.2.1.1.1.2.1.1.1	0.580607476635514	.	65680001	65960000	#FFDADA	1	0.625
chr1	65960001	66120000	B.1.1.2.2.2.2.2.2.2	0.385514018691589	.	65960001	66120000	#DADAFF	1	0.5
chr1	66120001	66240000	B.2.1.1.1.1.2.2.1.2	0.260514018691589	.	66120001	66240000	#4848FF	1	0.25
chr1	66240001	66400000	B.2.1.1.2.2.2.1.1.1.2	0.210280373831776	.	66240001	66400000	#4848FF	1	0.25
chr1	66400001	67000000	B.2.2.1.1.1.1.2.1.1	0.0922897196261682	.	66400001	67000000	#0000FF	1	0.125
chr1	67000001	67200000	B.2.1.2.2.2.1.1.2	0.117990654205607	.	67000001	67200000	#4848FF	1	0.25
chr1	67200001	67280000	B.1.2.1.2.2.2.1.1.2	0.344626168224299	.	67200001	67280000	#9191FF	1	0.375
chr1	67280001	67400000	B.1.2.1.2.2.2.1.2.1.1	0.343457943925234	.	67280001	67400000	#9191FF	1	0.375
chr1	67400001	67800000	A.2.2.2.2.2.1.1.1.2.2	0.478971962616822	.	67400001	67800000	#FFDADA	1	0.625
chr1	67800001	67960000	A.2.1.1.1.2.2.2.2	0.713785046728972	.	67800001	67960000	#FF9191	1	0.75
chr1	67960001	68240000	A.2.2.2.2.2.1.1.1.2.1	0.480140186915888	.	67960001	68240000	#FFDADA	1	0.625
chr1	68240001	68520000	B.1.2.1.2.2.2.2.2.1.1	0.336448598130841	.	68240001	68520000	#9191FF	1	0.375
chr1	68520001	68640000	B.1.2.2.1.2.2.1.2.2.2.1	0.281542056074766	.	68520001	68640000	#9191FF	1	0.375
chr1	68640001	68760000	B.1.2.1.2.2.2.1.2.1.2	0.342289719626168	.	68640001	68760000	#9191FF	1	0.375
chr1	68760001	69320000	B.2.1.2.2.2.1.2.1.1	0.116822429906542	.	68760001	69320000	#4848FF	1	0.25
chr1	69320001	69520000	B.2.1.1.1.1.2.2.2.1.1	0.259345794392523	.	69320001	69520000	#4848FF	1	0.25
chr1	69520001	69800000	B.2.1.1.2.2.2.1.2.2.1.1	0.202102803738318	.	69520001	69800000	#4848FF	1	0.25
chr1	69800001	69880000	B.2.2.1.1.1.1.2.2.2.2	0.0852803738317757	.	69800001	69880000	#0000FF	1	0.125
chr1	69880001	70040000	B.2.1.2.2.2.2.2.1.2.1	0.106308411214953	.	69880001	70040000	#4848FF	1	0.25
chr1	70040001	70160000	B.2.2.1.1.1.2.2.2.2	0.0747663551401869	.	70040001	70160000	#0000FF	1	0.125
chr1	70160001	70240000	B.2.1.1.2.2.2.2.2.2.1.1.2.2	0.186915887850467	.	70160001	70240000	#4848FF	1	0.25
chr1	70240001	70680000	B.2.1.1.1.1.2.2.2.2	0.257009345794392	.	70240001	70680000	#4848FF	1	0.25
chr1	70680001	70920000	A.2.2.1.1.2.1.2	0.564252336448598	.	70680001	70920000	#FFDADA	1	0.625
chr1	70920001	71080000	B.1.2.1.2.2.2.1.1.1	0.345794392523364	.	70920001	71080000	#9191FF	1	0.375
chr1	71080001	71560000	B.2.2.1.1.1.1.2.2.2.1	0.0864485981308411	.	71080001	71560000	#0000FF	1	0.125
chr1	71560001	71960000	B.2.2.1.1.1.2.1.1.1	0.0841121495327103	.	71560001	71960000	#0000FF	1	0.125
chr1	71960001	72080000	B.2.1.1.2.2.1.2.1.2.1.2.1.1	0.217289719626168	.	71960001	72080000	#4848FF	1	0.25
chr1	72080001	72400000	B.2.2.1.1.1.1.2.2.1.1.1	0.0899532710280374	.	72080001	72400000	#0000FF	1	0.125
chr1	72400001	72520000	B.2.1.1.1.1.1.2.1	0.267523364485981	.	72400001	72520000	#4848FF	1	0.25
chr1	72520001	72760000	B.2.1.2.2.2.2.2.1.2.2.1	0.105140186915888	.	72520001	72760000	#4848FF	1	0.25
chr1	72760001	72840000	B.2.1.1.2.2.1.1.2.2.1.2	0.22196261682243	.	72760001	72840000	#4848FF	1	0.25
chr1	72840001	73080000	B.2.2.1.1.1.2.2.1.2	0.0771028037383178	.	72840001	73080000	#0000FF	1	0.125
chr1	73080001	73280000	B.2.1.2.2.2.1.2.2	0.114485981308411	.	73080001	73280000	#4848FF	1	0.25
chr1	73280001	73400000	B.2.1.2.2.2.2.2.1.1.2.2	0.107476635514019	.	73280001	73400000	#4848FF	1	0.25
chr1	73400001	73520000	B.2.1.1.1.1.1.2.2.1.2	0.26518691588785	.	73400001	73520000	#4848FF	1	0.25
chr1	73520001	73800000	B.2.2.1.1.1.1.1.1.2.1	0.0981308411214953	.	73520001	73800000	#0000FF	1	0.125
chr1	73800001	73880000	B.2.2.1.1.1.1.1.1.1.2.2	0.0992990654205607	.	73800001	73880000	#0000FF	1	0.125
chr1	73880001	74120000	B.2.2.2.1.1.2.2	0.0105140186915888	.	73880001	74120000	#0000FF	1	0.125
chr1	74120001	74320000	B.2.1.2.2.2.2.2.1.1.1.2	0.10981308411215	.	74120001	74320000	#4848FF	1	0.25
chr1	74320001	74560000	B.2.1.2.2.2.2.2.2	0.102803738317757	.	74320001	74560000	#4848FF	1	0.25
chr1	74560001	74720000	B.2.1.2.2.2.2.2.1.1.2.1	0.108644859813084	.	74560001	74720000	#4848FF	1	0.25
chr1	74720001	75240000	B.2.2.1.1.1.1.1.1.2.2	0.0969626168224299	.	74720001	75240000	#0000FF	1	0.125
chr1	75240001	75480000	B.2.1.2.2.2.2.2.1.2.2.2	0.103971962616822	.	75240001	75480000	#4848FF	1	0.25
chr1	75480001	75640000	B.1.2.2.1.2.1.1.2.2.1.1	0.297897196261682	.	75480001	75640000	#9191FF	1	0.375
chr1	75640001	75760000	B.2.1.1.1.1.2.2.2.1.2	0.258177570093458	.	75640001	75760000	#4848FF	1	0.25
chr1	75760001	76320000	B.2.1.2.2.2.1.2.1.2	0.115654205607477	.	75760001	76320000	#4848FF	1	0.25
chr1	76320001	76560000	B.1.2.1.2.2.2.1.2.2	0.341121495327103	.	76320001	76560000	#9191FF	1	0.375
chr1	76560001	76760000	B.1.2.1.2.2.1.1.1	0.352803738317757	.	76560001	76760000	#9191FF	1	0.375
chr1	76760001	76960000	B.1.2.2.1.2.1.2.1.1.2	0.292056074766355	.	76760001	76960000	#9191FF	1	0.375
chr1	76960001	77360000	B.1.2.2.1.2.2.1.2.2.1.2	0.282710280373832	.	76960001	77360000	#9191FF	1	0.375
chr1	77360001	77640000	B.1.2.1.2.2.2.2.2.1.2.2.1	0.33411214953271	.	77360001	77640000	#9191FF	1	0.375
chr1	77640001	78080000	B.1.1.1.2.1.1.2.2.2	0.434579439252336	.	77640001	78080000	#DADAFF	1	0.5
chr1	78080001	78440000	A.1.2.2.1.2.1.2.1	0.814252336448598	.	78080001	78440000	#FF4848	1	0.875
chr1	78440001	78800000	B.1.2.1.2.2.2.2.2.1.2.2.2	0.332943925233645	.	78440001	78800000	#9191FF	1	0.375
chr1	78800001	79200000	B.2.2.1.1.1.2.1.2	0.080607476635514	.	78800001	79200000	#0000FF	1	0.125
chr1	79200001	79400000	B.2.2.1.1.1.1.1.1.1.1	0.101635514018692	.	79200001	79400000	#0000FF	1	0.125
chr1	79400001	79640000	B.2.2.1.1.1.2.2.2.1	0.0759345794392523	.	79400001	79640000	#0000FF	1	0.125
chr1	79640001	79920000	B.2.1.1.2.2.2.1.1.1.1	0.211448598130841	.	79640001	79920000	#4848FF	1	0.25
chr1	79920001	80080000	B.2.1.1.2.2.1.1.2.1	0.225467289719626	.	79920001	80080000	#4848FF	1	0.25
chr1	80080001	80400000	B.2.1.2.2.2.2.2.1.1.1.1	0.110981308411215	.	80080001	80400000	#4848FF	1	0.25
chr1	80400001	80600000	B.2.2.1.1.1.2.2.1.1.2	0.0782710280373832	.	80400001	80600000	#0000FF	1	0.125
chr1	80600001	81000000	B.2.1.2.2.2.2.1.1	0.113317757009346	.	80600001	81000000	#4848FF	1	0.25
chr1	81000001	81160000	B.2.1.1.2.2.1.2.1.2.1.2.2	0.214953271028037	.	81000001	81160000	#4848FF	1	0.25
chr1	81160001	81360000	B.1.2.2.1.2.1.1.2.2.1.2	0.296728971962617	.	81160001	81360000	#9191FF	1	0.375
chr1	81360001	81520000	B.1.2.2.1.2.2.1.2.1	0.285046728971963	.	81360001	81520000	#9191FF	1	0.375
chr1	81520001	81720000	B.1.2.1.2.2.1.1.2.1.1	0.351635514018692	.	81520001	81720000	#9191FF	1	0.375
chr1	81720001	81880000	A.2.2.2.2.1.1.2.1.2.2	0.494158878504673	.	81720001	81880000	#FFDADA	1	0.625
chr1	81880001	82040000	A.2.2.1.1.2.1.1.2.2	0.565420560747664	.	81880001	82040000	#FFDADA	1	0.625
chr1	82040001	82200000	B.1.1.1.2.1.2.2.1	0.426401869158879	.	82040001	82200000	#DADAFF	1	0.5
chr1	82200001	82440000	A.2.2.2.2.1.1.1.1.2	0.501168224299065	.	82200001	82440000	#FFDADA	1	0.625
chr1	82440001	82600000	B.1.2.2.1.2.1.1.2.1.1.1	0.301401869158879	.	82440001	82600000	#9191FF	1	0.375
chr1	82600001	82720000	B.1.2.2.1.2.1.1.2.2.2	0.295560747663551	.	82600001	82720000	#9191FF	1	0.375
chr1	82720001	82920000	B.2.1.1.2.2.2.1.1.2.2.2	0.204439252336449	.	82720001	82920000	#4848FF	1	0.25
chr1	82920001	83280000	B.2.1.1.2.2.2.1.1.2.1.2.2	0.206775700934579	.	82920001	83280000	#4848FF	1	0.25
chr1	83280001	83360000	B.2.1.1.2.2.1.1.2.2.1.1.1	0.224299065420561	.	83280001	83360000	#4848FF	1	0.25
chr1	83360001	83600000	B.1.2.2.1.2.2.1.2.2.2.2	0.280373831775701	.	83360001	83600000	#9191FF	1	0.375
chr1	83600001	83800000	B.1.2.2.1.2.1.2.2	0.289719626168224	.	83600001	83800000	#9191FF	1	0.375
chr1	83800001	83920000	B.2.1.1.2.2.1.1.2.2.2	0.220794392523364	.	83800001	83920000	#4848FF	1	0.25
chr1	83920001	84400000	B.1.2.2.1.2.2.1.2.2.1.1	0.283878504672897	.	83920001	84400000	#9191FF	1	0.375
chr1	84400001	84600000	B.1.2.2.1.2.2.1.1.1	0.288551401869159	.	84400001	84600000	#9191FF	1	0.375
chr1	84600001	84680000	B.2.1.1.2.2.1.1.1.2	0.226635514018692	.	84600001	84680000	#4848FF	1	0.25
chr1	84680001	84880000	B.2.1.1.2.2.2.1.1.2.1.1	0.20911214953271	.	84680001	84880000	#4848FF	1	0.25
chr1	84880001	85320000	B.1.1.1.2.1.1.1.1.1	0.445093457943925	.	84880001	85320000	#DADAFF	1	0.5
chr1	85320001	85400000	B.1.1.1.2.1.2.1.2.1.2.2	0.428738317757009	.	85320001	85400000	#DADAFF	1	0.5
chr1	85400001	85480000	B.1.1.1.2.1.2.2.2	0.425233644859813	.	85400001	85480000	#DADAFF	1	0.5
chr1	85480001	85720000	A.2.2.2.2.2.1.1.1.1.2	0.481308411214953	.	85480001	85720000	#FFDADA	1	0.625
chr1	85720001	85960000	A.2.2.2.2.2.1.1.1.1.1	0.482476635514019	.	85720001	85960000	#FFDADA	1	0.625
chr1	85960001	86040000	B.1.1.1.2.1.2.1.1.1	0.433411214953271	.	85960001	86040000	#DADAFF	1	0.5
chr1	86040001	86400000	B.1.2.2.1.2.2.1.1.2.1	0.287383177570093	.	86040001	86400000	#9191FF	1	0.375
chr1	86400001	86600000	B.2.2.1.1.1.2.2.1.1.1	0.0794392523364486	.	86400001	86600000	#0000FF	1	0.125
chr1	86600001	86800000	B.2.2.1.1.1.2.1.1.2.1	0.0829439252336449	.	86600001	86800000	#0000FF	1	0.125
chr1	86800001	87200000	B.2.1.1.1.1.2.2.1.1	0.261682242990654	.	86800001	87200000	#4848FF	1	0.25
chr1	87200001	87520000	A.2.2.2.2.2.1.1.2.1	0.477803738317757	.	87200001	87520000	#FFDADA	1	0.625
chr1	87520001	87960000	B.1.1.2.2.2.2.1.2.2	0.39018691588785	.	87520001	87960000	#DADAFF	1	0.5
chr1	87960001	88280000	B.2.1.1.1.1.1.2.2.2	0.264018691588785	.	87960001	88280000	#4848FF	1	0.25
chr1	88280001	88440000	B.2.1.1.1.1.1.1.1.2	0.269859813084112	.	88280001	88440000	#4848FF	1	0.25
chr1	88440001	88800000	B.2.1.1.2.2.2.2.2.2.2.2	0.182242990654206	.	88440001	88800000	#4848FF	1	0.25
chr1	88800001	89160000	B.2.1.1.2.2.2.1.2.2.1.2	0.200934579439252	.	88800001	89160000	#4848FF	1	0.25
chr1	89160001	89400000	A.2.2.1.1.1.2.1.2.2	0.577102803738318	.	89160001	89400000	#FFDADA	1	0.625
chr1	89400001	89800000	B.1.2.2.1.2.2.1.1.2.2	0.286214953271028	.	89400001	89800000	#9191FF	1	0.375
chr1	89800001	90240000	B.1.1.2.2.2.2.2.1.2	0.38785046728972	.	89800001	90240000	#DADAFF	1	0.5
chr1	90240001	90480000	A.2.1.2.2.1.2.2.2.1	0.621495327102804	.	90240001	90480000	#FF9191	1	0.75
chr1	90480001	90800000	B.1.1.2.2.2.2.2.2.1	0.386682242990654	.	90480001	90800000	#DADAFF	1	0.5
chr1	90800001	91000000	B.2.1.1.2.2.1.2.1.2.1.1	0.218457943925234	.	90800001	91000000	#4848FF	1	0.25
chr1	91000001	91120000	B.1.2.1.2.2.1.1.2.2.2	0.348130841121495	.	91000001	91120000	#9191FF	1	0.375
chr1	91120001	91400000	B.1.1.1.2.1.1.1.2	0.442757009345794	.	91120001	91400000	#DADAFF	1	0.5
chr1	91400001	91600000	A.2.2.1.1.1.2.1.2.1	0.578271028037383	.	91400001	91600000	#FFDADA	1	0.625
chr1	91600001	91920000	B.1.1.1.2.1.2.1.2.2	0.427570093457944	.	91600001	91920000	#DADAFF	1	0.5
chr1	91920001	92400000	A.2.1.1.1.2.1.2.2.1.1	0.726635514018692	.	91920001	92400000	#FF9191	1	0.75
chr1	92400001	92720000	A.2.1.2.2.1.2.2.2.2	0.620327102803738	.	92400001	92720000	#FF9191	1	0.75
chr1	92720001	92840000	A.2.2.2.2.2.1.1.2.2	0.476635514018692	.	92720001	92840000	#FFDADA	1	0.625
chr1	92840001	93280000	A.2.1.1.1.2.1.1.2.2.2.2	0.728971962616822	.	92840001	93280000	#FF9191	1	0.75
chr1	93280001	93640000	A.1.1.2.2.2.1.1.2	0.900700934579439	.	93280001	93640000	#FF0000	1	1
chr1	93640001	93880000	A.1.2.2.1.2.2.1	0.810747663551402	.	93640001	93880000	#FF4848	1	0.875
chr1	93880001	94000000	A.2.1.2.2.1.1.1.1.1.1	0.636682242990654	.	93880001	94000000	#FF9191	1	0.75
chr1	94000001	94360000	A.1.2.1.1.1.2.1.2.2	0.88785046728972	.	94000001	94360000	#FF4848	1	0.875
chr1	94360001	94680000	A.2.1.1.1.2.1.2.2.2.1	0.724299065420561	.	94360001	94680000	#FF9191	1	0.75
chr1	94680001	94880000	A.2.1.2.2.1.1.2.2.1.2	0.628504672897196	.	94680001	94880000	#FF9191	1	0.75
chr1	94880001	95320000	A.2.1.1.1.2.1.2.2.1.2	0.725467289719626	.	94880001	95320000	#FF9191	1	0.75
chr1	95320001	95560000	A.2.1.2.2.1.1.2.1	0.630841121495327	.	95320001	95560000	#FF9191	1	0.75
chr1	95560001	95720000	B.1.1.1.2.1.1.2.1.1.2.2	0.439252336448598	.	95560001	95720000	#DADAFF	1	0.5
chr1	95720001	95960000	B.1.2.1.2.2.1.1.2.2.1	0.349299065420561	.	95720001	95960000	#9191FF	1	0.375
chr1	95960001	96160000	B.2.1.1.1.1.1.1.1.1	0.271028037383178	.	95960001	96160000	#4848FF	1	0.25
chr1	96160001	96320000	B.1.2.2.1.2.1.2.1.2	0.29088785046729	.	96160001	96320000	#9191FF	1	0.375
chr1	96320001	96440000	B.2.1.1.2.2.1.1.2.2.1.1.2	0.223130841121495	.	96320001	96440000	#4848FF	1	0.25
chr1	96440001	96600000	B.2.1.1.2.2.2.1.1.2.2.1	0.205607476635514	.	96440001	96600000	#4848FF	1	0.25
chr1	96600001	96760000	B.1.2.1.2.2.1.1.2.1.2	0.350467289719626	.	96600001	96760000	#9191FF	1	0.375
chr1	96760001	96960000	B.2.1.1.2.2.2.2.2.2.2.1.2	0.183411214953271	.	96760001	96960000	#4848FF	1	0.25
chr1	96960001	97160000	B.1.1.2.2.2.2.1.2.1	0.391355140186916	.	96960001	97160000	#DADAFF	1	0.5
chr1	97160001	97320000	B.1.1.1.2.1.2.1.2.1.1	0.43107476635514	.	97160001	97320000	#DADAFF	1	0.5
chr1	97320001	97560000	B.2.1.1.2.2.1.2.1.2.1.2.1.2	0.216121495327103	.	97320001	97560000	#4848FF	1	0.25
chr1	97560001	97760000	B.2.1.1.2.2.2.2.2.2.1.1.1	0.189252336448598	.	97560001	97760000	#4848FF	1	0.25
chr1	97760001	98040000	B.2.2.1.1.1.2.1.1.2.2	0.0817757009345794	.	97760001	98040000	#0000FF	1	0.125
chr1	98040001	98200000	B.2.2.1.1.1.1.1.1.1.2.1	0.100467289719626	.	98040001	98200000	#0000FF	1	0.125
chr1	98200001	98440000	B.2.1.1.2.2.2.2.2.2.2.1.1	0.184579439252336	.	98200001	98440000	#4848FF	1	0.25
chr1	98440001	98560000	B.2.1.1.2.2.1.1.1.1	0.227803738317757	.	98440001	98560000	#4848FF	1	0.25
chr1	98560001	99040000	B.2.1.1.2.2.2.2.2.1.1	0.191588785046729	.	98560001	99040000	#4848FF	1	0.25
chr1	99040001	99240000	B.2.1.1.2.2.2.2.2.2.1.1.2.1	0.188084112149533	.	99040001	99240000	#4848FF	1	0.25
chr1	99240001	99560000	B.2.1.1.2.2.2.1.1.2.1.2.1	0.207943925233645	.	99240001	99560000	#4848FF	1	0.25
chr1	99560001	99720000	B.2.1.1.2.2.2.2.2.1.2	0.190420560747664	.	99560001	99720000	#4848FF	1	0.25
chr1	99720001	100040000	B.2.1.1.2.2.2.1.2.2.2	0.199766355140187	.	99720001	100040000	#4848FF	1	0.25
chr1	100040001	100240000	B.1.2.1.2.2.2.2.1.1.1	0.339953271028037	.	100040001	100240000	#9191FF	1	0.375
chr1	100240001	100520000	A.2.2.1.1.1.2.1.1.2	0.579439252336449	.	100240001	100520000	#FFDADA	1	0.625
chr1	100520001	100640000	A.2.1.2.2.1.2.1.1.2	0.625	.	100520001	100640000	#FF9191	1	0.75
chr1	100640001	100920000	A.2.1.1.1.2.1.1.2.1	0.732476635514019	.	100640001	100920000	#FF9191	1	0.75
chr1	100920001	101360000	B.1.2.1.2.2.2.2.1.2	0.337616822429907	.	100920001	101360000	#9191FF	1	0.375
chr1	101360001	101720000	B.1.2.1.2.1.1.1.1.1.2	0.369158878504673	.	101360001	101720000	#9191FF	1	0.375
chr1	101720001	101920000	B.1.2.1.2.1.1.1.2.2	0.365654205607477	.	101720001	101920000	#9191FF	1	0.375
chr1	101920001	102360000	B.2.2.1.1.1.1.1.2.2.1	0.0946261682242991	.	101920001	102360000	#0000FF	1	0.125
chr1	102360001	102600000	B.2.1.1.2.2.2.2.1.2.1.2	0.195093457943925	.	102360001	102600000	#4848FF	1	0.25
chr1	102600001	102880000	B.2.2.1.1.2.1.1.2.1	0.0724299065420561	.	102600001	102880000	#0000FF	1	0.125
chr1	102880001	103000000	B.2.1.1.2.2.1.2.2	0.212616822429907	.	102880001	103000000	#4848FF	1	0.25
chr1	103000001	103160000	B.2.1.1.2.2.1.2.1.2.2	0.213785046728972	.	103000001	103160000	#4848FF	1	0.25
chr1	103160001	103520000	B.2.2.1.1.2.1.1.2.2	0.0712616822429906	.	103160001	103520000	#0000FF	1	0.125
chr1	103520001	103760000	B.2.1.2.2.1.2.2.1.2	0.121495327102804	.	103520001	103760000	#4848FF	1	0.25
chr1	103760001	103800000	B.2.1.1.2.2.2.2.1.2.2.2	0.192757009345794	.	103760001	103800000	#4848FF	1	0.25
chr1	103880001	103920000	B.2.1.1.2.2.2.2.1.2.2.2	0.192757009345794	.	103880001	103920000	#4848FF	1	0.25
chr1	104000001	104120000	B.2.1.1.2.2.2.2.1.2.2.2	0.192757009345794	.	104000001	104120000	#4848FF	1	0.25
chr1	104120001	104160000	B.2.2.2.1.1.1.1.1.2	0.0151869158878505	.	104120001	104160000	#0000FF	1	0.125
chr1	104280001	104640000	B.2.2.2.1.1.1.1.1.2	0.0151869158878505	.	104280001	104640000	#0000FF	1	0.125
chr1	104640001	105040000	B.2.2.2.2.1	0.00233644859813084	.	104640001	105040000	#0000FF	1	0.125
chr1	105040001	105200000	B.2.2.1.1.2.1.2.1.1.1	0.0700934579439252	.	105040001	105200000	#0000FF	1	0.125
chr1	105200001	105680000	B.2.2.1.1.2.1.2.1.2	0.0677570093457944	.	105200001	105680000	#0000FF	1	0.125
chr1	105680001	105920000	B.2.2.1.1.2.2.2.2.2.1	0.0595794392523364	.	105680001	105920000	#0000FF	1	0.125
chr1	105920001	106240000	B.2.2.2.1.1.1.2	0.0128504672897196	.	105920001	106240000	#0000FF	1	0.125
chr1	106240001	106440000	B.2.2.2.1.1.1.1.1.1	0.0163551401869159	.	106240001	106440000	#0000FF	1	0.125
chr1	106440001	106720000	B.2.2.2.1.1.2.1	0.0116822429906542	.	106440001	106720000	#0000FF	1	0.125
chr1	106720001	106880000	B.2.2.2.1.1.1.1.2	0.014018691588785	.	106720001	106880000	#0000FF	1	0.125
chr1	106880001	106960000	B.2.2.1.1.2.1.2.2	0.066588785046729	.	106880001	106960000	#0000FF	1	0.125
chr1	106960001	107040000	B.2.2.1.1.2.1.2.1.1.2	0.0689252336448598	.	106960001	107040000	#0000FF	1	0.125
chr1	107040001	107200000	B.2.1.1.2.2.2.2.1.1	0.198598130841121	.	107040001	107200000	#4848FF	1	0.25
chr1	107200001	107280000	B.2.1.1.2.2.2.2.1.2.2.1	0.19392523364486	.	107200001	107280000	#4848FF	1	0.25
chr1	107280001	107520000	B.2.1.2.2.1.2.2.2	0.120327102803738	.	107280001	107520000	#4848FF	1	0.25
chr1	107520001	107760000	B.2.1.1.2.2.2.2.1.2.1.1.2	0.196261682242991	.	107520001	107760000	#4848FF	1	0.25
chr1	107760001	107920000	B.2.1.1.2.2.1.2.1.1	0.219626168224299	.	107760001	107920000	#4848FF	1	0.25
chr1	107920001	108120000	B.2.1.1.2.2.2.2.1.2.1.1.1	0.197429906542056	.	107920001	108120000	#4848FF	1	0.25
chr1	108120001	108320000	B.1.2.2.1.2.1.2.1.1.1.2	0.293224299065421	.	108120001	108320000	#9191FF	1	0.375
chr1	108320001	108760000	B.1.1.1.2.1.1.2.2.1	0.435747663551402	.	108320001	108760000	#DADAFF	1	0.5
chr1	108840001	108920000	B.1.1.1.2.1.1.2.2.1	0.435747663551402	.	108840001	108920000	#DADAFF	1	0.5
chr1	109000001	109040000	B.1.1.1.2.1.1.2.2.1	0.435747663551402	.	109000001	109040000	#DADAFF	1	0.5
chr1	109040001	109240000	B.1.1.1.2.1.1.2.1.1.1	0.441588785046729	.	109040001	109240000	#DADAFF	1	0.5
chr1	109240001	109720000	A.1.2.1.1.1.2.2	0.886682242990654	.	109240001	109720000	#FF4848	1	0.875
chr1	109720001	110160000	A.1.1.1.2.1.2.2.2	0.981308411214953	.	109720001	110160000	#FF0000	1	1
chr1	110160001	110320000	A.2.1.1.2.2.2.1.1.2	0.68107476635514	.	110160001	110320000	#FF9191	1	0.75
chr1	110320001	110640000	A.1.2.1.1.1.2.1.1.2	0.89018691588785	.	110320001	110640000	#FF4848	1	0.875
chr1	110640001	111040000	A.2.1.1.1.2.1.2.2.2.2	0.723130841121495	.	110640001	111040000	#FF9191	1	0.75
chr1	111040001	111360000	B.1.1.2.1.2.2.1.1	0.410046728971963	.	111040001	111360000	#DADAFF	1	0.5
chr1	111360001	111640000	B.2.1.2.2.1.1	0.125	.	111360001	111640000	#4848FF	1	0.25
chr1	111640001	111920000	B.1.1.1.1.2.1.1.1	0.457943925233645	.	111640001	111920000	#DADAFF	1	0.5
chr1	111920001	112240000	A.2.1.2.2.1.2.1.2	0.623831775700935	.	111920001	112240000	#FF9191	1	0.75
chr1	112240001	112600000	A.2.1.1.1.2.2.1.1.1.1	0.72196261682243	.	112240001	112600000	#FF9191	1	0.75
chr1	112600001	112720000	B.1.1.1.1.2.1.1.2	0.456775700934579	.	112600001	112720000	#DADAFF	1	0.5
chr1	112720001	112920000	A.2.2.1.2.1.1.1.2.1	0.553738317757009	.	112720001	112920000	#FFDADA	1	0.625
chr1	112920001	113200000	A.1.2.2.2.2.1.2.2.1	0.772196261682243	.	112920001	113200000	#FF4848	1	0.875
chr1	113200001	113680000	A.1.1.2.2.2.1.1.1.2	0.901869158878505	.	113200001	113680000	#FF0000	1	1
chr1	113680001	113960000	A.1.2.2.2.2.1.2.1.1	0.774532710280374	.	113680001	113960000	#FF4848	1	0.875
chr1	113960001	114280000	A.2.1.2.2.1.1.2.2.2	0.627336448598131	.	113960001	114280000	#FF9191	1	0.75
chr1	114280001	114520000	A.2.1.1.2.2.2.1.1.1	0.682242990654206	.	114280001	114520000	#FF9191	1	0.75
chr1	114520001	114800000	A.2.1.1.1.2.2.1.1.1.2.1	0.720794392523365	.	114520001	114800000	#FF9191	1	0.75
chr1	114800001	114960000	A.2.2.1.2.1.1.1.1.1	0.559579439252336	.	114800001	114960000	#FFDADA	1	0.625
chr1	114960001	115360000	A.2.1.1.1.2.2.1.2	0.716121495327103	.	114960001	115360000	#FF9191	1	0.75
chr1	115360001	115680000	A.2.2.2.1.1.1.2.2	0.526869158878505	.	115360001	115680000	#FFDADA	1	0.625
chr1	115680001	116360000	A.2.2.2.2.2.2.2.1.1	0.467289719626168	.	115680001	116360000	#FFDADA	1	0.625
chr1	116360001	116600000	A.2.2.1.2.1.1.2.2.1	0.550233644859813	.	116360001	116600000	#FFDADA	1	0.625
chr1	116600001	116880000	A.2.2.2.2.2.2.2.1.2	0.466121495327103	.	116600001	116880000	#FFDADA	1	0.625
chr1	116880001	117120000	A.2.2.1.2.1.1.1.1.2.1.2	0.557242990654206	.	116880001	117120000	#FFDADA	1	0.625
chr1	117120001	117680000	A.2.1.2.2.1.2.1.1.1	0.626168224299065	.	117120001	117680000	#FF9191	1	0.75
chr1	117680001	117880000	A.2.2.1.2.1.1.2.2.2	0.549065420560748	.	117680001	117880000	#FFDADA	1	0.625
chr1	117880001	117960000	B.1.1.2.1.2.1.1	0.412383177570093	.	117880001	117960000	#DADAFF	1	0.5
chr1	117960001	118280000	B.1.1.2.1.2.1.2	0.411214953271028	.	117960001	118280000	#DADAFF	1	0.5
chr1	118280001	118600000	B.1.1.2.1.2.2.2	0.407710280373832	.	118280001	118600000	#DADAFF	1	0.5
chr1	118600001	118880000	B.1.2.1.2.2.2.2.1.1.2	0.338785046728972	.	118600001	118880000	#9191FF	1	0.375
chr1	118880001	119040000	B.1.2.2.1.2.1.2.1.1.1.1	0.294392523364486	.	118880001	119040000	#9191FF	1	0.375
chr1	119040001	119400000	B.2.1.1.2.2.2.2.2.2.1.2	0.185747663551402	.	119040001	119400000	#4848FF	1	0.25
chr1	119400001	119480000	B.1.2.1.2.2.1.2	0.34696261682243	.	119400001	119480000	#9191FF	1	0.375
chr1	119480001	119640000	B.1.2.2.1.2.1.1.2.1.1.2	0.300233644859813	.	119480001	119640000	#9191FF	1	0.375
chr1	119640001	119760000	B.1.2.1.2.1.1.1.1.1.1	0.370327102803738	.	119640001	119760000	#9191FF	1	0.375
chr1	119760001	120160000	B.1.1.1.2.1.2.1.1.2	0.432242990654206	.	119760001	120160000	#DADAFF	1	0.5
chr1	120160001	120640000	A.2.2.1.2.2.1.2.2.1	0.537383177570093	.	120160001	120640000	#FFDADA	1	0.625
chr1	121120001	121360000	B.1.2.2.2.2.2	0.272196261682243	.	121120001	121360000	#9191FF	1	0.375
chr1	121480001	121520000	B.1.2.2.2.2.2	0.272196261682243	.	121480001	121520000	#9191FF	1	0.375
chr1	144000001	144040000	A.2.1.1.1.2.2.1.1.2.2	0.717289719626168	.	144000001	144040000	#FF9191	1	0.75
chr1	144520001	144600000	A.2.1.1.1.2.2.1.1.2.2	0.717289719626168	.	144520001	144600000	#FF9191	1	0.75
chr1	144680001	144720000	A.2.1.1.1.2.2.1.1.2.2	0.717289719626168	.	144680001	144720000	#FF9191	1	0.75
chr1	144840001	145120000	A.2.1.1.1.2.2.1.1.2.2	0.717289719626168	.	144840001	145120000	#FF9191	1	0.75
chr1	145120001	145320000	A.2.2.1.2.1.2.2.2	0.542056074766355	.	145120001	145320000	#FFDADA	1	0.625
chr1	145360001	145840000	A.2.1.1.2.2.2.2.1.2	0.675233644859813	.	145360001	145840000	#FF9191	1	0.75
chr1	146320001	146360000	A.2.1.2.1.2.2.1.1.2	0.641355140186916	.	146320001	146360000	#FF9191	1	0.75
chr1	146480001	146760000	A.2.1.2.1.2.2.1.1.2	0.641355140186916	.	146480001	146760000	#FF9191	1	0.75
chr1	146760001	146960000	A.2.1.2.1.2.2.1.2	0.64018691588785	.	146760001	146960000	#FF9191	1	0.75
chr1	146960001	147200000	A.1.2.2.2.1.1.1.2.2	0.796728971962617	.	146960001	147200000	#FF4848	1	0.875
chr1	147200001	147400000	A.2.1.1.2.2.2.2.2	0.674065420560748	.	147200001	147400000	#FF9191	1	0.75
chr1	147680001	147840000	A.2.1.2.1.1.2.1.2.1	0.656542056074766	.	147680001	147840000	#FF9191	1	0.75
chr1	148520001	148560000	A.2.1.2.1.1.2.1.2.1	0.656542056074766	.	148520001	148560000	#FF9191	1	0.75
chr1	148840001	148960000	B.1.1.2.1.2.2.1.2	0.408878504672897	.	148840001	148960000	#DADAFF	1	0.5
chr1	149000001	149320000	B.1.1.2.1.2.2.1.2	0.408878504672897	.	149000001	149320000	#DADAFF	1	0.5
chr1	149680001	149720000	B.1.1.2.1.2.2.1.2	0.408878504672897	.	149680001	149720000	#DADAFF	1	0.5
chr1	149720001	150200000	A.1.2.1.2.2.2.2.1.2.2	0.831775700934579	.	149720001	150200000	#FF4848	1	0.875
chr1	150200001	150600000	A.1.1.1.2.2.1.2.1.1.2	0.976635514018692	.	150200001	150600000	#FF0000	1	1
chr1	150600001	151000000	A.1.1.2.1.1.1.2.2.2.2.1.1	0.950934579439252	.	150600001	151000000	#FF0000	1	1
chr1	151000001	151160000	A.1.2.1.2.1.1.2.1.1	0.869158878504673	.	151000001	151160000	#FF4848	1	0.875
chr1	151160001	151240000	A.1.2.2.2.1.1.2.1.1.1	0.795560747663551	.	151160001	151240000	#FF4848	1	0.875
chr1	151240001	151400000	A.1.2.1.2.1.1.2.2	0.866822429906542	.	151240001	151400000	#FF4848	1	0.875
chr1	151400001	151840000	A.1.2.1.2.2.2.1	0.837616822429907	.	151400001	151840000	#FF4848	1	0.875
chr1	151840001	152040000	A.2.2.1.2.2.2.1.1	0.535046728971963	.	151840001	152040000	#FFDADA	1	0.625
chr1	152040001	152480000	B.2.1.1.2.1.1.2	0.230140186915888	.	152040001	152480000	#4848FF	1	0.25
chr1	152480001	152680000	B.1.2.2.2.1.2	0.274532710280374	.	152480001	152680000	#9191FF	1	0.375
chr1	152680001	152760000	B.2.2.1.1.2.2.1.1	0.0654205607476635	.	152680001	152760000	#0000FF	1	0.125
chr1	152760001	153000000	B.2.1.1.2.1.2	0.228971962616822	.	152760001	153000000	#4848FF	1	0.25
chr1	153000001	153280000	B.2.1.1.2.1.1.1	0.231308411214953	.	153000001	153280000	#4848FF	1	0.25
chr1	153280001	153480000	B.1.2.2.2.1.1.1	0.27803738317757	.	153280001	153480000	#9191FF	1	0.375
chr1	153480001	153640000	A.2.1.1.2.2.2.1.2	0.679906542056075	.	153480001	153640000	#FF9191	1	0.75
chr1	153640001	154120000	A.1.1.2.1.2.1.1.2.1	0.932242990654206	.	153640001	154120000	#FF0000	1	1
chr1	154120001	154280000	A.1.2.1.2.1.1.1.2.2.2	0.870327102803738	.	154120001	154280000	#FF4848	1	0.875
chr1	154280001	154760000	A.1.1.2.1.1.2.2.1.2.1	0.940420560747664	.	154280001	154760000	#FF0000	1	1
chr1	154760001	154960000	A.1.2.2.2.1.1.1.1.2.2	0.801401869158878	.	154760001	154960000	#FF4848	1	0.875
chr1	154960001	155400000	A.1.1.1.1.1.1.2	0.998831775700935	.	154960001	155400000	#FF0000	1	1
chr1	155400001	155520000	A.2.1.1.2.2.1.2.2.2	0.683411214953271	.	155400001	155520000	#FF9191	1	0.75
chr1	155520001	156080000	A.1.1.1.1.1.1.1	1	.	155520001	156080000	#FF0000	1	1
chr1	156080001	156320000	A.1.1.2.1.1.1.1.2.1.2.1	0.963785046728972	.	156080001	156320000	#FF0000	1	1
chr1	156320001	156560000	A.1.1.2.1.1.1.2.1.1.1.1	0.95911214953271	.	156320001	156560000	#FF0000	1	1
chr1	156560001	156760000	A.1.1.2.1.1.2.2.2.2.2	0.934579439252336	.	156560001	156760000	#FF0000	1	1
chr1	156760001	156920000	A.1.2.1.2.2.2.2.1.1.1	0.836448598130841	.	156760001	156920000	#FF4848	1	0.875
chr1	156920001	157120000	A.1.2.1.1.1.1.1	0.894859813084112	.	156920001	157120000	#FF4848	1	0.875
chr1	157120001	157480000	A.2.2.1.2.2.2.1.2	0.533878504672897	.	157120001	157480000	#FFDADA	1	0.625
chr1	157480001	157560000	A.2.2.2.2.2.2.1.2	0.468457943925234	.	157480001	157560000	#FFDADA	1	0.625
chr1	157560001	157760000	B.1.1.2.1.1.2.1	0.414719626168224	.	157560001	157760000	#DADAFF	1	0.5
chr1	157760001	157960000	B.1.1.1.1.2.1.2.2.1.1	0.454439252336449	.	157760001	157960000	#DADAFF	1	0.5
chr1	157960001	158120000	A.2.2.1.1.1.1.1.1.1	0.594626168224299	.	157960001	158120000	#FFDADA	1	0.625
chr1	158120001	158440000	B.1.2.2.2.2.1	0.273364485981308	.	158120001	158440000	#9191FF	1	0.375
chr1	158440001	158920000	B.2.2.1.1.2.2.1.2.1	0.0642523364485981	.	158440001	158920000	#0000FF	1	0.125
chr1	158920001	159200000	B.1.2.1.2.1.1.2.1.2.2	0.360981308411215	.	158920001	159200000	#9191FF	1	0.375
chr1	159200001	159400000	B.2.2.2.1.2.1.1	0.00934579439252336	.	159200001	159400000	#0000FF	1	0.125
chr1	159400001	159760000	B.2.2.1.1.2.2.1.2.2	0.0630841121495327	.	159400001	159760000	#0000FF	1	0.125
chr1	159760001	160040000	A.2.1.2.2.2.2.2	0.595794392523365	.	159760001	160040000	#FF9191	1	0.75
chr1	160040001	160400000	A.1.1.2.2.2.2.1	0.898364485981308	.	160040001	160400000	#FF0000	1	1
chr1	160400001	160640000	A.1.2.2.2.2.2.2	0.766355140186916	.	160400001	160640000	#FF4848	1	0.875
chr1	160640001	160920000	A.1.2.1.2.2.2.2.1.1.2.2	0.83411214953271	.	160640001	160920000	#FF4848	1	0.875
chr1	160920001	161160000	A.1.1.2.1.2.1.2.1.2.2.1	0.926401869158878	.	160920001	161160000	#FF0000	1	1
chr1	161160001	161440000	A.1.1.2.1.1.2.2.2.2.1	0.935747663551402	.	161160001	161440000	#FF0000	1	1
chr1	161440001	161520000	A.2.1.2.1.1.1.2.2.1.1.2	0.662383177570093	.	161440001	161520000	#FF9191	1	0.75
chr1	161520001	161640000	A.2.1.2.1.1.1.1.2.2.2	0.66588785046729	.	161520001	161640000	#FF9191	1	0.75
chr1	161640001	161720000	A.2.1.2.1.1.1.1.1.2.2	0.669392523364486	.	161640001	161720000	#FF9191	1	0.75
chr1	161720001	162040000	A.2.1.1.1.1.2.1.1.2	0.746495327102804	.	161720001	162040000	#FF9191	1	0.75
chr1	162040001	162240000	A.2.1.1.1.1.1.1.1.1.2.1	0.760514018691589	.	162040001	162240000	#FF9191	1	0.75
chr1	162240001	162360000	A.2.2.1.1.1.1.1.1.2.2	0.589953271028037	.	162240001	162360000	#FFDADA	1	0.625
chr1	162360001	162560000	A.2.1.1.1.1.2.1.2	0.745327102803738	.	162360001	162560000	#FF9191	1	0.75
chr1	162560001	162800000	A.2.2.2.2.1.1.2.2.1	0.492990654205608	.	162560001	162800000	#FFDADA	1	0.625
chr1	162800001	163280000	B.1.2.1.2.1.2.1.2.2.1	0.356308411214953	.	162800001	163280000	#9191FF	1	0.375
chr1	163280001	163560000	B.1.1.1.2.2.2.2	0.418224299065421	.	163280001	163560000	#DADAFF	1	0.5
chr1	163560001	163840000	B.1.2.2.1.2.1.1.2.1.2	0.299065420560748	.	163560001	163840000	#9191FF	1	0.375
chr1	163840001	164040000	B.1.2.2.1.1.2.1.2.2.2	0.311915887850467	.	163840001	164040000	#9191FF	1	0.375
chr1	164040001	164200000	B.1.2.2.1.1.2.1.2.1	0.315420560747664	.	164040001	164200000	#9191FF	1	0.375
chr1	164200001	164440000	B.2.1.1.1.2.2.1.1.1.1	0.244158878504673	.	164200001	164440000	#4848FF	1	0.25
chr1	164440001	164520000	B.1.1.2.1.1.2.2	0.413551401869159	.	164440001	164520000	#DADAFF	1	0.5
chr1	164520001	164880000	A.2.2.2.2.2.2.1.1.2.1	0.470794392523364	.	164520001	164880000	#FFDADA	1	0.625
chr1	164880001	165080000	B.2.1.1.1.1.1.2.2.1.1	0.266355140186916	.	164880001	165080000	#4848FF	1	0.25
chr1	165080001	165400000	A.2.2.2.2.2.2.1.1.2.2	0.469626168224299	.	165080001	165400000	#FFDADA	1	0.625
chr1	165400001	165640000	A.2.2.1.1.1.2.2.2.2.1	0.571261682242991	.	165400001	165640000	#FFDADA	1	0.625
chr1	165640001	165880000	A.2.1.2.2.2.2.1.2.1.2.2	0.603971962616822	.	165640001	165880000	#FF9191	1	0.75
chr1	165880001	166200000	B.1.2.1.2.1.1.2.1.1.1	0.364485981308411	.	165880001	166200000	#9191FF	1	0.375
chr1	166200001	166520000	B.2.1.1.1.1.1.1.2	0.268691588785047	.	166200001	166520000	#4848FF	1	0.25
chr1	166520001	166800000	B.2.2.1.1.2.1.1.1	0.0735981308411215	.	166520001	166800000	#0000FF	1	0.125
chr1	166800001	167080000	A.2.2.1.1.1.1.1.1.2.1.2.1	0.592289719626168	.	166800001	167080000	#FFDADA	1	0.625
chr1	167080001	167240000	A.2.1.2.2.2.2.1.2.1.2.1	0.605140186915888	.	167080001	167240000	#FF9191	1	0.75
chr1	167240001	167480000	A.2.1.1.1.1.2.2.1.1.1.1	0.744158878504673	.	167240001	167480000	#FF9191	1	0.75
chr1	167480001	167920000	A.1.2.1.1.2.2.1.2.2	0.880841121495327	.	167480001	167920000	#FF4848	1	0.875
chr1	167920001	168160000	A.2.1.1.1.1.2.2.1.1.1.2.1.2	0.741822429906542	.	167920001	168160000	#FF9191	1	0.75
chr1	168160001	168400000	A.2.2.1.1.1.1.1.2.1.1	0.588785046728972	.	168160001	168400000	#FFDADA	1	0.625
chr1	168400001	168560000	B.1.2.1.2.1.2.1.1	0.358644859813084	.	168400001	168560000	#9191FF	1	0.375
chr1	168560001	168720000	B.1.2.2.1.1.2.1.2.2.1.2	0.313084112149533	.	168560001	168720000	#9191FF	1	0.375
chr1	168720001	169320000	B.1.2.1.2.1.2.1.2.2.2	0.355140186915888	.	168720001	169320000	#9191FF	1	0.375
chr1	169320001	169880000	B.1.2.1.2.2.2.2.2.1.2.1	0.335280373831776	.	169320001	169880000	#9191FF	1	0.375
chr1	169880001	170080000	B.2.1.2.2.2.2.1.2	0.11214953271028	.	169880001	170080000	#4848FF	1	0.25
chr1	170080001	170240000	B.2.2.1.1.1.1.1.2.1	0.0957943925233645	.	170080001	170240000	#0000FF	1	0.125
chr1	170240001	170600000	B.2.1.1.1.2.2.1.1.2.1	0.241822429906542	.	170240001	170600000	#4848FF	1	0.25
chr1	170600001	170720000	B.1.2.1.1.1.2.2	0.378504672897196	.	170600001	170720000	#9191FF	1	0.375
chr1	170720001	170960000	B.2.2.1.1.1.1.1.2.2.2	0.0934579439252336	.	170720001	170960000	#0000FF	1	0.125
chr1	170960001	171280000	B.1.2.1.1.1.1.2.2	0.380841121495327	.	170960001	171280000	#9191FF	1	0.375
chr1	171280001	171440000	A.2.2.2.2.1.2.1	0.490654205607477	.	171280001	171440000	#FFDADA	1	0.625
chr1	171440001	171600000	A.2.1.1.1.2.1.1.1	0.733644859813084	.	171440001	171600000	#FF9191	1	0.75
chr1	171600001	172000000	A.2.2.1.1.1.1.1.1.2.1.2.2	0.591121495327103	.	171600001	172000000	#FFDADA	1	0.625
chr1	172000001	172120000	B.1.2.2.1.1.2.1.2.2.1.1	0.314252336448598	.	172000001	172120000	#9191FF	1	0.375
chr1	172120001	172440000	B.1.2.2.1.1.2.2.2.1.1	0.30607476635514	.	172120001	172440000	#9191FF	1	0.375
chr1	172440001	172680000	B.1.1.2.2.2.1.1.2	0.394859813084112	.	172440001	172680000	#DADAFF	1	0.5
chr1	172680001	172800000	B.2.1.1.1.2.2.1.1.2.2	0.240654205607477	.	172680001	172800000	#4848FF	1	0.25
chr1	172800001	173040000	B.2.1.2.2.1.2.2.1.1	0.122663551401869	.	172800001	173040000	#4848FF	1	0.25
chr1	173040001	173320000	B.2.2.1.1.2.2.2.2.1	0.0607476635514019	.	173040001	173320000	#0000FF	1	0.125
chr1	173320001	173800000	B.1.2.1.2.1.1.1.1.2	0.367990654205608	.	173320001	173800000	#9191FF	1	0.375
chr1	173800001	174040000	A.2.1.1.1.2.2.2.1	0.714953271028037	.	173800001	174040000	#FF9191	1	0.75
chr1	174040001	174240000	B.1.1.1.2.2.2.1	0.419392523364486	.	174040001	174240000	#DADAFF	1	0.5
chr1	174240001	174440000	B.2.1.1.1.2.1.1.2.2.1	0.251168224299065	.	174240001	174440000	#4848FF	1	0.25
chr1	174440001	174720000	B.2.1.2.1.2.2.1.1.1.2	0.139018691588785	.	174440001	174720000	#4848FF	1	0.25
chr1	174720001	175000000	A.2.2.1.1.1.2.2.2.1	0.572429906542056	.	174720001	175000000	#FFDADA	1	0.625
chr1	175000001	175280000	A.2.2.2.2.1.1.2.2.2	0.491822429906542	.	175000001	175280000	#FFDADA	1	0.625
chr1	175280001	175480000	B.1.1.1.1.1.2.1.2.2	0.460280373831776	.	175280001	175480000	#DADAFF	1	0.5
chr1	175480001	175920000	A.2.2.2.2.1.1.2.1.1.1	0.498831775700935	.	175480001	175920000	#FFDADA	1	0.625
chr1	175920001	176080000	B.1.1.1.1.1.2.1.2.1	0.461448598130841	.	175920001	176080000	#DADAFF	1	0.5
chr1	176080001	176280000	B.1.1.2.2.2.1.2	0.393691588785047	.	176080001	176280000	#DADAFF	1	0.5
chr1	176280001	176480000	B.2.1.1.1.2.2.2.2.2	0.232476635514019	.	176280001	176480000	#4848FF	1	0.25
chr1	176480001	176880000	B.2.1.1.1.2.2.2.1.1	0.235981308411215	.	176480001	176880000	#4848FF	1	0.25
chr1	176880001	177120000	B.1.2.1.2.1.1.1.2.1	0.366822429906542	.	176880001	177120000	#9191FF	1	0.375
chr1	177120001	177480000	B.2.1.1.1.2.2.2.1.2	0.23481308411215	.	177120001	177480000	#4848FF	1	0.25
chr1	177480001	177640000	B.2.1.1.1.2.2.1.1.1.2	0.242990654205607	.	177480001	177640000	#4848FF	1	0.25
chr1	177640001	177960000	B.1.2.2.1.1.2.1.1.1.1	0.31892523364486	.	177640001	177960000	#9191FF	1	0.375
chr1	177960001	178240000	A.2.1.2.2.2.2.1.2.1.1.1	0.607476635514019	.	177960001	178240000	#FF9191	1	0.75
chr1	178240001	178440000	A.2.2.1.1.1.1.1.1.2.1.1	0.593457943925234	.	178240001	178440000	#FFDADA	1	0.625
chr1	178440001	178640000	A.2.2.1.1.1.1.1.2.2.1	0.585280373831776	.	178440001	178640000	#FFDADA	1	0.625
chr1	178640001	178720000	A.2.2.1.1.1.1.1.2.1.2.2	0.586448598130841	.	178640001	178720000	#FFDADA	1	0.625
chr1	178720001	178800000	A.2.2.2.2.1.1.2.1.2.1.1	0.496495327102804	.	178720001	178800000	#FFDADA	1	0.625
chr1	178800001	178880000	B.1.1.1.1.1.2.2	0.45911214953271	.	178800001	178880000	#DADAFF	1	0.5
chr1	178880001	179040000	A.2.1.2.2.2.2.1.2.2.1.2.1.1	0.601635514018692	.	178880001	179040000	#FF9191	1	0.75
chr1	179040001	179600000	A.2.1.1.1.1.2.2.1.1.1.2.2	0.740654205607477	.	179040001	179600000	#FF9191	1	0.75
chr1	179600001	179760000	A.2.1.2.2.2.2.1.2.2.1.2.1.2	0.600467289719626	.	179600001	179760000	#FF9191	1	0.75
chr1	179760001	179840000	A.2.2.1.1.1.1.1.2.1.2.1	0.587616822429907	.	179760001	179840000	#FFDADA	1	0.625
chr1	179840001	180200000	A.1.1.2.2.1.2.1.2.2	0.906542056074766	.	179840001	180200000	#FF0000	1	1
chr1	180200001	180440000	A.2.1.1.1.1.2.2.1.1.2	0.739485981308411	.	180200001	180440000	#FF9191	1	0.75
chr1	180440001	180880000	A.2.1.1.1.1.1.1.1.1.1.2	0.761682242990654	.	180440001	180880000	#FF9191	1	0.75
chr1	180880001	180960000	A.2.1.2.2.2.2.1.1.1.2	0.60981308411215	.	180880001	180960000	#FF9191	1	0.75
chr1	180960001	181160000	A.1.2.2.1.1.1.1.1	0.824766355140187	.	180960001	181160000	#FF4848	1	0.875
chr1	181160001	181440000	A.2.1.2.2.2.2.1.2.1.1.2	0.606308411214953	.	181160001	181440000	#FF9191	1	0.75
chr1	181440001	181760000	A.2.2.1.2.2.1.2.1	0.538551401869159	.	181440001	181760000	#FFDADA	1	0.625
chr1	181760001	182080000	A.2.2.1.1.1.1.2.2	0.581775700934579	.	181760001	182080000	#FFDADA	1	0.625
chr1	182080001	182400000	A.2.1.1.1.1.2.1.1.1	0.747663551401869	.	182080001	182400000	#FF9191	1	0.75
chr1	182400001	182560000	A.2.1.2.2.2.2.1.2.2.1.2.2	0.599299065420561	.	182400001	182560000	#FF9191	1	0.75
chr1	182560001	182800000	A.2.1.1.1.1.1.1.1.1.1.1.2.2	0.76285046728972	.	182560001	182800000	#FF9191	1	0.75
chr1	182800001	183320000	A.1.1.1.2.1.1.2	0.985981308411215	.	182800001	183320000	#FF0000	1	1
chr1	183320001	183600000	A.1.2.1.1.2.1.2	0.884345794392523	.	183320001	183600000	#FF4848	1	0.875
chr1	183600001	184000000	A.2.1.1.1.1.2.2.2.2	0.73481308411215	.	183600001	184000000	#FF9191	1	0.75
chr1	184000001	184280000	A.2.2.2.2.1.2.2.2.1	0.48481308411215	.	184000001	184280000	#FFDADA	1	0.625
chr1	184280001	184480000	B.1.1.2.2.1.1.2.1	0.405373831775701	.	184280001	184480000	#DADAFF	1	0.5
chr1	184480001	184680000	B.1.1.1.2.2.1.2.1.2	0.421728971962617	.	184480001	184680000	#DADAFF	1	0.5
chr1	184680001	185120000	A.2.2.1.1.1.2.2.1.1.2	0.574766355140187	.	184680001	185120000	#FFDADA	1	0.625
chr1	185120001	185360000	A.2.2.1.1.1.2.2.1.1.1	0.575934579439252	.	185120001	185360000	#FFDADA	1	0.625
chr1	185360001	185560000	B.1.2.2.1.1.1.2.2.1.2	0.323598130841121	.	185360001	185560000	#9191FF	1	0.375
chr1	185560001	185720000	B.1.2.1.2.1.2.1.2.1	0.357476635514019	.	185560001	185720000	#9191FF	1	0.375
chr1	185720001	185960000	B.1.2.2.1.1.1.2.2.1.1	0.324766355140187	.	185720001	185960000	#9191FF	1	0.375
chr1	185960001	186080000	B.2.1.1.1.2.1.1.2.2.2	0.25	.	185960001	186080000	#4848FF	1	0.25
chr1	186080001	186240000	B.2.1.1.1.2.1.1.2.1.2	0.252336448598131	.	186080001	186240000	#4848FF	1	0.25
chr1	186240001	186360000	B.1.1.1.2.2.1.1	0.424065420560748	.	186240001	186360000	#DADAFF	1	0.5
chr1	186360001	186680000	B.2.1.2.1.1.1.2.2.2.2.1	0.16588785046729	.	186360001	186680000	#4848FF	1	0.25
chr1	186680001	186960000	B.2.2.1.2.2.1.2.1.1.1	0.0338785046728972	.	186680001	186960000	#0000FF	1	0.125
chr1	186960001	187200000	B.2.2.1.2.1.1.2.2.2	0.0490654205607477	.	186960001	187200000	#0000FF	1	0.125
chr1	187200001	187480000	B.2.1.1.1.2.1.2.2.2.2	0.245327102803738	.	187200001	187480000	#4848FF	1	0.25
chr1	187480001	187800000	B.2.1.2.1.1.1.2.2.1.2	0.168224299065421	.	187480001	187800000	#4848FF	1	0.25
chr1	187800001	188040000	B.2.1.1.1.2.1.1.2.1.1	0.253504672897196	.	187800001	188040000	#4848FF	1	0.25
chr1	188040001	188360000	B.2.1.2.1.2.2.1.1.2	0.13785046728972	.	188040001	188360000	#4848FF	1	0.25
chr1	188360001	189000000	B.2.2.1.2.2.1.1.1.2	0.0385514018691589	.	188360001	189000000	#0000FF	1	0.125
chr1	189000001	189120000	B.2.2.1.2.1.1.2.2.1	0.0502336448598131	.	189000001	189120000	#0000FF	1	0.125
chr1	189120001	189360000	B.2.2.1.2.2.1.2.1.1.2	0.0327102803738318	.	189120001	189360000	#0000FF	1	0.125
chr1	189360001	189760000	B.2.1.2.1.2.2.1.1.1.1.1	0.141355140186916	.	189360001	189760000	#4848FF	1	0.25
chr1	189760001	190040000	B.2.2.1.2.1.1.2.1.2	0.0514018691588785	.	189760001	190040000	#0000FF	1	0.125
chr1	190040001	190120000	B.2.1.2.1.2.1.2.1.1.1.1	0.148364485981308	.	190040001	190120000	#4848FF	1	0.25
chr1	190120001	190200000	B.2.1.2.1.2.1.2.2	0.142523364485981	.	190120001	190200000	#4848FF	1	0.25
chr1	190200001	190400000	B.2.2.1.2.1.1.1.1.1	0.0572429906542056	.	190200001	190400000	#0000FF	1	0.125
chr1	190400001	190560000	B.2.1.2.1.2.2.1.1.1.1.2	0.14018691588785	.	190400001	190560000	#4848FF	1	0.25
chr1	190560001	190760000	B.2.2.1.2.2.1.1.2.1	0.0373831775700935	.	190560001	190760000	#0000FF	1	0.125
chr1	190760001	191040000	B.2.2.1.2.2.1.2.1.2.2	0.0292056074766355	.	190760001	191040000	#0000FF	1	0.125
chr1	191040001	191200000	B.2.1.1.1.2.2.1.2.1.1	0.239485981308411	.	191040001	191200000	#4848FF	1	0.25
chr1	191200001	191440000	B.2.2.1.2.2.1.2.2.2	0.0268691588785047	.	191200001	191440000	#0000FF	1	0.125
chr1	191440001	191560000	B.2.2.1.2.1.1.1.1.2	0.0560747663551402	.	191440001	191560000	#0000FF	1	0.125
chr1	191560001	191880000	B.2.2.1.2.2.1.1.1.1	0.0397196261682243	.	191560001	191880000	#0000FF	1	0.125
chr1	191880001	192000000	B.2.1.1.1.2.2.1.2.2	0.23714953271028	.	191880001	192000000	#4848FF	1	0.25
chr1	192000001	192200000	B.2.1.2.1.2.2.1.2.1.2	0.135514018691589	.	192000001	192200000	#4848FF	1	0.25
chr1	192200001	192440000	B.2.2.1.2.2.2.2.2.2	0.0175233644859813	.	192200001	192440000	#0000FF	1	0.125
chr1	192440001	192680000	B.1.2.2.1.1.2.2.2.1.2	0.304906542056075	.	192440001	192680000	#9191FF	1	0.375
chr1	192680001	193040000	B.1.2.2.1.1.2.2.1.1	0.310747663551402	.	192680001	193040000	#9191FF	1	0.375
chr1	193040001	193280000	B.1.1.2.2.2.1.1.1	0.396028037383178	.	193040001	193280000	#DADAFF	1	0.5
chr1	193280001	193400000	B.2.1.1.1.2.2.2.2.1	0.233644859813084	.	193280001	193400000	#4848FF	1	0.25
chr1	193400001	193640000	B.2.2.1.2.2.2.2.1.1	0.0210280373831776	.	193400001	193640000	#0000FF	1	0.125
chr1	193640001	193760000	B.2.1.1.1.2.2.1.2.1.2	0.238317757009346	.	193640001	193760000	#4848FF	1	0.25
chr1	193760001	194080000	B.2.2.1.2.1.1.1.2.1	0.0549065420560748	.	193760001	194080000	#0000FF	1	0.125
chr1	194080001	194240000	B.2.1.2.1.2.1.2.1.1.2.2	0.144859813084112	.	194080001	194240000	#4848FF	1	0.25
chr1	194240001	194480000	B.2.2.1.2.1.1.1.2.2	0.0537383177570093	.	194240001	194480000	#0000FF	1	0.125
chr1	194480001	194760000	B.2.2.1.2.2.1.2.2.1	0.0280373831775701	.	194480001	194760000	#0000FF	1	0.125
chr1	194760001	194920000	B.2.2.1.2.2.1.2.1.2.1.2	0.0303738317757009	.	194760001	194920000	#0000FF	1	0.125
chr1	194920001	195080000	B.2.2.1.2.2.1.1.2.2.2	0.0350467289719626	.	194920001	195080000	#0000FF	1	0.125
chr1	195080001	195160000	B.2.1.2.1.2.1.2.1.2	0.143691588785047	.	195080001	195160000	#4848FF	1	0.25
chr1	195160001	195240000	B.2.2.1.2.2.1.1.2.2.1	0.036214953271028	.	195160001	195240000	#0000FF	1	0.125
chr1	195240001	195360000	B.2.1.2.1.2.2.1.2.2.2	0.133177570093458	.	195240001	195360000	#4848FF	1	0.25
chr1	195360001	195600000	B.2.2.1.2.2.2.2.1.2	0.0198598130841121	.	195360001	195600000	#0000FF	1	0.125
chr1	195600001	195760000	B.2.1.1.1.2.1.1.1.1	0.255841121495327	.	195600001	195760000	#4848FF	1	0.25
chr1	195760001	195960000	B.2.1.1.1.2.1.1.1.2	0.254672897196262	.	195760001	195960000	#4848FF	1	0.25
chr1	195960001	196240000	B.2.1.2.1.1.1.2.2.2.1	0.167056074766355	.	195960001	196240000	#4848FF	1	0.25
chr1	196240001	196400000	B.2.1.2.1.1.1.2.2.1.1	0.169392523364486	.	196240001	196400000	#4848FF	1	0.25
chr1	196400001	196600000	B.2.1.2.1.2.2.1.2.2.1	0.134345794392523	.	196400001	196600000	#4848FF	1	0.25
chr1	196600001	196680000	B.2.1.2.1.2.2.1.2.1.1	0.136682242990654	.	196600001	196680000	#4848FF	1	0.25
chr1	196680001	196840000	B.2.1.2.1.2.1.2.1.1.1.2	0.147196261682243	.	196680001	196840000	#4848FF	1	0.25
chr1	196840001	197040000	B.2.2.1.2.2.1.2.1.2.1.1	0.0315420560747664	.	196840001	197040000	#0000FF	1	0.125
chr1	197040001	197600000	B.2.1.2.1.1.2.1.1.2	0.161214953271028	.	197040001	197600000	#4848FF	1	0.25
chr1	197600001	197800000	B.1.2.1.1.2.2.1	0.375	.	197600001	197800000	#9191FF	1	0.375
chr1	197800001	198080000	B.2.1.2.1.1.1.2.2.2.2.2.2	0.163551401869159	.	197800001	198080000	#4848FF	1	0.25
chr1	198080001	198320000	B.2.1.2.1.1.2.2.2.2.1	0.151869158878505	.	198080001	198320000	#4848FF	1	0.25
chr1	198320001	198800000	B.2.1.2.1.1.2.2.2.2.2	0.150700934579439	.	198320001	198800000	#4848FF	1	0.25
chr1	198800001	199040000	B.2.2.1.2.2.2.1.2.2	0.022196261682243	.	198800001	199040000	#0000FF	1	0.125
chr1	199040001	199240000	B.2.2.1.2.1.1.2.1.1	0.0525700934579439	.	199040001	199240000	#0000FF	1	0.125
chr1	199240001	199600000	B.2.2.1.2.1.2.2.1.2	0.0432242990654206	.	199240001	199600000	#0000FF	1	0.125
chr1	199600001	199960000	A.2.2.2.2.1.2.2.1.2.2	0.485981308411215	.	199600001	199960000	#FFDADA	1	0.625
chr1	199960001	200280000	A.2.1.2.2.2.1.1.2.2.2	0.614485981308411	.	199960001	200280000	#FF9191	1	0.75
chr1	200280001	200520000	A.1.2.2.1.1.2.2.2	0.816588785046729	.	200280001	200520000	#FF4848	1	0.875
chr1	200520001	200840000	A.1.1.2.2.1.1.2.1	0.912383177570093	.	200520001	200840000	#FF0000	1	1
chr1	200840001	201120000	A.1.1.2.2.1.2.2.1	0.905373831775701	.	200840001	201120000	#FF0000	1	1
chr1	201120001	201360000	A.1.1.2.2.1.2.1.2.1	0.907710280373832	.	201120001	201360000	#FF0000	1	1
chr1	201360001	201760000	A.1.1.1.2.1.1.1.1	0.988317757009346	.	201360001	201760000	#FF0000	1	1
chr1	201760001	202120000	A.1.1.1.1.2.1.2	0.991822429906542	.	201760001	202120000	#FF0000	1	1
chr1	202120001	202400000	A.1.1.2.1.1.2.2.1.1	0.941588785046729	.	202120001	202400000	#FF0000	1	1
chr1	202400001	202640000	A.1.2.2.2.1.2.2.2.1	0.779205607476635	.	202400001	202640000	#FF4848	1	0.875
chr1	202640001	203000000	A.1.1.1.1.2.1.1.2	0.992990654205608	.	202640001	203000000	#FF0000	1	1
chr1	203000001	203280000	A.1.1.2.1.2.1.2.1.2.2.2	0.925233644859813	.	203000001	203280000	#FF0000	1	1
chr1	203280001	203400000	A.1.2.1.2.2.2.2.1.1.2.1	0.835280373831776	.	203280001	203400000	#FF4848	1	0.875
chr1	203400001	203480000	A.2.1.2.1.1.1.2.2.1.1.1	0.663551401869159	.	203400001	203480000	#FF9191	1	0.75
chr1	203480001	203840000	A.1.1.1.2.1.1.1.2	0.98714953271028	.	203480001	203840000	#FF0000	1	1
chr1	203840001	204080000	A.1.2.1.2.2.1.2.1.1	0.843457943925234	.	203840001	204080000	#FF4848	1	0.875
chr1	204080001	204520000	A.1.1.1.1.2.2.1	0.990654205607477	.	204080001	204520000	#FF0000	1	1
chr1	204520001	205160000	A.1.1.1.1.2.1.1.1	0.994158878504673	.	204520001	205160000	#FF0000	1	1
chr1	205160001	205320000	A.1.1.2.1.2.1.2.2.1	0.924065420560748	.	205160001	205320000	#FF0000	1	1
chr1	205320001	205480000	A.1.2.1.2.2.2.2.2.1	0.830607476635514	.	205320001	205480000	#FF4848	1	0.875
chr1	205480001	205760000	A.1.1.1.1.2.2.2	0.989485981308411	.	205480001	205760000	#FF0000	1	1
chr1	205760001	205920000	A.1.2.2.2.1.2.2.1	0.780373831775701	.	205760001	205920000	#FF4848	1	0.875
chr1	205920001	205960000	A.2.1.1.1.1.1.1.1.2	0.758177570093458	.	205920001	205960000	#FF9191	1	0.75
chr1	206160001	206320000	A.2.1.1.1.1.1.1.1.2	0.758177570093458	.	206160001	206320000	#FF9191	1	0.75
chr1	206320001	206360000	A.2.2.2.1.1.2.1.2	0.522196261682243	.	206320001	206360000	#FFDADA	1	0.625
chr1	206520001	206600000	A.2.2.2.1.1.2.1.2	0.522196261682243	.	206520001	206600000	#FFDADA	1	0.625
chr1	206600001	206880000	A.1.2.1.1.2.1.1	0.885514018691589	.	206600001	206880000	#FF4848	1	0.875
chr1	206880001	207240000	A.2.1.1.1.1.1.1.1.1.2.2	0.759345794392523	.	206880001	207240000	#FF9191	1	0.75
chr1	207240001	207640000	B.1.1.1.2.2.1.2.2	0.420560747663551	.	207240001	207640000	#DADAFF	1	0.5
chr1	207640001	207760000	A.2.2.2.1.1.2.2.2.2	0.516355140186916	.	207640001	207760000	#FFDADA	1	0.625
chr1	207760001	208000000	A.2.1.1.1.1.1.2.2.2.1	0.75	.	207760001	208000000	#FF9191	1	0.75
chr1	208000001	208440000	A.2.1.1.1.1.1.1.2.1	0.757009345794392	.	208000001	208440000	#FF9191	1	0.75
chr1	208440001	208680000	B.1.2.1.1.1.1.1.2	0.383177570093458	.	208440001	208680000	#9191FF	1	0.375
chr1	208680001	208840000	B.1.2.2.1.1.2.1.1.1.2	0.317757009345794	.	208680001	208840000	#9191FF	1	0.375
chr1	208840001	209160000	B.2.1.2.1.1.2.2.1.1.1	0.158878504672897	.	208840001	209160000	#4848FF	1	0.25
chr1	209160001	209280000	B.1.2.2.1.1.2.2.1.2.1.1	0.309579439252336	.	209160001	209280000	#9191FF	1	0.375
chr1	209280001	209360000	B.1.2.1.1.1.1.2.1	0.382009345794392	.	209280001	209360000	#9191FF	1	0.375
chr1	209360001	209480000	B.1.1.2.2.1.1.1	0.406542056074766	.	209360001	209480000	#DADAFF	1	0.5
chr1	209480001	209760000	A.2.2.2.2.1.1.2.1.2.1.2	0.495327102803738	.	209480001	209760000	#FFDADA	1	0.625
chr1	209760001	210000000	A.2.2.2.2.1.1.2.1.1.2	0.497663551401869	.	209760001	210000000	#FFDADA	1	0.625
chr1	210000001	210320000	B.1.1.1.2.2.1.2.1.1	0.422897196261682	.	210000001	210320000	#DADAFF	1	0.5
chr1	210320001	210400000	B.1.2.1.1.1.1.1.1	0.384345794392523	.	210320001	210400000	#9191FF	1	0.375
chr1	210400001	210560000	A.2.2.1.1.1.2.2.1.2	0.573598130841122	.	210400001	210560000	#FFDADA	1	0.625
chr1	210560001	211040000	B.2.1.2.1.1.1.2.1.1.1	0.174065420560748	.	210560001	211040000	#4848FF	1	0.25
chr1	211040001	211440000	B.1.2.2.1.1.2.2.1.2.1.2	0.308411214953271	.	211040001	211440000	#9191FF	1	0.375
chr1	211440001	211640000	A.2.1.2.2.2.2.1.2.2.2.1	0.598130841121495	.	211440001	211640000	#FF9191	1	0.75
chr1	211640001	211920000	A.2.1.1.1.1.1.2.2.2.2	0.748831775700935	.	211640001	211920000	#FF9191	1	0.75
chr1	211920001	212160000	A.2.2.1.1.2.1.1.1.1	0.56892523364486	.	211920001	212160000	#FFDADA	1	0.625
chr1	212160001	212480000	A.1.2.2.1.1.2.2.1	0.817757009345794	.	212160001	212480000	#FF4848	1	0.875
chr1	212480001	212640000	A.2.1.1.1.1.1.1.1.1.1.1.1	0.76518691588785	.	212480001	212640000	#FF9191	1	0.75
chr1	212640001	212880000	A.1.2.2.1.1.2.1	0.81892523364486	.	212640001	212880000	#FF4848	1	0.875
chr1	212880001	213040000	A.1.2.1.1.2.2.1.2.1	0.882009345794392	.	212880001	213040000	#FF4848	1	0.875
chr1	213040001	213200000	A.1.2.1.1.2.2.1.1	0.883177570093458	.	213040001	213200000	#FF4848	1	0.875
chr1	213200001	213440000	A.2.2.2.2.1.2.2.1.2.1	0.48714953271028	.	213200001	213440000	#FFDADA	1	0.625
chr1	213440001	213600000	B.1.1.2.2.1.2.2.2.1	0.398364485981308	.	213440001	213600000	#DADAFF	1	0.5
chr1	213600001	213720000	B.1.2.1.1.1.2.1	0.379672897196262	.	213600001	213720000	#9191FF	1	0.375
chr1	213720001	213840000	B.1.1.2.2.1.2.2.2.2	0.397196261682243	.	213720001	213840000	#DADAFF	1	0.5
chr1	213840001	214120000	B.1.1.2.2.1.1.2.2	0.404205607476636	.	213840001	214120000	#DADAFF	1	0.5
chr1	214120001	214400000	A.2.2.1.1.2.2.2	0.560747663551402	.	214120001	214400000	#FFDADA	1	0.625
chr1	214400001	214560000	A.2.1.2.2.2.1.1.2.2.1	0.615654205607477	.	214400001	214560000	#FF9191	1	0.75
chr1	214560001	214840000	A.2.1.1.1.1.2.2.2.1	0.735981308411215	.	214560001	214840000	#FF9191	1	0.75
chr1	214840001	215240000	B.2.2.1.2.1.2.2.2.1	0.0420560747663551	.	214840001	215240000	#0000FF	1	0.125
chr1	215240001	215720000	B.2.2.1.2.2.2.1.2.1.2	0.0233644859813084	.	215240001	215720000	#0000FF	1	0.125
chr1	215720001	215800000	B.1.2.2.1.1.1.2.1.2.1	0.327102803738318	.	215720001	215800000	#9191FF	1	0.375
chr1	215800001	215880000	B.2.1.1.1.2.1.2.2.1	0.247663551401869	.	215800001	215880000	#4848FF	1	0.25
chr1	215880001	216240000	B.2.2.1.2.2.2.1.1	0.0257009345794393	.	215880001	216240000	#0000FF	1	0.125
chr1	216240001	216360000	B.2.1.2.1.2.1.2.1.1.2.1	0.146028037383178	.	216240001	216360000	#4848FF	1	0.25
chr1	216360001	216520000	B.2.1.2.1.1.1.2.2.2.2.2.1	0.164719626168224	.	216360001	216520000	#4848FF	1	0.25
chr1	216520001	216720000	B.2.2.1.2.1.2.1.2	0.0467289719626168	.	216520001	216720000	#0000FF	1	0.125
chr1	216720001	216960000	B.1.2.2.1.1.1.2.2.2.1.2	0.321261682242991	.	216720001	216960000	#9191FF	1	0.375
chr1	216960001	217120000	B.1.2.1.1.2.2.2.2.2	0.371495327102804	.	216960001	217120000	#9191FF	1	0.375
chr1	217120001	217320000	B.1.2.2.1.1.1.2.2.2.2	0.320093457943925	.	217120001	217320000	#9191FF	1	0.375
chr1	217320001	217600000	B.2.1.2.1.1.2.1.2	0.160046728971963	.	217320001	217600000	#4848FF	1	0.25
chr1	217600001	217800000	B.2.1.2.1.2.2.2.2.1.1.1.2	0.129672897196262	.	217600001	217800000	#4848FF	1	0.25
chr1	217800001	218120000	B.2.2.1.2.1.2.2.1.1.2	0.044392523364486	.	217800001	218120000	#0000FF	1	0.125
chr1	218120001	218440000	B.2.1.2.1.1.2.2.2.1.1	0.154205607476636	.	218120001	218440000	#4848FF	1	0.25
chr1	218440001	218680000	B.2.1.1.1.2.1.2.1	0.248831775700935	.	218440001	218680000	#4848FF	1	0.25
chr1	218680001	218880000	B.2.1.2.1.2.2.2.2.1.1.1.1	0.130841121495327	.	218680001	218880000	#4848FF	1	0.25
chr1	218880001	219040000	B.2.1.2.1.1.1.1.1.1.2	0.179906542056075	.	218880001	219040000	#4848FF	1	0.25
chr1	219040001	219280000	B.2.2.1.2.2.2.2.2.1	0.0186915887850467	.	219040001	219280000	#0000FF	1	0.125
chr1	219280001	219520000	B.2.2.1.2.1.2.2.1.1.1	0.0455607476635514	.	219280001	219520000	#0000FF	1	0.125
chr1	219520001	219720000	B.2.1.2.1.2.2.2.2.1.2	0.127336448598131	.	219520001	219720000	#4848FF	1	0.25
chr1	219720001	219880000	B.2.1.2.1.1.2.2.1.1.2.1	0.157710280373832	.	219720001	219880000	#4848FF	1	0.25
chr1	219880001	220000000	B.2.1.2.1.1.1.1.1.1.1	0.18107476635514	.	219880001	220000000	#4848FF	1	0.25
chr1	220000001	220360000	A.2.1.2.2.2.1.2.2	0.61214953271028	.	220000001	220360000	#FF9191	1	0.75
chr1	220360001	220560000	A.2.2.1.1.2.2.1.1	0.563084112149533	.	220360001	220560000	#FFDADA	1	0.625
chr1	220560001	220680000	A.2.2.2.2.1.2.2.1.1.2	0.488317757009346	.	220560001	220680000	#FFDADA	1	0.625
chr1	220680001	221000000	A.2.2.2.2.1.2.2.1.1.1	0.489485981308411	.	220680001	221000000	#FFDADA	1	0.625
chr1	221000001	221360000	B.2.1.2.1.1.1.2.1.1.2.1	0.172897196261682	.	221000001	221360000	#4848FF	1	0.25
chr1	221360001	221600000	B.2.1.2.1.1.2.2.2.1.2	0.15303738317757	.	221360001	221600000	#4848FF	1	0.25
chr1	221600001	221880000	B.2.2.1.2.1.2.2.2.2	0.0408878504672897	.	221600001	221880000	#0000FF	1	0.125
chr1	221880001	222160000	B.2.1.1.1.2.1.2.2.2.1	0.246495327102804	.	221880001	222160000	#4848FF	1	0.25
chr1	222160001	222400000	B.2.1.2.1.1.1.1.2.1.2	0.176401869158879	.	222160001	222400000	#4848FF	1	0.25
chr1	222400001	222680000	B.2.1.2.1.1.1.2.1.2	0.170560747663551	.	222400001	222680000	#4848FF	1	0.25
chr1	222680001	222880000	A.2.2.2.2.1.2.2.2.2	0.483644859813084	.	222680001	222880000	#FFDADA	1	0.625
chr1	222880001	223280000	A.2.1.1.1.1.1.1.2.2	0.755841121495327	.	222880001	223280000	#FF9191	1	0.75
chr1	223280001	223680000	A.2.1.1.1.1.2.2.1.2.2	0.73714953271028	.	223280001	223680000	#FF9191	1	0.75
chr1	223680001	223840000	A.2.1.2.2.2.2.1.1.2	0.608644859813084	.	223680001	223840000	#FF9191	1	0.75
chr1	223840001	224080000	A.1.2.2.1.1.1.2.1	0.822429906542056	.	223840001	224080000	#FF4848	1	0.875
chr1	224080001	224200000	B.1.1.1.1.1.1	0.463785046728972	.	224080001	224200000	#DADAFF	1	0.5
chr1	224200001	224680000	A.1.1.2.2.1.1.2.2	0.911214953271028	.	224200001	224680000	#FF0000	1	1
chr1	224680001	224840000	A.2.1.2.2.2.2.1.1.1.1	0.610981308411215	.	224680001	224840000	#FF9191	1	0.75
chr1	224840001	225200000	A.2.1.1.1.1.2.2.1.2.1	0.738317757009346	.	224840001	225200000	#FF9191	1	0.75
chr1	225200001	225600000	A.2.2.1.2.2.1.2.2.2	0.536214953271028	.	225200001	225600000	#FFDADA	1	0.625
chr1	225600001	225960000	A.1.1.2.1.1.1.1.1	0.966121495327103	.	225600001	225960000	#FF0000	1	1
chr1	225960001	226240000	A.1.1.2.1.1.1.1.2.2.2	0.960280373831776	.	225960001	226240000	#FF0000	1	1
chr1	226240001	226360000	A.1.1.2.2.1.2.1.1.2	0.908878504672897	.	226240001	226360000	#FF0000	1	1
chr1	226360001	226600000	A.1.1.2.1.1.1.1.2.2.1	0.961448598130841	.	226360001	226600000	#FF0000	1	1
chr1	226600001	227000000	A.1.1.2.1.2.1.2.1.2.1	0.927570093457944	.	226600001	227000000	#FF0000	1	1
chr1	227000001	227200000	A.2.1.1.2.2.1.2.2.1	0.684579439252336	.	227000001	227200000	#FF9191	1	0.75
chr1	227200001	227400000	A.2.1.1.2.2.1.2.1	0.685747663551402	.	227200001	227400000	#FF9191	1	0.75
chr1	227400001	227600000	A.2.1.1.2.1.2.2.1.1.1	0.697429906542056	.	227400001	227600000	#FF9191	1	0.75
chr1	227600001	227920000	A.2.2.1.2.1.2.1.2	0.546728971962617	.	227600001	227920000	#FFDADA	1	0.625
chr1	227920001	228200000	A.1.2.2.2.1.2.1.2.2.2	0.781542056074766	.	227920001	228200000	#FF4848	1	0.875
chr1	228200001	228360000	A.1.2.2.2.1.1.1.2.1.1.2	0.799065420560748	.	228200001	228360000	#FF4848	1	0.875
chr1	228360001	228760000	A.1.1.2.1.1.2.2.2.1	0.936915887850467	.	228360001	228760000	#FF0000	1	1
chr1	228760001	229200000	A.1.2.2.2.1.2.1.1.1.1	0.789719626168224	.	228760001	229200000	#FF4848	1	0.875
chr1	229200001	229360000	A.1.2.2.2.1.2.1.2.1.2.2	0.783878504672897	.	229200001	229360000	#FF4848	1	0.875
chr1	229360001	229720000	A.1.1.2.1.1.2.2.1.2.2.2	0.938084112149533	.	229360001	229720000	#FF0000	1	1
chr1	229720001	230160000	A.1.2.2.2.1.2.1.1.2	0.787383177570093	.	229720001	230160000	#FF4848	1	0.875
chr1	230160001	230280000	A.2.1.2.1.1.1.2.2.1.2	0.661214953271028	.	230160001	230280000	#FF9191	1	0.75
chr1	230280001	230480000	A.2.1.1.2.2.1.1.1.2	0.689252336448598	.	230280001	230480000	#FF9191	1	0.75
chr1	230480001	230680000	A.2.1.1.2.2.1.1.1.1.2	0.690420560747664	.	230480001	230680000	#FF9191	1	0.75
chr1	230680001	230840000	A.2.1.1.2.2.1.1.2.2	0.686915887850467	.	230680001	230840000	#FF9191	1	0.75
chr1	230840001	230920000	A.2.1.2.1.1.1.1.1.2.1.2	0.670560747663551	.	230840001	230920000	#FF9191	1	0.75
chr1	230920001	231200000	A.2.1.2.1.1.1.2.2.2	0.660046728971963	.	230920001	231200000	#FF9191	1	0.75
chr1	231200001	231440000	A.2.1.2.1.1.1.1.2.1	0.668224299065421	.	231200001	231440000	#FF9191	1	0.75
chr1	231440001	231520000	A.2.2.1.2.1.2.1.1	0.547897196261682	.	231440001	231520000	#FFDADA	1	0.625
chr1	231520001	231760000	A.2.1.1.1.1.1.2.2.1.1	0.752336448598131	.	231520001	231760000	#FF9191	1	0.75
chr1	231760001	232160000	A.2.2.1.1.1.1.2.1	0.582943925233645	.	231760001	232160000	#FFDADA	1	0.625
chr1	232160001	232280000	A.2.1.2.1.1.1.1.2.2.1	0.667056074766355	.	232160001	232280000	#FF9191	1	0.75
chr1	232280001	232480000	A.2.2.2.1.1.1.2.1.2	0.52803738317757	.	232280001	232480000	#FFDADA	1	0.625
chr1	232480001	232760000	A.2.2.2.1.1.1.2.1.1	0.529205607476635	.	232480001	232760000	#FFDADA	1	0.625
chr1	232760001	233000000	A.2.2.2.1.1.2.2.1.1	0.521028037383178	.	232760001	233000000	#FFDADA	1	0.625
chr1	233000001	233160000	A.2.2.2.1.1.2.1.1.1.2	0.524532710280374	.	233000001	233160000	#FFDADA	1	0.625
chr1	233160001	233440000	A.2.1.1.1.1.1.1.1.1.1.1.2.1	0.764018691588785	.	233160001	233440000	#FF9191	1	0.75
chr1	233440001	233760000	A.2.2.2.1.1.2.2.1.2.2	0.518691588785047	.	233440001	233760000	#FFDADA	1	0.625
chr1	233760001	233880000	A.2.2.2.1.1.2.1.1.2	0.523364485981308	.	233760001	233880000	#FFDADA	1	0.625
chr1	233880001	234200000	A.2.2.2.1.1.2.2.1.2.1	0.519859813084112	.	233880001	234200000	#FFDADA	1	0.625
chr1	234200001	234600000	A.2.1.1.1.1.2.2.1.1.1.2.1.1	0.742990654205608	.	234200001	234600000	#FF9191	1	0.75
chr1	234600001	234880000	A.1.2.2.2.1.2.2.2.2	0.77803738317757	.	234600001	234880000	#FF4848	1	0.875
chr1	234880001	235000000	A.2.1.2.1.1.2.2.2.2	0.649532710280374	.	234880001	235000000	#FF9191	1	0.75
chr1	235000001	235200000	A.1.1.2.2.1.2.2.2	0.904205607476635	.	235000001	235200000	#FF0000	1	1
chr1	235240001	235320000	A.1.1.2.2.1.2.2.2	0.904205607476635	.	235240001	235320000	#FF0000	1	1
chr1	235320001	235640000	A.1.1.2.2.1.2.1.1.1	0.910046728971963	.	235320001	235640000	#FF0000	1	1
chr1	235640001	236000000	A.1.2.2.1.1.1.1.2	0.823598130841122	.	235640001	236000000	#FF4848	1	0.875
chr1	236000001	236240000	A.2.1.1.1.1.1.2.2.1.2	0.751168224299065	.	236000001	236240000	#FF9191	1	0.75
chr1	236240001	236720000	A.1.2.1.1.2.2.2.1	0.879672897196262	.	236240001	236720000	#FF4848	1	0.875
chr1	236720001	237040000	A.2.1.2.2.2.1.1.2.1.2	0.616822429906542	.	236720001	237040000	#FF9191	1	0.75
chr1	237040001	237280000	B.1.1.2.2.1.2.1.1	0.40303738317757	.	237040001	237280000	#DADAFF	1	0.5
chr1	237280001	237480000	B.1.2.2.1.1.1.2.1.1	0.328271028037383	.	237280001	237480000	#9191FF	1	0.375
chr1	237480001	237760000	B.1.2.2.1.1.1.2.2.2.1.1	0.322429906542056	.	237480001	237760000	#9191FF	1	0.375
chr1	237760001	237960000	B.2.1.2.1.1.1.1.2.1.1	0.177570093457944	.	237760001	237960000	#4848FF	1	0.25
chr1	237960001	238120000	B.1.2.2.1.1.2.1.1.2	0.316588785046729	.	237960001	238120000	#9191FF	1	0.375
chr1	238120001	238360000	B.2.2.1.2.2.2.1.2.1.1	0.0245327102803738	.	238120001	238360000	#0000FF	1	0.125
chr1	238360001	238640000	B.2.2.1.2.1.2.1.1	0.0478971962616822	.	238360001	238640000	#0000FF	1	0.125
chr1	238640001	238800000	B.2.1.2.1.2.2.2.2.1.1.2	0.128504672897196	.	238640001	238800000	#4848FF	1	0.25
chr1	238800001	239160000	B.2.1.2.1.2.2.2.2.2	0.126168224299065	.	238800001	239160000	#4848FF	1	0.25
chr1	239160001	239440000	B.1.2.2.1.1.1.2.1.2.2	0.325934579439252	.	239160001	239440000	#9191FF	1	0.375
chr1	239440001	239800000	B.2.1.2.1.1.1.1.2.2	0.175233644859813	.	239440001	239800000	#4848FF	1	0.25
chr1	239800001	240000000	B.1.2.2.1.1.2.2.1.2.2	0.307242990654206	.	239800001	240000000	#9191FF	1	0.375
chr1	240000001	240160000	B.2.1.2.1.2.2.2.1	0.132009345794393	.	240000001	240160000	#4848FF	1	0.25
chr1	240160001	240400000	B.2.1.1.1.1.2.1	0.26285046728972	.	240160001	240400000	#4848FF	1	0.25
chr1	240400001	240600000	B.2.1.2.1.1.2.1.1.1	0.162383177570093	.	240400001	240600000	#4848FF	1	0.25
chr1	240600001	240880000	B.2.1.2.1.1.2.2.1.1.2.2	0.156542056074766	.	240600001	240880000	#4848FF	1	0.25
chr1	240880001	241120000	B.2.1.2.1.1.2.2.1.2	0.155373831775701	.	240880001	241120000	#4848FF	1	0.25
chr1	241120001	241480000	B.2.1.2.1.1.1.1.1.2	0.178738317757009	.	241120001	241480000	#4848FF	1	0.25
chr1	241480001	241680000	B.2.1.2.1.1.1.2.1.1.2.2	0.171728971962617	.	241480001	241680000	#4848FF	1	0.25
chr1	241680001	242040000	B.1.2.2.1.1.2.2.2.2	0.303738317757009	.	241680001	242040000	#9191FF	1	0.375
chr1	242040001	242400000	B.1.1.2.2.1.2.2.1.1	0.400700934579439	.	242040001	242400000	#DADAFF	1	0.5
chr1	242400001	242560000	B.1.2.1.1.2.2.2.1	0.373831775700935	.	242400001	242560000	#9191FF	1	0.375
chr1	242560001	243160000	B.1.2.1.1.2.2.2.2.1	0.372663551401869	.	242560001	243160000	#9191FF	1	0.375
chr1	243160001	243280000	B.1.2.1.1.2.1.1	0.377336448598131	.	243160001	243280000	#9191FF	1	0.375
chr1	243280001	243960000	A.2.1.2.2.2.2.1.2.2.2.2	0.59696261682243	.	243280001	243960000	#FF9191	1	0.75
chr1	243960001	244120000	A.2.2.1.1.2.2.1.2	0.561915887850467	.	243960001	244120000	#FFDADA	1	0.625
chr1	244120001	244520000	A.1.2.2.1.1.1.2.2.2	0.820093457943925	.	244120001	244520000	#FF4848	1	0.875
chr1	244520001	244680000	A.2.1.2.2.2.1.1.1	0.619158878504673	.	244520001	244680000	#FF9191	1	0.75
chr1	244680001	244960000	A.2.1.1.1.1.1.2.1.1	0.754672897196262	.	244680001	244960000	#FF9191	1	0.75
chr1	244960001	245240000	A.1.2.1.1.2.2.2.2	0.878504672897196	.	244960001	245240000	#FF4848	1	0.875
chr1	245240001	245560000	A.2.1.2.2.1.1.1.2.1	0.633177570093458	.	245240001	245560000	#FF9191	1	0.75
chr1	245560001	245640000	A.2.2.2.1.1.2.1.1.1.1	0.525700934579439	.	245560001	245640000	#FFDADA	1	0.625
chr1	245640001	246200000	A.2.1.2.2.2.2.1.2.2.1.1	0.602803738317757	.	245640001	246200000	#FF9191	1	0.75
chr1	246200001	246400000	A.2.2.2.1.1.2.2.2.1	0.517523364485981	.	246200001	246400000	#FFDADA	1	0.625
chr1	246400001	246680000	A.2.2.1.1.1.1.1.2.2.2	0.58411214953271	.	246400001	246680000	#FFDADA	1	0.625
chr1	246680001	246960000	A.2.1.1.1.1.1.2.1.2	0.753504672897196	.	246680001	246960000	#FF9191	1	0.75
chr1	246960001	247120000	A.1.2.2.1.1.1.2.2.1	0.821261682242991	.	246960001	247120000	#FF4848	1	0.875
chr1	247120001	247360000	A.2.1.2.2.2.1.2.1	0.613317757009346	.	247120001	247360000	#FF9191	1	0.75
chr1	247360001	247600000	A.2.2.1.1.1.2.2.2.2.2	0.570093457943925	.	247360001	247600000	#FFDADA	1	0.625
chr1	247600001	247840000	B.1.2.2.1.1.1.1	0.329439252336449	.	247600001	247840000	#9191FF	1	0.375
chr1	247840001	248120000	B.2.2.2.1.2.1.2.1	0.00817757009345794	.	247840001	248120000	#0000FF	1	0.125
chr1	248120001	248240000	B.2.2.1.1.2.2.2.1	0.0619158878504673	.	248120001	248240000	#0000FF	1	0.125
chr1	248240001	248600000	B.2.2.2.1.2.2.2	0.00350467289719626	.	248240001	248600000	#0000FF	1	0.125
chr1	248600001	248640000	B.2.1.2.1.2.1.1	0.149532710280374	.	248600001	248640000	#4848FF	1	0.25
chr1	248680001	248760000	B.2.1.2.1.2.1.1	0.149532710280374	.	248680001	248760000	#4848FF	1	0.25
chr1	248760001	248920000	B.2.2.1.1.2.2.2.2.2.2	0.058411214953271	.	248760001	248920000	#0000FF	1	0.125
chr1	249040001	249120000	B.2.2.1.1.2.2.2.2.2.2	0.058411214953271	.	249040001	249120000	#0000FF	1	0.125
chr1	249120001	249200000	B.1.1.2.2.1.2.1.2	0.401869158878505	.	249120001	249200000	#DADAFF	1	0.5
chr2	1	240000	A.1.2.2.2.2.2.1.2.2.2.1.2	0.758507135016465	.	1	240000	#FF4848	1	0.875
chr2	240001	480000	A.1.2.2.2.2.2.1.1.1.2	0.766190998902305	.	240001	480000	#FF4848	1	0.875
chr2	480001	680000	A.2.1.1.1.2.2.2.2.2.2	0.70801317233809	.	480001	680000	#FF9191	1	0.75
chr2	680001	1040000	A.1.2.1.1.2.1.2.1.1.2.2	0.866081229418222	.	680001	1040000	#FF4848	1	0.875
chr2	1040001	1120000	A.2.1.2.2.2.2.2.1.1	0.611416026344676	.	1040001	1120000	#FF9191	1	0.75
chr2	1120001	1240000	A.2.2.1.2.2.2.1.1.1.2	0.55543358946213	.	1120001	1240000	#FFDADA	1	0.625
chr2	1240001	1440000	A.2.1.1.1.2.2.1.2.1	0.71569703622393	.	1240001	1440000	#FF9191	1	0.75
chr2	1440001	1600000	A.2.1.1.1.2.2.2.2.1	0.710208562019758	.	1440001	1600000	#FF9191	1	0.75
chr2	1600001	1840000	A.1.1.2.1.2.1.2.2.1	0.940724478594951	.	1600001	1840000	#FF0000	1	1
chr2	1840001	2080000	A.1.2.2.2.2.2.2.1.2.1	0.755214050493963	.	1840001	2080000	#FF4848	1	0.875
chr2	2080001	2320000	A.2.1.2.2.2.2.2.1.2.1.1	0.610318331503842	.	2080001	2320000	#FF9191	1	0.75
chr2	2320001	2480000	A.2.1.2.2.2.2.2.1.2.2.1	0.608122941822173	.	2320001	2480000	#FF9191	1	0.75
chr2	2480001	2720000	A.2.1.1.2.2.1.2.2.1	0.692645444566411	.	2480001	2720000	#FF9191	1	0.75
chr2	2720001	2920000	A.2.1.2.2.2.1.1.1.2	0.621295279912184	.	2720001	2920000	#FF9191	1	0.75
chr2	2920001	3160000	A.2.1.1.2.2.1.2.1.2	0.693743139407245	.	2920001	3160000	#FF9191	1	0.75
chr2	3160001	3320000	A.2.1.1.2.2.2.2.2.1	0.678375411635565	.	3160001	3320000	#FF9191	1	0.75
chr2	3320001	3680000	A.1.2.1.2.1.1.2.1.1.1	0.850713501646542	.	3320001	3680000	#FF4848	1	0.875
chr2	3680001	3960000	B.1.1.1.1.1.1.1.1.1	0.493962678375412	.	3680001	3960000	#DADAFF	1	0.5
chr2	3960001	4080000	B.1.2.2.2.2.1.1.2.2	0.28430296377607	.	3960001	4080000	#9191FF	1	0.375
chr2	4080001	4280000	B.2.2.1.2.1.2.2.2.1	0.0757409440175631	.	4080001	4280000	#0000FF	1	0.125
chr2	4280001	4480000	B.2.2.1.1.2.1.1.1.1.1	0.109769484083425	.	4280001	4480000	#0000FF	1	0.125
chr2	4480001	4680000	B.2.2.1.2.1.1.1.2.1	0.0933040614709111	.	4480001	4680000	#0000FF	1	0.125
chr2	4680001	5000000	B.2.2.2.1.1.1.2.1.2	0.0373216245883644	.	4680001	5000000	#0000FF	1	0.125
chr2	5000001	5040000	B.2.1.2.1.2.2.2.1.1	0.172338090010977	.	5000001	5040000	#4848FF	1	0.25
chr2	5080001	5160000	B.2.1.2.1.2.2.2.1.1	0.172338090010977	.	5080001	5160000	#4848FF	1	0.25
chr2	5160001	5400000	B.2.2.1.2.1.1.2.2.1	0.0867178924259056	.	5160001	5400000	#0000FF	1	0.125
chr2	5400001	5520000	B.1.2.2.2.2.2.1.1.2	0.278814489571899	.	5400001	5520000	#9191FF	1	0.375
chr2	5520001	5800000	B.1.2.1.1.2.2.2.2	0.373216245883644	.	5520001	5800000	#9191FF	1	0.375
chr2	5800001	6200000	B.1.2.1.1.2.1.2.2	0.381997804610318	.	5800001	6200000	#9191FF	1	0.375
chr2	6200001	6400000	B.2.1.2.1.2.1.1.2.1	0.186608122941822	.	6200001	6400000	#4848FF	1	0.25
chr2	6400001	6680000	B.2.1.2.1.2.2.2.2.2.2.2	0.164654226125137	.	6400001	6680000	#4848FF	1	0.25
chr2	6680001	7000000	B.1.2.1.1.2.2.2.1.1	0.375411635565313	.	6680001	7000000	#9191FF	1	0.375
chr2	7000001	7200000	A.2.2.1.2.2.2.2.1	0.551042810098793	.	7000001	7200000	#FFDADA	1	0.625
chr2	7200001	7480000	A.2.2.1.2.1.2.2.1.2.1	0.564215148188803	.	7200001	7480000	#FFDADA	1	0.625
chr2	7480001	7720000	A.2.2.1.2.2.1.1.2	0.559824368825466	.	7480001	7720000	#FFDADA	1	0.625
chr2	7720001	7880000	A.2.2.1.2.2.1.1.1	0.560922063666301	.	7720001	7880000	#FFDADA	1	0.625
chr2	7880001	8080000	A.2.1.2.2.1.1.1.2.2	0.63556531284303	.	7880001	8080000	#FF9191	1	0.75
chr2	8080001	8320000	A.2.1.1.2.2.2.2.1.2	0.6794731064764	.	8080001	8320000	#FF9191	1	0.75
chr2	8320001	8680000	A.2.1.1.2.2.1.2.1.1	0.694840834248079	.	8320001	8680000	#FF9191	1	0.75
chr2	8680001	8920000	A.1.2.2.2.2.2.2.1.2.2	0.754116355653128	.	8680001	8920000	#FF4848	1	0.875
chr2	8920001	9280000	A.1.2.1.2.1.2.1.2	0.843029637760702	.	8920001	9280000	#FF4848	1	0.875
chr2	9280001	9560000	A.1.1.2.1.1.1.2.2.1	0.960482985729967	.	9280001	9560000	#FF0000	1	1
chr2	9560001	10000000	A.1.1.1.1.1.1.1.2.1	0.997804610318331	.	9560001	10000000	#FF0000	1	1
chr2	10000001	10360000	A.1.1.1.1.1.1.1.1.2	0.998902305159166	.	10000001	10360000	#FF0000	1	1
chr2	10360001	10600000	A.1.1.2.2.2.1.2.1	0.900109769484083	.	10360001	10600000	#FF0000	1	1
chr2	10600001	10880000	A.1.1.1.1.1.1.1.2.2	0.996706915477497	.	10600001	10880000	#FF0000	1	1
chr2	10880001	11160000	A.1.1.1.2.1.2.2.1.2	0.979143798024149	.	10880001	11160000	#FF0000	1	1
chr2	11160001	11320000	A.1.1.2.2.2.2.1	0.896816684961581	.	11160001	11320000	#FF0000	1	1
chr2	11320001	11600000	A.1.1.2.1.1.1.2.2.2	0.959385290889133	.	11320001	11600000	#FF0000	1	1
chr2	11600001	11800000	A.1.2.1.2.1.2.2.1	0.841931942919868	.	11600001	11800000	#FF4848	1	0.875
chr2	11800001	11920000	A.2.1.1.2.2.2.1.1.1.1.2	0.689352360043908	.	11800001	11920000	#FF9191	1	0.75
chr2	11920001	12120000	A.2.2.1.2.2.2.2.2	0.549945115257958	.	11920001	12120000	#FFDADA	1	0.625
chr2	12120001	12240000	B.1.1.1.1.2.2.1.1.2	0.46761800219539	.	12120001	12240000	#DADAFF	1	0.5
chr2	12240001	12480000	B.1.1.1.1.2.2.1.2	0.466520307354555	.	12240001	12480000	#DADAFF	1	0.5
chr2	12480001	12640000	B.1.2.1.1.2.2.1.1.1	0.380900109769484	.	12480001	12640000	#9191FF	1	0.375
chr2	12640001	12920000	B.1.2.1.1.2.2.1.1.2.1	0.37980241492865	.	12640001	12920000	#9191FF	1	0.375
chr2	12920001	13160000	B.1.2.1.1.2.2.1.1.2.2	0.378704720087816	.	12920001	13160000	#9191FF	1	0.375
chr2	13160001	13520000	B.2.2.2.2.2	0.00109769484083425	.	13160001	13520000	#0000FF	1	0.125
chr2	13520001	13920000	B.2.2.2.2.1.2.1.1.1	0.00768386388583974	.	13520001	13920000	#0000FF	1	0.125
chr2	13920001	14160000	B.2.2.2.2.1.1.1.1.2	0.0120746432491767	.	13920001	14160000	#0000FF	1	0.125
chr2	14160001	14240000	B.2.1.2.1.2.2.2.1.2	0.171240395170143	.	14160001	14240000	#4848FF	1	0.25
chr2	14240001	14720000	B.2.2.2.2.1.1.1.1.1	0.013172338090011	.	14240001	14720000	#0000FF	1	0.125
chr2	14720001	14880000	B.2.2.1.2.1.2.2.2.2.2	0.0735455543358946	.	14720001	14880000	#0000FF	1	0.125
chr2	14880001	15160000	B.2.1.2.1.2.1.1.1.2	0.187705817782656	.	14880001	15160000	#4848FF	1	0.25
chr2	15160001	15400000	B.1.2.2.2.2.2.2.2.2.2	0.272228320526893	.	15160001	15400000	#9191FF	1	0.375
chr2	15400001	15760000	B.1.2.2.2.2.1.2.2	0.282107574094402	.	15400001	15760000	#9191FF	1	0.375
chr2	15760001	16120000	A.2.1.2.2.1.1.1.1.2	0.637760702524698	.	15760001	16120000	#FF9191	1	0.75
chr2	16120001	16280000	A.2.1.2.2.1.1.1.1.1.1	0.639956092206367	.	16120001	16280000	#FF9191	1	0.75
chr2	16320001	16400000	A.2.2.2.1.1.2.2.1.1	0.536772777167947	.	16320001	16400000	#FFDADA	1	0.625
chr2	16400001	16640000	A.2.2.2.1.1.2.2.1.2.1	0.535675082327113	.	16400001	16640000	#FFDADA	1	0.625
chr2	16640001	16720000	A.2.2.2.1.2.2.1.1.1.2	0.518111964873765	.	16640001	16720000	#FFDADA	1	0.625
chr2	16720001	16880000	B.1.1.2.2.2.2.2.2	0.398463227222832	.	16720001	16880000	#DADAFF	1	0.5
chr2	16880001	17120000	B.2.1.2.1.2.1.1.1.1	0.188803512623491	.	16880001	17120000	#4848FF	1	0.25
chr2	17120001	17240000	B.2.2.1.2.1.2.1.2	0.0812294182217344	.	17120001	17240000	#0000FF	1	0.125
chr2	17240001	17640000	B.2.2.1.2.1.2.1.1.2	0.0823271130625686	.	17240001	17640000	#0000FF	1	0.125
chr2	17640001	18000000	B.1.1.1.1.1.1.2	0.490669593852909	.	17640001	18000000	#DADAFF	1	0.5
chr2	18000001	18160000	B.1.2.2.2.2.2.2.2.1.2	0.274423710208562	.	18000001	18160000	#9191FF	1	0.375
chr2	18160001	18520000	B.2.2.2.1.1.1.2.2	0.0362239297475302	.	18160001	18520000	#0000FF	1	0.125
chr2	18520001	18880000	B.2.2.2.2.1.2.1.2.2	0.00439077936333699	.	18520001	18880000	#0000FF	1	0.125
chr2	18880001	19160000	B.2.2.2.2.1.2.1.2.1	0.00548847420417124	.	18880001	19160000	#0000FF	1	0.125
chr2	19160001	19240000	B.1.2.2.2.2.2.1.2	0.277716794731065	.	19160001	19240000	#9191FF	1	0.375
chr2	19240001	19600000	B.2.2.1.2.1.2.2.2.2.1	0.0746432491767289	.	19240001	19600000	#0000FF	1	0.125
chr2	19600001	19760000	B.2.1.2.1.2.2.2.2.2.2.1	0.165751920965971	.	19600001	19760000	#4848FF	1	0.25
chr2	19760001	19840000	B.2.1.2.1.1.1.2.1.2	0.198682766190999	.	19760001	19840000	#4848FF	1	0.25
chr2	19840001	20120000	B.1.1.2.2.2.2.1	0.400658616904501	.	19840001	20120000	#DADAFF	1	0.5
chr2	20120001	20560000	A.1.2.1.2.1.2.1.1.1	0.845225027442371	.	20120001	20560000	#FF4848	1	0.875
chr2	20560001	20840000	A.2.1.1.2.2.2.2.2.2	0.677277716794731	.	20560001	20840000	#FF9191	1	0.75
chr2	20840001	21160000	B.1.2.2.2.2.2.2.2.1.1	0.275521405049396	.	20840001	21160000	#9191FF	1	0.375
chr2	21160001	21560000	B.2.1.2.1.2.1.2.2.2	0.180021953896817	.	21160001	21560000	#4848FF	1	0.25
chr2	21560001	21720000	B.2.2.1.2.1.1.1.1	0.0944017563117453	.	21560001	21720000	#0000FF	1	0.125
chr2	21720001	22160000	B.2.2.2.2.1.2.1.1.2	0.00658616904500549	.	21720001	22160000	#0000FF	1	0.125
chr2	22160001	22360000	B.2.2.2.1.1.1.1.2	0.0395170142700329	.	22160001	22360000	#0000FF	1	0.125
chr2	22360001	22560000	B.2.1.2.2.2.2.2	0.125137211855104	.	22360001	22560000	#4848FF	1	0.25
chr2	22560001	22920000	B.2.2.1.1.2.2.2.2.2.1	0.0965971459934138	.	22560001	22920000	#0000FF	1	0.125
chr2	22920001	23080000	B.2.1.2.1.2.1.2.1.1.2	0.183315038419319	.	22920001	23080000	#4848FF	1	0.25
chr2	23080001	23320000	B.1.2.1.1.2.2.2.1.2	0.374313940724479	.	23080001	23320000	#9191FF	1	0.375
chr2	23320001	23560000	B.1.2.2.2.2.1.1.1.1	0.287596048298573	.	23320001	23560000	#9191FF	1	0.375
chr2	23560001	24000000	A.2.1.1.2.2.2.1.1.1.1.1	0.690450054884742	.	23560001	24000000	#FF9191	1	0.75
chr2	24000001	24600000	A.1.1.1.1.2.1.2	0.990120746432492	.	24000001	24600000	#FF0000	1	1
chr2	24600001	24800000	A.1.2.2.2.2.2.2.2.2	0.75192096597146	.	24600001	24800000	#FF4848	1	0.875
chr2	24800001	25040000	A.1.2.2.2.2.2.1.2.2.2.1.1	0.7596048298573	.	24800001	25040000	#FF4848	1	0.875
chr2	25040001	25400000	A.1.1.1.2.1.2.2.1.1	0.980241492864984	.	25040001	25400000	#FF0000	1	1
chr2	25400001	25680000	A.1.1.1.2.2.2.1.1.2	0.969264544456641	.	25400001	25680000	#FF0000	1	1
chr2	25680001	25800000	A.1.2.2.2.2.1.1.1.2.1	0.778265642151482	.	25680001	25800000	#FF4848	1	0.875
chr2	25800001	26000000	A.1.1.2.2.2.1.1.1.1.1	0.907793633369923	.	25800001	26000000	#FF0000	1	1
chr2	26000001	26400000	A.1.1.1.1.1.2.1.2	0.993413830954994	.	26000001	26400000	#FF0000	1	1
chr2	26400001	26560000	A.1.1.2.2.2.1.1.2.1	0.902305159165752	.	26400001	26560000	#FF0000	1	1
chr2	26560001	26720000	A.1.2.1.1.1.1.1.2.1	0.890230515916575	.	26560001	26720000	#FF4848	1	0.875
chr2	26720001	26800000	A.1.2.2.2.2.2.1.1.2.2	0.763995609220637	.	26720001	26800000	#FF4848	1	0.875
chr2	26800001	27040000	A.1.1.2.2.1.1.1.2.1	0.925356750823271	.	26800001	27040000	#FF0000	1	1
chr2	27040001	27360000	A.1.1.1.2.2.2.2.1	0.965971459934138	.	27040001	27360000	#FF0000	1	1
chr2	27360001	27520000	A.1.2.1.1.2.2.1.2	0.859495060373216	.	27360001	27520000	#FF4848	1	0.875
chr2	27520001	27640000	A.1.2.1.1.1.1.1.2.2	0.889132821075741	.	27520001	27640000	#FF4848	1	0.875
chr2	27640001	27920000	A.1.1.1.2.2.2.1.2.1	0.968166849615807	.	27640001	27920000	#FF0000	1	1
chr2	27920001	28200000	A.1.2.2.1.1.1.2.1.2	0.816684961580681	.	27920001	28200000	#FF4848	1	0.875
chr2	28200001	28320000	A.2.2.1.1.1.1.1.1	0.604829857299671	.	28200001	28320000	#FFDADA	1	0.625
chr2	28320001	28680000	A.1.2.2.1.1.1.2.1.1	0.817782656421515	.	28320001	28680000	#FF4848	1	0.875
chr2	28680001	29160000	A.1.1.1.2.2.2.2.2.2	0.96377607025247	.	28680001	29160000	#FF0000	1	1
chr2	29160001	29400000	A.1.2.2.2.2.2.1.2.2.2.2	0.757409440175631	.	29160001	29400000	#FF4848	1	0.875
chr2	29400001	29960000	A.2.1.1.1.2.1.1.2	0.721185510428101	.	29400001	29960000	#FF9191	1	0.75
chr2	29960001	30120000	A.2.1.2.1.2.2.2.2.1.2	0.642151481888035	.	29960001	30120000	#FF9191	1	0.75
chr2	30120001	30360000	A.2.1.2.1.1.2.1.1.2.2	0.667398463227223	.	30120001	30360000	#FF9191	1	0.75
chr2	30360001	30920000	A.1.2.1.1.1.2.1.1.2	0.879253567508233	.	30360001	30920000	#FF4848	1	0.875
chr2	30920001	31280000	A.1.2.2.2.2.2.2.1.1	0.756311745334797	.	30920001	31280000	#FF4848	1	0.875
chr2	31280001	31400000	A.2.1.2.1.2.2.1.2.1.2	0.646542261251372	.	31280001	31400000	#FF9191	1	0.75
chr2	31400001	31640000	A.2.1.1.1.2.2.1.2.2.1	0.714599341383096	.	31400001	31640000	#FF9191	1	0.75
chr2	31640001	31800000	A.2.2.2.2.2.2.2.2	0.495060373216246	.	31640001	31800000	#FFDADA	1	0.625
chr2	31800001	32080000	A.2.2.2.1.1.2.1.2	0.537870472008782	.	31800001	32080000	#FFDADA	1	0.625
chr2	32080001	32560000	A.1.1.2.1.1.2.1.1.2	0.957189901207464	.	32080001	32560000	#FF0000	1	1
chr2	32560001	32920000	A.1.1.2.1.1.2.1.1.1	0.958287596048299	.	32560001	32920000	#FF0000	1	1
chr2	32920001	33200000	A.2.2.2.1.2.1.2.2.1	0.521405049396268	.	32920001	33200000	#FFDADA	1	0.625
chr2	33200001	33400000	B.1.1.1.1.1.1.1.2	0.491767288693743	.	33200001	33400000	#DADAFF	1	0.5
chr2	33400001	33480000	B.1.1.2.2.2.2.2.1	0.399560922063666	.	33400001	33480000	#DADAFF	1	0.5
chr2	33480001	33560000	B.1.2.2.2.2.1.1.2.1	0.285400658616905	.	33480001	33560000	#9191FF	1	0.375
chr2	33560001	33840000	A.2.2.2.1.2.1.2.2.2	0.520307354555434	.	33560001	33840000	#FFDADA	1	0.625
chr2	33840001	34200000	B.2.1.2.1.2.1.2.2.1	0.181119648737651	.	33840001	34200000	#4848FF	1	0.25
chr2	34200001	34400000	B.2.2.1.1.2.1.1.2.1.2	0.104281009879254	.	34200001	34400000	#0000FF	1	0.125
chr2	34400001	34680000	B.2.2.2.2.1.1.2.1	0.00987925356750823	.	34400001	34680000	#0000FF	1	0.125
chr2	34680001	35040000	B.2.2.2.1.1.1.1.1	0.0406147091108672	.	34680001	35040000	#0000FF	1	0.125
chr2	35040001	35440000	B.2.2.2.2.1.1.2.2	0.00878155872667398	.	35040001	35440000	#0000FF	1	0.125
chr2	35440001	35560000	B.2.2.1.1.2.2.2.1	0.0998902305159166	.	35440001	35560000	#0000FF	1	0.125
chr2	35560001	35840000	B.2.2.2.2.1.1.1.2	0.0109769484083425	.	35560001	35840000	#0000FF	1	0.125
chr2	35840001	36040000	B.2.2.1.1.2.2.2.2.1.2	0.0976948408342481	.	35840001	36040000	#0000FF	1	0.125
chr2	36040001	36200000	B.2.1.1.1.1.2.1.1.2.1	0.252469813391877	.	36040001	36200000	#4848FF	1	0.25
chr2	36200001	36560000	B.2.1.2.1.2.1.1.2.2	0.185510428100988	.	36200001	36560000	#4848FF	1	0.25
chr2	36560001	36720000	A.2.2.2.1.1.2.2.1.2.2	0.534577387486279	.	36560001	36720000	#FFDADA	1	0.625
chr2	36720001	37000000	A.2.1.2.2.1.1.2.2	0.632272228320527	.	36720001	37000000	#FF9191	1	0.75
chr2	37000001	37320000	A.1.2.1.2.1.2.1.1.2	0.844127332601537	.	37000001	37320000	#FF4848	1	0.875
chr2	37320001	37560000	A.1.1.2.1.1.2.1.2.2	0.954994511525796	.	37320001	37560000	#FF0000	1	1
chr2	37560001	37880000	A.2.1.1.2.2.2.1.1.2.2	0.686059275521405	.	37560001	37880000	#FF9191	1	0.75
chr2	37880001	37960000	A.2.1.2.1.2.2.1.2.1.1	0.647639956092206	.	37880001	37960000	#FF9191	1	0.75
chr2	37960001	38120000	A.2.1.2.2.1.1.2.1.2	0.633369923161361	.	37960001	38120000	#FF9191	1	0.75
chr2	38120001	38480000	A.1.2.1.2.1.2.2.2	0.840834248079034	.	38120001	38480000	#FF4848	1	0.875
chr2	38480001	38560000	A.2.1.1.1.2.2.1.1.2	0.716794731064764	.	38480001	38560000	#FF9191	1	0.75
chr2	38560001	38800000	A.1.1.2.1.1.2.1.2.1	0.95609220636663	.	38560001	38800000	#FF0000	1	1
chr2	38800001	39040000	A.1.1.2.2.1.1.2.2.2	0.918770581778266	.	38800001	39040000	#FF0000	1	1
chr2	39040001	39520000	A.1.1.1.2.1.1.2	0.983534577387486	.	39040001	39520000	#FF0000	1	1
chr2	39520001	39680000	A.2.1.2.2.1.1.2.1.1	0.634467618002195	.	39520001	39680000	#FF9191	1	0.75
chr2	39680001	40000000	A.2.1.2.2.1.1.1.1.1.2	0.638858397365532	.	39680001	40000000	#FF9191	1	0.75
chr2	40000001	40240000	B.1.2.1.1.2.2.1.2.2	0.376509330406147	.	40000001	40240000	#9191FF	1	0.375
chr2	40240001	40400000	B.2.1.2.1.2.1.2.1.2	0.182217343578485	.	40240001	40400000	#4848FF	1	0.25
chr2	40400001	40560000	B.2.1.2.1.2.1.2.1.1.1	0.184412733260154	.	40400001	40560000	#4848FF	1	0.25
chr2	40560001	41000000	B.2.2.1.1.2.2.2.2.2.2	0.0954994511525796	.	40560001	41000000	#0000FF	1	0.125
chr2	41000001	41160000	B.2.1.1.1.1.2.1.1.1.1	0.254665203073546	.	41000001	41160000	#4848FF	1	0.25
chr2	41160001	41440000	B.2.2.1.1.2.1.1.2.1.1.2	0.105378704720088	.	41160001	41440000	#0000FF	1	0.125
chr2	41440001	41720000	B.2.2.1.1.2.2.2.2.1.1	0.0987925356750823	.	41440001	41720000	#0000FF	1	0.125
chr2	41720001	41880000	B.2.2.1.1.2.1.1.1.1.2	0.108671789242591	.	41720001	41880000	#0000FF	1	0.125
chr2	41880001	42040000	B.1.2.1.1.2.2.1.2.1	0.377607025246981	.	41880001	42040000	#9191FF	1	0.375
chr2	42040001	42560000	A.1.1.2.1.1.2.2.1.1	0.953896816684962	.	42040001	42560000	#FF0000	1	1
chr2	42560001	43040000	A.1.1.1.2.1.1.1.1.2	0.985729967069155	.	42560001	43040000	#FF0000	1	1
chr2	43040001	43440000	A.1.1.2.1.1.1.2.1	0.961580680570801	.	43040001	43440000	#FF0000	1	1
chr2	43440001	43520000	A.2.1.1.1.2.2.1.1.1	0.717892425905598	.	43440001	43520000	#FF9191	1	0.75
chr2	43520001	43800000	A.1.2.1.1.1.1.1.1.2	0.891328210757409	.	43520001	43800000	#FF4848	1	0.875
chr2	43800001	44240000	A.1.1.1.1.1.2.2	0.99231613611416	.	43800001	44240000	#FF0000	1	1
chr2	44240001	44440000	A.1.1.2.2.2.1.1.1.1.2	0.906695938529089	.	44240001	44440000	#FF0000	1	1
chr2	44440001	44640000	A.1.2.2.2.2.1.1.1.2.2.2	0.776070252469813	.	44440001	44640000	#FF4848	1	0.875
chr2	44640001	45000000	A.1.2.1.1.2.1.2.1.2.1	0.864983534577388	.	44640001	45000000	#FF4848	1	0.875
chr2	45000001	45160000	A.1.2.2.1.1.2.1.1.2	0.813391877058178	.	45000001	45160000	#FF4848	1	0.875
chr2	45160001	45400000	A.1.2.2.1.1.2.1.2	0.812294182217344	.	45160001	45400000	#FF4848	1	0.875
chr2	45400001	45840000	A.1.1.2.2.2.1.1.1.2.1.2	0.90450054884742	.	45400001	45840000	#FF0000	1	1
chr2	45840001	46200000	A.1.2.2.1.1.2.2.1.2	0.810098792535675	.	45840001	46200000	#FF4848	1	0.875
chr2	46200001	46400000	A.2.1.2.1.2.1.1.1.2	0.65642151481888	.	46200001	46400000	#FF9191	1	0.75
chr2	46400001	46560000	A.1.2.2.1.1.2.2.1.1	0.811196487376509	.	46400001	46560000	#FF4848	1	0.875
chr2	46560001	46720000	A.2.1.1.1.1.1.1.1.2.1.1.2	0.748627881448957	.	46560001	46720000	#FF9191	1	0.75
chr2	46720001	46800000	A.2.1.1.1.1.1.1.1.2.2	0.74423710208562	.	46720001	46800000	#FF9191	1	0.75
chr2	46800001	46920000	A.2.1.1.1.1.1.1.1.2.1.2.1.1	0.747530186608123	.	46800001	46920000	#FF9191	1	0.75
chr2	46920001	47160000	A.1.2.1.1.1.2.2.2.1	0.872667398463227	.	46920001	47160000	#FF4848	1	0.875
chr2	47160001	47320000	A.1.1.2.2.2.1.1.1.2.2	0.903402854006586	.	47160001	47320000	#FF0000	1	1
chr2	47320001	47640000	A.1.1.1.2.2.2.1.2.2	0.967069154774973	.	47320001	47640000	#FF0000	1	1
chr2	47640001	47720000	A.1.2.2.1.2.1.1.2.1	0.801317233809001	.	47640001	47720000	#FF4848	1	0.875
chr2	47720001	47800000	A.1.2.2.1.2.2.2.1.1	0.793633369923161	.	47720001	47800000	#FF4848	1	0.875
chr2	47800001	48080000	A.1.1.2.1.1.1.1	0.962678375411636	.	47800001	48080000	#FF0000	1	1
chr2	48080001	48240000	A.1.2.2.2.1.2.2	0.78046103183315	.	48080001	48240000	#FF4848	1	0.875
chr2	48240001	48360000	A.2.1.1.2.2.2.1.1.1.2	0.688254665203074	.	48240001	48360000	#FF9191	1	0.75
chr2	48360001	48800000	A.1.1.2.1.1.2.2.1.2	0.952799121844127	.	48360001	48800000	#FF0000	1	1
chr2	48800001	49120000	A.2.2.2.1.2.1.2.1.1	0.523600439077936	.	48800001	49120000	#FFDADA	1	0.625
chr2	49120001	49480000	B.2.1.1.1.1.2.1.1.2.2	0.251372118551043	.	49120001	49480000	#4848FF	1	0.25
chr2	49480001	49560000	B.2.1.2.2.2.2.1.1	0.127332601536773	.	49480001	49560000	#4848FF	1	0.25
chr2	49560001	49680000	B.2.1.1.1.1.2.1.1.1.2	0.253567508232711	.	49560001	49680000	#4848FF	1	0.25
chr2	49680001	50040000	B.2.2.1.1.2.1.1.2.2	0.103183315038419	.	49680001	50040000	#0000FF	1	0.125
chr2	50040001	50320000	B.2.1.2.2.2.1.1.1.2	0.130625686059276	.	50040001	50320000	#4848FF	1	0.25
chr2	50320001	50720000	B.2.2.1.1.2.1.1.2.1.1.1	0.106476399560922	.	50320001	50720000	#0000FF	1	0.125
chr2	50720001	51160000	B.2.1.1.1.1.2.1.2.2.2	0.24807903402854	.	50720001	51160000	#4848FF	1	0.25
chr2	51160001	51280000	B.2.1.1.1.1.1.1.2.1	0.268935236004391	.	51160001	51280000	#4848FF	1	0.25
chr2	51280001	51560000	B.2.2.1.1.2.1.1.1.2	0.107574094401756	.	51280001	51560000	#0000FF	1	0.125
chr2	51560001	52040000	B.2.2.1.1.2.2.1	0.100987925356751	.	51560001	52040000	#0000FF	1	0.125
chr2	52040001	52760000	B.2.2.1.1.2.1.2	0.102085620197585	.	52040001	52760000	#0000FF	1	0.125
chr2	52760001	52880000	B.2.1.2.2.2.2.1.2	0.126234906695939	.	52760001	52880000	#4848FF	1	0.25
chr2	52880001	53280000	B.2.1.2.2.2.1.1.2	0.129527991218441	.	52880001	53280000	#4848FF	1	0.25
chr2	53280001	53720000	B.2.1.2.2.2.1.1.1.1	0.13172338090011	.	53280001	53720000	#4848FF	1	0.25
chr2	53720001	54040000	B.1.1.1.1.1.1.1.1.2	0.492864983534577	.	53720001	54040000	#DADAFF	1	0.5
chr2	54040001	54320000	A.1.1.2.2.2.2.2.2	0.893523600439078	.	54040001	54320000	#FF0000	1	1
chr2	54320001	54600000	A.2.1.2.2.1.2.1.1	0.631174533479693	.	54320001	54600000	#FF9191	1	0.75
chr2	54600001	54920000	A.1.2.2.1.2.1.2	0.799121844127333	.	54600001	54920000	#FF4848	1	0.875
chr2	54920001	55200000	A.1.2.2.2.2.2.2.2.1	0.753018660812294	.	54920001	55200000	#FF4848	1	0.875
chr2	55200001	55520000	A.1.2.1.1.1.1.1.1.1	0.892425905598244	.	55200001	55520000	#FF4848	1	0.875
chr2	55520001	55920000	A.1.1.2.2.2.2.2.1.2	0.894621295279912	.	55520001	55920000	#FF0000	1	1
chr2	55920001	56240000	B.1.2.1.2.2.1.1.1	0.366630076838639	.	55920001	56240000	#9191FF	1	0.375
chr2	56240001	56840000	B.2.1.1.2.2.1.1.1.2	0.209659714599341	.	56240001	56840000	#4848FF	1	0.25
chr2	56840001	57400000	B.2.1.1.2.2.1.2.2.1	0.206366630076839	.	56840001	57400000	#4848FF	1	0.25
chr2	57400001	57600000	B.2.1.1.1.1.1.1.1.2	0.270032930845225	.	57400001	57600000	#4848FF	1	0.25
chr2	57600001	57760000	B.2.1.1.1.1.1.1.1.1	0.271130625686059	.	57600001	57760000	#4848FF	1	0.25
chr2	57760001	57920000	B.2.1.1.1.1.1.1.2.2.2.1	0.266739846322722	.	57760001	57920000	#4848FF	1	0.25
chr2	57920001	58240000	B.1.2.2.1.2.1.1.1.1	0.316136114160263	.	57920001	58240000	#9191FF	1	0.375
chr2	58240001	58400000	B.1.1.2.1.1.2.1.2.2.1	0.433589462129528	.	58240001	58400000	#DADAFF	1	0.5
chr2	58400001	58720000	B.1.1.2.1.1.2.1.1.1.1	0.437980241492865	.	58400001	58720000	#DADAFF	1	0.5
chr2	58720001	58840000	A.2.2.2.2.2.2.1.1.2	0.500548847420417	.	58720001	58840000	#FFDADA	1	0.625
chr2	58840001	58960000	B.1.1.2.1.1.2.1.1.2	0.435784851811196	.	58840001	58960000	#DADAFF	1	0.5
chr2	58960001	59200000	B.1.1.2.1.1.2.1.1.1.2	0.436882546652031	.	58960001	59200000	#DADAFF	1	0.5
chr2	59200001	59440000	B.1.2.1.2.2.1.1.2.1.2	0.363336992316136	.	59200001	59440000	#9191FF	1	0.375
chr2	59440001	59600000	B.1.2.1.2.2.1.1.2.2	0.362239297475302	.	59440001	59600000	#9191FF	1	0.375
chr2	59600001	59800000	B.2.1.1.1.1.1.1.2.2.1	0.267837541163557	.	59600001	59800000	#4848FF	1	0.25
chr2	59800001	60160000	B.1.2.1.2.2.2.2.1.1.2.1	0.34357848518112	.	59800001	60160000	#9191FF	1	0.375
chr2	60160001	60520000	B.1.1.1.2.2.1.2.1.1	0.456641053787047	.	60160001	60520000	#DADAFF	1	0.5
chr2	60520001	60920000	A.2.1.1.2.1.2.1	0.702524698133919	.	60520001	60920000	#FF9191	1	0.75
chr2	60920001	61280000	A.1.1.2.2.1.1.2.2.1.2	0.9198682766191	.	60920001	61280000	#FF0000	1	1
chr2	61280001	61400000	A.1.2.2.1.2.2.1.2.2	0.794731064763996	.	61280001	61400000	#FF4848	1	0.875
chr2	61400001	61600000	A.1.1.2.2.1.1.1.2.2	0.924259055982437	.	61400001	61600000	#FF0000	1	1
chr2	61600001	62120000	A.1.1.1.1.1.2.1.1	0.994511525795829	.	61600001	62120000	#FF0000	1	1
chr2	62120001	62280000	A.2.1.1.1.1.1.1.1.2.1.2.2	0.745334796926454	.	62120001	62280000	#FF9191	1	0.75
chr2	62280001	62360000	A.2.1.1.1.1.1.1.2.1.2	0.739846322722283	.	62280001	62360000	#FF9191	1	0.75
chr2	62360001	62640000	A.1.2.1.1.1.1.2.1.2.1.2	0.88364434687157	.	62360001	62640000	#FF4848	1	0.875
chr2	62640001	62840000	A.2.1.2.1.2.1.1.1.1	0.657519209659715	.	62640001	62840000	#FF9191	1	0.75
chr2	62840001	63080000	A.2.1.1.1.1.2.1.2.2	0.727771679473107	.	62840001	63080000	#FF9191	1	0.75
chr2	63080001	63280000	A.2.1.2.1.2.2.1.1.1	0.649835345773875	.	63080001	63280000	#FF9191	1	0.75
chr2	63280001	63560000	A.2.1.2.1.2.2.2.2.2	0.641053787047201	.	63280001	63560000	#FF9191	1	0.75
chr2	63560001	63800000	A.2.1.2.1.2.2.1.1.2	0.648737650933041	.	63560001	63800000	#FF9191	1	0.75
chr2	63800001	64120000	A.1.2.2.1.1.1.1.1.2	0.822173435784852	.	63800001	64120000	#FF4848	1	0.875
chr2	64120001	64280000	A.2.1.1.1.1.2.1.1.1.2	0.733260153677278	.	64120001	64280000	#FF9191	1	0.75
chr2	64280001	64520000	A.1.2.1.1.1.2.2.1	0.873765093304061	.	64280001	64520000	#FF4848	1	0.875
chr2	64520001	64760000	A.1.2.1.1.1.2.1.1.1	0.880351262349067	.	64520001	64760000	#FF4848	1	0.875
chr2	64760001	64880000	A.2.1.1.1.1.1.1.2.1.1.1.2	0.742041712403952	.	64760001	64880000	#FF9191	1	0.75
chr2	64880001	65120000	A.1.2.1.2.2.2.2.1	0.826564215148189	.	64880001	65120000	#FF4848	1	0.875
chr2	65120001	65440000	A.1.1.2.2.2.2.2.1.1	0.895718990120746	.	65120001	65440000	#FF0000	1	1
chr2	65440001	65840000	A.1.1.2.1.2.2.2.2.2.2	0.928649835345774	.	65440001	65840000	#FF0000	1	1
chr2	65840001	66480000	A.2.2.2.1.1.2.2.2.2.2	0.531284302963776	.	65840001	66480000	#FFDADA	1	0.625
chr2	66480001	66800000	A.2.2.2.1.1.2.2.2.2.1	0.53238199780461	.	66480001	66800000	#FFDADA	1	0.625
chr2	66800001	67120000	B.1.1.2.1.1.2.2.2.1	0.430296377607025	.	66800001	67120000	#DADAFF	1	0.5
chr2	67120001	67520000	B.2.1.1.1.1.1.2.2.1.2	0.260153677277717	.	67120001	67520000	#4848FF	1	0.25
chr2	67520001	67680000	A.2.2.2.2.2.2.1.2.2	0.498353457738749	.	67520001	67680000	#FFDADA	1	0.625
chr2	67680001	67840000	B.1.2.1.2.2.2.2.1.1.1.1.1	0.346871569703622	.	67680001	67840000	#9191FF	1	0.375
chr2	67840001	67920000	B.1.2.1.2.2.2.2.2	0.338090010976948	.	67840001	67920000	#9191FF	1	0.375
chr2	67920001	68120000	B.1.2.1.2.2.2.2.1.1.2.2.2	0.341383095499451	.	67920001	68120000	#9191FF	1	0.375
chr2	68120001	68320000	B.1.1.2.1.1.2.1.2.2.2	0.432491767288694	.	68120001	68320000	#DADAFF	1	0.5
chr2	68320001	68640000	A.2.1.2.2.1.2.1.2	0.630076838638858	.	68320001	68640000	#FF9191	1	0.75
chr2	68640001	68800000	B.1.1.1.2.2.1.2.2	0.454445664105379	.	68640001	68800000	#DADAFF	1	0.5
chr2	68800001	69200000	A.2.2.1.2.2.2.1.1.2	0.554335894621295	.	68800001	69200000	#FFDADA	1	0.625
chr2	69200001	69320000	A.2.1.2.1.2.2.1.2.2	0.645444566410538	.	69200001	69320000	#FF9191	1	0.75
chr2	69320001	69560000	A.2.1.2.1.1.2.1.1.2.1.2	0.668496158068057	.	69320001	69560000	#FF9191	1	0.75
chr2	69560001	69960000	A.1.1.2.2.1.2.1.2.2	0.91218441273326	.	69560001	69960000	#FF0000	1	1
chr2	69960001	70120000	A.1.2.2.1.2.1.1.1.1.2	0.80351262349067	.	69960001	70120000	#FF4848	1	0.875
chr2	70120001	70200000	A.1.2.2.1.2.2.1.2.1.1	0.796926454445664	.	70120001	70200000	#FF4848	1	0.875
chr2	70200001	70480000	A.1.1.1.2.2.2.1.1.1	0.970362239297475	.	70200001	70480000	#FF0000	1	1
chr2	70480001	71000000	A.1.1.2.2.2.1.1.1.2.1.1	0.905598243688255	.	70480001	71000000	#FF0000	1	1
chr2	71000001	71200000	A.1.2.2.1.1.2.1.1.1	0.814489571899012	.	71000001	71200000	#FF4848	1	0.875
chr2	71200001	71680000	A.1.1.1.2.2.1.2.1.2	0.972557628979144	.	71200001	71680000	#FF0000	1	1
chr2	71680001	72040000	A.1.2.1.1.1.2.2.2.2	0.871569703622393	.	71680001	72040000	#FF4848	1	0.875
chr2	72040001	72440000	A.2.1.2.1.2.1.1.2.1	0.655323819978046	.	72040001	72440000	#FF9191	1	0.75
chr2	72440001	72760000	A.2.2.1.1.1.2.1.1	0.600439077936334	.	72440001	72760000	#FFDADA	1	0.625
chr2	72760001	73120000	A.2.1.1.1.1.1.1.1.2.1.2.1.2	0.746432491767289	.	72760001	73120000	#FF9191	1	0.75
chr2	73120001	73480000	A.1.1.2.2.1.2.1.1.2.1	0.916575192096597	.	73120001	73480000	#FF0000	1	1
chr2	73480001	73680000	A.1.2.1.1.1.1.2.1.1.1	0.888035126234907	.	73480001	73680000	#FF4848	1	0.875
chr2	73680001	73840000	A.2.1.1.1.1.1.1.2.2.1	0.738748627881449	.	73680001	73840000	#FF9191	1	0.75
chr2	73840001	73920000	A.2.1.2.1.2.2.2.1	0.644346871569704	.	73840001	73920000	#FF9191	1	0.75
chr2	73920001	74120000	A.1.2.2.1.2.1.1.2.2	0.800219538968167	.	73920001	74120000	#FF4848	1	0.875
chr2	74120001	74360000	A.1.2.1.1.1.1.2.1.1.2.1	0.886937431394072	.	74120001	74360000	#FF4848	1	0.875
chr2	74360001	74680000	A.1.1.2.2.1.1.1.1.1	0.92755214050494	.	74360001	74680000	#FF0000	1	1
chr2	74680001	74840000	A.1.1.2.2.1.2.1.1.2.2.1	0.915477497255763	.	74680001	74840000	#FF0000	1	1
chr2	74840001	75120000	A.1.2.1.1.1.1.2.1.2.2	0.882546652030735	.	74840001	75120000	#FF4848	1	0.875
chr2	75120001	75280000	A.1.2.2.1.2.2.2.1.2.2.2	0.790340285400659	.	75120001	75280000	#FF4848	1	0.875
chr2	75280001	75600000	A.2.1.1.1.1.2.2.2.2	0.72338090010977	.	75280001	75600000	#FF9191	1	0.75
chr2	75600001	75720000	A.2.2.1.1.2.1.2.1.2.1	0.592755214050494	.	75600001	75720000	#FFDADA	1	0.625
chr2	75720001	75920000	A.2.1.2.1.1.1.2.1	0.672886937431394	.	75720001	75920000	#FF9191	1	0.75
chr2	75920001	76120000	B.1.1.2.1.1.2.2.2.2.1	0.429198682766191	.	75920001	76120000	#DADAFF	1	0.5
chr2	76120001	76800000	B.2.1.1.1.1.1.2.1.2.2	0.262349066959385	.	76120001	76800000	#4848FF	1	0.25
chr2	76800001	77200000	B.1.2.2.1.1.1.2.2.1	0.331503841931943	.	76800001	77200000	#9191FF	1	0.375
chr2	77200001	77360000	B.1.1.2.1.1.2.2.1	0.431394072447859	.	77200001	77360000	#DADAFF	1	0.5
chr2	77360001	77640000	B.1.2.2.1.1.1.2.2.2.1	0.330406147091109	.	77360001	77640000	#9191FF	1	0.375
chr2	77640001	77800000	B.1.2.1.2.2.1.1.2.1.1.2	0.36443468715697	.	77640001	77800000	#9191FF	1	0.375
chr2	77800001	78280000	B.2.1.1.1.1.2.2.2.1	0.245883644346872	.	77800001	78280000	#4848FF	1	0.25
chr2	78280001	78680000	B.2.1.2.2.2.1.2	0.128430296377607	.	78280001	78680000	#4848FF	1	0.25
chr2	78680001	78920000	B.2.1.1.1.1.2.2.2.2	0.244785949506037	.	78680001	78920000	#4848FF	1	0.25
chr2	78920001	79080000	B.1.2.1.2.2.2.2.1.2.1	0.340285400658617	.	78920001	79080000	#9191FF	1	0.375
chr2	79080001	79240000	B.1.2.1.2.2.1.2.2.2.1.2	0.357848518111965	.	79080001	79240000	#9191FF	1	0.375
chr2	79240001	79480000	B.1.2.1.2.2.1.2.2.2.2.1	0.356750823271131	.	79240001	79480000	#9191FF	1	0.375
chr2	79480001	79720000	B.1.2.1.2.2.1.1.2.1.1.1	0.365532381997805	.	79480001	79720000	#9191FF	1	0.375
chr2	79720001	79800000	B.1.1.2.1.1.1.1.1.1	0.447859495060373	.	79720001	79800000	#DADAFF	1	0.5
chr2	79800001	80160000	B.1.1.2.1.1.2.2.2.2.2	0.428100987925357	.	79800001	80160000	#DADAFF	1	0.5
chr2	80160001	80440000	B.1.2.2.1.2.2.1.2.2.1	0.301866081229418	.	80160001	80440000	#9191FF	1	0.375
chr2	80440001	80680000	B.1.2.2.1.2.1.1.1.2	0.315038419319429	.	80440001	80680000	#9191FF	1	0.375
chr2	80680001	81000000	B.2.1.1.2.2.1.2.1	0.207464324917673	.	80680001	81000000	#4848FF	1	0.25
chr2	81000001	81160000	B.2.1.1.1.1.1.1.2.2.2.2	0.265642151481888	.	81000001	81160000	#4848FF	1	0.25
chr2	81160001	81400000	B.2.1.1.2.2.1.1.1.1	0.210757409440176	.	81160001	81400000	#4848FF	1	0.25
chr2	81400001	81760000	B.2.2.1.1.1.1.2.2.2	0.115257958287596	.	81400001	81760000	#0000FF	1	0.125
chr2	81760001	82000000	B.2.1.1.2.1.2.2.1	0.215148188803513	.	81760001	82000000	#4848FF	1	0.25
chr2	82000001	82160000	B.1.2.2.1.2.1.2.2.1.1	0.308452250274424	.	82000001	82160000	#9191FF	1	0.375
chr2	82160001	82480000	B.2.1.1.2.2.1.2.2.2	0.205268935236004	.	82160001	82480000	#4848FF	1	0.25
chr2	82480001	82800000	B.2.1.1.1.1.2.1.2.2.1	0.249176728869374	.	82480001	82800000	#4848FF	1	0.25
chr2	82800001	83160000	B.2.1.1.2.2.1.1.2	0.208562019758507	.	82800001	83160000	#4848FF	1	0.25
chr2	83160001	83680000	B.2.1.1.1.1.2.1.2.1	0.250274423710209	.	83160001	83680000	#4848FF	1	0.25
chr2	83680001	84080000	B.2.1.1.1.1.2.2.1	0.246981339187706	.	83680001	84080000	#4848FF	1	0.25
chr2	84080001	84240000	B.1.2.1.2.2.2.2.1.1.2.2.1	0.342480790340285	.	84080001	84240000	#9191FF	1	0.375
chr2	84240001	84360000	B.1.2.1.2.2.2.2.1.1.1.2	0.344676180021954	.	84240001	84360000	#9191FF	1	0.375
chr2	84360001	84640000	B.1.2.1.2.2.2.2.1.1.1.1.2	0.345773874862788	.	84360001	84640000	#9191FF	1	0.375
chr2	84640001	84880000	B.1.1.1.2.1.1.1	0.463227222832053	.	84640001	84880000	#DADAFF	1	0.5
chr2	84880001	85160000	A.2.1.2.2.1.2.2.1.2	0.626783754116356	.	84880001	85160000	#FF9191	1	0.75
chr2	85160001	85520000	A.1.1.2.2.1.1.2.1.2	0.922063666300768	.	85160001	85520000	#FF0000	1	1
chr2	85520001	85760000	A.1.1.2.2.1.2.1.1.2.2.2	0.914379802414929	.	85520001	85760000	#FF0000	1	1
chr2	85760001	85920000	A.1.2.2.1.2.1.1.1.2	0.802414928649835	.	85760001	85920000	#FF4848	1	0.875
chr2	85920001	86120000	A.1.1.2.2.1.2.2.2.2	0.908891328210757	.	85920001	86120000	#FF0000	1	1
chr2	86120001	86240000	A.1.2.2.1.2.2.1.2.1.2	0.79582875960483	.	86120001	86240000	#FF4848	1	0.875
chr2	86240001	86440000	A.1.1.2.2.1.2.2.2.1	0.909989023051592	.	86240001	86440000	#FF0000	1	1
chr2	86440001	87160000	A.1.2.2.1.1.2.2.2.2.2	0.805708013172338	.	86440001	87160000	#FF4848	1	0.875
chr2	87360001	87400000	A.1.2.2.1.1.2.2.2.2.2	0.805708013172338	.	87360001	87400000	#FF4848	1	0.875
chr2	87440001	87480000	A.1.2.2.1.1.2.2.2.2.2	0.805708013172338	.	87440001	87480000	#FF4848	1	0.875
chr2	87480001	87560000	A.2.1.2.1.1.2.1.1.2.1.1	0.669593852908891	.	87480001	87560000	#FF9191	1	0.75
chr2	87760001	87800000	A.2.1.2.1.1.2.1.1.2.1.1	0.669593852908891	.	87760001	87800000	#FF9191	1	0.75
chr2	88280001	88480000	A.2.1.2.1.1.2.1.1.2.1.1	0.669593852908891	.	88280001	88480000	#FF9191	1	0.75
chr2	88480001	89040000	A.2.1.1.1.1.1.1.2.1.1.1.1	0.743139407244786	.	88480001	89040000	#FF9191	1	0.75
chr2	89040001	89320000	B.1.2.1.2.1.1.1	0.37211855104281	.	89040001	89320000	#9191FF	1	0.375
chr2	89400001	89520000	B.1.2.1.2.1.2	0.367727771679473	.	89400001	89520000	#9191FF	1	0.375
chr2	89800001	89840000	B.1.2.1.2.1.2	0.367727771679473	.	89800001	89840000	#9191FF	1	0.375
chr2	89840001	89920000	B.1.2.1.2.1.1.2.1	0.371020856201976	.	89840001	89920000	#9191FF	1	0.375
chr2	90000001	90040000	B.1.2.1.2.1.1.2.1	0.371020856201976	.	90000001	90040000	#9191FF	1	0.375
chr2	90080001	90120000	B.1.2.1.2.1.1.2.1	0.371020856201976	.	90080001	90120000	#9191FF	1	0.375
chr2	90200001	90240000	B.1.2.1.2.1.1.2.1	0.371020856201976	.	90200001	90240000	#9191FF	1	0.375
chr2	90240001	90280000	B.1.1.2.1.2.2.2.1.1	0.419319429198683	.	90240001	90280000	#DADAFF	1	0.5
chr2	90440001	90480000	B.1.1.2.1.2.2.2.1.1	0.419319429198683	.	90440001	90480000	#DADAFF	1	0.5
chr2	91760001	92000000	B.1.1.2.1.2.2.2.1.1	0.419319429198683	.	91760001	92000000	#DADAFF	1	0.5
chr2	92000001	92200000	B.1.2.1.2.1.1.2.2.1	0.369923161361142	.	92000001	92200000	#9191FF	1	0.375
chr2	92240001	92320000	B.1.2.1.2.1.1.2.2.1	0.369923161361142	.	92240001	92320000	#9191FF	1	0.375
chr2	95320001	95520000	B.1.2.1.2.1.1.2.2.2	0.368825466520307	.	95320001	95520000	#9191FF	1	0.375
chr2	95520001	96040000	A.2.2.1.1.1.2.2.2	0.597145993413831	.	95520001	96040000	#FFDADA	1	0.625
chr2	96040001	96160000	A.2.2.2.2.1.2.2.1	0.506037321624588	.	96040001	96160000	#FFDADA	1	0.625
chr2	96160001	96280000	A.2.2.1.1.2.1.2.2	0.590559824368825	.	96160001	96280000	#FFDADA	1	0.625
chr2	96320001	96360000	A.2.2.1.1.2.1.2.2	0.590559824368825	.	96320001	96360000	#FFDADA	1	0.625
chr2	96360001	96600000	A.2.2.1.1.2.1.2.1.1	0.593852908891328	.	96360001	96600000	#FFDADA	1	0.625
chr2	96600001	96720000	A.2.2.2.2.1.1.1.1	0.510428100987925	.	96600001	96720000	#FFDADA	1	0.625
chr2	96720001	96920000	A.1.2.2.1.2.2.1.1	0.798024149286498	.	96720001	96920000	#FF4848	1	0.875
chr2	96920001	97040000	A.2.1.1.1.1.1.2.1	0.73655323819978	.	96920001	97040000	#FF9191	1	0.75
chr2	97040001	97440000	A.1.2.1.1.1.1.2.1.1.2.2	0.885839736553238	.	97040001	97440000	#FF4848	1	0.875
chr2	97440001	97880000	A.2.1.1.1.1.1.2.2	0.735455543358946	.	97440001	97880000	#FF9191	1	0.75
chr2	98000001	98040000	A.2.1.1.1.1.1.2.2	0.735455543358946	.	98000001	98040000	#FF9191	1	0.75
chr2	98120001	98640000	A.2.1.1.1.1.1.1.1.2.1.1.1	0.749725576289791	.	98120001	98640000	#FF9191	1	0.75
chr2	98640001	99000000	A.2.1.1.1.1.1.1.2.2.2	0.737650933040615	.	98640001	99000000	#FF9191	1	0.75
chr2	99000001	99240000	A.1.2.2.1.1.2.2.2.1.2	0.807903402854007	.	99000001	99240000	#FF4848	1	0.875
chr2	99240001	99680000	A.2.2.1.1.1.2.2.1	0.598243688254665	.	99240001	99680000	#FFDADA	1	0.625
chr2	99680001	99960000	A.2.1.1.1.1.1.1.2.1.1.2	0.740944017563117	.	99680001	99960000	#FF9191	1	0.75
chr2	99960001	100120000	A.1.2.2.1.2.2.2.2.1	0.789242590559824	.	99960001	100120000	#FF4848	1	0.875
chr2	100120001	100400000	A.2.1.2.1.1.2.1.2.2	0.66410537870472	.	100120001	100400000	#FF9191	1	0.75
chr2	100400001	100520000	A.2.2.2.2.1.2.1	0.507135016465423	.	100400001	100520000	#FFDADA	1	0.625
chr2	100520001	100600000	B.1.1.1.2.1.1.2	0.462129527991218	.	100520001	100600000	#DADAFF	1	0.5
chr2	100600001	100680000	A.2.2.2.2.1.1.1.2	0.509330406147091	.	100600001	100680000	#FFDADA	1	0.625
chr2	100680001	101040000	A.2.1.2.1.1.2.2.2	0.658616904500549	.	100680001	101040000	#FF9191	1	0.75
chr2	101040001	101160000	A.2.2.1.1.2.2.2.1.1	0.585071350164654	.	101040001	101160000	#FFDADA	1	0.625
chr2	101160001	101360000	A.1.2.2.1.2.2.2.1.2.2.1	0.791437980241493	.	101160001	101360000	#FF4848	1	0.875
chr2	101360001	101600000	A.2.1.2.1.1.2.1.2.1.2	0.665203073545554	.	101360001	101600000	#FF9191	1	0.75
chr2	101600001	101960000	A.1.1.1.2.2.1.2.1.1	0.973655323819978	.	101600001	101960000	#FF0000	1	1
chr2	101960001	102120000	A.2.1.1.1.1.2.2.1.1	0.726673984632272	.	101960001	102120000	#FF9191	1	0.75
chr2	102120001	102200000	A.2.1.2.1.1.2.2.1.2.2	0.659714599341383	.	102120001	102200000	#FF9191	1	0.75
chr2	102200001	102520000	A.1.2.2.1.1.1.1.2.1	0.821075740944018	.	102200001	102520000	#FF4848	1	0.875
chr2	102520001	102600000	A.2.2.1.1.2.1.2.1.2.2	0.59165751920966	.	102520001	102600000	#FFDADA	1	0.625
chr2	102600001	102840000	A.2.2.2.2.2.2.2.1.2	0.49615806805708	.	102600001	102840000	#FFDADA	1	0.625
chr2	102840001	103120000	B.1.1.1.2.2.2.2.1.1	0.451152579582876	.	102840001	103120000	#DADAFF	1	0.5
chr2	103120001	103400000	B.1.2.1.2.2.2.2.1.2.2	0.339187705817783	.	103120001	103400000	#9191FF	1	0.375
chr2	103400001	103720000	B.1.2.2.1.2.1.2.1.1	0.310647639956092	.	103400001	103720000	#9191FF	1	0.375
chr2	103720001	103960000	B.1.2.2.1.1.2.1.1.2.2.2	0.324917672886937	.	103720001	103960000	#9191FF	1	0.375
chr2	103960001	104120000	B.1.2.2.1.2.2.1.2.1	0.302963776070252	.	103960001	104120000	#9191FF	1	0.375
chr2	104120001	104240000	B.1.2.2.1.2.1.2.2.2	0.305159165751921	.	104120001	104240000	#9191FF	1	0.375
chr2	104240001	104560000	B.2.1.1.1.1.1.2.2.2.1.1	0.259055982436883	.	104240001	104560000	#4848FF	1	0.25
chr2	104560001	104680000	B.1.1.2.1.1.1.2.2	0.439077936333699	.	104560001	104680000	#DADAFF	1	0.5
chr2	104680001	104880000	B.1.2.2.1.2.1.1.2.1.2	0.312843029637761	.	104680001	104880000	#9191FF	1	0.375
chr2	104880001	105200000	B.1.1.2.1.1.2.1.2.1	0.434687156970362	.	104880001	105200000	#DADAFF	1	0.5
chr2	105200001	105400000	B.1.1.2.1.1.1.1.1.2	0.446761800219539	.	105200001	105400000	#DADAFF	1	0.5
chr2	105400001	105640000	A.2.2.2.1.2.2.2	0.51152579582876	.	105400001	105640000	#FFDADA	1	0.625
chr2	105640001	105920000	A.2.1.1.1.1.2.2.2.1	0.724478594950604	.	105640001	105920000	#FF9191	1	0.75
chr2	105920001	106200000	A.2.1.1.1.1.2.2.1.2	0.725576289791438	.	105920001	106200000	#FF9191	1	0.75
chr2	106200001	106400000	A.2.1.2.1.1.1.1.1.2	0.675082327113063	.	106200001	106400000	#FF9191	1	0.75
chr2	106400001	106600000	A.2.1.2.1.1.1.2.2	0.67178924259056	.	106400001	106600000	#FF9191	1	0.75
chr2	106600001	106760000	A.2.2.1.1.2.2.1.2.1.2	0.587266739846323	.	106600001	106760000	#FFDADA	1	0.625
chr2	106760001	107000000	A.2.2.1.1.2.2.1.2.1.1	0.588364434687157	.	106760001	107000000	#FFDADA	1	0.625
chr2	107000001	107040000	B.1.1.1.2.1.2	0.461031833150384	.	107000001	107040000	#DADAFF	1	0.5
chr2	107080001	107160000	B.1.1.1.2.1.2	0.461031833150384	.	107080001	107160000	#DADAFF	1	0.5
chr2	107160001	107440000	B.1.2.1.2.2.1.2.2.2.1.1	0.358946212952799	.	107160001	107440000	#9191FF	1	0.375
chr2	107440001	107560000	B.1.2.1.2.2.1.2.1	0.361141602634468	.	107440001	107560000	#9191FF	1	0.375
chr2	107560001	107760000	B.1.2.2.1.2.1.2.2.1.2.2	0.306256860592755	.	107560001	107760000	#9191FF	1	0.375
chr2	107760001	107840000	B.1.2.1.2.2.2.1.2.2	0.347969264544457	.	107760001	107840000	#9191FF	1	0.375
chr2	107840001	108160000	B.1.2.2.1.2.1.1.2.1.1	0.313940724478595	.	107840001	108160000	#9191FF	1	0.375
chr2	108160001	108440000	B.1.2.2.1.2.1.2.1.2	0.309549945115258	.	108160001	108440000	#9191FF	1	0.375
chr2	108440001	108480000	B.1.1.2.1.2.2.2.2	0.417124039517014	.	108440001	108480000	#DADAFF	1	0.5
chr2	108520001	108600000	B.1.1.2.1.2.2.2.2	0.417124039517014	.	108520001	108600000	#DADAFF	1	0.5
chr2	108600001	108880000	B.1.1.2.1.2.2.1.1.2.1	0.422612513721186	.	108600001	108880000	#DADAFF	1	0.5
chr2	108880001	109040000	A.2.2.2.2.2.2.1.1.1	0.501646542261251	.	108880001	109040000	#FFDADA	1	0.625
chr2	109040001	109320000	A.2.1.2.1.1.2.1.1.1	0.670691547749726	.	109040001	109320000	#FF9191	1	0.75
chr2	109320001	109680000	A.1.2.1.2.2.1.2.1	0.835345773874863	.	109320001	109680000	#FF4848	1	0.875
chr2	109680001	109840000	A.1.2.2.1.2.2.2.1.2.1	0.792535675082327	.	109680001	109840000	#FF4848	1	0.875
chr2	109840001	110120000	A.1.2.1.1.1.2.1.2.2.2	0.874862788144896	.	109840001	110120000	#FF4848	1	0.875
chr2	110240001	110280000	A.1.2.1.1.1.2.1.2.2.2	0.874862788144896	.	110240001	110280000	#FF4848	1	0.875
chr2	110280001	110520000	A.1.2.1.1.1.2.1.2.1.2	0.877058177826564	.	110280001	110520000	#FF4848	1	0.875
chr2	110840001	110920000	A.2.1.2.1.1.2.2.1.1.2	0.661909989023052	.	110840001	110920000	#FF9191	1	0.75
chr2	110920001	111000000	A.2.2.1.1.2.1.1.1	0.596048298572997	.	110920001	111000000	#FFDADA	1	0.625
chr2	111360001	111800000	A.1.2.1.1.1.1.2.1.2.1.1	0.884742041712404	.	111360001	111800000	#FF4848	1	0.875
chr2	111800001	112000000	A.1.2.2.1.1.1.2.2	0.815587266739846	.	111800001	112000000	#FF4848	1	0.875
chr2	112000001	112040000	A.2.2.2.2.1.2.2.2	0.504939626783754	.	112000001	112040000	#FFDADA	1	0.625
chr2	112200001	112240000	A.2.2.2.2.1.2.2.2	0.504939626783754	.	112200001	112240000	#FFDADA	1	0.625
chr2	112240001	112480000	A.2.1.2.1.2.1.2.1	0.653128430296378	.	112240001	112480000	#FF9191	1	0.75
chr2	112480001	112600000	A.2.2.2.2.1.1.2	0.508232711306257	.	112480001	112600000	#FFDADA	1	0.625
chr2	112600001	112880000	A.1.2.2.1.2.1.1.1.1.1	0.804610318331504	.	112600001	112880000	#FF4848	1	0.875
chr2	112880001	113040000	A.1.2.2.1.2.2.2.2.2	0.78814489571899	.	112880001	113040000	#FF4848	1	0.875
chr2	113040001	113120000	A.2.1.2.1.1.2.2.1.2.1	0.660812294182217	.	113040001	113120000	#FF9191	1	0.75
chr2	113160001	113200000	A.2.1.2.1.1.2.2.1.2.1	0.660812294182217	.	113160001	113200000	#FF9191	1	0.75
chr2	113200001	113520000	A.1.1.2.2.1.1.2.2.1.1	0.920965971459934	.	113200001	113520000	#FF0000	1	1
chr2	113520001	113720000	A.1.2.2.1.1.1.1.2.2.1	0.819978046103183	.	113520001	113720000	#FF4848	1	0.875
chr2	113720001	113880000	A.2.2.1.1.2.2.2.1.2.1	0.58397365532382	.	113720001	113880000	#FFDADA	1	0.625
chr2	113880001	114240000	A.2.1.1.1.1.2.1.2.1.1.2	0.729967069154775	.	113880001	114240000	#FF9191	1	0.75
chr2	114240001	114680000	A.2.2.1.2.1.1.2.2.1	0.570801317233809	.	114240001	114680000	#FFDADA	1	0.625
chr2	114680001	115200000	B.1.2.2.1.1.1.1.1	0.336992316136114	.	114680001	115200000	#9191FF	1	0.375
chr2	115200001	115360000	B.1.1.2.1.2.2.1.2	0.420417124039517	.	115200001	115360000	#DADAFF	1	0.5
chr2	115360001	115680000	B.1.2.2.1.1.2.1.2.1.2	0.322722283205269	.	115360001	115680000	#9191FF	1	0.375
chr2	115680001	115960000	B.2.1.1.1.2.2.2.1.2	0.229418221734358	.	115680001	115960000	#4848FF	1	0.25
chr2	115960001	116360000	B.2.1.1.1.1.1.2.2.1.1	0.261251372118551	.	115960001	116360000	#4848FF	1	0.25
chr2	116360001	116480000	B.1.2.2.1.2.1.2.2.1.2.1	0.307354555433589	.	116360001	116480000	#9191FF	1	0.375
chr2	116480001	116640000	B.2.1.1.1.1.1.2.2.2.1.2	0.257958287596048	.	116480001	116640000	#4848FF	1	0.25
chr2	116640001	116880000	B.2.1.1.1.1.1.2.2.2.2.2	0.25576289791438	.	116640001	116880000	#4848FF	1	0.25
chr2	116880001	117000000	B.1.2.2.1.2.2.1.1	0.304061470911087	.	116880001	117000000	#9191FF	1	0.375
chr2	117000001	117200000	B.2.1.1.2.2.2	0.20417124039517	.	117000001	117200000	#4848FF	1	0.25
chr2	117200001	117400000	B.2.1.1.2.1.1.1.2	0.225027442371021	.	117200001	117400000	#4848FF	1	0.25
chr2	117400001	117800000	B.2.2.1.1.1.1.2.1.2	0.117453347969265	.	117400001	117800000	#0000FF	1	0.125
chr2	117800001	118040000	B.1.2.2.1.2.1.1.2.2	0.311745334796926	.	117800001	118040000	#9191FF	1	0.375
chr2	118040001	118320000	B.1.2.2.1.1.1.1.2	0.33589462129528	.	118040001	118320000	#9191FF	1	0.375
chr2	118320001	118560000	B.1.1.2.1.1.1.2.1.2.1	0.441273326015368	.	118320001	118560000	#DADAFF	1	0.5
chr2	118560001	118800000	A.2.1.2.1.1.1.1.1.1	0.676180021953897	.	118560001	118800000	#FF9191	1	0.75
chr2	118800001	118960000	A.2.1.1.1.1.2.1.2.1.2	0.728869374313941	.	118800001	118960000	#FF9191	1	0.75
chr2	118960001	119200000	A.2.1.1.1.1.2.1.1.1.1	0.734357848518112	.	118960001	119200000	#FF9191	1	0.75
chr2	119200001	119280000	A.2.1.2.1.2.1.2.2.1	0.652030735455543	.	119200001	119280000	#FF9191	1	0.75
chr2	119280001	119640000	A.1.2.2.1.1.2.2.2.2.1	0.806805708013172	.	119280001	119640000	#FF4848	1	0.875
chr2	119640001	119800000	A.2.2.1.1.2.2.2.1.2.2	0.582875960482986	.	119640001	119800000	#FFDADA	1	0.625
chr2	119800001	120160000	A.1.2.1.1.1.2.1.2.1.1	0.878155872667398	.	119800001	120160000	#FF4848	1	0.875
chr2	120160001	120440000	A.1.2.1.1.1.2.1.2.2.1	0.87596048298573	.	120160001	120440000	#FF4848	1	0.875
chr2	120440001	120920000	A.1.1.2.1.2.2.1.2.1.1	0.936333699231614	.	120440001	120920000	#FF0000	1	1
chr2	120920001	121320000	A.1.1.2.1.2.2.1.2.1.2	0.935236004390779	.	120920001	121320000	#FF0000	1	1
chr2	121320001	121400000	A.2.1.2.1.1.2.2.1.1.1	0.663007683863886	.	121320001	121400000	#FF9191	1	0.75
chr2	121400001	121840000	A.1.1.2.1.2.2.1.2.2	0.934138309549945	.	121400001	121840000	#FF0000	1	1
chr2	121840001	122120000	A.1.1.2.2.1.2.2.1	0.911086717892426	.	121840001	122120000	#FF0000	1	1
chr2	122120001	122560000	A.1.1.2.1.2.2.1.1	0.937431394072448	.	122120001	122560000	#FF0000	1	1
chr2	122560001	122920000	A.2.1.2.2.1.2.2.2	0.625686059275521	.	122560001	122920000	#FF9191	1	0.75
chr2	122920001	123080000	B.1.1.2.1.1.1.2.1.2.2	0.440175631174533	.	122920001	123080000	#DADAFF	1	0.5
chr2	123080001	123480000	B.1.2.1.2.2.1.2.2.1	0.360043907793633	.	123080001	123480000	#9191FF	1	0.375
chr2	123480001	123720000	B.1.2.1.2.2.2.1.1.2.1	0.353457738748628	.	123480001	123720000	#9191FF	1	0.375
chr2	123720001	124000000	B.2.1.1.2.1.2.1.2.1	0.21953896816685	.	123720001	124000000	#4848FF	1	0.25
chr2	124000001	124280000	B.2.1.1.2.1.2.1.2.2.2	0.216245883644347	.	124000001	124280000	#4848FF	1	0.25
chr2	124280001	124480000	B.2.1.1.2.1.1.2.2.2	0.221734357848518	.	124280001	124480000	#4848FF	1	0.25
chr2	124480001	124800000	B.2.1.1.2.1.1.2.2.1	0.222832052689352	.	124480001	124800000	#4848FF	1	0.25
chr2	124800001	125080000	B.1.2.1.2.2.1.2.2.2.2.2	0.355653128430296	.	124800001	125080000	#9191FF	1	0.375
chr2	125080001	125720000	B.1.2.2.1.2.2.2.2.1	0.298572996706915	.	125080001	125720000	#9191FF	1	0.375
chr2	125720001	125880000	B.1.2.2.1.2.2.1.2.2.2	0.300768386388584	.	125720001	125880000	#9191FF	1	0.375
chr2	125880001	126080000	B.2.1.1.1.2.2.2.1.1	0.230515916575192	.	125880001	126080000	#4848FF	1	0.25
chr2	126080001	126280000	B.2.1.1.2.1.1.2.1	0.223929747530187	.	126080001	126280000	#4848FF	1	0.25
chr2	126280001	126400000	B.2.1.1.2.1.1.1.1	0.226125137211855	.	126280001	126400000	#4848FF	1	0.25
chr2	126400001	126560000	B.2.1.1.1.2.1.1	0.243688254665203	.	126400001	126560000	#4848FF	1	0.25
chr2	126560001	126920000	B.2.2.1.1.1.1.2.1.1	0.118551042810099	.	126560001	126920000	#0000FF	1	0.125
chr2	126920001	127040000	B.2.1.1.1.1.1.2.2.2.2.1	0.256860592755214	.	126920001	127040000	#4848FF	1	0.25
chr2	127040001	127160000	B.1.2.1.2.2.2.1.2.1.2	0.349066959385291	.	127040001	127160000	#9191FF	1	0.375
chr2	127160001	127400000	B.1.2.1.2.2.2.1.1.2.2	0.352360043907794	.	127160001	127400000	#9191FF	1	0.375
chr2	127400001	127560000	B.1.1.2.1.2.1.2	0.424807903402854	.	127400001	127560000	#DADAFF	1	0.5
chr2	127560001	127800000	A.2.2.2.1.1.1.2.1	0.545554335894621	.	127560001	127800000	#FFDADA	1	0.625
chr2	127800001	127960000	A.1.2.1.2.2.2.1.2	0.827661909989023	.	127800001	127960000	#FF4848	1	0.875
chr2	127960001	128240000	A.1.1.1.2.2.1.1.2	0.974753018660812	.	127960001	128240000	#FF0000	1	1
chr2	128240001	128480000	A.1.1.2.2.1.2.1.2.1	0.913282107574094	.	128240001	128480000	#FF0000	1	1
chr2	128480001	128600000	A.1.2.1.1.1.1.2.2	0.881448957189901	.	128480001	128600000	#FF4848	1	0.875
chr2	128600001	128840000	A.1.1.2.2.1.2.1.1.1	0.917672886937431	.	128600001	128840000	#FF0000	1	1
chr2	128840001	129080000	A.1.1.2.2.1.1.2.1.1	0.923161361141603	.	128840001	129080000	#FF0000	1	1
chr2	129080001	129280000	A.1.2.2.1.1.1.1.2.2.2	0.818880351262349	.	129080001	129280000	#FF4848	1	0.875
chr2	129280001	129480000	A.1.2.2.1.1.2.2.2.1.1	0.809001097694841	.	129280001	129480000	#FF4848	1	0.875
chr2	129480001	129960000	A.2.1.2.1.1.2.1.2.1.1	0.666300768386389	.	129480001	129960000	#FF9191	1	0.75
chr2	129960001	130200000	A.2.2.1.1.2.2.2.2.1	0.581778265642152	.	129960001	130200000	#FFDADA	1	0.625
chr2	130200001	130440000	A.2.1.2.1.2.1.2.2.2	0.650933040614709	.	130200001	130440000	#FF9191	1	0.75
chr2	130440001	130800000	A.2.1.1.1.1.2.1.2.1.1.1	0.731064763995609	.	130440001	130800000	#FF9191	1	0.75
chr2	130880001	130960000	A.2.1.1.1.1.2.1.2.1.1.1	0.731064763995609	.	130880001	130960000	#FF9191	1	0.75
chr2	130960001	131160000	A.2.1.1.1.1.2.1.1.2	0.732162458836443	.	130960001	131160000	#FF9191	1	0.75
chr2	131440001	131480000	A.2.1.1.1.1.2.1.1.2	0.732162458836443	.	131440001	131480000	#FF9191	1	0.75
chr2	131480001	131680000	A.1.2.1.2.2.2.2.2.2	0.82436882546652	.	131480001	131680000	#FF4848	1	0.875
chr2	131680001	131920000	A.1.1.2.1.2.2.2.2.2.1	0.929747530186608	.	131680001	131920000	#FF0000	1	1
chr2	131920001	132000000	A.2.2.1.1.2.1.1.2	0.594950603732162	.	131920001	132000000	#FFDADA	1	0.625
chr2	132040001	132120000	A.2.2.1.1.2.1.1.2	0.594950603732162	.	132040001	132120000	#FFDADA	1	0.625
chr2	132120001	132280000	A.2.2.1.1.2.2.1.1	0.589462129527991	.	132120001	132280000	#FFDADA	1	0.625
chr2	132280001	132520000	A.2.2.1.1.2.2.1.2.2	0.586169045005488	.	132280001	132520000	#FFDADA	1	0.625
chr2	132520001	132800000	B.1.2.1.2.2.2.1.2.1.1.1	0.351262349066959	.	132520001	132800000	#9191FF	1	0.375
chr2	132800001	132920000	B.1.2.1.2.2.2.1.2.1.1.2	0.350164654226125	.	132800001	132920000	#9191FF	1	0.375
chr2	132920001	133040000	B.1.1.2.1.2.2.1.1.2.2	0.421514818880351	.	132920001	133040000	#DADAFF	1	0.5
chr2	133040001	133200000	B.1.1.1.2.2.1.2.1.2	0.455543358946213	.	133040001	133200000	#DADAFF	1	0.5
chr2	133200001	133520000	B.1.1.1.2.2.1.1.2.2	0.457738748627881	.	133200001	133520000	#DADAFF	1	0.5
chr2	133520001	134040000	B.1.2.2.1.1.2.1.1.2.2.1	0.326015367727772	.	133520001	134040000	#9191FF	1	0.375
chr2	134040001	134320000	B.1.1.2.1.2.2.1.1.1	0.42371020856202	.	134040001	134320000	#DADAFF	1	0.5
chr2	134320001	134400000	B.1.1.2.1.2.1.1.1	0.427003293084523	.	134320001	134400000	#DADAFF	1	0.5
chr2	134400001	134480000	B.1.1.2.1.2.2.2.1.2	0.418221734357849	.	134400001	134480000	#DADAFF	1	0.5
chr2	134480001	134640000	A.2.2.2.2.2.2.2.1.1	0.497255762897914	.	134480001	134640000	#FFDADA	1	0.625
chr2	134640001	134880000	A.2.2.2.2.2.2.1.2.1	0.499451152579583	.	134640001	134880000	#FFDADA	1	0.625
chr2	134880001	135200000	A.2.1.1.2.1.1.2.2	0.703622392974753	.	134880001	135200000	#FF9191	1	0.75
chr2	135200001	135480000	A.2.1.2.1.1.1.1.2	0.673984632272228	.	135200001	135480000	#FF9191	1	0.75
chr2	135480001	135720000	A.2.1.1.2.1.1.2.1	0.704720087815587	.	135480001	135720000	#FF9191	1	0.75
chr2	135720001	136040000	A.1.2.1.2.2.2.2.2.1	0.825466520307355	.	135720001	136040000	#FF4848	1	0.875
chr2	136040001	136640000	A.1.1.2.1.2.2.2.1.1	0.933040614709111	.	136040001	136640000	#FF0000	1	1
chr2	136640001	137160000	A.1.2.2.2.1.1.1.1	0.787047200878156	.	136640001	137160000	#FF4848	1	0.875
chr2	137160001	137560000	B.2.1.1.1.1.1.2.1.1	0.264544456641054	.	137160001	137560000	#4848FF	1	0.25
chr2	137560001	137800000	B.2.1.1.1.2.2.1.1.1.1.2.2	0.236004390779363	.	137560001	137800000	#4848FF	1	0.25
chr2	137800001	138440000	B.2.2.1.1.1.1.2.2.1	0.11635565312843	.	137800001	138440000	#0000FF	1	0.125
chr2	138440001	138600000	B.1.2.2.1.2.2.2.2.2	0.297475301866081	.	138440001	138600000	#9191FF	1	0.375
chr2	138600001	139120000	B.2.1.1.1.1.1.2.1.2.1	0.26344676180022	.	138600001	139120000	#4848FF	1	0.25
chr2	139120001	139240000	B.1.1.2.2.1.2.2.2	0.403951701427003	.	139120001	139240000	#DADAFF	1	0.5
chr2	139240001	139600000	B.1.1.2.1.1.1.2.1.1	0.442371020856202	.	139240001	139600000	#DADAFF	1	0.5
chr2	139600001	140160000	B.2.2.1.1.1.1.1.2.1	0.120746432491767	.	139600001	140160000	#0000FF	1	0.125
chr2	140160001	140520000	B.2.1.1.2.1.2.2.2.1	0.214050493962678	.	140160001	140520000	#4848FF	1	0.25
chr2	140520001	140680000	B.2.1.1.1.2.1.2.1.1.2	0.241492864983535	.	140520001	140680000	#4848FF	1	0.25
chr2	140680001	140880000	B.1.2.2.1.1.2.2.1.2	0.318331503841932	.	140680001	140880000	#9191FF	1	0.375
chr2	140880001	141160000	B.2.2.1.1.1.1.1.2.2	0.119648737650933	.	140880001	141160000	#0000FF	1	0.125
chr2	141160001	141320000	B.2.1.2.2.1.2.2.2.1.1.2	0.135016465422613	.	141160001	141320000	#4848FF	1	0.25
chr2	141320001	141760000	B.2.1.2.2.1.2.2.1.2	0.137211855104281	.	141320001	141760000	#4848FF	1	0.25
chr2	141760001	141960000	B.2.1.1.1.2.2.1.1.1.1.2.1	0.237102085620198	.	141760001	141960000	#4848FF	1	0.25
chr2	141960001	142280000	B.2.1.1.2.1.2.1.2.2.1.2	0.217343578485181	.	141960001	142280000	#4848FF	1	0.25
chr2	142280001	142360000	B.1.2.2.1.1.2.1.2.2.2	0.3205268935236	.	142280001	142360000	#9191FF	1	0.375
chr2	142360001	142480000	B.1.2.2.1.1.2.2.1.1	0.319429198682766	.	142360001	142480000	#9191FF	1	0.375
chr2	142480001	142640000	B.2.1.1.1.2.2.1.1.1.1.1	0.238199780461032	.	142480001	142640000	#4848FF	1	0.25
chr2	142640001	142960000	B.2.1.1.1.2.1.2.2	0.239297475301866	.	142640001	142960000	#4848FF	1	0.25
chr2	142960001	143280000	B.2.2.2.1.1.2.1.2.2	0.0296377607025247	.	142960001	143280000	#0000FF	1	0.125
chr2	143280001	143440000	B.2.1.1.2.1.2.1.2.2.1.1	0.218441273326015	.	143280001	143440000	#4848FF	1	0.25
chr2	143440001	143800000	B.2.1.1.2.1.2.2.2.2.2	0.21185510428101	.	143440001	143800000	#4848FF	1	0.25
chr2	143800001	144200000	B.2.2.1.1.1.2.1.2.1	0.113062568605928	.	143800001	144200000	#0000FF	1	0.125
chr2	144200001	144520000	B.1.2.2.1.1.1.2.1.1.2	0.333699231613611	.	144200001	144520000	#9191FF	1	0.375
chr2	144520001	144800000	B.1.1.2.1.1.1.1.2.1	0.445664105378705	.	144520001	144800000	#DADAFF	1	0.5
chr2	144800001	144960000	B.1.1.2.2.1.1.1.1.2	0.414928649835346	.	144800001	144960000	#DADAFF	1	0.5
chr2	144960001	145240000	B.1.1.1.1.1.2.1.2.1	0.48847420417124	.	144960001	145240000	#DADAFF	1	0.5
chr2	145240001	145600000	B.1.2.1.1.1.1.2.2	0.395170142700329	.	145240001	145600000	#9191FF	1	0.375
chr2	145600001	146280000	B.2.1.2.2.1.2.2.2.2	0.132821075740944	.	145600001	146280000	#4848FF	1	0.25
chr2	146280001	146480000	B.2.1.2.2.1.1.2.1.2.1.2	0.156970362239297	.	146280001	146480000	#4848FF	1	0.25
chr2	146480001	146560000	B.1.2.2.1.1.2.1.1.1	0.32821075740944	.	146480001	146560000	#9191FF	1	0.375
chr2	146560001	146760000	B.1.2.2.1.2.2.2.1	0.29967069154775	.	146560001	146760000	#9191FF	1	0.375
chr2	146760001	146920000	B.2.1.1.2.1.2.1.1	0.220636663007684	.	146760001	146920000	#4848FF	1	0.25
chr2	146920001	147120000	B.2.1.1.1.2.1.2.1.1.1	0.242590559824369	.	146920001	147120000	#4848FF	1	0.25
chr2	147120001	147480000	B.1.2.2.1.1.1.2.1.1.1	0.334796926454446	.	147120001	147480000	#9191FF	1	0.375
chr2	147480001	147760000	B.1.2.2.1.1.2.1.2.2.1	0.321624588364435	.	147480001	147760000	#9191FF	1	0.375
chr2	147760001	148040000	B.2.1.1.2.1.2.2.2.2.1	0.212952799121844	.	147760001	148040000	#4848FF	1	0.25
chr2	148040001	148160000	B.1.2.2.1.1.2.2.2	0.317233809001098	.	148040001	148160000	#9191FF	1	0.375
chr2	148160001	148720000	B.1.2.2.1.1.1.2.2.2.2	0.329308452250274	.	148160001	148720000	#9191FF	1	0.375
chr2	148720001	149280000	A.2.2.2.1.1.1.2.2.1	0.544456641053787	.	148720001	149280000	#FFDADA	1	0.625
chr2	149280001	149640000	A.2.1.1.2.1.1.1.2	0.705817782656421	.	149280001	149640000	#FF9191	1	0.75
chr2	149640001	149720000	A.2.2.1.1.2.2.2.2.2	0.580680570801317	.	149640001	149720000	#FFDADA	1	0.625
chr2	149760001	149840000	A.2.2.1.1.2.2.2.2.2	0.580680570801317	.	149760001	149840000	#FFDADA	1	0.625
chr2	149840001	150160000	A.2.2.2.1.1.2.2.2.1	0.533479692645445	.	149840001	150160000	#FFDADA	1	0.625
chr2	150160001	150400000	A.2.2.1.2.1.1.2.2.2.2	0.56860592755214	.	150160001	150400000	#FFDADA	1	0.625
chr2	150400001	150880000	B.1.1.1.2.2.2.1.2	0.45225027442371	.	150400001	150880000	#DADAFF	1	0.5
chr2	150880001	151080000	B.1.1.2.2.1.1.1.2.2	0.412733260153677	.	150880001	151080000	#DADAFF	1	0.5
chr2	151080001	151240000	B.1.1.1.1.1.2.1.2.2.1	0.487376509330406	.	151080001	151240000	#DADAFF	1	0.5
chr2	151240001	151480000	A.2.2.1.2.1.2.2.1.2.2	0.563117453347969	.	151240001	151480000	#FFDADA	1	0.625
chr2	151480001	151920000	A.2.1.2.2.2.1.2.2	0.616904500548847	.	151480001	151920000	#FF9191	1	0.75
chr2	151920001	152120000	A.2.2.1.2.1.1.2.1.2.1	0.572996706915478	.	151920001	152120000	#FFDADA	1	0.625
chr2	152120001	152360000	A.1.2.1.2.2.1.1.1.1	0.8397365532382	.	152120001	152360000	#FF4848	1	0.875
chr2	152360001	152760000	A.1.2.1.2.2.1.1.2	0.836443468715697	.	152360001	152760000	#FF4848	1	0.875
chr2	152760001	153080000	A.1.2.1.2.2.2.1.1.1	0.829857299670692	.	152760001	153080000	#FF4848	1	0.875
chr2	153080001	153560000	A.1.1.2.1.2.2.2.1.2	0.931942919868277	.	153080001	153560000	#FF0000	1	1
chr2	153560001	153960000	B.1.2.2.1.1.1.2.1.2	0.332601536772777	.	153560001	153960000	#9191FF	1	0.375
chr2	153960001	154200000	B.2.2.1.1.1.1.1.1.2.1	0.122941822173436	.	153960001	154200000	#0000FF	1	0.125
chr2	154200001	154320000	B.1.2.1.1.1.2.1.1.1.1.2	0.392974753018661	.	154200001	154320000	#9191FF	1	0.375
chr2	154320001	154480000	B.1.2.1.2.2.2.1.1.1	0.354555433589462	.	154320001	154480000	#9191FF	1	0.375
chr2	154480001	154680000	B.2.1.2.2.1.2.2.2.1.2	0.133918770581778	.	154480001	154680000	#4848FF	1	0.25
chr2	154680001	154960000	B.2.2.2.1.1.2.1.2.1.1.1	0.0329308452250274	.	154680001	154960000	#0000FF	1	0.125
chr2	154960001	155200000	B.2.2.1.1.1.2.1.2.2	0.111964873765093	.	154960001	155200000	#0000FF	1	0.125
chr2	155200001	155320000	B.2.1.1.1.2.2.2.2.1	0.228320526893524	.	155200001	155320000	#4848FF	1	0.25
chr2	155320001	155520000	B.2.1.1.1.2.2.1.2.1	0.232711306256861	.	155320001	155520000	#4848FF	1	0.25
chr2	155520001	155640000	B.2.1.2.2.1.2.2.1.1.1.1	0.140504939626784	.	155520001	155640000	#4848FF	1	0.25
chr2	155640001	155840000	B.2.1.2.2.1.2.1.2.2.2	0.141602634467618	.	155640001	155840000	#4848FF	1	0.25
chr2	155840001	156040000	B.2.2.2.1.2.1.2.1	0.0208562019758507	.	155840001	156040000	#0000FF	1	0.125
chr2	156040001	156200000	B.2.1.2.2.1.1.1.2	0.161361141602634	.	156040001	156200000	#4848FF	1	0.25
chr2	156200001	156920000	B.2.2.2.1.1.2.1.1.2	0.0340285400658617	.	156200001	156920000	#0000FF	1	0.125
chr2	156920001	157200000	B.1.2.2.1.1.2.1.2.1.1	0.323819978046103	.	156920001	157200000	#9191FF	1	0.375
chr2	157200001	157360000	B.1.1.1.2.2.2.2.1.2	0.450054884742042	.	157200001	157360000	#DADAFF	1	0.5
chr2	157360001	157720000	B.1.1.1.1.1.2.1.2.2.2	0.486278814489572	.	157360001	157720000	#DADAFF	1	0.5
chr2	157720001	158120000	B.2.1.1.1.2.2.1.1.2	0.233809001097695	.	157720001	158120000	#4848FF	1	0.25
chr2	158120001	158320000	B.1.2.2.2.2.2.2.1	0.276619099890231	.	158120001	158320000	#9191FF	1	0.375
chr2	158320001	158520000	B.1.2.2.1.1.2.1.1.2.1	0.327113062568606	.	158320001	158520000	#9191FF	1	0.375
chr2	158520001	158600000	B.1.1.2.1.2.1.1.2	0.425905598243688	.	158520001	158600000	#DADAFF	1	0.5
chr2	158600001	158880000	A.2.2.2.1.2.1.1.1.2	0.529088913282108	.	158600001	158880000	#FFDADA	1	0.625
chr2	158880001	159120000	B.1.1.1.2.2.1.1.2.1	0.458836443468716	.	158880001	159120000	#DADAFF	1	0.5
chr2	159120001	159320000	B.1.1.2.1.1.1.1.2.2.2	0.443468715697036	.	159120001	159320000	#DADAFF	1	0.5
chr2	159320001	159680000	A.2.2.1.2.1.1.2.1.1	0.574094401756312	.	159320001	159680000	#FFDADA	1	0.625
chr2	159680001	159960000	A.2.1.1.2.1.1.1.1	0.706915477497256	.	159680001	159960000	#FF9191	1	0.75
chr2	159960001	160360000	A.1.2.1.2.2.1.1.1.2.2	0.837541163556531	.	159960001	160360000	#FF4848	1	0.875
chr2	160360001	160880000	A.1.2.1.2.2.2.1.1.2	0.828759604829857	.	160360001	160880000	#FF4848	1	0.875
chr2	160880001	161200000	A.2.2.1.2.1.2.2.1.1	0.565312843029638	.	160880001	161200000	#FFDADA	1	0.625
chr2	161200001	161440000	A.2.2.1.2.1.1.2.1.2.2	0.571899012074643	.	161200001	161440000	#FFDADA	1	0.625
chr2	161440001	161600000	B.1.1.2.1.1.1.1.2.2.1	0.44456641053787	.	161440001	161600000	#DADAFF	1	0.5
chr2	161600001	161680000	B.1.1.2.2.1.2.2.1	0.405049396267838	.	161600001	161680000	#DADAFF	1	0.5
chr2	161680001	161920000	B.1.1.1.2.2.2.1.1	0.453347969264544	.	161680001	161920000	#DADAFF	1	0.5
chr2	161920001	162080000	B.1.1.2.2.1.1.1.1.1	0.41602634467618	.	161920001	162080000	#DADAFF	1	0.5
chr2	162080001	162280000	A.2.2.2.1.1.1.2.2.2.2.2	0.541163556531284	.	162080001	162280000	#FFDADA	1	0.625
chr2	162280001	162480000	B.2.1.1.1.2.2.2.2.2	0.227222832052689	.	162280001	162480000	#4848FF	1	0.25
chr2	162480001	162720000	B.2.2.2.1.2.1.2.2.2	0.0186608122941822	.	162480001	162720000	#0000FF	1	0.125
chr2	162720001	162840000	B.2.1.2.2.1.1.2.1.2.2	0.155872667398463	.	162720001	162840000	#4848FF	1	0.25
chr2	162840001	163000000	B.2.1.1.1.2.2.1.2.2	0.231613611416026	.	162840001	163000000	#4848FF	1	0.25
chr2	163000001	163200000	B.2.1.2.2.1.2.1.2.1.2.1	0.144895718990121	.	163000001	163200000	#4848FF	1	0.25
chr2	163200001	163680000	B.2.2.2.1.1.2.2	0.0285400658616905	.	163200001	163680000	#0000FF	1	0.125
chr2	163680001	163960000	B.2.2.1.1.1.2.2	0.110867178924259	.	163680001	163960000	#0000FF	1	0.125
chr2	163960001	164080000	B.2.1.2.2.1.1.1.1.1	0.163556531284303	.	163960001	164080000	#4848FF	1	0.25
chr2	164080001	164440000	B.2.2.1.1.1.2.1.1	0.114160263446762	.	164080001	164440000	#0000FF	1	0.125
chr2	164440001	164640000	B.2.1.2.2.1.1.2.2.2	0.153677277716795	.	164440001	164640000	#4848FF	1	0.25
chr2	164640001	164880000	B.2.2.1.1.1.1.1.1.2.2	0.121844127332602	.	164640001	164880000	#0000FF	1	0.125
chr2	164880001	165080000	B.2.2.1.2.2.2.1.2.2	0.0504939626783754	.	164880001	165080000	#0000FF	1	0.125
chr2	165080001	165240000	B.2.1.2.2.1.2.2.2.1.1.1	0.136114160263447	.	165080001	165240000	#4848FF	1	0.25
chr2	165240001	165400000	B.2.1.2.2.1.1.2.2.1	0.154774972557629	.	165240001	165400000	#4848FF	1	0.25
chr2	165400001	165600000	B.2.1.2.2.1.2.1.2.1.1	0.145993413830955	.	165400001	165600000	#4848FF	1	0.25
chr2	165600001	165760000	B.1.2.2.2.1.2.2.2	0.288693743139407	.	165600001	165760000	#9191FF	1	0.375
chr2	165760001	166080000	B.2.1.2.2.1.2.1.2.1.2.2	0.143798024149286	.	165760001	166080000	#4848FF	1	0.25
chr2	166080001	166240000	B.1.2.1.1.1.2.1.1.1.2	0.391877058177827	.	166080001	166240000	#9191FF	1	0.375
chr2	166240001	166600000	B.1.1.1.1.1.2.2.2.1.1	0.482985729967069	.	166240001	166600000	#DADAFF	1	0.5
chr2	166600001	166800000	B.1.1.1.1.1.2.2.2.2.2	0.479692645444566	.	166600001	166800000	#DADAFF	1	0.5
chr2	166800001	167040000	B.2.1.2.2.1.2.1.1.1.1.1.2	0.151481888035126	.	166800001	167040000	#4848FF	1	0.25
chr2	167040001	167360000	B.2.2.2.1.1.2.1.2.1.1.2	0.0318331503841932	.	167040001	167360000	#0000FF	1	0.125
chr2	167360001	167560000	B.2.2.2.1.1.2.1.1.1	0.0351262349066959	.	167360001	167560000	#0000FF	1	0.125
chr2	167560001	167680000	B.2.2.1.2.2.2.1.2.1	0.0515916575192097	.	167560001	167680000	#0000FF	1	0.125
chr2	167680001	167800000	B.2.1.2.2.1.2.2.1.1.1.2	0.13940724478595	.	167680001	167800000	#4848FF	1	0.25
chr2	167800001	168080000	B.2.2.1.1.1.1.1.1.1	0.12403951701427	.	167800001	168080000	#0000FF	1	0.125
chr2	168080001	168400000	B.1.2.1.1.1.1.2.1	0.396267837541164	.	168080001	168400000	#9191FF	1	0.375
chr2	168400001	168640000	B.1.2.1.1.2.1.2.1	0.383095499451153	.	168400001	168640000	#9191FF	1	0.375
chr2	168640001	168800000	B.1.1.2.2.1.2.1.1.1	0.409440175631175	.	168640001	168800000	#DADAFF	1	0.5
chr2	168800001	169000000	A.2.2.2.1.2.1.2.1.2	0.522502744237102	.	168800001	169000000	#FFDADA	1	0.625
chr2	169000001	169520000	A.1.2.2.2.1.1.2	0.783754116355653	.	169000001	169520000	#FF4848	1	0.875
chr2	169520001	169800000	A.2.1.1.2.1.2.2	0.701427003293084	.	169520001	169800000	#FF9191	1	0.75
chr2	169800001	169920000	A.2.2.1.2.1.1.2.2.2.1	0.569703622392975	.	169800001	169920000	#FFDADA	1	0.625
chr2	169920001	170120000	A.2.1.2.2.2.1.2.1.1	0.619099890230516	.	169920001	170120000	#FF9191	1	0.75
chr2	170120001	170280000	A.2.1.2.2.2.1.2.1.2	0.618002195389682	.	170120001	170280000	#FF9191	1	0.75
chr2	170280001	170760000	A.1.1.1.1.2.1.1	0.991218441273326	.	170280001	170760000	#FF0000	1	1
chr2	170760001	171120000	A.1.1.2.1.2.2.2.2.1	0.930845225027442	.	170760001	171120000	#FF0000	1	1
chr2	171120001	171280000	A.1.2.2.2.2.1.2.1.2	0.771679473106476	.	171120001	171280000	#FF4848	1	0.875
chr2	171280001	171520000	A.1.2.1.1.2.1.1.2	0.869374313940725	.	171280001	171520000	#FF4848	1	0.875
chr2	171520001	171760000	A.1.2.1.1.2.1.1.1	0.870472008781559	.	171520001	171760000	#FF4848	1	0.875
chr2	171760001	172040000	A.1.1.2.1.2.1.1.1.2	0.949506037321625	.	171760001	172040000	#FF0000	1	1
chr2	172040001	172400000	A.1.1.2.1.2.1.1.1.1	0.950603732162459	.	172040001	172400000	#FF0000	1	1
chr2	172400001	172640000	A.1.2.2.2.2.1.1.2.2	0.773874862788145	.	172400001	172640000	#FF4848	1	0.875
chr2	172640001	173080000	A.1.1.1.2.2.1.2.2	0.97145993413831	.	172640001	173080000	#FF0000	1	1
chr2	173080001	173440000	A.1.1.1.2.2.1.1.1	0.975850713501647	.	173080001	173440000	#FF0000	1	1
chr2	173440001	173600000	A.1.2.2.1.1.1.1.1.1	0.823271130625686	.	173440001	173600000	#FF4848	1	0.875
chr2	173600001	173920000	A.1.2.2.2.2.1.1.2.1	0.774972557628979	.	173600001	173920000	#FF4848	1	0.875
chr2	173920001	174200000	A.1.1.2.1.2.1.1.2.2	0.946212952799122	.	173920001	174200000	#FF0000	1	1
chr2	174200001	174640000	A.1.1.2.1.2.1.1.2.1.2	0.947310647639956	.	174200001	174640000	#FF0000	1	1
chr2	174640001	174960000	A.1.2.1.2.2.1.2.2.2.1	0.833150384193194	.	174640001	174960000	#FF4848	1	0.875
chr2	174960001	175280000	A.1.1.2.1.2.1.1.2.1.1	0.94840834248079	.	174960001	175280000	#FF0000	1	1
chr2	175280001	175480000	A.1.2.2.2.2.1.2.1.1	0.772777167947311	.	175280001	175480000	#FF4848	1	0.875
chr2	175480001	175680000	A.1.2.1.2.2.1.2.2.2.2.2	0.830954994511526	.	175480001	175680000	#FF4848	1	0.875
chr2	175680001	175840000	A.1.2.1.2.2.1.1.1.2.1	0.838638858397366	.	175680001	175840000	#FF4848	1	0.875
chr2	175840001	176000000	A.1.2.1.2.2.1.2.2.2.2.1	0.83205268935236	.	175840001	176000000	#FF4848	1	0.875
chr2	176000001	176440000	A.1.2.2.2.1.2.1.1	0.782656421514819	.	176000001	176440000	#FF4848	1	0.875
chr2	176440001	176680000	A.2.2.1.2.1.2.1.1	0.567508232711306	.	176440001	176680000	#FFDADA	1	0.625
chr2	176680001	176920000	A.2.2.1.2.1.1.1.2.2	0.575192096597146	.	176680001	176920000	#FFDADA	1	0.625
chr2	176920001	177080000	A.2.1.2.2.2.2.1.2.2	0.61251372118551	.	176920001	177080000	#FF9191	1	0.75
chr2	177080001	177320000	A.2.1.2.2.2.2.1.2.1	0.613611416026345	.	177080001	177320000	#FF9191	1	0.75
chr2	177320001	177520000	A.2.2.1.2.1.1.1.2.1.2	0.57628979143798	.	177320001	177520000	#FFDADA	1	0.625
chr2	177520001	177720000	A.2.2.1.2.1.2.1.2	0.566410537870472	.	177520001	177720000	#FFDADA	1	0.625
chr2	177720001	178040000	A.2.2.1.2.1.1.1.2.1.1	0.577387486278815	.	177720001	178040000	#FFDADA	1	0.625
chr2	178040001	178200000	A.2.1.1.2.2.2.1.1.2.1	0.687156970362239	.	178040001	178200000	#FF9191	1	0.75
chr2	178200001	178360000	A.2.1.2.2.2.2.2.1.2.1.2	0.609220636663008	.	178200001	178360000	#FF9191	1	0.75
chr2	178360001	178640000	A.2.1.2.2.1.2.2.1.1.1	0.628979143798024	.	178360001	178640000	#FF9191	1	0.75
chr2	178640001	179040000	A.2.2.2.1.1.1.2.2.2.1	0.543358946212953	.	178640001	179040000	#FFDADA	1	0.625
chr2	179040001	179360000	A.2.2.2.1.2.1.1.2.2.1	0.525795828759605	.	179040001	179360000	#FFDADA	1	0.625
chr2	179360001	179520000	B.1.2.1.1.1.2.1.2.1	0.389681668496158	.	179360001	179520000	#9191FF	1	0.375
chr2	179520001	180000000	B.2.1.2.2.1.1.2.1.1.1	0.1602634467618	.	179520001	180000000	#4848FF	1	0.25
chr2	180000001	180200000	B.1.2.2.2.1.1.2.1	0.294182217343578	.	180000001	180200000	#9191FF	1	0.375
chr2	180200001	180320000	B.1.2.2.2.1.1.2.2	0.293084522502744	.	180200001	180320000	#9191FF	1	0.375
chr2	180320001	180520000	B.2.1.2.2.1.2.1.1.1.1.1.1	0.15257958287596	.	180320001	180520000	#4848FF	1	0.25
chr2	180520001	180920000	B.2.1.2.2.1.1.2.1.1.2	0.159165751920966	.	180520001	180920000	#4848FF	1	0.25
chr2	180920001	181560000	B.2.2.1.2.2.2.1.1.2.2.1	0.0537870472008782	.	180920001	181560000	#0000FF	1	0.125
chr2	181560001	181920000	B.2.1.2.2.1.2.1.2.2.1	0.142700329308452	.	181560001	181920000	#4848FF	1	0.25
chr2	181920001	182240000	B.2.2.1.2.2.2.2.2.2.1.2.2	0.0428100987925357	.	181920001	182240000	#0000FF	1	0.125
chr2	182240001	182640000	B.2.1.2.2.1.2.1.1.1.2.1	0.149286498353458	.	182240001	182640000	#4848FF	1	0.25
chr2	182640001	182800000	B.2.1.2.2.1.2.1.1.1.2.2	0.148188803512623	.	182640001	182800000	#4848FF	1	0.25
chr2	182800001	183080000	B.2.1.2.2.1.1.2.1.2.1.1	0.158068057080132	.	182800001	183080000	#4848FF	1	0.25
chr2	183080001	183160000	B.2.1.2.2.1.1.1.1.2	0.162458836443469	.	183080001	183160000	#4848FF	1	0.25
chr2	183160001	183560000	B.2.2.1.2.2.2.1.1.2.2.2	0.0526893523600439	.	183160001	183560000	#0000FF	1	0.125
chr2	183560001	183720000	A.2.2.2.1.1.1.2.2.2.2.1	0.542261251372119	.	183560001	183720000	#FFDADA	1	0.625
chr2	183720001	184080000	A.2.1.1.2.2.2.1.2.2.2	0.682766190998902	.	183720001	184080000	#FF9191	1	0.75
chr2	184080001	184440000	B.2.1.1.1.2.2.1.1.1.2	0.234906695938529	.	184080001	184440000	#4848FF	1	0.25
chr2	184440001	184880000	B.2.2.1.2.2.2.1.1.2.1.1	0.0559824368825467	.	184440001	184880000	#0000FF	1	0.125
chr2	184880001	185000000	B.2.2.1.2.2.1.1.1.2.2.2	0.0691547749725576	.	184880001	185000000	#0000FF	1	0.125
chr2	185000001	185400000	B.2.2.2.2.1.2.2.1	0.00329308452250274	.	185000001	185400000	#0000FF	1	0.125
chr2	185400001	185560000	B.2.2.1.2.2.2.1.1.1.2.2	0.0570801317233809	.	185400001	185560000	#0000FF	1	0.125
chr2	185560001	185760000	B.2.2.1.2.2.1.2.1.2	0.0625686059275521	.	185560001	185760000	#0000FF	1	0.125
chr2	185760001	185960000	B.2.2.1.2.2.2.1.1.1.2.1	0.0581778265642151	.	185760001	185960000	#0000FF	1	0.125
chr2	185960001	186240000	B.2.2.2.1.2.1.1.2.1.1	0.026344676180022	.	185960001	186240000	#0000FF	1	0.125
chr2	186240001	186520000	B.2.2.1.2.2.2.2.2.2.1.2.1	0.0439077936333699	.	186240001	186520000	#0000FF	1	0.125
chr2	186520001	186640000	B.2.1.2.1.1.2.1.1	0.194291986827662	.	186520001	186640000	#4848FF	1	0.25
chr2	186640001	186840000	B.2.2.1.2.2.1.1.1.1	0.0724478594950604	.	186640001	186840000	#0000FF	1	0.125
chr2	186840001	187080000	B.2.2.1.2.2.2.1.1.2.1.2	0.0548847420417124	.	186840001	187080000	#0000FF	1	0.125
chr2	187080001	187360000	B.2.2.1.2.2.2.2.2.2.1.1	0.0450054884742042	.	187080001	187360000	#0000FF	1	0.125
chr2	187360001	187680000	B.1.2.1.1.1.2.1.1.1.1.1	0.394072447859495	.	187360001	187680000	#9191FF	1	0.375
chr2	187680001	188080000	B.2.2.2.1.2.2.2.2	0.0142700329308452	.	187680001	188080000	#0000FF	1	0.125
chr2	188080001	188360000	B.2.2.1.2.2.1.1.1.2.1	0.0713501646542261	.	188080001	188360000	#0000FF	1	0.125
chr2	188360001	188800000	B.1.2.2.2.2.1.2.1	0.283205268935236	.	188360001	188800000	#9191FF	1	0.375
chr2	188800001	188880000	B.1.1.2.2.1.2.1.1.2.1	0.40834248079034	.	188800001	188880000	#DADAFF	1	0.5
chr2	188880001	189160000	B.1.1.1.1.1.2.2.2.1.2	0.481888035126235	.	188880001	189160000	#DADAFF	1	0.5
chr2	189160001	189400000	A.2.2.2.1.1.1.1.2.1	0.54774972557629	.	189160001	189400000	#FFDADA	1	0.625
chr2	189400001	189640000	B.2.2.1.2.2.2.1.1.1.1.1	0.0603732162458836	.	189400001	189640000	#0000FF	1	0.125
chr2	189640001	189960000	B.2.2.2.1.1.2.1.2.1.2	0.0307354555433589	.	189640001	189960000	#0000FF	1	0.125
chr2	189960001	190320000	B.2.1.2.2.1.2.1.1.1.1.2	0.150384193194292	.	189960001	190320000	#4848FF	1	0.25
chr2	190320001	190520000	B.1.2.2.2.1.2.1.1	0.29198682766191	.	190320001	190520000	#9191FF	1	0.375
chr2	190520001	190720000	B.1.1.1.1.1.2.1.1	0.489571899012075	.	190520001	190720000	#DADAFF	1	0.5
chr2	190720001	190960000	B.1.2.1.1.1.2.1.2.2	0.388583973655324	.	190720001	190960000	#9191FF	1	0.375
chr2	190960001	191240000	B.1.1.1.1.1.2.2.1.2	0.484083424807903	.	190960001	191240000	#DADAFF	1	0.5
chr2	191240001	191440000	A.2.2.2.1.2.1.1.1.1	0.530186608122942	.	191240001	191440000	#FFDADA	1	0.625
chr2	191440001	191720000	A.2.1.2.2.1.2.2.1.1.2	0.62788144895719	.	191440001	191720000	#FF9191	1	0.75
chr2	191720001	191880000	A.2.1.1.2.2.1.1.2.2	0.695938529088913	.	191720001	191880000	#FF9191	1	0.75
chr2	191880001	192080000	A.2.2.1.2.1.2.2.2	0.562019758507135	.	191880001	192080000	#FFDADA	1	0.625
chr2	192080001	192360000	A.2.2.1.2.1.1.1.1.1	0.579582875960483	.	192080001	192360000	#FFDADA	1	0.625
chr2	192360001	192640000	B.1.1.1.1.1.2.2.2.2.1	0.480790340285401	.	192360001	192640000	#DADAFF	1	0.5
chr2	192640001	192760000	B.1.2.2.2.2.2.1.1.1.1	0.281009879253568	.	192640001	192760000	#9191FF	1	0.375
chr2	192760001	193000000	B.2.1.1.1.2.1.2.1.2	0.2403951701427	.	192760001	193000000	#4848FF	1	0.25
chr2	193000001	193240000	B.2.2.1.2.2.1.1.1.2.2.1	0.0702524698133919	.	193000001	193240000	#0000FF	1	0.125
chr2	193240001	193440000	B.2.2.2.1.2.1.1.2.2.1.2	0.0230515916575192	.	193240001	193440000	#0000FF	1	0.125
chr2	193440001	193640000	B.2.2.1.2.2.2.1.1.1.1.2	0.0592755214050494	.	193440001	193640000	#0000FF	1	0.125
chr2	193640001	193800000	B.2.2.1.2.2.1.1.2.2	0.0647639956092206	.	193640001	193800000	#0000FF	1	0.125
chr2	193800001	193920000	B.2.2.1.2.2.1.2.2	0.0614709110867179	.	193800001	193920000	#0000FF	1	0.125
chr2	193920001	194000000	B.2.2.2.1.2.1.1.2.2.2	0.021953896816685	.	193920001	194000000	#0000FF	1	0.125
chr2	194000001	194200000	B.2.2.1.2.2.2.2.1.1.1	0.0493962678375412	.	194000001	194200000	#0000FF	1	0.125
chr2	194200001	194480000	B.2.2.2.1.2.1.1.2.1.2	0.0252469813391877	.	194200001	194480000	#0000FF	1	0.125
chr2	194480001	194720000	B.2.1.2.2.1.2.1.1.2	0.147091108671789	.	194480001	194720000	#4848FF	1	0.25
chr2	194720001	195120000	B.2.2.2.1.2.1.2.2.1	0.0197585071350165	.	194720001	195120000	#0000FF	1	0.125
chr2	195120001	195240000	B.2.2.1.2.2.1.1.2.1.1	0.0680570801317234	.	195120001	195240000	#0000FF	1	0.125
chr2	195240001	195440000	B.2.2.2.1.2.2.2.1.2	0.0153677277716795	.	195240001	195440000	#0000FF	1	0.125
chr2	195440001	195600000	B.2.2.2.1.2.1.1.2.2.1.1	0.0241492864983535	.	195440001	195600000	#0000FF	1	0.125
chr2	195600001	195760000	B.2.2.1.2.2.1.2.1.1	0.0636663007683864	.	195600001	195760000	#0000FF	1	0.125
chr2	195760001	196040000	B.2.2.1.2.2.1.1.2.1.2.1	0.0669593852908891	.	195760001	196040000	#0000FF	1	0.125
chr2	196040001	196240000	B.2.1.2.1.2.2.1.2	0.173435784851811	.	196040001	196240000	#4848FF	1	0.25
chr2	196240001	196360000	B.1.2.2.2.1.1.1.2	0.295279912184413	.	196240001	196360000	#9191FF	1	0.375
chr2	196360001	196760000	B.1.1.2.2.1.2.1.2	0.406147091108672	.	196360001	196760000	#DADAFF	1	0.5
chr2	196760001	196960000	B.2.1.2.1.2.2.1.1.1.1	0.178924259055982	.	196760001	196960000	#4848FF	1	0.25
chr2	196960001	197360000	B.1.2.2.2.1.2.1.2	0.290889132821076	.	196960001	197360000	#9191FF	1	0.375
chr2	197360001	197560000	B.1.1.2.2.1.1.1.2.1	0.413830954994512	.	197360001	197560000	#DADAFF	1	0.5
chr2	197560001	197680000	A.2.2.2.1.2.1.1.2.1.1	0.527991218441273	.	197560001	197680000	#FFDADA	1	0.625
chr2	197680001	197880000	A.2.2.2.1.1.1.1.1	0.548847420417124	.	197680001	197880000	#FFDADA	1	0.625
chr2	197880001	198240000	A.2.2.2.1.2.1.1.2.2.2	0.524698133918771	.	197880001	198240000	#FFDADA	1	0.625
chr2	198240001	198560000	A.1.2.1.2.1.1.2.2	0.846322722283205	.	198240001	198560000	#FF4848	1	0.875
chr2	198560001	198960000	B.1.1.2.2.1.2.1.1.2.2	0.407244785949506	.	198560001	198960000	#DADAFF	1	0.5
chr2	198960001	199160000	B.1.2.2.2.1.2.2.1	0.289791437980241	.	198960001	199160000	#9191FF	1	0.375
chr2	199160001	199280000	B.2.1.2.2.1.2.2.1.1.2	0.138309549945115	.	199160001	199280000	#4848FF	1	0.25
chr2	199280001	199560000	B.2.2.1.2.2.2.2.2.2.2	0.0417124039517014	.	199280001	199560000	#0000FF	1	0.125
chr2	199560001	199920000	B.2.2.1.2.2.2.2.2.1	0.0461031833150384	.	199560001	199920000	#0000FF	1	0.125
chr2	199920001	200240000	B.2.2.1.2.2.1.1.2.1.2.2	0.0658616904500549	.	199920001	200240000	#0000FF	1	0.125
chr2	200240001	200800000	B.1.1.1.1.1.2.2.1.1	0.485181119648738	.	200240001	200800000	#DADAFF	1	0.5
chr2	200800001	201040000	A.2.1.1.2.2.2.1.2.1	0.684961580680571	.	200800001	201040000	#FF9191	1	0.75
chr2	201040001	201360000	A.1.2.2.2.1.1.1.2.2	0.784851811196487	.	201040001	201360000	#FF4848	1	0.875
chr2	201360001	201640000	A.1.2.2.2.1.2.1.2	0.781558726673985	.	201360001	201640000	#FF4848	1	0.875
chr2	201640001	201840000	A.1.1.2.1.2.1.2.1.2.1	0.942919868276619	.	201640001	201840000	#FF0000	1	1
chr2	201840001	202080000	A.1.2.1.2.1.1.1.1.2	0.852908891328211	.	201840001	202080000	#FF4848	1	0.875
chr2	202080001	202240000	A.2.1.2.2.2.1.1.1.1.1.1	0.624588364434687	.	202080001	202240000	#FF9191	1	0.75
chr2	202240001	202520000	A.1.2.2.2.2.2.1.1.1.1.1	0.768386388583974	.	202240001	202520000	#FF4848	1	0.875
chr2	202520001	202720000	A.1.1.2.1.2.1.2.1.1.1	0.945115257958288	.	202520001	202720000	#FF0000	1	1
chr2	202720001	202920000	A.1.1.1.2.1.2.1.2	0.981339187705818	.	202720001	202920000	#FF0000	1	1
chr2	202920001	203080000	A.1.2.1.1.2.2.2.1	0.858397365532382	.	202920001	203080000	#FF4848	1	0.875
chr2	203080001	203360000	A.1.1.1.2.1.1.1.1.1	0.986827661909989	.	203080001	203360000	#FF0000	1	1
chr2	203360001	203640000	A.1.1.2.1.2.1.2.1.1.2	0.944017563117453	.	203360001	203640000	#FF0000	1	1
chr2	203640001	203800000	A.2.1.2.2.2.1.1.1.1.2	0.622392974753019	.	203640001	203800000	#FF9191	1	0.75
chr2	203800001	203920000	A.2.1.1.2.2.1.1.2.1	0.697036223929748	.	203800001	203920000	#FF9191	1	0.75
chr2	203920001	204080000	A.2.1.2.2.2.2.1.1.2	0.614709110867179	.	203920001	204080000	#FF9191	1	0.75
chr2	204080001	204360000	A.1.2.1.2.1.1.2.1.2	0.847420417124039	.	204080001	204360000	#FF4848	1	0.875
chr2	204360001	204520000	A.2.1.2.2.2.2.2.2	0.605927552140505	.	204360001	204520000	#FF9191	1	0.75
chr2	204520001	204760000	A.2.1.2.2.2.1.1.1.1.1.2	0.623490669593853	.	204520001	204760000	#FF9191	1	0.75
chr2	204760001	205240000	A.2.2.1.2.1.1.1.1.2	0.578485181119649	.	204760001	205240000	#FFDADA	1	0.625
chr2	205240001	205680000	B.1.2.1.1.1.1.1	0.397365532381998	.	205240001	205680000	#9191FF	1	0.375
chr2	205680001	206000000	B.1.1.2.2.1.1.2.1	0.411635565312843	.	205680001	206000000	#DADAFF	1	0.5
chr2	206000001	206280000	A.2.2.2.1.1.1.1.2.2	0.546652030735456	.	206000001	206280000	#FFDADA	1	0.625
chr2	206280001	206360000	B.1.1.1.1.2.1.2.1.2	0.472008781558727	.	206280001	206360000	#DADAFF	1	0.5
chr2	206360001	206560000	A.2.2.2.1.1.2.1.1.2	0.538968166849616	.	206360001	206560000	#FFDADA	1	0.625
chr2	206560001	206840000	A.2.1.1.2.2.1.1.1.1	0.70032930845225	.	206560001	206840000	#FF9191	1	0.75
chr2	206840001	207080000	A.1.1.2.1.2.1.2.2.2.1	0.939626783754116	.	206840001	207080000	#FF0000	1	1
chr2	207080001	207480000	A.1.2.1.2.1.1.2.1.1.2.1	0.849615806805708	.	207080001	207480000	#FF4848	1	0.875
chr2	207480001	207880000	A.1.2.1.2.1.1.2.1.1.2.2	0.848518111964874	.	207480001	207880000	#FF4848	1	0.875
chr2	207880001	208160000	A.1.2.1.2.2.1.2.2.1	0.834248079034029	.	207880001	208160000	#FF4848	1	0.875
chr2	208160001	208360000	A.1.2.2.2.2.2.1.2.1.2	0.761800219538968	.	208160001	208360000	#FF4848	1	0.875
chr2	208360001	208680000	A.1.1.2.1.2.1.2.1.2.2	0.941822173435785	.	208360001	208680000	#FF0000	1	1
chr2	208680001	208960000	A.1.1.2.1.1.2.2.2	0.951701427003293	.	208680001	208960000	#FF0000	1	1
chr2	208960001	209240000	A.1.2.2.2.1.1.1.2.1	0.785949506037322	.	208960001	209240000	#FF4848	1	0.875
chr2	209240001	209600000	B.1.2.1.1.2.1.1.2	0.384193194291987	.	209240001	209600000	#9191FF	1	0.375
chr2	209600001	209760000	B.2.1.2.1.1.1.1.1	0.203073545554336	.	209600001	209760000	#4848FF	1	0.25
chr2	209760001	209920000	B.2.1.2.1.1.2.1.2	0.193194291986828	.	209760001	209920000	#4848FF	1	0.25
chr2	209920001	210200000	B.1.2.1.1.2.1.1.1.2	0.385290889132821	.	209920001	210200000	#9191FF	1	0.375
chr2	210200001	210480000	B.1.2.2.2.2.2.2.2.2.1	0.273326015367728	.	210200001	210480000	#9191FF	1	0.375
chr2	210480001	210880000	B.2.1.2.1.1.1.2.2.1.1	0.197585071350165	.	210480001	210880000	#4848FF	1	0.25
chr2	210880001	211080000	B.1.2.1.1.1.2.1.1.2	0.390779363336992	.	210880001	211080000	#9191FF	1	0.375
chr2	211080001	211440000	B.2.2.1.2.1.1.2.2.2.1	0.0856201975850713	.	211080001	211440000	#0000FF	1	0.125
chr2	211440001	211600000	B.2.2.1.2.1.1.2.1.1.2	0.0889132821075741	.	211440001	211600000	#0000FF	1	0.125
chr2	211600001	211880000	B.2.2.2.1.2.1.1.1	0.0274423710208562	.	211600001	211880000	#0000FF	1	0.125
chr2	211880001	212080000	B.2.2.1.2.1.2.2.1.1.1	0.0801317233809001	.	211880001	212080000	#0000FF	1	0.125
chr2	212080001	212280000	B.2.1.2.1.2.2.1.1.1.2.1	0.177826564215148	.	212080001	212280000	#4848FF	1	0.25
chr2	212280001	212560000	B.2.2.1.2.1.2.2.1.2	0.0768386388583974	.	212280001	212560000	#0000FF	1	0.125
chr2	212560001	212720000	B.2.2.1.2.1.1.1.2.2.1	0.0922063666300768	.	212560001	212720000	#0000FF	1	0.125
chr2	212720001	212840000	B.2.1.2.1.2.2.1.1.1.2.2	0.176728869374314	.	212720001	212840000	#4848FF	1	0.25
chr2	212840001	213000000	B.2.1.2.1.1.2.2.2.2	0.189901207464325	.	212840001	213000000	#4848FF	1	0.25
chr2	213000001	213080000	B.2.1.2.1.1.2.2.1	0.192096597145993	.	213000001	213080000	#4848FF	1	0.25
chr2	213080001	213240000	B.2.2.1.2.2.2.2.1.2	0.0472008781558727	.	213080001	213240000	#0000FF	1	0.125
chr2	213240001	213440000	B.2.2.2.1.2.2.1	0.017563117453348	.	213240001	213440000	#0000FF	1	0.125
chr2	213440001	213760000	B.2.2.1.2.1.2.2.1.1.2.1	0.0790340285400659	.	213440001	213760000	#0000FF	1	0.125
chr2	213760001	214040000	B.2.1.2.1.2.2.1.1.2.1	0.17563117453348	.	213760001	214040000	#4848FF	1	0.25
chr2	214040001	214360000	B.2.1.2.1.1.1.2.2.1.2	0.19648737650933	.	214040001	214360000	#4848FF	1	0.25
chr2	214360001	214640000	B.2.2.2.1.1.1.2.1.1	0.0384193194291987	.	214360001	214640000	#0000FF	1	0.125
chr2	214640001	214920000	B.2.2.2.1.2.2.2.1.1	0.0164654226125137	.	214640001	214920000	#0000FF	1	0.125
chr2	214920001	215360000	B.2.2.1.2.2.2.2.1.1.2	0.0482985729967069	.	214920001	215360000	#0000FF	1	0.125
chr2	215360001	215560000	B.2.1.2.1.1.1.1.2	0.201975850713502	.	215360001	215560000	#4848FF	1	0.25
chr2	215560001	215760000	B.2.1.2.1.1.2.2.2.1	0.190998902305159	.	215560001	215760000	#4848FF	1	0.25
chr2	215760001	216160000	B.2.2.1.2.1.1.1.2.2.2	0.0911086717892426	.	215760001	216160000	#0000FF	1	0.125
chr2	216160001	216360000	B.1.1.1.1.2.1.2.1.1.1	0.474204171240395	.	216160001	216360000	#DADAFF	1	0.5
chr2	216360001	216440000	B.1.2.1.1.1.2.2	0.38748627881449	.	216360001	216440000	#9191FF	1	0.375
chr2	216440001	216840000	A.2.2.2.1.2.1.1.2.1.2	0.526893523600439	.	216440001	216840000	#FFDADA	1	0.625
chr2	216840001	217280000	A.1.1.1.2.1.1.1.2	0.984632272228321	.	216840001	217280000	#FF0000	1	1
chr2	217280001	217520000	A.1.1.1.2.1.2.2.2.1	0.978046103183315	.	217280001	217520000	#FF0000	1	1
chr2	217520001	217760000	A.1.2.1.2.1.1.1.1.1	0.854006586169045	.	217520001	217760000	#FF4848	1	0.875
chr2	217760001	217920000	A.2.2.1.2.2.1.2.2	0.557628979143798	.	217760001	217920000	#FFDADA	1	0.625
chr2	217920001	218080000	A.2.2.1.2.2.1.2.1	0.558726673984632	.	217920001	218080000	#FFDADA	1	0.625
chr2	218080001	218320000	A.2.1.2.2.2.2.1.1.1	0.615806805708013	.	218080001	218320000	#FF9191	1	0.75
chr2	218320001	218400000	A.2.2.1.2.2.2.1.2.2	0.552140504939627	.	218320001	218400000	#FFDADA	1	0.625
chr2	218400001	218640000	A.2.1.1.2.2.1.2.2.2	0.691547749725576	.	218400001	218640000	#FF9191	1	0.75
chr2	218640001	219040000	A.1.1.1.2.1.2.2.2.2	0.976948408342481	.	218640001	219040000	#FF0000	1	1
chr2	219040001	219520000	A.1.1.1.1.1.1.2	0.995609220636663	.	219040001	219520000	#FF0000	1	1
chr2	219520001	219680000	A.1.1.2.2.2.1.1.2.2	0.901207464324918	.	219520001	219680000	#FF0000	1	1
chr2	219680001	219840000	A.1.1.2.2.2.1.2.2.2	0.897914379802415	.	219680001	219840000	#FF0000	1	1
chr2	219840001	220040000	A.1.2.1.1.2.2.2.2.1.2	0.856201975850713	.	219840001	220040000	#FF4848	1	0.875
chr2	220040001	220200000	A.1.2.2.2.2.1.2.2.2	0.769484083424808	.	220040001	220200000	#FF4848	1	0.875
chr2	220200001	220560000	A.1.1.1.2.1.2.1.1	0.982436882546652	.	220200001	220560000	#FF0000	1	1
chr2	220560001	220840000	A.2.1.1.2.2.2.2.1.1.1	0.681668496158068	.	220560001	220840000	#FF9191	1	0.75
chr2	220840001	221080000	A.2.2.2.1.2.2.1.2.2.2	0.512623490669594	.	220840001	221080000	#FFDADA	1	0.625
chr2	221080001	221280000	A.2.2.2.1.2.2.1.2.1.2	0.514818880351262	.	221080001	221280000	#FFDADA	1	0.625
chr2	221280001	221520000	B.1.1.1.1.2.2.1.1.1	0.468715697036224	.	221280001	221520000	#DADAFF	1	0.5
chr2	221520001	221600000	B.1.1.2.2.2.1.1	0.402854006586169	.	221520001	221600000	#DADAFF	1	0.5
chr2	221600001	221880000	B.1.1.1.2.2.2.2.2	0.448957189901207	.	221600001	221880000	#DADAFF	1	0.5
chr2	221880001	222040000	A.2.2.2.1.2.2.1.2.1.1	0.515916575192097	.	221880001	222040000	#FFDADA	1	0.625
chr2	222040001	222160000	B.1.1.1.1.2.1.2.1.1.2	0.473106476399561	.	222040001	222160000	#DADAFF	1	0.5
chr2	222160001	222480000	B.1.1.1.1.2.1.1.1	0.478594950603732	.	222160001	222480000	#DADAFF	1	0.5
chr2	222480001	222920000	B.1.1.1.2.2.1.1.1	0.45993413830955	.	222480001	222920000	#DADAFF	1	0.5
chr2	222920001	223080000	A.2.2.2.1.2.2.1.2.2.1	0.513721185510428	.	222920001	223080000	#FFDADA	1	0.625
chr2	223080001	223200000	A.2.2.1.2.2.2.1.2.1	0.553238199780461	.	223080001	223200000	#FFDADA	1	0.625
chr2	223200001	223520000	A.2.1.1.2.2.2.2.1.1.2	0.680570801317234	.	223200001	223520000	#FF9191	1	0.75
chr2	223520001	223840000	A.2.1.1.2.2.1.1.1.2.1	0.699231613611416	.	223520001	223840000	#FF9191	1	0.75
chr2	223840001	224160000	A.2.2.2.1.1.2.1.1.1	0.54006586169045	.	223840001	224160000	#FFDADA	1	0.625
chr2	224160001	224320000	B.1.1.2.2.2.1.2	0.401756311745335	.	224160001	224320000	#DADAFF	1	0.5
chr2	224320001	224480000	B.1.1.1.1.2.2.2.1	0.465422612513721	.	224320001	224480000	#DADAFF	1	0.5
chr2	224480001	224840000	A.2.1.1.2.2.2.1.2.2.1	0.683863885839737	.	224480001	224840000	#FF9191	1	0.75
chr2	224840001	225000000	A.2.2.2.1.2.2.1.1.1.1	0.519209659714599	.	224840001	225000000	#FFDADA	1	0.625
chr2	225000001	225200000	B.1.1.1.1.2.1.2.2.2	0.469813391877058	.	225000001	225200000	#DADAFF	1	0.5
chr2	225200001	225280000	B.1.1.1.1.2.2.2.2	0.464324917672887	.	225200001	225280000	#DADAFF	1	0.5
chr2	225280001	225480000	A.2.2.2.1.2.2.1.1.2	0.517014270032931	.	225280001	225480000	#FFDADA	1	0.625
chr2	225480001	225640000	B.1.2.1.1.2.1.1.1.1	0.386388583973655	.	225480001	225640000	#9191FF	1	0.375
chr2	225640001	225960000	B.2.1.2.1.2.2.1.1.2.2	0.174533479692645	.	225640001	225960000	#4848FF	1	0.25
chr2	225960001	226200000	B.2.2.1.2.1.1.2.1.1.1	0.0900109769484083	.	225960001	226200000	#0000FF	1	0.125
chr2	226200001	226480000	B.2.1.2.1.2.2.2.2.2.1	0.166849615806806	.	226200001	226480000	#4848FF	1	0.25
chr2	226480001	226840000	B.2.2.1.2.1.2.2.1.1.2.2	0.0779363336992316	.	226480001	226840000	#0000FF	1	0.125
chr2	226840001	226960000	B.2.1.2.1.2.2.2.2.1.1.1	0.170142700329308	.	226840001	226960000	#4848FF	1	0.25
chr2	226960001	227040000	B.1.2.2.2.2.2.1.1.1.2	0.279912184412733	.	226960001	227040000	#9191FF	1	0.375
chr2	227040001	227240000	B.2.1.2.1.1.1.2.1.1.1	0.200878155872667	.	227040001	227240000	#4848FF	1	0.25
chr2	227240001	227360000	B.2.1.2.1.2.2.2.2.1.2	0.16794731064764	.	227240001	227360000	#4848FF	1	0.25
chr2	227360001	227680000	B.2.1.2.1.1.1.2.1.1.2	0.199780461031833	.	227360001	227680000	#4848FF	1	0.25
chr2	227680001	228000000	B.1.2.2.2.2.1.1.1.2	0.286498353457739	.	227680001	228000000	#9191FF	1	0.375
chr2	228000001	228280000	B.1.1.1.1.2.1.2.2.1	0.470911086717892	.	228000001	228280000	#DADAFF	1	0.5
chr2	228280001	228480000	B.1.1.1.1.2.1.1.2.2	0.475301866081229	.	228280001	228480000	#DADAFF	1	0.5
chr2	228480001	228720000	B.1.1.2.2.1.1.2.2	0.410537870472009	.	228480001	228720000	#DADAFF	1	0.5
chr2	228720001	228960000	B.2.1.2.1.1.1.2.2.2	0.195389681668496	.	228720001	228960000	#4848FF	1	0.25
chr2	228960001	229320000	B.2.2.1.2.1.1.2.2.2.2	0.0845225027442371	.	228960001	229320000	#0000FF	1	0.125
chr2	229320001	229480000	B.2.1.2.1.2.2.2.2.1.1.2	0.169045005488474	.	229320001	229480000	#4848FF	1	0.25
chr2	229480001	229640000	B.2.2.1.2.1.1.2.1.2	0.0878155872667399	.	229480001	229640000	#0000FF	1	0.125
chr2	229640001	229920000	B.2.2.2.2.1.2.2.2	0.0021953896816685	.	229640001	229920000	#0000FF	1	0.125
chr2	229920001	230240000	B.2.2.1.2.1.2.1.1.1	0.0834248079034029	.	229920001	230240000	#0000FF	1	0.125
chr2	230240001	230600000	B.1.2.2.2.1.1.1.1	0.296377607025247	.	230240001	230600000	#9191FF	1	0.375
chr2	230600001	230840000	A.2.1.2.2.1.1.1.2.1	0.636663007683864	.	230600001	230840000	#FF9191	1	0.75
chr2	230840001	231160000	B.1.1.1.1.2.1.1.2.1.1	0.477497255762898	.	230840001	231160000	#DADAFF	1	0.5
chr2	231160001	231480000	B.1.1.1.1.2.1.1.2.1.2	0.476399560922064	.	231160001	231480000	#DADAFF	1	0.5
chr2	231480001	231680000	A.2.1.1.2.2.1.1.1.2.2	0.698133918770582	.	231480001	231680000	#FF9191	1	0.75
chr2	231680001	231920000	A.1.1.2.1.2.1.2.2.2.2	0.938529088913282	.	231680001	231920000	#FF0000	1	1
chr2	231920001	232360000	A.1.1.1.1.2.2.1	0.989023051591657	.	231920001	232360000	#FF0000	1	1
chr2	232360001	232680000	A.1.1.1.1.2.2.2	0.987925356750823	.	232360001	232680000	#FF0000	1	1
chr2	232680001	232800000	A.2.1.1.1.2.2.2.1.1	0.712403951701427	.	232680001	232800000	#FF9191	1	0.75
chr2	232800001	232960000	A.1.2.1.2.1.1.1.2	0.851811196487376	.	232800001	232960000	#FF4848	1	0.875
chr2	232960001	233240000	A.1.2.1.1.2.2.2.2.1.1	0.857299670691548	.	232960001	233240000	#FF4848	1	0.875
chr2	233240001	233720000	A.1.1.1.1.1.1.1.1.1	1	.	233240001	233720000	#FF0000	1	1
chr2	233720001	233920000	A.1.2.2.2.2.2.1.2.1.1	0.762897914379802	.	233720001	233920000	#FF4848	1	0.875
chr2	233920001	234120000	A.1.2.2.2.2.1.1.1.2.2.1	0.777167947310648	.	233920001	234120000	#FF4848	1	0.875
chr2	234120001	234400000	A.1.2.1.1.2.2.2.2.2	0.855104281009879	.	234120001	234400000	#FF4848	1	0.875
chr2	234400001	234560000	A.2.2.1.2.2.2.1.1.1.1	0.556531284302964	.	234400001	234560000	#FFDADA	1	0.625
chr2	234560001	234800000	A.2.1.2.2.2.1.1.2	0.62019758507135	.	234560001	234800000	#FF9191	1	0.75
chr2	234800001	235400000	A.2.1.1.1.2.1.1.1	0.722283205268935	.	234800001	235400000	#FF9191	1	0.75
chr2	235400001	235520000	A.2.1.1.1.2.2.2.2.2.1	0.709110867178924	.	235400001	235520000	#FF9191	1	0.75
chr2	235520001	236040000	A.1.2.1.1.2.1.2.1.2.2	0.863885839736553	.	235520001	236040000	#FF4848	1	0.875
chr2	236040001	236680000	A.1.2.1.1.2.1.2.1.1.1	0.86827661909989	.	236040001	236680000	#FF4848	1	0.875
chr2	236680001	236920000	A.1.2.2.2.2.2.1.2.2.1	0.760702524698134	.	236680001	236920000	#FF4848	1	0.875
chr2	236920001	237160000	A.1.2.1.1.2.1.2.2	0.862788144895719	.	236920001	237160000	#FF4848	1	0.875
chr2	237160001	237400000	A.2.1.1.1.2.2.1.2.2.2	0.713501646542261	.	237160001	237400000	#FF9191	1	0.75
chr2	237400001	237520000	A.2.2.2.2.2.1.1	0.50384193194292	.	237400001	237520000	#FFDADA	1	0.625
chr2	237520001	237720000	A.2.2.1.1.1.1.2.1	0.602634467618002	.	237520001	237720000	#FFDADA	1	0.625
chr2	237720001	237840000	A.2.1.2.2.2.2.2.1.2.2.2	0.607025246981339	.	237720001	237840000	#FF9191	1	0.75
chr2	237840001	238000000	A.2.2.1.1.1.2.1.2	0.599341383095499	.	237840001	238000000	#FFDADA	1	0.625
chr2	238000001	238320000	A.1.2.2.2.2.2.1.1.1.1.2	0.767288693743139	.	238000001	238320000	#FF4848	1	0.875
chr2	238320001	238480000	A.2.1.1.1.2.1.2.2	0.718990120746433	.	238320001	238480000	#FF9191	1	0.75
chr2	238480001	238680000	A.1.2.2.2.2.1.2.2.1	0.770581778265642	.	238480001	238680000	#FF4848	1	0.875
chr2	238680001	239160000	A.1.1.1.2.2.2.2.2.1	0.964873765093304	.	238680001	239160000	#FF0000	1	1
chr2	239160001	239600000	A.1.2.1.1.2.1.2.1.1.2.1	0.867178924259056	.	239160001	239600000	#FF4848	1	0.875
chr2	239600001	239800000	A.2.1.2.1.2.1.1.2.2	0.654226125137212	.	239600001	239800000	#FF9191	1	0.75
chr2	239800001	239920000	A.2.2.1.1.1.1.2.2	0.601536772777168	.	239800001	239920000	#FFDADA	1	0.625
chr2	239920001	240000000	A.2.2.2.2.2.1.2	0.502744237102086	.	239920001	240000000	#FFDADA	1	0.625
chr2	240000001	240640000	A.1.2.1.1.2.2.1.1.1	0.861690450054885	.	240000001	240640000	#FF4848	1	0.875
chr2	240640001	240920000	A.2.1.1.1.2.1.2.1	0.720087815587267	.	240640001	240920000	#FF9191	1	0.75
chr2	240920001	241080000	A.2.1.2.1.2.2.2.2.1.1	0.643249176728869	.	240920001	241080000	#FF9191	1	0.75
chr2	241080001	241600000	A.1.2.1.1.2.2.1.1.2	0.860592755214051	.	241080001	241600000	#FF4848	1	0.875
chr2	241600001	241720000	A.2.2.1.1.1.1.1.2	0.603732162458836	.	241600001	241720000	#FFDADA	1	0.625
chr2	241720001	241880000	A.2.1.1.1.2.2.2.1.2	0.711306256860593	.	241720001	241880000	#FF9191	1	0.75
chr2	241880001	242160000	A.2.1.1.1.1.1.1.1.1	0.750823271130626	.	241880001	242160000	#FF9191	1	0.75
chr2	242160001	242480000	A.1.1.2.2.1.1.1.1.2	0.926454445664105	.	242160001	242480000	#FF0000	1	1
chr2	242480001	242640000	A.1.2.2.2.2.1.1.1.1	0.779363336992316	.	242480001	242640000	#FF4848	1	0.875
chr2	242640001	242840000	A.1.1.2.2.2.1.2.2.1	0.899012074643249	.	242640001	242840000	#FF0000	1	1
chr2	242840001	243080000	A.1.2.2.2.2.2.1.1.2.1	0.765093304061471	.	242840001	243080000	#FF4848	1	0.875
chr3	80001	360000	B.2.2.1.1.1.2.1.2.2	0.0916230366492147	.	80001	360000	#0000FF	1	0.125
chr3	360001	600000	B.2.2.2.1.1.2.2.1.1.1	0.024869109947644	.	360001	600000	#0000FF	1	0.125
chr3	680001	760000	B.2.1.2.2.1.2.1.1.2	0.138743455497382	.	680001	760000	#4848FF	1	0.25
chr3	760001	840000	B.2.1.2.2.1.1.2.2.2	0.141361256544503	.	760001	840000	#4848FF	1	0.25
chr3	840001	1160000	B.2.2.1.1.1.1.2.2.2.1	0.103403141361257	.	840001	1160000	#0000FF	1	0.125
chr3	1160001	1480000	B.2.2.1.2.1.2.2.2.2	0.0484293193717278	.	1160001	1480000	#0000FF	1	0.125
chr3	1480001	1640000	B.2.2.1.2.1.2.2.2.1	0.049738219895288	.	1480001	1640000	#0000FF	1	0.125
chr3	1640001	1880000	B.2.2.2.1.1.2.2.1.2.1	0.0209424083769634	.	1640001	1880000	#0000FF	1	0.125
chr3	1880001	2320000	B.2.2.2.1.1.2.2.2.2	0.0170157068062827	.	1880001	2320000	#0000FF	1	0.125
chr3	2320001	2600000	B.2.2.1.1.1.2.2.1.2.2.1	0.087696335078534	.	2320001	2600000	#0000FF	1	0.125
chr3	2600001	2720000	B.2.1.1.1.1.2.1.2.1.1	0.24738219895288	.	2600001	2720000	#4848FF	1	0.25
chr3	2720001	3200000	B.1.2.2.1.2.1.1.2.1	0.335078534031414	.	2720001	3200000	#9191FF	1	0.375
chr3	3200001	3640000	B.2.2.1.1.1.2.2.1.1	0.0903141361256544	.	3200001	3640000	#0000FF	1	0.125
chr3	3640001	4040000	B.2.1.2.2.1.1.1.1.1.2	0.154450261780105	.	3640001	4040000	#4848FF	1	0.25
chr3	4040001	4360000	B.1.2.1.2.1.2.2.2.2.1	0.369109947643979	.	4040001	4360000	#9191FF	1	0.375
chr3	4360001	4640000	A.2.2.2.2.2.1.2.1.2	0.553664921465969	.	4360001	4640000	#FFDADA	1	0.625
chr3	4640001	5280000	A.2.1.1.2.1.2.1.2	0.696335078534031	.	4640001	5280000	#FF9191	1	0.75
chr3	5280001	5480000	B.1.2.2.1.2.2.1.1.1.2	0.324607329842932	.	5280001	5480000	#9191FF	1	0.375
chr3	5480001	5760000	B.2.2.1.1.1.2.2.2.2.2	0.0824607329842932	.	5480001	5760000	#0000FF	1	0.125
chr3	5760001	5920000	B.2.2.1.1.1.2.2.2.2.1	0.0837696335078534	.	5760001	5920000	#0000FF	1	0.125
chr3	5920001	6200000	B.2.2.1.1.2.2.1.2.1.2	0.0732984293193717	.	5920001	6200000	#0000FF	1	0.125
chr3	6200001	6520000	B.2.2.1.1.2.1.2	0.0772251308900524	.	6200001	6520000	#0000FF	1	0.125
chr3	6520001	6720000	B.2.2.1.1.1.2.2.2.1	0.0850785340314136	.	6520001	6720000	#0000FF	1	0.125
chr3	6720001	6800000	B.2.1.1.1.1.2.1.2.2.2	0.242146596858639	.	6720001	6800000	#4848FF	1	0.25
chr3	6800001	7000000	B.2.2.1.1.2.1.1.1.1	0.081151832460733	.	6800001	7000000	#0000FF	1	0.125
chr3	7000001	7360000	B.2.2.2.1.1.2.2.1.1.2.2	0.0222513089005236	.	7000001	7360000	#0000FF	1	0.125
chr3	7360001	7640000	B.2.2.1.1.1.2.1.2.1.2	0.0929319371727749	.	7360001	7640000	#0000FF	1	0.125
chr3	7640001	7840000	B.2.1.2.2.1.1.1.2.2	0.150523560209424	.	7640001	7840000	#4848FF	1	0.25
chr3	7840001	8040000	B.2.1.2.2.1.1.2.2.1	0.142670157068063	.	7840001	8040000	#4848FF	1	0.25
chr3	8040001	8160000	B.2.1.1.1.1.2.1.2.1.2	0.246073298429319	.	8040001	8160000	#4848FF	1	0.25
chr3	8160001	8480000	B.1.2.2.1.2.2.1.1.1.1	0.325916230366492	.	8160001	8480000	#9191FF	1	0.375
chr3	8480001	8720000	A.2.2.1.1.1.1.1.1	0.636125654450262	.	8480001	8720000	#FFDADA	1	0.625
chr3	8720001	8960000	A.1.2.1.2.2.1.2.2.2.2	0.849476439790576	.	8720001	8960000	#FF4848	1	0.875
chr3	8960001	9440000	A.1.1.1.1.2.1.2	0.99738219895288	.	8960001	9440000	#FF0000	1	1
chr3	9440001	9720000	A.1.1.1.2.1.1.2.1.2	0.988219895287958	.	9440001	9720000	#FF0000	1	1
chr3	9720001	10000000	A.1.1.1.2.2.1.1	0.976439790575916	.	9720001	10000000	#FF0000	1	1
chr3	10000001	10160000	A.1.1.2.1.2.2.2.1	0.930628272251309	.	10000001	10160000	#FF0000	1	1
chr3	10160001	10360000	A.1.1.2.1.1.1.2.2.2.2.2	0.954188481675393	.	10160001	10360000	#FF0000	1	1
chr3	10360001	10680000	A.1.1.2.1.2.1.2.1.1	0.941099476439791	.	10360001	10680000	#FF0000	1	1
chr3	10680001	10840000	A.2.1.1.1.2.2.2.1.2	0.714659685863874	.	10680001	10840000	#FF9191	1	0.75
chr3	10840001	11200000	A.1.2.1.1.2.2.1	0.879581151832461	.	10840001	11200000	#FF4848	1	0.875
chr3	11200001	11440000	A.1.2.2.2.2.1.1.1.1	0.791884816753927	.	11200001	11440000	#FF4848	1	0.875
chr3	11440001	11920000	A.1.1.2.2.1.1.2.2	0.924083769633508	.	11440001	11920000	#FF0000	1	1
chr3	11920001	12000000	A.2.2.1.2.1.1.1.2	0.611256544502618	.	11920001	12000000	#FFDADA	1	0.625
chr3	12000001	12120000	A.2.1.2.2.2.2.2.1.2.1	0.645287958115183	.	12000001	12120000	#FF9191	1	0.75
chr3	12120001	12280000	A.2.1.2.2.2.1.1.1.2	0.666230366492147	.	12120001	12280000	#FF9191	1	0.75
chr3	12280001	12520000	A.2.1.1.1.1.1.2.2.2	0.755235602094241	.	12280001	12520000	#FF9191	1	0.75
chr3	12520001	12880000	A.1.1.1.2.1.1.2.1.1.1	0.990837696335079	.	12520001	12880000	#FF0000	1	1
chr3	12880001	13200000	A.1.1.2.1.1.1.2.2.2.1	0.956806282722513	.	12880001	13200000	#FF0000	1	1
chr3	13200001	13280000	A.1.2.2.1.2.2.1	0.816753926701571	.	13200001	13280000	#FF4848	1	0.875
chr3	13280001	13480000	A.1.2.1.1.1.1.1.2.1	0.901832460732984	.	13280001	13480000	#FF4848	1	0.875
chr3	13480001	13760000	A.1.1.2.1.1.1.2.2.1.1	0.963350785340314	.	13480001	13760000	#FF0000	1	1
chr3	13760001	13960000	A.1.2.2.1.2.1.2.1.2.1	0.824607329842932	.	13760001	13960000	#FF4848	1	0.875
chr3	13960001	14160000	A.2.1.1.1.2.2.2.1.1.1	0.717277486910995	.	13960001	14160000	#FF9191	1	0.75
chr3	14160001	14440000	A.1.2.1.1.1.2.1.2.1.1.1	0.895287958115183	.	14160001	14440000	#FF4848	1	0.875
chr3	14440001	15120000	A.1.1.1.1.1	1	.	14440001	15120000	#FF0000	1	1
chr3	15120001	15280000	A.1.2.2.1.2.1.2.2.2	0.818062827225131	.	15120001	15280000	#FF4848	1	0.875
chr3	15280001	15440000	A.1.1.2.2.1.2.2.2	0.914921465968586	.	15280001	15440000	#FF0000	1	1
chr3	15440001	15640000	A.1.2.1.1.2.2.2.2	0.87696335078534	.	15440001	15640000	#FF4848	1	0.875
chr3	15640001	16000000	A.1.2.1.2.2.1.2.2.1.2.1	0.853403141361257	.	15640001	16000000	#FF4848	1	0.875
chr3	16000001	16280000	A.2.1.1.2.1.2.1.1.2	0.697643979057592	.	16000001	16280000	#FF9191	1	0.75
chr3	16280001	16600000	A.2.1.1.2.1.2.1.1.1	0.698952879581152	.	16280001	16600000	#FF9191	1	0.75
chr3	16600001	16920000	A.2.2.1.1.1.1.1.2	0.634816753926702	.	16600001	16920000	#FFDADA	1	0.625
chr3	16920001	17280000	A.2.2.2.2.2.1.1	0.556282722513089	.	16920001	17280000	#FFDADA	1	0.625
chr3	17280001	17520000	B.1.2.1.2.1.2.1.1	0.378272251308901	.	17280001	17520000	#9191FF	1	0.375
chr3	17520001	17720000	B.1.2.2.1.2.1.1.2.2	0.333769633507853	.	17520001	17720000	#9191FF	1	0.375
chr3	17720001	17880000	B.1.1.2.1.2.2.2.2	0.489528795811518	.	17720001	17880000	#DADAFF	1	0.5
chr3	17880001	18280000	B.2.2.1.1.1.2.2.1.2.1	0.0890052356020942	.	17880001	18280000	#0000FF	1	0.125
chr3	18280001	18480000	B.1.2.1.2.1.2.2.2.1.2.1	0.371727748691099	.	18280001	18480000	#9191FF	1	0.375
chr3	18480001	18720000	B.2.2.1.1.1.2.1.1.2.1.2	0.0968586387434555	.	18480001	18720000	#0000FF	1	0.125
chr3	18720001	18800000	B.2.1.1.1.1.1.2.1.2	0.253926701570681	.	18720001	18800000	#4848FF	1	0.25
chr3	18800001	19080000	B.2.1.2.2.1.1.2.1.1.2	0.147905759162304	.	18800001	19080000	#4848FF	1	0.25
chr3	19080001	19320000	B.2.1.2.2.1.1.1.1.1.1	0.155759162303665	.	19080001	19320000	#4848FF	1	0.25
chr3	19320001	19400000	B.2.2.1.1.1.2.1.1.2.2	0.0955497382198953	.	19320001	19400000	#0000FF	1	0.125
chr3	19400001	19680000	B.2.2.2.1.1.2.2.1.1.2.1	0.0235602094240838	.	19400001	19680000	#0000FF	1	0.125
chr3	19680001	19920000	B.2.1.2.2.1.1.2.1.2.2	0.143979057591623	.	19680001	19920000	#4848FF	1	0.25
chr3	19920001	20240000	B.1.2.1.2.1.1.1.1.2	0.386125654450262	.	19920001	20240000	#9191FF	1	0.375
chr3	20240001	20520000	B.2.1.2.2.1.1.2.1.2.1.2	0.145287958115183	.	20240001	20520000	#4848FF	1	0.25
chr3	20520001	20840000	B.2.2.1.1.2.2.2.2.2.2	0.0654450261780105	.	20520001	20840000	#0000FF	1	0.125
chr3	20840001	20960000	B.2.2.1.1.2.2.2.2.1	0.0680628272251309	.	20840001	20960000	#0000FF	1	0.125
chr3	20960001	21360000	B.2.2.1.1.2.2.2.2.2.1	0.0667539267015707	.	20960001	21360000	#0000FF	1	0.125
chr3	21360001	21640000	B.2.2.2.1.2.2.1.2.1	0.0130890052356021	.	21360001	21640000	#0000FF	1	0.125
chr3	21640001	22040000	B.2.2.2.1.2.2.1.1	0.0143979057591623	.	21640001	22040000	#0000FF	1	0.125
chr3	22040001	22240000	B.2.2.1.1.2.2.2.1.2	0.0693717277486911	.	22040001	22240000	#0000FF	1	0.125
chr3	22240001	22800000	B.2.2.2.1.2.2.1.2.2	0.0117801047120419	.	22240001	22800000	#0000FF	1	0.125
chr3	22800001	23000000	B.2.1.2.2.1.1.1.2.1	0.151832460732984	.	22800001	23000000	#4848FF	1	0.25
chr3	23000001	23160000	B.1.1.2.1.1.2.2.1	0.5	.	23000001	23160000	#DADAFF	1	0.5
chr3	23160001	23640000	A.2.2.2.2.1.1.2.1	0.565445026178011	.	23160001	23640000	#FFDADA	1	0.625
chr3	23640001	23720000	A.2.2.2.2.2.2.2	0.549738219895288	.	23640001	23720000	#FFDADA	1	0.625
chr3	23720001	24000000	A.2.1.2.1.1.1.1.1	0.680628272251309	.	23720001	24000000	#FF9191	1	0.75
chr3	24000001	24280000	B.1.2.1.2.1.2.2.2.1.1	0.37303664921466	.	24000001	24280000	#9191FF	1	0.375
chr3	24280001	24680000	B.2.1.2.2.1.2.2.1.2	0.134816753926702	.	24280001	24680000	#4848FF	1	0.25
chr3	24680001	25040000	B.2.1.1.1.2.2.2.2.2.1	0.212041884816754	.	24680001	25040000	#4848FF	1	0.25
chr3	25040001	25120000	B.1.2.1.1.1.1.2.1.1	0.433246073298429	.	25040001	25120000	#9191FF	1	0.375
chr3	25120001	25320000	B.1.2.2.1.2.2.1.1.2.2	0.321989528795811	.	25120001	25320000	#9191FF	1	0.375
chr3	25320001	25680000	B.1.2.2.1.2.1.1.1.1	0.337696335078534	.	25320001	25680000	#9191FF	1	0.375
chr3	25680001	25920000	B.1.2.2.1.2.2.1.1.2.1	0.323298429319372	.	25680001	25920000	#9191FF	1	0.375
chr3	25920001	26120000	B.2.2.1.1.1.1.2.1.1	0.109947643979058	.	25920001	26120000	#0000FF	1	0.125
chr3	26120001	26200000	B.2.2.1.1.1.2.1.1.2.1.1.2	0.0981675392670157	.	26120001	26200000	#0000FF	1	0.125
chr3	26200001	26400000	B.2.1.2.2.1.1.2.1.2.1.1	0.146596858638743	.	26200001	26400000	#4848FF	1	0.25
chr3	26400001	26520000	B.2.1.1.1.1.2.1.1.2	0.24869109947644	.	26400001	26520000	#4848FF	1	0.25
chr3	26520001	26760000	B.2.2.1.1.2.1.1.1.2	0.0798429319371728	.	26520001	26760000	#0000FF	1	0.125
chr3	26760001	26840000	B.2.2.1.1.1.2.1.1.2.1.1.1	0.0994764397905759	.	26760001	26840000	#0000FF	1	0.125
chr3	26840001	27200000	B.2.1.2.2.1.2.1.2	0.137434554973822	.	26840001	27200000	#4848FF	1	0.25
chr3	27200001	27360000	B.1.2.2.1.2.2.1.2	0.320680628272251	.	27200001	27360000	#9191FF	1	0.375
chr3	27360001	27720000	A.2.2.1.1.1.2.1.1.1	0.630890052356021	.	27360001	27720000	#FFDADA	1	0.625
chr3	27720001	28120000	B.1.2.1.2.1.1.1.1.1	0.387434554973822	.	27720001	28120000	#9191FF	1	0.375
chr3	28120001	28400000	B.2.1.2.2.1.2.2.2	0.133507853403141	.	28120001	28400000	#4848FF	1	0.25
chr3	28400001	28920000	B.2.2.2.1.1.2.2.1.2.2	0.0196335078534031	.	28400001	28920000	#0000FF	1	0.125
chr3	28920001	29160000	B.2.2.2.1.1.2.1	0.0261780104712042	.	28920001	29160000	#0000FF	1	0.125
chr3	29160001	29240000	B.2.1.2.2.1.2.1.1.1	0.140052356020942	.	29160001	29240000	#4848FF	1	0.25
chr3	29240001	29720000	B.2.1.2.2.1.2.2.1.1	0.136125654450262	.	29240001	29720000	#4848FF	1	0.25
chr3	29720001	30040000	B.2.1.1.1.1.1.2.2.1	0.25261780104712	.	29720001	30040000	#4848FF	1	0.25
chr3	30040001	30360000	B.1.2.2.1.2.2.2.1	0.319371727748691	.	30040001	30360000	#9191FF	1	0.375
chr3	30360001	30680000	B.1.2.1.2.1.1.2.2	0.379581151832461	.	30360001	30680000	#9191FF	1	0.375
chr3	30680001	30840000	B.1.1.1.2.2.2	0.511780104712042	.	30680001	30840000	#DADAFF	1	0.5
chr3	30840001	30960000	B.1.2.1.2.1.2.2.1	0.37434554973822	.	30840001	30960000	#9191FF	1	0.375
chr3	30960001	31280000	B.1.2.1.2.1.1.2.1	0.380890052356021	.	30960001	31280000	#9191FF	1	0.375
chr3	31280001	31640000	A.2.2.2.2.1.2.1.1.1	0.56151832460733	.	31280001	31640000	#FFDADA	1	0.625
chr3	31640001	31840000	A.2.1.2.1.1.1.1.2	0.679319371727749	.	31640001	31840000	#FF9191	1	0.75
chr3	31840001	32160000	A.1.2.1.2.1.1.2.2	0.866492146596859	.	31840001	32160000	#FF4848	1	0.875
chr3	32160001	32400000	A.1.2.2.2.1.1.2.2	0.801047120418848	.	32160001	32400000	#FF4848	1	0.875
chr3	32400001	32480000	A.2.1.1.1.2.1.1.1.2.1	0.732984293193717	.	32400001	32480000	#FF9191	1	0.75
chr3	32480001	32760000	A.1.1.2.2.1.1.1.1	0.928010471204188	.	32480001	32760000	#FF0000	1	1
chr3	32760001	33000000	A.1.1.2.2.2.1.1.1	0.913612565445026	.	32760001	33000000	#FF0000	1	1
chr3	33000001	33160000	A.1.1.2.2.2.1.1.2.2	0.910994764397906	.	33000001	33160000	#FF0000	1	1
chr3	33160001	33520000	A.1.1.2.2.2.1.2.1	0.909685863874346	.	33160001	33520000	#FF0000	1	1
chr3	33520001	33680000	A.1.2.2.2.1.2.2.1.2	0.795811518324607	.	33520001	33680000	#FF4848	1	0.875
chr3	33680001	33880000	A.1.2.2.2.1.2.1.2	0.798429319371728	.	33680001	33880000	#FF4848	1	0.875
chr3	33880001	34120000	B.1.1.2.1.2.2.2.1	0.490837696335079	.	33880001	34120000	#DADAFF	1	0.5
chr3	34120001	34400000	B.2.1.2.2.1.1.2.1.1.1	0.149214659685864	.	34120001	34400000	#4848FF	1	0.25
chr3	34400001	34640000	B.2.2.1.1.1.1.2.2.2.2	0.102094240837696	.	34400001	34640000	#0000FF	1	0.125
chr3	34640001	34800000	B.2.1.1.2.2.2.1.1.2	0.192408376963351	.	34640001	34800000	#4848FF	1	0.25
chr3	34800001	34920000	B.2.2.1.1.1.2.1.2.1.1	0.0942408376963351	.	34800001	34920000	#0000FF	1	0.125
chr3	34920001	35440000	B.2.2.2.1.2.2.2	0.0104712041884817	.	34920001	35440000	#0000FF	1	0.125
chr3	35440001	35560000	B.2.1.1.1.1.1.2.2.2	0.25130890052356	.	35440001	35560000	#4848FF	1	0.25
chr3	35560001	35640000	B.2.2.1.1.2.2.2.1.1	0.0706806282722513	.	35560001	35640000	#0000FF	1	0.125
chr3	35640001	36000000	B.2.2.1.1.1.2.2.1.2.2.2	0.0863874345549738	.	35640001	36000000	#0000FF	1	0.125
chr3	36000001	36200000	B.2.2.1.1.1.1.1	0.111256544502618	.	36000001	36200000	#0000FF	1	0.125
chr3	36200001	36440000	B.2.2.2.1.1.2.2.2.1	0.0183246073298429	.	36200001	36440000	#0000FF	1	0.125
chr3	36440001	36760000	B.2.2.1.1.1.1.2.2.1.2	0.104712041884817	.	36440001	36760000	#0000FF	1	0.125
chr3	36760001	37000000	A.2.2.2.2.2.1.2.1.1	0.554973821989529	.	36760001	37000000	#FFDADA	1	0.625
chr3	37000001	37440000	A.1.2.1.2.2.1.1.1.2	0.859947643979058	.	37000001	37440000	#FF4848	1	0.875
chr3	37440001	37840000	A.2.1.1.2.1.1.2.1.2.2	0.701570680628272	.	37440001	37840000	#FF9191	1	0.75
chr3	37840001	38040000	A.1.2.1.2.1.1.2.1.2.2.1	0.869109947643979	.	37840001	38040000	#FF4848	1	0.875
chr3	38040001	38760000	A.1.1.1.2.1.1.2.2.1.2.2	0.984293193717278	.	38040001	38760000	#FF0000	1	1
chr3	38760001	39080000	A.2.1.1.1.1.1.2.1.1	0.760471204188482	.	38760001	39080000	#FF9191	1	0.75
chr3	39080001	39480000	A.1.1.1.2.1.2.1	0.979057591623037	.	39080001	39480000	#FF0000	1	1
chr3	39480001	39720000	A.2.2.1.2.1.1.1.1.2	0.612565445026178	.	39480001	39720000	#FFDADA	1	0.625
chr3	39720001	40000000	B.1.1.1.1.1.1.1.1.1.1	0.548429319371728	.	39720001	40000000	#DADAFF	1	0.5
chr3	40000001	40200000	B.1.1.1.1.1.2.1.1	0.534031413612565	.	40000001	40200000	#DADAFF	1	0.5
chr3	40200001	40280000	A.2.2.2.1.2.1.1.1	0.582460732984293	.	40200001	40280000	#FFDADA	1	0.625
chr3	40280001	40560000	A.2.1.2.2.2.1.1.2.2.1	0.663612565445026	.	40280001	40560000	#FF9191	1	0.75
chr3	40560001	40920000	A.2.1.2.2.2.2.2.2.2	0.637434554973822	.	40560001	40920000	#FF9191	1	0.75
chr3	40920001	41040000	A.2.2.1.2.1.2.1	0.608638743455497	.	40920001	41040000	#FFDADA	1	0.625
chr3	41040001	41280000	A.2.1.1.1.2.1.1.1.2.2.2	0.730366492146597	.	41040001	41280000	#FF9191	1	0.75
chr3	41280001	41400000	A.2.1.2.2.2.1.1.2.2.2	0.662303664921466	.	41280001	41400000	#FF9191	1	0.75
chr3	41400001	41720000	A.2.1.1.2.1.2.2	0.695026178010471	.	41400001	41720000	#FF9191	1	0.75
chr3	41720001	42000000	A.2.1.1.1.2.1.1.2.2.1.2	0.726439790575916	.	41720001	42000000	#FF9191	1	0.75
chr3	42000001	42320000	A.1.2.1.2.1.1.2.1.1.1	0.87303664921466	.	42000001	42320000	#FF4848	1	0.875
chr3	42320001	42600000	A.1.2.2.2.2.1.2.1.2.1	0.785340314136126	.	42320001	42600000	#FF4848	1	0.875
chr3	42600001	42960000	A.1.1.1.2.1.2.2	0.977748691099476	.	42600001	42960000	#FF0000	1	1
chr3	42960001	43200000	A.1.2.2.2.2.1.1.2	0.789267015706806	.	42960001	43200000	#FF4848	1	0.875
chr3	43200001	43600000	A.1.2.2.2.2.1.1.1.2	0.790575916230366	.	43200001	43600000	#FF4848	1	0.875
chr3	43600001	43760000	A.2.1.2.2.2.2.1.1.1.2.1	0.655759162303665	.	43600001	43760000	#FF9191	1	0.75
chr3	43760001	44080000	A.2.1.1.1.2.1.1.2.2.1.1	0.727748691099476	.	43760001	44080000	#FF9191	1	0.75
chr3	44080001	44320000	A.2.1.1.1.2.1.1.2.1	0.729057591623037	.	44080001	44320000	#FF9191	1	0.75
chr3	44320001	44400000	A.2.1.2.2.2.2.1.2.2.1	0.649214659685864	.	44320001	44400000	#FF9191	1	0.75
chr3	44400001	44800000	A.1.2.1.1.1.2.1.2.1.1.2	0.893979057591623	.	44400001	44800000	#FF4848	1	0.875
chr3	44800001	45040000	A.1.2.1.1.1.1.1.1	0.903141361256545	.	44800001	45040000	#FF4848	1	0.875
chr3	45040001	45320000	A.1.2.2.1.2.1.2.2.1.1.2	0.820680628272251	.	45040001	45320000	#FF4848	1	0.875
chr3	45320001	45440000	A.1.2.2.1.2.1.2.2.1.1.1	0.821989528795812	.	45320001	45440000	#FF4848	1	0.875
chr3	45440001	45600000	A.2.1.1.1.2.2.2.1.1.2	0.715968586387435	.	45440001	45600000	#FF9191	1	0.75
chr3	45600001	46040000	A.1.1.2.1.1.1.2.2.1.2.2.2	0.958115183246073	.	45600001	46040000	#FF0000	1	1
chr3	46040001	46200000	A.2.1.1.1.2.2.2.2.2	0.712041884816754	.	46040001	46200000	#FF9191	1	0.75
chr3	46200001	46480000	A.2.1.1.1.2.2.2.2.1	0.713350785340314	.	46200001	46480000	#FF9191	1	0.75
chr3	46480001	46640000	A.1.2.2.1.2.2.2.2.2	0.81151832460733	.	46480001	46640000	#FF4848	1	0.875
chr3	46640001	46960000	A.1.2.2.1.1.2.2.2.2	0.829842931937173	.	46640001	46960000	#FF4848	1	0.875
chr3	46960001	47440000	A.1.1.1.2.2.1.2	0.975130890052356	.	46960001	47440000	#FF0000	1	1
chr3	47440001	47600000	A.1.2.2.1.1.2.1.2.2	0.835078534031414	.	47440001	47600000	#FF4848	1	0.875
chr3	47600001	47840000	A.1.2.2.1.1.2.1.1.1	0.839005235602094	.	47600001	47840000	#FF4848	1	0.875
chr3	47840001	47960000	A.1.2.2.1.1.2.1.1.2	0.837696335078534	.	47840001	47960000	#FF4848	1	0.875
chr3	47960001	48040000	A.2.1.2.2.1.1	0.670157068062827	.	47960001	48040000	#FF9191	1	0.75
chr3	48040001	48240000	A.1.2.2.1.1.2.2.1.2	0.832460732984293	.	48040001	48240000	#FF4848	1	0.875
chr3	48240001	48440000	A.1.2.2.1.2.2.2.1.1	0.815445026178011	.	48240001	48440000	#FF4848	1	0.875
chr3	48480001	48600000	A.2.1.2.2.1.2	0.668848167539267	.	48480001	48600000	#FF9191	1	0.75
chr3	48640001	48680000	A.2.1.2.2.1.2	0.668848167539267	.	48640001	48680000	#FF9191	1	0.75
[truncated: 8,371 more rows]
