# Supplementary material for: Systematic inference and comparison of multi-scale chromatin sub-compartments connects spatial organization to cell phenotypes
Source: Nat Commun. 2021 May 10;12:2439. doi: 10.1038/s41467-021-22666-3 (PMC8110550; doi:10.1038/s41467-021-22666-3)
Supplement: Supplementary file 5 — Supplementary Dataset 2 [file 41467_2021_22666_MOESM5_ESM.zip › Supplementary_Data_1_domain_hierarchies_127HiCmaps/SK_N_MC_neuroblastoma_binsize=40kb.bed]

#fields: chr, pos_start, pos_end, the full compartment label describing the position in the hierachy, normalized compartment domain rank, ., pos_start, pos_end, color based on eight compartment model (A.1.1 - B.2.2), 1, eight compartment score (A.1.1 to B.2.2: 8 to 1 devided by 8)
chr1	720001	1080000	A.2.2.1.1.1.2.2.2.1	0.594262295081967	.	720001	1080000	#FFDADA	1	0.625
chr1	1080001	1240000	A.1.2.2.1.2.1.1.2.2.2	0.860655737704918	.	1080001	1240000	#FF4848	1	0.875
chr1	1240001	1360000	A.2.1.2.2.1.2.2.1.1.2	0.63422131147541	.	1240001	1360000	#FF9191	1	0.75
chr1	1360001	1560000	A.2.1.2.2.1.2.1.1.1.2	0.644467213114754	.	1360001	1560000	#FF9191	1	0.75
chr1	1560001	1680000	A.1.2.2.1.2.2.2.1.1.2.1	0.851434426229508	.	1560001	1680000	#FF4848	1	0.875
chr1	1680001	1840000	A.2.1.2.2.1.2.2.2.2.2.1.2	0.628073770491803	.	1680001	1840000	#FF9191	1	0.75
chr1	1840001	2040000	A.1.2.2.1.1.1.1.1.2.2	0.886270491803279	.	1840001	2040000	#FF4848	1	0.875
chr1	2040001	2120000	A.2.1.2.1.2.1.1.2.2.2	0.663934426229508	.	2040001	2120000	#FF9191	1	0.75
chr1	2120001	2280000	A.2.1.2.1.2.2.1.1.2.1	0.659836065573771	.	2120001	2280000	#FF9191	1	0.75
chr1	2280001	2480000	A.2.2.1.2.1.1.1.2	0.573770491803279	.	2280001	2480000	#FFDADA	1	0.625
chr1	2480001	2600000	A.2.1.2.1.2.1.2.2	0.661885245901639	.	2480001	2600000	#FF9191	1	0.75
chr1	2680001	2760000	A.2.1.2.1.2.1.2.2	0.661885245901639	.	2680001	2760000	#FF9191	1	0.75
chr1	2760001	3040000	B.1.2.1.2.1.1.1.1.1.2.2	0.269467213114754	.	2760001	3040000	#9191FF	1	0.375
chr1	3040001	3360000	A.2.2.1.1.1.1.2.1.1.2	0.609631147540984	.	3040001	3360000	#FFDADA	1	0.625
chr1	3360001	3560000	A.2.1.2.1.2.2.2.2	0.655737704918033	.	3360001	3560000	#FF9191	1	0.75
chr1	3560001	3680000	A.2.2.1.1.1.2.1.1.1.2	0.605532786885246	.	3560001	3680000	#FFDADA	1	0.625
chr1	3680001	3760000	A.1.2.2.1.2.1.1.1.2.2	0.866803278688525	.	3680001	3760000	#FF4848	1	0.875
chr1	3760001	3840000	A.2.2.1.1.1.2.2.1.2.2	0.595286885245902	.	3760001	3840000	#FFDADA	1	0.625
chr1	3960001	4080000	A.2.2.1.1.1.2.2.1.2.2	0.595286885245902	.	3960001	4080000	#FFDADA	1	0.625
chr1	4080001	4200000	A.2.2.1.2.2.1.2.1	0.560450819672131	.	4080001	4200000	#FFDADA	1	0.625
chr1	4200001	4400000	B.1.1.1.1.2.1.1.1.2.1	0.422131147540984	.	4200001	4400000	#DADAFF	1	0.5
chr1	4400001	4480000	A.2.2.1.1.1.2.1.2.2.2.1	0.600409836065574	.	4400001	4480000	#FFDADA	1	0.625
chr1	4480001	4680000	A.2.2.1.1.1.2.2.2.2	0.593237704918033	.	4480001	4680000	#FFDADA	1	0.625
chr1	4680001	4880000	A.2.2.1.1.2.2.2.1.2	0.579918032786885	.	4680001	4880000	#FFDADA	1	0.625
chr1	4880001	5080000	B.1.2.1.2.1.2.1.2.1	0.254098360655738	.	4880001	5080000	#9191FF	1	0.375
chr1	5080001	5160000	B.2.1.1.1.2.2.2.1.1	0.13422131147541	.	5080001	5160000	#4848FF	1	0.25
chr1	5160001	5440000	B.1.1.2.2.2.1.2.2	0.320696721311475	.	5160001	5440000	#DADAFF	1	0.5
chr1	5440001	5520000	B.1.1.2.2.2.2.2.2.1	0.314549180327869	.	5440001	5520000	#DADAFF	1	0.5
chr1	5520001	5720000	B.1.1.2.2.2.2.1.2.1	0.317622950819672	.	5520001	5720000	#DADAFF	1	0.5
chr1	5720001	5840000	B.1.1.1.1.2.2.2.1	0.411885245901639	.	5720001	5840000	#DADAFF	1	0.5
chr1	5840001	5960000	A.2.2.1.1.1.2.1.2.1	0.602459016393443	.	5840001	5960000	#FFDADA	1	0.625
chr1	5960001	6520000	A.2.1.2.1.1.2.1.1.1.2	0.67827868852459	.	5960001	6520000	#FF9191	1	0.75
chr1	6520001	6680000	A.2.1.2.2.1.2.2.2.2.2.2.1	0.627049180327869	.	6520001	6680000	#FF9191	1	0.75
chr1	6680001	6840000	A.2.2.1.1.2.2.2.2.2.2.2	0.575819672131147	.	6680001	6840000	#FFDADA	1	0.625
chr1	6840001	6960000	A.2.2.1.2.2.2.2.2.1.1	0.550204918032787	.	6840001	6960000	#FFDADA	1	0.625
chr1	6960001	7120000	A.2.2.1.1.1.2.2.1.1.2	0.597336065573771	.	6960001	7120000	#FFDADA	1	0.625
chr1	7120001	7360000	A.2.2.1.1.2.2.1.1.1.2	0.585040983606557	.	7120001	7360000	#FFDADA	1	0.625
chr1	7360001	7440000	A.2.2.1.1.1.2.2.1.2.1	0.596311475409836	.	7360001	7440000	#FFDADA	1	0.625
chr1	7440001	7560000	A.2.2.1.1.2.2.2.2.2.1	0.577868852459016	.	7440001	7560000	#FFDADA	1	0.625
chr1	7560001	7680000	A.2.2.1.1.2.2.1.2.2	0.581967213114754	.	7560001	7680000	#FFDADA	1	0.625
chr1	7680001	7920000	A.2.1.2.1.1.2.1.2.2	0.674180327868853	.	7680001	7920000	#FF9191	1	0.75
chr1	7920001	8040000	B.1.1.2.1.2.1.1	0.364754098360656	.	7920001	8040000	#DADAFF	1	0.5
chr1	8040001	8360000	A.2.2.2.1.2.2.2.1.2.1	0.497950819672131	.	8040001	8360000	#FFDADA	1	0.625
chr1	8360001	8760000	A.2.1.2.1.1.2.1.2.1	0.675204918032787	.	8360001	8760000	#FF9191	1	0.75
chr1	8760001	9080000	A.1.2.2.1.1.2.1.2.2	0.876024590163934	.	8760001	9080000	#FF4848	1	0.875
chr1	9080001	9280000	A.2.1.2.2.1.2.2.2.2.1.2	0.630122950819672	.	9080001	9280000	#FF9191	1	0.75
chr1	9280001	9720000	A.2.2.2.1.2.1.2.1.2	0.512295081967213	.	9280001	9720000	#FFDADA	1	0.625
chr1	9720001	9920000	A.2.1.2.1.1.2.1.1.1.1	0.679303278688525	.	9720001	9920000	#FF9191	1	0.75
chr1	9920001	10040000	A.2.1.2.1.1.1.1.1	0.685450819672131	.	9920001	10040000	#FF9191	1	0.75
chr1	10040001	10320000	A.2.1.2.2.1.2.2.2.2.1.1	0.631147540983607	.	10040001	10320000	#FF9191	1	0.75
chr1	10320001	10560000	A.2.1.1.2.2.2.2.2.1.2	0.6875	.	10320001	10560000	#FF9191	1	0.75
chr1	10560001	10680000	A.2.1.2.2.1.1.2.2.1.1	0.648565573770492	.	10560001	10680000	#FF9191	1	0.75
chr1	10680001	10760000	A.1.2.2.2.1.2.2.2.1.2.1	0.823770491803279	.	10680001	10760000	#FF4848	1	0.875
chr1	10760001	11040000	A.1.2.2.1.1.1.1.1.1	0.888319672131147	.	10760001	11040000	#FF4848	1	0.875
chr1	11040001	11200000	A.2.2.1.1.2.2.1.1.1.1	0.586065573770492	.	11040001	11200000	#FFDADA	1	0.625
chr1	11200001	11280000	B.1.2.1.1.1.1.2.1.2	0.307377049180328	.	11200001	11280000	#9191FF	1	0.375
chr1	11280001	11480000	A.2.2.1.1.1.1.1.2.2	0.611680327868853	.	11280001	11480000	#FFDADA	1	0.625
chr1	11480001	11640000	B.1.1.1.1.2.1.1.1.2.2	0.421106557377049	.	11480001	11640000	#DADAFF	1	0.5
chr1	11640001	11800000	A.2.1.2.1.1.1.2.1.1.2	0.682377049180328	.	11640001	11800000	#FF9191	1	0.75
chr1	11800001	11960000	A.2.2.1.1.2.2.1.1.2	0.584016393442623	.	11800001	11960000	#FFDADA	1	0.625
chr1	11960001	12080000	A.1.1.1.2.2.2.2	0.974385245901639	.	11960001	12080000	#FF0000	1	1
chr1	12080001	12440000	A.2.2.2.1.1.1.2.2.1.2	0.543032786885246	.	12080001	12440000	#FFDADA	1	0.625
chr1	12440001	12520000	A.2.1.2.1.2.1.2.1	0.662909836065574	.	12440001	12520000	#FF9191	1	0.75
chr1	12520001	13000000	A.2.1.1.2.2.2.2.1.2.2	0.689549180327869	.	12520001	13000000	#FF9191	1	0.75
chr1	13160001	13200000	A.2.1.1.2.2.2.2.1.2.2	0.689549180327869	.	13160001	13200000	#FF9191	1	0.75
chr1	13200001	13240000	A.2.2.1.1.1.1.2.1.2	0.608606557377049	.	13200001	13240000	#FFDADA	1	0.625
chr1	13480001	13520000	A.2.2.1.1.1.1.2.1.2	0.608606557377049	.	13480001	13520000	#FFDADA	1	0.625
chr1	13760001	13960000	A.2.2.1.1.1.1.2.1.2	0.608606557377049	.	13760001	13960000	#FFDADA	1	0.625
chr1	13960001	14120000	A.1.2.2.2.2.2.2.2.1.1	0.80327868852459	.	13960001	14120000	#FF4848	1	0.875
chr1	14120001	14280000	A.2.2.1.2.1.2.2.1.1	0.568647540983607	.	14120001	14280000	#FFDADA	1	0.625
chr1	14280001	14640000	B.1.2.1.1.2.1.1.2	0.292008196721311	.	14280001	14640000	#9191FF	1	0.375
chr1	14640001	14760000	B.2.1.1.1.1.2.1.1.1	0.158811475409836	.	14640001	14760000	#4848FF	1	0.25
chr1	14760001	15080000	B.1.2.1.1.2.2.1.2.1	0.276639344262295	.	14760001	15080000	#9191FF	1	0.375
chr1	15080001	15160000	B.1.1.1.1.2.2.1.1	0.414959016393443	.	15080001	15160000	#DADAFF	1	0.5
chr1	15160001	15440000	B.1.1.1.1.2.1.1.1.1	0.423155737704918	.	15160001	15440000	#DADAFF	1	0.5
chr1	15440001	15800000	A.2.1.1.2.1.2.2.1.1.1	0.722336065573771	.	15440001	15800000	#FF9191	1	0.75
chr1	15800001	15920000	A.2.1.2.1.2.1.1.1	0.667008196721312	.	15800001	15920000	#FF9191	1	0.75
chr1	15920001	16080000	A.2.2.1.2.1.2.2.2	0.564549180327869	.	15920001	16080000	#FFDADA	1	0.625
chr1	16080001	16320000	A.2.1.2.2.2.2.2.1.1.1	0.619877049180328	.	16080001	16320000	#FF9191	1	0.75
chr1	16320001	16880000	A.1.1.2.2.1.2.1.2.2.2	0.949795081967213	.	16320001	16880000	#FF0000	1	1
chr1	16880001	17080000	A.2.1.1.1.1.1.2.1.2	0.79405737704918	.	16880001	17080000	#FF9191	1	0.75
chr1	17080001	17200000	A.2.1.2.1.1.2.1.1.2.2	0.676229508196721	.	17080001	17200000	#FF9191	1	0.75
chr1	17200001	17600000	A.1.2.1.1.1.1.1.2.1.2	0.929303278688525	.	17200001	17600000	#FF4848	1	0.875
chr1	17600001	17800000	A.1.2.2.2.2.2.2.1.1.2.1	0.807377049180328	.	17600001	17800000	#FF4848	1	0.875
chr1	17800001	18040000	A.1.2.2.2.2.2.2.2.1.2	0.802254098360656	.	17800001	18040000	#FF4848	1	0.875
chr1	18040001	18200000	A.2.2.2.2.2.2.1.1.2	0.457991803278689	.	18040001	18200000	#FFDADA	1	0.625
chr1	18200001	18440000	B.1.1.2.1.1.2.1.1	0.369877049180328	.	18200001	18440000	#DADAFF	1	0.5
chr1	18440001	18720000	B.1.1.2.1.1.2.1.2	0.368852459016393	.	18440001	18720000	#DADAFF	1	0.5
chr1	18720001	19200000	A.2.1.1.1.1.2.1.1.1	0.786885245901639	.	18720001	19200000	#FF9191	1	0.75
chr1	19200001	19360000	A.2.1.2.1.2.1.1.2.1	0.665983606557377	.	19200001	19360000	#FF9191	1	0.75
chr1	19360001	19600000	A.1.2.2.1.2.2.1.1.2	0.85655737704918	.	19360001	19600000	#FF4848	1	0.875
chr1	19600001	19840000	A.2.1.2.2.1.2.1.1.2.2	0.642418032786885	.	19600001	19840000	#FF9191	1	0.75
chr1	19840001	19960000	A.2.1.2.2.1.2.2.1.1.1	0.635245901639344	.	19840001	19960000	#FF9191	1	0.75
chr1	19960001	20440000	A.2.1.2.2.1.1.1.2.1	0.652663934426229	.	19960001	20440000	#FF9191	1	0.75
chr1	20440001	20560000	A.2.1.2.2.2.2.2.1.2	0.617827868852459	.	20440001	20560000	#FF9191	1	0.75
chr1	20560001	21320000	A.2.1.1.1.2.1.1.2.1.1	0.766393442622951	.	20560001	21320000	#FF9191	1	0.75
chr1	21320001	21440000	A.2.2.1.2.1.2.2.1.2.1.1	0.567622950819672	.	21320001	21440000	#FFDADA	1	0.625
chr1	21440001	21720000	A.1.2.2.2.1.1.2.2.2.2	0.834016393442623	.	21440001	21720000	#FF4848	1	0.875
chr1	21720001	22160000	A.2.1.2.2.2.1.1.1.1	0.625	.	21720001	22160000	#FF9191	1	0.75
chr1	22160001	22360000	A.2.2.1.1.2.2.1.2.1	0.582991803278688	.	22160001	22360000	#FFDADA	1	0.625
chr1	22360001	22600000	A.1.2.2.2.2.2.2.1.1.1.2	0.808401639344262	.	22360001	22600000	#FF4848	1	0.875
chr1	22600001	22760000	A.1.2.2.1.2.1.2.1	0.859631147540984	.	22600001	22760000	#FF4848	1	0.875
chr1	22760001	22960000	A.2.2.2.1.1.2.1.1.1.2	0.535860655737705	.	22760001	22960000	#FFDADA	1	0.625
chr1	22960001	23120000	A.2.2.2.2.2.2.1.1.1.2	0.459016393442623	.	22960001	23120000	#FFDADA	1	0.625
chr1	23120001	23280000	A.2.1.2.2.1.2.2.1.2	0.633196721311475	.	23120001	23280000	#FF9191	1	0.75
chr1	23280001	23560000	B.1.1.1.1.1.1.1.2.1.1.2	0.438524590163934	.	23280001	23560000	#DADAFF	1	0.5
chr1	23560001	23680000	A.2.1.1.1.1.2.1.1.2.2	0.784836065573771	.	23560001	23680000	#FF9191	1	0.75
chr1	23680001	23800000	A.1.2.2.1.2.2.2.1.1.2.2	0.850409836065574	.	23680001	23800000	#FF4848	1	0.875
chr1	23800001	24080000	A.1.2.2.1.1.2.2.2.2	0.870901639344262	.	23800001	24080000	#FF4848	1	0.875
chr1	24080001	24240000	A.2.1.2.2.1.2.2.2.2.2.2.2	0.626024590163934	.	24080001	24240000	#FF9191	1	0.75
chr1	24240001	24280000	A.2.1.1.2.2.1.1.1.2.2	0.70594262295082	.	24240001	24280000	#FF9191	1	0.75
chr1	24360001	24680000	A.2.1.1.2.2.1.1.1.2.2	0.70594262295082	.	24360001	24680000	#FF9191	1	0.75
chr1	24680001	24760000	A.1.2.2.2.2.2.2.1.1.2.2.1	0.806352459016393	.	24680001	24760000	#FF4848	1	0.875
chr1	24760001	25040000	A.1.2.2.2.1.1.2.1.2.2	0.837090163934426	.	24760001	25040000	#FF4848	1	0.875
chr1	25040001	25160000	A.1.2.2.1.2.2.1.2.1	0.855532786885246	.	25040001	25160000	#FF4848	1	0.875
chr1	25160001	25400000	A.1.2.2.1.2.2.2.2.2	0.846311475409836	.	25160001	25400000	#FF4848	1	0.875
chr1	25400001	25560000	A.1.2.2.1.2.1.1.2.1.1.2	0.864754098360656	.	25400001	25560000	#FF4848	1	0.875
chr1	25560001	25920000	A.2.1.2.2.1.2.1.1.1.1	0.645491803278688	.	25560001	25920000	#FF9191	1	0.75
chr1	25920001	26120000	A.2.1.2.2.1.2.1.2.2	0.636270491803279	.	25920001	26120000	#FF9191	1	0.75
chr1	26120001	26360000	A.1.2.2.2.1.1.1.2.2.2	0.841188524590164	.	26120001	26360000	#FF4848	1	0.875
chr1	26360001	26520000	A.2.1.2.1.1.2.1.1.2.1	0.677254098360656	.	26360001	26520000	#FF9191	1	0.75
chr1	26520001	26800000	A.2.2.2.1.2.1.1.1.2.1.1	0.522540983606557	.	26520001	26800000	#FFDADA	1	0.625
chr1	26800001	26960000	A.1.2.2.1.2.1.1.2.1.2.2	0.862704918032787	.	26800001	26960000	#FF4848	1	0.875
chr1	26960001	27040000	A.1.2.2.1.2.1.1.2.1.2.1	0.863729508196721	.	26960001	27040000	#FF4848	1	0.875
chr1	27040001	27240000	A.2.1.2.2.1.2.2.2.1	0.632172131147541	.	27040001	27240000	#FF9191	1	0.75
chr1	27240001	27600000	A.1.1.2.2.2.2.2.2	0.932377049180328	.	27240001	27600000	#FF0000	1	1
chr1	27600001	27760000	A.1.2.2.1.2.1.2.2	0.858606557377049	.	27600001	27760000	#FF4848	1	0.875
chr1	27760001	27880000	A.2.1.2.1.1.1.2.1.1.1	0.683401639344262	.	27760001	27880000	#FF9191	1	0.75
chr1	27880001	27960000	A.1.2.2.1.2.1.1.1.2.1	0.867827868852459	.	27880001	27960000	#FF4848	1	0.875
chr1	27960001	28080000	A.1.2.2.1.2.2.2.1.1.1	0.852459016393443	.	27960001	28080000	#FF4848	1	0.875
chr1	28080001	28160000	A.2.1.2.2.1.2.2.2.2.2.1.1	0.629098360655738	.	28080001	28160000	#FF9191	1	0.75
chr1	28160001	28440000	A.1.2.2.2.1.1.2.2.1	0.836065573770492	.	28160001	28440000	#FF4848	1	0.875
chr1	28440001	28600000	A.2.1.2.2.1.1.2.1.1	0.650614754098361	.	28440001	28600000	#FF9191	1	0.75
chr1	28600001	28760000	A.1.2.2.1.2.1.1.2.1.1.1	0.86577868852459	.	28600001	28760000	#FF4848	1	0.875
chr1	28760001	28960000	A.1.1.1.2.2.2.1.2	0.975409836065574	.	28760001	28960000	#FF0000	1	1
chr1	28960001	29200000	A.1.2.2.1.2.2.1.2.2.1	0.854508196721312	.	28960001	29200000	#FF4848	1	0.875
chr1	29200001	29320000	A.1.2.2.2.1.2.2.2.1.2.2	0.822745901639344	.	29200001	29320000	#FF4848	1	0.875
chr1	29320001	29520000	A.1.2.2.2.1.2.2.2.1.1.2	0.824795081967213	.	29320001	29520000	#FF4848	1	0.875
chr1	29520001	29600000	A.2.2.1.1.2.1.2.2.2	0.587090163934426	.	29520001	29600000	#FFDADA	1	0.625
chr1	29640001	29880000	A.2.2.1.1.2.1.2.2.2	0.587090163934426	.	29640001	29880000	#FFDADA	1	0.625
chr1	30000001	30120000	B.1.1.1.1.2.2.2.2	0.410860655737705	.	30000001	30120000	#DADAFF	1	0.5
chr1	30120001	30360000	A.2.2.1.1.2.2.2.2.1	0.578893442622951	.	30120001	30360000	#FFDADA	1	0.625
chr1	30360001	30640000	B.1.1.1.1.2.1.2.1	0.418032786885246	.	30360001	30640000	#DADAFF	1	0.5
chr1	30640001	30840000	A.2.2.1.1.1.2.2.1.1.1	0.598360655737705	.	30640001	30840000	#FFDADA	1	0.625
chr1	30840001	30960000	A.2.1.2.2.2.2.2.2.1.2	0.61577868852459	.	30840001	30960000	#FF9191	1	0.75
chr1	30960001	31120000	A.2.2.1.1.2.2.2.2.2.2.1	0.576844262295082	.	30960001	31120000	#FFDADA	1	0.625
chr1	31120001	31520000	A.2.2.1.1.1.1.1.1	0.613729508196721	.	31120001	31520000	#FFDADA	1	0.625
chr1	31520001	31840000	A.2.1.2.2.2.1.1.1.2	0.623975409836066	.	31520001	31840000	#FF9191	1	0.75
chr1	31840001	32040000	A.2.1.2.2.2.2.2.1.1.2	0.618852459016393	.	31840001	32040000	#FF9191	1	0.75
chr1	32040001	32280000	A.2.2.1.2.2.2.2.1.1	0.552254098360656	.	32040001	32280000	#FFDADA	1	0.625
chr1	32280001	32520000	A.1.2.2.1.2.1.1.1.1.1	0.869877049180328	.	32280001	32520000	#FF4848	1	0.875
chr1	32520001	33000000	A.2.1.2.2.2.1.1.2	0.622950819672131	.	32520001	33000000	#FF9191	1	0.75
chr1	33000001	33280000	A.1.2.2.2.1.2.2.1.1.1	0.829918032786885	.	33000001	33280000	#FF4848	1	0.875
chr1	33280001	33640000	A.2.1.1.2.2.1.1.1.1.1	0.711065573770492	.	33280001	33640000	#FF9191	1	0.75
chr1	33640001	33720000	A.2.2.1.1.1.2.1.2.2.1	0.601434426229508	.	33640001	33720000	#FFDADA	1	0.625
chr1	33720001	33920000	A.1.1.2.2.1.2.2.2.1.2.2	0.944672131147541	.	33720001	33920000	#FF0000	1	1
chr1	33920001	34240000	B.1.1.2.2.2.2.1.2.2	0.316598360655738	.	33920001	34240000	#DADAFF	1	0.5
chr1	34240001	34520000	B.1.1.2.2.2.2.2.2.2	0.313524590163934	.	34240001	34520000	#DADAFF	1	0.5
chr1	34520001	34920000	B.1.2.1.2.1.2.1.2.2.1	0.253073770491803	.	34520001	34920000	#9191FF	1	0.375
chr1	34920001	35200000	B.1.1.1.1.2.1.2.2.1	0.417008196721311	.	34920001	35200000	#DADAFF	1	0.5
chr1	35200001	35600000	A.2.2.2.1.2.2.1.2.2.2.2.1	0.501024590163934	.	35200001	35600000	#FFDADA	1	0.625
chr1	35600001	35680000	A.2.1.2.1.2.1.1.2.2.1	0.664959016393443	.	35600001	35680000	#FF9191	1	0.75
chr1	35680001	35880000	A.1.2.1.1.2.2.2	0.914959016393443	.	35680001	35880000	#FF4848	1	0.875
chr1	35880001	36040000	A.2.1.1.1.1.2.1.1.2.1	0.785860655737705	.	35880001	36040000	#FF9191	1	0.75
chr1	36040001	36280000	A.2.2.2.1.2.1.2.1.1.2	0.513319672131147	.	36040001	36280000	#FFDADA	1	0.625
chr1	36280001	36480000	A.2.1.2.2.1.1.2.1.2	0.649590163934426	.	36280001	36480000	#FF9191	1	0.75
chr1	36480001	36720000	A.1.2.2.2.2.2.1.2.2	0.811475409836066	.	36480001	36720000	#FF4848	1	0.875
chr1	36720001	36840000	A.1.2.2.1.2.1.1.2.2.1	0.861680327868853	.	36720001	36840000	#FF4848	1	0.875
chr1	36840001	37120000	A.2.2.1.2.1.2.1.2	0.569672131147541	.	36840001	37120000	#FFDADA	1	0.625
chr1	37120001	37240000	A.2.2.1.1.1.1.2.2	0.607581967213115	.	37120001	37240000	#FFDADA	1	0.625
chr1	37240001	37400000	B.1.1.1.1.2.1.1.2.1	0.420081967213115	.	37240001	37400000	#DADAFF	1	0.5
chr1	37400001	37560000	A.2.1.2.1.2.2.2.1	0.656762295081967	.	37400001	37560000	#FF9191	1	0.75
chr1	37560001	37640000	A.2.2.1.2.1.2.2.1.2.1.2	0.566598360655738	.	37560001	37640000	#FFDADA	1	0.625
chr1	37640001	38000000	A.2.1.2.2.2.1.2	0.621926229508197	.	37640001	38000000	#FF9191	1	0.75
chr1	38000001	38200000	A.2.2.1.1.1.2.1.2.2.2.2	0.599385245901639	.	38000001	38200000	#FFDADA	1	0.625
chr1	38200001	38520000	A.2.1.1.1.1.2.1.2.2.1.2.1	0.780737704918033	.	38200001	38520000	#FF9191	1	0.75
chr1	38520001	38800000	B.1.1.1.2.2.1.2	0.386270491803279	.	38520001	38800000	#DADAFF	1	0.5
chr1	38800001	38880000	A.1.2.2.1.2.2.2.2.1.1	0.848360655737705	.	38800001	38880000	#FF4848	1	0.875
chr1	38880001	39000000	A.2.1.2.2.1.2.1.1.2.1	0.64344262295082	.	38880001	39000000	#FF9191	1	0.75
chr1	39000001	39080000	A.2.1.2.1.1.2.2.1.1.2	0.672131147540984	.	39000001	39080000	#FF9191	1	0.75
chr1	39080001	39320000	B.1.2.1.2.1.1.1.1.1.1	0.271516393442623	.	39080001	39320000	#9191FF	1	0.375
chr1	39320001	39520000	A.1.2.2.1.2.2.1.1.1	0.857581967213115	.	39320001	39520000	#FF4848	1	0.875
chr1	39520001	39720000	A.2.2.1.1.2.1.2.1.1	0.591188524590164	.	39520001	39720000	#FFDADA	1	0.625
chr1	39720001	39880000	A.2.2.2.2.1.1.1.1.1.2	0.492827868852459	.	39720001	39880000	#FFDADA	1	0.625
chr1	39880001	40000000	A.1.2.2.1.2.2.2.2.1.2	0.847336065573771	.	39880001	40000000	#FF4848	1	0.875
chr1	40000001	40280000	B.1.1.2.1.2.1.2.2.1.2	0.357581967213115	.	40000001	40280000	#DADAFF	1	0.5
chr1	40280001	40560000	A.2.1.1.1.1.2.1.2.2.1.1	0.781762295081967	.	40280001	40560000	#FF9191	1	0.75
chr1	40560001	40720000	B.1.1.1.1.1.1.2.1.1.1	0.435450819672131	.	40560001	40720000	#DADAFF	1	0.5
chr1	40720001	40960000	A.1.1.2.2.1.2.2.2.1.2.1.2	0.945696721311475	.	40720001	40960000	#FF0000	1	1
chr1	40960001	41120000	A.2.2.1.1.1.2.1.1.1.1	0.60655737704918	.	40960001	41120000	#FFDADA	1	0.625
chr1	41120001	41640000	A.1.2.1.1.1.1.2.2	0.925204918032787	.	41120001	41640000	#FF4848	1	0.875
chr1	41640001	41720000	A.2.1.2.2.1.1.1.2.2	0.651639344262295	.	41640001	41720000	#FF9191	1	0.75
chr1	41720001	41960000	A.2.1.1.1.1.2.2.1.2	0.776639344262295	.	41720001	41960000	#FF9191	1	0.75
chr1	41960001	42440000	A.2.2.1.1.1.1.2.1.1.1	0.610655737704918	.	41960001	42440000	#FFDADA	1	0.625
chr1	42440001	42640000	A.2.2.1.2.2.1.2.2.1	0.559426229508197	.	42440001	42640000	#FFDADA	1	0.625
chr1	42640001	42760000	A.2.2.1.2.2.1.2.2.2	0.558401639344262	.	42640001	42760000	#FFDADA	1	0.625
chr1	42760001	43000000	A.2.2.2.1.1.2.2.2.1.2.2	0.525614754098361	.	42760001	43000000	#FFDADA	1	0.625
chr1	43000001	43200000	A.2.2.1.1.2.1.2.1.2.1	0.590163934426229	.	43000001	43200000	#FFDADA	1	0.625
chr1	43200001	43360000	A.2.1.2.2.1.2.1.2.1.1.2	0.640368852459016	.	43200001	43360000	#FF9191	1	0.75
chr1	43360001	43640000	A.1.2.2.2.2.1.2.2	0.815573770491803	.	43360001	43640000	#FF4848	1	0.875
chr1	43640001	44200000	A.1.1.1.2.2.1.1.1.2.2	0.982581967213115	.	43640001	44200000	#FF0000	1	1
chr1	44200001	44360000	A.1.2.2.2.1.2.2.1.2.1	0.827868852459016	.	44200001	44360000	#FF4848	1	0.875
chr1	44360001	44840000	A.2.1.1.1.1.2.2.1.1	0.777663934426229	.	44360001	44840000	#FF9191	1	0.75
chr1	44840001	45160000	A.2.1.2.2.2.2.2.2.1.1	0.616803278688525	.	44840001	45160000	#FF9191	1	0.75
chr1	45160001	45320000	A.1.2.2.2.1.1.1.1.1	0.845286885245902	.	45160001	45320000	#FF4848	1	0.875
chr1	45320001	45640000	A.1.2.2.2.2.2.1.1	0.814549180327869	.	45320001	45640000	#FF4848	1	0.875
chr1	45640001	46120000	A.1.2.2.2.2.2.2.1.2	0.804303278688525	.	45640001	46120000	#FF4848	1	0.875
chr1	46120001	46320000	A.1.2.2.1.1.1.1.1.2.1	0.887295081967213	.	46120001	46320000	#FF4848	1	0.875
chr1	46320001	46480000	A.2.1.2.1.2.2.1.1.2.2	0.658811475409836	.	46320001	46480000	#FF9191	1	0.75
chr1	46480001	46800000	A.2.1.2.1.1.2.2.1.1.1	0.673155737704918	.	46480001	46800000	#FF9191	1	0.75
chr1	46800001	47000000	A.2.1.2.1.1.2.2.2.2.2	0.668032786885246	.	46800001	47000000	#FF9191	1	0.75
chr1	47000001	47240000	A.2.1.2.2.2.2.2.2.2	0.614754098360656	.	47000001	47240000	#FF9191	1	0.75
chr1	47240001	47520000	B.1.1.2.1.1.2.2.1.2	0.366803278688525	.	47240001	47520000	#DADAFF	1	0.5
chr1	47520001	47840000	A.2.1.1.2.1.2.2.1.1.2	0.721311475409836	.	47520001	47840000	#FF9191	1	0.75
chr1	47840001	48160000	A.2.2.2.1.2.2.1.2.1.2	0.505122950819672	.	47840001	48160000	#FFDADA	1	0.625
chr1	48160001	48240000	A.2.2.1.2.2.1.1.2.1	0.5625	.	48160001	48240000	#FFDADA	1	0.625
chr1	48240001	48520000	B.1.1.2.2.1.1.1.1.1.2	0.347336065573771	.	48240001	48520000	#DADAFF	1	0.5
chr1	48520001	48760000	B.1.2.1.2.1.2.2.2.1.1	0.245901639344262	.	48520001	48760000	#9191FF	1	0.375
chr1	48760001	48840000	B.1.2.2.1.1.2.1.1.1.1	0.220286885245902	.	48760001	48840000	#9191FF	1	0.375
chr1	48840001	49160000	B.1.1.2.2.1.2.2.2.2.1	0.325819672131148	.	48840001	49160000	#DADAFF	1	0.5
chr1	49160001	49640000	B.2.1.2.1.1.1.2.1.1	0.100409836065574	.	49160001	49640000	#4848FF	1	0.25
chr1	49640001	49920000	B.1.2.1.1.2.2.2.2	0.272540983606557	.	49640001	49920000	#9191FF	1	0.375
chr1	49920001	50120000	B.2.1.2.2.2.1.2.2.1	0.0502049180327869	.	49920001	50120000	#4848FF	1	0.25
chr1	50120001	50800000	B.2.1.2.1.2.2.2.2.2.1	0.0778688524590164	.	50120001	50800000	#4848FF	1	0.25
chr1	50800001	50960000	A.2.2.2.1.1.2.2.2.2	0.524590163934426	.	50800001	50960000	#FFDADA	1	0.625
chr1	50960001	51080000	B.1.1.1.1.1.1.2.2.2.1	0.42827868852459	.	50960001	51080000	#DADAFF	1	0.5
chr1	51080001	51280000	A.2.1.1.1.1.1.1.2.2	0.797131147540984	.	51080001	51280000	#FF9191	1	0.75
chr1	51280001	51400000	A.2.1.2.1.1.2.2.1.2	0.671106557377049	.	51280001	51400000	#FF9191	1	0.75
chr1	51400001	51760000	A.2.2.2.1.2.2.1.2.2.1	0.504098360655738	.	51400001	51760000	#FFDADA	1	0.625
chr1	51760001	51840000	A.1.2.2.1.1.1.2.1.1.2	0.882172131147541	.	51760001	51840000	#FF4848	1	0.875
chr1	51840001	52040000	A.1.1.2.2.2.1.1.2.2.2	0.9375	.	51840001	52040000	#FF0000	1	1
chr1	52040001	52240000	A.1.2.2.2.1.1.1.2.1	0.843237704918033	.	52040001	52240000	#FF4848	1	0.875
chr1	52240001	52320000	A.2.1.1.1.1.2.1.2.1.1	0.783811475409836	.	52240001	52320000	#FF9191	1	0.75
chr1	52320001	52520000	A.1.2.2.2.2.1.1.2	0.818647540983607	.	52320001	52520000	#FF4848	1	0.875
chr1	52520001	52720000	A.1.2.2.2.1.1.2.1.2.1	0.838114754098361	.	52520001	52720000	#FF4848	1	0.875
chr1	52720001	52840000	A.2.1.1.1.1.1.2.2.1.2.1	0.790983606557377	.	52720001	52840000	#FF9191	1	0.75
chr1	52840001	52920000	A.2.1.2.1.2.2.1.2	0.657786885245902	.	52840001	52920000	#FF9191	1	0.75
chr1	52920001	53240000	A.1.2.2.2.1.2.1.2	0.83094262295082	.	52920001	53240000	#FF4848	1	0.875
chr1	53240001	53520000	A.2.1.1.1.1.2.2.2.2.1	0.773565573770492	.	53240001	53520000	#FF9191	1	0.75
chr1	53520001	53720000	A.1.2.1.1.1.2.2.2	0.921106557377049	.	53520001	53720000	#FF4848	1	0.875
chr1	53720001	53840000	A.2.1.2.1.1.1.1.2	0.684426229508197	.	53720001	53840000	#FF9191	1	0.75
chr1	53840001	54200000	A.1.2.2.2.1.2.1.1.2	0.831967213114754	.	53840001	54200000	#FF4848	1	0.875
chr1	54200001	54520000	A.1.2.2.2.1.1.2.1.1.2	0.839139344262295	.	54200001	54520000	#FF4848	1	0.875
chr1	54520001	54600000	A.2.1.1.1.1.2.1.2.2.2	0.778688524590164	.	54520001	54600000	#FF9191	1	0.75
chr1	54600001	54680000	A.2.1.2.1.1.2.2.2.1	0.670081967213115	.	54600001	54680000	#FF9191	1	0.75
chr1	54680001	54840000	A.2.1.1.1.1.2.2.2.2.2	0.772540983606557	.	54680001	54840000	#FF9191	1	0.75
chr1	54840001	54960000	A.1.2.2.2.1.1.2.1.1.1	0.840163934426229	.	54840001	54960000	#FF4848	1	0.875
chr1	54960001	55120000	A.1.2.2.1.2.1.1.1.1.2	0.868852459016393	.	54960001	55120000	#FF4848	1	0.875
chr1	55120001	55280000	A.2.2.1.1.1.2.1.1.2.1	0.604508196721312	.	55120001	55280000	#FFDADA	1	0.625
chr1	55280001	55480000	A.2.2.2.1.1.1.2.2.2.2.1.1.1	0.540983606557377	.	55280001	55480000	#FFDADA	1	0.625
chr1	55480001	55720000	A.2.2.1.1.2.1.2.2.1	0.588114754098361	.	55480001	55720000	#FFDADA	1	0.625
chr1	55720001	56000000	B.2.1.1.1.2.2.2.1.2	0.133196721311475	.	55720001	56000000	#4848FF	1	0.25
chr1	56000001	56280000	B.2.2.1.2.1.1.1.1.1	0.0327868852459016	.	56000001	56280000	#0000FF	1	0.125
chr1	56280001	56440000	B.2.1.2.1.1.1.2.1.2	0.0993852459016393	.	56280001	56440000	#4848FF	1	0.25
chr1	56440001	56680000	B.2.2.1.2.1.1.1.2	0.0307377049180328	.	56440001	56680000	#0000FF	1	0.125
chr1	56680001	56800000	B.1.1.1.2.2.2.2.1	0.381147540983607	.	56680001	56800000	#DADAFF	1	0.5
chr1	56800001	56880000	B.2.1.1.2.2.1.2.1.2.1	0.112704918032787	.	56800001	56880000	#4848FF	1	0.25
chr1	56880001	57280000	B.2.1.2.2.2.1.1.2.1.1	0.0563524590163934	.	56880001	57280000	#4848FF	1	0.25
chr1	57280001	57440000	B.2.1.1.1.2.1.1.1	0.153688524590164	.	57280001	57440000	#4848FF	1	0.25
chr1	57440001	57640000	B.2.1.1.1.2.2.1.2.2.2.1	0.136270491803279	.	57440001	57640000	#4848FF	1	0.25
chr1	57640001	57760000	B.2.1.2.1.1.1.2.2.1	0.0983606557377049	.	57640001	57760000	#4848FF	1	0.25
chr1	57760001	57920000	B.1.2.2.1.2.2.1.1	0.200819672131148	.	57760001	57920000	#9191FF	1	0.375
chr1	57920001	58080000	A.2.2.2.2.2.2.1.2.2.2.1	0.452868852459016	.	57920001	58080000	#FFDADA	1	0.625
chr1	58080001	58160000	A.2.2.1.2.2.2.2.1.2	0.551229508196721	.	58080001	58160000	#FFDADA	1	0.625
chr1	58160001	58280000	B.1.2.1.1.2.1.2.1.1.2.1	0.289959016393443	.	58160001	58280000	#9191FF	1	0.375
chr1	58280001	58520000	B.2.1.2.2.2.2.1	0.048155737704918	.	58280001	58520000	#4848FF	1	0.25
chr1	58520001	58680000	B.2.1.1.1.2.1.1.2.2	0.150614754098361	.	58520001	58680000	#4848FF	1	0.25
chr1	58680001	59120000	B.1.2.1.2.1.1.1.1.1.2.1	0.270491803278689	.	58680001	59120000	#9191FF	1	0.375
chr1	59120001	59440000	A.2.2.1.1.1.2.1.1.2.2	0.603483606557377	.	59120001	59440000	#FFDADA	1	0.625
chr1	59440001	59840000	B.1.2.1.2.2.2.1.2.2.1	0.233606557377049	.	59440001	59840000	#9191FF	1	0.375
chr1	59840001	59960000	B.2.1.1.1.2.1.2.1	0.149590163934426	.	59840001	59960000	#4848FF	1	0.25
chr1	59960001	60280000	B.1.2.1.2.1.2.1.2.2.2	0.252049180327869	.	59960001	60280000	#9191FF	1	0.375
chr1	60280001	60440000	A.2.2.2.1.2.2.1.1.2.1	0.508196721311475	.	60280001	60440000	#FFDADA	1	0.625
chr1	60440001	60640000	B.1.2.1.2.1.1.2.2.2.2	0.258196721311475	.	60440001	60640000	#9191FF	1	0.375
chr1	60640001	61000000	B.2.1.1.1.2.1.2.2.2.1.1	0.145491803278689	.	60640001	61000000	#4848FF	1	0.25
chr1	61000001	61200000	B.1.2.2.1.1.2.2.2.2.2.2	0.20594262295082	.	61000001	61200000	#9191FF	1	0.375
chr1	61200001	61560000	A.2.2.2.1.2.1.1.1.2.2.1	0.520491803278688	.	61200001	61560000	#FFDADA	1	0.625
chr1	61560001	61680000	A.1.2.2.2.1.2.2.1.1.2	0.828893442622951	.	61560001	61680000	#FF4848	1	0.875
chr1	61680001	62120000	A.2.1.1.1.1.2.2.2.1.1	0.775614754098361	.	61680001	62120000	#FF9191	1	0.75
chr1	62120001	62280000	A.2.1.1.2.2.2.2.2.2	0.686475409836066	.	62120001	62280000	#FF9191	1	0.75
chr1	62280001	62360000	B.1.1.2.1.2.2.2.2	0.349385245901639	.	62280001	62360000	#DADAFF	1	0.5
chr1	62360001	62600000	B.1.1.2.2.1.1.2.1.1.1	0.342213114754098	.	62360001	62600000	#DADAFF	1	0.5
chr1	62600001	63080000	A.1.2.2.2.1.2.1.1.1	0.832991803278688	.	62600001	63080000	#FF4848	1	0.875
chr1	63080001	63240000	A.2.2.2.1.1.1.1.1	0.547131147540984	.	63080001	63240000	#FFDADA	1	0.625
chr1	63240001	63800000	A.1.1.2.2.1.1.2.1	0.956967213114754	.	63240001	63800000	#FF0000	1	1
chr1	63800001	64000000	A.1.2.1.2.1.2.1.2.2.2	0.908811475409836	.	63800001	64000000	#FF4848	1	0.875
chr1	64000001	64400000	A.1.1.2.2.1.2.1.2.2.1	0.950819672131147	.	64000001	64400000	#FF0000	1	1
chr1	64400001	64520000	A.2.2.2.1.1.1.1.2	0.546106557377049	.	64400001	64520000	#FFDADA	1	0.625
chr1	64520001	64720000	A.1.2.2.2.1.1.1.1.2	0.844262295081967	.	64520001	64720000	#FF4848	1	0.875
chr1	64720001	64960000	A.1.1.1.1.2.2.2	0.991803278688525	.	64720001	64960000	#FF0000	1	1
chr1	64960001	65240000	A.1.1.2.2.1.2.1.1.1	0.953893442622951	.	64960001	65240000	#FF0000	1	1
chr1	65240001	65320000	A.1.2.2.2.1.1.2.2.2.1	0.835040983606557	.	65240001	65320000	#FF4848	1	0.875
chr1	65320001	65480000	A.1.2.2.2.1.2.2.1.2.2	0.826844262295082	.	65320001	65480000	#FF4848	1	0.875
chr1	65480001	65680000	A.1.2.2.2.2.2.2.1.1.2.2.2	0.805327868852459	.	65480001	65680000	#FF4848	1	0.875
chr1	65680001	65920000	A.1.1.2.2.1.2.1.1.2	0.952868852459016	.	65680001	65920000	#FF0000	1	1
chr1	65920001	66240000	A.2.1.1.1.2.1.1.2.2.2.1	0.760245901639344	.	65920001	66240000	#FF9191	1	0.75
chr1	66240001	66520000	B.1.1.2.1.2.1.2.2.2	0.35655737704918	.	66240001	66520000	#DADAFF	1	0.5
chr1	66520001	66680000	A.2.2.2.1.1.1.2.2.1.1	0.54405737704918	.	66520001	66680000	#FFDADA	1	0.625
chr1	66680001	66880000	A.2.2.2.1.2.1.2.1.1.1.2	0.514344262295082	.	66680001	66880000	#FFDADA	1	0.625
chr1	66880001	67000000	A.2.1.1.1.2.1.1.1.2.1	0.769467213114754	.	66880001	67000000	#FF9191	1	0.75
chr1	67000001	67240000	A.2.1.1.1.2.1.2.2.1.2.1	0.755122950819672	.	67000001	67240000	#FF9191	1	0.75
chr1	67240001	67480000	A.2.1.1.1.1.1.2.2.1.2.2	0.789959016393443	.	67240001	67480000	#FF9191	1	0.75
chr1	67480001	67640000	B.1.1.2.1.2.1.2.2.1.1.2.1	0.359631147540984	.	67480001	67640000	#DADAFF	1	0.5
chr1	67640001	67800000	B.1.2.1.1.1.1.2.1.1	0.308401639344262	.	67640001	67800000	#9191FF	1	0.375
chr1	67800001	67960000	A.2.1.1.1.1.1.1.1.2	0.799180327868853	.	67800001	67960000	#FF9191	1	0.75
chr1	67960001	68240000	A.2.2.2.1.1.1.2.2.2.2.1.2	0.538934426229508	.	67960001	68240000	#FFDADA	1	0.625
chr1	68240001	68560000	B.1.2.1.1.2.1.1.1.2	0.293032786885246	.	68240001	68560000	#9191FF	1	0.375
chr1	68560001	68800000	A.2.2.2.1.2.1.2.2.1	0.511270491803279	.	68560001	68800000	#FFDADA	1	0.625
chr1	68800001	69160000	B.2.1.2.2.1.1.2.1.2	0.069672131147541	.	68800001	69160000	#4848FF	1	0.25
chr1	69160001	69320000	B.1.2.1.2.2.1.2.2.2	0.236680327868852	.	69160001	69320000	#9191FF	1	0.375
chr1	69320001	69440000	B.2.1.2.2.2.2.2.2.1.2	0.0440573770491803	.	69320001	69440000	#4848FF	1	0.25
chr1	69440001	69560000	B.1.2.2.2.1.2.2	0.182377049180328	.	69440001	69560000	#9191FF	1	0.375
chr1	69560001	69800000	B.2.2.1.2.1.2.2.2	0.0256147540983607	.	69560001	69800000	#0000FF	1	0.125
chr1	69800001	70240000	B.2.1.2.2.2.2.2.2.2	0.0430327868852459	.	69800001	70240000	#4848FF	1	0.25
chr1	70240001	70400000	B.1.2.1.1.1.2.1.2.1	0.301229508196721	.	70240001	70400000	#9191FF	1	0.375
chr1	70400001	70720000	B.1.1.1.2.2.2.1.1.1.2	0.38422131147541	.	70400001	70720000	#DADAFF	1	0.5
chr1	70720001	70880000	A.2.2.2.2.2.2.1.1.1.1	0.460040983606557	.	70720001	70880000	#FFDADA	1	0.625
chr1	70880001	71000000	A.2.2.2.1.1.1.2.2.2.1	0.542008196721312	.	70880001	71000000	#FFDADA	1	0.625
chr1	71000001	71160000	B.1.1.1.2.2.1.1	0.387295081967213	.	71000001	71160000	#DADAFF	1	0.5
chr1	71160001	71320000	B.1.1.1.1.1.1.2.2.1.1	0.431352459016393	.	71160001	71320000	#DADAFF	1	0.5
chr1	71320001	71520000	A.2.2.2.2.1.1.2.1.1.2	0.485655737704918	.	71320001	71520000	#FFDADA	1	0.625
chr1	71520001	71720000	B.1.2.2.1.1.1.1.1.2.2	0.225409836065574	.	71520001	71720000	#9191FF	1	0.375
chr1	71720001	72040000	A.2.2.2.1.1.2.2.2.1.2.1	0.526639344262295	.	71720001	72040000	#FFDADA	1	0.625
chr1	72040001	72240000	B.1.2.2.1.1.2.2.2.1.2	0.212090163934426	.	72040001	72240000	#9191FF	1	0.375
chr1	72240001	72520000	B.2.1.1.1.2.2.1.1.2	0.141393442622951	.	72240001	72520000	#4848FF	1	0.25
chr1	72520001	72880000	B.2.1.1.1.2.2.1.1.1	0.142418032786885	.	72520001	72880000	#4848FF	1	0.25
chr1	72880001	73120000	B.1.1.1.2.2.2.1.2	0.382172131147541	.	72880001	73120000	#DADAFF	1	0.5
chr1	73120001	73400000	B.2.1.1.1.2.1.2.2.2.2	0.14344262295082	.	73120001	73400000	#4848FF	1	0.25
chr1	73400001	73560000	B.1.1.1.2.1.2.2.2.2.1.2	0.389344262295082	.	73400001	73560000	#DADAFF	1	0.5
chr1	73560001	73680000	B.2.1.1.1.1.1.2	0.159836065573771	.	73560001	73680000	#4848FF	1	0.25
chr1	73680001	74040000	B.2.1.2.2.2.1.1.2.1.2	0.055327868852459	.	73680001	74040000	#4848FF	1	0.25
chr1	74040001	74160000	B.1.2.2.2.2.1.2.1.2.2	0.176229508196721	.	74040001	74160000	#9191FF	1	0.375
chr1	74160001	74680000	B.1.2.1.2.1.1.2.1.1.2.1	0.264344262295082	.	74160001	74680000	#9191FF	1	0.375
chr1	74680001	74840000	B.1.2.1.1.2.1.2.1.1.2.2	0.288934426229508	.	74680001	74840000	#9191FF	1	0.375
chr1	74840001	75000000	B.1.1.1.2.1.2.2.1	0.39344262295082	.	74840001	75000000	#DADAFF	1	0.5
chr1	75000001	75200000	B.1.1.2.2.1.2.1.1.2.1	0.336065573770492	.	75000001	75200000	#DADAFF	1	0.5
chr1	75200001	75480000	B.1.2.1.1.2.1.2.2.2.2.1	0.280737704918033	.	75200001	75480000	#9191FF	1	0.375
chr1	75480001	75680000	B.1.2.1.1.2.1.2.1.2	0.287909836065574	.	75480001	75680000	#9191FF	1	0.375
chr1	75680001	75960000	B.2.1.2.2.2.1.1.1.1.2	0.0584016393442623	.	75680001	75960000	#4848FF	1	0.25
chr1	75960001	76120000	B.2.1.1.1.2.2.1.2.1.1	0.140368852459016	.	75960001	76120000	#4848FF	1	0.25
chr1	76120001	76320000	B.1.1.2.1.2.2.1.1.1	0.355532786885246	.	76120001	76320000	#DADAFF	1	0.5
chr1	76320001	76400000	B.1.1.1.2.1.2.1.2.2	0.394467213114754	.	76320001	76400000	#DADAFF	1	0.5
chr1	76400001	76560000	B.1.2.2.1.2.1.2.1	0.202868852459016	.	76400001	76560000	#9191FF	1	0.375
chr1	76560001	77000000	B.1.2.1.2.1.2.1.1.2.2	0.255122950819672	.	76560001	77000000	#9191FF	1	0.375
chr1	77000001	77280000	B.1.2.1.1.2.1.2.2.2.1.1	0.282786885245902	.	77000001	77280000	#9191FF	1	0.375
chr1	77280001	77440000	B.2.1.1.2.1.2.1	0.122950819672131	.	77280001	77440000	#4848FF	1	0.25
chr1	77440001	77600000	B.1.2.1.2.1.1.1.1.2.2	0.267418032786885	.	77440001	77600000	#9191FF	1	0.375
chr1	77600001	78080000	B.1.1.2.2.1.1.2.1.1.2	0.341188524590164	.	77600001	78080000	#DADAFF	1	0.5
chr1	78080001	78280000	A.2.1.1.1.2.2.1.1.1.2	0.75	.	78080001	78280000	#FF9191	1	0.75
chr1	78280001	78400000	A.1.2.1.1.1.2.1.2	0.923155737704918	.	78280001	78400000	#FF4848	1	0.875
chr1	78400001	78600000	A.1.2.2.2.1.1.1.2.2.1	0.842213114754098	.	78400001	78600000	#FF4848	1	0.875
chr1	78600001	78880000	B.1.1.2.2.1.1.2.2.2	0.338114754098361	.	78600001	78880000	#DADAFF	1	0.5
chr1	78880001	79080000	A.2.2.2.2.1.1.2.1.1.1	0.486680327868852	.	78880001	79080000	#FFDADA	1	0.625
chr1	79080001	79160000	B.1.1.1.2.1.2.1.1.1.2	0.397540983606557	.	79080001	79160000	#DADAFF	1	0.5
chr1	79160001	79400000	B.1.2.1.1.2.1.2.2.1.1.2	0.284836065573771	.	79160001	79400000	#9191FF	1	0.375
chr1	79400001	79520000	A.2.2.1.2.2.2.1.1.2	0.554303278688525	.	79400001	79520000	#FFDADA	1	0.625
chr1	79520001	79600000	B.1.1.1.2.1.2.2.2.2.1.1.2	0.390368852459016	.	79520001	79600000	#DADAFF	1	0.5
chr1	79600001	79880000	B.1.1.1.1.1.1.1.2.2	0.436475409836066	.	79600001	79880000	#DADAFF	1	0.5
chr1	79880001	80160000	B.2.1.2.2.2.1.1.1.1.1.2	0.0594262295081967	.	79880001	80160000	#4848FF	1	0.25
chr1	80160001	80280000	B.2.1.1.1.1.1.1	0.160860655737705	.	80160001	80280000	#4848FF	1	0.25
chr1	80280001	80440000	B.2.1.2.2.2.1.1.2.2.2	0.0532786885245902	.	80280001	80440000	#4848FF	1	0.25
chr1	80440001	80680000	B.1.2.2.2.2.2.1.1.1.1.1	0.173155737704918	.	80440001	80680000	#9191FF	1	0.375
chr1	80680001	80880000	B.2.2.1.1.1.2	0.040983606557377	.	80680001	80880000	#0000FF	1	0.125
chr1	80880001	80960000	B.2.1.2.2.1.2.1.2	0.0625	.	80880001	80960000	#4848FF	1	0.25
chr1	80960001	81160000	B.1.2.1.1.2.2.1.2.2	0.275614754098361	.	80960001	81160000	#9191FF	1	0.375
chr1	81160001	81400000	B.2.1.2.2.1.1.2.2.1.1.1	0.0686475409836066	.	81160001	81400000	#4848FF	1	0.25
chr1	81400001	81520000	B.1.1.1.1.1.1.2.2.1.2.1	0.430327868852459	.	81400001	81520000	#DADAFF	1	0.5
chr1	81520001	81680000	B.1.2.1.1.2.1.2.2.2.2.2	0.279713114754098	.	81520001	81680000	#9191FF	1	0.375
chr1	81680001	82240000	B.1.2.1.1.2.2.1.1.2	0.277663934426229	.	81680001	82240000	#9191FF	1	0.375
chr1	82240001	82640000	B.1.2.1.1.2.2.2.1.2	0.273565573770492	.	82240001	82640000	#9191FF	1	0.375
chr1	82640001	82920000	B.2.1.2.1.2.1.1.2.2	0.0891393442622951	.	82640001	82920000	#4848FF	1	0.25
chr1	82920001	83160000	B.2.1.2.1.1.1.1.1.2	0.102459016393443	.	82920001	83160000	#4848FF	1	0.25
chr1	83160001	83640000	B.2.1.2.2.2.2.2.2.1.1	0.0450819672131148	.	83160001	83640000	#4848FF	1	0.25
chr1	83640001	83760000	B.1.2.2.2.2.2.1.2.2	0.167008196721311	.	83640001	83760000	#9191FF	1	0.375
chr1	83760001	84400000	B.1.2.1.1.2.2.2.1.1	0.274590163934426	.	83760001	84400000	#9191FF	1	0.375
chr1	84400001	84600000	B.1.1.1.1.1.1.2.2.2.2	0.427254098360656	.	84400001	84600000	#DADAFF	1	0.5
chr1	84600001	84720000	B.1.1.2.2.1.2.2.2.2.2	0.324795081967213	.	84600001	84720000	#DADAFF	1	0.5
chr1	84720001	85000000	B.1.1.2.1.2.1.2.2.1.1.1	0.360655737704918	.	84720001	85000000	#DADAFF	1	0.5
chr1	85000001	85120000	B.1.1.1.1.1.2.1	0.426229508196721	.	85000001	85120000	#DADAFF	1	0.5
chr1	85120001	85400000	A.2.2.2.1.2.1.1.2.2.2	0.516393442622951	.	85120001	85400000	#FFDADA	1	0.625
chr1	85400001	85560000	B.1.1.2.1.2.1.2.1.2.1	0.362704918032787	.	85400001	85560000	#DADAFF	1	0.5
chr1	85560001	85760000	A.2.1.1.1.2.1.1.2.2.2.2	0.75922131147541	.	85560001	85760000	#FF9191	1	0.75
chr1	85760001	85920000	B.1.1.1.1.1.1.2.2.1.2.2	0.429303278688525	.	85760001	85920000	#DADAFF	1	0.5
chr1	85920001	86200000	A.2.2.2.1.1.2.1.2	0.532786885245902	.	85920001	86200000	#FFDADA	1	0.625
chr1	86200001	86320000	B.1.1.1.2.1.2.1.2.1	0.395491803278689	.	86200001	86320000	#DADAFF	1	0.5
chr1	86320001	86520000	B.1.1.2.2.1.2.2.2.1.1.1	0.33094262295082	.	86320001	86520000	#DADAFF	1	0.5
chr1	86520001	86720000	A.2.2.2.1.2.1.1.2.1	0.51844262295082	.	86520001	86720000	#FFDADA	1	0.625
chr1	86720001	86800000	B.1.2.1.1.1.1.2.2.1.2	0.305327868852459	.	86720001	86800000	#9191FF	1	0.375
chr1	86800001	87240000	B.1.2.1.1.1.1.2.2.2	0.304303278688525	.	86800001	87240000	#9191FF	1	0.375
chr1	87240001	87560000	A.2.2.2.1.2.2.1.1.1	0.50922131147541	.	87240001	87560000	#FFDADA	1	0.625
chr1	87560001	87760000	B.1.2.2.1.2.2.2.2.1	0.19672131147541	.	87560001	87760000	#9191FF	1	0.375
chr1	87760001	87960000	B.1.1.2.1.2.2.1.2	0.353483606557377	.	87760001	87960000	#DADAFF	1	0.5
chr1	87960001	88200000	B.1.2.2.1.2.2.2.2.2	0.195696721311475	.	87960001	88200000	#9191FF	1	0.375
chr1	88200001	88640000	B.1.1.2.2.1.1.1.1.1.1	0.348360655737705	.	88200001	88640000	#DADAFF	1	0.5
chr1	88640001	88840000	B.1.1.1.2.1.1.1.1.2.1	0.407786885245902	.	88640001	88840000	#DADAFF	1	0.5
chr1	88840001	89120000	B.1.2.1.2.1.1.2.2.1	0.261270491803279	.	88840001	89120000	#9191FF	1	0.375
chr1	89120001	89360000	A.2.1.1.1.2.2.1.1.1.1.1	0.752049180327869	.	89120001	89360000	#FF9191	1	0.75
chr1	89360001	89440000	B.1.1.1.2.1.2.2.2.1	0.392418032786885	.	89360001	89440000	#DADAFF	1	0.5
chr1	89440001	89600000	A.2.1.1.1.2.2.2.2.1	0.743852459016393	.	89440001	89600000	#FF9191	1	0.75
chr1	89600001	89800000	A.2.2.2.1.1.2.2.1.1	0.531762295081967	.	89600001	89800000	#FFDADA	1	0.625
chr1	89800001	90040000	A.2.1.1.1.1.2.1.2.1.2	0.782786885245902	.	89800001	90040000	#FF9191	1	0.75
chr1	90040001	90320000	A.2.1.1.1.2.1.2.1.1	0.758196721311475	.	90040001	90320000	#FF9191	1	0.75
chr1	90320001	90440000	A.2.2.2.1.2.2.2.2.1	0.495901639344262	.	90320001	90440000	#FFDADA	1	0.625
chr1	90440001	90840000	A.2.2.2.1.2.1.2.1.1.1.1	0.515368852459016	.	90440001	90840000	#FFDADA	1	0.625
chr1	90840001	90960000	B.1.1.1.2.1.2.2.2.2.1.1.1	0.391393442622951	.	90840001	90960000	#DADAFF	1	0.5
chr1	90960001	91400000	A.2.1.1.1.2.2.1.1.1.1.2	0.751024590163934	.	90960001	91400000	#FF9191	1	0.75
chr1	91400001	91480000	A.1.2.2.1.1.2.1.2.1	0.877049180327869	.	91400001	91480000	#FF4848	1	0.875
chr1	91480001	91600000	A.1.2.2.1.1.1.1.2.2	0.88422131147541	.	91480001	91600000	#FF4848	1	0.875
chr1	91600001	91720000	A.2.2.2.2.2.2.2.2.2.1	0.44672131147541	.	91600001	91720000	#FFDADA	1	0.625
chr1	91720001	91800000	A.2.2.2.1.1.2.2.1.2.1	0.530737704918033	.	91720001	91800000	#FFDADA	1	0.625
chr1	91800001	91960000	A.2.2.2.1.1.2.2.1.2.2.1	0.529713114754098	.	91800001	91960000	#FFDADA	1	0.625
chr1	91960001	92120000	A.2.1.1.1.2.2.1.2.2	0.746926229508197	.	91960001	92120000	#FF9191	1	0.75
chr1	92120001	92480000	A.2.1.1.1.2.1.1.1.1.2	0.770491803278688	.	92120001	92480000	#FF9191	1	0.75
chr1	92480001	92640000	A.2.1.1.1.1.1.2.2.2.2	0.787909836065574	.	92480001	92640000	#FF9191	1	0.75
chr1	92640001	92760000	A.2.2.1.2.1.2.2.1.2.2	0.565573770491803	.	92640001	92760000	#FFDADA	1	0.625
chr1	92760001	92960000	A.2.2.2.1.1.2.1.1.1.1	0.536885245901639	.	92760001	92960000	#FFDADA	1	0.625
chr1	92960001	93120000	A.2.2.1.1.2.1.2.1.2.2	0.589139344262295	.	92960001	93120000	#FFDADA	1	0.625
chr1	93120001	93280000	A.2.1.2.2.1.1.1.1.1	0.654713114754098	.	93120001	93280000	#FF9191	1	0.75
chr1	93280001	93680000	A.1.2.2.2.2.2.2.1.1.1.1.1	0.810450819672131	.	93280001	93680000	#FF4848	1	0.875
chr1	93680001	93760000	A.2.1.2.2.1.2.1.2.1.2.2.1	0.638319672131147	.	93680001	93760000	#FF9191	1	0.75
chr1	93760001	93920000	A.2.2.1.1.2.1.1	0.592213114754098	.	93760001	93920000	#FFDADA	1	0.625
chr1	93920001	94040000	A.2.2.2.2.2.2.2.1	0.450819672131148	.	93920001	94040000	#FFDADA	1	0.625
chr1	94040001	94360000	A.2.1.2.2.1.1.1.1.2	0.653688524590164	.	94040001	94360000	#FF9191	1	0.75
chr1	94360001	94520000	A.2.1.1.1.1.2.2.2.1.2	0.774590163934426	.	94360001	94520000	#FF9191	1	0.75
chr1	94520001	94720000	A.2.1.2.2.1.1.2.2.2	0.646516393442623	.	94520001	94720000	#FF9191	1	0.75
chr1	94720001	95040000	A.2.2.2.1.1.1.2.2.2.2.1.1.2	0.539959016393443	.	94720001	95040000	#FFDADA	1	0.625
chr1	95040001	95240000	A.2.1.1.1.1.1.1.2.1	0.798155737704918	.	95040001	95240000	#FF9191	1	0.75
chr1	95240001	95400000	A.2.2.2.1.2.2.1.1.2.2	0.507172131147541	.	95240001	95400000	#FFDADA	1	0.625
chr1	95400001	95520000	A.2.1.1.1.2.1.1.1.2.2.2	0.767418032786885	.	95400001	95520000	#FF9191	1	0.75
chr1	95520001	95680000	A.2.1.1.1.2.1.2.2.2	0.753073770491803	.	95520001	95680000	#FF9191	1	0.75
chr1	95680001	95920000	B.1.1.2.2.1.1.1.1.2.1	0.346311475409836	.	95680001	95920000	#DADAFF	1	0.5
chr1	95920001	96200000	B.2.1.2.2.2.1.1.1.1.1.1	0.0604508196721311	.	95920001	96200000	#4848FF	1	0.25
chr1	96200001	96560000	B.1.2.1.1.1.1.1.1	0.3125	.	96200001	96560000	#9191FF	1	0.375
chr1	96560001	96840000	B.1.1.2.2.1.1.2.1.2	0.340163934426229	.	96560001	96840000	#DADAFF	1	0.5
chr1	96840001	97000000	B.1.2.1.1.1.2.2.2.1.2	0.297131147540984	.	96840001	97000000	#9191FF	1	0.375
chr1	97000001	97160000	B.1.1.1.1.1.2.2.2	0.424180327868852	.	97000001	97160000	#DADAFF	1	0.5
chr1	97160001	97760000	A.2.2.2.2.1.1.1.2.2	0.487704918032787	.	97160001	97760000	#FFDADA	1	0.625
chr1	97760001	98120000	B.1.2.1.1.1.1.1.2.2.1	0.310450819672131	.	97760001	98120000	#9191FF	1	0.375
chr1	98120001	98240000	B.2.1.1.2.1.2.2.1.2.1	0.120901639344262	.	98120001	98240000	#4848FF	1	0.25
chr1	98240001	98440000	B.1.2.1.1.2.2.1.1.1	0.278688524590164	.	98240001	98440000	#9191FF	1	0.375
chr1	98440001	98640000	B.1.1.2.2.1.2.2.1.1	0.332991803278689	.	98440001	98640000	#DADAFF	1	0.5
chr1	98640001	98760000	B.1.2.1.1.1.2.1.2.2	0.300204918032787	.	98640001	98760000	#9191FF	1	0.375
chr1	98760001	99040000	B.1.2.1.1.1.1.1.2.2.2	0.309426229508197	.	98760001	99040000	#9191FF	1	0.375
chr1	99040001	99120000	B.1.2.2.2.2.2.2.1.1.2	0.164959016393443	.	99040001	99120000	#9191FF	1	0.375
chr1	99120001	99200000	B.1.2.2.2.1.2.1.2	0.183401639344262	.	99120001	99200000	#9191FF	1	0.375
chr1	99200001	99320000	B.1.2.2.2.2.1.2.1.1	0.17827868852459	.	99200001	99320000	#9191FF	1	0.375
chr1	99320001	99840000	B.1.1.1.1.2.1.2.2.2	0.415983606557377	.	99320001	99840000	#DADAFF	1	0.5
chr1	99840001	100240000	B.1.2.1.1.1.2.2.1	0.299180327868852	.	99840001	100240000	#9191FF	1	0.375
chr1	100240001	100680000	A.2.2.2.1.2.2.2.1.1	0.498975409836066	.	100240001	100680000	#FFDADA	1	0.625
chr1	100680001	101160000	B.1.2.1.1.1.1.2.2.1.1	0.306352459016393	.	100680001	101160000	#9191FF	1	0.375
chr1	101160001	101360000	A.2.1.2.2.1.2.1.2.1.2.1	0.639344262295082	.	101160001	101360000	#FF9191	1	0.75
chr1	101360001	101760000	A.2.2.2.1.1.1.2.1	0.545081967213115	.	101360001	101760000	#FFDADA	1	0.625
chr1	101760001	101840000	A.2.2.2.2.1.2.2.2.2	0.472336065573771	.	101760001	101840000	#FFDADA	1	0.625
chr1	101840001	102240000	B.1.1.2.2.1.1.2.2.1	0.339139344262295	.	101840001	102240000	#DADAFF	1	0.5
chr1	102240001	102360000	B.1.1.2.1.2.1.2.2.1.1.2.2	0.358606557377049	.	102240001	102360000	#DADAFF	1	0.5
chr1	102360001	102440000	B.1.2.2.2.2.1.1.1.1	0.181352459016393	.	102360001	102440000	#9191FF	1	0.375
chr1	102440001	102640000	B.1.1.1.1.1.1.2.1.2.2	0.432377049180328	.	102440001	102640000	#DADAFF	1	0.5
chr1	102640001	102840000	B.1.1.2.2.1.2.2.2.1.2.2	0.326844262295082	.	102640001	102840000	#DADAFF	1	0.5
chr1	102840001	102960000	B.2.1.1.2.1.2.2.1.1	0.121926229508197	.	102840001	102960000	#4848FF	1	0.25
chr1	102960001	103280000	B.2.1.1.1.2.1.1.2.1.2	0.151639344262295	.	102960001	103280000	#4848FF	1	0.25
chr1	103280001	103400000	B.1.2.2.2.1.1.1.2.1.1	0.190573770491803	.	103280001	103400000	#9191FF	1	0.375
chr1	103400001	103480000	B.1.2.2.2.2.1.1.2	0.179303278688525	.	103400001	103480000	#9191FF	1	0.375
chr1	103480001	103600000	B.1.1.2.1.1.1.2.2.2	0.370901639344262	.	103480001	103600000	#DADAFF	1	0.5
chr1	103600001	103760000	B.2.1.2.2.1.1.1.2.1.1.2	0.0737704918032787	.	103600001	103760000	#4848FF	1	0.25
chr1	103760001	103800000	B.1.1.1.2.1.2.1.1.2	0.396516393442623	.	103760001	103800000	#DADAFF	1	0.5
chr1	103880001	103920000	B.1.1.1.2.1.2.1.1.2	0.396516393442623	.	103880001	103920000	#DADAFF	1	0.5
chr1	104000001	104080000	B.1.2.2.2.2.2.1.1.1.1.2	0.172131147540984	.	104000001	104080000	#9191FF	1	0.375
chr1	104080001	104200000	B.1.1.1.2.1.1.1.1.1.2	0.408811475409836	.	104080001	104200000	#DADAFF	1	0.5
chr1	104280001	104480000	B.1.2.2.2.2.2.2.1.2	0.163934426229508	.	104280001	104480000	#9191FF	1	0.375
chr1	104480001	104680000	B.2.1.2.1.2.1.1.2.1	0.0901639344262295	.	104480001	104680000	#4848FF	1	0.25
chr1	104680001	104920000	B.1.2.2.2.2.2.1.1.1.2	0.171106557377049	.	104680001	104920000	#9191FF	1	0.375
chr1	104920001	105320000	B.1.2.1.1.2.1.2.2.2.1.2	0.281762295081967	.	104920001	105320000	#9191FF	1	0.375
chr1	105320001	105520000	B.1.2.1.1.2.1.2.2.1.2	0.283811475409836	.	105320001	105520000	#9191FF	1	0.375
chr1	105520001	105800000	B.2.2.1.2.2.1.1.1.2.1	0.0235655737704918	.	105520001	105800000	#0000FF	1	0.125
chr1	105800001	105920000	B.2.1.1.2.1.1.2.1.1.2	0.127049180327869	.	105800001	105920000	#4848FF	1	0.25
chr1	105920001	106280000	B.2.1.1.1.2.1.2.2.1.2.1	0.147540983606557	.	105920001	106280000	#4848FF	1	0.25
chr1	106280001	106400000	B.1.1.1.2.1.1.1.1.2.2	0.406762295081967	.	106280001	106400000	#DADAFF	1	0.5
chr1	106400001	106520000	B.1.2.2.2.2.2.2.1.1.1	0.165983606557377	.	106400001	106520000	#9191FF	1	0.375
chr1	106520001	106800000	B.1.2.1.1.1.1.1.2.1	0.311475409836066	.	106520001	106800000	#9191FF	1	0.375
chr1	106800001	107200000	B.1.1.2.1.1.1.2.1.2.2	0.372950819672131	.	106800001	107200000	#DADAFF	1	0.5
chr1	107200001	107320000	B.1.2.2.2.2.1.2.1.2.1	0.177254098360656	.	107200001	107320000	#9191FF	1	0.375
chr1	107320001	107480000	B.1.2.2.1.1.2.2.2.1.1	0.213114754098361	.	107320001	107480000	#9191FF	1	0.375
chr1	107480001	107720000	A.2.2.2.1.1.1.2.2.2.2.2	0.537909836065574	.	107480001	107720000	#FFDADA	1	0.625
chr1	107720001	107840000	A.2.2.2.1.2.1.1.1.2.1.2	0.521516393442623	.	107720001	107840000	#FFDADA	1	0.625
chr1	107840001	108120000	A.2.2.2.1.2.2.1.2.2.2.1.2	0.502049180327869	.	107840001	108120000	#FFDADA	1	0.625
chr1	108120001	108360000	B.1.1.2.2.2.1.2.1.1	0.322745901639344	.	108120001	108360000	#DADAFF	1	0.5
chr1	108360001	108520000	B.1.1.2.1.2.1.2.1.2.2	0.361680327868852	.	108360001	108520000	#DADAFF	1	0.5
chr1	108520001	108800000	A.2.2.2.1.2.1.2.2.2	0.510245901639344	.	108520001	108800000	#FFDADA	1	0.625
chr1	108840001	108920000	A.2.2.1.2.1.1.2	0.572745901639344	.	108840001	108920000	#FFDADA	1	0.625
chr1	109000001	109240000	A.1.2.2.1.1.1.1.2.1	0.885245901639344	.	109000001	109240000	#FF4848	1	0.875
chr1	109240001	109480000	A.2.1.2.2.1.1.2.2.1.2	0.647540983606557	.	109240001	109480000	#FF9191	1	0.75
chr1	109480001	109800000	A.1.2.2.2.2.1.1.1	0.819672131147541	.	109480001	109800000	#FF4848	1	0.875
chr1	109800001	110000000	A.1.1.2.2.2.1.1.1.2.1	0.941598360655738	.	109800001	110000000	#FF0000	1	1
chr1	110000001	110160000	A.2.1.1.1.2.2.2.1.2	0.744877049180328	.	110000001	110160000	#FF9191	1	0.75
chr1	110160001	110320000	A.1.2.2.1.1.2.2.2.1	0.871926229508197	.	110160001	110320000	#FF4848	1	0.875
chr1	110320001	110480000	A.1.2.1.2.1.2.1.1	0.911885245901639	.	110320001	110480000	#FF4848	1	0.875
chr1	110480001	110720000	A.1.2.2.2.2.2.1.2.1.1	0.813524590163934	.	110480001	110720000	#FF4848	1	0.875
chr1	110720001	111000000	A.2.1.1.1.2.1.1.2.1.2.1	0.765368852459016	.	110720001	111000000	#FF9191	1	0.75
chr1	111000001	111560000	A.2.2.2.1.2.2.2.1.2.2	0.496926229508197	.	111000001	111560000	#FFDADA	1	0.625
chr1	111560001	111760000	A.2.2.2.1.2.2.1.2.2.2.1.1	0.503073770491803	.	111560001	111760000	#FFDADA	1	0.625
chr1	111760001	111920000	A.2.2.2.1.2.1.1.1.2.2.2	0.519467213114754	.	111760001	111920000	#FFDADA	1	0.625
chr1	111920001	112160000	B.1.1.1.1.2.1.1.2.2	0.41905737704918	.	111920001	112160000	#DADAFF	1	0.5
chr1	112160001	112280000	A.2.2.1.2.1.2.1.1.2	0.570696721311475	.	112160001	112280000	#FFDADA	1	0.625
chr1	112280001	112560000	A.2.2.2.1.2.2.1.2.2.2.2.2	0.5	.	112280001	112560000	#FFDADA	1	0.625
chr1	112560001	112720000	B.1.2.1.2.1.1.2.1.2	0.262295081967213	.	112560001	112720000	#9191FF	1	0.375
chr1	112720001	113240000	A.2.1.1.1.2.1.1.2.2.1.2.2	0.761270491803279	.	112720001	113240000	#FF9191	1	0.75
chr1	113240001	113440000	A.1.1.2.2.2.1.1.2.2.1	0.938524590163934	.	113240001	113440000	#FF0000	1	1
chr1	113440001	113840000	A.1.2.2.2.1.2.2.2.1.1.1	0.825819672131147	.	113440001	113840000	#FF4848	1	0.875
chr1	113840001	114080000	A.1.2.2.1.1.2.2.1.1	0.875	.	113840001	114080000	#FF4848	1	0.875
chr1	114080001	114480000	A.1.2.2.2.2.1.2.1.1	0.817622950819672	.	114080001	114480000	#FF4848	1	0.875
chr1	114480001	114560000	A.2.2.1.2.2.1.1.2.2	0.561475409836066	.	114480001	114560000	#FFDADA	1	0.625
chr1	114560001	114680000	A.2.1.2.2.1.2.1.2.1.2.2.2	0.637295081967213	.	114560001	114680000	#FF9191	1	0.75
chr1	114680001	114760000	A.2.2.2.2.1.1.2.1.2.1	0.484631147540984	.	114680001	114760000	#FFDADA	1	0.625
chr1	114760001	114960000	A.2.1.1.1.2.1.2.1.2	0.757172131147541	.	114760001	114960000	#FF9191	1	0.75
chr1	114960001	115080000	A.1.2.2.1.1.1.2.2	0.879098360655738	.	114960001	115080000	#FF4848	1	0.875
chr1	115080001	115400000	A.1.1.2.2.2.1.1.2.1	0.939549180327869	.	115080001	115400000	#FF0000	1	1
chr1	115400001	115840000	A.2.1.1.1.2.1.2.2.1.1	0.756147540983607	.	115400001	115840000	#FF9191	1	0.75
chr1	115840001	116360000	A.1.2.2.2.1.2.2.2.2.1	0.82172131147541	.	115840001	116360000	#FF4848	1	0.875
chr1	116360001	116680000	A.2.1.1.1.2.1.1.2.2.1.2.1	0.762295081967213	.	116360001	116680000	#FF9191	1	0.75
chr1	116680001	116880000	A.2.1.1.1.2.2.1.1.2	0.748975409836066	.	116680001	116880000	#FF9191	1	0.75
chr1	116880001	117080000	A.2.1.1.1.2.1.1.1.1.1	0.771516393442623	.	116880001	117080000	#FF9191	1	0.75
chr1	117080001	117280000	A.2.1.1.1.2.2.1.2.1	0.747950819672131	.	117080001	117280000	#FF9191	1	0.75
chr1	117280001	117480000	A.2.1.1.2.2.2.2.2.1.1	0.688524590163934	.	117280001	117480000	#FF9191	1	0.75
chr1	117480001	117640000	A.2.1.2.2.1.2.1.2.1.1.1	0.641393442622951	.	117480001	117640000	#FF9191	1	0.75
chr1	117640001	117920000	A.2.2.2.2.1.1.1.2.1.1	0.489754098360656	.	117640001	117920000	#FFDADA	1	0.625
chr1	117920001	118440000	B.1.1.2.2.1.1.1.1.2.2	0.345286885245902	.	117920001	118440000	#DADAFF	1	0.5
chr1	118440001	119160000	B.1.2.1.2.1.1.2.1.1.2.2	0.263319672131148	.	118440001	119160000	#9191FF	1	0.375
chr1	119160001	119600000	B.2.1.1.1.2.2.1.2.1.2	0.139344262295082	.	119160001	119600000	#4848FF	1	0.25
chr1	119600001	119680000	B.1.2.2.2.1.1.1.2.1.2	0.189549180327869	.	119600001	119680000	#9191FF	1	0.375
chr1	119680001	119800000	B.1.1.2.1.2.2.2.1.2.1	0.351434426229508	.	119680001	119800000	#DADAFF	1	0.5
chr1	119800001	120120000	A.2.2.2.2.2.2.1.2.2.1.2	0.453893442622951	.	119800001	120120000	#FFDADA	1	0.625
chr1	120120001	120320000	A.2.2.2.1.1.2.2.1.2.2.2	0.528688524590164	.	120120001	120320000	#FFDADA	1	0.625
chr1	120320001	120720000	A.1.1.2.2.1.2.1.2.1	0.951844262295082	.	120320001	120720000	#FF0000	1	1
chr1	120760001	120800000	A.1.1.2.2.1.2.1.2.1	0.951844262295082	.	120760001	120800000	#FF0000	1	1
chr1	120800001	120880000	A.2.2.2.1.2.2.1.2.1.1	0.506147540983607	.	120800001	120880000	#FFDADA	1	0.625
chr1	121080001	121360000	A.2.2.2.1.2.2.1.2.1.1	0.506147540983607	.	121080001	121360000	#FFDADA	1	0.625
chr1	121360001	121520000	B.1.1.2.2.1.2.2.2.1.2.1	0.327868852459016	.	121360001	121520000	#DADAFF	1	0.5
chr1	142560001	142760000	B.1.2.2.2.1.1.1.2.2	0.188524590163934	.	142560001	142760000	#9191FF	1	0.375
chr1	142800001	142840000	B.1.2.2.2.1.1.1.2.2	0.188524590163934	.	142800001	142840000	#9191FF	1	0.375
chr1	143120001	143280000	B.1.2.2.1.2.1.1.1	0.204918032786885	.	143120001	143280000	#9191FF	1	0.375
chr1	143400001	143440000	B.1.2.2.1.2.1.1.1	0.204918032786885	.	143400001	143440000	#9191FF	1	0.375
chr1	143480001	143520000	B.1.2.2.1.2.1.1.1	0.204918032786885	.	143480001	143520000	#9191FF	1	0.375
chr1	143720001	143800000	A.1.2.2.2.1.2.2.2.2.2	0.820696721311475	.	143720001	143800000	#FF4848	1	0.875
chr1	143920001	144080000	A.1.2.2.2.1.2.2.2.2.2	0.820696721311475	.	143920001	144080000	#FF4848	1	0.875
chr1	144520001	144560000	A.1.2.2.2.1.2.2.2.2.2	0.820696721311475	.	144520001	144560000	#FF4848	1	0.875
chr1	144640001	144720000	A.1.2.2.2.1.2.2.2.2.2	0.820696721311475	.	144640001	144720000	#FF4848	1	0.875
chr1	144800001	145120000	A.1.2.2.2.1.2.2.2.2.2	0.820696721311475	.	144800001	145120000	#FF4848	1	0.875
chr1	145120001	145280000	A.1.2.1.2.2.2.1.1.2.2	0.899590163934426	.	145120001	145280000	#FF4848	1	0.875
chr1	145280001	145320000	A.1.1.1.2.2.1.1.2.1	0.98155737704918	.	145280001	145320000	#FF0000	1	1
chr1	145360001	145840000	A.1.1.1.2.2.1.1.2.1	0.98155737704918	.	145360001	145840000	#FF0000	1	1
chr1	146440001	146480000	A.1.1.1.2.2.1.1.2.1	0.98155737704918	.	146440001	146480000	#FF0000	1	1
chr1	146480001	146680000	B.1.1.1.2.2.2.2.2.1	0.380122950819672	.	146480001	146680000	#DADAFF	1	0.5
chr1	146680001	146880000	B.1.1.1.1.1.1.2.1.2.1	0.433401639344262	.	146680001	146880000	#DADAFF	1	0.5
chr1	146880001	147120000	A.2.2.1.1.1.1.1.2.1	0.612704918032787	.	146880001	147120000	#FFDADA	1	0.625
chr1	147120001	147440000	A.2.2.1.2.1.2.1.1.1	0.57172131147541	.	147120001	147440000	#FFDADA	1	0.625
chr1	147720001	147840000	A.2.2.1.2.1.2.1.1.1	0.57172131147541	.	147720001	147840000	#FFDADA	1	0.625
chr1	147920001	147960000	A.1.2.2.1.2.2.2.1.2	0.849385245901639	.	147920001	147960000	#FF4848	1	0.875
chr1	148160001	148240000	A.1.2.2.1.2.2.2.1.2	0.849385245901639	.	148160001	148240000	#FF4848	1	0.875
chr1	148240001	148280000	A.2.1.2.1.1.1.2.2	0.680327868852459	.	148240001	148280000	#FF9191	1	0.75
chr1	148520001	148560000	A.2.1.2.1.1.1.2.2	0.680327868852459	.	148520001	148560000	#FF9191	1	0.75
chr1	148840001	148960000	A.2.1.2.1.1.1.2.2	0.680327868852459	.	148840001	148960000	#FF9191	1	0.75
chr1	149000001	149120000	B.1.1.2.1.2.2.2.1.2.2	0.350409836065574	.	149000001	149120000	#DADAFF	1	0.5
chr1	149120001	149320000	A.1.2.2.2.2.2.2.2.2	0.801229508196721	.	149120001	149320000	#FF4848	1	0.875
chr1	149320001	149400000	A.2.2.1.2.2.2.1.1.1.1.2	0.556352459016393	.	149320001	149400000	#FFDADA	1	0.625
chr1	149640001	149680000	A.2.2.1.2.2.2.1.1.1.1.2	0.556352459016393	.	149640001	149680000	#FFDADA	1	0.625
chr1	149680001	150040000	A.2.1.1.1.1.1.2.2.1.1.1	0.793032786885246	.	149680001	150040000	#FF9191	1	0.75
chr1	150040001	150200000	A.1.1.2.2.2.2.1.2	0.934426229508197	.	150040001	150200000	#FF0000	1	1
chr1	150200001	150280000	A.2.2.1.2.1.1.1.1	0.574795081967213	.	150200001	150280000	#FFDADA	1	0.625
chr1	150280001	150640000	A.1.1.1.2.2.2.1.1	0.976434426229508	.	150280001	150640000	#FF0000	1	1
chr1	150640001	150720000	A.2.2.1.2.2.2.1.1.1.1.1	0.557377049180328	.	150640001	150720000	#FFDADA	1	0.625
chr1	150720001	151280000	A.1.1.1.1.2.2.1.1	0.993852459016393	.	150720001	151280000	#FF0000	1	1
chr1	151280001	151480000	A.2.1.1.1.2.2.2.1.1	0.745901639344262	.	151280001	151480000	#FF9191	1	0.75
chr1	151480001	151720000	A.2.1.1.1.1.2.1.2.2.1.2.2	0.779713114754098	.	151480001	151720000	#FF9191	1	0.75
chr1	151720001	152040000	B.1.2.1.2.1.1.2.2.2.1.1	0.260245901639344	.	151720001	152040000	#9191FF	1	0.375
chr1	152040001	152200000	B.2.1.1.1.1.2.2.2	0.154713114754098	.	152040001	152200000	#4848FF	1	0.25
chr1	152200001	152360000	B.1.2.2.1.1.1.1.1.1.1	0.228483606557377	.	152200001	152360000	#9191FF	1	0.375
chr1	152360001	152560000	B.1.1.1.1.2.2.1.2.2	0.412909836065574	.	152360001	152560000	#DADAFF	1	0.5
chr1	152560001	152680000	B.1.1.2.2.2.2.1.1.1	0.319672131147541	.	152560001	152680000	#DADAFF	1	0.5
chr1	152680001	152800000	B.1.1.2.1.1.1.1.2	0.377049180327869	.	152680001	152800000	#DADAFF	1	0.5
chr1	152800001	152960000	B.1.1.2.2.2.2.2.1	0.315573770491803	.	152800001	152960000	#DADAFF	1	0.5
chr1	152960001	153400000	B.1.2.1.2.2.1.1.2	0.24077868852459	.	152960001	153400000	#9191FF	1	0.375
chr1	153400001	153600000	A.1.1.2.2.1.2.2.2.2	0.943647540983607	.	153400001	153600000	#FF0000	1	1
chr1	153600001	153760000	A.2.1.2.2.2.2.1	0.620901639344262	.	153600001	153760000	#FF9191	1	0.75
chr1	153760001	154120000	A.2.1.1.1.1.1.2.1.1.2	0.795081967213115	.	153760001	154120000	#FF9191	1	0.75
chr1	154120001	154400000	A.1.2.2.2.2.1.2.1.2	0.816598360655738	.	154120001	154400000	#FF4848	1	0.875
chr1	154400001	154600000	A.1.2.1.2.2.2.1.1.2.1	0.900614754098361	.	154400001	154600000	#FF4848	1	0.875
chr1	154600001	154800000	A.1.2.1.2.2.2.2.1.2	0.891393442622951	.	154600001	154800000	#FF4848	1	0.875
chr1	154800001	155160000	A.1.1.2.2.1.2.2.1	0.948770491803279	.	154800001	155160000	#FF0000	1	1
chr1	155160001	155440000	A.1.2.1.1.2.1.2.2	0.917008196721312	.	155160001	155440000	#FF4848	1	0.875
chr1	155440001	155760000	A.1.1.1.2.2.1.1.1.1	0.985655737704918	.	155440001	155760000	#FF0000	1	1
chr1	155760001	155880000	A.1.2.2.1.1.1.2.1.2.1	0.881147540983607	.	155760001	155880000	#FF4848	1	0.875
chr1	155880001	155960000	A.1.1.2.2.2.2.1.1	0.935450819672131	.	155880001	155960000	#FF0000	1	1
chr1	155960001	156040000	A.1.2.2.1.1.1.2.1.1.1	0.883196721311475	.	155960001	156040000	#FF4848	1	0.875
chr1	156040001	156280000	A.1.1.1.2.2.1.1.2.2.1	0.980532786885246	.	156040001	156280000	#FF0000	1	1
chr1	156280001	156360000	A.1.1.1.2.2.1.2.1	0.978483606557377	.	156280001	156360000	#FF0000	1	1
chr1	156360001	156560000	A.1.2.2.2.2.2.2.1.1.1.1.2	0.809426229508197	.	156360001	156560000	#FF4848	1	0.875
chr1	156560001	156720000	A.1.1.1.1.2.1.2	0.994877049180328	.	156560001	156720000	#FF0000	1	1
chr1	156720001	156880000	A.1.1.2.2.2.2.2.1	0.933401639344262	.	156720001	156880000	#FF0000	1	1
chr1	156880001	157160000	A.2.2.2.2.2.2.2.2.1.1	0.449795081967213	.	156880001	157160000	#FFDADA	1	0.625
chr1	157160001	157520000	B.1.1.2.2.2.2.1.1.2	0.318647540983607	.	157160001	157520000	#DADAFF	1	0.5
chr1	157520001	157800000	B.2.1.1.1.2.1.2.2.2.1.2	0.144467213114754	.	157520001	157800000	#4848FF	1	0.25
chr1	157800001	157920000	B.1.2.1.2.1.2.2.1.1.2.1	0.25	.	157800001	157920000	#9191FF	1	0.375
chr1	157920001	158280000	B.1.1.1.2.2.2.2.2.2	0.379098360655738	.	157920001	158280000	#DADAFF	1	0.5
chr1	158280001	158760000	B.1.2.1.2.2.1.1.1	0.241803278688525	.	158280001	158760000	#9191FF	1	0.375
chr1	158760001	158920000	B.2.1.2.1.1.1.2.2.2	0.0973360655737705	.	158760001	158920000	#4848FF	1	0.25
chr1	158920001	159480000	B.2.2.1.2.1.1.2	0.0297131147540984	.	158920001	159480000	#0000FF	1	0.125
chr1	159480001	159640000	B.1.2.2.1.1.2.2.2.2.2.1	0.206967213114754	.	159480001	159640000	#9191FF	1	0.375
chr1	159640001	160040000	B.1.2.1.2.1.1.2.2.2.1.2	0.25922131147541	.	159640001	160040000	#9191FF	1	0.375
chr1	160040001	160160000	A.2.2.1.2.2.1.1.1	0.563524590163934	.	160040001	160160000	#FFDADA	1	0.625
chr1	160160001	160360000	A.2.1.1.1.1.1.1.1.1	0.800204918032787	.	160160001	160360000	#FF9191	1	0.75
chr1	160360001	160560000	B.1.1.1.1.1.1.2.1.1.2	0.434426229508197	.	160360001	160560000	#DADAFF	1	0.5
chr1	160560001	160640000	B.1.1.2.2.1.1.1.2.1	0.344262295081967	.	160560001	160640000	#DADAFF	1	0.5
chr1	160640001	160880000	A.2.2.1.1.2.2.2.1.1	0.58094262295082	.	160640001	160880000	#FFDADA	1	0.625
chr1	160880001	160960000	B.1.1.1.2.1.1.1.1.1.1	0.409836065573771	.	160880001	160960000	#DADAFF	1	0.5
chr1	160960001	161040000	A.1.2.2.1.1.1.2.1.2.2	0.880122950819672	.	160960001	161040000	#FF4848	1	0.875
chr1	161040001	161120000	A.1.1.1.2.2.1.2.2	0.977459016393443	.	161040001	161120000	#FF0000	1	1
chr1	161120001	161440000	A.1.1.1.2.2.1.1.2.2.2	0.979508196721312	.	161120001	161440000	#FF0000	1	1
chr1	161440001	161640000	A.1.1.2.1.1.2	0.967213114754098	.	161440001	161640000	#FF0000	1	1
chr1	161640001	162000000	A.1.1.2.2.1.1.2.2.2	0.954918032786885	.	161640001	162000000	#FF0000	1	1
chr1	162000001	162520000	A.1.1.1.1.2.1.1	0.995901639344262	.	162000001	162520000	#FF0000	1	1
chr1	162520001	162640000	A.1.2.1.1.1.2.1.1	0.924180327868853	.	162520001	162640000	#FF4848	1	0.875
chr1	162640001	162800000	A.2.1.1.2.1.2.2.1.2.1.1.2	0.719262295081967	.	162640001	162800000	#FF9191	1	0.75
chr1	162800001	163120000	A.1.2.1.1.1.2.2.1	0.922131147540984	.	162800001	163120000	#FF4848	1	0.875
chr1	163120001	163280000	A.2.1.1.2.2.1.2.2.1	0.69672131147541	.	163120001	163280000	#FF9191	1	0.75
chr1	163280001	163440000	A.2.1.1.1.1.1.2.2.1.1.2	0.792008196721312	.	163280001	163440000	#FF9191	1	0.75
chr1	163440001	164000000	A.2.1.1.1.2.1.2.2.1.2.2	0.754098360655738	.	163440001	164000000	#FF9191	1	0.75
chr1	164000001	164080000	B.1.2.2.2.1.1.2	0.1875	.	164000001	164080000	#9191FF	1	0.375
chr1	164080001	164400000	A.2.2.2.2.1.1.1.1.2.2	0.49077868852459	.	164080001	164400000	#FFDADA	1	0.625
chr1	164400001	164760000	A.2.1.1.1.2.2.2.2.2	0.742827868852459	.	164400001	164760000	#FF9191	1	0.75
chr1	164760001	164880000	A.2.2.1.2.2.2.2.2.1.2	0.549180327868853	.	164760001	164880000	#FFDADA	1	0.625
chr1	164880001	165080000	A.2.2.2.1.2.1.1.2.2.1	0.517418032786885	.	164880001	165080000	#FFDADA	1	0.625
chr1	165080001	165400000	A.2.1.1.1.1.1.2.1.1.1	0.796106557377049	.	165080001	165400000	#FF9191	1	0.75
chr1	165400001	165600000	A.2.2.1.2.2.2.1.2	0.55327868852459	.	165400001	165600000	#FFDADA	1	0.625
chr1	165600001	165720000	A.2.1.1.2.1.2.1.1.2.1.2	0.727459016393443	.	165600001	165720000	#FF9191	1	0.75
chr1	165720001	166120000	B.1.1.1.1.1.1.1.1.1.1.2	0.443647540983607	.	165720001	166120000	#DADAFF	1	0.5
chr1	166120001	166280000	B.2.1.1.1.2.1.2.2.1.1	0.148565573770492	.	166120001	166280000	#4848FF	1	0.25
chr1	166280001	166480000	B.1.2.2.2.2.2.2.2.1	0.162909836065574	.	166280001	166480000	#9191FF	1	0.375
chr1	166480001	166720000	B.2.2.1.2.1.1.1.1.2	0.0317622950819672	.	166480001	166720000	#0000FF	1	0.125
chr1	166720001	166800000	B.1.1.2.1.1.1.2.2.1	0.371926229508197	.	166720001	166800000	#DADAFF	1	0.5
chr1	166800001	167240000	A.2.1.1.2.2.2.1.2	0.693647540983607	.	166800001	167240000	#FF9191	1	0.75
chr1	167240001	167360000	A.2.2.2.1.1.2.1.1.2.1	0.534836065573771	.	167240001	167360000	#FFDADA	1	0.625
chr1	167360001	167560000	A.2.2.2.1.1.2.1.1.2.2	0.533811475409836	.	167360001	167560000	#FFDADA	1	0.625
chr1	167560001	167840000	A.2.1.1.2.2.1.2.2.2	0.695696721311475	.	167560001	167840000	#FF9191	1	0.75
chr1	167840001	168120000	B.1.1.1.2.1.2.1.1.1.1.2	0.398565573770492	.	167840001	168120000	#DADAFF	1	0.5
chr1	168120001	168280000	A.2.1.1.2.1.2.2.2.1.1	0.715163934426229	.	168120001	168280000	#FF9191	1	0.75
chr1	168280001	168560000	B.1.1.1.1.1.1.1.2.1.2	0.4375	.	168280001	168560000	#DADAFF	1	0.5
chr1	168560001	168720000	B.1.2.1.2.2.2.1.2.1	0.234631147540984	.	168560001	168720000	#9191FF	1	0.375
chr1	168720001	168880000	B.2.1.1.2.2.1.2.1.1.1	0.114754098360656	.	168720001	168880000	#4848FF	1	0.25
chr1	168880001	168960000	B.2.1.1.2.2.1.2.1.1.2	0.113729508196721	.	168880001	168960000	#4848FF	1	0.25
chr1	168960001	169600000	B.1.2.1.2.1.1.2.1.1.1	0.265368852459016	.	168960001	169600000	#9191FF	1	0.375
chr1	169600001	169840000	B.1.1.1.1.1.1.1.1.1.2	0.442622950819672	.	169600001	169840000	#DADAFF	1	0.5
chr1	169840001	170080000	B.1.2.2.2.1.1.1.1.2.2	0.191598360655738	.	169840001	170080000	#9191FF	1	0.375
chr1	170080001	170160000	B.2.1.1.1.1.2.1.2	0.156762295081967	.	170080001	170160000	#4848FF	1	0.25
chr1	170160001	170480000	B.2.1.2.2.2.2.2.1.1	0.0471311475409836	.	170160001	170480000	#4848FF	1	0.25
chr1	170480001	170600000	B.1.1.1.2.1.1.2.2.1	0.403688524590164	.	170480001	170600000	#DADAFF	1	0.5
chr1	170600001	170760000	A.2.2.2.1.1.2.2.2.1.1	0.527663934426229	.	170600001	170760000	#FFDADA	1	0.625
chr1	170760001	170920000	B.1.2.2.1.1.2.2.2.2.1.1.1.2	0.210040983606557	.	170760001	170920000	#9191FF	1	0.375
chr1	170920001	171400000	A.2.2.2.2.1.2.1.2.2	0.475409836065574	.	170920001	171400000	#FFDADA	1	0.625
chr1	171400001	171560000	A.2.1.1.1.2.1.1.1.2.2.1	0.76844262295082	.	171400001	171560000	#FF9191	1	0.75
chr1	171560001	171800000	A.2.1.1.2.1.2.1.2.2	0.723360655737705	.	171560001	171800000	#FF9191	1	0.75
chr1	171800001	172000000	A.2.2.2.2.2.2.1.2.2.2.2	0.451844262295082	.	171800001	172000000	#FFDADA	1	0.625
chr1	172000001	172080000	B.1.2.2.2.2.1.1.1.2	0.180327868852459	.	172000001	172080000	#9191FF	1	0.375
chr1	172080001	172240000	A.2.2.2.2.1.1.2.1.2.2	0.483606557377049	.	172080001	172240000	#FFDADA	1	0.625
chr1	172240001	172400000	A.2.1.1.1.2.1.1.2.1.2.2	0.764344262295082	.	172240001	172400000	#FF9191	1	0.75
chr1	172400001	172680000	A.2.2.2.2.1.2.1.1.2	0.478483606557377	.	172400001	172680000	#FFDADA	1	0.625
chr1	172680001	173040000	B.1.2.1.2.1.2.2.2.1.2.2	0.243852459016393	.	172680001	173040000	#9191FF	1	0.375
chr1	173040001	173120000	B.2.1.2.2.1.2.1.1.1	0.0645491803278689	.	173040001	173120000	#4848FF	1	0.25
chr1	173120001	173240000	B.1.2.2.2.2.2.1.1.2	0.170081967213115	.	173120001	173240000	#9191FF	1	0.375
chr1	173240001	173440000	B.1.2.1.1.2.1.2.2.1.1.1.2	0.285860655737705	.	173240001	173440000	#9191FF	1	0.375
chr1	173440001	173640000	B.2.1.2.2.1.1.1.1	0.0758196721311475	.	173440001	173640000	#4848FF	1	0.25
chr1	173640001	173920000	B.1.1.2.1.1.1.2.1.1.1	0.376024590163934	.	173640001	173920000	#DADAFF	1	0.5
chr1	173920001	174040000	A.2.2.2.1.2.1.1.1.1	0.523565573770492	.	173920001	174040000	#FFDADA	1	0.625
chr1	174040001	174240000	B.1.1.1.2.1.2.2.2.2.2	0.388319672131148	.	174040001	174240000	#DADAFF	1	0.5
chr1	174240001	174360000	B.2.1.2.1.2.1.2.2.1	0.0860655737704918	.	174240001	174360000	#4848FF	1	0.25
chr1	174360001	174520000	B.2.1.2.1.2.2.2.2.1	0.0788934426229508	.	174360001	174520000	#4848FF	1	0.25
chr1	174520001	174800000	B.2.1.2.1.2.1.2.2.2	0.0850409836065574	.	174520001	174800000	#4848FF	1	0.25
chr1	174800001	175000000	B.1.1.2.2.1.2.1.1.2.2	0.335040983606557	.	174800001	175000000	#DADAFF	1	0.5
chr1	175000001	175320000	B.1.1.2.2.1.2.2.1.2	0.331967213114754	.	175000001	175320000	#DADAFF	1	0.5
chr1	175320001	175640000	B.1.1.2.2.1.2.2.2.1.1.2.1	0.329918032786885	.	175320001	175640000	#DADAFF	1	0.5
chr1	175640001	175920000	B.1.2.1.1.1.2.1.1.2	0.302254098360656	.	175640001	175920000	#9191FF	1	0.375
chr1	175920001	176440000	B.1.2.1.2.1.2.2.2.1.2.1	0.244877049180328	.	175920001	176440000	#9191FF	1	0.375
chr1	176440001	176600000	B.1.2.1.2.1.1.1.1.2.1	0.26844262295082	.	176440001	176600000	#9191FF	1	0.375
chr1	176600001	176960000	B.2.1.2.2.2.2.2.1.2	0.0461065573770492	.	176600001	176960000	#4848FF	1	0.25
chr1	176960001	177120000	B.2.1.2.1.1.1.1.2	0.101434426229508	.	176960001	177120000	#4848FF	1	0.25
chr1	177120001	177320000	B.2.1.1.1.2.2.1.2.2.1.2	0.137295081967213	.	177120001	177320000	#4848FF	1	0.25
chr1	177320001	177480000	B.2.1.2.2.1.1.2.1.1	0.0706967213114754	.	177320001	177480000	#4848FF	1	0.25
chr1	177480001	177680000	B.2.1.2.1.1.1.1.1.1	0.103483606557377	.	177480001	177680000	#4848FF	1	0.25
chr1	177680001	177920000	B.1.2.1.2.2.2.1.1	0.235655737704918	.	177680001	177920000	#9191FF	1	0.375
chr1	177920001	178240000	B.1.1.2.2.2.1.2.1.2	0.32172131147541	.	177920001	178240000	#DADAFF	1	0.5
chr1	178240001	178520000	B.1.2.1.2.1.2.1.1.2.1	0.256147540983607	.	178240001	178520000	#9191FF	1	0.375
chr1	178520001	178960000	B.1.1.1.1.1.1.1.1.1.1.1	0.444672131147541	.	178520001	178960000	#DADAFF	1	0.5
chr1	178960001	179240000	A.2.1.1.1.2.1.1.2.2.1.1	0.763319672131147	.	178960001	179240000	#FF9191	1	0.75
chr1	179240001	179600000	B.1.2.1.2.1.2.2.1.1.1	0.251024590163934	.	179240001	179600000	#9191FF	1	0.375
chr1	179600001	180040000	A.2.2.2.2.1.2.2.1	0.474385245901639	.	179600001	180040000	#FFDADA	1	0.625
chr1	180040001	180440000	A.2.2.2.2.2.2.2.2.1.2.1	0.448770491803279	.	180040001	180440000	#FFDADA	1	0.625
chr1	180440001	180640000	B.1.1.1.2.2.2.1.1.1.1	0.385245901639344	.	180440001	180640000	#DADAFF	1	0.5
chr1	180640001	180880000	B.2.1.2.2.1.1.2.2.2	0.0655737704918033	.	180640001	180880000	#4848FF	1	0.25
chr1	180880001	181120000	A.2.1.1.2.2.2.2.1.2.1	0.690573770491803	.	180880001	181120000	#FF9191	1	0.75
chr1	181120001	181680000	B.1.2.1.2.2.1.2.2.1.2	0.237704918032787	.	181120001	181680000	#9191FF	1	0.375
chr1	181680001	182000000	B.2.1.1.1.1.2.1.1.2	0.157786885245902	.	181680001	182000000	#4848FF	1	0.25
chr1	182000001	182280000	B.1.2.1.2.2.1.2.2.1.1	0.238729508196721	.	182000001	182280000	#9191FF	1	0.375
chr1	182280001	182400000	A.2.2.2.2.2.2.1.2.1.2	0.45594262295082	.	182280001	182400000	#FFDADA	1	0.625
chr1	182400001	182560000	A.1.2.2.1.1.2.2.1.2.2	0.872950819672131	.	182400001	182560000	#FF4848	1	0.875
chr1	182560001	182840000	A.2.1.1.2.2.1.1.2.2.1	0.703893442622951	.	182560001	182840000	#FF9191	1	0.75
chr1	182840001	183120000	A.1.2.1.2.2.2.1.1.1.1	0.902663934426229	.	182840001	183120000	#FF4848	1	0.875
chr1	183120001	183200000	A.1.2.1.2.2.1.1.2	0.904713114754098	.	183120001	183200000	#FF4848	1	0.875
chr1	183200001	183480000	A.1.1.1.1.2.2.1.2	0.992827868852459	.	183200001	183480000	#FF0000	1	1
chr1	183480001	183560000	A.1.2.1.2.2.1.2	0.903688524590164	.	183480001	183560000	#FF4848	1	0.875
chr1	183560001	184040000	A.1.1.1.1.1.2	0.996926229508197	.	183560001	184040000	#FF0000	1	1
chr1	184040001	184200000	A.1.1.2.1.2.2.1	0.963114754098361	.	184040001	184200000	#FF0000	1	1
chr1	184200001	184400000	A.2.1.1.2.2.2.1.1	0.694672131147541	.	184200001	184400000	#FF9191	1	0.75
chr1	184400001	184720000	A.1.1.2.2.1.1.2.2.1	0.95594262295082	.	184400001	184720000	#FF0000	1	1
chr1	184720001	184920000	A.1.1.1.1.1.1.1	1	.	184720001	184920000	#FF0000	1	1
chr1	184920001	185120000	A.2.1.1.2.1.2.1.2.1	0.724385245901639	.	184920001	185120000	#FF9191	1	0.75
chr1	185120001	185400000	A.1.1.2.1.1.1.1.1	0.973360655737705	.	185120001	185400000	#FF0000	1	1
chr1	185400001	185720000	A.1.1.1.2.1.2.2.2	0.986680327868853	.	185400001	185720000	#FF0000	1	1
chr1	185720001	185880000	A.1.2.1.2.1.2.1.2.1	0.910860655737705	.	185720001	185880000	#FF4848	1	0.875
chr1	185880001	185960000	A.1.2.1.2.2.2.1.1.1.2	0.901639344262295	.	185880001	185960000	#FF4848	1	0.875
chr1	185960001	186080000	A.1.1.2.1.1.1.1.2.1.1	0.972336065573771	.	185960001	186080000	#FF0000	1	1
chr1	186080001	186320000	A.1.1.2.1.2.1.1.2	0.965163934426229	.	186080001	186320000	#FF0000	1	1
chr1	186320001	186680000	A.2.2.2.2.1.1.1.1.2.1	0.491803278688525	.	186320001	186680000	#FFDADA	1	0.625
chr1	186680001	186880000	A.2.1.1.2.2.2.2.1.1.1	0.692622950819672	.	186680001	186880000	#FF9191	1	0.75
chr1	186880001	186960000	B.1.2.2.2.1.1.1.1.1.2	0.193647540983607	.	186880001	186960000	#9191FF	1	0.375
chr1	186960001	187200000	B.1.2.1.1.1.2.2.2.2.2	0.295081967213115	.	186960001	187200000	#9191FF	1	0.375
chr1	187200001	187560000	B.2.1.2.2.1.1.1.2.1.2	0.0727459016393443	.	187200001	187560000	#4848FF	1	0.25
chr1	187560001	187680000	B.2.1.2.2.1.2.2	0.0614754098360656	.	187560001	187680000	#4848FF	1	0.25
chr1	187680001	188040000	B.2.1.2.2.2.1.1.1.2	0.0573770491803279	.	187680001	188040000	#4848FF	1	0.25
chr1	188040001	188160000	B.2.1.1.1.1.2.2.1	0.155737704918033	.	188040001	188160000	#4848FF	1	0.25
chr1	188160001	188360000	B.2.1.2.2.1.1.1.2.1.1.1	0.0747950819672131	.	188160001	188360000	#4848FF	1	0.25
chr1	188360001	188640000	B.1.2.1.1.2.1.2.1.1.1	0.290983606557377	.	188360001	188640000	#9191FF	1	0.375
chr1	188640001	189200000	B.1.2.2.1.1.2.2.2.2.1.1.2	0.209016393442623	.	188640001	189200000	#9191FF	1	0.375
chr1	189200001	189640000	B.1.1.1.1.1.1.1.1.2.1	0.441598360655738	.	189200001	189640000	#DADAFF	1	0.5
chr1	189640001	189840000	B.1.1.1.1.1.2.2.1	0.425204918032787	.	189640001	189840000	#DADAFF	1	0.5
chr1	189840001	190000000	B.1.2.2.2.2.1.2.2.2	0.174180327868852	.	189840001	190000000	#9191FF	1	0.375
chr1	190000001	190120000	B.2.1.1.2.1.2.2.1.2.2	0.119877049180328	.	190000001	190120000	#4848FF	1	0.25
chr1	190120001	190320000	B.1.2.2.1.2.1.2.2	0.201844262295082	.	190120001	190320000	#9191FF	1	0.375
chr1	190320001	190600000	B.1.1.1.2.2.2.1.1.2	0.383196721311475	.	190320001	190600000	#DADAFF	1	0.5
chr1	190600001	190760000	B.2.1.2.1.2.1.2.1.2	0.0870901639344262	.	190600001	190760000	#4848FF	1	0.25
chr1	190760001	190920000	B.1.1.1.1.1.1.1.2.1.1.1	0.439549180327869	.	190760001	190920000	#DADAFF	1	0.5
chr1	190920001	191120000	B.1.2.2.2.2.2.2.2.2	0.161885245901639	.	190920001	191120000	#9191FF	1	0.375
chr1	191120001	191400000	B.1.2.2.1.1.2.2.2.2.1.1.1.1	0.211065573770492	.	191120001	191400000	#9191FF	1	0.375
chr1	191400001	191600000	B.1.2.1.1.2.1.1.1.1	0.29405737704918	.	191400001	191600000	#9191FF	1	0.375
chr1	191600001	191720000	B.1.2.2.2.2.1.2.2.1	0.175204918032787	.	191600001	191720000	#9191FF	1	0.375
chr1	191720001	192000000	B.1.2.1.1.2.1.2.2.1.1.1.1	0.286885245901639	.	191720001	192000000	#9191FF	1	0.375
chr1	192000001	192280000	A.2.2.2.2.1.2.1.1.1.1	0.480532786885246	.	192000001	192280000	#FFDADA	1	0.625
chr1	192280001	192440000	B.1.1.2.1.1.1.2.1.2.1	0.373975409836066	.	192280001	192440000	#DADAFF	1	0.5
chr1	192440001	192720000	A.2.2.2.2.1.1.1.2.1.2	0.488729508196721	.	192440001	192720000	#FFDADA	1	0.625
chr1	192720001	192880000	A.2.2.2.2.1.2.1.1.1.2	0.479508196721311	.	192720001	192880000	#FFDADA	1	0.625
chr1	192880001	193080000	A.2.1.1.2.2.1.2.1.1.2	0.700819672131147	.	192880001	193080000	#FF9191	1	0.75
chr1	193080001	193360000	A.2.2.2.2.2.1.1.1.2.1	0.470286885245902	.	193080001	193360000	#FFDADA	1	0.625
chr1	193360001	193680000	B.1.2.1.2.1.1.1.2	0.266393442622951	.	193360001	193680000	#9191FF	1	0.375
chr1	193680001	193960000	B.1.2.1.2.1.2.2.2.2	0.242827868852459	.	193680001	193960000	#9191FF	1	0.375
chr1	193960001	194200000	B.1.2.2.1.1.2.2.1.2	0.214139344262295	.	193960001	194200000	#9191FF	1	0.375
chr1	194200001	194480000	B.1.2.1.2.1.2.2.1.2.1	0.247950819672131	.	194200001	194480000	#9191FF	1	0.375
chr1	194480001	194800000	B.2.1.2.1.1.2.2.2	0.0922131147540984	.	194480001	194800000	#4848FF	1	0.25
chr1	194800001	195000000	B.2.1.2.1.2.2.1.1.2.1	0.0829918032786885	.	194800001	195000000	#4848FF	1	0.25
chr1	195000001	195120000	B.1.2.2.2.1.2.1.1.1.2	0.185450819672131	.	195000001	195120000	#9191FF	1	0.375
chr1	195120001	195560000	B.2.1.2.1.2.2.2.2.2.2	0.076844262295082	.	195120001	195560000	#4848FF	1	0.25
chr1	195560001	195680000	B.2.1.1.2.1.1.2.1.1.1	0.128073770491803	.	195560001	195680000	#4848FF	1	0.25
chr1	195680001	196000000	B.1.1.2.2.1.2.2.2.1.1.2.2	0.328893442622951	.	195680001	196000000	#DADAFF	1	0.5
chr1	196000001	196120000	B.1.2.2.2.1.1.1.1.2.1	0.192622950819672	.	196000001	196120000	#9191FF	1	0.375
chr1	196120001	196320000	B.1.1.2.2.1.2.1.2	0.334016393442623	.	196120001	196320000	#DADAFF	1	0.5
chr1	196320001	196440000	B.1.2.2.2.1.2.1.1.2	0.184426229508197	.	196320001	196440000	#9191FF	1	0.375
chr1	196440001	196720000	B.2.1.1.2.2.1.2.2	0.110655737704918	.	196440001	196720000	#4848FF	1	0.25
chr1	196720001	196840000	B.2.1.1.2.1.1.1.1	0.131147540983607	.	196720001	196840000	#4848FF	1	0.25
chr1	196840001	197000000	B.1.2.2.2.1.2.1.1.1.1	0.186475409836066	.	196840001	197000000	#9191FF	1	0.375
chr1	197000001	197480000	B.1.1.1.1.2.2.1.2.1	0.413934426229508	.	197000001	197480000	#DADAFF	1	0.5
chr1	197480001	197600000	B.1.1.1.2.1.2.1.1.1.1.1	0.399590163934426	.	197480001	197600000	#DADAFF	1	0.5
chr1	197600001	198080000	A.2.2.2.2.1.1.2.2.2	0.48155737704918	.	197600001	198080000	#FFDADA	1	0.625
chr1	198080001	198200000	A.2.1.1.2.1.2.2.1.2.2.2	0.716188524590164	.	198080001	198200000	#FF9191	1	0.75
chr1	198200001	198720000	A.2.2.2.2.1.1.2.2.1	0.482581967213115	.	198200001	198720000	#FFDADA	1	0.625
chr1	198720001	198960000	A.1.1.2.1.2.2.2	0.962090163934426	.	198720001	198960000	#FF0000	1	1
chr1	198960001	199040000	A.2.1.1.2.2.1.2.1.2.1.2	0.698770491803279	.	198960001	199040000	#FF9191	1	0.75
chr1	199040001	199320000	A.2.1.1.2.1.1.2.2.2.1	0.732581967213115	.	199040001	199320000	#FF9191	1	0.75
chr1	199320001	199640000	A.1.2.1.2.1.1.2	0.912909836065574	.	199320001	199640000	#FF4848	1	0.875
chr1	199640001	199720000	A.2.1.1.2.1.2.2.1.2.2.1	0.717213114754098	.	199640001	199720000	#FF9191	1	0.75
chr1	199720001	200120000	A.1.2.1.2.1.2.1.2.2.1	0.909836065573771	.	199720001	200120000	#FF4848	1	0.875
chr1	200120001	200320000	A.1.1.2.1.1.1.1.2.2	0.970286885245902	.	200120001	200320000	#FF0000	1	1
chr1	200320001	200560000	A.1.2.1.2.1.1.1	0.913934426229508	.	200320001	200560000	#FF4848	1	0.875
chr1	200560001	200720000	A.1.2.1.2.1.2.2.2	0.906762295081967	.	200560001	200720000	#FF4848	1	0.875
chr1	200720001	200880000	A.1.1.2.1.2.1.2	0.964139344262295	.	200720001	200880000	#FF0000	1	1
chr1	200880001	201200000	A.1.2.1.2.1.2.2.1	0.907786885245902	.	200880001	201200000	#FF4848	1	0.875
chr1	201200001	201360000	A.1.2.1.2.2.2.2.2.1	0.890368852459016	.	201200001	201360000	#FF4848	1	0.875
chr1	201360001	201640000	A.1.1.1.2.2.1.1.1.2.1.1	0.984631147540984	.	201360001	201640000	#FF0000	1	1
chr1	201640001	201800000	A.1.1.2.2.1.1.1.2.2	0.957991803278688	.	201640001	201800000	#FF0000	1	1
chr1	201800001	202040000	A.1.1.2.1.2.1.1.1	0.966188524590164	.	201800001	202040000	#FF0000	1	1
chr1	202040001	202120000	A.1.2.1.2.2.1.1.1	0.905737704918033	.	202040001	202120000	#FF4848	1	0.875
chr1	202120001	202320000	A.1.2.1.2.2.2.1.2.1	0.898565573770492	.	202120001	202320000	#FF4848	1	0.875
chr1	202320001	202440000	A.2.1.2.1.2.2.1.1.1	0.660860655737705	.	202320001	202440000	#FF9191	1	0.75
chr1	202440001	202800000	A.1.1.2.2.2.1.1.1.1	0.942622950819672	.	202440001	202800000	#FF0000	1	1
chr1	202800001	202960000	A.2.1.1.2.1.1.2.2.1	0.733606557377049	.	202800001	202960000	#FF9191	1	0.75
chr1	202960001	203480000	A.1.1.1.2.1.1	0.99077868852459	.	202960001	203480000	#FF0000	1	1
chr1	203480001	204000000	A.1.1.1.1.1.1.2.2	0.997950819672131	.	203480001	204000000	#FF0000	1	1
chr1	204000001	204120000	A.1.2.1.2.2.2.1.2.2.2.2	0.89344262295082	.	204000001	204120000	#FF4848	1	0.875
chr1	204120001	204360000	A.1.1.2.2.1.1.1.1.1	0.961065573770492	.	204120001	204360000	#FF0000	1	1
chr1	204360001	204560000	A.1.1.2.2.2.1.2	0.936475409836066	.	204360001	204560000	#FF0000	1	1
chr1	204560001	204680000	A.2.2.1.2.2.2.2.2.2	0.548155737704918	.	204560001	204680000	#FFDADA	1	0.625
chr1	204680001	204800000	A.2.1.1.2.2.2.2.1.1.2	0.691598360655738	.	204680001	204800000	#FF9191	1	0.75
chr1	204800001	204960000	A.1.2.2.2.2.2.1.2.1.2	0.8125	.	204800001	204960000	#FF4848	1	0.875
chr1	204960001	205120000	A.2.1.1.2.2.1.1.1.2.1.1	0.707991803278688	.	204960001	205120000	#FF9191	1	0.75
chr1	205120001	205320000	A.2.1.1.2.2.1.2.1.1.1	0.701844262295082	.	205120001	205320000	#FF9191	1	0.75
chr1	205320001	205480000	A.2.1.1.2.1.2.2.1.2.1.1.1	0.720286885245902	.	205320001	205480000	#FF9191	1	0.75
chr1	205480001	205640000	A.1.1.2.1.1.1.2.1	0.969262295081967	.	205480001	205640000	#FF0000	1	1
chr1	205640001	205760000	A.1.2.2.1.1.2.1.1	0.878073770491803	.	205640001	205760000	#FF4848	1	0.875
chr1	205760001	205920000	A.2.1.1.2.2.1.1.2.1	0.704918032786885	.	205760001	205920000	#FF9191	1	0.75
chr1	205920001	205960000	A.2.1.2.1.1.1.2.1.2	0.681352459016393	.	205920001	205960000	#FF9191	1	0.75
chr1	206080001	206160000	A.2.1.2.1.1.1.2.1.2	0.681352459016393	.	206080001	206160000	#FF9191	1	0.75
chr1	206160001	206360000	A.2.1.1.1.1.1.2.2.2.1	0.788934426229508	.	206160001	206360000	#FF9191	1	0.75
chr1	206480001	206560000	A.2.2.1.2.2.2.1.1.1.2	0.555327868852459	.	206480001	206560000	#FFDADA	1	0.625
chr1	206560001	206760000	A.1.1.2.1.1.1.2.2	0.968237704918033	.	206560001	206760000	#FF0000	1	1
chr1	206760001	206920000	A.1.1.1.2.2.1.1.1.2.1.2	0.983606557377049	.	206760001	206920000	#FF0000	1	1
chr1	206920001	207120000	A.1.2.1.2.2.2.1.2.2.1.1	0.897540983606557	.	206920001	207120000	#FF4848	1	0.875
chr1	207120001	207240000	A.2.1.1.2.2.1.2.1.2.1.1	0.699795081967213	.	207120001	207240000	#FF9191	1	0.75
chr1	207240001	207480000	B.1.1.1.2.1.1.1.2	0.405737704918033	.	207240001	207480000	#DADAFF	1	0.5
chr1	207480001	207680000	B.1.2.1.2.1.2.1.1.1	0.257172131147541	.	207480001	207680000	#9191FF	1	0.375
chr1	207680001	207800000	B.1.2.2.1.1.1.1.2.1	0.224385245901639	.	207680001	207800000	#9191FF	1	0.375
chr1	207800001	208000000	A.2.1.1.2.1.1.2.2.2.2	0.73155737704918	.	207800001	208000000	#FF9191	1	0.75
chr1	208000001	208200000	B.1.2.1.2.1.2.2.1.1.2.2	0.248975409836066	.	208000001	208200000	#9191FF	1	0.375
chr1	208200001	208600000	B.2.1.2.2.2.1.2.1.2	0.0512295081967213	.	208200001	208600000	#4848FF	1	0.25
chr1	208600001	208680000	B.2.2.1.1.2.2.2	0.0338114754098361	.	208600001	208680000	#0000FF	1	0.125
chr1	208680001	208800000	B.2.2.1.1.2.1.1.1	0.0399590163934426	.	208680001	208800000	#0000FF	1	0.125
chr1	208800001	208880000	B.2.1.2.1.2.2.2.1	0.0799180327868853	.	208800001	208880000	#4848FF	1	0.25
chr1	208880001	209000000	B.2.2.1.1.2.2.1.2	0.0348360655737705	.	208880001	209000000	#0000FF	1	0.125
chr1	209000001	209120000	B.2.1.1.2.2.2.1.1	0.109631147540984	.	209000001	209120000	#4848FF	1	0.25
chr1	209120001	209280000	B.2.1.1.2.2.1.2.1.2.2	0.111680327868852	.	209120001	209280000	#4848FF	1	0.25
chr1	209280001	209480000	B.2.1.2.2.2.1.2.1.1	0.0522540983606557	.	209280001	209480000	#4848FF	1	0.25
chr1	209480001	210080000	B.1.2.1.1.1.2.1.1.1	0.30327868852459	.	209480001	210080000	#9191FF	1	0.375
chr1	210080001	210200000	B.1.1.1.2.1.1.2.2.2.2.1	0.401639344262295	.	210080001	210200000	#DADAFF	1	0.5
chr1	210200001	210520000	A.2.1.1.2.1.2.1.1.2.1.1	0.728483606557377	.	210200001	210520000	#FF9191	1	0.75
chr1	210520001	210800000	B.1.2.1.2.2.2.2.2	0.229508196721311	.	210520001	210800000	#9191FF	1	0.375
chr1	210800001	210960000	B.2.1.1.1.2.1.2.2.1.2.2	0.146516393442623	.	210800001	210960000	#4848FF	1	0.25
chr1	210960001	211080000	B.2.1.2.1.1.2.1.2.2	0.0942622950819672	.	210960001	211080000	#4848FF	1	0.25
chr1	211080001	211280000	B.2.1.2.2.2.1.1.2.2.1	0.0543032786885246	.	211080001	211280000	#4848FF	1	0.25
chr1	211280001	211520000	A.2.2.2.2.2.1.1.2.2.1.2	0.466188524590164	.	211280001	211520000	#FFDADA	1	0.625
chr1	211520001	211680000	B.1.2.2.1.1.1.2	0.221311475409836	.	211520001	211680000	#9191FF	1	0.375
chr1	211680001	211840000	A.2.1.2.1.1.2.2.2.2.1	0.66905737704918	.	211680001	211840000	#FF9191	1	0.75
chr1	211840001	212080000	A.2.1.1.2.2.1.1.1.1.2.1	0.710040983606557	.	211840001	212080000	#FF9191	1	0.75
chr1	212080001	212280000	A.2.1.1.2.1.1.2.1.2.1	0.735655737704918	.	212080001	212280000	#FF9191	1	0.75
chr1	212280001	212480000	A.2.2.2.2.2.2.1.2.1.1	0.456967213114754	.	212280001	212480000	#FFDADA	1	0.625
chr1	212480001	212640000	A.1.2.1.2.2.2.1.2.2.2.1.2	0.894467213114754	.	212480001	212640000	#FF4848	1	0.875
chr1	212640001	212800000	A.1.2.1.2.2.2.1.2.2.2.1.1	0.895491803278688	.	212640001	212800000	#FF4848	1	0.875
chr1	212800001	212920000	A.2.1.1.2.1.2.1.1.2.2.2	0.725409836065574	.	212800001	212920000	#FF9191	1	0.75
chr1	212920001	213000000	A.2.1.1.2.1.2.1.1.1.1	0.730532786885246	.	212920001	213000000	#FF9191	1	0.75
chr1	213000001	213200000	A.2.1.1.2.2.1.1.2.2.2	0.702868852459016	.	213000001	213200000	#FF9191	1	0.75
chr1	213200001	213720000	B.2.2.1.2.2.1.2.1.2.2	0.0174180327868852	.	213200001	213720000	#0000FF	1	0.125
chr1	213720001	213840000	B.2.2.1.1.2.2.1.1	0.0358606557377049	.	213720001	213840000	#0000FF	1	0.125
chr1	213840001	214200000	B.2.2.1.2.2.1.1.2.1	0.021516393442623	.	213840001	214200000	#0000FF	1	0.125
chr1	214200001	214280000	B.2.1.1.2.2.1.1.1.2	0.116803278688525	.	214200001	214280000	#4848FF	1	0.25
chr1	214280001	214600000	A.2.1.1.2.1.1.1.1.2.2	0.739754098360656	.	214280001	214600000	#FF9191	1	0.75
chr1	214600001	214800000	A.2.2.2.2.1.2.1.2.1.1	0.477459016393443	.	214600001	214800000	#FFDADA	1	0.625
chr1	214800001	215080000	B.2.1.1.2.2.2.1.2.1	0.108606557377049	.	214800001	215080000	#4848FF	1	0.25
chr1	215080001	215200000	B.2.1.1.1.2.2.2.2	0.132172131147541	.	215080001	215200000	#4848FF	1	0.25
chr1	215200001	215440000	B.2.1.2.2.1.1.1.2.2	0.0717213114754098	.	215200001	215440000	#4848FF	1	0.25
chr1	215440001	215760000	B.2.2.1.2.2.2.1.2	0.014344262295082	.	215440001	215760000	#0000FF	1	0.125
chr1	215760001	215840000	B.1.2.2.1.1.1.1.1.2.1	0.226434426229508	.	215760001	215840000	#9191FF	1	0.375
chr1	215840001	216040000	B.1.2.1.1.1.2.2.2.2.1	0.296106557377049	.	215840001	216040000	#9191FF	1	0.375
chr1	216040001	216240000	B.2.1.2.1.2.2.1.1.1	0.0840163934426229	.	216040001	216240000	#4848FF	1	0.25
chr1	216240001	216440000	B.1.1.2.1.1.2.2.2	0.36577868852459	.	216240001	216440000	#DADAFF	1	0.5
chr1	216440001	216640000	B.2.1.2.1.1.2.1.2.1	0.0952868852459016	.	216440001	216640000	#4848FF	1	0.25
chr1	216640001	217000000	B.2.1.2.1.1.2.1.1	0.0963114754098361	.	216640001	217000000	#4848FF	1	0.25
chr1	217000001	217080000	B.2.1.1.2.2.2.2.1.2	0.105532786885246	.	217000001	217080000	#4848FF	1	0.25
chr1	217080001	217160000	B.1.2.2.1.1.1.1.2.2.1	0.223360655737705	.	217080001	217160000	#9191FF	1	0.375
chr1	217160001	217600000	B.2.2.1.2.2.1.2.2	0.0163934426229508	.	217160001	217600000	#0000FF	1	0.125
chr1	217600001	218040000	B.2.2.1.2.2.1.2.1.1	0.0194672131147541	.	217600001	218040000	#0000FF	1	0.125
chr1	218040001	218440000	B.2.2.1.2.1.2.1.1	0.0286885245901639	.	218040001	218440000	#0000FF	1	0.125
chr1	218440001	218520000	B.1.2.2.2.1.1.1.1.1.1	0.194672131147541	.	218440001	218520000	#9191FF	1	0.375
chr1	218520001	218720000	A.2.2.2.2.2.1.1.1.2.2	0.469262295081967	.	218520001	218720000	#FFDADA	1	0.625
chr1	218720001	218800000	B.2.1.1.1.2.1.1.2.1.1	0.152663934426229	.	218720001	218800000	#4848FF	1	0.25
chr1	218800001	219320000	B.2.2.1.2.2.1.2.1.2.1	0.0184426229508197	.	218800001	219320000	#0000FF	1	0.125
chr1	219320001	219480000	B.2.1.2.1.2.1.1.1	0.0911885245901639	.	219320001	219480000	#4848FF	1	0.25
chr1	219480001	219600000	B.1.2.2.2.2.2.1.2.1.1	0.16905737704918	.	219480001	219600000	#9191FF	1	0.375
chr1	219600001	220040000	B.2.2.1.2.1.2.2.1	0.0266393442622951	.	219600001	220040000	#0000FF	1	0.125
chr1	220040001	220200000	B.1.2.2.2.2.2.1.2.1.2	0.168032786885246	.	220040001	220200000	#9191FF	1	0.375
chr1	220200001	220520000	B.1.2.1.1.1.2.2.2.1.1	0.298155737704918	.	220200001	220520000	#9191FF	1	0.375
chr1	220520001	220720000	B.2.1.1.2.1.1.2.2.2	0.123975409836066	.	220520001	220720000	#4848FF	1	0.25
chr1	220720001	221000000	B.2.2.1.2.1.2.1.2	0.0276639344262295	.	220720001	221000000	#0000FF	1	0.125
chr1	221000001	221160000	B.2.2.2.1.1.2	0.00819672131147541	.	221000001	221160000	#0000FF	1	0.125
chr1	221160001	221320000	B.2.2.1.2.2.2.2.1.2	0.0122950819672131	.	221160001	221320000	#0000FF	1	0.125
chr1	221320001	221480000	B.2.2.2.2.2	0.00102459016393443	.	221320001	221480000	#0000FF	1	0.125
chr1	221480001	221600000	B.2.2.2.1.1.1.2	0.00922131147540984	.	221480001	221600000	#0000FF	1	0.125
chr1	221600001	221800000	B.2.2.1.2.2.2.2.2	0.0112704918032787	.	221600001	221800000	#0000FF	1	0.125
chr1	221800001	221880000	B.2.2.1.1.2.1.1.2	0.0389344262295082	.	221800001	221880000	#0000FF	1	0.125
chr1	221880001	222080000	B.2.1.2.2.1.2.1.1.2	0.0635245901639344	.	221880001	222080000	#4848FF	1	0.25
chr1	222080001	222240000	B.2.1.2.2.2.1.2.2.2	0.0491803278688525	.	222080001	222240000	#4848FF	1	0.25
chr1	222240001	222400000	B.2.2.1.2.2.1.1.1.1	0.0245901639344262	.	222240001	222400000	#0000FF	1	0.125
chr1	222400001	222640000	B.2.1.2.1.1.2.2.1	0.0932377049180328	.	222400001	222640000	#4848FF	1	0.25
chr1	222640001	222760000	B.1.2.2.1.1.1.1.2.2.2	0.222336065573771	.	222640001	222760000	#9191FF	1	0.375
chr1	222760001	223000000	A.2.1.1.2.1.2.1.1.1.2	0.729508196721312	.	222760001	223000000	#FF9191	1	0.75
chr1	223000001	223120000	B.1.1.2.1.1.1.1.1	0.378073770491803	.	223000001	223120000	#DADAFF	1	0.5
chr1	223120001	223480000	A.2.2.2.2.2.2.1.2.2.1.1	0.454918032786885	.	223120001	223480000	#FFDADA	1	0.625
chr1	223480001	223680000	B.1.2.2.1.1.2.2.1.1	0.215163934426229	.	223480001	223680000	#9191FF	1	0.375
chr1	223680001	223800000	A.2.1.1.2.2.1.2.1.2.2	0.697745901639344	.	223680001	223800000	#FF9191	1	0.75
chr1	223800001	224200000	A.2.1.1.2.2.1.1.1.1.2.2	0.709016393442623	.	223800001	224200000	#FF9191	1	0.75
chr1	224200001	224720000	A.1.1.1.2.1.2.2.1	0.987704918032787	.	224200001	224720000	#FF0000	1	1
chr1	224720001	224840000	B.1.1.2.1.2.2.1.1.2	0.354508196721311	.	224720001	224840000	#DADAFF	1	0.5
chr1	224840001	224920000	B.1.1.1.2.1.1.2.2.2.2.2	0.400614754098361	.	224840001	224920000	#DADAFF	1	0.5
chr1	224920001	225200000	B.2.1.2.1.2.1.2.1.1	0.0881147540983607	.	224920001	225200000	#4848FF	1	0.25
chr1	225200001	225280000	B.2.1.1.2.2.2.2.2	0.104508196721311	.	225200001	225280000	#4848FF	1	0.25
chr1	225280001	225480000	B.2.1.1.2.2.1.1.1.1	0.117827868852459	.	225280001	225480000	#4848FF	1	0.25
chr1	225480001	225680000	A.2.2.2.2.2.1.1.2.2.1.1	0.467213114754098	.	225480001	225680000	#FFDADA	1	0.625
chr1	225680001	225880000	A.1.1.2.1.1.1.1.2.1.2	0.971311475409836	.	225680001	225880000	#FF0000	1	1
chr1	225880001	226040000	A.1.2.1.1.1.1.1.2.1.1	0.930327868852459	.	225880001	226040000	#FF4848	1	0.875
chr1	226040001	226240000	A.2.1.1.2.1.1.1.1.1	0.741803278688525	.	226040001	226240000	#FF9191	1	0.75
chr1	226240001	226560000	A.1.1.1.1.1.1.2.1	0.998975409836066	.	226240001	226560000	#FF0000	1	1
chr1	226560001	226880000	A.1.2.1.1.1.1.2.1.1	0.927254098360656	.	226560001	226880000	#FF4848	1	0.875
chr1	226880001	227040000	A.1.2.1.1.2.1.1	0.920081967213115	.	226880001	227040000	#FF4848	1	0.875
chr1	227040001	227200000	A.2.1.1.2.1.2.2.2.2.2	0.712090163934426	.	227040001	227200000	#FF9191	1	0.75
chr1	227200001	227400000	A.1.2.2.1.1.2.2.1.2.1	0.873975409836066	.	227200001	227400000	#FF4848	1	0.875
chr1	227400001	227680000	A.1.1.2.2.1.2.2.2.1.1	0.947745901639344	.	227400001	227680000	#FF0000	1	1
chr1	227680001	227800000	A.2.1.1.2.2.1.1.1.2.1.2	0.706967213114754	.	227680001	227800000	#FF9191	1	0.75
chr1	227800001	227920000	A.2.2.2.2.2.2.2.2.1.2.2	0.447745901639344	.	227800001	227920000	#FFDADA	1	0.625
chr1	227920001	228120000	A.1.2.2.1.2.2.1.2.2.2	0.853483606557377	.	227920001	228120000	#FF4848	1	0.875
chr1	228120001	228440000	A.1.1.2.2.1.1.1.1.2	0.960040983606557	.	228120001	228440000	#FF0000	1	1
chr1	228440001	228800000	A.1.1.2.2.1.2.2.2.1.2.1.1	0.94672131147541	.	228440001	228800000	#FF0000	1	1
chr1	228800001	229080000	A.2.1.1.2.1.1.2.1.2.2	0.734631147540984	.	228800001	229080000	#FF9191	1	0.75
chr1	229080001	229600000	A.1.1.2.2.2.1.1.1.2.2	0.940573770491803	.	229080001	229600000	#FF0000	1	1
chr1	229600001	229920000	A.2.1.1.2.1.1.2.1.1.2	0.736680327868853	.	229600001	229920000	#FF9191	1	0.75
chr1	229920001	230040000	A.2.2.2.2.1.1.1.1.1.1	0.493852459016393	.	229920001	230040000	#FFDADA	1	0.625
chr1	230040001	230360000	A.1.1.1.2.1.2.1.1	0.989754098360656	.	230040001	230360000	#FF0000	1	1
chr1	230360001	230560000	A.2.1.1.2.1.1.2.1.1.1	0.737704918032787	.	230360001	230560000	#FF9191	1	0.75
chr1	230560001	230680000	B.1.2.2.1.2.1.1.2	0.203893442622951	.	230560001	230680000	#9191FF	1	0.375
chr1	230680001	231080000	A.1.2.1.2.2.2.2.1.1	0.892418032786885	.	230680001	231080000	#FF4848	1	0.875
chr1	231080001	231200000	A.2.2.2.2.2.2.2.2.2.2	0.445696721311475	.	231080001	231200000	#FFDADA	1	0.625
chr1	231200001	231360000	A.1.2.1.2.2.2.1.2.2.1.2	0.896516393442623	.	231200001	231360000	#FF4848	1	0.875
chr1	231360001	231600000	A.1.1.1.2.1.2.1.2	0.988729508196721	.	231360001	231600000	#FF0000	1	1
chr1	231600001	231800000	A.2.1.1.2.1.2.2.1.2.1.2	0.718237704918033	.	231600001	231800000	#FF9191	1	0.75
chr1	231800001	232120000	B.1.1.2.2.2.1.1	0.323770491803279	.	231800001	232120000	#DADAFF	1	0.5
chr1	232120001	232240000	B.2.1.1.2.2.2.1.2.2	0.107581967213115	.	232120001	232240000	#4848FF	1	0.25
chr1	232240001	232440000	B.2.1.1.1.2.2.1.2.2.1.1	0.138319672131148	.	232240001	232440000	#4848FF	1	0.25
chr1	232440001	232840000	B.1.2.1.2.2.2.2.1.2	0.230532786885246	.	232440001	232840000	#9191FF	1	0.375
chr1	232840001	233040000	B.1.2.2.1.2.2.1.2.1	0.199795081967213	.	232840001	233040000	#9191FF	1	0.375
chr1	233040001	233120000	B.1.2.2.1.1.2.2.2.2.1.2	0.207991803278689	.	233040001	233120000	#9191FF	1	0.375
chr1	233120001	233240000	B.1.1.1.2.1.1.2.2.2.1	0.402663934426229	.	233120001	233240000	#DADAFF	1	0.5
chr1	233240001	233400000	B.1.2.2.1.1.1.1.1.1.2	0.227459016393443	.	233240001	233400000	#9191FF	1	0.375
chr1	233400001	233800000	B.2.1.2.1.2.2.1.1.2.2	0.0819672131147541	.	233400001	233800000	#4848FF	1	0.25
chr1	233800001	234000000	B.2.1.2.2.1.1.2.2.1.2	0.0665983606557377	.	233800001	234000000	#4848FF	1	0.25
chr1	234000001	234080000	B.2.1.1.2.1.1.1.2.2	0.129098360655738	.	234000001	234080000	#4848FF	1	0.25
chr1	234080001	234160000	B.1.1.1.2.1.1.2.1	0.404713114754098	.	234080001	234160000	#DADAFF	1	0.5
chr1	234160001	234600000	A.2.2.2.2.1.2.1.2.1.2	0.476434426229508	.	234160001	234600000	#FFDADA	1	0.625
chr1	234600001	234880000	A.1.2.1.1.1.1.1.2.2	0.92827868852459	.	234600001	234880000	#FF4848	1	0.875
chr1	234880001	235000000	A.1.2.1.1.2.2.1	0.915983606557377	.	234880001	235000000	#FF4848	1	0.875
chr1	235000001	235160000	A.2.1.1.2.1.2.2.2.2.1	0.713114754098361	.	235000001	235160000	#FF9191	1	0.75
chr1	235160001	235200000	A.1.1.2.2.1.1.1.2.1	0.959016393442623	.	235160001	235200000	#FF0000	1	1
chr1	235240001	235600000	A.1.1.2.2.1.1.1.2.1	0.959016393442623	.	235240001	235600000	#FF0000	1	1
chr1	235600001	235960000	A.1.2.1.1.2.1.2.1.1	0.91905737704918	.	235600001	235960000	#FF4848	1	0.875
chr1	235960001	236120000	A.2.1.1.2.1.2.1.1.2.2.1	0.726434426229508	.	235960001	236120000	#FF9191	1	0.75
chr1	236120001	236320000	A.2.1.1.2.1.1.1.1.2.1	0.74077868852459	.	236120001	236320000	#FF9191	1	0.75
chr1	236320001	236440000	A.1.2.1.1.2.1.2.1.2	0.918032786885246	.	236320001	236440000	#FF4848	1	0.875
chr1	236440001	237080000	A.1.2.1.1.1.1.1.1	0.931352459016393	.	236440001	237080000	#FF4848	1	0.875
chr1	237080001	237480000	B.1.1.1.1.1.1.1.1.2.2	0.440573770491803	.	237080001	237480000	#DADAFF	1	0.5
chr1	237480001	237760000	A.2.2.2.2.2.1.2.1.2	0.463114754098361	.	237480001	237760000	#FFDADA	1	0.625
chr1	237760001	237960000	B.1.2.2.1.2.2.2.1	0.197745901639344	.	237760001	237960000	#9191FF	1	0.375
chr1	237960001	238560000	B.2.2.2.2.1.1.1	0.00512295081967213	.	237960001	238560000	#0000FF	1	0.125
chr1	238560001	238680000	B.2.1.2.1.2.2.1.2	0.0809426229508197	.	238560001	238680000	#4848FF	1	0.25
chr1	238680001	238960000	B.2.2.1.2.2.2.2.1.1	0.0133196721311475	.	238680001	238960000	#0000FF	1	0.125
chr1	238960001	239240000	B.2.2.2.2.1.1.2	0.00409836065573771	.	238960001	239240000	#0000FF	1	0.125
chr1	239240001	239440000	B.2.2.2.1.2.1	0.00717213114754098	.	239240001	239440000	#0000FF	1	0.125
chr1	239440001	239560000	B.2.2.1.2.2.1.1.1.2.2	0.0225409836065574	.	239440001	239560000	#0000FF	1	0.125
chr1	239560001	239800000	B.2.2.2.1.2.2	0.00614754098360656	.	239560001	239800000	#0000FF	1	0.125
chr1	239800001	240160000	B.2.2.2.2.1.2.1	0.00307377049180328	.	239800001	240160000	#0000FF	1	0.125
chr1	240160001	240360000	B.2.1.1.2.1.2.2.2	0.118852459016393	.	240160001	240360000	#4848FF	1	0.25
chr1	240360001	240520000	B.2.2.1.2.2.1.1.2.2	0.0204918032786885	.	240360001	240520000	#0000FF	1	0.125
chr1	240520001	240720000	B.2.2.1.2.2.2.1.1	0.0153688524590164	.	240520001	240720000	#0000FF	1	0.125
chr1	240720001	240920000	B.2.2.2.1.1.1.1	0.0102459016393443	.	240720001	240920000	#0000FF	1	0.125
chr1	240920001	241080000	B.2.2.1.1.2.1.2.2	0.0368852459016393	.	240920001	241080000	#0000FF	1	0.125
chr1	241080001	241200000	B.2.1.1.2.2.2.2.1.1	0.10655737704918	.	241080001	241200000	#4848FF	1	0.25
chr1	241200001	241640000	B.2.2.2.2.1.2.2	0.00204918032786885	.	241200001	241640000	#0000FF	1	0.125
chr1	241640001	241840000	A.2.2.2.1.2.2.2.2.2	0.494877049180328	.	241640001	241840000	#FFDADA	1	0.625
chr1	241840001	242000000	B.1.1.2.1.1.2.2.1.1	0.367827868852459	.	241840001	242000000	#DADAFF	1	0.5
chr1	242000001	242120000	A.2.1.1.2.1.1.1.2	0.738729508196721	.	242000001	242120000	#FF9191	1	0.75
chr1	242120001	242520000	B.1.1.2.1.1.1.2.1.1.2	0.375	.	242120001	242520000	#DADAFF	1	0.5
chr1	242520001	243240000	B.1.2.1.2.2.2.2.1.1	0.23155737704918	.	242520001	243240000	#9191FF	1	0.375
chr1	243240001	243720000	B.1.1.2.2.1.2.1.1.1	0.337090163934426	.	243240001	243720000	#DADAFF	1	0.5
chr1	243720001	243880000	B.2.2.1.1.2.1.2.1	0.0379098360655738	.	243720001	243880000	#0000FF	1	0.125
chr1	243880001	244000000	B.2.1.1.2.1.1.2.2.1	0.125	.	243880001	244000000	#4848FF	1	0.25
chr1	244000001	244160000	B.2.1.1.2.1.1.2.1.2	0.126024590163934	.	244000001	244160000	#4848FF	1	0.25
chr1	244160001	244320000	B.1.2.2.1.1.2.1.2.2	0.216188524590164	.	244160001	244320000	#9191FF	1	0.375
chr1	244320001	244560000	B.1.2.1.2.2.2.1.2.2.2	0.232581967213115	.	244320001	244560000	#9191FF	1	0.375
chr1	244560001	244640000	B.1.2.2.1.1.2.1.2.1	0.217213114754098	.	244560001	244640000	#9191FF	1	0.375
chr1	244640001	244720000	B.1.2.2.1.1.2.1.1.2	0.218237704918033	.	244640001	244720000	#9191FF	1	0.375
chr1	244720001	244960000	A.2.2.2.2.2.1.1.2.1	0.468237704918033	.	244720001	244960000	#FFDADA	1	0.625
chr1	244960001	245160000	A.1.2.1.1.1.1.2.1.2	0.926229508196721	.	244960001	245160000	#FF4848	1	0.875
chr1	245160001	245280000	A.2.1.1.2.1.2.2.2.1.2	0.714139344262295	.	245160001	245280000	#FF9191	1	0.75
chr1	245280001	245600000	A.2.2.2.2.2.1.2.2.2	0.461065573770492	.	245280001	245600000	#FFDADA	1	0.625
chr1	245600001	245720000	B.1.2.2.1.2.2.1.2.2	0.198770491803279	.	245600001	245720000	#9191FF	1	0.375
chr1	245720001	245960000	B.1.2.1.2.2.1.2.1	0.239754098360656	.	245720001	245960000	#9191FF	1	0.375
chr1	245960001	246200000	B.1.1.2.2.1.1.1.2.2	0.343237704918033	.	245960001	246200000	#DADAFF	1	0.5
chr1	246200001	246360000	A.2.2.2.2.2.1.2.1.1	0.464139344262295	.	246200001	246360000	#FFDADA	1	0.625
chr1	246360001	246520000	B.1.1.2.1.2.1.2.1.1	0.363729508196721	.	246360001	246520000	#DADAFF	1	0.5
chr1	246520001	246680000	A.2.2.2.2.2.1.1.2.2.2	0.465163934426229	.	246520001	246680000	#FFDADA	1	0.625
chr1	246680001	246800000	A.2.2.2.2.2.1.1.1.1	0.471311475409836	.	246680001	246800000	#FFDADA	1	0.625
chr1	246800001	247080000	A.1.2.1.2.2.2.2.2.2	0.889344262295082	.	246800001	247080000	#FF4848	1	0.875
chr1	247080001	247280000	A.2.2.2.2.2.1.2.2.1	0.462090163934426	.	247080001	247280000	#FFDADA	1	0.625
chr1	247280001	247400000	A.2.2.2.2.1.2.2.2.1	0.473360655737705	.	247280001	247400000	#FFDADA	1	0.625
chr1	247400001	247640000	B.1.2.1.2.1.2.2.1.2.2	0.246926229508197	.	247400001	247640000	#9191FF	1	0.375
chr1	247640001	248080000	B.2.1.1.1.2.2.1.2.2.2.2	0.135245901639344	.	247640001	248080000	#4848FF	1	0.25
chr1	248080001	248240000	B.2.2.1.1.1.1	0.0420081967213115	.	248080001	248240000	#0000FF	1	0.125
chr1	248240001	248600000	B.2.1.2.2.1.1.2.2.1.1.2	0.0676229508196721	.	248240001	248600000	#4848FF	1	0.25
chr1	248600001	248680000	B.2.1.1.2.2.1.1.2	0.11577868852459	.	248600001	248680000	#4848FF	1	0.25
chr1	248720001	248800000	B.2.1.1.2.2.1.1.2	0.11577868852459	.	248720001	248800000	#4848FF	1	0.25
chr1	248800001	248920000	B.1.2.2.1.1.2.1.1.1.2	0.219262295081967	.	248800001	248920000	#9191FF	1	0.375
chr1	249040001	249120000	B.2.1.1.2.1.1.1.2.1	0.130122950819672	.	249040001	249120000	#4848FF	1	0.25
chr1	249120001	249240000	B.1.1.2.1.2.2.2.1.1	0.352459016393443	.	249120001	249240000	#DADAFF	1	0.5
chr2	1	80000	A.2.2.2.2.1.2.2.1.1	0.497047244094488	.	1	80000	#FFDADA	1	0.625
chr2	80001	320000	B.1.1.1.1.1.1.1.1.2.1	0.478346456692913	.	80001	320000	#DADAFF	1	0.5
chr2	320001	440000	B.1.1.1.2.1.1.2.2	0.427165354330709	.	320001	440000	#DADAFF	1	0.5
chr2	440001	720000	A.2.2.1.2.1.1.2.2.1	0.580708661417323	.	440001	720000	#FFDADA	1	0.625
chr2	720001	1120000	A.1.2.2.1.2.2.1.2.2	0.835629921259842	.	720001	1120000	#FF4848	1	0.875
chr2	1120001	1320000	A.2.2.1.1.2.2.2.1.2.1	0.596456692913386	.	1120001	1320000	#FFDADA	1	0.625
chr2	1320001	1560000	A.2.1.1.1.2.2.2.1.2.2.2	0.75	.	1320001	1560000	#FF9191	1	0.75
chr2	1560001	1800000	A.2.2.1.2.1.2.1.2.2.2.2	0.56988188976378	.	1560001	1800000	#FFDADA	1	0.625
chr2	1800001	2000000	A.2.2.1.2.2.1.2.1.1.1.1	0.562992125984252	.	1800001	2000000	#FFDADA	1	0.625
chr2	2000001	2120000	B.2.1.2.2.1.1.1.2.2.2	0.0836614173228346	.	2000001	2120000	#4848FF	1	0.25
chr2	2120001	2320000	B.2.1.2.2.1.2.1.2.2	0.0688976377952756	.	2120001	2320000	#4848FF	1	0.25
chr2	2320001	2520000	B.1.2.1.1.2.1.2.2	0.301181102362205	.	2320001	2520000	#9191FF	1	0.375
chr2	2520001	2680000	B.1.1.2.2.2.2.1.1.2.1	0.341535433070866	.	2520001	2680000	#DADAFF	1	0.5
chr2	2680001	2840000	B.1.1.2.2.1.1.1.1.1.1.1.2	0.357283464566929	.	2680001	2840000	#DADAFF	1	0.5
chr2	2840001	3000000	B.1.2.1.1.2.1.2.1.1	0.303149606299213	.	2840001	3000000	#9191FF	1	0.375
chr2	3000001	3120000	B.1.1.1.2.2.2.1.2.2.1	0.391732283464567	.	3000001	3120000	#DADAFF	1	0.5
chr2	3120001	3320000	B.1.1.1.2.1.1.2.1.2	0.428149606299213	.	3120001	3320000	#DADAFF	1	0.5
chr2	3320001	3480000	A.2.2.1.1.1.1.1.2.2.1.1	0.630905511811024	.	3320001	3480000	#FFDADA	1	0.625
chr2	3480001	3520000	A.2.2.1.1.1.2.2.1.2	0.614173228346457	.	3480001	3520000	#FFDADA	1	0.625
chr2	3560001	3680000	A.2.2.1.1.1.2.2.1.2	0.614173228346457	.	3560001	3680000	#FFDADA	1	0.625
chr2	3680001	3960000	A.2.2.1.2.1.1.2.2.2	0.579724409448819	.	3680001	3960000	#FFDADA	1	0.625
chr2	3960001	4240000	B.1.2.2.2.1.2.2.2.2.2.1	0.208661417322835	.	3960001	4240000	#9191FF	1	0.375
chr2	4240001	4400000	B.1.2.2.2.1.2.2.1.2.2	0.214566929133858	.	4240001	4400000	#9191FF	1	0.375
chr2	4400001	4520000	B.1.1.1.2.2.1.2.2.2.1	0.401574803149606	.	4400001	4520000	#DADAFF	1	0.5
chr2	4520001	4640000	B.1.2.1.1.1.1.1.1.2.1.1	0.333661417322835	.	4520001	4640000	#9191FF	1	0.375
chr2	4640001	4920000	B.1.2.1.1.1.1.2.2.2.1.2	0.320866141732283	.	4640001	4920000	#9191FF	1	0.375
chr2	4920001	5000000	A.2.2.1.1.1.2.1.2	0.617125984251969	.	4920001	5000000	#FFDADA	1	0.625
chr2	5000001	5040000	B.1.1.1.2.2.1.2.1.1	0.406496062992126	.	5000001	5040000	#DADAFF	1	0.5
chr2	5120001	5360000	B.1.1.1.2.2.1.2.1.1	0.406496062992126	.	5120001	5360000	#DADAFF	1	0.5
chr2	5360001	5520000	A.1.2.2.1.2.1.1.2.1.2	0.853346456692913	.	5360001	5520000	#FF4848	1	0.875
chr2	5520001	5680000	B.1.1.1.1.1.1.1.2.1.1	0.473425196850394	.	5520001	5680000	#DADAFF	1	0.5
chr2	5680001	5880000	B.1.1.1.2.2.2.2.2.1	0.384842519685039	.	5680001	5880000	#DADAFF	1	0.5
chr2	5880001	5960000	A.2.2.1.1.1.1.2.2.2.1.1	0.623031496062992	.	5880001	5960000	#FFDADA	1	0.625
chr2	5960001	6160000	A.2.2.2.2.1.1.1.2.1.1	0.507874015748031	.	5960001	6160000	#FFDADA	1	0.625
chr2	6160001	6280000	B.1.1.2.1.2.2.1.2.1.1	0.364173228346457	.	6160001	6280000	#DADAFF	1	0.5
chr2	6280001	6680000	A.2.2.1.1.1.1.1.2.1.2.2	0.631889763779528	.	6280001	6680000	#FFDADA	1	0.625
chr2	6680001	7000000	A.2.1.1.2.2.2.1.2.1.2	0.709645669291339	.	6680001	7000000	#FF9191	1	0.75
chr2	7000001	7200000	A.2.2.2.2.2.2.2.2	0.480314960629921	.	7000001	7200000	#FFDADA	1	0.625
chr2	7200001	7720000	A.1.2.2.1.1.1.2.1.2.2.1.1.2	0.881889763779528	.	7200001	7720000	#FF4848	1	0.875
chr2	7720001	8000000	A.2.1.1.2.2.1.2.1.1.2	0.728346456692913	.	7720001	8000000	#FF9191	1	0.75
chr2	8000001	8160000	A.1.2.2.1.2.2.2.1.1.1	0.834645669291339	.	8000001	8160000	#FF4848	1	0.875
chr2	8160001	8280000	A.1.2.2.2.1.1.2.1.2.2.2.2	0.817913385826772	.	8160001	8280000	#FF4848	1	0.875
chr2	8280001	8360000	A.2.1.1.1.1.2.2.2.2.1	0.765748031496063	.	8280001	8360000	#FF9191	1	0.75
chr2	8360001	8480000	A.2.2.2.2.1.1.2.1.2	0.503937007874016	.	8360001	8480000	#FFDADA	1	0.625
chr2	8480001	8680000	A.2.1.1.1.2.2.1.2.1.1	0.757874015748031	.	8480001	8680000	#FF9191	1	0.75
chr2	8680001	9000000	A.1.2.2.1.2.1.1.2.2.1	0.852362204724409	.	8680001	9000000	#FF4848	1	0.875
chr2	9000001	9680000	A.1.1.1.2.1.1.2.2.1	0.991141732283465	.	9000001	9680000	#FF0000	1	1
chr2	9680001	10040000	A.1.1.2.1.1.1.1.2.2.1.1	0.982283464566929	.	9680001	10040000	#FF0000	1	1
chr2	10040001	10400000	A.1.1.1.1.2.1	0.999015748031496	.	10040001	10400000	#FF0000	1	1
chr2	10400001	10600000	A.1.1.2.2.1.1.1.1.1	0.965551181102362	.	10400001	10600000	#FF0000	1	1
chr2	10600001	10840000	A.1.1.1.2.1.1.1.2.2	0.993110236220472	.	10600001	10840000	#FF0000	1	1
chr2	10840001	11040000	A.1.1.2.2.1.2.1.1	0.960629921259842	.	10840001	11040000	#FF0000	1	1
chr2	11040001	11120000	A.1.2.2.1.1.2.1.2.2.2	0.868110236220472	.	11040001	11120000	#FF4848	1	0.875
chr2	11120001	11280000	A.1.2.2.1.2.2.2.1.1.2	0.833661417322835	.	11120001	11280000	#FF4848	1	0.875
chr2	11280001	11760000	A.1.1.1.1.2.2.1.1	0.998031496062992	.	11280001	11760000	#FF0000	1	1
chr2	11760001	11920000	A.1.1.2.2.1.2.1.2	0.959645669291339	.	11760001	11920000	#FF0000	1	1
chr2	11920001	12280000	B.1.1.1.1.1.1.2.1.1	0.469488188976378	.	11920001	12280000	#DADAFF	1	0.5
chr2	12280001	12640000	A.2.1.1.1.1.1.2.1.2.2	0.773622047244094	.	12280001	12640000	#FF9191	1	0.75
chr2	12640001	12800000	A.2.1.1.1.2.2.2.1.2.2.1	0.750984251968504	.	12640001	12800000	#FF9191	1	0.75
chr2	12800001	13200000	B.1.2.1.1.1.1.2.1.1	0.325787401574803	.	12800001	13200000	#9191FF	1	0.375
chr2	13200001	13560000	B.2.1.1.2.2.2.1.2	0.12992125984252	.	13200001	13560000	#4848FF	1	0.25
chr2	13560001	13880000	B.2.2.2.1.1.2.2.2	0.0118110236220472	.	13560001	13880000	#0000FF	1	0.125
chr2	13880001	13960000	B.1.2.1.1.2.1.1.2.1	0.30511811023622	.	13880001	13960000	#9191FF	1	0.375
chr2	13960001	14160000	B.2.2.2.1.1.2.2.1	0.0127952755905512	.	13960001	14160000	#0000FF	1	0.125
chr2	14160001	14320000	B.2.1.2.1.2.1.2.2	0.0984251968503937	.	14160001	14320000	#4848FF	1	0.25
chr2	14320001	14480000	B.2.1.1.1.1.1.2.1	0.175196850393701	.	14320001	14480000	#4848FF	1	0.25
chr2	14480001	14760000	B.2.1.2.2.1.2.2.1.2.2.1	0.0649606299212598	.	14480001	14760000	#4848FF	1	0.25
chr2	14760001	15120000	B.2.1.2.2.2.2.2.2	0.046259842519685	.	14760001	15120000	#4848FF	1	0.25
chr2	15120001	15560000	B.1.1.1.2.2.2.2.1.1.1	0.389763779527559	.	15120001	15560000	#DADAFF	1	0.5
chr2	15560001	15720000	B.1.1.1.1.1.2.1.1.1.2	0.461614173228346	.	15560001	15720000	#DADAFF	1	0.5
chr2	15720001	16080000	A.2.2.1.2.1.1.2.1.2	0.581692913385827	.	15720001	16080000	#FFDADA	1	0.625
chr2	16080001	16240000	A.2.2.1.1.2.2.2.2.1.2	0.59251968503937	.	16080001	16240000	#FFDADA	1	0.625
chr2	16240001	16280000	B.1.1.2.1.2.2.2.1.2	0.360236220472441	.	16240001	16280000	#DADAFF	1	0.5
chr2	16320001	16400000	B.1.1.2.1.2.2.2.1.2	0.360236220472441	.	16320001	16400000	#DADAFF	1	0.5
chr2	16400001	16800000	B.1.1.1.2.2.2.1.2.1.2.2	0.392716535433071	.	16400001	16800000	#DADAFF	1	0.5
chr2	16800001	16920000	A.1.2.2.2.1.2.2.1.1.1.2	0.803149606299213	.	16800001	16920000	#FF4848	1	0.875
chr2	16920001	17240000	B.2.1.2.1.2.2.2.2.2.1.2	0.0895669291338583	.	16920001	17240000	#4848FF	1	0.25
chr2	17240001	17440000	B.2.1.1.1.1.1.1.2.2.2.1.2	0.177165354330709	.	17240001	17440000	#4848FF	1	0.25
chr2	17440001	17640000	B.2.1.2.2.2.1.2.2.2	0.0570866141732283	.	17440001	17640000	#4848FF	1	0.25
chr2	17640001	17840000	B.1.2.1.1.1.1.1.2.2.2	0.326771653543307	.	17640001	17840000	#9191FF	1	0.375
chr2	17840001	18000000	A.2.2.2.2.2.2.2.1.1.2	0.482283464566929	.	17840001	18000000	#FFDADA	1	0.625
chr2	18000001	18080000	B.1.2.1.1.1.2.1.2.2.2.2	0.313976377952756	.	18000001	18080000	#9191FF	1	0.375
chr2	18080001	18200000	B.2.1.1.2.1.2.1	0.144685039370079	.	18080001	18200000	#4848FF	1	0.25
chr2	18200001	18600000	B.2.2.1.1.1.1.2.1.2	0.0433070866141732	.	18200001	18600000	#0000FF	1	0.125
chr2	18600001	18760000	B.2.1.2.2.1.2.2.2	0.062992125984252	.	18600001	18760000	#4848FF	1	0.25
chr2	18760001	18920000	B.2.1.1.2.1.2.2	0.143700787401575	.	18760001	18920000	#4848FF	1	0.25
chr2	18920001	19120000	B.2.2.1.1.2.1.2.1.2.1	0.0344488188976378	.	18920001	19120000	#0000FF	1	0.125
chr2	19120001	19520000	B.2.1.2.1.2.2.1.1.2	0.0964566929133858	.	19120001	19520000	#4848FF	1	0.25
chr2	19520001	19800000	B.2.1.1.1.1.1.2.2.2.1	0.173228346456693	.	19520001	19800000	#4848FF	1	0.25
chr2	19800001	20160000	B.1.1.1.2.2.1.2.2.1.1	0.404527559055118	.	19800001	20160000	#DADAFF	1	0.5
chr2	20160001	20360000	A.1.2.2.2.1.2.2.2.1.2	0.798228346456693	.	20160001	20360000	#FF4848	1	0.875
chr2	20360001	20880000	A.1.2.2.1.1.1.1.2	0.886811023622047	.	20360001	20880000	#FF4848	1	0.875
chr2	20880001	21080000	B.1.2.2.2.1.2.1.2.2	0.21751968503937	.	20880001	21080000	#9191FF	1	0.375
chr2	21080001	21160000	B.1.2.1.1.2.1.1.1	0.306102362204724	.	21080001	21160000	#9191FF	1	0.375
chr2	21160001	21400000	B.2.1.2.2.2.2.2.1.1	0.0492125984251969	.	21160001	21400000	#4848FF	1	0.25
chr2	21400001	21840000	B.2.2.2.1.2.2.1.1	0.00885826771653543	.	21400001	21840000	#0000FF	1	0.125
chr2	21840001	21920000	B.2.1.1.1.1.2.1.1.2	0.170275590551181	.	21840001	21920000	#4848FF	1	0.25
chr2	21920001	22120000	B.2.2.1.1.2.1.2.1.2.2	0.0334645669291339	.	21920001	22120000	#0000FF	1	0.125
chr2	22120001	22480000	B.2.1.1.1.1.1.1.2.2.1	0.18011811023622	.	22120001	22480000	#4848FF	1	0.25
chr2	22480001	22640000	B.2.1.1.2.2.1.2.1.1.2.2	0.135826771653543	.	22480001	22640000	#4848FF	1	0.25
chr2	22640001	22800000	B.1.1.2.1.2.2.1.2.1.2	0.363188976377953	.	22640001	22800000	#DADAFF	1	0.5
chr2	22800001	23040000	B.2.1.1.2.1.1.2.2	0.145669291338583	.	22800001	23040000	#4848FF	1	0.25
chr2	23040001	23240000	B.2.1.2.1.2.2.2.2.1.2	0.0915354330708661	.	23040001	23240000	#4848FF	1	0.25
chr2	23240001	23760000	B.1.1.1.2.2.2.1.2.1.1	0.394685039370079	.	23240001	23760000	#DADAFF	1	0.5
chr2	23760001	23960000	A.2.2.1.2.1.2.1.2.2.2.1.1	0.571850393700787	.	23760001	23960000	#FFDADA	1	0.625
chr2	23960001	24160000	A.1.2.2.1.1.2.2.2.2.2	0.857283464566929	.	23960001	24160000	#FF4848	1	0.875
chr2	24160001	24640000	A.1.2.2.1.1.1.2.1.1	0.885826771653543	.	24160001	24640000	#FF4848	1	0.875
chr2	24640001	24840000	A.1.2.2.2.1.1.2.2.1.1.1	0.816929133858268	.	24640001	24840000	#FF4848	1	0.875
chr2	24840001	24960000	A.2.1.1.1.2.2.2.1.1.2	0.753937007874016	.	24840001	24960000	#FF9191	1	0.75
chr2	24960001	25120000	A.1.2.2.2.1.1.2.1.2.2.1	0.81988188976378	.	24960001	25120000	#FF4848	1	0.875
chr2	25120001	25240000	A.1.2.2.2.1.1.1.1.1	0.828740157480315	.	25120001	25240000	#FF4848	1	0.875
chr2	25240001	25440000	A.1.1.2.2.2.1.1.2	0.955708661417323	.	25240001	25440000	#FF0000	1	1
chr2	25440001	25600000	A.1.1.1.2.1.1.1.1	0.99507874015748	.	25440001	25600000	#FF0000	1	1
chr2	25600001	26040000	A.1.1.1.2.2.2	0.987204724409449	.	25600001	26040000	#FF0000	1	1
chr2	26040001	26360000	A.1.1.1.1.2.2.1.2	0.997047244094488	.	26040001	26360000	#FF0000	1	1
chr2	26360001	26600000	A.1.1.2.2.2.1.1.1	0.956692913385827	.	26360001	26600000	#FF0000	1	1
chr2	26600001	26840000	A.1.1.2.2.2.2.2.1.1	0.948818897637795	.	26600001	26840000	#FF0000	1	1
chr2	26840001	27040000	A.1.1.2.2.1.1.1.1.2	0.964566929133858	.	26840001	27040000	#FF0000	1	1
chr2	27040001	27280000	A.1.2.2.2.1.1.1.2.2.2	0.823818897637795	.	27040001	27280000	#FF4848	1	0.875
chr2	27280001	27640000	A.1.1.1.2.1.1.2.1	0.992125984251969	.	27280001	27640000	#FF0000	1	1
chr2	27640001	27840000	A.1.2.2.1.1.1.1.1.2.2	0.887795275590551	.	27640001	27840000	#FF4848	1	0.875
chr2	27840001	28200000	A.1.2.2.2.1.1.2.2.1.2.1.2	0.813976377952756	.	27840001	28200000	#FF4848	1	0.875
chr2	28200001	28440000	A.1.1.2.2.2.1.2.1.1	0.954724409448819	.	28200001	28440000	#FF0000	1	1
chr2	28440001	28560000	A.1.2.2.1.2.2.2.2.1	0.830708661417323	.	28440001	28560000	#FF4848	1	0.875
chr2	28560001	29000000	A.1.1.1.1.2.2.2	0.996062992125984	.	28560001	29000000	#FF0000	1	1
chr2	29000001	29120000	A.1.2.2.2.1.1.1.2.2.1	0.824803149606299	.	29000001	29120000	#FF4848	1	0.875
chr2	29120001	29520000	A.1.2.2.2.1.1.1.2.1	0.825787401574803	.	29120001	29520000	#FF4848	1	0.875
chr2	29520001	29720000	A.1.2.2.2.2.2.1.2.2.2.1	0.786417322834646	.	29520001	29720000	#FF4848	1	0.875
chr2	29720001	29800000	A.1.2.2.2.1.2.1.2.2	0.80511811023622	.	29720001	29800000	#FF4848	1	0.875
chr2	29800001	29920000	A.2.1.1.1.1.2.2.1	0.768700787401575	.	29800001	29920000	#FF9191	1	0.75
chr2	29920001	30080000	A.2.1.1.1.1.1.1.1	0.77755905511811	.	29920001	30080000	#FF9191	1	0.75
chr2	30080001	30320000	A.1.2.2.1.2.1.2.2.2.2.1	0.843503937007874	.	30080001	30320000	#FF4848	1	0.875
chr2	30320001	30680000	A.1.2.2.1.1.2.2.1.2.1.2	0.863188976377953	.	30320001	30680000	#FF4848	1	0.875
chr2	30680001	30840000	A.1.2.2.2.2.2.2.2.1.2.2	0.779527559055118	.	30680001	30840000	#FF4848	1	0.875
chr2	30840001	30920000	A.2.2.1.2.1.1.1.1.2.1	0.58759842519685	.	30840001	30920000	#FFDADA	1	0.625
chr2	30920001	31120000	A.2.2.1.1.2.1.1.1.2.1	0.610236220472441	.	30920001	31120000	#FFDADA	1	0.625
chr2	31120001	31360000	A.1.2.2.1.1.1.2.1.2.2.1.2.1	0.880905511811024	.	31120001	31360000	#FF4848	1	0.875
chr2	31360001	31720000	A.1.1.2.2.2.1.2.2	0.952755905511811	.	31360001	31720000	#FF0000	1	1
chr2	31720001	31800000	A.2.2.1.1.1.2.1.1	0.618110236220472	.	31720001	31800000	#FFDADA	1	0.625
chr2	31800001	32080000	A.1.2.2.2.2.2.2.2.1.1.1	0.783464566929134	.	31800001	32080000	#FF4848	1	0.875
chr2	32080001	32240000	A.1.1.2.2.2.1.2.1.2	0.953740157480315	.	32080001	32240000	#FF0000	1	1
chr2	32240001	32440000	A.1.2.2.1.1.2.2.2.2.1.1	0.859251968503937	.	32240001	32440000	#FF4848	1	0.875
chr2	32440001	32640000	A.1.2.2.2.2.1.2.1	0.793307086614173	.	32440001	32640000	#FF4848	1	0.875
chr2	32640001	32760000	A.1.2.2.2.1.2.1.1.1	0.809055118110236	.	32640001	32760000	#FF4848	1	0.875
chr2	32760001	32920000	A.2.1.1.1.2.1.1.1	0.763779527559055	.	32760001	32920000	#FF9191	1	0.75
chr2	32920001	33040000	A.2.1.1.1.2.1.2.2	0.759842519685039	.	32920001	33040000	#FF9191	1	0.75
chr2	33040001	33120000	A.1.2.2.2.1.2.2.1.2.2	0.800196850393701	.	33040001	33120000	#FF4848	1	0.875
chr2	33120001	33200000	A.2.1.1.1.2.1.2.1.1	0.761811023622047	.	33120001	33200000	#FF9191	1	0.75
chr2	33200001	33320000	A.1.2.2.2.2.2.2.2.1.2.1.2	0.780511811023622	.	33200001	33320000	#FF4848	1	0.875
chr2	33320001	33640000	A.2.1.1.1.1.1.2.2	0.772637795275591	.	33320001	33640000	#FF9191	1	0.75
chr2	33640001	33840000	A.2.1.1.2.2.1.1.1.2.2.1	0.732283464566929	.	33640001	33840000	#FF9191	1	0.75
chr2	33840001	34080000	A.1.2.2.2.2.1.2.2	0.792322834645669	.	33840001	34080000	#FF4848	1	0.875
chr2	34080001	34160000	A.1.2.2.2.1.2.2.2.2	0.797244094488189	.	34080001	34160000	#FF4848	1	0.875
chr2	34160001	34440000	B.1.2.1.1.1.1.1.2.1.2.2	0.328740157480315	.	34160001	34440000	#9191FF	1	0.375
chr2	34440001	34600000	B.1.1.1.2.2.2.2.1.2.1	0.386811023622047	.	34440001	34600000	#DADAFF	1	0.5
chr2	34600001	34680000	B.1.2.1.1.1.2.2.2.2.1	0.308070866141732	.	34600001	34680000	#9191FF	1	0.375
chr2	34680001	34880000	B.2.1.1.1.1.1.1.2.2.2.1.1.2	0.178149606299213	.	34680001	34880000	#4848FF	1	0.25
chr2	34880001	35280000	B.1.2.1.1.1.2.2.2.1.1.1	0.311023622047244	.	34880001	35280000	#9191FF	1	0.375
chr2	35280001	35480000	B.1.2.2.1.2.2.1.2.1.1	0.240157480314961	.	35280001	35480000	#9191FF	1	0.375
chr2	35480001	35560000	B.1.1.1.1.2.1.2.1.1.1	0.446850393700787	.	35480001	35560000	#DADAFF	1	0.5
chr2	35560001	35800000	B.1.2.2.2.1.2.2.1.2.1	0.215551181102362	.	35560001	35800000	#9191FF	1	0.375
chr2	35800001	35920000	B.2.1.2.2.1.2.2.1.1.1	0.0679133858267717	.	35800001	35920000	#4848FF	1	0.25
chr2	35920001	36040000	B.1.1.2.1.2.1.1.2.1.2.2	0.37007874015748	.	35920001	36040000	#DADAFF	1	0.5
chr2	36040001	36240000	B.1.2.1.1.1.1.2.2.2.1.1	0.321850393700787	.	36040001	36240000	#9191FF	1	0.375
chr2	36240001	36360000	B.1.2.1.2.2.2.1.1	0.265748031496063	.	36240001	36360000	#9191FF	1	0.375
chr2	36360001	36560000	B.2.1.2.1.1.1.2.1.1	0.123031496062992	.	36360001	36560000	#4848FF	1	0.25
chr2	36560001	36720000	A.2.1.2.1.2.2.2.1.2	0.668307086614173	.	36560001	36720000	#FF9191	1	0.75
chr2	36720001	36840000	A.2.2.1.1.1.1.2.2.2.1.2.2.1	0.621062992125984	.	36720001	36840000	#FFDADA	1	0.625
chr2	36840001	37040000	A.2.2.2.1.2.2.1.1.1.2	0.519685039370079	.	36840001	37040000	#FFDADA	1	0.625
chr2	37040001	37160000	A.2.2.1.1.1.1.2.1.1.2.1	0.626968503937008	.	37040001	37160000	#FFDADA	1	0.625
chr2	37160001	37560000	A.1.1.1.2.1.1.1.2.1	0.994094488188976	.	37160001	37560000	#FF0000	1	1
chr2	37560001	37840000	A.1.2.2.2.1.1.2.2.1.2.1.1	0.81496062992126	.	37560001	37840000	#FF4848	1	0.875
chr2	37840001	37920000	A.2.2.1.1.1.1.1.2.1.1.1	0.635826771653543	.	37840001	37920000	#FFDADA	1	0.625
chr2	37920001	38000000	A.2.1.1.1.1.2.2.2.1.2	0.766732283464567	.	37920001	38000000	#FF9191	1	0.75
chr2	38000001	38160000	A.1.2.2.2.2.2.1.2.1.1	0.789370078740158	.	38000001	38160000	#FF4848	1	0.875
chr2	38160001	38280000	A.1.2.2.2.1.2.2.2.1.1	0.799212598425197	.	38160001	38280000	#FF4848	1	0.875
chr2	38280001	38360000	A.1.1.2.1.1.1.1.1.2	0.985236220472441	.	38280001	38360000	#FF0000	1	1
chr2	38360001	38560000	A.1.2.2.1.1.1.2.1.2.2.1.1.1.1	0.883858267716535	.	38360001	38560000	#FF4848	1	0.875
chr2	38560001	38760000	A.1.1.2.1.1.1.1.1.1	0.986220472440945	.	38560001	38760000	#FF0000	1	1
chr2	38760001	39120000	A.1.1.1.1.1	1	.	38760001	39120000	#FF0000	1	1
chr2	39120001	39320000	A.1.2.2.1.1.1.1.1.1.1.2	0.891732283464567	.	39120001	39320000	#FF4848	1	0.875
chr2	39320001	39480000	A.1.2.2.1.1.1.2.1.2.2.2.1	0.878937007874016	.	39320001	39480000	#FF4848	1	0.875
chr2	39480001	39600000	A.2.2.1.1.1.1.2.1.1.2.2	0.625984251968504	.	39480001	39600000	#FFDADA	1	0.625
chr2	39600001	39720000	A.2.1.1.1.2.1.2.1.2	0.760826771653543	.	39600001	39720000	#FF9191	1	0.75
chr2	39720001	40040000	A.2.2.1.2.1.2.1.2.2.1.2.1	0.573818897637795	.	39720001	40040000	#FFDADA	1	0.625
chr2	40040001	40120000	B.1.2.1.1.2.2.2.1.2.2	0.292322834645669	.	40040001	40120000	#9191FF	1	0.375
chr2	40120001	40320000	B.2.1.2.2.1.2.1.1.2.2	0.0718503937007874	.	40120001	40320000	#4848FF	1	0.25
chr2	40320001	40600000	B.2.2.1.1.1.1.2.1.1	0.0442913385826772	.	40320001	40600000	#0000FF	1	0.125
chr2	40600001	41280000	B.2.2.2.2.1.2.2	0.00295275590551181	.	40600001	41280000	#0000FF	1	0.125
chr2	41280001	41360000	B.1.2.1.1.2.2.1.2.2	0.298228346456693	.	41280001	41360000	#9191FF	1	0.375
chr2	41360001	41520000	B.2.2.1.1.2.1.2.2.2	0.031496062992126	.	41360001	41520000	#0000FF	1	0.125
chr2	41520001	41800000	B.2.2.1.1.2.2.2.2	0.0265748031496063	.	41520001	41800000	#0000FF	1	0.125
chr2	41800001	42040000	B.2.1.1.2.2.1.2.1.1.2.1	0.136811023622047	.	41800001	42040000	#4848FF	1	0.25
chr2	42040001	42240000	A.2.1.1.1.1.2.1.1.1	0.771653543307087	.	42040001	42240000	#FF9191	1	0.75
chr2	42240001	42320000	A.2.2.1.1.1.1.2.2.2.1.2.1	0.622047244094488	.	42240001	42320000	#FFDADA	1	0.625
chr2	42320001	42640000	A.1.1.2.1.1.1.1.2.1.1	0.984251968503937	.	42320001	42640000	#FF0000	1	1
chr2	42640001	42720000	A.2.2.1.1.2.1.2.1.2	0.602362204724409	.	42640001	42720000	#FFDADA	1	0.625
chr2	42720001	42880000	A.1.2.2.2.1.2.2.1.1.1.1	0.804133858267717	.	42720001	42880000	#FF4848	1	0.875
chr2	42880001	43000000	A.1.2.2.2.1.1.2.2.2.2	0.81003937007874	.	42880001	43000000	#FF4848	1	0.875
chr2	43000001	43120000	A.1.2.2.2.1.2.2.1.1.2	0.802165354330709	.	43000001	43120000	#FF4848	1	0.875
chr2	43120001	43320000	A.1.2.2.1.1.1.2.1.2.2.2.2	0.877952755905512	.	43120001	43320000	#FF4848	1	0.875
chr2	43320001	43440000	A.1.2.2.1.1.2.2.2.1.2	0.860236220472441	.	43320001	43440000	#FF4848	1	0.875
chr2	43440001	43640000	A.1.2.2.1.1.2.2.2.2.1.2	0.858267716535433	.	43440001	43640000	#FF4848	1	0.875
chr2	43640001	43800000	A.1.2.2.2.1.1.1.1.2.1	0.827755905511811	.	43640001	43800000	#FF4848	1	0.875
chr2	43800001	44000000	A.1.2.2.1.1.2.2.1.2.1.1	0.864173228346457	.	43800001	44000000	#FF4848	1	0.875
chr2	44000001	44080000	A.1.2.2.2.1.2.1.1.2.2	0.807086614173228	.	44000001	44080000	#FF4848	1	0.875
chr2	44080001	44280000	A.1.2.2.1.1.2.2.1.2.2	0.862204724409449	.	44080001	44280000	#FF4848	1	0.875
chr2	44280001	44360000	A.2.2.1.1.2.1.1.2.1.1	0.608267716535433	.	44280001	44360000	#FFDADA	1	0.625
chr2	44360001	44520000	A.1.2.2.1.1.2.2.1.1.1.2	0.866141732283465	.	44360001	44520000	#FF4848	1	0.875
chr2	44520001	44800000	A.2.1.1.1.1.2.1.1.2	0.770669291338583	.	44520001	44800000	#FF9191	1	0.75
chr2	44800001	45000000	A.1.2.2.1.2.1.2.2.2.2.2	0.84251968503937	.	44800001	45000000	#FF4848	1	0.875
chr2	45000001	45280000	A.2.2.1.1.1.1.1.2.1.2.1	0.632874015748031	.	45000001	45280000	#FFDADA	1	0.625
chr2	45280001	45400000	A.2.2.1.1.2.1.1.1.1	0.611220472440945	.	45280001	45400000	#FFDADA	1	0.625
chr2	45400001	45560000	A.2.2.2.2.1.1.2.2.2.1	0.500984251968504	.	45400001	45560000	#FFDADA	1	0.625
chr2	45560001	46000000	A.1.2.2.1.2.2.1.2.1.1	0.83759842519685	.	45560001	46000000	#FF4848	1	0.875
chr2	46000001	46160000	A.2.1.1.2.2.1.2.2.2.2.1	0.718503937007874	.	46000001	46160000	#FF9191	1	0.75
chr2	46160001	46480000	A.1.1.2.1.1.1.1.2.2.1.2	0.981299212598425	.	46160001	46480000	#FF0000	1	1
chr2	46480001	46560000	A.2.1.1.1.1.1.2.1.2.1	0.774606299212598	.	46480001	46560000	#FF9191	1	0.75
chr2	46560001	46880000	A.1.1.2.2.2.2.2.1.2	0.947834645669291	.	46560001	46880000	#FF0000	1	1
chr2	46880001	47040000	A.1.2.2.2.1.1.2.2.1.1.2	0.815944881889764	.	46880001	47040000	#FF4848	1	0.875
chr2	47040001	47160000	A.1.1.2.2.2.2.1.2.2	0.949803149606299	.	47040001	47160000	#FF0000	1	1
chr2	47160001	47360000	A.1.1.2.2.2.2.1.1	0.951771653543307	.	47160001	47360000	#FF0000	1	1
chr2	47360001	47480000	A.1.1.2.1.2.2.2.2.2	0.966535433070866	.	47360001	47480000	#FF0000	1	1
chr2	47480001	47640000	A.1.1.1.2.1.2	0.989173228346457	.	47480001	47640000	#FF0000	1	1
chr2	47640001	47880000	A.1.1.2.1.1.2.2.1	0.976377952755906	.	47640001	47880000	#FF0000	1	1
chr2	47880001	47960000	A.2.1.1.2.1.1.2.2.1	0.740157480314961	.	47880001	47960000	#FF9191	1	0.75
chr2	47960001	48080000	A.2.2.1.2.1.2.1.1.2.1	0.577755905511811	.	47960001	48080000	#FFDADA	1	0.625
chr2	48080001	48400000	A.2.2.1.1.1.1.1.2.1.1.2.2	0.633858267716535	.	48080001	48400000	#FFDADA	1	0.625
chr2	48400001	48520000	A.2.2.1.1.1.1.1.2.2.2	0.628937007874016	.	48400001	48520000	#FFDADA	1	0.625
chr2	48520001	48600000	A.1.2.2.2.1.2.1.1.2.1	0.808070866141732	.	48520001	48600000	#FF4848	1	0.875
chr2	48600001	48800000	A.2.2.1.1.2.1.1.1.2.2	0.609251968503937	.	48600001	48800000	#FFDADA	1	0.625
chr2	48800001	49000000	B.1.1.2.1.2.1.1.1	0.373031496062992	.	48800001	49000000	#DADAFF	1	0.5
chr2	49000001	49200000	A.2.2.1.1.1.1.2.2.2.2	0.619094488188976	.	49000001	49200000	#FFDADA	1	0.625
chr2	49200001	49320000	B.1.2.1.2.2.1.1.2.1	0.268700787401575	.	49200001	49320000	#9191FF	1	0.375
chr2	49320001	49520000	B.2.1.2.1.2.2.2.2.2.1.1	0.0905511811023622	.	49320001	49520000	#4848FF	1	0.25
chr2	49520001	49720000	B.2.1.1.2.2.2.1.1.2	0.130905511811024	.	49520001	49720000	#4848FF	1	0.25
chr2	49720001	50080000	B.1.2.1.2.2.2.2.1	0.262795275590551	.	49720001	50080000	#9191FF	1	0.375
chr2	50080001	50360000	B.1.1.1.2.2.1.1.2.2.2	0.40748031496063	.	50080001	50360000	#DADAFF	1	0.5
chr2	50360001	50560000	B.2.1.2.2.1.2.1.1.2.1	0.0728346456692913	.	50360001	50560000	#4848FF	1	0.25
chr2	50560001	50720000	B.1.2.1.2.1.1.2.1.2.1.1	0.284448818897638	.	50560001	50720000	#9191FF	1	0.375
chr2	50720001	51040000	B.2.1.2.2.1.2.2.1.2.1	0.0659448818897638	.	50720001	51040000	#4848FF	1	0.25
chr2	51040001	51120000	B.2.1.2.1.2.1.1.1.2.1.2	0.105314960629921	.	51040001	51120000	#4848FF	1	0.25
chr2	51120001	51600000	B.2.2.2.2.1.1.1	0.00590551181102362	.	51120001	51600000	#0000FF	1	0.125
chr2	51600001	51880000	B.2.2.1.1.2.2.2.1.1	0.0285433070866142	.	51600001	51880000	#0000FF	1	0.125
chr2	51880001	52560000	B.2.2.2.2.2.1	0.00196850393700787	.	51880001	52560000	#0000FF	1	0.125
chr2	52560001	52800000	B.2.2.2.2.1.1.2	0.00492125984251968	.	52560001	52800000	#0000FF	1	0.125
chr2	52800001	53240000	B.2.2.2.2.2.2	0.000984251968503937	.	52800001	53240000	#0000FF	1	0.125
chr2	53240001	53360000	B.2.1.2.1.2.1.1.2.2.1	0.102362204724409	.	53240001	53360000	#4848FF	1	0.25
chr2	53360001	53520000	B.2.1.1.2.1.1.2.1.2	0.146653543307087	.	53360001	53520000	#4848FF	1	0.25
chr2	53520001	53840000	B.2.2.1.1.2.1.2.2.1	0.0324803149606299	.	53520001	53840000	#0000FF	1	0.125
chr2	53840001	54200000	A.2.2.1.1.1.1.2.1.2	0.625	.	53840001	54200000	#FFDADA	1	0.625
chr2	54200001	54600000	A.2.2.2.2.2.2.1.2	0.485236220472441	.	54200001	54600000	#FFDADA	1	0.625
chr2	54600001	54720000	A.2.2.1.1.2.1.1.2.2.2	0.604330708661417	.	54600001	54720000	#FFDADA	1	0.625
chr2	54720001	54880000	A.2.2.1.1.2.2.2.1.2.2	0.595472440944882	.	54720001	54880000	#FFDADA	1	0.625
chr2	54880001	54960000	A.2.2.1.1.2.1.1.2.1.2.1	0.607283464566929	.	54880001	54960000	#FFDADA	1	0.625
chr2	54960001	55160000	A.2.2.1.2.2.2.1.1.2.1.2	0.553149606299213	.	54960001	55160000	#FFDADA	1	0.625
chr2	55160001	55240000	A.1.2.2.2.1.1.2.1.2.1	0.820866141732283	.	55160001	55240000	#FF4848	1	0.875
chr2	55240001	55360000	A.1.2.2.2.2.1.1.1	0.796259842519685	.	55240001	55360000	#FF4848	1	0.875
chr2	55360001	55640000	A.2.1.1.1.1.2.1.2	0.769685039370079	.	55360001	55640000	#FF9191	1	0.75
chr2	55640001	55840000	A.2.1.1.1.1.1.1.2	0.776574803149606	.	55640001	55840000	#FF9191	1	0.75
chr2	55840001	55920000	A.2.2.1.1.2.2.2.2.1.1.2	0.593503937007874	.	55840001	55920000	#FFDADA	1	0.625
chr2	55920001	56120000	B.1.2.1.1.1.2.2.2.2.2	0.307086614173228	.	55920001	56120000	#9191FF	1	0.375
chr2	56120001	56360000	B.2.1.2.1.2.2.2.2.2.2	0.0885826771653543	.	56120001	56360000	#4848FF	1	0.25
chr2	56360001	56640000	B.2.1.2.2.2.2.1.1.1	0.0561023622047244	.	56360001	56640000	#4848FF	1	0.25
chr2	56640001	56920000	B.2.2.2.1.2.2.2	0.00688976377952756	.	56640001	56920000	#0000FF	1	0.125
chr2	56920001	57160000	B.2.2.1.1.2.1.1	0.0374015748031496	.	56920001	57160000	#0000FF	1	0.125
chr2	57160001	57360000	B.2.2.1.1.2.2.2.1.2	0.0275590551181102	.	57160001	57360000	#0000FF	1	0.125
chr2	57360001	57800000	B.2.2.2.1.1.1.1	0.0167322834645669	.	57360001	57800000	#0000FF	1	0.125
chr2	57800001	58480000	B.2.2.1.1.2.2.1.2	0.0295275590551181	.	57800001	58480000	#0000FF	1	0.125
chr2	58480001	58600000	B.1.2.1.1.1.2.1.2.2.2.1	0.31496062992126	.	58480001	58600000	#9191FF	1	0.375
chr2	58600001	58800000	B.1.1.1.2.2.1.2.2.1.2.2	0.40255905511811	.	58600001	58800000	#DADAFF	1	0.5
chr2	58800001	59120000	B.2.1.1.1.1.1.1.2.1.2	0.181102362204724	.	58800001	59120000	#4848FF	1	0.25
chr2	59120001	59240000	B.1.1.1.2.2.1.2.2.2.2.2	0.399606299212598	.	59120001	59240000	#DADAFF	1	0.5
chr2	59240001	59320000	B.1.2.1.2.2.2.1.2.1	0.264763779527559	.	59240001	59320000	#9191FF	1	0.375
chr2	59320001	59880000	B.2.2.2.1.2.2.1.2	0.0078740157480315	.	59320001	59880000	#0000FF	1	0.125
chr2	59880001	60000000	B.2.1.2.1.1.2.1.2.2	0.111220472440945	.	59880001	60000000	#4848FF	1	0.25
chr2	60000001	60200000	B.2.1.2.2.1.2.2.1.2.2.2	0.0639763779527559	.	60000001	60200000	#4848FF	1	0.25
chr2	60200001	60320000	B.2.2.1.1.2.1.2.1.1.1	0.0364173228346457	.	60200001	60320000	#0000FF	1	0.125
chr2	60320001	60520000	B.2.1.2.1.2.2.2.1	0.093503937007874	.	60320001	60520000	#4848FF	1	0.25
chr2	60520001	60760000	B.1.2.1.1.1.2.2.2.1.1.2	0.31003937007874	.	60520001	60760000	#9191FF	1	0.375
chr2	60760001	60920000	B.1.1.2.1.1.2.2.2	0.374015748031496	.	60760001	60920000	#DADAFF	1	0.5
chr2	60920001	61320000	A.1.2.2.1.1.1.2.2.2.2	0.875	.	60920001	61320000	#FF4848	1	0.875
chr2	61320001	61440000	A.1.2.2.1.1.2.2.1.1.1.1	0.867125984251969	.	61320001	61440000	#FF4848	1	0.875
chr2	61440001	61600000	A.1.1.2.2.2.2.2.2	0.946850393700787	.	61440001	61600000	#FF0000	1	1
chr2	61600001	61720000	A.1.1.2.1.2.1.2.1.2	0.97244094488189	.	61600001	61720000	#FF0000	1	1
chr2	61720001	61880000	A.1.2.2.1.1.2.2.2.1.1	0.861220472440945	.	61720001	61880000	#FF4848	1	0.875
chr2	61880001	62160000	A.1.2.2.1.1.1.1.1.1.2	0.890748031496063	.	61880001	62160000	#FF4848	1	0.875
chr2	62160001	62280000	A.2.2.1.1.2.2.2.1.1	0.59744094488189	.	62160001	62280000	#FFDADA	1	0.625
chr2	62280001	62440000	B.1.1.2.1.1.1.2.1	0.380905511811024	.	62280001	62440000	#DADAFF	1	0.5
chr2	62440001	62880000	A.2.1.1.1.2.2.2.1.2.1.1	0.752952755905512	.	62440001	62880000	#FF9191	1	0.75
chr2	62880001	62960000	A.2.1.1.2.1.2.2	0.737204724409449	.	62880001	62960000	#FF9191	1	0.75
chr2	62960001	63160000	B.2.1.2.1.2.2.1.1.1	0.0974409448818898	.	62960001	63160000	#4848FF	1	0.25
chr2	63160001	63480000	B.1.2.1.1.1.2.2.1.2	0.312007874015748	.	63160001	63480000	#9191FF	1	0.375
chr2	63480001	63760000	B.1.2.1.2.1.1.1.1	0.290354330708661	.	63480001	63760000	#9191FF	1	0.375
chr2	63760001	64240000	A.1.2.2.1.1.1.1.1.2.1.1	0.889763779527559	.	63760001	64240000	#FF4848	1	0.875
chr2	64240001	64480000	A.1.2.2.1.1.1.2.2.2.1	0.875984251968504	.	64240001	64480000	#FF4848	1	0.875
chr2	64480001	64760000	A.1.2.2.1.1.1.2.1.2.2.1.1.1.2	0.882874015748031	.	64480001	64760000	#FF4848	1	0.875
chr2	64760001	65080000	A.1.1.2.1.2.2.2.2.1	0.96751968503937	.	64760001	65080000	#FF0000	1	1
chr2	65080001	65520000	A.1.1.2.1.1.1.1.2.1.2	0.983267716535433	.	65080001	65520000	#FF0000	1	1
chr2	65520001	65680000	A.1.1.2.1.2.1.2.1.1	0.973425196850394	.	65520001	65680000	#FF0000	1	1
chr2	65680001	65800000	A.2.1.1.1.1.1.2.1.1	0.775590551181102	.	65680001	65800000	#FF9191	1	0.75
chr2	65800001	66240000	A.1.2.2.1.1.1.2.2.1	0.876968503937008	.	65800001	66240000	#FF4848	1	0.875
chr2	66240001	66520000	A.1.2.2.1.2.2.1.2.1.2	0.836614173228346	.	66240001	66520000	#FF4848	1	0.875
chr2	66520001	66800000	A.1.1.2.1.2.1.2.2	0.971456692913386	.	66520001	66800000	#FF0000	1	1
chr2	66800001	66960000	A.1.2.2.1.1.1.1.1.1.1.1	0.892716535433071	.	66800001	66960000	#FF4848	1	0.875
chr2	66960001	67080000	A.1.2.2.1.2.2.2.1.2.1	0.832677165354331	.	66960001	67080000	#FF4848	1	0.875
chr2	67080001	67240000	A.2.2.1.2.1.2.1.2.2.1.2.2	0.572834645669291	.	67080001	67240000	#FFDADA	1	0.625
chr2	67240001	67320000	A.2.2.1.1.1.1.2.2.2.1.2.2.2	0.62007874015748	.	67240001	67320000	#FFDADA	1	0.625
chr2	67320001	67400000	A.2.1.1.1.1.2.2.2.2.2	0.764763779527559	.	67320001	67400000	#FF9191	1	0.75
chr2	67400001	67520000	A.2.1.2.2.1.1.2.1	0.664370078740158	.	67400001	67520000	#FF9191	1	0.75
chr2	67520001	67880000	A.1.2.2.2.2.2.2.2.2	0.778543307086614	.	67520001	67880000	#FF4848	1	0.875
chr2	67880001	68080000	A.1.2.2.1.2.1.2.2.1	0.845472440944882	.	67880001	68080000	#FF4848	1	0.875
chr2	68080001	68320000	A.2.1.1.2.2.2.1.1.2.1	0.71259842519685	.	68080001	68320000	#FF9191	1	0.75
chr2	68320001	68680000	A.1.2.2.2.1.1.2.2.1.2.2.2	0.812007874015748	.	68320001	68680000	#FF4848	1	0.875
chr2	68680001	68840000	A.1.2.2.1.1.2.1.2.1.1	0.872047244094488	.	68680001	68840000	#FF4848	1	0.875
chr2	68840001	68920000	A.2.1.1.2.1.1.1.2.1	0.74507874015748	.	68840001	68920000	#FF9191	1	0.75
chr2	68920001	69160000	A.1.2.2.1.2.1.2.1.2.1	0.84744094488189	.	68920001	69160000	#FF4848	1	0.875
chr2	69160001	69320000	A.1.2.2.1.1.2.1.2.2.1	0.869094488188976	.	69160001	69320000	#FF4848	1	0.875
chr2	69320001	69480000	A.2.1.1.2.2.1.2.2.1.1.1	0.724409448818898	.	69320001	69480000	#FF9191	1	0.75
chr2	69480001	69640000	A.1.2.2.2.1.1.2.1.1.2	0.821850393700787	.	69480001	69640000	#FF4848	1	0.875
chr2	69640001	69760000	A.1.1.2.1.1.2.1	0.977362204724409	.	69640001	69760000	#FF0000	1	1
chr2	69760001	70000000	A.1.2.2.2.2.1.1.2.2	0.794291338582677	.	69760001	70000000	#FF4848	1	0.875
chr2	70000001	70160000	A.1.2.2.2.2.2.1.2.1.2	0.788385826771654	.	70000001	70160000	#FF4848	1	0.875
chr2	70160001	70360000	A.2.2.1.1.1.1.2.1.1.1	0.627952755905512	.	70160001	70360000	#FFDADA	1	0.625
chr2	70360001	70560000	A.1.1.2.1.1.1.1.2.2.2	0.980314960629921	.	70360001	70560000	#FF0000	1	1
chr2	70560001	70680000	A.2.1.1.1.1.2.2.2.1.1	0.767716535433071	.	70560001	70680000	#FF9191	1	0.75
chr2	70680001	70760000	A.1.2.2.2.1.1.2.1.2.2.2.1	0.818897637795276	.	70680001	70760000	#FF4848	1	0.875
chr2	70760001	70840000	A.1.2.2.1.1.2.1.2.1.2.2	0.87007874015748	.	70760001	70840000	#FF4848	1	0.875
chr2	70840001	71000000	A.1.2.2.2.1.2.2.1.2.1	0.801181102362205	.	70840001	71000000	#FF4848	1	0.875
chr2	71000001	71240000	A.1.2.2.1.1.1.2.1.2.2.1.2.2	0.87992125984252	.	71000001	71240000	#FF4848	1	0.875
chr2	71240001	71600000	A.1.2.2.1.2.1.2.1.1.2	0.848425196850394	.	71240001	71600000	#FF4848	1	0.875
chr2	71600001	71680000	A.1.2.2.2.1.1.2.2.2.1	0.811023622047244	.	71600001	71680000	#FF4848	1	0.875
chr2	71680001	71920000	A.1.1.2.1.2.2.1.2	0.969488188976378	.	71680001	71920000	#FF0000	1	1
chr2	71920001	72040000	A.2.1.1.2.2.2.2.1	0.706692913385827	.	71920001	72040000	#FF9191	1	0.75
chr2	72040001	72240000	A.1.2.2.1.2.2.2.1.2.2	0.831692913385827	.	72040001	72240000	#FF4848	1	0.875
chr2	72240001	72360000	A.2.1.1.2.2.1.2.1.1.1	0.729330708661417	.	72240001	72360000	#FF9191	1	0.75
chr2	72360001	72560000	A.2.1.1.2.2.1.2.2.2.1.2	0.719488188976378	.	72360001	72560000	#FF9191	1	0.75
chr2	72560001	73280000	A.1.2.2.2.2.1.1.2.1	0.795275590551181	.	72560001	73280000	#FF4848	1	0.875
chr2	73280001	73440000	A.2.1.1.2.1.1.1.2.2	0.744094488188976	.	73280001	73440000	#FF9191	1	0.75
chr2	73440001	73600000	A.2.1.1.1.2.1.1.2	0.762795275590551	.	73440001	73600000	#FF9191	1	0.75
chr2	73600001	73800000	A.1.2.2.1.2.2.1.1.2	0.838582677165354	.	73600001	73800000	#FF4848	1	0.875
chr2	73800001	73920000	A.2.2.1.2.2.1.2.1.1.1.2	0.562007874015748	.	73800001	73920000	#FFDADA	1	0.625
chr2	73920001	74040000	A.2.1.1.2.2.1.2.2.2.1.1	0.720472440944882	.	73920001	74040000	#FF9191	1	0.75
chr2	74040001	74200000	A.1.1.2.1.2.2.2.1	0.968503937007874	.	74040001	74200000	#FF0000	1	1
chr2	74200001	74280000	A.1.2.2.1.1.2.1.2.1.2.1	0.871062992125984	.	74200001	74280000	#FF4848	1	0.875
chr2	74280001	74880000	A.1.1.1.2.2.1	0.988188976377953	.	74280001	74880000	#FF0000	1	1
chr2	74880001	75120000	A.1.2.2.1.2.2.1.1.1.2.1	0.840551181102362	.	74880001	75120000	#FF4848	1	0.875
chr2	75120001	75320000	A.2.1.1.2.2.1.1.1.1.1	0.736220472440945	.	75120001	75320000	#FF9191	1	0.75
chr2	75320001	75480000	B.1.1.2.2.2.1.1	0.344488188976378	.	75320001	75480000	#DADAFF	1	0.5
chr2	75480001	75920000	A.2.1.1.2.2.1.2.1.2.1.2	0.726377952755906	.	75480001	75920000	#FF9191	1	0.75
chr2	75920001	76080000	B.1.1.2.1.2.1.1.2.1.1	0.372047244094488	.	75920001	76080000	#DADAFF	1	0.5
chr2	76080001	76160000	B.2.1.2.1.1.2.1.1.1.2	0.117125984251969	.	76080001	76160000	#4848FF	1	0.25
chr2	76160001	76280000	B.2.1.2.1.1.2.1.1.2.1.2	0.115157480314961	.	76160001	76280000	#4848FF	1	0.25
chr2	76280001	76480000	B.1.1.1.1.2.2.2.1.2.1	0.437007874015748	.	76280001	76480000	#DADAFF	1	0.5
chr2	76480001	76560000	B.1.2.1.2.1.1.2.2.2.1	0.280511811023622	.	76480001	76560000	#9191FF	1	0.375
chr2	76560001	76680000	B.2.1.2.1.2.1.1.2.2.2	0.101377952755906	.	76560001	76680000	#4848FF	1	0.25
chr2	76680001	76840000	B.1.2.1.2.1.1.2.1.1.2	0.285433070866142	.	76680001	76840000	#9191FF	1	0.375
chr2	76840001	77040000	B.1.2.1.1.2.1.1.2.2	0.304133858267717	.	76840001	77040000	#9191FF	1	0.375
chr2	77040001	77200000	B.1.1.1.2.2.1.2.2.1.2.1	0.403543307086614	.	77040001	77200000	#DADAFF	1	0.5
chr2	77200001	77440000	B.1.1.1.2.2.1.1.2.2.1	0.408464566929134	.	77200001	77440000	#DADAFF	1	0.5
chr2	77440001	77800000	B.1.2.1.2.1.1.1.2.2.1	0.288385826771654	.	77440001	77800000	#9191FF	1	0.375
chr2	77800001	77880000	B.1.1.2.2.2.2.2.2	0.336614173228346	.	77800001	77880000	#DADAFF	1	0.5
chr2	77880001	78000000	B.2.1.2.1.1.2.1.1.2.1.1	0.116141732283465	.	77880001	78000000	#4848FF	1	0.25
chr2	78000001	78080000	B.1.1.2.1.2.1.1.2.1.2.1	0.371062992125984	.	78000001	78080000	#DADAFF	1	0.5
chr2	78080001	78320000	B.2.1.2.2.2.1.1.1.1	0.062007874015748	.	78080001	78320000	#4848FF	1	0.25
chr2	78320001	78760000	B.1.2.1.2.1.1.1.2.2.2	0.28740157480315	.	78320001	78760000	#9191FF	1	0.375
chr2	78760001	79240000	B.1.1.1.2.2.1.1.2.1.2	0.409448818897638	.	78760001	79240000	#DADAFF	1	0.5
chr2	79240001	79520000	B.1.1.1.2.2.1.1.1.2.2	0.41240157480315	.	79240001	79520000	#DADAFF	1	0.5
chr2	79520001	79720000	B.2.1.2.2.1.2.1.1.1	0.0738188976377953	.	79520001	79720000	#4848FF	1	0.25
chr2	79720001	79880000	B.2.1.2.2.2.2.1.1.2	0.0551181102362205	.	79720001	79880000	#4848FF	1	0.25
chr2	79880001	80160000	B.2.1.2.1.1.2.2.1.1	0.110236220472441	.	79880001	80160000	#4848FF	1	0.25
chr2	80160001	80360000	B.1.2.1.1.1.1.2.2.1.2	0.322834645669291	.	80160001	80360000	#9191FF	1	0.375
chr2	80360001	80480000	B.1.2.1.1.1.2.2.1.1	0.312992125984252	.	80360001	80480000	#9191FF	1	0.375
chr2	80480001	80560000	B.1.1.2.2.1.1.1.1.2	0.354330708661417	.	80480001	80560000	#DADAFF	1	0.5
chr2	80560001	80960000	B.2.1.1.2.2.1.1.1.1.2	0.141732283464567	.	80560001	80960000	#4848FF	1	0.25
chr2	80960001	81120000	B.1.2.1.1.1.1.1.1.2.2	0.331692913385827	.	80960001	81120000	#9191FF	1	0.375
chr2	81120001	81320000	B.1.2.1.2.1.1.2.1.2.2	0.28248031496063	.	81120001	81320000	#9191FF	1	0.375
chr2	81320001	81480000	B.1.1.2.1.2.1.1.2.2	0.369094488188976	.	81320001	81480000	#DADAFF	1	0.5
chr2	81480001	81720000	B.1.2.1.2.1.1.2.1.2.1.2	0.283464566929134	.	81480001	81720000	#9191FF	1	0.375
chr2	81720001	81840000	B.1.2.1.1.2.2.2.1.1.1.1	0.297244094488189	.	81720001	81840000	#9191FF	1	0.375
chr2	81840001	81960000	B.2.1.2.1.2.1.1.2.1	0.103346456692913	.	81840001	81960000	#4848FF	1	0.25
chr2	81960001	82080000	B.1.2.1.2.1.1.2.2.2.2	0.279527559055118	.	81960001	82080000	#9191FF	1	0.375
chr2	82080001	82280000	B.1.1.1.2.2.1.2.2.2.2.1	0.400590551181102	.	82080001	82280000	#DADAFF	1	0.5
chr2	82280001	82560000	B.2.2.1.2.1.1.2	0.0236220472440945	.	82280001	82560000	#0000FF	1	0.125
chr2	82560001	83080000	B.2.1.2.1.2.1.2.1.2	0.0994094488188976	.	82560001	83080000	#4848FF	1	0.25
chr2	83080001	83280000	B.2.1.2.2.2.2.1.2.2.1.1	0.0531496062992126	.	83080001	83280000	#4848FF	1	0.25
chr2	83280001	83560000	B.2.2.1.2.1.2.2	0.0216535433070866	.	83280001	83560000	#0000FF	1	0.125
chr2	83560001	83680000	B.2.1.2.2.1.1.2.2.2.1.2	0.077755905511811	.	83560001	83680000	#4848FF	1	0.25
chr2	83680001	84120000	B.2.2.2.1.1.1.2.1	0.015748031496063	.	83680001	84120000	#0000FF	1	0.125
chr2	84120001	84320000	B.2.1.1.2.1.1.2.1.1	0.147637795275591	.	84120001	84320000	#4848FF	1	0.25
chr2	84320001	84640000	B.2.1.2.1.1.1.1.1.2	0.126968503937008	.	84320001	84640000	#4848FF	1	0.25
chr2	84640001	85120000	B.1.1.2.1.1.1.2.2.2	0.378937007874016	.	84640001	85120000	#DADAFF	1	0.5
chr2	85120001	85280000	A.1.1.2.1.1.1.2.2	0.978346456692913	.	85120001	85280000	#FF0000	1	1
chr2	85280001	85600000	A.1.1.2.1.1.2.2.2	0.975393700787402	.	85280001	85600000	#FF0000	1	1
chr2	85600001	85840000	A.1.2.2.2.1.1.2.2.1.2.2.1	0.812992125984252	.	85600001	85840000	#FF4848	1	0.875
chr2	85840001	86080000	A.1.1.2.1.1.1.2.1	0.979330708661417	.	85840001	86080000	#FF0000	1	1
chr2	86080001	86160000	A.1.2.2.2.2.2.2.1	0.784448818897638	.	86080001	86160000	#FF4848	1	0.875
chr2	86160001	86520000	A.1.1.2.1.2.1.1	0.974409448818898	.	86160001	86520000	#FF0000	1	1
chr2	86520001	86880000	A.2.1.1.2.2.2.1.1.1.2	0.713582677165354	.	86520001	86880000	#FF9191	1	0.75
chr2	86880001	87160000	A.2.1.1.2.2.1.2.2.2.2.2	0.71751968503937	.	86880001	87160000	#FF9191	1	0.75
chr2	87280001	87360000	A.2.1.1.2.2.1.2.2.2.2.2	0.71751968503937	.	87280001	87360000	#FF9191	1	0.75
chr2	87400001	87520000	A.2.1.1.2.2.1.2.2.2.2.2	0.71751968503937	.	87400001	87520000	#FF9191	1	0.75
chr2	87760001	87840000	A.2.1.1.2.2.1.2.2.2.2.2	0.71751968503937	.	87760001	87840000	#FF9191	1	0.75
chr2	87920001	87960000	A.2.2.1.1.2.2.1	0.598425196850394	.	87920001	87960000	#FFDADA	1	0.625
chr2	88160001	88240000	A.2.2.1.1.2.2.1	0.598425196850394	.	88160001	88240000	#FFDADA	1	0.625
chr2	88280001	88560000	A.2.2.1.1.2.2.1	0.598425196850394	.	88280001	88560000	#FFDADA	1	0.625
chr2	88560001	88680000	B.1.2.1.1.1.2.1.1.2	0.317913385826772	.	88560001	88680000	#9191FF	1	0.375
chr2	88680001	89360000	B.1.2.1.2.1.2.1.2.2	0.276574803149606	.	88680001	89360000	#9191FF	1	0.375
chr2	89400001	89480000	B.1.2.1.2.1.2.1.2.2	0.276574803149606	.	89400001	89480000	#9191FF	1	0.375
chr2	89480001	89560000	B.1.1.2.2.2.2.2.1.1	0.338582677165354	.	89480001	89560000	#DADAFF	1	0.5
chr2	89600001	89640000	B.1.1.2.2.2.2.2.1.1	0.338582677165354	.	89600001	89640000	#DADAFF	1	0.5
chr2	89880001	89920000	B.1.1.2.2.2.2.2.1.1	0.338582677165354	.	89880001	89920000	#DADAFF	1	0.5
chr2	89960001	90160000	B.2.1.2.2.1.1.2.2.2.2.2.2	0.0748031496062992	.	89960001	90160000	#4848FF	1	0.25
chr2	90200001	90280000	B.1.1.2.2.2.2.2.1.2	0.33759842519685	.	90200001	90280000	#DADAFF	1	0.5
chr2	90400001	90480000	B.1.2.1.2.1.1.2.2.1	0.281496062992126	.	90400001	90480000	#9191FF	1	0.375
chr2	91680001	91720000	B.1.2.1.2.1.1.2.2.1	0.281496062992126	.	91680001	91720000	#9191FF	1	0.375
chr2	91760001	92000000	B.1.2.1.2.1.1.2.2.1	0.281496062992126	.	91760001	92000000	#9191FF	1	0.375
chr2	92040001	92120000	B.1.2.1.1.2.2.2.2	0.291338582677165	.	92040001	92120000	#9191FF	1	0.375
chr2	92120001	92200000	B.1.1.2.1.2.1.2.1	0.368110236220472	.	92120001	92200000	#DADAFF	1	0.5
chr2	92240001	92280000	B.1.1.2.1.2.1.2.1	0.368110236220472	.	92240001	92280000	#DADAFF	1	0.5
chr2	92280001	92360000	B.1.2.1.2.1.2.1.1	0.278543307086614	.	92280001	92360000	#9191FF	1	0.375
chr2	95360001	96000000	B.1.1.1.1.2.1.2.2.1.2	0.442913385826772	.	95360001	96000000	#DADAFF	1	0.5
chr2	96000001	96080000	A.2.2.1.2.2.1.1.1.2.1	0.565944881889764	.	96000001	96080000	#FFDADA	1	0.625
chr2	96120001	96160000	A.2.2.1.2.2.1.1.1.2.1	0.565944881889764	.	96120001	96160000	#FFDADA	1	0.625
chr2	96160001	96280000	B.1.1.1.2.2.1.1.1.1.1	0.415354330708661	.	96160001	96280000	#DADAFF	1	0.5
chr2	96320001	96560000	B.1.1.1.2.2.1.1.1.1.1	0.415354330708661	.	96320001	96560000	#DADAFF	1	0.5
chr2	96560001	96680000	A.2.1.1.2.2.1.1.1.2.2.2	0.731299212598425	.	96560001	96680000	#FF9191	1	0.75
chr2	96720001	96920000	A.2.1.1.2.2.1.1.1.2.2.2	0.731299212598425	.	96720001	96920000	#FF9191	1	0.75
chr2	96920001	97200000	A.1.2.2.1.2.1.1.2.1.1	0.854330708661417	.	96920001	97200000	#FF4848	1	0.875
chr2	97200001	97520000	A.1.2.2.1.2.2.1.1.1.2.2	0.839566929133858	.	97200001	97520000	#FF4848	1	0.875
chr2	97560001	97920000	A.1.2.2.1.2.2.1.1.1.2.2	0.839566929133858	.	97560001	97920000	#FF4848	1	0.875
chr2	98000001	98040000	A.1.1.2.2.2.2.1.2.1	0.950787401574803	.	98000001	98040000	#FF0000	1	1
chr2	98160001	98600000	A.1.1.2.2.2.2.1.2.1	0.950787401574803	.	98160001	98600000	#FF0000	1	1
chr2	98600001	98960000	A.2.1.1.2.2.2.1.1.2.2	0.711614173228346	.	98600001	98960000	#FF9191	1	0.75
chr2	98960001	99400000	A.1.2.2.2.2.2.2.2.1.1.2	0.78248031496063	.	98960001	99400000	#FF4848	1	0.875
chr2	99400001	99920000	A.2.2.1.2.2.1.2.2.1.1	0.558070866141732	.	99400001	99920000	#FFDADA	1	0.625
chr2	99920001	100040000	A.2.1.1.2.1.1.1.1.1	0.747047244094488	.	99920001	100040000	#FF9191	1	0.75
chr2	100040001	100160000	A.2.2.1.2.2.2.2.1	0.549212598425197	.	100040001	100160000	#FFDADA	1	0.625
chr2	100160001	100480000	B.1.2.1.2.2.1.1.2.2	0.267716535433071	.	100160001	100480000	#9191FF	1	0.375
chr2	100480001	100600000	B.1.1.2.2.2.2.1.1.2.2	0.340551181102362	.	100480001	100600000	#DADAFF	1	0.5
chr2	100600001	100760000	B.1.1.2.2.2.2.1.2	0.339566929133858	.	100600001	100760000	#DADAFF	1	0.5
chr2	100760001	101280000	B.1.2.1.2.1.2.2.1.2.2.2.1	0.272637795275591	.	100760001	101280000	#9191FF	1	0.375
chr2	101280001	101360000	A.2.2.1.1.2.1.2.2.1.2	0.600393700787402	.	101280001	101360000	#FFDADA	1	0.625
chr2	101360001	101880000	A.2.2.1.2.1.2.1.1.1	0.578740157480315	.	101360001	101880000	#FFDADA	1	0.625
chr2	101880001	102280000	A.2.2.1.2.2.1.2.2.1.2	0.557086614173228	.	101880001	102280000	#FFDADA	1	0.625
chr2	102280001	102600000	A.2.2.1.2.2.1.2.1.2.2	0.559055118110236	.	102280001	102600000	#FFDADA	1	0.625
chr2	102600001	102800000	B.2.1.2.1.1.2.2.1.2	0.109251968503937	.	102600001	102800000	#4848FF	1	0.25
chr2	102800001	103040000	B.2.1.2.1.2.2.2.2.1.1	0.0925196850393701	.	102800001	103040000	#4848FF	1	0.25
chr2	103040001	103320000	B.2.1.1.2.2.1.2.1.1.1.1	0.138779527559055	.	103040001	103320000	#4848FF	1	0.25
chr2	103320001	103600000	B.2.1.2.2.1.1.1.2.1.1	0.0866141732283465	.	103320001	103600000	#4848FF	1	0.25
chr2	103600001	103800000	B.2.1.2.2.1.1.1.2.1.2	0.0856299212598425	.	103600001	103800000	#4848FF	1	0.25
chr2	103800001	104080000	B.2.1.2.2.1.1.2.2.2.2.2.1	0.0757874015748032	.	103800001	104080000	#4848FF	1	0.25
chr2	104080001	104360000	B.2.1.2.2.2.2.1.2.2.2.2	0.0501968503937008	.	104080001	104360000	#4848FF	1	0.25
chr2	104360001	104440000	B.2.1.2.2.2.2.1.2.1	0.0541338582677165	.	104360001	104440000	#4848FF	1	0.25
chr2	104440001	105040000	B.2.2.2.1.1.2.1	0.0137795275590551	.	104440001	105040000	#0000FF	1	0.125
chr2	105040001	105240000	B.2.1.2.1.1.2.1.1.2.2	0.114173228346457	.	105040001	105240000	#4848FF	1	0.25
chr2	105240001	105520000	B.2.1.2.1.2.1.2.1.1	0.100393700787402	.	105240001	105520000	#4848FF	1	0.25
chr2	105520001	105640000	B.2.1.2.1.2.1.1.1.1	0.107283464566929	.	105520001	105640000	#4848FF	1	0.25
chr2	105640001	105880000	B.1.2.2.2.1.2.2.2.2.1.2	0.209645669291339	.	105640001	105880000	#9191FF	1	0.375
chr2	105880001	106040000	B.1.1.2.1.1.1.1.2	0.381889763779528	.	105880001	106040000	#DADAFF	1	0.5
chr2	106040001	106200000	B.1.2.1.1.2.2.2.1.1.1.2	0.296259842519685	.	106040001	106200000	#9191FF	1	0.375
chr2	106200001	106360000	B.1.2.1.1.1.2.1.1.1	0.318897637795276	.	106200001	106360000	#9191FF	1	0.375
chr2	106360001	106440000	A.2.1.1.2.2.2.2.2	0.705708661417323	.	106360001	106440000	#FF9191	1	0.75
chr2	106440001	106520000	A.2.2.1.2.2.1.2.1.1.2	0.561023622047244	.	106440001	106520000	#FFDADA	1	0.625
chr2	106520001	106640000	B.1.2.1.1.1.1.1.2.1.2.1	0.329724409448819	.	106520001	106640000	#9191FF	1	0.375
chr2	106640001	106800000	A.2.1.1.2.2.1.2.2.1.2	0.721456692913386	.	106640001	106800000	#FF9191	1	0.75
chr2	106800001	106920000	A.2.2.1.2.2.2.2.2.2.1	0.547244094488189	.	106800001	106920000	#FFDADA	1	0.625
chr2	106920001	107000000	A.2.2.1.1.2.2.2.2.1.1.1	0.594488188976378	.	106920001	107000000	#FFDADA	1	0.625
chr2	107080001	107160000	A.2.2.1.1.2.2.2.2.1.1.1	0.594488188976378	.	107080001	107160000	#FFDADA	1	0.625
chr2	107160001	107640000	B.2.1.2.2.1.1.1.1	0.0875984251968504	.	107160001	107640000	#4848FF	1	0.25
chr2	107640001	108000000	B.2.1.2.2.1.1.2.1.2	0.0816929133858268	.	107640001	108000000	#4848FF	1	0.25
chr2	108000001	108120000	B.2.1.2.1.2.1.1.1.2.1.1	0.106299212598425	.	108000001	108120000	#4848FF	1	0.25
chr2	108120001	108400000	B.2.1.2.2.2.2.1.2.2.2.1	0.0511811023622047	.	108120001	108400000	#4848FF	1	0.25
chr2	108400001	108440000	B.2.1.2.2.2.1.1.1.2	0.0610236220472441	.	108400001	108440000	#4848FF	1	0.25
chr2	108520001	109040000	B.2.1.2.2.2.1.1.1.2	0.0610236220472441	.	108520001	109040000	#4848FF	1	0.25
chr2	109040001	109320000	A.2.1.1.2.2.2.1.1.1.1.2	0.714566929133858	.	109040001	109320000	#FF9191	1	0.75
chr2	109320001	109480000	A.2.1.1.2.2.2.1.1.1.1.1.1	0.716535433070866	.	109320001	109480000	#FF9191	1	0.75
chr2	109480001	109600000	B.1.1.2.2.1.1.2.2.1	0.350393700787402	.	109480001	109600000	#DADAFF	1	0.5
chr2	109600001	109920000	B.1.2.1.2.2.1.2	0.266732283464567	.	109600001	109920000	#9191FF	1	0.375
chr2	109920001	110080000	B.1.1.2.1.1.2.2.1.1.1	0.376968503937008	.	109920001	110080000	#DADAFF	1	0.5
chr2	110080001	110120000	A.2.1.1.2.2.2.1.2.2.1	0.708661417322835	.	110080001	110120000	#FF9191	1	0.75
chr2	110240001	110520000	A.2.1.1.2.2.2.1.2.2.1	0.708661417322835	.	110240001	110520000	#FF9191	1	0.75
chr2	110840001	111000000	A.2.1.1.2.2.2.1.2.2.1	0.708661417322835	.	110840001	111000000	#FF9191	1	0.75
chr2	111360001	111560000	A.1.2.2.1.2.1.1.1.2	0.855314960629921	.	111360001	111560000	#FF4848	1	0.875
chr2	111560001	112160000	A.1.2.2.1.2.1.1.2.2.2.1	0.851377952755906	.	111560001	112160000	#FF4848	1	0.875
chr2	112160001	112440000	A.2.2.1.2.1.1.1.1.1.2	0.588582677165354	.	112160001	112440000	#FFDADA	1	0.625
chr2	112440001	112560000	A.2.2.1.2.2.2.2.2.2.2	0.546259842519685	.	112440001	112560000	#FFDADA	1	0.625
chr2	112600001	112640000	A.2.2.1.2.2.2.2.2.2.2	0.546259842519685	.	112600001	112640000	#FFDADA	1	0.625
chr2	112640001	112880000	A.1.2.2.2.1.1.1.1.2.2	0.826771653543307	.	112640001	112880000	#FF4848	1	0.875
chr2	112880001	113040000	A.2.1.1.2.2.1.1.1.1.2	0.735236220472441	.	112880001	113040000	#FF9191	1	0.75
chr2	113040001	113120000	A.2.2.1.1.1.1.1.1.1.2	0.637795275590551	.	113040001	113120000	#FFDADA	1	0.625
chr2	113160001	113200000	A.2.2.1.1.1.1.1.1.1.2	0.637795275590551	.	113160001	113200000	#FFDADA	1	0.625
chr2	113200001	113400000	A.1.2.2.1.2.1.1.1.1	0.856299212598425	.	113200001	113400000	#FF4848	1	0.875
chr2	113400001	113520000	A.1.2.2.2.2.2.1.1.1	0.791338582677165	.	113400001	113520000	#FF4848	1	0.875
chr2	113520001	113720000	A.2.1.1.2.2.2.1.1.1.1.1.2	0.715551181102362	.	113520001	113720000	#FF9191	1	0.75
chr2	113720001	113840000	A.2.2.1.1.1.2.2.2.2	0.612204724409449	.	113720001	113840000	#FFDADA	1	0.625
chr2	113840001	114280000	A.2.2.1.2.1.2.1.2.2.1.1	0.574803149606299	.	113840001	114280000	#FFDADA	1	0.625
chr2	114320001	114720000	B.1.1.2.2.1.1.2.2.2	0.349409448818898	.	114320001	114720000	#DADAFF	1	0.5
chr2	114720001	115040000	B.2.1.2.2.1.2.1.2.1.2	0.0698818897637795	.	114720001	115040000	#4848FF	1	0.25
chr2	115040001	115360000	B.2.1.2.2.2.1.2.2.1	0.0580708661417323	.	115040001	115360000	#4848FF	1	0.25
chr2	115360001	115520000	B.1.2.2.2.2.2.2.2.2.2	0.18503937007874	.	115360001	115520000	#9191FF	1	0.375
chr2	115520001	115960000	B.2.2.2.1.2.1.1	0.0108267716535433	.	115520001	115960000	#0000FF	1	0.125
chr2	115960001	116120000	B.2.1.2.2.1.2.2.1.1.2	0.0669291338582677	.	115960001	116120000	#4848FF	1	0.25
chr2	116120001	116240000	B.2.1.2.2.1.1.2.2.2.2.1	0.0767716535433071	.	116120001	116240000	#4848FF	1	0.25
chr2	116240001	116320000	B.2.1.2.2.2.1.2.1	0.0590551181102362	.	116240001	116320000	#4848FF	1	0.25
chr2	116320001	116640000	B.2.2.1.2.2.2.1.2	0.0187007874015748	.	116320001	116640000	#0000FF	1	0.125
chr2	116640001	116760000	B.2.1.2.2.1.1.2.2.1.2	0.0797244094488189	.	116640001	116760000	#4848FF	1	0.25
chr2	116760001	117000000	B.2.1.2.2.1.1.2.2.1.1	0.0807086614173228	.	116760001	117000000	#4848FF	1	0.25
chr2	117000001	117240000	B.1.2.1.2.2.2.1.2.2	0.263779527559055	.	117000001	117240000	#9191FF	1	0.375
chr2	117240001	117400000	B.2.2.1.2.1.1.1.1	0.0255905511811024	.	117240001	117400000	#0000FF	1	0.125
chr2	117400001	117680000	B.2.1.2.2.2.2.2.1.2.2	0.047244094488189	.	117400001	117680000	#4848FF	1	0.25
chr2	117680001	117800000	B.2.1.2.1.2.1.1.1.2.2	0.104330708661417	.	117680001	117800000	#4848FF	1	0.25
chr2	117800001	118280000	B.2.2.2.1.2.1.2	0.00984251968503937	.	117800001	118280000	#0000FF	1	0.125
chr2	118280001	118400000	B.2.1.2.2.1.1.2.2.2.1.1	0.078740157480315	.	118280001	118400000	#4848FF	1	0.25
chr2	118400001	118560000	B.1.2.2.1.2.2.1.2.2	0.238188976377953	.	118400001	118560000	#9191FF	1	0.375
chr2	118560001	119040000	B.2.1.2.2.1.1.1.2.2.1	0.0846456692913386	.	118560001	119040000	#4848FF	1	0.25
chr2	119040001	119240000	B.2.2.1.2.2.1	0.0206692913385827	.	119040001	119240000	#0000FF	1	0.125
chr2	119240001	119560000	B.2.1.2.1.1.1.1.1.1	0.127952755905512	.	119240001	119560000	#4848FF	1	0.25
chr2	119560001	119680000	B.2.1.2.2.1.1.2.1.1	0.0826771653543307	.	119560001	119680000	#4848FF	1	0.25
chr2	119680001	119760000	B.1.1.2.2.1.1.1.2	0.353346456692913	.	119680001	119760000	#DADAFF	1	0.5
chr2	119760001	120040000	A.2.2.1.2.2.1.1.2	0.563976377952756	.	119760001	120040000	#FFDADA	1	0.625
chr2	120040001	120520000	A.2.1.1.2.2.1.2.2.1.1.2.1	0.723425196850394	.	120040001	120520000	#FF9191	1	0.75
chr2	120520001	120720000	A.2.2.1.2.2.2.1.1.1	0.55511811023622	.	120520001	120720000	#FFDADA	1	0.625
chr2	120720001	120880000	B.1.1.2.1.2.2.1.1.1	0.366141732283465	.	120720001	120880000	#DADAFF	1	0.5
chr2	120880001	121080000	A.1.2.2.1.2.1.1.2.2.2.2	0.850393700787402	.	120880001	121080000	#FF4848	1	0.875
chr2	121080001	121240000	A.2.2.1.1.2.1.1.2.2.1	0.605314960629921	.	121080001	121240000	#FFDADA	1	0.625
chr2	121240001	121440000	A.2.2.1.2.1.1.1.1.1.1	0.589566929133858	.	121240001	121440000	#FFDADA	1	0.625
chr2	121440001	121640000	A.1.2.2.1.2.1.2.1.2.2	0.846456692913386	.	121440001	121640000	#FF4848	1	0.875
chr2	121640001	121840000	A.2.1.1.2.2.1.2.1.2.2	0.725393700787402	.	121640001	121840000	#FF9191	1	0.75
chr2	121840001	122160000	A.2.1.1.2.2.1.2.1.2.1.1	0.727362204724409	.	121840001	122160000	#FF9191	1	0.75
chr2	122160001	122320000	A.1.2.2.1.1.2.2.1.1.2	0.865157480314961	.	122160001	122320000	#FF4848	1	0.875
chr2	122320001	122440000	A.1.2.2.1.2.1.2.2.2.1	0.844488188976378	.	122320001	122440000	#FF4848	1	0.875
chr2	122440001	122920000	B.1.1.2.1.1.2.2.1.1.2	0.375984251968504	.	122440001	122920000	#DADAFF	1	0.5
chr2	122920001	123280000	B.1.2.1.2.1.2.2.1.2.1	0.274606299212598	.	122920001	123280000	#9191FF	1	0.375
chr2	123280001	123400000	A.2.2.1.1.2.1.1.2.1.2.2	0.606299212598425	.	123280001	123400000	#FFDADA	1	0.625
chr2	123400001	123800000	B.2.1.1.2.2.1.1.1.1.1	0.142716535433071	.	123400001	123800000	#4848FF	1	0.25
chr2	123800001	124240000	B.2.1.1.2.2.1.2.1.2	0.134842519685039	.	123800001	124240000	#4848FF	1	0.25
chr2	124240001	124400000	B.1.2.1.2.1.1.2.1.1.1	0.286417322834646	.	124240001	124400000	#9191FF	1	0.375
chr2	124400001	125000000	B.2.2.1.2.1.2.1	0.0226377952755906	.	124400001	125000000	#0000FF	1	0.125
chr2	125000001	125320000	B.2.1.2.1.1.1.1.2.2.1	0.125	.	125000001	125320000	#4848FF	1	0.25
chr2	125320001	125600000	B.2.1.2.1.1.1.1.2.1	0.125984251968504	.	125320001	125600000	#4848FF	1	0.25
chr2	125600001	125800000	B.2.2.1.2.2.2.2	0.0177165354330709	.	125600001	125800000	#0000FF	1	0.125
chr2	125800001	126360000	B.2.2.1.2.2.2.1.1	0.0196850393700787	.	125800001	126360000	#0000FF	1	0.125
chr2	126360001	126560000	B.2.1.2.1.2.2.1.2.2	0.094488188976378	.	126360001	126560000	#4848FF	1	0.25
chr2	126560001	126920000	B.2.1.2.1.1.2.1.2.1.1	0.113188976377953	.	126560001	126920000	#4848FF	1	0.25
chr2	126920001	127280000	B.2.1.2.2.1.2.1.2.1.1	0.0708661417322835	.	126920001	127280000	#4848FF	1	0.25
chr2	127280001	127600000	B.1.2.1.2.1.2.1.2.1	0.27755905511811	.	127280001	127600000	#9191FF	1	0.375
chr2	127600001	127800000	B.1.2.1.2.1.1.1.2.1	0.289370078740157	.	127600001	127800000	#9191FF	1	0.375
chr2	127800001	128080000	A.1.2.2.1.1.2.1.1.1	0.874015748031496	.	127800001	128080000	#FF4848	1	0.875
chr2	128080001	128480000	A.1.2.2.1.1.1.1.1.2.1.2	0.888779527559055	.	128080001	128480000	#FF4848	1	0.875
chr2	128480001	128680000	A.1.2.2.1.2.1.2.1.1.1	0.849409448818898	.	128480001	128680000	#FF4848	1	0.875
chr2	128680001	128800000	A.2.2.1.2.1.2.1.1.2.2	0.576771653543307	.	128680001	128800000	#FFDADA	1	0.625
chr2	128800001	129280000	A.2.1.1.2.2.1.1.1.2.1.1	0.734251968503937	.	128800001	129280000	#FF9191	1	0.75
chr2	129280001	129720000	A.2.2.1.2.2.1.2.2.2	0.556102362204724	.	129280001	129720000	#FFDADA	1	0.625
chr2	129720001	129880000	B.1.1.1.1.1.1.1.2.2.2	0.470472440944882	.	129720001	129880000	#DADAFF	1	0.5
chr2	129880001	130000000	B.1.2.2.1.1.1.1.1	0.260826771653543	.	129880001	130000000	#9191FF	1	0.375
chr2	130000001	130280000	B.1.2.1.2.1.2.2.1.2.2.1	0.273622047244095	.	130000001	130280000	#9191FF	1	0.375
chr2	130280001	130360000	B.1.2.1.1.2.2.1.1	0.300196850393701	.	130280001	130360000	#9191FF	1	0.375
chr2	130360001	130800000	B.1.1.1.2.2.1.1.2.1.1.1	0.411417322834646	.	130360001	130800000	#DADAFF	1	0.5
chr2	130880001	131160000	A.2.2.1.2.1.1.1.1.2.2	0.586614173228346	.	130880001	131160000	#FFDADA	1	0.625
chr2	131360001	131400000	B.1.1.2.1.1.1.1.1	0.382874015748031	.	131360001	131400000	#DADAFF	1	0.5
chr2	131480001	132000000	B.1.1.2.1.1.1.1.1	0.382874015748031	.	131480001	132000000	#DADAFF	1	0.5
chr2	132040001	132120000	A.2.2.1.2.2.2.2.2.1	0.548228346456693	.	132040001	132120000	#FFDADA	1	0.625
chr2	132120001	132320000	A.2.2.1.2.2.1.1.1.2.2	0.56496062992126	.	132120001	132320000	#FFDADA	1	0.625
chr2	132320001	132480000	A.2.2.1.2.2.1.1.1.1.1	0.567913385826772	.	132320001	132480000	#FFDADA	1	0.625
chr2	132480001	132640000	A.2.1.1.2.1.2.1	0.738188976377953	.	132480001	132640000	#FF9191	1	0.75
chr2	132640001	132760000	A.2.2.1.1.1.1.1.2.2.1.2	0.62992125984252	.	132640001	132760000	#FFDADA	1	0.625
chr2	132800001	132840000	A.2.2.1.1.1.1.1.2.2.1.2	0.62992125984252	.	132800001	132840000	#FFDADA	1	0.625
chr2	132840001	133400000	A.2.1.2.1.1.1.2.1.1.1	0.698818897637795	.	132840001	133400000	#FF9191	1	0.75
chr2	133400001	133640000	A.2.2.1.1.2.2.2.2.2.2	0.590551181102362	.	133400001	133640000	#FFDADA	1	0.625
chr2	133640001	133720000	A.2.1.1.2.2.2.1.2.1.1	0.710629921259842	.	133640001	133720000	#FF9191	1	0.75
chr2	133720001	134120000	A.1.2.2.1.1.1.2.1.2.1	0.884842519685039	.	133720001	134120000	#FF4848	1	0.875
chr2	134120001	134320000	A.2.2.1.2.1.1.1.2.1.1	0.585629921259842	.	134120001	134320000	#FFDADA	1	0.625
chr2	134320001	134400000	A.1.2.2.1.1.2.1.1.2	0.873031496062992	.	134320001	134400000	#FF4848	1	0.875
chr2	134400001	134680000	A.2.1.1.2.2.2.1.2.2.2	0.707677165354331	.	134400001	134680000	#FF9191	1	0.75
chr2	134680001	134920000	A.2.2.1.2.1.1.1.2.1.2	0.584645669291339	.	134680001	134920000	#FFDADA	1	0.625
chr2	134920001	135040000	B.1.1.1.2.1.1.2.1.1	0.429133858267717	.	134920001	135040000	#DADAFF	1	0.5
chr2	135040001	135320000	B.1.1.2.2.2.1.2	0.343503937007874	.	135040001	135320000	#DADAFF	1	0.5
chr2	135320001	135440000	B.1.1.2.2.1.1.1.1.1.2	0.355314960629921	.	135320001	135440000	#DADAFF	1	0.5
chr2	135440001	135600000	B.1.1.1.2.2.2.2.2.2	0.383858267716535	.	135440001	135600000	#DADAFF	1	0.5
chr2	135600001	136080000	A.2.2.1.2.1.2.1.2.2.2.1.2	0.570866141732283	.	135600001	136080000	#FFDADA	1	0.625
chr2	136080001	136200000	B.1.1.2.2.1.1.1.1.1.1.1.1	0.358267716535433	.	136080001	136200000	#DADAFF	1	0.5
chr2	136200001	136280000	B.1.1.1.1.1.2.1.2	0.458661417322835	.	136200001	136280000	#DADAFF	1	0.5
chr2	136280001	136480000	A.2.2.1.1.1.1.1.2.1.1.2.1	0.634842519685039	.	136280001	136480000	#FFDADA	1	0.625
chr2	136480001	136640000	A.2.2.1.2.2.1.1.1.1.2	0.566929133858268	.	136480001	136640000	#FFDADA	1	0.625
chr2	136640001	136960000	A.2.2.1.2.1.2.2	0.568897637795276	.	136640001	136960000	#FFDADA	1	0.625
chr2	136960001	137120000	B.2.1.2.1.1.1.2.2	0.119094488188976	.	136960001	137120000	#4848FF	1	0.25
chr2	137120001	137320000	B.2.1.2.1.1.1.1.2.2.2	0.124015748031496	.	137120001	137320000	#4848FF	1	0.25
chr2	137320001	137560000	B.2.1.2.2.2.2.1.2.2.1.2	0.0521653543307087	.	137320001	137560000	#4848FF	1	0.25
chr2	137560001	137800000	B.2.1.2.1.1.2.1.2.1.2	0.112204724409449	.	137560001	137800000	#4848FF	1	0.25
chr2	137800001	138040000	B.2.2.1.2.1.1.1.2	0.0246062992125984	.	137800001	138040000	#0000FF	1	0.125
chr2	138040001	138520000	B.2.2.2.2.1.2.1	0.00393700787401575	.	138040001	138520000	#0000FF	1	0.125
chr2	138520001	138920000	B.2.1.2.1.2.2.1.2.1	0.0954724409448819	.	138520001	138920000	#4848FF	1	0.25
chr2	138920001	139080000	B.1.1.2.1.1.2.2.1.2	0.375	.	138920001	139080000	#DADAFF	1	0.5
chr2	139080001	139200000	B.1.1.2.2.1.1.2.1.1	0.352362204724409	.	139080001	139200000	#DADAFF	1	0.5
chr2	139200001	139400000	B.1.2.1.1.1.1.2.2.1.1	0.323818897637795	.	139200001	139400000	#9191FF	1	0.375
chr2	139400001	139560000	B.1.2.1.1.1.2.1.2.1	0.316929133858268	.	139400001	139560000	#9191FF	1	0.375
chr2	139560001	139840000	B.1.1.1.1.1.2.2.1.2	0.453740157480315	.	139560001	139840000	#DADAFF	1	0.5
chr2	139840001	140080000	B.1.2.1.1.1.1.1.2.2.1	0.327755905511811	.	139840001	140080000	#9191FF	1	0.375
chr2	140080001	140280000	B.1.1.1.1.1.1.1.2.1.2	0.47244094488189	.	140080001	140280000	#DADAFF	1	0.5
chr2	140280001	140760000	B.2.1.2.1.1.1.2.1.2.1.2	0.121062992125984	.	140280001	140760000	#4848FF	1	0.25
chr2	140760001	140960000	B.1.1.1.2.1.1.1.1	0.431102362204724	.	140760001	140960000	#DADAFF	1	0.5
chr2	140960001	141040000	B.2.1.2.1.1.2.1.1.1.1	0.118110236220472	.	140960001	141040000	#4848FF	1	0.25
chr2	141040001	141160000	A.2.2.1.2.2.2.1.1.2.1.1	0.554133858267717	.	141040001	141160000	#FFDADA	1	0.625
chr2	141160001	141400000	B.1.2.1.2.2.2.2.2	0.261811023622047	.	141160001	141400000	#9191FF	1	0.375
chr2	141400001	141520000	B.1.1.2.2.1.1.1.1.1.1.2	0.356299212598425	.	141400001	141520000	#DADAFF	1	0.5
chr2	141520001	141920000	B.1.1.1.2.1.1.1.2	0.43011811023622	.	141520001	141920000	#DADAFF	1	0.5
chr2	141920001	142040000	B.1.1.2.1.2.2.2.1.1	0.361220472440945	.	141920001	142040000	#DADAFF	1	0.5
chr2	142040001	142120000	B.1.1.2.2.2.2.1.1.1	0.34251968503937	.	142040001	142120000	#DADAFF	1	0.5
chr2	142120001	142440000	A.2.2.2.2.2.1.2.2.2	0.488188976377953	.	142120001	142440000	#FFDADA	1	0.625
chr2	142440001	142720000	B.1.2.1.1.1.2.2.2.1.2	0.309055118110236	.	142440001	142720000	#9191FF	1	0.375
chr2	142720001	143000000	A.2.2.2.2.2.1.1.1	0.493110236220472	.	142720001	143000000	#FFDADA	1	0.625
chr2	143000001	143080000	B.1.1.2.1.2.2.2.2	0.359251968503937	.	143000001	143080000	#DADAFF	1	0.5
chr2	143080001	143160000	B.1.1.1.1.2.1.2.1.2	0.44488188976378	.	143080001	143160000	#DADAFF	1	0.5
chr2	143160001	143440000	B.1.2.1.1.1.1.2.1.2	0.324803149606299	.	143160001	143440000	#9191FF	1	0.375
chr2	143440001	143600000	B.1.1.1.1.2.2.2.1.2.2	0.436023622047244	.	143440001	143600000	#DADAFF	1	0.5
chr2	143600001	143760000	B.1.1.1.2.2.1.1.1.1.2	0.414370078740157	.	143600001	143760000	#DADAFF	1	0.5
chr2	143760001	144200000	A.1.2.2.2.2.2.1.2.2.1	0.78740157480315	.	143760001	144200000	#FF4848	1	0.875
chr2	144200001	144320000	A.2.1.1.1.2.2.2.2.2	0.748031496062992	.	144200001	144320000	#FF9191	1	0.75
chr2	144320001	144520000	A.2.1.1.1.2.2.1.2.2	0.755905511811024	.	144320001	144520000	#FF9191	1	0.75
chr2	144520001	144840000	A.2.1.1.1.2.2.2.1.2.1.2	0.751968503937008	.	144520001	144840000	#FF9191	1	0.75
chr2	144840001	144920000	A.1.2.2.2.2.2.2.2.1.2.1.1	0.781496062992126	.	144840001	144920000	#FF4848	1	0.875
chr2	144920001	145320000	A.2.1.1.1.2.2.1.1	0.758858267716535	.	144920001	145320000	#FF9191	1	0.75
chr2	145320001	145480000	A.2.1.1.2.2.1.2.2.1.1.2.2	0.72244094488189	.	145320001	145480000	#FF9191	1	0.75
chr2	145480001	145560000	A.2.2.2.1.1.2.2.2.1.2.2	0.533464566929134	.	145480001	145560000	#FFDADA	1	0.625
chr2	145560001	145960000	A.2.1.1.2.2.1.1.1.2.1.2	0.733267716535433	.	145560001	145960000	#FF9191	1	0.75
chr2	145960001	146560000	A.2.1.1.2.2.1.1.2	0.730314960629921	.	145960001	146560000	#FF9191	1	0.75
chr2	146560001	146720000	A.2.2.2.2.2.2.1.1.1	0.487204724409449	.	146560001	146720000	#FFDADA	1	0.625
chr2	146720001	147120000	B.1.1.1.1.1.2.1.1.1.1	0.46259842519685	.	146720001	147120000	#DADAFF	1	0.5
chr2	147120001	147280000	A.2.2.1.2.2.2.1.1.2.2	0.552165354330709	.	147120001	147280000	#FFDADA	1	0.625
chr2	147280001	147480000	B.1.1.1.1.1.1.1.2.2.1	0.471456692913386	.	147280001	147480000	#DADAFF	1	0.5
chr2	147480001	147760000	A.2.2.2.1.2.1.2.2.2.2.1	0.522637795275591	.	147480001	147760000	#FFDADA	1	0.625
chr2	147760001	147880000	A.2.2.1.1.2.1.2.2.2	0.599409448818898	.	147760001	147880000	#FFDADA	1	0.625
chr2	147880001	148040000	B.1.2.1.1.2.2.2.1.2.1	0.293307086614173	.	147880001	148040000	#9191FF	1	0.375
chr2	148040001	148360000	B.2.1.2.1.1.2.2.2	0.108267716535433	.	148040001	148360000	#4848FF	1	0.25
chr2	148360001	148440000	B.1.2.1.1.1.2.1.2.2.1	0.315944881889764	.	148360001	148440000	#9191FF	1	0.375
chr2	148440001	148720000	B.2.1.1.2.1.1.1.2.2	0.148622047244095	.	148440001	148720000	#4848FF	1	0.25
chr2	148720001	149000000	B.1.2.1.2.1.2.2.1.2.2.2.2	0.271653543307087	.	148720001	149000000	#9191FF	1	0.375
chr2	149000001	149080000	B.1.1.2.1.2.1.2.2	0.367125984251969	.	149000001	149080000	#DADAFF	1	0.5
chr2	149080001	149200000	B.1.2.1.1.2.2.2.1.1.2.1	0.295275590551181	.	149080001	149200000	#9191FF	1	0.375
chr2	149200001	149440000	B.1.2.1.2.1.2.2.1.1	0.275590551181102	.	149200001	149440000	#9191FF	1	0.375
chr2	149440001	149640000	B.1.2.1.1.2.2.1.2.1	0.299212598425197	.	149440001	149640000	#9191FF	1	0.375
chr2	149640001	149720000	A.2.2.2.1.2.2.2.1.1	0.513779527559055	.	149640001	149720000	#FFDADA	1	0.625
chr2	149760001	149840000	A.2.2.2.1.2.2.2.1.1	0.513779527559055	.	149760001	149840000	#FFDADA	1	0.625
chr2	149840001	150160000	B.1.2.2.1.2.2.1.2.1.2	0.239173228346457	.	149840001	150160000	#9191FF	1	0.375
chr2	150160001	150440000	B.2.2.1.1.2.2.1.1	0.030511811023622	.	150160001	150440000	#0000FF	1	0.125
chr2	150440001	150760000	B.2.1.2.1.1.1.2.1.2.1.1	0.122047244094488	.	150440001	150760000	#4848FF	1	0.25
chr2	150760001	150840000	B.1.2.2.2.2.1.1.2	0.205708661417323	.	150760001	150840000	#9191FF	1	0.375
chr2	150840001	151640000	B.2.2.1.1.1.1.1	0.0452755905511811	.	150840001	151640000	#0000FF	1	0.125
chr2	151640001	151760000	B.1.2.1.1.2.1.2.1.2	0.302165354330709	.	151640001	151760000	#9191FF	1	0.375
chr2	151760001	151920000	B.1.2.1.1.1.1.1.1.1.2	0.334645669291339	.	151760001	151920000	#9191FF	1	0.375
chr2	151920001	152360000	A.1.2.1.1.2.2.2.2.2.2	0.921259842519685	.	151920001	152360000	#FF4848	1	0.875
chr2	152360001	152560000	A.2.2.1.2.1.1.1.2.2	0.583661417322835	.	152360001	152560000	#FFDADA	1	0.625
chr2	152560001	152680000	A.2.2.1.1.1.1.1.1.2	0.636811023622047	.	152560001	152680000	#FFDADA	1	0.625
chr2	152680001	152880000	B.1.1.2.1.1.1.2.2.1	0.37992125984252	.	152680001	152880000	#DADAFF	1	0.5
chr2	152880001	153360000	A.1.2.2.1.2.2.1.1.1.1	0.841535433070866	.	152880001	153360000	#FF4848	1	0.875
chr2	153360001	153840000	B.1.1.1.2.2.1.1.2.1.1.2	0.410433070866142	.	153360001	153840000	#DADAFF	1	0.5
chr2	153840001	154080000	B.2.1.2.2.2.1.1.2	0.0600393700787402	.	153840001	154080000	#4848FF	1	0.25
chr2	154080001	154160000	B.1.2.1.1.2.2.2.1.1.2.2	0.294291338582677	.	154080001	154160000	#9191FF	1	0.375
chr2	154160001	154440000	B.2.2.1.1.2.1.2.1.1.2	0.0354330708661417	.	154160001	154440000	#0000FF	1	0.125
chr2	154440001	154760000	B.2.2.2.1.1.1.2.2	0.0147637795275591	.	154440001	154760000	#0000FF	1	0.125
chr2	154760001	154920000	B.2.1.1.1.1.2.1.2.1.2	0.168307086614173	.	154760001	154920000	#4848FF	1	0.25
chr2	154920001	155120000	B.1.2.2.2.1.2.1.1.2	0.219488188976378	.	154920001	155120000	#9191FF	1	0.375
chr2	155120001	155240000	B.2.1.1.1.2.2.1.2	0.159448818897638	.	155120001	155240000	#4848FF	1	0.25
chr2	155240001	155480000	B.2.1.2.2.2.2.2.1.2.1	0.0482283464566929	.	155240001	155480000	#4848FF	1	0.25
chr2	155480001	155760000	B.2.2.1.1.1.2.1.1.1	0.0413385826771654	.	155480001	155760000	#0000FF	1	0.125
chr2	155760001	156200000	B.2.1.1.1.1.2.1.2.2	0.167322834645669	.	155760001	156200000	#4848FF	1	0.25
chr2	156200001	156440000	B.2.1.1.1.1.2.2	0.166338582677165	.	156200001	156440000	#4848FF	1	0.25
chr2	156440001	156920000	B.2.1.1.2.2.2.1.1.1.1	0.132874015748032	.	156440001	156920000	#4848FF	1	0.25
chr2	156920001	157280000	B.2.1.2.1.1.1.2.1.2.2	0.12007874015748	.	156920001	157280000	#4848FF	1	0.25
chr2	157280001	157640000	B.1.1.1.1.2.1.1.1	0.450787401574803	.	157280001	157640000	#DADAFF	1	0.5
chr2	157640001	158160000	B.2.1.1.2.2.2.2	0.128937007874016	.	157640001	158160000	#4848FF	1	0.25
chr2	158160001	158280000	B.1.1.1.2.1.2.2.1.2.2	0.419291338582677	.	158160001	158280000	#DADAFF	1	0.5
chr2	158280001	158600000	B.2.1.1.1.1.1.1.1	0.184055118110236	.	158280001	158600000	#4848FF	1	0.25
chr2	158600001	158880000	B.1.1.1.2.2.2.1.1.2.2	0.395669291338583	.	158600001	158880000	#DADAFF	1	0.5
chr2	158880001	159360000	B.2.1.1.1.1.1.2.2.1	0.174212598425197	.	158880001	159360000	#4848FF	1	0.25
chr2	159360001	159480000	B.1.1.1.1.2.2.1.2	0.438976377952756	.	159360001	159480000	#DADAFF	1	0.5
chr2	159480001	159640000	A.2.2.1.2.1.1.2.1.1	0.582677165354331	.	159480001	159640000	#FFDADA	1	0.625
chr2	159640001	159880000	B.1.1.1.2.2.2.1.1.1.1	0.398622047244095	.	159640001	159880000	#DADAFF	1	0.5
chr2	159880001	160120000	A.2.1.2.1.2.2.2.2	0.667322834645669	.	159880001	160120000	#FF9191	1	0.75
chr2	160120001	160240000	A.2.2.2.1.1.2.2.1.2.1	0.53740157480315	.	160120001	160240000	#FFDADA	1	0.625
chr2	160240001	160440000	A.2.2.2.2.1.1.2.2.1.2	0.501968503937008	.	160240001	160440000	#FFDADA	1	0.625
chr2	160440001	160920000	A.1.2.1.1.1.1.1.1.1.1	0.945866141732283	.	160440001	160920000	#FF4848	1	0.875
chr2	160920001	161600000	A.2.1.2.1.1.2.1.2.2.1	0.68996062992126	.	160920001	161600000	#FF9191	1	0.75
chr2	161600001	161800000	A.2.1.2.1.2.1.1.1	0.682086614173228	.	161600001	161800000	#FF9191	1	0.75
chr2	161800001	161920000	A.2.1.1.2.1.1.1.1.2	0.746062992125984	.	161800001	161920000	#FF9191	1	0.75
chr2	161920001	162280000	A.2.1.2.1.1.2.2.2.1	0.684055118110236	.	161920001	162280000	#FF9191	1	0.75
chr2	162280001	162720000	A.2.2.2.1.2.1.1.2.2	0.526574803149606	.	162280001	162720000	#FFDADA	1	0.625
chr2	162720001	163000000	A.2.2.2.1.2.2.1.2.2.2	0.514763779527559	.	162720001	163000000	#FFDADA	1	0.625
chr2	163000001	163240000	A.2.1.1.1.2.2.2.2.1	0.749015748031496	.	163000001	163240000	#FF9191	1	0.75
chr2	163240001	163440000	A.2.2.2.1.2.1.1.1.2	0.529527559055118	.	163240001	163440000	#FFDADA	1	0.625
chr2	163440001	163560000	B.1.2.2.2.2.1.1.1	0.206692913385827	.	163440001	163560000	#9191FF	1	0.375
chr2	163560001	163760000	A.2.2.2.2.2.2.2.1.1.1.1	0.484251968503937	.	163560001	163760000	#FFDADA	1	0.625
chr2	163760001	163960000	B.1.2.2.2.1.1.2.2	0.221456692913386	.	163760001	163960000	#9191FF	1	0.375
chr2	163960001	164040000	B.1.2.2.2.1.1.1.2.2.2	0.223425196850394	.	163960001	164040000	#9191FF	1	0.375
chr2	164040001	164240000	B.2.1.1.1.1.1.1.2.1.1.2	0.182086614173228	.	164040001	164240000	#4848FF	1	0.25
chr2	164240001	164600000	B.1.2.2.2.1.2.2.2.2.2.2	0.207677165354331	.	164240001	164600000	#9191FF	1	0.375
chr2	164600001	164920000	B.2.1.1.2.1.1.1.1	0.150590551181102	.	164600001	164920000	#4848FF	1	0.25
chr2	164920001	165200000	B.1.1.1.2.2.2.1.2.2.2	0.390748031496063	.	164920001	165200000	#DADAFF	1	0.5
chr2	165200001	165400000	A.2.2.2.2.2.1.1.2	0.492125984251969	.	165200001	165400000	#FFDADA	1	0.625
chr2	165400001	165560000	B.1.2.2.2.1.2.1.1.1	0.220472440944882	.	165400001	165560000	#9191FF	1	0.375
chr2	165560001	165760000	B.1.1.1.2.2.2.1.2.1.2.1	0.393700787401575	.	165560001	165760000	#DADAFF	1	0.5
chr2	165760001	166360000	A.2.2.2.1.2.2.1.1.2.1	0.518700787401575	.	165760001	166360000	#FFDADA	1	0.625
chr2	166360001	166560000	A.2.1.2.1.2.1.2.2	0.677165354330709	.	166360001	166560000	#FF9191	1	0.75
chr2	166560001	167080000	B.1.1.1.2.2.1.2.1.2	0.405511811023622	.	166560001	167080000	#DADAFF	1	0.5
chr2	167080001	167320000	B.1.2.1.1.1.1.2.2.2.2	0.31988188976378	.	167080001	167320000	#9191FF	1	0.375
chr2	167320001	167680000	B.1.1.1.2.2.2.1.1.1.2	0.397637795275591	.	167320001	167680000	#DADAFF	1	0.5
chr2	167680001	167840000	B.1.2.2.2.2.2.1.1.1.1	0.202755905511811	.	167680001	167840000	#9191FF	1	0.375
chr2	167840001	168120000	B.2.1.1.1.2.2.1.1.1	0.161417322834646	.	167840001	168120000	#4848FF	1	0.25
chr2	168120001	168200000	B.1.1.1.1.2.1.1.2.2.1	0.448818897637795	.	168120001	168200000	#DADAFF	1	0.5
chr2	168200001	168280000	B.1.2.2.2.2.1.2.2	0.203740157480315	.	168200001	168280000	#9191FF	1	0.375
chr2	168280001	168440000	B.1.1.1.1.1.1.2.2.2.2	0.463582677165354	.	168280001	168440000	#DADAFF	1	0.5
chr2	168440001	168600000	B.1.2.2.2.2.2.1.1.1.2.1	0.201771653543307	.	168440001	168600000	#9191FF	1	0.375
chr2	168600001	169280000	B.1.2.1.1.1.1.1.2.1.1	0.330708661417323	.	168600001	169280000	#9191FF	1	0.375
chr2	169280001	169480000	B.1.2.2.2.1.2.2.2.1.2.1	0.21259842519685	.	169280001	169480000	#9191FF	1	0.375
chr2	169480001	169640000	B.1.1.2.1.1.2.1	0.377952755905512	.	169480001	169640000	#DADAFF	1	0.5
chr2	169640001	169840000	B.2.1.1.1.1.1.1.2.1.1.1	0.183070866141732	.	169640001	169840000	#4848FF	1	0.25
chr2	169840001	170240000	B.1.2.1.2.1.2.2.2	0.270669291338583	.	169840001	170240000	#9191FF	1	0.375
chr2	170240001	170680000	A.2.1.2.1.1.2.1.2.2.2	0.688976377952756	.	170240001	170680000	#FF9191	1	0.75
chr2	170680001	170840000	A.2.2.2.1.1.2.2.2.1.2.1	0.534448818897638	.	170680001	170840000	#FFDADA	1	0.625
chr2	170840001	171400000	A.2.2.2.2.2.1.2.1	0.491141732283465	.	170840001	171400000	#FFDADA	1	0.625
chr2	171400001	171520000	B.1.1.1.1.2.1.2.2.1.1	0.443897637795276	.	171400001	171520000	#DADAFF	1	0.5
chr2	171520001	171760000	B.1.1.1.1.1.1.1.1.1	0.479330708661417	.	171520001	171760000	#DADAFF	1	0.5
chr2	171760001	171960000	A.2.1.2.1.1.1.2.2.2	0.692913385826772	.	171760001	171960000	#FF9191	1	0.75
chr2	171960001	172120000	A.2.1.2.2.1.2.1.2.1.1	0.660433070866142	.	171960001	172120000	#FF9191	1	0.75
chr2	172120001	172320000	A.2.1.2.2.1.1.2.2	0.663385826771654	.	172120001	172320000	#FF9191	1	0.75
chr2	172320001	172400000	A.2.1.2.2.1.2.1.2.1.2	0.659448818897638	.	172320001	172400000	#FF9191	1	0.75
chr2	172400001	172520000	A.1.2.1.2.2.2.1.1.2	0.901574803149606	.	172400001	172520000	#FF4848	1	0.875
chr2	172520001	172840000	A.1.2.1.1.1.1.1.1.1.2	0.94488188976378	.	172520001	172840000	#FF4848	1	0.875
chr2	172840001	173120000	A.1.2.1.1.2.1.2.2.2	0.929133858267717	.	172840001	173120000	#FF4848	1	0.875
chr2	173120001	173280000	A.2.2.2.1.2.2.1.2.2.1	0.515748031496063	.	173120001	173280000	#FFDADA	1	0.625
chr2	173280001	173400000	A.2.1.1.2.1.1.2.1.1.2	0.742125984251969	.	173280001	173400000	#FF9191	1	0.75
chr2	173400001	173600000	A.2.1.1.2.1.1.2.1.2	0.741141732283465	.	173400001	173600000	#FF9191	1	0.75
chr2	173600001	173960000	A.2.1.2.1.2.1.2.1	0.678149606299213	.	173600001	173960000	#FF9191	1	0.75
chr2	173960001	174160000	A.2.1.2.1.1.1.1.2.2.1	0.700787401574803	.	173960001	174160000	#FF9191	1	0.75
chr2	174160001	174480000	A.1.2.1.1.1.1.1.1.2	0.943897637795276	.	174160001	174480000	#FF4848	1	0.875
chr2	174480001	174640000	A.1.2.2.2.2.2.1.1.2	0.790354330708661	.	174480001	174640000	#FF4848	1	0.875
chr2	174640001	174720000	A.2.1.2.2.1.2.2.2.1	0.655511811023622	.	174640001	174720000	#FF9191	1	0.75
chr2	174720001	175040000	A.1.2.1.2.1.1.2.2	0.917322834645669	.	174720001	175040000	#FF4848	1	0.875
chr2	175040001	175280000	A.2.1.2.1.1.1.1.2.1.1	0.703740157480315	.	175040001	175280000	#FF9191	1	0.75
chr2	175280001	175520000	A.1.1.2.1.2.2.1.1	0.970472440944882	.	175280001	175520000	#FF0000	1	1
chr2	175520001	175680000	A.1.2.1.2.2.1.2.2.2	0.904527559055118	.	175520001	175680000	#FF4848	1	0.875
chr2	175680001	175800000	A.1.1.2.2.1.1.1.2	0.963582677165354	.	175680001	175800000	#FF0000	1	1
chr2	175800001	176040000	A.1.2.1.2.1.1.1.2	0.919291338582677	.	175800001	176040000	#FF4848	1	0.875
chr2	176040001	176160000	A.2.2.2.2.1.1.1.2.1.2	0.506889763779528	.	176040001	176160000	#FFDADA	1	0.625
chr2	176160001	176560000	A.1.2.1.2.1.1.2.1	0.918307086614173	.	176160001	176560000	#FF4848	1	0.875
chr2	176560001	176960000	A.1.2.1.1.2.1.1.2	0.932086614173228	.	176560001	176960000	#FF4848	1	0.875
chr2	176960001	177240000	A.1.2.1.1.2.2.1.1	0.928149606299213	.	176960001	177240000	#FF4848	1	0.875
chr2	177240001	177520000	A.2.1.2.1.2.2.2.1.1.2.2	0.669291338582677	.	177240001	177520000	#FF9191	1	0.75
chr2	177520001	177880000	A.1.2.1.1.2.2.2.1.1.2	0.925196850393701	.	177520001	177880000	#FF4848	1	0.875
chr2	177880001	178320000	A.1.2.1.1.2.2.1.2	0.927165354330709	.	177880001	178320000	#FF4848	1	0.875
chr2	178320001	178400000	A.2.1.2.2.2.1.1.2.2.2	0.649606299212598	.	178320001	178400000	#FF9191	1	0.75
chr2	178400001	178640000	A.1.2.1.1.2.2.2.2.2.1	0.922244094488189	.	178400001	178640000	#FF4848	1	0.875
chr2	178640001	178840000	A.2.2.2.1.1.2.2.1.1	0.538385826771654	.	178640001	178840000	#FFDADA	1	0.625
chr2	178840001	179160000	B.1.1.1.1.1.1.2.2.2.1	0.464566929133858	.	178840001	179160000	#DADAFF	1	0.5
chr2	179160001	179360000	B.1.1.1.1.1.1.2.1.2.2	0.46751968503937	.	179160001	179360000	#DADAFF	1	0.5
chr2	179360001	179440000	B.1.1.1.1.1.1.2.2.1.2	0.465551181102362	.	179360001	179440000	#DADAFF	1	0.5
chr2	179440001	179760000	B.1.2.2.1.2.2.1.1.1	0.242125984251968	.	179440001	179760000	#9191FF	1	0.375
chr2	179760001	179880000	B.1.1.1.1.2.1.2.2.2.2	0.440944881889764	.	179760001	179880000	#DADAFF	1	0.5
chr2	179880001	180040000	B.1.1.1.1.1.2.1.1.2.1	0.460629921259843	.	179880001	180040000	#DADAFF	1	0.5
chr2	180040001	180240000	B.1.2.1.2.2.1.1.1	0.269685039370079	.	180040001	180240000	#9191FF	1	0.375
chr2	180240001	180520000	B.1.2.2.1.1.2.2.2.2	0.25	.	180240001	180520000	#9191FF	1	0.375
chr2	180520001	180720000	B.1.1.1.1.2.1.2.1.1.2	0.445866141732283	.	180520001	180720000	#DADAFF	1	0.5
chr2	180720001	180880000	A.2.2.2.2.1.1.2.1.1	0.50492125984252	.	180720001	180880000	#FFDADA	1	0.625
chr2	180880001	181280000	B.1.2.2.1.1.1.2.2.1.1	0.256889763779528	.	180880001	181280000	#9191FF	1	0.375
chr2	181280001	181400000	A.2.2.2.1.2.2.2.2.2	0.509842519685039	.	181280001	181400000	#FFDADA	1	0.625
chr2	181400001	181600000	B.1.1.2.1.2.2.1.1.2	0.365157480314961	.	181400001	181600000	#DADAFF	1	0.5
chr2	181600001	182280000	B.1.1.1.1.1.2.2.1.1.2	0.454724409448819	.	181600001	182280000	#DADAFF	1	0.5
chr2	182280001	182640000	A.2.1.2.1.1.2.2.2.2	0.683070866141732	.	182280001	182640000	#FF9191	1	0.75
chr2	182640001	182760000	A.2.2.2.1.2.1.1.1.1	0.530511811023622	.	182640001	182760000	#FFDADA	1	0.625
chr2	182760001	183000000	A.2.2.2.1.2.2.1.1.2.2	0.517716535433071	.	182760001	183000000	#FFDADA	1	0.625
chr2	183000001	183280000	A.2.2.1.1.1.2.2.1.1.1	0.616141732283465	.	183000001	183280000	#FFDADA	1	0.625
chr2	183280001	183440000	A.2.2.2.1.2.2.1.2.1	0.516732283464567	.	183280001	183440000	#FFDADA	1	0.625
chr2	183440001	183600000	A.2.2.2.1.2.2.1.1.1.1	0.520669291338583	.	183440001	183600000	#FFDADA	1	0.625
chr2	183600001	184080000	A.2.1.2.1.1.2.2.1.2.1.1	0.687007874015748	.	183600001	184080000	#FF9191	1	0.75
chr2	184080001	184400000	B.1.1.1.1.1.2.1.1.2.2	0.459645669291339	.	184080001	184400000	#DADAFF	1	0.5
chr2	184400001	184560000	B.1.2.2.1.2.1.1.1	0.249015748031496	.	184400001	184560000	#9191FF	1	0.375
chr2	184560001	185000000	B.1.2.2.1.1.1.2.2.1.2	0.255905511811024	.	184560001	185000000	#9191FF	1	0.375
chr2	185000001	185160000	B.1.2.2.1.1.1.2.1.2	0.257874015748031	.	185000001	185160000	#9191FF	1	0.375
chr2	185160001	185360000	B.2.1.1.1.2.1.2.2	0.16240157480315	.	185160001	185360000	#4848FF	1	0.25
chr2	185360001	185680000	B.2.1.1.1.2.2.2.2.2	0.151574803149606	.	185360001	185680000	#4848FF	1	0.25
chr2	185680001	185880000	B.2.1.1.2.2.2.1.1.1.2	0.131889763779528	.	185680001	185880000	#4848FF	1	0.25
chr2	185880001	186000000	B.1.2.2.1.1.1.2.1.1	0.258858267716535	.	185880001	186000000	#9191FF	1	0.375
chr2	186000001	186160000	B.1.2.2.1.1.2.1.1	0.253937007874016	.	186000001	186160000	#9191FF	1	0.375
chr2	186160001	186360000	B.2.1.1.1.2.2.2.1.2.2	0.153543307086614	.	186160001	186360000	#4848FF	1	0.25
chr2	186360001	186520000	B.2.1.1.1.2.2.2.1.2.1	0.154527559055118	.	186360001	186520000	#4848FF	1	0.25
chr2	186520001	186880000	B.2.2.1.1.1.2.1.2	0.0393700787401575	.	186520001	186880000	#0000FF	1	0.125
chr2	186880001	187160000	B.1.2.2.2.2.2.2.1.2.2	0.18996062992126	.	186880001	187160000	#9191FF	1	0.375
chr2	187160001	187360000	B.2.1.1.1.2.2.2.1.1.1.1	0.158464566929134	.	187160001	187360000	#4848FF	1	0.25
chr2	187360001	187680000	B.1.2.2.1.2.1.1.2.2.2.1	0.246062992125984	.	187360001	187680000	#9191FF	1	0.375
chr2	187680001	187840000	B.2.1.1.1.1.2.1.1.1	0.171259842519685	.	187680001	187840000	#4848FF	1	0.25
chr2	187840001	188040000	B.1.1.1.1.1.1.1.1.2.2.1.1	0.477362204724409	.	187840001	188040000	#DADAFF	1	0.5
chr2	188040001	188120000	B.1.1.1.1.2.2.1.1	0.43996062992126	.	188040001	188120000	#DADAFF	1	0.5
chr2	188120001	188320000	B.1.1.1.2.2.2.2.1.2.2	0.385826771653543	.	188120001	188320000	#DADAFF	1	0.5
chr2	188320001	188480000	A.2.2.2.1.2.2.2.2.1.1	0.511811023622047	.	188320001	188480000	#FFDADA	1	0.625
chr2	188480001	188640000	B.1.1.1.1.1.2.2.2.2	0.451771653543307	.	188480001	188640000	#DADAFF	1	0.5
chr2	188640001	188840000	B.2.1.1.1.2.1.2.1	0.163385826771654	.	188640001	188840000	#4848FF	1	0.25
chr2	188840001	189000000	B.2.1.1.2.2.1.1.1.2	0.140748031496063	.	188840001	189000000	#4848FF	1	0.25
chr2	189000001	189160000	B.1.2.2.2.2.2.2.1.2.1.2	0.190944881889764	.	189000001	189160000	#9191FF	1	0.375
chr2	189160001	189360000	B.1.2.2.2.2.2.1.1.2	0.199803149606299	.	189160001	189360000	#9191FF	1	0.375
chr2	189360001	189560000	A.2.2.1.2.2.2.1.2.2	0.550196850393701	.	189360001	189560000	#FFDADA	1	0.625
chr2	189560001	190000000	B.1.1.1.2.2.2.1.1.2.1	0.396653543307087	.	189560001	190000000	#DADAFF	1	0.5
chr2	190000001	190120000	A.2.1.2.2.1.2.1.1.2	0.661417322834646	.	190000001	190120000	#FF9191	1	0.75
chr2	190120001	190320000	A.2.1.2.2.2.2.2.2.1.1	0.641732283464567	.	190120001	190320000	#FF9191	1	0.75
chr2	190320001	190480000	A.2.1.2.1.1.1.1.2.1.2.2	0.701771653543307	.	190320001	190480000	#FF9191	1	0.75
chr2	190480001	190600000	A.1.2.1.2.2.1.1.2.1	0.910433070866142	.	190480001	190600000	#FF4848	1	0.875
chr2	190600001	190800000	A.2.1.2.1.2.2.2.1.1.2.1.1	0.671259842519685	.	190600001	190800000	#FF9191	1	0.75
chr2	190800001	191000000	A.2.1.2.1.2.1.1.2.2.2	0.679133858267717	.	190800001	191000000	#FF9191	1	0.75
chr2	191000001	191200000	B.1.1.1.1.1.2.2.1.1.1.1.1	0.457677165354331	.	191000001	191200000	#DADAFF	1	0.5
chr2	191200001	191400000	A.2.1.2.1.1.1.1.2.1.2.1	0.702755905511811	.	191200001	191400000	#FF9191	1	0.75
chr2	191400001	191520000	A.2.1.2.1.2.2.1.1.1	0.676181102362205	.	191400001	191520000	#FF9191	1	0.75
chr2	191520001	191720000	A.1.2.1.2.2.2.2.1.2	0.898622047244094	.	191520001	191720000	#FF4848	1	0.875
chr2	191720001	191880000	A.2.1.2.1.2.1.1.2.2.1	0.68011811023622	.	191720001	191880000	#FF9191	1	0.75
chr2	191880001	192160000	A.1.2.1.2.2.1.2.2.1	0.905511811023622	.	191880001	192160000	#FF4848	1	0.875
chr2	192160001	192360000	A.2.2.2.1.2.1.1.2.1.2	0.52755905511811	.	192160001	192360000	#FFDADA	1	0.625
chr2	192360001	192600000	A.2.1.2.1.1.2.2.1.2.1.2	0.686023622047244	.	192360001	192600000	#FF9191	1	0.75
chr2	192600001	192720000	A.2.2.2.1.2.1.2.1	0.525590551181102	.	192600001	192720000	#FFDADA	1	0.625
chr2	192720001	193040000	B.1.1.1.1.1.2.2.1.1.1.1.2	0.456692913385827	.	192720001	193040000	#DADAFF	1	0.5
chr2	193040001	193120000	A.2.2.2.2.2.2.2.1.1.1.2	0.483267716535433	.	193040001	193120000	#FFDADA	1	0.625
chr2	193120001	193320000	B.1.2.2.2.1.1.1.2.2.1	0.224409448818898	.	193120001	193320000	#9191FF	1	0.375
chr2	193320001	193440000	B.1.2.2.2.2.2.2.1.2.1.1	0.191929133858268	.	193320001	193440000	#9191FF	1	0.375
chr2	193440001	193560000	B.1.1.2.2.1.2.2.2	0.345472440944882	.	193440001	193560000	#DADAFF	1	0.5
chr2	193560001	193720000	B.1.1.2.2.1.1.2.1.2	0.351377952755905	.	193560001	193720000	#DADAFF	1	0.5
chr2	193720001	193880000	B.2.1.1.1.2.2.2.2.1	0.15255905511811	.	193720001	193880000	#4848FF	1	0.25
chr2	193880001	194160000	B.1.1.1.1.2.2.2.2.2.1	0.433070866141732	.	193880001	194160000	#DADAFF	1	0.5
chr2	194160001	194440000	B.2.2.1.1.1.2.2	0.0383858267716535	.	194160001	194440000	#0000FF	1	0.125
chr2	194440001	194640000	B.1.2.2.2.1.2.2.1.1	0.216535433070866	.	194440001	194640000	#9191FF	1	0.375
chr2	194640001	194760000	B.1.2.2.2.2.2.2.2.1	0.188976377952756	.	194640001	194760000	#9191FF	1	0.375
chr2	194760001	195040000	B.1.2.2.1.2.1.1.2.1	0.248031496062992	.	194760001	195040000	#9191FF	1	0.375
chr2	195040001	195240000	B.1.2.2.1.1.1.2.2.2	0.25492125984252	.	195040001	195240000	#9191FF	1	0.375
chr2	195240001	195400000	B.1.2.2.2.2.1.2.1	0.204724409448819	.	195240001	195400000	#9191FF	1	0.375
chr2	195400001	195600000	B.1.1.1.1.2.1.1.2.1	0.449803149606299	.	195400001	195600000	#DADAFF	1	0.5
chr2	195600001	195840000	B.2.1.1.1.2.2.2.1.1.2.2	0.155511811023622	.	195600001	195840000	#4848FF	1	0.25
chr2	195840001	195920000	B.1.1.1.2.1.2.2.2.2.2	0.416338582677165	.	195840001	195920000	#DADAFF	1	0.5
chr2	195920001	196200000	B.1.2.2.1.2.2.2.1.1	0.237204724409449	.	195920001	196200000	#9191FF	1	0.375
chr2	196200001	196920000	B.2.1.1.2.2.1.1.2	0.139763779527559	.	196200001	196920000	#4848FF	1	0.25
chr2	196920001	197120000	A.2.2.2.2.1.2.2.2.2	0.494094488188976	.	196920001	197120000	#FFDADA	1	0.625
chr2	197120001	197400000	A.2.2.2.1.1.2.2.2.2.1	0.53248031496063	.	197120001	197400000	#FFDADA	1	0.625
chr2	197400001	197720000	A.2.2.2.1.2.1.2.2.2.1	0.523622047244094	.	197400001	197720000	#FFDADA	1	0.625
chr2	197720001	198320000	A.1.2.1.1.1.2.2	0.934055118110236	.	197720001	198320000	#FF4848	1	0.875
chr2	198320001	198440000	A.2.1.2.2.2.1.1.1.1	0.653543307086614	.	198320001	198440000	#FF9191	1	0.75
chr2	198440001	198520000	A.2.1.2.2.2.2.2.2.1.2	0.640748031496063	.	198440001	198520000	#FF9191	1	0.75
chr2	198520001	198720000	A.2.1.2.2.2.2.2.2.2	0.639763779527559	.	198520001	198720000	#FF9191	1	0.75
chr2	198720001	198960000	B.1.1.1.2.1.2.1.1.2.1	0.425196850393701	.	198720001	198960000	#DADAFF	1	0.5
chr2	198960001	199160000	B.1.1.2.1.2.2.1.2.2	0.362204724409449	.	198960001	199160000	#DADAFF	1	0.5
chr2	199160001	199240000	B.1.2.2.1.2.2.2.2.1.1.2	0.234251968503937	.	199160001	199240000	#9191FF	1	0.375
chr2	199240001	199440000	B.1.2.2.2.2.2.2.1.1.1.1	0.19488188976378	.	199240001	199440000	#9191FF	1	0.375
chr2	199440001	199800000	B.2.1.1.2.2.1.2.2	0.133858267716535	.	199440001	199800000	#4848FF	1	0.25
chr2	199800001	200000000	B.2.1.1.1.1.1.2.2.2.2	0.172244094488189	.	199800001	200000000	#4848FF	1	0.25
chr2	200000001	200480000	B.1.2.2.2.1.2.2.2.1.2.2	0.211614173228346	.	200000001	200480000	#9191FF	1	0.375
chr2	200480001	200800000	A.2.2.2.2.1.2.2.2.1	0.49507874015748	.	200480001	200800000	#FFDADA	1	0.625
chr2	200800001	200880000	A.2.1.2.2.2.1.1.1.2	0.65255905511811	.	200800001	200880000	#FF9191	1	0.75
chr2	200880001	201160000	A.2.2.2.2.1.1.1.1	0.508858267716535	.	200880001	201160000	#FFDADA	1	0.625
chr2	201160001	201320000	A.2.1.2.2.2.2.1.1.1.2	0.645669291338583	.	201160001	201320000	#FF9191	1	0.75
chr2	201320001	201520000	A.2.1.2.1.1.2.2.1.2.2	0.68503937007874	.	201320001	201520000	#FF9191	1	0.75
chr2	201520001	201800000	A.1.2.1.1.1.1.2.1.2.1	0.938976377952756	.	201520001	201800000	#FF4848	1	0.875
chr2	201800001	201920000	A.1.2.1.2.2.1.1.1.1	0.91240157480315	.	201800001	201920000	#FF4848	1	0.875
chr2	201920001	202120000	A.1.2.1.1.1.2.1	0.93503937007874	.	201920001	202120000	#FF4848	1	0.875
chr2	202120001	202360000	A.2.1.2.1.1.2.2.1.1	0.687992125984252	.	202120001	202360000	#FF9191	1	0.75
chr2	202360001	202520000	A.1.2.1.1.1.1.2.2.1	0.937007874015748	.	202360001	202520000	#FF4848	1	0.875
chr2	202520001	202720000	A.1.2.1.1.2.2.2.1.1.1	0.926181102362205	.	202520001	202720000	#FF4848	1	0.875
chr2	202720001	202840000	A.2.1.2.2.1.1.1.1	0.666338582677165	.	202720001	202840000	#FF9191	1	0.75
chr2	202840001	202960000	A.1.2.1.1.1.1.2.2.2	0.936023622047244	.	202840001	202960000	#FF4848	1	0.875
chr2	202960001	203160000	A.1.2.1.1.2.2.2.2.1	0.923228346456693	.	202960001	203160000	#FF4848	1	0.875
chr2	203160001	203240000	A.1.2.1.2.2.2.1.1.1.2	0.90255905511811	.	203160001	203240000	#FF4848	1	0.875
chr2	203240001	203360000	A.1.2.1.2.1.2.2.1.1	0.915354330708661	.	203240001	203360000	#FF4848	1	0.875
chr2	203360001	203520000	A.1.2.1.2.2.1.2.1.2	0.906496062992126	.	203360001	203520000	#FF4848	1	0.875
chr2	203520001	203800000	A.1.2.1.2.1.1.1.1	0.920275590551181	.	203520001	203800000	#FF4848	1	0.875
chr2	203800001	203960000	A.1.1.2.2.1.2.2.1	0.958661417322835	.	203800001	203960000	#FF0000	1	1
chr2	203960001	204120000	A.2.1.2.2.2.2.1.1.1.1.1	0.647637795275591	.	203960001	204120000	#FF9191	1	0.75
chr2	204120001	204320000	A.1.2.1.1.2.1.1.1	0.933070866141732	.	204120001	204320000	#FF4848	1	0.875
chr2	204320001	204520000	A.1.2.1.2.2.1.1.1.2	0.911417322834646	.	204320001	204520000	#FF4848	1	0.875
chr2	204520001	204800000	A.1.2.1.2.1.2.1	0.916338582677165	.	204520001	204800000	#FF4848	1	0.875
chr2	204800001	205160000	A.2.1.1.1.2.2.1.2.1.2	0.756889763779528	.	204800001	205160000	#FF9191	1	0.75
chr2	205160001	205320000	B.1.1.1.2.1.2.2.2.1	0.418307086614173	.	205160001	205320000	#DADAFF	1	0.5
chr2	205320001	205520000	B.1.1.1.1.2.2.2.2.1.1	0.43503937007874	.	205320001	205520000	#DADAFF	1	0.5
chr2	205520001	205680000	B.1.1.1.1.2.2.2.2.2.2	0.432086614173228	.	205520001	205680000	#DADAFF	1	0.5
chr2	205680001	205960000	B.1.2.2.1.2.2.2.1.2	0.236220472440945	.	205680001	205960000	#9191FF	1	0.375
chr2	205960001	206040000	B.2.1.1.1.2.2.2.1.1.2.1	0.156496062992126	.	205960001	206040000	#4848FF	1	0.25
chr2	206040001	206320000	B.2.1.1.2.1.1.1.2.1	0.149606299212598	.	206040001	206320000	#4848FF	1	0.25
chr2	206320001	206520000	B.1.2.2.2.2.2.1.1.1.2.2	0.200787401574803	.	206320001	206520000	#9191FF	1	0.375
chr2	206520001	206880000	B.1.2.2.1.2.2.1.1.2	0.241141732283465	.	206520001	206880000	#9191FF	1	0.375
chr2	206880001	207000000	A.2.2.2.1.1.1.1.2	0.544291338582677	.	206880001	207000000	#FFDADA	1	0.625
chr2	207000001	207160000	B.1.1.1.1.1.1.1.1.2.2.2.2	0.474409448818898	.	207000001	207160000	#DADAFF	1	0.5
chr2	207160001	207400000	B.1.2.2.1.2.1.1.2.2.2.2	0.24507874015748	.	207160001	207400000	#9191FF	1	0.375
chr2	207400001	207720000	B.2.1.1.2.2.1.2.1.1.1.2	0.137795275590551	.	207400001	207720000	#4848FF	1	0.25
chr2	207720001	207920000	B.1.2.2.1.1.2.2.2.1	0.250984251968504	.	207720001	207920000	#9191FF	1	0.375
chr2	207920001	208080000	B.1.1.1.1.2.1.2.2.2.1	0.441929133858268	.	207920001	208080000	#DADAFF	1	0.5
chr2	208080001	208360000	B.1.2.2.1.2.1.2.2	0.243110236220472	.	208080001	208360000	#9191FF	1	0.375
chr2	208360001	208520000	A.2.2.2.1.1.2.2.1.2.2	0.536417322834646	.	208360001	208520000	#FFDADA	1	0.625
chr2	208520001	208720000	A.2.2.2.1.1.1.2.2	0.541338582677165	.	208520001	208720000	#FFDADA	1	0.625
chr2	208720001	208800000	A.2.1.2.2.2.2.1.2	0.643700787401575	.	208720001	208800000	#FF9191	1	0.75
chr2	208800001	208960000	A.2.2.2.1.1.2.2.2.2.2	0.531496062992126	.	208800001	208960000	#FFDADA	1	0.625
chr2	208960001	209160000	B.1.2.2.1.2.2.2.2.1.2	0.233267716535433	.	208960001	209160000	#9191FF	1	0.375
chr2	209160001	209520000	B.2.2.1.1.1.1.2.2	0.0423228346456693	.	209160001	209520000	#0000FF	1	0.125
chr2	209520001	209680000	B.1.2.2.2.2.2.2.1.1.2	0.192913385826772	.	209520001	209680000	#9191FF	1	0.375
chr2	209680001	209880000	B.1.2.2.1.1.2.1.2	0.252952755905512	.	209680001	209880000	#9191FF	1	0.375
chr2	209880001	210200000	B.2.2.1.1.1.2.1.1.2	0.0403543307086614	.	209880001	210200000	#0000FF	1	0.125
chr2	210200001	210440000	B.1.2.2.2.1.2.1.2.1	0.218503937007874	.	210200001	210440000	#9191FF	1	0.375
chr2	210440001	210600000	B.1.2.2.1.2.1.2.1	0.244094488188976	.	210440001	210600000	#9191FF	1	0.375
chr2	210600001	210720000	B.1.2.2.2.1.1.1.1.2	0.227362204724409	.	210600001	210720000	#9191FF	1	0.375
chr2	210720001	210880000	B.1.1.1.2.1.2.1.1.2.2	0.424212598425197	.	210720001	210880000	#DADAFF	1	0.5
chr2	210880001	211080000	B.1.2.2.2.1.2.2.2.1.1	0.213582677165354	.	210880001	211080000	#9191FF	1	0.375
chr2	211080001	211320000	B.1.2.2.2.1.1.2.1	0.22244094488189	.	211080001	211320000	#9191FF	1	0.375
chr2	211320001	211640000	B.1.2.2.1.2.1.1.2.2.1	0.247047244094488	.	211320001	211640000	#9191FF	1	0.375
chr2	211640001	211800000	B.1.1.1.1.2.1.1.2.2.2	0.447834645669291	.	211640001	211800000	#DADAFF	1	0.5
chr2	211800001	212200000	B.1.2.2.1.2.2.2.2.2.2.2	0.229330708661417	.	211800001	212200000	#9191FF	1	0.375
chr2	212200001	212360000	B.1.1.1.2.1.2.2.2.2.1	0.417322834645669	.	212200001	212360000	#DADAFF	1	0.5
chr2	212360001	212560000	B.1.2.2.1.1.1.1.2	0.259842519685039	.	212360001	212560000	#9191FF	1	0.375
chr2	212560001	212800000	B.1.2.2.1.2.2.2.2.2.2.1.2	0.230314960629921	.	212560001	212800000	#9191FF	1	0.375
chr2	212800001	212880000	B.1.1.1.2.1.2.2.1.1	0.421259842519685	.	212800001	212880000	#DADAFF	1	0.5
chr2	212880001	213040000	B.1.2.1.1.1.1.1.1.2.1.2	0.332677165354331	.	212880001	213040000	#9191FF	1	0.375
chr2	213040001	213160000	B.1.1.1.2.1.2.2.1.2.1	0.420275590551181	.	213040001	213160000	#DADAFF	1	0.5
chr2	213160001	213440000	B.1.2.1.1.1.1.1.1.1.1	0.335629921259843	.	213160001	213440000	#9191FF	1	0.375
chr2	213440001	213840000	B.1.2.2.2.1.2.2.2.2.1.1	0.210629921259843	.	213440001	213840000	#9191FF	1	0.375
chr2	213840001	213960000	B.1.1.2.2.1.2.1.1	0.348425196850394	.	213840001	213960000	#DADAFF	1	0.5
chr2	213960001	214400000	B.2.1.1.1.2.2.2.1.1.1.2	0.15748031496063	.	213960001	214400000	#4848FF	1	0.25
chr2	214400001	214840000	B.2.1.1.1.2.1.1.2	0.164370078740157	.	214400001	214840000	#4848FF	1	0.25
chr2	214840001	214960000	B.1.2.2.2.2.2.2.1.1.1.2	0.193897637795276	.	214840001	214960000	#9191FF	1	0.375
chr2	214960001	215160000	B.1.2.2.2.2.2.1.2.1.2	0.197834645669291	.	214960001	215160000	#9191FF	1	0.375
chr2	215160001	215280000	B.2.1.1.1.1.1.1.2.2.2.1.1.1	0.179133858267717	.	215160001	215280000	#4848FF	1	0.25
chr2	215280001	215600000	B.1.1.1.2.1.2.1.2.2	0.422244094488189	.	215280001	215600000	#DADAFF	1	0.5
chr2	215600001	215720000	B.1.1.1.1.2.2.2.2.1.2	0.434055118110236	.	215600001	215720000	#DADAFF	1	0.5
chr2	215720001	215840000	B.1.1.2.2.1.2.1.2	0.34744094488189	.	215720001	215840000	#DADAFF	1	0.5
chr2	215840001	215920000	B.1.1.1.2.1.2.1.2.1	0.423228346456693	.	215840001	215920000	#DADAFF	1	0.5
chr2	215920001	216040000	B.1.1.1.2.1.2.1.1.1	0.426181102362205	.	215920001	216040000	#DADAFF	1	0.5
chr2	216040001	216160000	B.1.1.2.2.1.2.2.1	0.346456692913386	.	216040001	216160000	#DADAFF	1	0.5
chr2	216160001	216440000	B.1.1.1.1.1.1.2.2.1.1	0.466535433070866	.	216160001	216440000	#DADAFF	1	0.5
chr2	216440001	216920000	A.2.2.2.1.1.2.2.2.1.1	0.535433070866142	.	216440001	216920000	#FFDADA	1	0.625
chr2	216920001	217320000	A.1.1.2.2.1.1.2.1	0.96259842519685	.	216920001	217320000	#FF0000	1	1
chr2	217320001	217520000	A.1.2.1.2.1.2.2.1.2	0.914370078740158	.	217320001	217520000	#FF4848	1	0.875
chr2	217520001	217800000	A.2.1.2.1.1.1.2.1.2	0.696850393700787	.	217520001	217800000	#FF9191	1	0.75
chr2	217800001	217920000	A.2.2.1.1.2.1.2.1.1	0.603346456692913	.	217800001	217920000	#FFDADA	1	0.625
chr2	217920001	218040000	A.2.1.2.1.1.1.2.1.1.2	0.697834645669291	.	217920001	218040000	#FF9191	1	0.75
chr2	218040001	218240000	A.2.1.2.1.2.2.1.1.2.1	0.675196850393701	.	218040001	218240000	#FF9191	1	0.75
chr2	218240001	218640000	A.2.1.2.1.2.2.2.1.1.1	0.672244094488189	.	218240001	218640000	#FF9191	1	0.75
chr2	218640001	218920000	A.2.1.2.1.1.2.1.2.1	0.690944881889764	.	218640001	218920000	#FF9191	1	0.75
chr2	218920001	219040000	A.2.1.2.2.1.2.1.1.1	0.66240157480315	.	218920001	219040000	#FF9191	1	0.75
chr2	219040001	219480000	A.1.1.1.2.1.1.2.2.2	0.990157480314961	.	219040001	219480000	#FF0000	1	1
chr2	219480001	219760000	A.1.2.1.2.2.1.2.1.1.1	0.908464566929134	.	219480001	219760000	#FF4848	1	0.875
chr2	219760001	220040000	A.1.2.1.2.2.1.2.1.1.2	0.90748031496063	.	219760001	220040000	#FF4848	1	0.875
chr2	220040001	220200000	A.1.2.1.2.2.1.1.2.2	0.909448818897638	.	220040001	220200000	#FF4848	1	0.875
chr2	220200001	220360000	A.1.2.1.1.2.1.2.2.1	0.93011811023622	.	220200001	220360000	#FF4848	1	0.875
chr2	220360001	220520000	A.2.2.2.1.1.1.1.1	0.545275590551181	.	220360001	220520000	#FFDADA	1	0.625
chr2	220520001	220720000	A.1.2.1.2.2.2.2.2.2.1.1	0.896653543307087	.	220520001	220720000	#FF4848	1	0.875
chr2	220720001	221160000	A.1.2.1.2.2.2.1.2	0.900590551181102	.	220720001	221160000	#FF4848	1	0.875
chr2	221160001	221320000	A.2.1.2.1.1.2.1.1	0.691929133858268	.	221160001	221320000	#FF9191	1	0.75
chr2	221320001	221440000	A.2.1.2.2.2.2.1.1.1.1.2	0.646653543307087	.	221320001	221440000	#FF9191	1	0.75
chr2	221440001	221640000	B.1.1.1.1.2.2.2.1.1	0.437992125984252	.	221440001	221640000	#DADAFF	1	0.5
chr2	221640001	221840000	A.2.1.2.1.1.1.2.2.1.1.2	0.69488188976378	.	221640001	221840000	#FF9191	1	0.75
chr2	221840001	222160000	A.2.1.2.1.1.1.1.1	0.704724409448819	.	221840001	222160000	#FF9191	1	0.75
chr2	222160001	222520000	A.2.1.2.1.1.1.1.2.2.2	0.699803149606299	.	222160001	222520000	#FF9191	1	0.75
chr2	222520001	222880000	A.2.1.2.1.2.2.2.1.1.2.1.2	0.670275590551181	.	222520001	222880000	#FF9191	1	0.75
chr2	222880001	223160000	A.1.2.1.1.2.2.2.1.2	0.924212598425197	.	222880001	223160000	#FF4848	1	0.875
chr2	223160001	223280000	A.2.2.2.1.1.1.2.1.1	0.543307086614173	.	223160001	223280000	#FFDADA	1	0.625
chr2	223280001	223440000	A.1.2.1.2.2.2.2.2.2.1.2	0.895669291338583	.	223280001	223440000	#FF4848	1	0.875
chr2	223440001	223800000	A.1.2.1.1.1.1.1.2.1	0.942913385826772	.	223440001	223800000	#FF4848	1	0.875
chr2	223800001	223960000	A.1.2.1.2.2.2.2.2.2.2.2	0.893700787401575	.	223800001	223960000	#FF4848	1	0.875
chr2	223960001	224120000	A.1.2.1.1.1.1.1.2.2.2	0.940944881889764	.	223960001	224120000	#FF4848	1	0.875
chr2	224120001	224440000	A.1.2.1.2.1.2.2.2	0.913385826771654	.	224120001	224440000	#FF4848	1	0.875
chr2	224440001	224840000	A.1.2.1.1.1.1.1.2.2.1	0.941929133858268	.	224440001	224840000	#FF4848	1	0.875
chr2	224840001	225160000	A.1.2.1.1.1.1.2.1.2.2	0.937992125984252	.	224840001	225160000	#FF4848	1	0.875
chr2	225160001	225360000	A.2.2.2.1.1.2.1.1	0.540354330708661	.	225160001	225360000	#FFDADA	1	0.625
chr2	225360001	225480000	A.2.2.2.1.2.1.2.2.2.2.2	0.521653543307087	.	225360001	225480000	#FFDADA	1	0.625
chr2	225480001	225640000	A.1.2.1.2.2.2.2.1.1	0.899606299212598	.	225480001	225640000	#FF4848	1	0.875
chr2	225640001	225880000	A.2.2.2.1.2.2.2.2.1.2	0.510826771653543	.	225640001	225880000	#FFDADA	1	0.625
chr2	225880001	226320000	B.2.1.1.1.2.1.1.1	0.165354330708661	.	225880001	226320000	#4848FF	1	0.25
chr2	226320001	226480000	B.1.2.2.2.2.2.2.2.2.1.2.1	0.187007874015748	.	226320001	226480000	#9191FF	1	0.375
chr2	226480001	226680000	B.1.2.2.2.2.2.2.2.2.1.2.2	0.186023622047244	.	226480001	226680000	#9191FF	1	0.375
chr2	226680001	226800000	A.2.2.1.1.1.2.2.1.1.2	0.615157480314961	.	226680001	226800000	#FFDADA	1	0.625
chr2	226800001	226960000	B.1.2.2.2.2.2.1.2.1.1	0.198818897637795	.	226800001	226960000	#9191FF	1	0.375
chr2	226960001	227200000	B.2.1.1.1.1.2.1.2.1.1	0.169291338582677	.	226960001	227200000	#4848FF	1	0.25
chr2	227200001	227280000	B.1.2.2.1.2.2.2.2.2.1	0.232283464566929	.	227200001	227280000	#9191FF	1	0.375
chr2	227280001	227640000	B.1.2.2.2.2.2.1.2.2.1	0.196850393700787	.	227280001	227640000	#9191FF	1	0.375
chr2	227640001	227840000	B.1.2.2.1.2.2.2.2.2.2.1.1	0.231299212598425	.	227640001	227840000	#9191FF	1	0.375
chr2	227840001	227920000	A.2.2.2.2.2.2.2.1.2	0.481299212598425	.	227840001	227920000	#FFDADA	1	0.625
chr2	227920001	228160000	B.1.2.2.2.1.1.1.2.1.1	0.226377952755905	.	227920001	228160000	#9191FF	1	0.375
chr2	228160001	228480000	A.2.2.2.1.2.1.1.2.1.1	0.528543307086614	.	228160001	228480000	#FFDADA	1	0.625
chr2	228480001	228720000	B.1.1.1.1.1.1.2.1.2.1	0.468503937007874	.	228480001	228720000	#DADAFF	1	0.5
chr2	228720001	228960000	B.1.2.2.1.2.2.2.2.1.1.1	0.235236220472441	.	228720001	228960000	#9191FF	1	0.375
chr2	228960001	229160000	B.1.2.2.2.2.2.2.2.2.1.1	0.187992125984252	.	228960001	229160000	#9191FF	1	0.375
chr2	229160001	229360000	B.1.2.2.2.2.2.1.2.2.2	0.195866141732283	.	229160001	229360000	#9191FF	1	0.375
chr2	229360001	229560000	B.1.2.2.1.1.2.2.1	0.251968503937008	.	229360001	229560000	#9191FF	1	0.375
chr2	229560001	229880000	B.2.1.1.1.2.2.1.1.2	0.160433070866142	.	229560001	229880000	#4848FF	1	0.25
chr2	229880001	230240000	B.2.1.1.1.1.1.1.2.2.2.2	0.176181102362205	.	229880001	230240000	#4848FF	1	0.25
chr2	230240001	230360000	B.1.1.1.1.1.2.2.2.1	0.452755905511811	.	230240001	230360000	#DADAFF	1	0.5
chr2	230360001	230440000	A.2.2.2.1.2.2.2.1.2	0.512795275590551	.	230360001	230440000	#FFDADA	1	0.625
chr2	230440001	230640000	B.1.1.1.1.1.2.2.1.1.1.2	0.455708661417323	.	230440001	230640000	#DADAFF	1	0.5
chr2	230640001	230840000	A.2.2.2.1.1.1.2.1.2	0.542322834645669	.	230640001	230840000	#FFDADA	1	0.625
chr2	230840001	230960000	A.2.2.2.2.1.2.2.1.2	0.496062992125984	.	230840001	230960000	#FFDADA	1	0.625
chr2	230960001	231120000	A.2.2.1.1.2.2.2.2.2.1	0.591535433070866	.	230960001	231120000	#FFDADA	1	0.625
chr2	231120001	231240000	B.1.2.2.2.1.1.1.2.1.2	0.225393700787402	.	231120001	231240000	#9191FF	1	0.375
chr2	231240001	231400000	B.1.2.2.2.1.1.1.1.1	0.228346456692913	.	231240001	231400000	#9191FF	1	0.375
chr2	231400001	231720000	A.2.2.2.1.1.2.1.2	0.539370078740158	.	231400001	231720000	#FFDADA	1	0.625
chr2	231720001	231960000	A.2.2.2.2.1.2.1.2	0.498031496062992	.	231720001	231960000	#FFDADA	1	0.625
chr2	231960001	232040000	A.2.1.1.2.1.1.2.1.1.1	0.743110236220472	.	231960001	232040000	#FF9191	1	0.75
[truncated: 9,816 more rows]
