# Supplementary material for: Systematic inference and comparison of multi-scale chromatin sub-compartments connects spatial organization to cell phenotypes
Source: Nat Commun. 2021 May 10;12:2439. doi: 10.1038/s41467-021-22666-3 (PMC8110550; doi:10.1038/s41467-021-22666-3)
Supplement: Supplementary file 5 — Supplementary Dataset 2 [file 41467_2021_22666_MOESM5_ESM.zip › Supplementary_Data_1_domain_hierarchies_127HiCmaps/GM12878_50in100_binsize=40kb.bed]

#fields: chr, pos_start, pos_end, the full compartment label describing the position in the hierachy, normalized compartment domain rank, ., pos_start, pos_end, color based on eight compartment model (A.1.1 - B.2.2), 1, eight compartment score (A.1.1 to B.2.2: 8 to 1 devided by 8)
chr1	520001	680000	A.2.2.2.1.2.2.2.2.1.2	0.491039426523298	.	520001	680000	#FFDADA	1	0.625
chr1	680001	880000	A.1.2.1.2.1.2.2.2.2	0.753882915173238	.	680001	880000	#FF4848	1	0.875
chr1	880001	1160000	A.1.1.1.2.2.2.1.2.2.1.1	0.931899641577061	.	880001	1160000	#FF0000	1	1
chr1	1160001	1840000	A.1.1.1.1.1.2.1.1.2	0.995221027479092	.	1160001	1840000	#FF0000	1	1
chr1	1840001	2120000	B.1.1.1.1.2.1.2.1	0.451612903225806	.	1840001	2120000	#DADAFF	1	0.5
chr1	2120001	2240000	A.2.1.1.2.1.1.1.1.2	0.639187574671446	.	2120001	2240000	#FF9191	1	0.75
chr1	2240001	2560000	A.2.1.1.2.1.2.1.1.2	0.628434886499403	.	2240001	2560000	#FF9191	1	0.75
chr1	2560001	2640000	B.2.2.1.1.1.1.1.2	0.154121863799283	.	2560001	2640000	#0000FF	1	0.125
chr1	2680001	3320000	B.2.2.1.1.1.1.1.2	0.154121863799283	.	2680001	3320000	#0000FF	1	0.125
chr1	3320001	3520000	B.1.1.2.2.1.2.2	0.403823178016726	.	3320001	3520000	#DADAFF	1	0.5
chr1	3520001	3840000	A.1.2.2.2.1.1.2.1	0.704898446833931	.	3520001	3840000	#FF4848	1	0.875
chr1	3840001	3880000	B.2.2.2.1.2.1.2.2	0.02389486260454	.	3840001	3880000	#0000FF	1	0.125
chr1	3960001	4960000	B.2.2.2.1.2.1.2.2	0.02389486260454	.	3960001	4960000	#0000FF	1	0.125
chr1	4960001	5160000	B.2.2.1.2.2.2.2.1	0.0597371565113501	.	4960001	5160000	#0000FF	1	0.125
chr1	5160001	5480000	B.2.2.2.1.2.1.2.1	0.025089605734767	.	5160001	5480000	#0000FF	1	0.125
chr1	5480001	6000000	B.2.2.1.2.2.1.2.1.1	0.0728793309438471	.	5480001	6000000	#0000FF	1	0.125
chr1	6000001	6240000	A.2.2.1.1.1.2.1	0.559139784946237	.	6000001	6240000	#FFDADA	1	0.625
chr1	6240001	6600000	A.1.2.1.1.1.2.1.2.1	0.80884109916368	.	6240001	6600000	#FF4848	1	0.875
chr1	6600001	6720000	A.1.2.1.1.1.1.2.2.1.2	0.817204301075269	.	6600001	6720000	#FF4848	1	0.875
chr1	6720001	6960000	A.1.2.2.1.2.2.1.2	0.712066905615293	.	6720001	6960000	#FF4848	1	0.875
chr1	6960001	7440000	B.2.1.2.2.1.2.1.2	0.182795698924731	.	6960001	7440000	#4848FF	1	0.25
chr1	7440001	7760000	B.2.1.1.1.2.2.1.1.1	0.291517323775388	.	7440001	7760000	#4848FF	1	0.25
chr1	7760001	8000000	B.1.1.1.1.2.1.2.2	0.450418160095579	.	7760001	8000000	#DADAFF	1	0.5
chr1	8000001	8240000	A.1.2.1.2.1.1.1.2.2.2.1	0.768219832735962	.	8000001	8240000	#FF4848	1	0.875
chr1	8240001	8440000	A.2.1.1.2.1.1.1.1.1	0.640382317801673	.	8240001	8440000	#FF9191	1	0.75
chr1	8440001	8960000	A.1.1.1.1.2.1.2.1.1.2	0.984468339307049	.	8440001	8960000	#FF0000	1	1
chr1	8960001	9080000	A.1.2.2.2.1.2.1.2	0.698924731182796	.	8960001	9080000	#FF4848	1	0.875
chr1	9080001	9320000	A.1.1.1.2.1.1.2.1.2.1	0.961768219832736	.	9080001	9320000	#FF0000	1	1
chr1	9320001	9600000	A.1.2.2.1.2.1.1.2	0.722819593787336	.	9320001	9600000	#FF4848	1	0.875
chr1	9600001	9800000	A.1.1.1.2.2.2.2.2.2	0.919952210274791	.	9600001	9800000	#FF0000	1	1
chr1	9800001	9880000	A.1.2.1.2.1.2.2.2.1.2	0.755077658303465	.	9800001	9880000	#FF4848	1	0.875
chr1	9880001	10440000	A.1.1.2.1.2.2.1.2.2	0.878136200716846	.	9880001	10440000	#FF0000	1	1
chr1	10440001	10600000	A.1.2.1.1.1.1.2.2.1.1.1.2	0.819593787335723	.	10440001	10600000	#FF4848	1	0.875
chr1	10600001	10800000	A.2.1.2.1.2.1.1.2.2	0.594982078853047	.	10600001	10800000	#FF9191	1	0.75
chr1	10800001	11000000	A.2.2.2.1.1.2.1.2	0.507765830346475	.	10800001	11000000	#FFDADA	1	0.625
chr1	11000001	11160000	A.1.2.1.1.1.1.2.1.1.2	0.823178016726404	.	11000001	11160000	#FF4848	1	0.875
chr1	11160001	11360000	A.1.2.2.2.1.1.1.2.1	0.707287933094385	.	11160001	11360000	#FF4848	1	0.875
chr1	11360001	11680000	B.1.1.2.1.2.2.1.2.2	0.414575866188769	.	11360001	11680000	#DADAFF	1	0.5
chr1	11680001	12000000	A.1.2.1.1.1.1.1.2.1	0.826762246117085	.	11680001	12000000	#FF4848	1	0.875
chr1	12000001	12280000	A.1.1.1.2.1.1.1.1.1	0.970131421744325	.	12000001	12280000	#FF0000	1	1
chr1	12280001	12520000	A.2.1.1.2.1.2.1.1.1.1	0.630824372759857	.	12280001	12520000	#FF9191	1	0.75
chr1	12520001	12760000	B.1.2.1.2.1.1.1.1	0.377538829151732	.	12520001	12760000	#9191FF	1	0.375
chr1	12760001	13000000	B.2.2.1.1.1.1.2.2.1	0.150537634408602	.	12760001	13000000	#0000FF	1	0.125
chr1	13000001	13080000	B.2.1.1.1.2.2.1.2.1	0.289127837514934	.	13000001	13080000	#4848FF	1	0.25
chr1	13120001	13240000	B.2.1.1.1.2.2.1.2.1	0.289127837514934	.	13120001	13240000	#4848FF	1	0.25
chr1	13320001	13400000	B.2.1.1.1.2.2.1.2.1	0.289127837514934	.	13320001	13400000	#4848FF	1	0.25
chr1	13680001	13760000	B.2.1.1.1.2.2.1.2.1	0.289127837514934	.	13680001	13760000	#4848FF	1	0.25
chr1	13760001	14000000	B.2.1.2.2.1.1.1.2.2.2	0.189964157706093	.	13760001	14000000	#4848FF	1	0.25
chr1	14000001	14120000	A.1.2.1.2.2.1.2.2.2.1	0.745519713261649	.	14000001	14120000	#FF4848	1	0.875
chr1	14120001	14280000	B.1.2.1.2.2.2.2.2	0.357228195937873	.	14120001	14280000	#9191FF	1	0.375
chr1	14280001	14800000	B.2.2.2.1.1.1.2.2.1	0.044205495818399	.	14280001	14800000	#0000FF	1	0.125
chr1	14800001	14960000	B.1.2.2.1.2.2.1	0.339307048984468	.	14800001	14960000	#9191FF	1	0.375
chr1	14960001	15440000	B.2.1.1.1.2.2.1.1.2	0.290322580645161	.	14960001	15440000	#4848FF	1	0.25
chr1	15440001	15840000	A.2.1.1.1.1.2.1.2	0.664277180406213	.	15440001	15840000	#FF9191	1	0.75
chr1	15840001	16160000	A.1.1.1.2.2.2.1.1.1.1	0.936678614097969	.	15840001	16160000	#FF0000	1	1
chr1	16160001	16320000	A.1.1.1.2.2.2.1.2.2.1.2	0.930704898446834	.	16160001	16320000	#FF0000	1	1
chr1	16320001	16520000	A.1.2.2.2.1.2.2.1.1.2.2	0.695340501792115	.	16320001	16520000	#FF4848	1	0.875
chr1	16520001	16840000	A.1.1.2.1.2.2.2.1.2.1.1.2	0.874551971326165	.	16520001	16840000	#FF0000	1	1
chr1	16840001	17040000	A.2.2.1.1.1.2.2.1.2	0.555555555555556	.	16840001	17040000	#FFDADA	1	0.625
chr1	17040001	17240000	A.2.2.1.2.1.2.2.1	0.525686977299881	.	17040001	17240000	#FFDADA	1	0.625
chr1	17240001	17440000	A.2.1.2.1.2.1.1.1	0.597371565113501	.	17240001	17440000	#FF9191	1	0.75
chr1	17440001	17560000	A.2.2.2.1.1.1.2.1	0.511350059737157	.	17440001	17560000	#FFDADA	1	0.625
chr1	17560001	17720000	B.1.2.1.2.1.1.2.2	0.372759856630824	.	17560001	17720000	#9191FF	1	0.375
chr1	17720001	17960000	B.1.1.1.2.1.1.2	0.444444444444444	.	17720001	17960000	#DADAFF	1	0.5
chr1	17960001	18240000	B.2.2.1.1.1.1.2.1.1	0.152927120669056	.	17960001	18240000	#0000FF	1	0.125
chr1	18240001	18560000	B.2.2.1.1.1.1.1.1	0.15531660692951	.	18240001	18560000	#0000FF	1	0.125
chr1	18560001	18680000	B.1.2.2.1.2.1.2.1.2	0.341696535244922	.	18560001	18680000	#9191FF	1	0.375
chr1	18680001	18920000	B.2.1.2.2.1.2.1.1	0.183990442054958	.	18680001	18920000	#4848FF	1	0.25
chr1	18920001	19200000	B.2.1.1.1.2.2.1.2.2	0.287933094384707	.	18920001	19200000	#4848FF	1	0.25
chr1	19200001	19440000	A.2.1.2.2.2.1.1.2	0.577060931899642	.	19200001	19440000	#FF9191	1	0.75
chr1	19440001	19600000	A.1.2.1.2.1.2.2.1	0.757467144563919	.	19440001	19600000	#FF4848	1	0.875
chr1	19600001	19840000	A.2.1.1.1.1.2.1.1	0.66547192353644	.	19600001	19840000	#FF9191	1	0.75
chr1	19840001	20040000	A.2.1.2.1.2.1.1.2.1	0.596176821983274	.	19840001	20040000	#FF9191	1	0.75
chr1	20040001	20240000	A.2.2.2.1.1.1.1.1	0.513739545997611	.	20040001	20240000	#FFDADA	1	0.625
chr1	20240001	20360000	B.1.2.1.2.1.1.2.1	0.373954599761051	.	20240001	20360000	#9191FF	1	0.375
chr1	20360001	20520000	A.2.2.2.1.1.1.2.2	0.510155316606929	.	20360001	20520000	#FFDADA	1	0.625
chr1	20520001	20800000	B.1.2.2.1.2.1.2.1.1	0.342891278375149	.	20520001	20800000	#9191FF	1	0.375
chr1	20800001	20960000	B.1.1.2.1.2.2.1.1	0.416965352449223	.	20800001	20960000	#DADAFF	1	0.5
chr1	20960001	21280000	A.1.2.1.2.1.1.1.1.1.2	0.774193548387097	.	20960001	21280000	#FF4848	1	0.875
chr1	21280001	21520000	A.1.1.2.2.2.1.2.2	0.836320191158901	.	21280001	21520000	#FF0000	1	1
chr1	21520001	21720000	A.1.2.2.2.1.2.2.1.1.1	0.697729988052569	.	21520001	21720000	#FF4848	1	0.875
chr1	21720001	22000000	A.2.2.1.2.1.2.1.1	0.528076463560335	.	21720001	22000000	#FFDADA	1	0.625
chr1	22000001	22120000	A.1.2.1.1.1.1.2.2.2	0.816009557945042	.	22000001	22120000	#FF4848	1	0.875
chr1	22120001	22320000	A.2.1.1.1.1.2.2.1.1.1	0.663082437275986	.	22120001	22320000	#FF9191	1	0.75
chr1	22320001	22440000	A.1.2.1.2.1.2.1.1	0.759856630824373	.	22320001	22440000	#FF4848	1	0.875
chr1	22440001	22720000	B.1.2.1.2.1.1.1.2.2	0.375149342891278	.	22440001	22720000	#9191FF	1	0.375
chr1	22720001	22880000	A.2.2.2.1.2.2.2.2.2	0.48984468339307	.	22720001	22880000	#FFDADA	1	0.625
chr1	22880001	23000000	B.1.2.1.2.2.2.2.1.2.2	0.3584229390681	.	22880001	23000000	#9191FF	1	0.375
chr1	23000001	23320000	B.1.1.2.2.1.2.1.1	0.407407407407407	.	23000001	23320000	#DADAFF	1	0.5
chr1	23320001	23600000	A.1.2.1.2.1.1.2.1.2.2	0.763440860215054	.	23320001	23600000	#FF4848	1	0.875
chr1	23600001	23840000	A.1.2.2.1.2.1.1.1	0.724014336917563	.	23600001	23840000	#FF4848	1	0.875
chr1	23840001	24360000	A.1.1.2.1.2.1.2.1.2	0.885304659498208	.	23840001	24360000	#FF0000	1	1
chr1	24360001	24680000	A.2.2.2.1.1.2.1.1	0.508960573476703	.	24360001	24680000	#FFDADA	1	0.625
chr1	24680001	24960000	A.2.2.1.1.1.1.1.2	0.563918757467145	.	24680001	24960000	#FFDADA	1	0.625
chr1	24960001	25160000	A.1.1.2.1.2.2.2.1.2.1.2.1.2	0.872162485065711	.	24960001	25160000	#FF0000	1	1
chr1	25160001	25280000	A.2.1.1.1.1.2.2.1.2.2	0.659498207885305	.	25160001	25280000	#FF9191	1	0.75
chr1	25280001	25400000	A.1.2.1.1.1.2.2.1.1.2	0.805256869772999	.	25280001	25400000	#FF4848	1	0.875
chr1	25400001	25560000	A.2.1.1.2.1.1.2.2.1.1	0.634408602150538	.	25400001	25560000	#FF9191	1	0.75
chr1	25560001	25880000	A.1.1.2.2.2.1.1.2.1	0.839904420549582	.	25560001	25880000	#FF0000	1	1
chr1	25880001	25960000	A.2.1.1.2.1.1.2.2.1.2	0.633213859020311	.	25880001	25960000	#FF9191	1	0.75
chr1	25960001	26120000	A.2.2.1.1.1.2.2.1.1.1	0.55794504181601	.	25960001	26120000	#FFDADA	1	0.625
chr1	26120001	26280000	A.1.2.1.1.1.2.2.2.1.2	0.801672640382318	.	26120001	26280000	#FF4848	1	0.875
chr1	26280001	26560000	A.1.2.2.2.1.2.2.1.1.2.1	0.696535244922342	.	26280001	26560000	#FF4848	1	0.875
chr1	26560001	26800000	A.1.2.1.2.1.2.1.2	0.758661887694146	.	26560001	26800000	#FF4848	1	0.875
chr1	26800001	27000000	A.1.1.2.1.2.2.2.1.1	0.876941457586619	.	26800001	27000000	#FF0000	1	1
chr1	27000001	27240000	A.1.1.2.1.2.1.2.1.1	0.886499402628435	.	27000001	27240000	#FF0000	1	1
chr1	27240001	27600000	A.1.2.1.1.1.1.2.2.1.1.2	0.818399044205496	.	27240001	27600000	#FF4848	1	0.875
chr1	27600001	27720000	A.1.2.1.1.1.2.2.1.2	0.804062126642772	.	27600001	27720000	#FF4848	1	0.875
chr1	27720001	28160000	A.1.1.1.2.1.1.1.2.1.1	0.967741935483871	.	27720001	28160000	#FF0000	1	1
chr1	28160001	28560000	A.1.1.1.1.2.1.2.2.1.1	0.979689366786141	.	28160001	28560000	#FF0000	1	1
chr1	28560001	28840000	A.1.1.1.2.2.2.2.2.1.2.2.2	0.921146953405018	.	28560001	28840000	#FF0000	1	1
chr1	28840001	29080000	A.1.1.2.1.2.1.2.2.2	0.881720430107527	.	28840001	29080000	#FF0000	1	1
chr1	29080001	29320000	A.1.2.2.2.1.1.1.2.2	0.706093189964158	.	29080001	29320000	#FF4848	1	0.875
chr1	29320001	29560000	A.1.2.2.2.1.2.2.1.2	0.694145758661888	.	29320001	29560000	#FF4848	1	0.875
chr1	29560001	29880000	B.2.1.2.2.1.1.1.2.1	0.192353643966547	.	29560001	29880000	#4848FF	1	0.25
chr1	30000001	30080000	B.2.1.2.2.1.1.1.2.1	0.192353643966547	.	30000001	30080000	#4848FF	1	0.25
chr1	30080001	30240000	B.2.1.1.1.1.1.2.1.2	0.308243727598566	.	30080001	30240000	#4848FF	1	0.25
chr1	30240001	30400000	B.2.1.2.2.1.1.1.2.2.1	0.19115890083632	.	30240001	30400000	#4848FF	1	0.25
chr1	30400001	31160000	B.2.2.1.2.2.1.2.2.1	0.0704898446833931	.	30400001	31160000	#0000FF	1	0.125
chr1	31160001	31400000	A.1.2.2.2.1.1.2.2.1.2	0.702508960573477	.	31160001	31400000	#FF4848	1	0.875
chr1	31400001	31560000	A.1.2.1.1.1.1.2.1.1.1	0.824372759856631	.	31400001	31560000	#FF4848	1	0.875
chr1	31560001	31720000	A.2.2.1.2.1.2.1.2	0.526881720430108	.	31560001	31720000	#FFDADA	1	0.625
chr1	31720001	32040000	A.1.2.2.1.2.1.2.2.2.1	0.718040621266428	.	31720001	32040000	#FF4848	1	0.875
chr1	32040001	32320000	A.1.2.1.1.1.2.2.2.2.2	0.799283154121864	.	32040001	32320000	#FF4848	1	0.875
chr1	32320001	32880000	A.1.1.1.1.1.2.1.2	0.994026284348865	.	32320001	32880000	#FF0000	1	1
chr1	32880001	33040000	A.1.2.2.1.2.2.2.2	0.709677419354839	.	32880001	33040000	#FF4848	1	0.875
chr1	33040001	33320000	A.1.1.1.2.2.2.2.2.1.2.1	0.923536439665472	.	33040001	33320000	#FF0000	1	1
chr1	33320001	33600000	A.1.1.2.1.2.2.2.1.2.2	0.869772998805257	.	33320001	33600000	#FF0000	1	1
chr1	33600001	33960000	A.2.1.1.2.1.2.1.1.1.2	0.62962962962963	.	33600001	33960000	#FF9191	1	0.75
chr1	33960001	34360000	B.2.2.1.1.1.1.2.2.2	0.149342891278375	.	33960001	34360000	#0000FF	1	0.125
chr1	34360001	34760000	B.2.2.1.2.2.2.2.2.2	0.0549581839904421	.	34360001	34760000	#0000FF	1	0.125
chr1	34760001	35040000	B.2.1.2.1.1.2.2.2.1.2	0.222222222222222	.	34760001	35040000	#4848FF	1	0.25
chr1	35040001	35240000	B.2.1.2.1.1.2.2.2.1.1	0.223416965352449	.	35040001	35240000	#4848FF	1	0.25
chr1	35240001	35440000	A.2.2.2.1.1.1.1.2	0.512544802867383	.	35240001	35440000	#FFDADA	1	0.625
chr1	35440001	35640000	A.1.2.2.1.2.1.2.2.1	0.719235364396655	.	35440001	35640000	#FF4848	1	0.875
chr1	35640001	35880000	A.1.1.2.2.2.1.1.1	0.841099163679809	.	35640001	35880000	#FF0000	1	1
chr1	35880001	36040000	A.1.1.2.2.2.1.2.1	0.837514934289128	.	35880001	36040000	#FF0000	1	1
chr1	36040001	36360000	A.1.1.2.2.2.2.2.2	0.829151732377539	.	36040001	36360000	#FF0000	1	1
chr1	36360001	36640000	A.1.1.2.1.2.2.2.1.2.1.1.1	0.875746714456392	.	36360001	36640000	#FF0000	1	1
chr1	36640001	36960000	A.1.1.2.1.2.1.1.2.2	0.887694145758662	.	36640001	36960000	#FF0000	1	1
chr1	36960001	37720000	B.2.2.1.1.1.1.2.1.2	0.151732377538829	.	36960001	37720000	#0000FF	1	0.125
chr1	37720001	37920000	B.1.2.1.2.2.2.2.1.2.1	0.359617682198327	.	37720001	37920000	#9191FF	1	0.375
chr1	37920001	38280000	A.1.2.2.1.2.1.2.2.2.2	0.716845878136201	.	37920001	38280000	#FF4848	1	0.875
chr1	38280001	38520000	A.1.1.2.1.2.1.2.2.1.1	0.884109916367981	.	38280001	38520000	#FF0000	1	1
chr1	38520001	38680000	A.2.2.2.1.1.2.2.1	0.506571087216249	.	38520001	38680000	#FFDADA	1	0.625
chr1	38680001	38920000	B.1.2.1.2.2.2.2.1.1	0.360812425328554	.	38680001	38920000	#9191FF	1	0.375
chr1	38920001	39080000	A.2.2.1.1.1.1.1.1	0.565113500597372	.	38920001	39080000	#FFDADA	1	0.625
chr1	39080001	39280000	B.1.2.2.1.2.1.2.2	0.340501792114695	.	39080001	39280000	#9191FF	1	0.375
chr1	39280001	39480000	A.2.1.1.1.1.2.2.1.1.2	0.661887694145759	.	39280001	39480000	#FF9191	1	0.75
chr1	39480001	39640000	A.1.2.1.1.1.1.2.2.1.1.1.1	0.82078853046595	.	39480001	39640000	#FF4848	1	0.875
chr1	39640001	40080000	A.1.1.1.2.2.2.1.2.2.2	0.929510155316607	.	39640001	40080000	#FF0000	1	1
chr1	40080001	40200000	A.1.2.1.2.1.2.2.2.1.1	0.756272401433692	.	40080001	40200000	#FF4848	1	0.875
chr1	40200001	40520000	A.1.1.1.2.1.1.1.2.1.2	0.966547192353644	.	40200001	40520000	#FF0000	1	1
chr1	40520001	40960000	A.1.1.1.1.2.1.2.2.2	0.977299880525687	.	40520001	40960000	#FF0000	1	1
chr1	40960001	41120000	A.1.2.2.2.1.2.1.1	0.700119474313023	.	40960001	41120000	#FF4848	1	0.875
chr1	41120001	41280000	A.1.1.2.1.2.2.2.1.2.1.2.1.1	0.873357228195938	.	41120001	41280000	#FF0000	1	1
chr1	41280001	41480000	A.1.2.2.2.1.1.1.1	0.708482676224612	.	41280001	41480000	#FF4848	1	0.875
chr1	41480001	41720000	A.1.2.2.2.1.2.2.2.2.2	0.68936678614098	.	41480001	41720000	#FF4848	1	0.875
chr1	41720001	41920000	A.2.2.2.1.1.2.2.2	0.505376344086022	.	41720001	41920000	#FFDADA	1	0.625
chr1	41920001	42080000	A.2.2.2.1.2.2.2.1.2	0.493428912783752	.	41920001	42080000	#FFDADA	1	0.625
chr1	42080001	42240000	A.1.2.1.1.1.1.1.1	0.827956989247312	.	42080001	42240000	#FF4848	1	0.875
chr1	42240001	42520000	A.1.2.1.2.1.1.1.2.2.2.2	0.767025089605735	.	42240001	42520000	#FF4848	1	0.875
chr1	42520001	42640000	A.2.2.2.1.2.2.2.1.1	0.494623655913978	.	42520001	42640000	#FFDADA	1	0.625
chr1	42640001	42800000	A.1.2.2.1.2.2.2.1	0.710872162485066	.	42640001	42800000	#FF4848	1	0.875
chr1	42800001	43120000	A.2.2.1.1.1.2.2.2.2	0.553166069295102	.	42800001	43120000	#FFDADA	1	0.625
chr1	43120001	43440000	A.1.2.1.1.1.2.1.1.2.2	0.810035842293907	.	43120001	43440000	#FF4848	1	0.875
chr1	43440001	43600000	A.2.2.2.1.2.2.2.2.1.1	0.492234169653525	.	43440001	43600000	#FFDADA	1	0.625
chr1	43600001	43920000	A.1.2.1.1.1.2.2.2.2.1	0.800477897252091	.	43600001	43920000	#FF4848	1	0.875
chr1	43920001	44080000	A.2.2.1.1.1.2.2.1.1.2	0.556750298685783	.	43920001	44080000	#FFDADA	1	0.625
chr1	44080001	44520000	A.1.1.2.2.2.1.1.2.2	0.838709677419355	.	44080001	44520000	#FF0000	1	1
chr1	44520001	44840000	A.2.2.2.1.2.2.1.2.1	0.497013142174432	.	44520001	44840000	#FFDADA	1	0.625
chr1	44840001	45120000	B.1.2.1.2.1.1.1.2.1	0.376344086021505	.	44840001	45120000	#9191FF	1	0.375
chr1	45120001	45320000	A.1.1.1.2.2.2.1.1.1.2	0.935483870967742	.	45120001	45320000	#FF0000	1	1
chr1	45320001	45520000	A.1.2.1.1.1.2.2.2.1.1	0.802867383512545	.	45320001	45520000	#FF4848	1	0.875
chr1	45520001	45760000	B.1.1.1.1.2.1.1.2	0.452807646356033	.	45520001	45760000	#DADAFF	1	0.5
chr1	45760001	45960000	A.1.1.2.1.2.1.2.2.1.2	0.882915173237754	.	45760001	45960000	#FF0000	1	1
chr1	45960001	46160000	A.1.1.1.2.1.1.1.2.2.1	0.965352449223417	.	45960001	46160000	#FF0000	1	1
chr1	46160001	46360000	A.1.1.1.2.2.2.2.2.1.2.2.1	0.922341696535245	.	46160001	46360000	#FF0000	1	1
chr1	46360001	46520000	A.1.1.2.1.2.2.2.1.2.1.2.2	0.870967741935484	.	46360001	46520000	#FF0000	1	1
chr1	46520001	46640000	A.1.1.1.2.2.2.2.2.1.1	0.924731182795699	.	46520001	46640000	#FF0000	1	1
chr1	46640001	46840000	A.1.1.1.1.2.1.2.1.2.2	0.980884109916368	.	46640001	46840000	#FF0000	1	1
chr1	46840001	47040000	A.2.2.1.2.1.2.2.2	0.524492234169654	.	46840001	47040000	#FFDADA	1	0.625
chr1	47040001	47200000	A.1.2.1.2.1.1.1.1.2.2	0.771804062126643	.	47040001	47200000	#FF4848	1	0.875
chr1	47200001	47720000	B.2.2.1.2.2.1.2.1.2	0.0716845878136201	.	47200001	47720000	#0000FF	1	0.125
chr1	47720001	47880000	A.1.2.2.1.1.1.1.2.1.1	0.735961768219833	.	47720001	47880000	#FF4848	1	0.875
chr1	47880001	48280000	B.2.1.2.2.1.1.2.2.1	0.187574671445639	.	47880001	48280000	#4848FF	1	0.25
chr1	48280001	48480000	B.2.2.1.2.2.1.1.1	0.0764635603345281	.	48280001	48480000	#0000FF	1	0.125
chr1	48480001	48720000	B.2.2.1.2.2.2.2.2.1.1.2	0.0573476702508961	.	48480001	48720000	#0000FF	1	0.125
chr1	48720001	48920000	B.2.2.2.1.2.2.2.2	0.015531660692951	.	48720001	48920000	#0000FF	1	0.125
chr1	48920001	49280000	B.2.2.1.2.2.2.2.2.1.2	0.0561529271206691	.	48920001	49280000	#0000FF	1	0.125
chr1	49280001	49600000	B.2.2.2.2.1.2.1.1	0.00597371565113501	.	49280001	49600000	#0000FF	1	0.125
chr1	49600001	49680000	B.2.2.1.2.1.2.1.2	0.0788530465949821	.	49600001	49680000	#0000FF	1	0.125
chr1	49680001	50520000	B.2.2.2.2.2	0.001194743130227	.	49680001	50520000	#0000FF	1	0.125
chr1	50520001	50920000	B.2.2.1.2.2.2.2.2.1.1.1	0.0585424133811231	.	50520001	50920000	#0000FF	1	0.125
chr1	50920001	51160000	A.2.2.1.1.2.1.1.1.2.1.2	0.548387096774194	.	50920001	51160000	#FFDADA	1	0.625
chr1	51160001	51320000	A.2.1.1.1.2.1.1.2.1.2	0.65352449223417	.	51160001	51320000	#FF9191	1	0.75
chr1	51320001	51480000	A.1.2.1.2.2.1.2.1.2	0.747909199522103	.	51320001	51480000	#FF4848	1	0.875
chr1	51480001	51680000	A.2.2.1.1.2.2.2	0.53405017921147	.	51480001	51680000	#FFDADA	1	0.625
chr1	51680001	52040000	A.1.1.1.1.1.1.2.2	0.997610513739546	.	51680001	52040000	#FF0000	1	1
chr1	52040001	52160000	A.1.1.2.2.2.2.2.1.2	0.830346475507766	.	52040001	52160000	#FF0000	1	1
chr1	52160001	52360000	A.1.1.1.2.2.1.1.1.1	0.947431302270012	.	52160001	52360000	#FF0000	1	1
chr1	52360001	52600000	A.1.1.2.2.2.2.1.1	0.835125448028674	.	52360001	52600000	#FF0000	1	1
chr1	52600001	52800000	A.2.1.1.2.1.2.2	0.626045400238949	.	52600001	52800000	#FF9191	1	0.75
chr1	52800001	53040000	A.1.1.2.1.2.2.1.1	0.8805256869773	.	52800001	53040000	#FF0000	1	1
chr1	53040001	53520000	A.1.1.2.2.2.2.1.2.2	0.83273596176822	.	53040001	53520000	#FF0000	1	1
chr1	53520001	53640000	B.1.1.2.1.2.2.1.2.1	0.415770609318996	.	53520001	53640000	#DADAFF	1	0.5
chr1	53640001	53880000	A.1.2.1.1.1.2.1.2.2	0.807646356033453	.	53640001	53880000	#FF4848	1	0.875
chr1	53880001	54200000	B.1.2.2.1.2.1.1.1	0.345280764635603	.	53880001	54200000	#9191FF	1	0.375
chr1	54200001	54520000	A.1.1.2.2.2.2.1.2.1	0.833930704898447	.	54200001	54520000	#FF0000	1	1
chr1	54520001	54800000	A.2.1.1.2.1.1.1.2.1	0.637992831541219	.	54520001	54800000	#FF9191	1	0.75
chr1	54800001	54960000	A.1.2.2.2.1.1.2.2.1.1	0.703703703703704	.	54800001	54960000	#FF4848	1	0.875
chr1	54960001	55160000	A.2.2.2.1.2.2.1.1	0.498207885304659	.	54960001	55160000	#FFDADA	1	0.625
chr1	55160001	55360000	A.1.2.2.2.1.1.2.2.2	0.70131421744325	.	55160001	55360000	#FF4848	1	0.875
chr1	55360001	55560000	A.2.1.2.2.2.1.1.1	0.578255675029869	.	55360001	55560000	#FF9191	1	0.75
chr1	55560001	55760000	A.1.2.1.2.2.1.2.1.1	0.74910394265233	.	55560001	55760000	#FF4848	1	0.875
chr1	55760001	56480000	B.2.2.2.1.2.1.1.2.1	0.027479091995221	.	55760001	56480000	#0000FF	1	0.125
chr1	56480001	56640000	A.2.2.2.2.1.1.1.1.2	0.487455197132616	.	56480001	56640000	#FFDADA	1	0.625
chr1	56640001	56920000	B.1.2.1.2.2.1.2.1	0.364396654719235	.	56640001	56920000	#9191FF	1	0.375
chr1	56920001	57040000	A.2.2.1.1.2.1.2.1.2	0.542413381123059	.	56920001	57040000	#FFDADA	1	0.625
chr1	57040001	57320000	B.2.2.1.1.1.2.1.2.2.2.2	0.139784946236559	.	57040001	57320000	#0000FF	1	0.125
chr1	57320001	57720000	B.2.2.2.1.1.1.2.2.2	0.043010752688172	.	57320001	57720000	#0000FF	1	0.125
chr1	57720001	58160000	B.2.2.2.2.1.1.2.2.2	0.00716845878136201	.	57720001	58160000	#0000FF	1	0.125
chr1	58160001	58520000	B.2.2.2.1.2.1.1.1	0.028673835125448	.	58160001	58520000	#0000FF	1	0.125
chr1	58520001	58640000	B.1.2.2.1.1.1.2.1	0.353643966547192	.	58520001	58640000	#9191FF	1	0.375
chr1	58640001	58960000	B.2.2.1.1.1.2.1.2.2.2.1	0.140979689366786	.	58640001	58960000	#0000FF	1	0.125
chr1	58960001	59160000	A.1.2.2.2.2.2.1.1.1	0.679808841099164	.	58960001	59160000	#FF4848	1	0.875
chr1	59160001	59560000	A.1.2.1.1.2.1.1.2	0.79689366786141	.	59160001	59560000	#FF4848	1	0.875
chr1	59560001	59880000	A.2.1.1.1.2.1.1.2.1.1	0.654719235364397	.	59560001	59880000	#FF9191	1	0.75
chr1	59880001	60320000	A.2.1.2.2.1.2.1.2	0.580645161290323	.	59880001	60320000	#FF9191	1	0.75
chr1	60320001	60760000	B.2.2.2.1.1.2.2.1.2.1	0.03584229390681	.	60320001	60760000	#0000FF	1	0.125
chr1	60760001	61320000	B.2.2.2.2.1.2.1.2	0.004778972520908	.	60760001	61320000	#0000FF	1	0.125
chr1	61320001	61440000	B.2.2.1.1.2.2.2.2.2.2	0.0991636798088411	.	61320001	61440000	#0000FF	1	0.125
chr1	61440001	61680000	B.2.1.2.2.2.1.1.1.2.2	0.170848267622461	.	61440001	61680000	#4848FF	1	0.25
chr1	61680001	61840000	B.1.2.2.2.1.1.2.1.1.1.2	0.333333333333333	.	61680001	61840000	#9191FF	1	0.375
chr1	61840001	62120000	B.2.2.1.1.1.2.1.2.1.1.1	0.146953405017921	.	61840001	62120000	#0000FF	1	0.125
chr1	62120001	62280000	A.2.1.2.1.1.2.1.1	0.604540023894863	.	62120001	62280000	#FF9191	1	0.75
chr1	62280001	62680000	B.1.2.1.2.2.1.2.2	0.363201911589008	.	62280001	62680000	#9191FF	1	0.375
chr1	62680001	62880000	B.2.1.1.1.2.2.2.2	0.284348864994026	.	62680001	62880000	#4848FF	1	0.25
chr1	62880001	63320000	A.1.1.2.1.1.2.1.1.1	0.908004778972521	.	62880001	63320000	#FF0000	1	1
chr1	63320001	63800000	B.2.1.2.2.1.1.2.2.2.1	0.186379928315412	.	63320001	63800000	#4848FF	1	0.25
chr1	63800001	64080000	A.1.2.2.1.1.1.1.2.1.2.1	0.734767025089606	.	63800001	64080000	#FF4848	1	0.875
chr1	64080001	64400000	B.2.1.1.1.2.1.1	0.297491039426523	.	64080001	64400000	#4848FF	1	0.25
chr1	64400001	64600000	B.2.2.1.1.1.2.1.2.2.1	0.142174432497013	.	64400001	64600000	#0000FF	1	0.125
chr1	64600001	64720000	B.1.1.1.2.2.1.2.1	0.438470728793309	.	64600001	64720000	#DADAFF	1	0.5
chr1	64720001	65320000	B.2.2.2.1.1.1.1.2.2	0.0477897252090801	.	64720001	65320000	#0000FF	1	0.125
chr1	65320001	65480000	A.2.1.1.2.2.1.1.1.1	0.624850657108722	.	65320001	65480000	#FF9191	1	0.75
chr1	65480001	65600000	B.1.1.1.1.1.2.1.2.2.1	0.458781362007168	.	65480001	65600000	#DADAFF	1	0.5
chr1	65600001	65720000	A.2.1.1.1.2.1.1.2.2.1	0.652329749103943	.	65600001	65720000	#FF9191	1	0.75
chr1	65720001	65960000	B.1.2.1.1.1.2.2	0.387096774193548	.	65720001	65960000	#9191FF	1	0.375
chr1	65960001	66240000	B.2.2.1.1.2.2.2.1.1.1.1	0.115890083632019	.	65960001	66240000	#0000FF	1	0.125
chr1	66240001	66440000	B.2.1.1.2.1.1.2.2.2	0.27479091995221	.	66240001	66440000	#4848FF	1	0.25
chr1	66440001	66720000	B.2.2.1.1.1.2.1.2.1.1.2	0.145758661887694	.	66440001	66720000	#0000FF	1	0.125
chr1	66720001	66920000	A.1.1.2.1.1.2.1.2.1	0.90442054958184	.	66720001	66920000	#FF0000	1	1
chr1	66920001	67120000	B.2.1.2.1.1.1.1.1.1.2	0.241338112305854	.	66920001	67120000	#4848FF	1	0.25
chr1	67120001	67360000	B.1.2.2.2.1.1.1	0.335722819593787	.	67120001	67360000	#9191FF	1	0.375
chr1	67360001	67800000	A.1.1.2.1.1.2.1.2.2.2	0.902031063321386	.	67360001	67800000	#FF0000	1	1
chr1	67800001	67920000	A.1.1.2.2.1.1.2.2.1.2.2	0.853046594982079	.	67800001	67920000	#FF0000	1	1
chr1	67920001	68120000	A.2.2.1.2.2.2.2.2.2	0.514934289127838	.	67920001	68120000	#FFDADA	1	0.625
chr1	68120001	68240000	A.1.2.2.2.2.1.2.2.2	0.681003584229391	.	68120001	68240000	#FF4848	1	0.875
chr1	68240001	68560000	B.2.1.2.2.2.1.2.2.1	0.166069295101553	.	68240001	68560000	#4848FF	1	0.25
chr1	68560001	68680000	B.1.2.2.2.1.1.2.1.1.1.1	0.33452807646356	.	68560001	68680000	#9191FF	1	0.375
chr1	68680001	69000000	B.2.1.2.1.2.1.2.1	0.212664277180406	.	68680001	69000000	#4848FF	1	0.25
chr1	69000001	69680000	B.2.2.2.2.1.1.1.1	0.014336917562724	.	69000001	69680000	#0000FF	1	0.125
chr1	69680001	69880000	B.2.2.1.1.2.2.2.1.2.2.1.1	0.109916367980884	.	69680001	69880000	#0000FF	1	0.125
chr1	69880001	70600000	B.2.2.2.1.2.2.1.1	0.022700119474313	.	69880001	70600000	#0000FF	1	0.125
chr1	70600001	70920000	A.1.1.2.2.1.1.2.1.1	0.857825567502987	.	70600001	70920000	#FF0000	1	1
chr1	70920001	71440000	B.2.2.1.1.2.2.2.2.1.2	0.103942652329749	.	70920001	71440000	#0000FF	1	0.125
chr1	71440001	71600000	B.1.2.1.1.1.1.2.1.2	0.390681003584229	.	71440001	71600000	#9191FF	1	0.375
chr1	71600001	71960000	B.2.2.1.2.1.2.1.1.1.1	0.0848267622461171	.	71600001	71960000	#0000FF	1	0.125
chr1	71960001	72040000	B.2.1.1.2.2.2.2.2.1.1.1	0.248506571087216	.	71960001	72040000	#4848FF	1	0.25
chr1	72040001	72360000	B.2.2.1.2.1.1.1.2.2.1.1	0.0943847072879331	.	72040001	72360000	#0000FF	1	0.125
chr1	72360001	72720000	B.2.2.1.2.1.1.1.1.2	0.0967741935483871	.	72360001	72720000	#0000FF	1	0.125
chr1	72720001	72840000	B.1.2.2.2.2.2.1.2	0.317801672640382	.	72720001	72840000	#9191FF	1	0.375
chr1	72840001	73440000	B.2.2.2.1.1.2.2.1.2.2	0.034647550776583	.	72840001	73440000	#0000FF	1	0.125
chr1	73440001	73800000	B.2.2.2.1.1.2.2.1.1.1	0.039426523297491	.	73440001	73800000	#0000FF	1	0.125
chr1	73800001	74200000	B.2.2.1.2.1.2.1.1.2.1.1	0.0824372759856631	.	73800001	74200000	#0000FF	1	0.125
chr1	74200001	74280000	B.2.1.1.2.2.2.2.2.1.1.2	0.247311827956989	.	74200001	74280000	#4848FF	1	0.25
chr1	74280001	74600000	B.2.2.1.1.2.2.2.1.2.1.1	0.112305854241338	.	74280001	74600000	#0000FF	1	0.125
chr1	74600001	75120000	B.2.1.2.1.2.1.1.1.2	0.218637992831541	.	74600001	75120000	#4848FF	1	0.25
chr1	75120001	75280000	A.2.1.2.2.1.2.1.1.2	0.58183990442055	.	75120001	75280000	#FF9191	1	0.75
chr1	75280001	75600000	B.2.2.1.1.2.2.2.2.2.1.1	0.102747909199522	.	75280001	75600000	#0000FF	1	0.125
chr1	75600001	75840000	B.2.1.1.2.2.2.1.1.2.2.1	0.254480286738351	.	75600001	75840000	#4848FF	1	0.25
chr1	75840001	76160000	B.2.2.1.1.2.1.1.1.2	0.13142174432497	.	75840001	76160000	#0000FF	1	0.125
chr1	76160001	76280000	A.2.1.1.1.2.1.1.1.1	0.657108721624851	.	76160001	76280000	#FF9191	1	0.75
chr1	76280001	76520000	B.1.1.2.2.2.1.2.2.2	0.397849462365591	.	76280001	76520000	#DADAFF	1	0.5
chr1	76520001	76800000	B.2.1.1.2.2.2.1.2.2	0.25089605734767	.	76520001	76800000	#4848FF	1	0.25
chr1	76800001	77000000	B.2.1.2.2.2.1.1.1.1.2	0.173237753882915	.	76800001	77000000	#4848FF	1	0.25
chr1	77000001	77320000	B.2.2.1.1.2.2.2.2.2.1.2.2	0.100358422939068	.	77000001	77320000	#0000FF	1	0.125
chr1	77320001	77560000	B.2.1.1.2.1.1.2.1.1.2	0.279569892473118	.	77320001	77560000	#4848FF	1	0.25
chr1	77560001	77720000	B.1.1.1.1.1.2.1.2.2.2	0.457586618876941	.	77560001	77720000	#DADAFF	1	0.5
chr1	77720001	78040000	B.1.2.2.2.2.2.1.1	0.318996415770609	.	77720001	78040000	#9191FF	1	0.375
chr1	78040001	78280000	A.1.1.2.1.1.1.1.1	0.918757467144564	.	78040001	78280000	#FF0000	1	1
chr1	78280001	78520000	A.1.1.2.2.1.1.2.2.1.2.1	0.854241338112306	.	78280001	78520000	#FF0000	1	1
chr1	78520001	78800000	B.1.2.2.2.1.1.2.1.1.2	0.332138590203106	.	78520001	78800000	#9191FF	1	0.375
chr1	78800001	79040000	B.2.1.2.2.2.1.1.1.1.1	0.174432497013142	.	78800001	79040000	#4848FF	1	0.25
chr1	79040001	79160000	A.2.1.1.1.2.1.2.1	0.649940262843489	.	79040001	79160000	#FF9191	1	0.75
chr1	79160001	79320000	B.2.1.1.2.1.1.2.1.1.1	0.280764635603345	.	79160001	79320000	#4848FF	1	0.25
chr1	79320001	79680000	B.2.1.2.1.2.1.1.1.1	0.219832735961768	.	79320001	79680000	#4848FF	1	0.25
chr1	79680001	79880000	B.2.1.1.2.2.2.2.2.2.2	0.243727598566308	.	79680001	79880000	#4848FF	1	0.25
chr1	79880001	80080000	B.1.1.2.2.2.1.1.2	0.401433691756272	.	79880001	80080000	#DADAFF	1	0.5
chr1	80080001	80280000	B.1.2.1.1.1.1.2.1.1	0.391875746714456	.	80080001	80280000	#9191FF	1	0.375
chr1	80280001	80520000	B.2.1.2.2.2.1.1.2.2	0.168458781362007	.	80280001	80520000	#4848FF	1	0.25
chr1	80520001	81040000	B.2.2.1.2.1.1.1.2.2.2.2	0.0896057347670251	.	80520001	81040000	#0000FF	1	0.125
chr1	81040001	81160000	B.1.2.1.1.2.2.2.2	0.378733572281959	.	81040001	81160000	#9191FF	1	0.375
chr1	81160001	81480000	B.2.2.1.1.2.2.2.1.2.2.2.1	0.10752688172043	.	81160001	81480000	#0000FF	1	0.125
chr1	81480001	81960000	B.2.2.1.1.2.2.2.2.2.1.2.1	0.101553166069295	.	81480001	81960000	#0000FF	1	0.125
chr1	81960001	82200000	A.2.2.1.2.2.1.1.1	0.523297491039427	.	81960001	82200000	#FFDADA	1	0.625
chr1	82200001	82560000	B.2.1.2.1.2.1.2.2.1	0.211469534050179	.	82200001	82560000	#4848FF	1	0.25
chr1	82560001	82800000	B.2.1.1.2.1.1.2.1.2.2	0.277180406212664	.	82560001	82800000	#4848FF	1	0.25
chr1	82800001	83160000	B.2.2.1.2.1.2.1.1.2.1.2	0.0812425328554361	.	82800001	83160000	#0000FF	1	0.125
chr1	83160001	83840000	B.2.2.1.2.1.1.1.2.2.1.2	0.0931899641577061	.	83160001	83840000	#0000FF	1	0.125
chr1	83840001	84000000	A.2.1.2.1.1.2.1.2.2.2	0.600955794504182	.	83840001	84000000	#FF9191	1	0.75
chr1	84000001	84320000	B.2.1.1.2.2.2.1.1.2.2.2	0.253285543608124	.	84000001	84320000	#4848FF	1	0.25
chr1	84320001	84520000	B.2.1.1.2.1.1.2.2.1	0.275985663082437	.	84320001	84520000	#4848FF	1	0.25
chr1	84520001	84920000	B.1.1.2.2.2.1.1.1	0.402628434886499	.	84520001	84920000	#DADAFF	1	0.5
chr1	84920001	85080000	A.1.2.1.1.2.2.1.2.1.2	0.782556750298686	.	84920001	85080000	#FF4848	1	0.875
chr1	85080001	85400000	A.2.1.2.1.1.1.1.1.2.1	0.614097968936679	.	85080001	85400000	#FF9191	1	0.75
chr1	85400001	85520000	A.1.2.1.1.2.1.1.1	0.798088410991637	.	85400001	85520000	#FF4848	1	0.875
chr1	85520001	85800000	A.2.1.1.1.2.1.1.2.2.2	0.651135005973716	.	85520001	85800000	#FF9191	1	0.75
chr1	85800001	85960000	B.2.1.2.1.1.1.1.2.1.2	0.237753882915173	.	85800001	85960000	#4848FF	1	0.25
chr1	85960001	86080000	B.1.2.2.2.2.2.2.1	0.316606929510155	.	85960001	86080000	#9191FF	1	0.375
chr1	86080001	86200000	A.2.2.1.1.2.1.1.1.1.1	0.551971326164875	.	86080001	86200000	#FFDADA	1	0.625
chr1	86200001	86360000	B.1.1.2.2.2.2.2	0.395459976105137	.	86200001	86360000	#DADAFF	1	0.5
chr1	86360001	86560000	A.2.2.1.2.2.1.2	0.520908004778972	.	86360001	86560000	#FFDADA	1	0.625
chr1	86560001	86800000	B.2.2.1.1.2.1.1.1.1	0.132616487455197	.	86560001	86800000	#0000FF	1	0.125
chr1	86800001	86960000	B.1.1.1.2.2.1.1.2	0.439665471923536	.	86800001	86960000	#DADAFF	1	0.5
chr1	86960001	87160000	B.2.1.1.2.1.1.1.1	0.283154121863799	.	86960001	87160000	#4848FF	1	0.25
chr1	87160001	87320000	A.1.2.2.2.2.2.1.1.2	0.678614097968937	.	87160001	87320000	#FF4848	1	0.875
chr1	87320001	87560000	A.1.1.2.1.1.1.1.2.2	0.91636798088411	.	87320001	87560000	#FF0000	1	1
chr1	87560001	87960000	A.2.2.1.1.2.1.1.1.2.2.1	0.547192353643967	.	87560001	87960000	#FFDADA	1	0.625
chr1	87960001	88280000	B.2.1.2.1.1.1.1.1.2	0.240143369175627	.	87960001	88280000	#4848FF	1	0.25
chr1	88280001	88400000	B.1.2.2.2.1.1.2.1.2	0.330943847072879	.	88280001	88400000	#9191FF	1	0.375
chr1	88400001	88520000	B.2.1.1.2.2.2.2.2.1.2	0.246117084826762	.	88400001	88520000	#4848FF	1	0.25
chr1	88520001	88680000	B.2.1.2.1.1.1.1.1.1.1	0.242532855436081	.	88520001	88680000	#4848FF	1	0.25
chr1	88680001	88840000	B.2.1.2.2.2.1.2.2.2	0.164874551971326	.	88680001	88840000	#4848FF	1	0.25
chr1	88840001	89120000	B.2.1.2.2.2.1.2.1	0.16726403823178	.	88840001	89120000	#4848FF	1	0.25
chr1	89120001	89520000	A.1.1.2.2.1.1.2.1.2	0.85663082437276	.	89120001	89520000	#FF0000	1	1
chr1	89520001	90000000	A.2.1.1.2.2.1.1.1.2	0.623655913978495	.	89520001	90000000	#FF9191	1	0.75
chr1	90000001	90200000	A.1.1.2.1.1.2.1.1.2.1	0.906810035842294	.	90000001	90200000	#FF0000	1	1
chr1	90200001	90480000	A.1.1.2.2.1.1.2.2.1.1	0.855436081242533	.	90200001	90480000	#FF0000	1	1
chr1	90480001	90800000	B.2.1.1.2.2.2.1.2.1	0.252090800477897	.	90480001	90800000	#4848FF	1	0.25
chr1	90800001	91080000	B.1.2.1.1.1.1.1.2	0.393070489844683	.	90800001	91080000	#9191FF	1	0.375
chr1	91080001	91360000	B.2.1.2.2.2.1.1.1.2.1	0.172043010752688	.	91080001	91360000	#4848FF	1	0.25
chr1	91360001	91560000	A.1.2.2.1.1.2.2.2	0.72520908004779	.	91360001	91560000	#FF4848	1	0.875
chr1	91560001	91960000	B.2.2.1.1.1.2.1.2.1.2.2	0.14336917562724	.	91560001	91960000	#0000FF	1	0.125
chr1	91960001	92160000	A.2.2.2.2.1.2.2.2.2.1.1	0.476702508960573	.	91960001	92160000	#FFDADA	1	0.625
chr1	92160001	92360000	A.2.1.2.1.1.1.1.1.2.2	0.612903225806452	.	92160001	92360000	#FF9191	1	0.75
chr1	92360001	92720000	B.2.1.2.1.1.1.1.2.1.1	0.2389486260454	.	92360001	92720000	#4848FF	1	0.25
chr1	92720001	92920000	A.1.2.2.2.2.1.2.2.1	0.682198327359618	.	92720001	92920000	#FF4848	1	0.875
chr1	92920001	93080000	A.1.1.2.2.1.2.1.1.2	0.848267622461171	.	92920001	93080000	#FF0000	1	1
chr1	93080001	93280000	A.2.1.2.2.2.1.2.2.1	0.574671445639188	.	93080001	93280000	#FF9191	1	0.75
chr1	93280001	93560000	A.1.1.1.1.2.2.2	0.971326164874552	.	93280001	93560000	#FF0000	1	1
chr1	93560001	93680000	A.1.1.1.2.2.1.1.2.1.1	0.943847072879331	.	93560001	93680000	#FF0000	1	1
chr1	93680001	93840000	A.1.1.2.2.1.1.2.2.2	0.851851851851852	.	93680001	93840000	#FF0000	1	1
chr1	93840001	94080000	B.1.1.1.2.1.2.2	0.44205495818399	.	93840001	94080000	#DADAFF	1	0.5
chr1	94080001	94400000	A.1.2.2.1.1.1.1.2.1.2.2	0.733572281959379	.	94080001	94400000	#FF4848	1	0.875
chr1	94400001	94560000	B.1.2.2.1.1.1.2.2	0.352449223416965	.	94400001	94560000	#9191FF	1	0.375
chr1	94560001	94840000	B.2.1.2.2.1.1.2.2.2.2	0.185185185185185	.	94560001	94840000	#4848FF	1	0.25
chr1	94840001	95000000	A.2.2.2.2.1.2.2.2.1	0.4778972520908	.	94840001	95000000	#FFDADA	1	0.625
chr1	95000001	95160000	B.2.1.2.1.1.1.1.2.2	0.236559139784946	.	95000001	95160000	#4848FF	1	0.25
chr1	95160001	95560000	B.1.1.2.2.2.1.2.1	0.400238948626045	.	95160001	95560000	#DADAFF	1	0.5
chr1	95560001	95760000	B.2.1.1.2.2.2.1.1.2.1	0.255675029868578	.	95560001	95760000	#4848FF	1	0.25
chr1	95760001	96040000	B.2.2.2.1.1.2.2.1.1.2.2	0.037037037037037	.	95760001	96040000	#0000FF	1	0.125
chr1	96040001	96600000	B.2.2.2.1.2.2.1.2.1	0.021505376344086	.	96040001	96600000	#0000FF	1	0.125
chr1	96600001	96880000	B.2.2.2.1.1.2.2.1.1.2.1	0.038231780167264	.	96600001	96880000	#0000FF	1	0.125
chr1	96880001	97160000	B.2.2.1.2.1.1.1.2.1	0.0955794504181601	.	96880001	97160000	#0000FF	1	0.125
chr1	97160001	97320000	A.2.2.1.1.2.1.1.1.1.2	0.550776583034648	.	97160001	97320000	#FFDADA	1	0.625
chr1	97320001	97600000	B.2.1.1.2.2.2.1.1.1	0.256869772998805	.	97320001	97600000	#4848FF	1	0.25
chr1	97600001	97880000	A.2.2.1.2.2.1.1.2	0.5221027479092	.	97600001	97880000	#FFDADA	1	0.625
chr1	97880001	98040000	A.2.1.1.2.2.1.1.2.2	0.621266427718041	.	97880001	98040000	#FF9191	1	0.75
chr1	98040001	98240000	A.2.1.2.2.1.2.2	0.579450418160096	.	98040001	98240000	#FF9191	1	0.75
chr1	98240001	98400000	A.2.1.1.2.2.1.1.2.1	0.622461170848268	.	98240001	98400000	#FF9191	1	0.75
chr1	98400001	98840000	B.2.2.1.1.2.2.2.1.2.2.2.2	0.106332138590203	.	98400001	98840000	#0000FF	1	0.125
chr1	98840001	99000000	B.2.1.1.2.2.2.2.2.2.1	0.244922341696535	.	98840001	99000000	#4848FF	1	0.25
chr1	99000001	99120000	B.2.1.2.1.2.1.1.2.1.1	0.217443249701314	.	99000001	99120000	#4848FF	1	0.25
chr1	99120001	99600000	B.2.2.1.1.2.2.2.1.2.1.2	0.111111111111111	.	99120001	99600000	#0000FF	1	0.125
chr1	99600001	99720000	B.2.1.1.2.1.1.2.1.2.1	0.278375149342891	.	99600001	99720000	#4848FF	1	0.25
chr1	99720001	100000000	B.2.2.1.2.1.1.1.1.1	0.0979689366786141	.	99720001	100000000	#0000FF	1	0.125
chr1	100000001	100200000	B.1.1.2.2.2.1.2.2.1	0.399044205495818	.	100000001	100200000	#DADAFF	1	0.5
chr1	100200001	100480000	A.1.1.2.1.1.2.2.2.2	0.891278375149343	.	100200001	100480000	#FF0000	1	1
chr1	100480001	100600000	A.1.1.1.2.2.1.1.2.1.2	0.942652329749104	.	100480001	100600000	#FF0000	1	1
chr1	100600001	100920000	A.1.1.1.2.2.1.1.2.2	0.941457586618877	.	100600001	100920000	#FF0000	1	1
chr1	100920001	101320000	A.2.1.2.1.1.2.1.2.1	0.603345280764636	.	100920001	101320000	#FF9191	1	0.75
chr1	101320001	101640000	A.1.1.2.1.1.2.1.2.2.1	0.903225806451613	.	101320001	101640000	#FF0000	1	1
chr1	101640001	101920000	A.1.1.2.1.1.1.1.2.1	0.917562724014337	.	101640001	101920000	#FF0000	1	1
chr1	101920001	102720000	B.2.2.1.1.2.2.2.2.1.1	0.105137395459976	.	101920001	102720000	#0000FF	1	0.125
chr1	102720001	102880000	B.2.2.1.1.2.1.1.2	0.130227001194743	.	102720001	102880000	#0000FF	1	0.125
chr1	102880001	103240000	B.2.2.1.2.1.2.1.1.1.2	0.0836320191158901	.	102880001	103240000	#0000FF	1	0.125
chr1	103240001	103360000	B.2.1.2.2.2.1.1.2.1	0.169653524492234	.	103240001	103360000	#4848FF	1	0.25
chr1	103360001	103800000	B.2.2.1.1.2.2.2.1.2.2.1.2	0.108721624850657	.	103360001	103800000	#0000FF	1	0.125
chr1	103880001	103960000	B.2.2.1.1.2.2.2.1.2.2.1.2	0.108721624850657	.	103880001	103960000	#0000FF	1	0.125
chr1	104000001	104160000	B.1.1.1.1.1.2.1.2.1	0.459976105137395	.	104000001	104160000	#DADAFF	1	0.5
chr1	104160001	104200000	B.2.1.2.1.2.1.1.2.1.2.1	0.216248506571087	.	104160001	104200000	#4848FF	1	0.25
chr1	104280001	104480000	B.2.1.2.1.2.1.1.2.1.2.1	0.216248506571087	.	104280001	104480000	#4848FF	1	0.25
chr1	104480001	104680000	B.2.1.2.1.2.1.2.2.2	0.210274790919952	.	104480001	104680000	#4848FF	1	0.25
chr1	104680001	105200000	B.2.2.1.2.1.1.1.2.2.2.1.2	0.0908004778972521	.	104680001	105200000	#0000FF	1	0.125
chr1	105200001	105320000	A.2.2.1.1.2.1.2.2	0.541218637992832	.	105200001	105320000	#FFDADA	1	0.625
chr1	105320001	105560000	B.1.2.1.1.1.1.2.2	0.389486260454002	.	105320001	105560000	#9191FF	1	0.375
chr1	105560001	105760000	B.2.1.2.1.2.1.1.2.2	0.213859020310633	.	105560001	105760000	#4848FF	1	0.25
chr1	105760001	106240000	B.2.2.1.2.1.1.1.2.2.2.1.1	0.0919952210274791	.	105760001	106240000	#0000FF	1	0.125
chr1	106240001	106360000	B.2.1.2.1.2.1.1.2.1.2.2	0.21505376344086	.	106240001	106360000	#4848FF	1	0.25
chr1	106360001	106640000	B.2.2.1.2.1.2.1.1.2.2	0.0800477897252091	.	106360001	106640000	#0000FF	1	0.125
chr1	106640001	107520000	B.2.2.2.1.2.2.1.2.2	0.020310633213859	.	106640001	107520000	#0000FF	1	0.125
chr1	107520001	107640000	A.2.2.2.2.2.2.2.1	0.46594982078853	.	107520001	107640000	#FFDADA	1	0.625
chr1	107640001	107960000	B.2.1.1.2.1.1.1.2	0.281959378733572	.	107640001	107960000	#4848FF	1	0.25
chr1	107960001	108080000	A.2.1.2.1.1.2.1.2.2.1	0.602150537634409	.	107960001	108080000	#FF9191	1	0.75
chr1	108080001	108320000	B.1.2.1.1.1.1.1.1	0.39426523297491	.	108080001	108320000	#9191FF	1	0.375
chr1	108320001	108560000	A.2.1.2.2.1.2.1.1.1	0.583034647550777	.	108320001	108560000	#FF9191	1	0.75
chr1	108560001	108840000	B.1.1.2.1.2.1.2.1	0.421744324970131	.	108560001	108840000	#DADAFF	1	0.5
chr1	108840001	108920000	B.1.2.1.1.2.2.2.1	0.379928315412186	.	108840001	108920000	#9191FF	1	0.375
chr1	108960001	109040000	B.1.2.1.1.2.2.2.1	0.379928315412186	.	108960001	109040000	#9191FF	1	0.375
chr1	109040001	109240000	A.1.2.2.1.1.1.1.2.2	0.732377538829152	.	109040001	109240000	#FF4848	1	0.875
chr1	109240001	109480000	A.1.1.2.1.1.2.2.1.2	0.896057347670251	.	109240001	109480000	#FF0000	1	1
chr1	109480001	109760000	A.1.1.1.2.1.2.1.2.2	0.954599761051374	.	109480001	109760000	#FF0000	1	1
chr1	109760001	109960000	A.1.2.2.1.2.1.2.1.2	0.720430107526882	.	109760001	109960000	#FF4848	1	0.875
chr1	109960001	110200000	A.1.1.2.1.2.1.1.1	0.890083632019116	.	109960001	110200000	#FF0000	1	1
chr1	110200001	110600000	A.1.2.1.1.1.1.1.2.2	0.825567502986858	.	110200001	110600000	#FF4848	1	0.875
chr1	110600001	110840000	A.2.2.1.1.1.2.2.2.1	0.554360812425329	.	110600001	110840000	#FFDADA	1	0.625
chr1	110840001	111000000	A.1.2.1.2.1.1.2.1.2.1	0.764635603345281	.	110840001	111000000	#FF4848	1	0.875
chr1	111000001	111160000	B.1.1.1.1.2.1.1.1	0.45400238948626	.	111000001	111160000	#DADAFF	1	0.5
chr1	111160001	111360000	A.2.1.1.1.1.2.2.2	0.658303464755078	.	111160001	111360000	#FF9191	1	0.75
chr1	111360001	111640000	A.1.2.1.2.1.1.1.2.2.1	0.769414575866189	.	111360001	111640000	#FF4848	1	0.875
chr1	111640001	111800000	A.1.1.2.1.1.1.2.1.1.2	0.912783751493429	.	111640001	111800000	#FF0000	1	1
chr1	111800001	111960000	A.2.1.2.2.2.2.2.2.2	0.566308243727599	.	111800001	111960000	#FF9191	1	0.75
chr1	111960001	112080000	A.1.2.1.1.1.2.2.1.1.1	0.806451612903226	.	111960001	112080000	#FF4848	1	0.875
chr1	112080001	112320000	A.1.1.1.2.2.1.1.1.2.2	0.945041816009558	.	112080001	112320000	#FF0000	1	1
chr1	112320001	112520000	B.2.1.2.2.1.1.1.1.2	0.193548387096774	.	112320001	112520000	#4848FF	1	0.25
chr1	112520001	112880000	B.2.2.1.2.2.1.2.2.2	0.0692951015531661	.	112520001	112880000	#0000FF	1	0.125
chr1	112880001	113120000	A.2.1.1.2.1.1.1.2.2	0.636798088410992	.	112880001	113120000	#FF9191	1	0.75
chr1	113120001	113280000	A.1.1.2.2.2.2.2.1.1	0.831541218637993	.	113120001	113280000	#FF0000	1	1
chr1	113280001	113440000	A.2.2.1.2.1.1.1.1	0.532855436081243	.	113280001	113440000	#FFDADA	1	0.625
chr1	113440001	113680000	A.1.2.1.2.1.1.1.1.2.1	0.77299880525687	.	113440001	113680000	#FF4848	1	0.875
chr1	113680001	114000000	B.1.2.2.1.2.2.2.1	0.338112305854241	.	113680001	114000000	#9191FF	1	0.375
chr1	114000001	114240000	B.1.2.2.2.2.2.2.2	0.315412186379928	.	114000001	114240000	#9191FF	1	0.375
chr1	114240001	114520000	A.1.1.1.2.2.1.1.1.2.1	0.946236559139785	.	114240001	114520000	#FF0000	1	1
chr1	114520001	114920000	B.2.1.1.1.1.1.2.2.1	0.307048984468339	.	114520001	114920000	#4848FF	1	0.25
chr1	114920001	115080000	A.1.2.1.2.2.1.2.2.2.2	0.744324970131422	.	114920001	115080000	#FF4848	1	0.875
chr1	115080001	115360000	A.2.1.2.1.1.1.2.1	0.609318996415771	.	115080001	115360000	#FF9191	1	0.75
chr1	115360001	115560000	B.2.2.1.1.1.2.1.2.1.2.1	0.144563918757467	.	115360001	115560000	#0000FF	1	0.125
chr1	115560001	115680000	B.2.1.1.1.1.1.2.1.1	0.309438470728793	.	115560001	115680000	#4848FF	1	0.25
chr1	115680001	116160000	B.2.2.2.1.2.1.1.2.2	0.026284348864994	.	115680001	116160000	#0000FF	1	0.125
chr1	116160001	116280000	B.1.1.1.2.2.1.2.2	0.437275985663082	.	116160001	116280000	#DADAFF	1	0.5
chr1	116280001	116600000	B.2.1.2.1.1.2.2.1.2	0.224611708482676	.	116280001	116600000	#4848FF	1	0.25
chr1	116600001	116880000	A.2.2.2.2.1.2.2.2.2.2	0.474313022700119	.	116600001	116880000	#FFDADA	1	0.625
chr1	116880001	117080000	A.1.2.2.2.2.1.2.1.2	0.683393070489845	.	116880001	117080000	#FF4848	1	0.875
chr1	117080001	117400000	A.1.1.2.1.1.2.1.1.2.2	0.905615292712067	.	117080001	117400000	#FF0000	1	1
chr1	117400001	117680000	A.1.2.1.1.2.2.2.2	0.777777777777778	.	117400001	117680000	#FF4848	1	0.875
chr1	117680001	117880000	B.1.2.2.1.2.2.2.2	0.336917562724014	.	117680001	117880000	#9191FF	1	0.375
chr1	117880001	118000000	A.2.1.1.1.2.1.1.1.2	0.655913978494624	.	117880001	118000000	#FF9191	1	0.75
chr1	118000001	118240000	A.2.2.1.1.2.1.1.1.2.1.1	0.549581839904421	.	118000001	118240000	#FFDADA	1	0.625
chr1	118240001	118520000	B.1.1.1.2.2.1.1.1	0.440860215053763	.	118240001	118520000	#DADAFF	1	0.5
chr1	118520001	118760000	B.2.2.1.1.2.2.2.1.1.1.2	0.114695340501792	.	118520001	118760000	#0000FF	1	0.125
chr1	118760001	119360000	B.2.2.2.2.1.1.1.2	0.013142174432497	.	118760001	119360000	#0000FF	1	0.125
chr1	119360001	119640000	B.1.2.2.2.1.1.2.2	0.329749103942652	.	119360001	119640000	#9191FF	1	0.375
chr1	119640001	119920000	A.2.2.1.1.2.1.1.1.2.2.2	0.54599761051374	.	119640001	119920000	#FFDADA	1	0.625
chr1	119920001	120120000	B.2.1.2.2.1.2.2.1.2	0.180406212664277	.	119920001	120120000	#4848FF	1	0.25
chr1	120120001	120280000	A.2.2.2.2.1.2.2.2.2.1.2	0.475507765830346	.	120120001	120280000	#FFDADA	1	0.625
chr1	120280001	120520000	B.2.1.1.1.1.1.2.2.2	0.305854241338112	.	120280001	120520000	#4848FF	1	0.25
chr1	120520001	120720000	A.2.1.2.2.2.1.2.2.2.1	0.573476702508961	.	120520001	120720000	#FF9191	1	0.75
chr1	120720001	120800000	A.2.2.2.2.1.1.1.1.1	0.488649940262843	.	120720001	120800000	#FFDADA	1	0.625
chr1	120800001	120960000	B.1.1.2.1.1.2	0.425328554360812	.	120800001	120960000	#DADAFF	1	0.5
chr1	121080001	121160000	B.1.1.2.1.1.2	0.425328554360812	.	121080001	121160000	#DADAFF	1	0.5
chr1	121160001	121400000	B.2.2.1.1.2.2.2.1.1.2	0.113500597371565	.	121160001	121400000	#0000FF	1	0.125
chr1	121480001	121520000	B.2.2.1.1.2.2.2.1.1.2	0.113500597371565	.	121480001	121520000	#0000FF	1	0.125
chr1	142520001	142680000	B.1.2.1.1.2.2.1	0.381123058542413	.	142520001	142680000	#9191FF	1	0.375
chr1	142760001	142840000	B.1.2.1.1.2.2.1	0.381123058542413	.	142760001	142840000	#9191FF	1	0.375
chr1	142880001	142920000	B.1.2.1.1.2.2.1	0.381123058542413	.	142880001	142920000	#9191FF	1	0.375
chr1	143120001	143320000	B.2.1.1.2.2.2.2.1	0.249701314217443	.	143120001	143320000	#4848FF	1	0.25
chr1	143480001	143560000	B.2.1.1.2.2.2.2.1	0.249701314217443	.	143480001	143560000	#4848FF	1	0.25
chr1	143640001	143680000	A.2.1.1.1.1.1.2.2	0.666666666666667	.	143640001	143680000	#FF9191	1	0.75
chr1	143720001	143800000	A.2.1.1.1.1.1.2.2	0.666666666666667	.	143720001	143800000	#FF9191	1	0.75
chr1	143840001	143960000	A.2.1.1.1.1.1.2.2	0.666666666666667	.	143840001	143960000	#FF9191	1	0.75
chr1	143960001	144120000	A.2.2.2.2.1.2.1.2.2	0.480286738351254	.	143960001	144120000	#FFDADA	1	0.625
chr1	144280001	144360000	A.2.1.2.1.1.1.2.2.2.2	0.60573476702509	.	144280001	144360000	#FF9191	1	0.75
chr1	144440001	144720000	A.2.1.2.1.1.1.2.2.2.2	0.60573476702509	.	144440001	144720000	#FF9191	1	0.75
chr1	144800001	145120000	A.2.1.2.1.2.2.1	0.592592592592593	.	144800001	145120000	#FF9191	1	0.75
chr1	145120001	145360000	A.1.2.1.2.1.1.2.2.2	0.7610513739546	.	145120001	145360000	#FF4848	1	0.875
chr1	145360001	145640000	A.1.1.1.1.2.1.2.1.2.1.2	0.982078853046595	.	145360001	145640000	#FF0000	1	1
chr1	145640001	145840000	A.1.2.2.2.1.2.2.2.1	0.692951015531661	.	145640001	145840000	#FF4848	1	0.875
chr1	145960001	146040000	A.1.2.2.2.1.2.2.2.1	0.692951015531661	.	145960001	146040000	#FF4848	1	0.875
chr1	146360001	146480000	A.1.2.2.2.1.2.2.2.1	0.692951015531661	.	146360001	146480000	#FF4848	1	0.875
chr1	146480001	146760000	A.2.2.2.2.1.2.1.2.1	0.481481481481481	.	146480001	146760000	#FFDADA	1	0.625
chr1	146760001	147000000	B.2.1.2.2.1.2.2.2.1.1	0.17921146953405	.	146760001	147000000	#4848FF	1	0.25
chr1	147000001	147160000	B.1.1.1.2.2.2.2.2	0.431302270011947	.	147000001	147160000	#DADAFF	1	0.5
chr1	147160001	147360000	B.2.1.2.2.1.2.2.2.2.2	0.175627240143369	.	147160001	147360000	#4848FF	1	0.25
chr1	147360001	147440000	A.2.2.2.1.2.1.2.1	0.500597371565114	.	147360001	147440000	#FFDADA	1	0.625
chr1	147680001	147880000	A.2.2.2.1.2.1.2.1	0.500597371565114	.	147680001	147880000	#FFDADA	1	0.625
chr1	147920001	148040000	A.2.1.2.2.2.1.2.1	0.575866188769415	.	147920001	148040000	#FF9191	1	0.75
chr1	148160001	148280000	A.2.1.2.1.2.2.2	0.591397849462366	.	148160001	148280000	#FF9191	1	0.75
chr1	148320001	148360000	A.2.1.2.1.2.2.2	0.591397849462366	.	148320001	148360000	#FF9191	1	0.75
chr1	148520001	148680000	B.1.1.1.1.1.2.1.1	0.461170848267622	.	148520001	148680000	#DADAFF	1	0.5
chr1	148760001	148840000	B.1.1.1.1.1.2.1.1	0.461170848267622	.	148760001	148840000	#DADAFF	1	0.5
chr1	148840001	148960000	B.2.2.2.1.2.2.2.1.2.2	0.016726403823178	.	148840001	148960000	#0000FF	1	0.125
chr1	149000001	149200000	B.2.2.2.1.2.2.2.1.2.2	0.016726403823178	.	149000001	149200000	#0000FF	1	0.125
chr1	149200001	149480000	B.2.1.1.1.1.2.1.1	0.304659498207885	.	149200001	149480000	#4848FF	1	0.25
chr1	149560001	149760000	A.2.2.1.1.2.2.1.2.1	0.536439665471924	.	149560001	149760000	#FFDADA	1	0.625
chr1	149760001	150200000	A.1.1.1.1.1.2.2.1.2	0.991636798088411	.	149760001	150200000	#FF0000	1	1
chr1	150200001	150600000	A.1.1.1.1.2.1.2.1.1.1	0.985663082437276	.	150200001	150600000	#FF0000	1	1
chr1	150600001	150920000	A.1.1.1.2.1.1.2.1.2.2	0.960573476702509	.	150600001	150920000	#FF0000	1	1
chr1	150920001	151240000	A.1.1.1.2.1.1.1.2.2.2	0.96415770609319	.	150920001	151240000	#FF0000	1	1
chr1	151240001	151440000	A.1.1.1.2.2.2.2.1.1.2	0.927120669056153	.	151240001	151440000	#FF0000	1	1
chr1	151440001	152040000	A.1.2.1.2.1.1.1.1.1.1.1	0.776583034647551	.	151440001	152040000	#FF4848	1	0.875
chr1	152040001	152160000	B.2.1.2.1.1.2.1.1.1.1	0.234169653524492	.	152040001	152160000	#4848FF	1	0.25
chr1	152160001	152360000	B.2.2.2.1.1.1.1.1.2.1	0.0513739545997611	.	152160001	152360000	#0000FF	1	0.125
chr1	152360001	152480000	B.2.1.2.1.1.2.2.2.2	0.221027479091995	.	152360001	152480000	#4848FF	1	0.25
chr1	152480001	152800000	B.2.2.2.1.1.1.1.1.2.2	0.0501792114695341	.	152480001	152800000	#0000FF	1	0.125
chr1	152800001	152960000	B.2.1.2.2.1.1.1.1.1	0.194743130227001	.	152800001	152960000	#4848FF	1	0.25
chr1	152960001	153200000	B.2.2.1.1.1.2.2.2	0.133811230585424	.	152960001	153200000	#0000FF	1	0.125
chr1	153200001	153480000	B.1.1.2.1.2.2.2	0.413381123058542	.	153200001	153480000	#DADAFF	1	0.5
chr1	153480001	153960000	A.1.1.1.1.1.2.2.1.1	0.992831541218638	.	153480001	153960000	#FF0000	1	1
chr1	153960001	154120000	A.2.1.1.2.1.1.2.2.2	0.632019115890084	.	153960001	154120000	#FF9191	1	0.75
chr1	154120001	154640000	A.1.1.1.2.1.1.2.2	0.959378733572282	.	154120001	154640000	#FF0000	1	1
chr1	154640001	154760000	A.2.1.1.1.1.2.2.1.2.1	0.660692951015532	.	154640001	154760000	#FF9191	1	0.75
chr1	154760001	155120000	A.1.1.1.2.1.1.1.1.2	0.968936678614098	.	154760001	155120000	#FF0000	1	1
chr1	155120001	155320000	A.1.1.1.2.2.2.1.2.1	0.933094384707288	.	155120001	155320000	#FF0000	1	1
chr1	155320001	156000000	A.1.1.1.1.1.2.1.1.1	0.996415770609319	.	155320001	156000000	#FF0000	1	1
chr1	156000001	156320000	A.1.1.1.1.2.1.2.2.1.2	0.978494623655914	.	156000001	156320000	#FF0000	1	1
chr1	156320001	156560000	A.1.1.1.2.2.2.2.1.2	0.925925925925926	.	156320001	156560000	#FF0000	1	1
chr1	156560001	156800000	A.1.1.1.2.2.2.1.1.2	0.934289127837515	.	156560001	156800000	#FF0000	1	1
chr1	156800001	157160000	A.1.2.1.2.1.1.1.1.1.1.2	0.775388291517324	.	156800001	157160000	#FF4848	1	0.875
chr1	157160001	157560000	A.2.1.2.2.2.2.2.1	0.568697729988053	.	157160001	157560000	#FF9191	1	0.75
chr1	157560001	157840000	A.2.2.2.1.2.1.1.2	0.50179211469534	.	157560001	157840000	#FFDADA	1	0.625
chr1	157840001	158080000	B.2.1.2.1.1.2.2.1.1	0.225806451612903	.	157840001	158080000	#4848FF	1	0.25
chr1	158080001	158320000	B.1.1.1.2.2.2.2.1	0.432497013142174	.	158080001	158320000	#DADAFF	1	0.5
chr1	158320001	158760000	B.2.2.1.1.1.2.2.1.2.1	0.136200716845878	.	158320001	158760000	#0000FF	1	0.125
chr1	158760001	158960000	B.1.1.1.1.1.2.2.2	0.455197132616487	.	158760001	158960000	#DADAFF	1	0.5
chr1	158960001	159080000	A.1.2.1.2.2.1.1.1.1	0.752688172043011	.	158960001	159080000	#FF4848	1	0.875
chr1	159080001	159200000	B.1.2.2.1.1.1.1.2	0.354838709677419	.	159080001	159200000	#9191FF	1	0.375
chr1	159200001	159760000	B.2.2.2.2.1.1.2.2.1.1	0.00955794504181601	.	159200001	159760000	#0000FF	1	0.125
chr1	159760001	160040000	A.2.1.2.1.1.1.2.2.1	0.608124253285544	.	159760001	160040000	#FF9191	1	0.75
chr1	160040001	160160000	A.1.2.2.1.2.2.1.1.1.1	0.715651135005974	.	160040001	160160000	#FF4848	1	0.875
chr1	160160001	160400000	A.1.1.1.2.1.2.1.2.1	0.955794504181601	.	160160001	160400000	#FF0000	1	1
chr1	160400001	160680000	A.1.1.1.1.2.1.1.2	0.986857825567503	.	160400001	160680000	#FF0000	1	1
chr1	160680001	160800000	A.1.1.1.2.2.1.2.2	0.937873357228196	.	160680001	160800000	#FF0000	1	1
chr1	160800001	160960000	A.1.2.1.1.1.2.1.1.1.2	0.813620071684588	.	160800001	160960000	#FF4848	1	0.875
chr1	160960001	161200000	A.1.1.1.1.1.1.2.1	0.998805256869773	.	160960001	161200000	#FF0000	1	1
chr1	161200001	161400000	A.1.1.1.2.1.1.2.1.1	0.962962962962963	.	161200001	161400000	#FF0000	1	1
chr1	161400001	161760000	A.1.1.1.1.2.1.1.1	0.98805256869773	.	161400001	161760000	#FF0000	1	1
chr1	161760001	161920000	A.1.2.2.1.1.1.1.1.1.1	0.739545997610514	.	161760001	161920000	#FF4848	1	0.875
chr1	161920001	162440000	B.2.1.1.1.2.2.2.1.1	0.28673835125448	.	161920001	162440000	#4848FF	1	0.25
chr1	162440001	162800000	A.1.2.2.1.1.1.1.1.2	0.73715651135006	.	162440001	162800000	#FF4848	1	0.875
chr1	162800001	163200000	B.2.2.1.2.2.2.1.1.1.2	0.0669056152927121	.	162800001	163200000	#0000FF	1	0.125
chr1	163200001	163360000	B.1.1.1.2.2.2.1.1.2	0.434886499402628	.	163200001	163360000	#DADAFF	1	0.5
chr1	163360001	163960000	B.2.2.2.2.1.2.2.1	0.003584229390681	.	163360001	163960000	#0000FF	1	0.125
chr1	163960001	164520000	B.2.2.2.2.1.2.2.2	0.002389486260454	.	163960001	164520000	#0000FF	1	0.125
chr1	164520001	164800000	B.2.2.2.1.1.2.2.2.1.1	0.033452807646356	.	164520001	164800000	#0000FF	1	0.125
chr1	164800001	165040000	B.2.2.2.1.2.2.2.1.2.1	0.017921146953405	.	164800001	165040000	#0000FF	1	0.125
chr1	165040001	165280000	B.2.2.2.1.1.1.2.1.2	0.045400238948626	.	165040001	165280000	#0000FF	1	0.125
chr1	165280001	165560000	B.2.2.1.1.1.2.1.1	0.148148148148148	.	165280001	165560000	#0000FF	1	0.125
chr1	165560001	165880000	A.1.2.1.1.2.2.1.1.1.1	0.790919952210275	.	165560001	165880000	#FF4848	1	0.875
chr1	165880001	166040000	B.2.1.1.1.2.1.2.2.1	0.293906810035842	.	165880001	166040000	#4848FF	1	0.25
chr1	166040001	166160000	B.1.2.1.1.1.2.1	0.388291517323775	.	166040001	166160000	#9191FF	1	0.375
chr1	166160001	166520000	B.2.2.1.2.2.2.1.2.1.1	0.0645161290322581	.	166160001	166520000	#0000FF	1	0.125
chr1	166520001	166800000	B.2.2.2.1.1.1.2.1.1	0.046594982078853	.	166520001	166800000	#0000FF	1	0.125
chr1	166800001	167000000	A.2.2.1.1.2.2.1.1.1.1	0.540023894862604	.	166800001	167000000	#FFDADA	1	0.625
chr1	167000001	167200000	A.2.1.2.2.2.1.2.2.2.2	0.572281959378734	.	167000001	167200000	#FF9191	1	0.75
chr1	167200001	167560000	A.1.1.1.2.2.1.2.1.2	0.939068100358423	.	167200001	167560000	#FF0000	1	1
chr1	167560001	167760000	A.1.1.1.2.1.2.2.1.2.1	0.95221027479092	.	167560001	167760000	#FF0000	1	1
chr1	167760001	167880000	A.2.1.1.2.1.1.2.1	0.635603345280765	.	167760001	167880000	#FF9191	1	0.75
chr1	167880001	168000000	A.1.1.2.1.1.2.2.1.1.2.2.1	0.898446833930705	.	167880001	168000000	#FF0000	1	1
chr1	168000001	168240000	A.1.1.2.2.1.1.1.1.1	0.867383512544803	.	168000001	168240000	#FF0000	1	1
chr1	168240001	168560000	A.1.2.2.2.2.2.2.1.2.1	0.675029868578256	.	168240001	168560000	#FF4848	1	0.875
chr1	168560001	168960000	B.1.1.2.1.2.1.2.2.2	0.41816009557945	.	168560001	168960000	#DADAFF	1	0.5
chr1	168960001	169120000	A.1.2.1.2.2.1.1.2	0.750298685782557	.	168960001	169120000	#FF4848	1	0.875
chr1	169120001	169280000	A.2.2.2.2.1.2.2.1	0.479091995221027	.	169120001	169280000	#FFDADA	1	0.625
chr1	169280001	169760000	A.1.2.2.2.2.2.2.1.2.2	0.673835125448029	.	169280001	169760000	#FF4848	1	0.875
chr1	169760001	170040000	A.1.1.2.2.1.2.2.2.1	0.843488649940263	.	169760001	170040000	#FF0000	1	1
chr1	170040001	170280000	B.1.1.2.2.2.2.1	0.396654719235364	.	170040001	170280000	#DADAFF	1	0.5
chr1	170280001	170480000	B.2.1.2.1.1.1.2	0.235364396654719	.	170280001	170480000	#4848FF	1	0.25
chr1	170480001	170600000	B.1.1.1.1.1.2.2.1	0.456391875746714	.	170480001	170600000	#DADAFF	1	0.5
chr1	170600001	170920000	B.2.1.2.1.1.2.1.1.2	0.230585424133811	.	170600001	170920000	#4848FF	1	0.25
chr1	170920001	171120000	B.2.2.1.2.2.2.1.2.2.1	0.0621266427718041	.	170920001	171120000	#0000FF	1	0.125
chr1	171120001	171440000	B.2.1.2.1.1.2.1.1.1.2.2	0.231780167264038	.	171120001	171440000	#4848FF	1	0.25
chr1	171440001	171600000	A.1.1.2.2.1.1.1.2.1.1	0.862604540023895	.	171440001	171600000	#FF0000	1	1
chr1	171600001	171800000	A.2.1.1.1.2.2.2.1	0.643966547192354	.	171600001	171800000	#FF9191	1	0.75
chr1	171800001	172080000	B.1.1.2.1.2.1.2.2.1.1	0.420549581839904	.	171800001	172080000	#DADAFF	1	0.5
chr1	172080001	172280000	A.1.2.2.2.2.1.1.1.1	0.688172043010753	.	172080001	172280000	#FF4848	1	0.875
chr1	172280001	172360000	A.1.2.1.1.2.2.1.2.2	0.781362007168459	.	172280001	172360000	#FF4848	1	0.875
chr1	172360001	172560000	A.2.1.1.1.1.1.2.1.1	0.670250896057348	.	172360001	172560000	#FF9191	1	0.75
chr1	172560001	172840000	A.2.1.2.2.2.2.1.2	0.56989247311828	.	172560001	172840000	#FF9191	1	0.75
chr1	172840001	173160000	B.1.2.1.2.1.2.1	0.371565113500597	.	172840001	173160000	#9191FF	1	0.375
chr1	173160001	173480000	A.1.1.2.2.1.2.1.1.1.2	0.849462365591398	.	173160001	173480000	#FF0000	1	1
chr1	173480001	173680000	B.1.1.2.1.2.1.2.2.1.2	0.419354838709677	.	173480001	173680000	#DADAFF	1	0.5
chr1	173680001	174000000	A.1.1.2.1.1.2.2.1.1.1	0.900836320191159	.	173680001	174000000	#FF0000	1	1
chr1	174000001	174240000	A.1.2.2.1.1.2.2.1.1	0.727598566308244	.	174000001	174240000	#FF4848	1	0.875
chr1	174240001	174480000	A.2.1.2.2.1.1.1.1	0.590203106332139	.	174240001	174480000	#FF9191	1	0.75
chr1	174480001	174680000	B.1.1.1.1.1.1.2	0.462365591397849	.	174480001	174680000	#DADAFF	1	0.5
chr1	174680001	175000000	A.1.2.1.1.2.1.2.2.1	0.793309438470729	.	174680001	175000000	#FF4848	1	0.875
chr1	175000001	175280000	A.1.2.2.2.2.2.2.1.1	0.676224611708483	.	175000001	175280000	#FF4848	1	0.875
chr1	175280001	175880000	B.2.1.2.2.1.2.2.1.1	0.181600955794504	.	175280001	175880000	#4848FF	1	0.25
chr1	175880001	176200000	A.2.1.1.1.2.2.1.2.2	0.645161290322581	.	175880001	176200000	#FF9191	1	0.75
chr1	176200001	176800000	B.2.2.2.2.1.1.2.1.2	0.010752688172043	.	176200001	176800000	#0000FF	1	0.125
chr1	176800001	177200000	B.2.2.2.1.2.2.2.1.1	0.019115890083632	.	176800001	177200000	#0000FF	1	0.125
chr1	177200001	177520000	B.2.2.2.2.1.1.2.2.1.2	0.00836320191158901	.	177200001	177520000	#0000FF	1	0.125
chr1	177520001	177720000	B.2.2.2.1.1.2.2.2.1.2	0.032258064516129	.	177520001	177720000	#0000FF	1	0.125
chr1	177720001	177960000	B.2.2.1.2.2.2.1.2.1.2	0.0633213859020311	.	177720001	177960000	#0000FF	1	0.125
chr1	177960001	178120000	B.1.2.2.2.2.1.1.2.1	0.32258064516129	.	177960001	178120000	#9191FF	1	0.375
chr1	178120001	178280000	B.2.1.2.2.2.2.1.1	0.163679808841099	.	178120001	178280000	#4848FF	1	0.25
chr1	178280001	178520000	B.2.1.1.1.1.2.2.2.2	0.29868578255675	.	178280001	178520000	#4848FF	1	0.25
chr1	178520001	178720000	A.2.1.2.1.1.2.2.2	0.598566308243728	.	178520001	178720000	#FF9191	1	0.75
chr1	178720001	179000000	B.1.2.2.2.2.1.1.1	0.323775388291517	.	178720001	179000000	#9191FF	1	0.375
chr1	179000001	179360000	A.1.2.1.1.2.1.2.1.1	0.795698924731183	.	179000001	179360000	#FF4848	1	0.875
chr1	179360001	179840000	B.2.1.2.1.1.2.1.1.1.2.1	0.232974910394265	.	179360001	179840000	#4848FF	1	0.25
chr1	179840001	180080000	A.1.1.1.2.1.2.2.1.1	0.953405017921147	.	179840001	180080000	#FF0000	1	1
chr1	180080001	180480000	A.1.2.1.1.2.1.2.1.2	0.794504181600956	.	180080001	180480000	#FF4848	1	0.875
chr1	180480001	180600000	A.2.1.2.2.2.2.1.1	0.571087216248507	.	180480001	180600000	#FF9191	1	0.75
chr1	180600001	180960000	A.1.1.2.2.1.2.1.2.2	0.845878136200717	.	180600001	180960000	#FF0000	1	1
chr1	180960001	181160000	A.1.1.1.2.1.2.2.2.1	0.949820788530466	.	180960001	181160000	#FF0000	1	1
chr1	181160001	181360000	B.1.2.2.1.1.2.2.1.1	0.348864994026284	.	181160001	181360000	#9191FF	1	0.375
chr1	181360001	181560000	A.2.1.1.1.1.1.2.1.2.1	0.669056152927121	.	181360001	181560000	#FF9191	1	0.75
chr1	181560001	181760000	B.1.1.1.1.2.2.2.1	0.448028673835125	.	181560001	181760000	#DADAFF	1	0.5
chr1	181760001	181920000	B.1.2.2.1.1.2.2.1.2	0.347670250896057	.	181760001	181920000	#9191FF	1	0.375
chr1	181920001	182320000	B.1.2.1.2.1.2.2.1.2	0.369175627240143	.	181920001	182320000	#9191FF	1	0.375
chr1	182320001	182560000	A.2.2.1.1.1.1.2.1	0.562724014336918	.	182320001	182560000	#FFDADA	1	0.625
chr1	182560001	182880000	A.1.1.2.1.1.1.2.2.2	0.909199522102748	.	182560001	182880000	#FF0000	1	1
chr1	182880001	183080000	A.1.2.1.1.1.2.1.1.1.1	0.814814814814815	.	182880001	183080000	#FF4848	1	0.875
chr1	183080001	183240000	A.1.2.2.2.1.2.2.2.2.1.2	0.690561529271207	.	183080001	183240000	#FF4848	1	0.875
chr1	183240001	183440000	A.2.1.2.2.2.2.2.2.1	0.567502986857826	.	183240001	183440000	#FF9191	1	0.75
chr1	183440001	183600000	A.1.1.1.2.1.2.2.2.2	0.948626045400239	.	183440001	183600000	#FF0000	1	1
chr1	183600001	183760000	A.1.1.2.1.1.2.2.1.1.2.1	0.899641577060932	.	183600001	183760000	#FF0000	1	1
chr1	183760001	183920000	A.1.1.2.1.1.1.2.1.1.1.2	0.913978494623656	.	183760001	183920000	#FF0000	1	1
chr1	183920001	184040000	A.2.1.1.1.1.1.2.1.2.2	0.667861409796894	.	183920001	184040000	#FF9191	1	0.75
chr1	184040001	184200000	B.1.1.1.2.1.2.1	0.443249701314217	.	184040001	184200000	#DADAFF	1	0.5
chr1	184200001	184360000	B.2.1.1.1.1.1.1.2.1	0.311827956989247	.	184200001	184360000	#4848FF	1	0.25
chr1	184360001	184640000	B.1.2.1.2.1.2.2.1.1	0.37037037037037	.	184360001	184640000	#9191FF	1	0.375
chr1	184640001	184960000	A.1.1.2.2.1.1.1.1.2.1	0.866188769414576	.	184640001	184960000	#FF0000	1	1
chr1	184960001	185120000	A.1.2.2.2.2.1.1.1.2	0.686977299880526	.	184960001	185120000	#FF4848	1	0.875
chr1	185120001	185240000	A.2.1.2.2.1.1.2.2.1	0.585424133811231	.	185120001	185240000	#FF9191	1	0.75
chr1	185240001	185400000	A.2.1.1.1.2.2.1.2.1	0.646356033452808	.	185240001	185400000	#FF9191	1	0.75
chr1	185400001	185680000	A.2.2.2.2.2.2.2.2	0.464755077658303	.	185400001	185680000	#FFDADA	1	0.625
chr1	185680001	186000000	B.2.2.1.1.2.2.1.1.2.1.2	0.1194743130227	.	185680001	186000000	#0000FF	1	0.125
chr1	186000001	186280000	B.1.2.2.2.2.1.1.2.2	0.321385902031063	.	186000001	186280000	#9191FF	1	0.375
chr1	186280001	186440000	A.1.2.2.1.1.2.2.1.2	0.726403823178017	.	186280001	186440000	#FF4848	1	0.875
chr1	186440001	186720000	A.2.2.2.2.2.1.1	0.473118279569892	.	186440001	186720000	#FFDADA	1	0.625
chr1	186720001	186920000	A.2.1.2.2.1.1.2.2.2	0.584229390681004	.	186720001	186920000	#FF9191	1	0.75
chr1	186920001	187240000	B.1.2.1.1.2.1.1.2.1	0.384707287933094	.	186920001	187240000	#9191FF	1	0.375
chr1	187240001	187880000	B.2.1.2.2.2.2.2.1.2.2	0.158900836320191	.	187240001	187880000	#4848FF	1	0.25
chr1	187880001	188040000	A.2.1.1.2.2.1.2	0.620071684587814	.	187880001	188040000	#FF9191	1	0.75
chr1	188040001	189160000	B.2.2.1.1.2.1.2.2.1.2	0.125448028673835	.	188040001	189160000	#0000FF	1	0.125
chr1	189160001	189840000	B.2.2.1.1.2.1.2.2.1.1	0.126642771804062	.	189160001	189840000	#0000FF	1	0.125
chr1	189840001	190000000	B.2.1.2.1.2.2.1.2.2.1	0.204301075268817	.	189840001	190000000	#4848FF	1	0.25
chr1	190000001	190320000	B.2.1.1.2.2.1.2.2.2.1	0.259259259259259	.	190000001	190320000	#4848FF	1	0.25
chr1	190320001	191080000	B.2.1.2.2.2.2.2.1.1	0.161290322580645	.	190320001	191080000	#4848FF	1	0.25
chr1	191080001	191240000	B.1.2.1.1.2.1.1.2.2	0.383512544802867	.	191080001	191240000	#9191FF	1	0.375
chr1	191240001	191440000	B.2.1.1.2.2.1.1.1.2.1	0.265232974910394	.	191240001	191440000	#4848FF	1	0.25
chr1	191440001	191680000	B.1.2.2.2.1.2.2.2.2	0.324970131421744	.	191440001	191680000	#9191FF	1	0.375
chr1	191680001	192440000	B.2.1.1.2.2.1.2.2.1	0.260454002389486	.	191680001	192440000	#4848FF	1	0.25
chr1	192440001	192600000	A.1.1.2.2.1.2.2.1	0.84468339307049	.	192440001	192600000	#FF0000	1	1
chr1	192600001	192960000	A.2.2.2.2.2.2.1.2.2	0.467144563918757	.	192600001	192960000	#FFDADA	1	0.625
chr1	192960001	193240000	A.1.1.2.2.1.2.2.2.2	0.842293906810036	.	192960001	193240000	#FF0000	1	1
chr1	193240001	193560000	B.1.1.2.1.1.1.2.2.1	0.427718040621266	.	193240001	193560000	#DADAFF	1	0.5
chr1	193560001	193800000	B.2.1.1.2.2.1.1.1.2.2	0.264038231780167	.	193560001	193800000	#4848FF	1	0.25
chr1	193800001	194000000	B.2.1.2.1.2.2.2.1.1.1	0.201911589008363	.	193800001	194000000	#4848FF	1	0.25
chr1	194000001	194760000	B.2.1.2.1.2.2.2.1.1.2.2	0.199522102747909	.	194000001	194760000	#4848FF	1	0.25
chr1	194760001	194880000	B.1.1.2.1.1.1.2.1	0.428912783751493	.	194760001	194880000	#DADAFF	1	0.5
chr1	194880001	195080000	B.2.1.1.2.2.1.1.1.1.1.1	0.268817204301075	.	194880001	195080000	#4848FF	1	0.25
chr1	195080001	195240000	B.1.2.1.1.2.1.1.1	0.385902031063321	.	195080001	195240000	#9191FF	1	0.375
chr1	195240001	195800000	B.2.1.2.1.2.2.2.1.1.2.1	0.200716845878136	.	195240001	195800000	#4848FF	1	0.25
chr1	195800001	196040000	B.2.1.2.1.2.2.2.1.2.1	0.198327359617682	.	195800001	196040000	#4848FF	1	0.25
chr1	196040001	196400000	B.2.1.2.1.2.2.1.2.2.2	0.20310633213859	.	196040001	196400000	#4848FF	1	0.25
chr1	196400001	196520000	B.2.1.1.2.2.1.1.1.1.2	0.266427718040621	.	196400001	196520000	#4848FF	1	0.25
chr1	196520001	196600000	B.2.1.1.2.1.2.1.2	0.271206690561529	.	196520001	196600000	#4848FF	1	0.25
chr1	196600001	196840000	B.2.1.1.2.2.1.2.2.2.2	0.258064516129032	.	196600001	196840000	#4848FF	1	0.25
chr1	196840001	197040000	B.2.1.1.2.2.1.1.1.1.1.2	0.267622461170848	.	196840001	197040000	#4848FF	1	0.25
chr1	197040001	197200000	A.2.1.2.1.1.1.1.2.1	0.611708482676225	.	197040001	197200000	#FF9191	1	0.75
chr1	197200001	197480000	B.2.1.1.2.1.2.1.1.1	0.273596176821983	.	197200001	197480000	#4848FF	1	0.25
chr1	197480001	198120000	B.1.2.2.2.1.2.2.2.1	0.326164874551971	.	197480001	198120000	#9191FF	1	0.375
chr1	198120001	198280000	A.1.2.1.2.2.2.1	0.743130227001195	.	198120001	198280000	#FF4848	1	0.875
chr1	198280001	198480000	A.2.2.2.2.2.1.2.1	0.471923536439665	.	198280001	198480000	#FFDADA	1	0.625
chr1	198480001	198680000	A.1.1.2.1.1.2.2.2.1.2.2	0.89247311827957	.	198480001	198680000	#FF0000	1	1
chr1	198680001	198880000	A.1.2.1.2.2.2.2.2	0.740740740740741	.	198680001	198880000	#FF4848	1	0.875
chr1	198880001	199240000	A.1.1.2.1.1.2.2.2.1.2.1	0.893667861409797	.	198880001	199240000	#FF0000	1	1
chr1	199240001	199520000	B.1.1.1.1.1.1.1	0.463560334528076	.	199240001	199520000	#DADAFF	1	0.5
chr1	199520001	199680000	B.2.1.1.2.1.2.2	0.270011947431302	.	199520001	199680000	#4848FF	1	0.25
chr1	199680001	199880000	B.2.1.2.1.1.2.1.2.2	0.22700119474313	.	199680001	199880000	#4848FF	1	0.25
chr1	199880001	200040000	B.1.2.2.1.1.2.1.1	0.351254480286738	.	199880001	200040000	#9191FF	1	0.375
chr1	200040001	200320000	A.2.1.1.2.2.2.2.1	0.61768219832736	.	200040001	200320000	#FF9191	1	0.75
chr1	200320001	200520000	A.1.1.2.2.1.2.1.1.1.1	0.850657108721625	.	200320001	200520000	#FF0000	1	1
chr1	200520001	200880000	A.1.1.1.1.2.2.1.1.2	0.974910394265233	.	200520001	200880000	#FF0000	1	1
chr1	200880001	201160000	A.1.2.1.2.1.1.2.2.1	0.762246117084827	.	200880001	201160000	#FF4848	1	0.875
chr1	201160001	201360000	B.1.1.2.2.1.2.1.2.2	0.405017921146953	.	201160001	201360000	#DADAFF	1	0.5
chr1	201360001	201520000	A.1.2.2.1.2.2.1.1.2	0.71326164874552	.	201360001	201520000	#FF4848	1	0.875
chr1	201520001	201760000	B.1.1.2.2.1.2.1.2.1	0.40621266427718	.	201520001	201760000	#DADAFF	1	0.5
chr1	201760001	202080000	A.1.2.2.1.2.1.2.1.1	0.721624850657109	.	201760001	202080000	#FF4848	1	0.875
chr1	202080001	202160000	A.1.2.2.1.2.2.1.1.1.2	0.714456391875747	.	202080001	202160000	#FF4848	1	0.875
chr1	202160001	202280000	A.2.2.1.2.1.1.2.2	0.529271206690561	.	202160001	202280000	#FFDADA	1	0.625
chr1	202280001	202600000	A.1.2.1.1.1.2.1.1.2.1.1	0.812425328554361	.	202280001	202600000	#FF4848	1	0.875
chr1	202600001	202720000	A.2.2.1.1.1.1.2.2.1	0.561529271206691	.	202600001	202720000	#FFDADA	1	0.625
chr1	202720001	203000000	A.1.1.2.1.2.2.1.2.1	0.879330943847073	.	202720001	203000000	#FF0000	1	1
chr1	203000001	203200000	A.2.2.2.1.2.2.1.2.2	0.495818399044205	.	203000001	203200000	#FFDADA	1	0.625
chr1	203200001	203320000	A.1.2.1.1.1.1.2.1.2	0.821983273596177	.	203200001	203320000	#FF4848	1	0.875
chr1	203320001	203600000	A.2.2.1.1.1.1.2.2.2	0.560334528076464	.	203320001	203600000	#FFDADA	1	0.625
chr1	203600001	203840000	A.1.2.1.2.1.1.2.1.1	0.765830346475508	.	203600001	203840000	#FF4848	1	0.875
chr1	203840001	204040000	B.2.1.1.1.1.1.1.1.1	0.314217443249701	.	203840001	204040000	#4848FF	1	0.25
chr1	204040001	204360000	B.1.2.1.2.2.2.1	0.362007168458781	.	204040001	204360000	#9191FF	1	0.375
chr1	204360001	204560000	A.1.1.1.2.2.2.2.1.1.1	0.92831541218638	.	204360001	204560000	#FF0000	1	1
chr1	204560001	204800000	B.1.1.1.2.1.1.1	0.445639187574671	.	204560001	204800000	#DADAFF	1	0.5
chr1	204800001	205040000	B.1.2.2.1.2.1.1.2	0.344086021505376	.	204800001	205040000	#9191FF	1	0.375
chr1	205040001	205320000	A.1.2.1.1.1.2.1.1.2.1.2	0.811230585424134	.	205040001	205320000	#FF4848	1	0.875
chr1	205320001	205560000	A.2.1.2.1.2.1.2	0.59378733572282	.	205320001	205560000	#FF9191	1	0.75
chr1	205560001	205760000	A.1.1.2.1.2.1.1.2.1	0.888888888888889	.	205560001	205760000	#FF0000	1	1
chr1	205760001	205960000	A.2.2.2.1.2.1.1.1.2	0.502986857825568	.	205760001	205960000	#FFDADA	1	0.625
chr1	206040001	206360000	A.1.2.2.2.1.2.2.2.2.1.1	0.691756272401434	.	206040001	206360000	#FF4848	1	0.875
chr1	206480001	206600000	A.2.2.2.1.2.1.2.2	0.499402628434886	.	206480001	206600000	#FFDADA	1	0.625
chr1	206600001	206960000	A.1.1.1.1.2.1.2.1.2.1.1	0.983273596176822	.	206600001	206960000	#FF0000	1	1
chr1	206960001	207240000	A.1.1.2.1.2.2.2.2	0.86857825567503	.	206960001	207240000	#FF0000	1	1
chr1	207240001	207480000	A.2.2.2.1.2.1.1.1.1	0.504181600955794	.	207240001	207480000	#FFDADA	1	0.625
chr1	207480001	207680000	A.1.1.2.2.1.1.1.2.2.1	0.860215053763441	.	207480001	207680000	#FF0000	1	1
chr1	207680001	207920000	A.2.2.1.2.1.1.2.1	0.530465949820789	.	207680001	207920000	#FFDADA	1	0.625
chr1	207920001	208080000	A.1.1.2.2.1.1.1.1.2.2.1	0.864994026284349	.	207920001	208080000	#FF0000	1	1
chr1	208080001	208160000	A.2.1.2.1.1.1.1.1.1	0.615292712066906	.	208080001	208160000	#FF9191	1	0.75
chr1	208160001	208440000	B.2.1.1.1.1.1.1.1.2	0.313022700119474	.	208160001	208440000	#4848FF	1	0.25
chr1	208440001	208720000	B.2.2.2.1.1.1.1.1.1.2	0.0525686977299881	.	208440001	208720000	#0000FF	1	0.125
chr1	208720001	208880000	B.2.2.1.1.1.2.2.1.1.2	0.137395459976105	.	208720001	208880000	#0000FF	1	0.125
chr1	208880001	209200000	B.2.2.2.1.1.1.1.1.1.1	0.0537634408602151	.	208880001	209200000	#0000FF	1	0.125
chr1	209200001	209320000	B.1.2.2.1.1.1.1.1	0.356033452807646	.	209200001	209320000	#9191FF	1	0.375
chr1	209320001	209760000	B.2.2.1.2.2.2.1.1.2	0.0657108721624851	.	209320001	209760000	#0000FF	1	0.125
chr1	209760001	210040000	A.2.1.1.1.2.2.1.1	0.647550776583035	.	209760001	210040000	#FF9191	1	0.75
chr1	210040001	210480000	B.2.2.1.2.2.1.1.2.2	0.0740740740740741	.	210040001	210480000	#0000FF	1	0.125
chr1	210480001	210600000	A.2.1.2.2.1.1.1.2.2	0.587813620071685	.	210480001	210600000	#FF9191	1	0.75
chr1	210600001	210920000	B.2.1.1.1.1.2.2.1.1	0.302270011947431	.	210600001	210920000	#4848FF	1	0.25
chr1	210920001	211400000	B.2.2.1.2.2.2.1.1.1.1	0.0681003584229391	.	210920001	211400000	#0000FF	1	0.125
chr1	211400001	211560000	A.1.2.1.1.2.2.2.1.2	0.778972520908005	.	211400001	211560000	#FF4848	1	0.875
chr1	211560001	211680000	A.2.1.2.1.1.1.2.2.2.1	0.606929510155317	.	211560001	211680000	#FF9191	1	0.75
chr1	211680001	211840000	A.1.2.1.1.2.2.2.1.1	0.780167264038232	.	211680001	211840000	#FF4848	1	0.875
chr1	211840001	212120000	A.1.1.1.2.2.1.2.1.1	0.94026284348865	.	211840001	212120000	#FF0000	1	1
chr1	212120001	212240000	A.1.1.2.1.1.1.2.1.1.1.1	0.915173237753883	.	212120001	212240000	#FF0000	1	1
chr1	212240001	212440000	A.1.1.2.2.1.2.1.2.1	0.847072879330944	.	212240001	212440000	#FF0000	1	1
chr1	212440001	212760000	A.1.1.1.1.2.2.1.1.1	0.97610513739546	.	212440001	212760000	#FF0000	1	1
chr1	212760001	213280000	A.1.1.1.1.1.1.1	1	.	212760001	213280000	#FF0000	1	1
chr1	213280001	213440000	A.2.1.1.1.2.2.2.2.1	0.642771804062127	.	213280001	213440000	#FF9191	1	0.75
chr1	213440001	213840000	B.2.2.1.1.1.2.2.1.1.1	0.138590203106332	.	213440001	213840000	#0000FF	1	0.125
chr1	213840001	214400000	B.2.2.2.1.1.1.1.2.1	0.0489844683393071	.	213840001	214400000	#0000FF	1	0.125
chr1	214400001	214840000	A.2.2.1.2.2.2.2.1.1	0.518518518518518	.	214400001	214840000	#FFDADA	1	0.625
chr1	214840001	215080000	B.2.2.1.1.2.2.1.1.2.1.1	0.120669056152927	.	214840001	215080000	#0000FF	1	0.125
chr1	215080001	215240000	B.2.1.2.1.2.2.2.1.2.2	0.197132616487455	.	215080001	215240000	#4848FF	1	0.25
chr1	215240001	215680000	B.2.2.2.1.1.2.1.1	0.041816009557945	.	215240001	215680000	#0000FF	1	0.125
chr1	215680001	215840000	B.1.1.1.2.2.2.1.2	0.433691756272401	.	215680001	215840000	#DADAFF	1	0.5
chr1	215840001	216240000	B.2.2.1.1.2.1.2.1.2	0.127837514934289	.	215840001	216240000	#0000FF	1	0.125
chr1	216240001	216680000	B.2.2.1.1.2.1.2.2.2.1	0.124253285543608	.	216240001	216680000	#0000FF	1	0.125
chr1	216680001	216960000	B.2.1.2.1.2.2.1.2.1.2	0.205495818399044	.	216680001	216960000	#4848FF	1	0.25
chr1	216960001	217160000	B.2.2.1.1.2.1.2.1.1	0.129032258064516	.	216960001	217160000	#0000FF	1	0.125
chr1	217160001	217320000	B.2.1.2.1.2.2.1.2.1.1	0.206690561529271	.	217160001	217320000	#4848FF	1	0.25
chr1	217320001	217640000	B.2.1.2.2.2.2.1.2	0.162485065710872	.	217320001	217640000	#4848FF	1	0.25
chr1	217640001	217840000	A.2.2.2.2.2.2.1.1	0.469534050179211	.	217640001	217840000	#FFDADA	1	0.625
chr1	217840001	218440000	B.2.2.1.2.1.2.2	0.0776583034647551	.	217840001	218440000	#0000FF	1	0.125
chr1	218440001	218560000	A.2.2.2.2.2.2.1.2.1	0.468339307048984	.	218440001	218560000	#FFDADA	1	0.625
chr1	218560001	218720000	B.2.1.2.1.2.2.1.1.1	0.209080047789725	.	218560001	218720000	#4848FF	1	0.25
chr1	218720001	219240000	B.2.2.1.1.2.1.2.2.2.2	0.123058542413381	.	218720001	219240000	#0000FF	1	0.125
chr1	219240001	219400000	A.1.2.2.2.2.1.1.2	0.685782556750299	.	219240001	219400000	#FF4848	1	0.875
chr1	219400001	219560000	B.1.1.2.1.1.1.2.2.2	0.426523297491039	.	219400001	219560000	#DADAFF	1	0.5
chr1	219560001	219720000	A.2.2.1.1.2.1.2.1.1	0.543608124253286	.	219560001	219720000	#FFDADA	1	0.625
chr1	219720001	220160000	B.1.2.2.2.2.1.2	0.320191158900836	.	219720001	220160000	#9191FF	1	0.375
chr1	220160001	220480000	A.1.1.2.1.1.2.2.2.1.1	0.894862604540024	.	220160001	220480000	#FF0000	1	1
chr1	220480001	220840000	B.2.1.1.1.1.2.2.2.1	0.299880525686977	.	220480001	220840000	#4848FF	1	0.25
chr1	220840001	220960000	A.2.2.2.2.2.1.2.2	0.470728793309438	.	220840001	220960000	#FFDADA	1	0.625
chr1	220960001	221200000	B.1.2.1.1.2.1.2	0.38231780167264	.	220960001	221200000	#9191FF	1	0.375
chr1	221200001	221400000	A.2.1.2.1.1.2.2.1	0.599761051373955	.	221200001	221400000	#FF9191	1	0.75
chr1	221400001	221600000	B.2.1.1.2.2.1.2.1	0.261648745519713	.	221400001	221600000	#4848FF	1	0.25
chr1	221600001	221880000	A.2.1.2.2.1.1.1.2.1	0.589008363201912	.	221600001	221880000	#FF9191	1	0.75
chr1	221880001	222040000	A.1.1.2.1.1.1.2.1.2	0.911589008363202	.	221880001	222040000	#FF0000	1	1
chr1	222040001	222240000	A.1.2.2.1.1.2.1.2	0.728793309438471	.	222040001	222240000	#FF4848	1	0.875
chr1	222240001	222600000	B.2.1.2.1.1.2.1.2.1.1	0.229390681003584	.	222240001	222600000	#4848FF	1	0.25
chr1	222600001	222720000	B.1.1.1.2.2.2.1.1.1	0.436081242532855	.	222600001	222720000	#DADAFF	1	0.5
chr1	222720001	222920000	A.1.2.1.1.2.2.1.1.2.1	0.788530465949821	.	222720001	222920000	#FF4848	1	0.875
chr1	222920001	223240000	B.1.2.2.1.1.2.1.2	0.350059737156511	.	222920001	223240000	#9191FF	1	0.375
chr1	223240001	223440000	A.2.2.2.2.1.1.1.2.2	0.485065710872162	.	223240001	223440000	#FFDADA	1	0.625
chr1	223440001	223680000	B.2.1.2.1.1.2.1.2.1.2	0.228195937873357	.	223440001	223680000	#4848FF	1	0.25
chr1	223680001	223840000	A.2.2.2.2.1.1.1.2.1	0.486260454002389	.	223680001	223840000	#FFDADA	1	0.625
chr1	223840001	224320000	A.1.2.2.1.1.1.1.1.1.2	0.738351254480287	.	223840001	224320000	#FF4848	1	0.875
chr1	224320001	224680000	A.1.1.1.2.1.2.1.1.1	0.958183990442055	.	224320001	224680000	#FF0000	1	1
chr1	224680001	224880000	B.1.1.2.2.1.1.2.1	0.409796893667861	.	224680001	224880000	#DADAFF	1	0.5
chr1	224880001	225040000	A.2.1.2.1.1.1.1.2.2	0.610513739545998	.	224880001	225040000	#FF9191	1	0.75
chr1	225040001	225560000	B.2.2.1.2.2.2.1.2.2.2	0.0609318996415771	.	225040001	225560000	#0000FF	1	0.125
chr1	225560001	225960000	A.2.2.2.2.1.2.1.1	0.482676224611709	.	225560001	225960000	#FFDADA	1	0.625
chr1	225960001	226200000	A.1.1.2.2.1.1.1.2.1.2	0.861409796893668	.	225960001	226200000	#FF0000	1	1
chr1	226200001	226400000	A.1.1.1.1.2.2.1.2.2	0.972520908004779	.	226200001	226400000	#FF0000	1	1
chr1	226400001	226600000	A.1.1.2.1.1.1.2.2.1	0.910394265232975	.	226400001	226600000	#FF0000	1	1
chr1	226600001	226800000	B.1.1.1.1.2.2.2.2	0.446833930704898	.	226600001	226800000	#DADAFF	1	0.5
chr1	226800001	227040000	A.1.1.2.1.1.2.2.1.1.2.2.2	0.897252090800478	.	226800001	227040000	#FF0000	1	1
chr1	227040001	227200000	A.2.1.1.2.2.2.1	0.618876941457587	.	227040001	227200000	#FF9191	1	0.75
chr1	227200001	227720000	B.2.2.1.1.1.2.2.1.2.2	0.135005973715651	.	227200001	227720000	#0000FF	1	0.125
chr1	227720001	228000000	A.2.2.2.2.1.1.2	0.483870967741935	.	227720001	228000000	#FFDADA	1	0.625
chr1	228000001	228240000	B.2.1.1.1.2.1.2.1.1	0.296296296296296	.	228000001	228240000	#4848FF	1	0.25
chr1	228240001	228400000	A.1.2.2.2.2.2.2.2	0.672640382317802	.	228240001	228400000	#FF4848	1	0.875
chr1	228400001	228560000	B.2.1.1.1.1.2.1.2	0.303464755077658	.	228400001	228560000	#4848FF	1	0.25
chr1	228560001	228760000	A.2.2.1.1.2.2.1.2.2	0.535244922341697	.	228560001	228760000	#FFDADA	1	0.625
chr1	228760001	229040000	B.1.2.1.2.2.1.1.1	0.366786140979689	.	228760001	229040000	#9191FF	1	0.375
chr1	229040001	229360000	B.2.1.1.1.2.2.2.1.2	0.285543608124253	.	229040001	229360000	#4848FF	1	0.25
chr1	229360001	229600000	A.2.1.1.2.1.2.1.2	0.627240143369176	.	229360001	229600000	#FF9191	1	0.75
chr1	229600001	229800000	A.1.2.1.2.2.1.1.1.2	0.751493428912784	.	229600001	229800000	#FF4848	1	0.875
chr1	229800001	230200000	B.1.2.1.2.1.2.2.2	0.367980884109916	.	229800001	230200000	#9191FF	1	0.375
chr1	230200001	230440000	A.1.2.1.2.2.1.2.2.1	0.746714456391876	.	230200001	230440000	#FF4848	1	0.875
chr1	230440001	230720000	B.2.1.2.2.1.2.2.2.2.1	0.176821983273596	.	230440001	230720000	#4848FF	1	0.25
chr1	230720001	230840000	B.1.1.2.2.1.1.1.2	0.410991636798088	.	230720001	230840000	#DADAFF	1	0.5
chr1	230840001	231000000	B.2.1.1.1.2.1.2.1.2	0.295101553166069	.	230840001	231000000	#4848FF	1	0.25
chr1	231000001	231160000	A.2.2.1.1.2.2.1.1.1.2	0.538829151732378	.	231000001	231160000	#FFDADA	1	0.625
chr1	231160001	231320000	B.2.1.1.1.1.2.2.1.2	0.301075268817204	.	231160001	231320000	#4848FF	1	0.25
chr1	231320001	231760000	A.1.2.2.1.1.1.2	0.731182795698925	.	231320001	231760000	#FF4848	1	0.875
chr1	231760001	232080000	B.2.2.1.2.2.1.1.2.1	0.0752688172043011	.	231760001	232080000	#0000FF	1	0.125
chr1	232080001	232560000	B.2.2.2.2.1.1.2.1.1	0.01194743130227	.	232080001	232560000	#0000FF	1	0.125
chr1	232560001	232680000	B.2.1.2.2.1.2.2.2.1.2	0.178016726403823	.	232560001	232680000	#4848FF	1	0.25
chr1	232680001	233000000	B.2.1.1.1.2.1.2.2.2	0.292712066905615	.	232680001	233000000	#4848FF	1	0.25
chr1	233000001	233360000	B.1.1.2.2.1.1.1.1	0.412186379928315	.	233000001	233360000	#DADAFF	1	0.5
chr1	233360001	233680000	A.2.2.1.2.2.2.1	0.519713261648746	.	233360001	233680000	#FFDADA	1	0.625
chr1	233680001	233840000	A.1.2.1.1.2.2.1.2.1.1.1	0.78494623655914	.	233680001	233840000	#FF4848	1	0.875
chr1	233840001	234280000	B.1.2.2.1.1.2.2.2	0.34647550776583	.	233840001	234280000	#9191FF	1	0.375
chr1	234280001	234520000	A.1.2.2.2.2.1.2.1.1	0.684587813620072	.	234280001	234520000	#FF4848	1	0.875
chr1	234520001	234880000	A.1.1.1.1.2.2.1.2.1	0.973715651135006	.	234520001	234880000	#FF0000	1	1
chr1	234880001	235000000	A.1.2.1.2.1.1.1.2.1	0.770609318996416	.	234880001	235000000	#FF4848	1	0.875
chr1	235000001	235200000	A.1.1.1.1.1.2.2.2.1	0.990442054958184	.	235000001	235200000	#FF0000	1	1
chr1	235240001	235320000	A.1.1.1.1.1.2.2.2.1	0.990442054958184	.	235240001	235320000	#FF0000	1	1
chr1	235320001	235680000	A.1.1.1.1.1.2.2.2.2	0.989247311827957	.	235320001	235680000	#FF0000	1	1
chr1	235680001	235920000	A.2.1.1.1.1.1.1	0.671445639187575	.	235680001	235920000	#FF9191	1	0.75
chr1	235920001	236160000	A.1.1.1.2.1.2.1.1.2	0.956989247311828	.	235920001	236160000	#FF0000	1	1
chr1	236160001	236440000	A.1.1.1.2.1.2.2.1.2.2	0.951015531660693	.	236160001	236440000	#FF0000	1	1
chr1	236440001	236760000	A.1.2.1.1.2.2.1.1.2.2.1	0.787335722819594	.	236440001	236760000	#FF4848	1	0.875
chr1	236760001	236920000	B.1.1.2.1.2.1.1.1	0.424133811230585	.	236760001	236920000	#DADAFF	1	0.5
chr1	236920001	237080000	A.2.2.1.1.2.2.1.1.2	0.537634408602151	.	236920001	237080000	#FFDADA	1	0.625
chr1	237080001	237400000	B.2.2.1.1.2.2.1.1.1	0.121863799283154	.	237080001	237400000	#0000FF	1	0.125
chr1	237400001	237720000	B.2.1.2.2.2.2.2.2.2	0.156511350059737	.	237400001	237720000	#4848FF	1	0.25
chr1	237720001	237960000	B.2.1.2.2.2.2.2.1.2.1	0.160095579450418	.	237720001	237960000	#4848FF	1	0.25
chr1	237960001	238120000	B.2.1.2.1.2.2.1.1.2	0.207885304659498	.	237960001	238120000	#4848FF	1	0.25
chr1	238120001	238440000	B.1.2.2.2.1.2.1	0.328554360812425	.	238120001	238440000	#9191FF	1	0.375
chr1	238440001	239080000	B.2.2.2.1.1.2.1.2	0.040621266427718	.	238440001	239080000	#0000FF	1	0.125
chr1	239080001	239880000	B.2.2.2.1.1.2.2.2.2.1	0.031063321385902	.	239080001	239880000	#0000FF	1	0.125
chr1	239880001	240000000	B.2.1.2.1.2.2.2.2	0.195937873357228	.	239880001	240000000	#4848FF	1	0.25
chr1	240000001	240400000	B.2.2.1.2.1.1.2.1.2	0.0872162485065711	.	240000001	240400000	#0000FF	1	0.125
chr1	240400001	240560000	B.2.2.1.1.2.2.1.2	0.117084826762246	.	240400001	240560000	#0000FF	1	0.125
chr1	240560001	241160000	B.2.2.1.2.1.1.2.1.1	0.0884109916367981	.	240560001	241160000	#0000FF	1	0.125
chr1	241160001	241640000	B.2.2.1.2.1.1.2.2	0.0860215053763441	.	241160001	241640000	#0000FF	1	0.125
chr1	241640001	241840000	A.2.1.2.2.1.1.2.1	0.586618876941458	.	241640001	241840000	#FF9191	1	0.75
chr1	241840001	241960000	B.1.2.2.2.1.2.2.1	0.327359617682198	.	241840001	241960000	#9191FF	1	0.375
chr1	241960001	242080000	A.2.2.1.2.2.2.2.1.2	0.517323775388292	.	241960001	242080000	#FFDADA	1	0.625
chr1	242080001	242440000	B.2.1.1.2.1.2.1.1.2	0.272401433691756	.	242080001	242440000	#4848FF	1	0.25
chr1	242440001	242680000	B.2.1.2.2.2.2.2.2.1	0.157706093189964	.	242440001	242680000	#4848FF	1	0.25
chr1	242680001	242920000	B.2.2.1.1.2.2.1.1.2.2	0.118279569892473	.	242680001	242920000	#0000FF	1	0.125
chr1	242920001	243240000	B.2.1.1.2.2.1.1.2	0.26284348864994	.	242920001	243240000	#4848FF	1	0.25
chr1	243240001	243480000	A.1.2.1.1.2.1.2.2.2	0.792114695340502	.	243240001	243480000	#FF4848	1	0.875
chr1	243480001	243800000	A.2.2.1.1.2.1.1.2	0.544802867383513	.	243480001	243800000	#FFDADA	1	0.625
chr1	243800001	244040000	A.2.2.1.2.2.2.2.2.1	0.516129032258065	.	243800001	244040000	#FFDADA	1	0.625
chr1	244040001	244160000	B.1.2.1.2.2.1.1.2	0.365591397849462	.	244040001	244160000	#9191FF	1	0.375
chr1	244160001	244440000	B.1.1.2.1.2.1.1.2	0.422939068100358	.	244160001	244440000	#DADAFF	1	0.5
chr1	244440001	244640000	A.1.2.1.1.2.2.1.1.1.2	0.789725209080048	.	244440001	244640000	#FF4848	1	0.875
chr1	244640001	244760000	B.1.1.2.2.1.1.2.2	0.408602150537634	.	244640001	244760000	#DADAFF	1	0.5
chr1	244760001	244960000	A.2.2.1.2.1.1.1.2	0.531660692951015	.	244760001	244960000	#FFDADA	1	0.625
chr1	244960001	245160000	A.1.1.2.2.1.1.1.1.2.2.2	0.863799283154122	.	244960001	245160000	#FF0000	1	1
chr1	245160001	245520000	B.2.1.1.1.1.1.1.2.2	0.31063321385902	.	245160001	245520000	#4848FF	1	0.25
chr1	245520001	245760000	B.2.1.2.2.1.1.2.1	0.188769414575866	.	245520001	245760000	#4848FF	1	0.25
chr1	245760001	246040000	B.1.1.1.1.2.2.1	0.449223416965352	.	245760001	246040000	#DADAFF	1	0.5
chr1	246040001	246200000	A.2.1.1.2.2.2.2.2	0.616487455197133	.	246040001	246200000	#FF9191	1	0.75
chr1	246200001	246640000	A.2.1.1.1.2.2.2.2.2	0.6415770609319	.	246200001	246640000	#FF9191	1	0.75
chr1	246640001	246840000	A.1.1.2.2.1.1.1.2.2.2	0.859020310633214	.	246640001	246840000	#FF0000	1	1
chr1	246840001	247120000	A.1.2.1.1.2.2.1.1.2.2.2	0.786140979689367	.	246840001	247120000	#FF4848	1	0.875
chr1	247120001	247360000	A.1.2.2.1.1.2.1.1	0.729988052568698	.	247120001	247360000	#FF4848	1	0.875
chr1	247360001	247640000	A.1.2.2.2.2.2.1.2	0.67741935483871	.	247360001	247640000	#FF4848	1	0.875
chr1	247640001	248400000	B.2.2.2.1.1.2.2.2.2.2	0.029868578255675	.	247640001	248400000	#0000FF	1	0.125
chr1	248400001	248560000	B.1.1.2.1.1.1.1	0.43010752688172	.	248400001	248560000	#DADAFF	1	0.5
chr1	248560001	248720000	A.1.2.1.2.2.2.2.1	0.741935483870968	.	248560001	248720000	#FF4848	1	0.875
chr1	248800001	248840000	A.1.2.1.2.2.2.2.1	0.741935483870968	.	248800001	248840000	#FF4848	1	0.875
chr1	248840001	248920000	A.2.1.1.1.2.1.2.2	0.648745519713262	.	248840001	248920000	#FF9191	1	0.75
chr1	249040001	249120000	A.2.1.1.1.2.1.2.2	0.648745519713262	.	249040001	249120000	#FF9191	1	0.75
chr1	249120001	249240000	A.1.2.1.1.2.2.1.2.1.1.2	0.783751493428913	.	249120001	249240000	#FF4848	1	0.875
chr2	1	200000	B.2.1.1.1.2.2.2.1	0.302890173410405	.	1	200000	#4848FF	1	0.25
chr2	200001	320000	B.1.1.1.2.1.2.1.2	0.470520231213873	.	200001	320000	#DADAFF	1	0.5
chr2	320001	640000	B.2.1.2.2.1.1.1.2.1.2.2	0.211560693641619	.	320001	640000	#4848FF	1	0.25
chr2	640001	760000	A.2.2.2.1.1.1.1.1	0.543352601156069	.	640001	760000	#FFDADA	1	0.625
chr2	760001	1480000	B.2.2.2.1.1.2.2.1.2.1	0.0485549132947977	.	760001	1480000	#0000FF	1	0.125
chr2	1480001	1760000	B.2.2.1.1.1.1.2.2.2.2	0.159537572254335	.	1480001	1760000	#0000FF	1	0.125
chr2	1760001	1960000	B.2.1.2.2.1.1.1.2.1.1	0.213872832369942	.	1760001	1960000	#4848FF	1	0.25
chr2	1960001	2280000	B.2.2.2.1.1.2.2.1.2.2	0.0473988439306358	.	1960001	2280000	#0000FF	1	0.125
chr2	2280001	2520000	B.2.2.1.2.2.2.1.2.1.1	0.0878612716763006	.	2280001	2520000	#0000FF	1	0.125
chr2	2520001	2840000	B.2.1.2.1.1.2.1.1	0.248554913294798	.	2520001	2840000	#4848FF	1	0.25
chr2	2840001	3160000	B.1.2.1.2.2.1.1.1.1.2	0.382658959537572	.	2840001	3160000	#9191FF	1	0.375
chr2	3160001	3360000	A.2.1.1.2.1.1.2.1.1	0.653179190751445	.	3160001	3360000	#FF9191	1	0.75
chr2	3360001	3520000	A.1.1.2.2.2.2.1.1.2.2	0.830057803468208	.	3360001	3520000	#FF0000	1	1
chr2	3560001	3720000	A.1.1.2.2.2.2.1.1.2.2	0.830057803468208	.	3560001	3720000	#FF0000	1	1
chr2	3720001	4120000	B.2.1.2.2.1.1.1.2.2.2	0.209248554913295	.	3720001	4120000	#4848FF	1	0.25
chr2	4120001	4560000	B.2.2.2.2.1.1.1	0.0173410404624277	.	4120001	4560000	#0000FF	1	0.125
chr2	4560001	4960000	B.2.2.2.1.2.2.2.2	0.0184971098265896	.	4560001	4960000	#0000FF	1	0.125
chr2	4960001	5000000	B.2.2.2.1.2.1.1.1.1.2.2	0.0416184971098266	.	4960001	5000000	#0000FF	1	0.125
chr2	5120001	5440000	B.2.2.2.1.2.1.1.1.1.2.2	0.0416184971098266	.	5120001	5440000	#0000FF	1	0.125
chr2	5440001	5800000	B.2.2.2.1.1.2.2.1.1.2.1	0.0508670520231214	.	5440001	5800000	#0000FF	1	0.125
chr2	5800001	6240000	B.2.2.1.2.2.1.1.2.2.2.1	0.0947976878612717	.	5800001	6240000	#0000FF	1	0.125
chr2	6240001	6400000	B.1.1.2.2.2.1.1	0.420809248554913	.	6240001	6400000	#DADAFF	1	0.5
chr2	6400001	6560000	A.2.1.2.2.1.2.2.1	0.595375722543353	.	6400001	6560000	#FF9191	1	0.75
chr2	6560001	6960000	B.2.1.1.2.2.2.1.1.1.1	0.267052023121387	.	6560001	6960000	#4848FF	1	0.25
chr2	6960001	7280000	A.2.1.1.2.2.2.1.1.2	0.630057803468208	.	6960001	7280000	#FF9191	1	0.75
chr2	7280001	7560000	B.1.1.1.2.2.2.1.1	0.461271676300578	.	7280001	7560000	#DADAFF	1	0.5
chr2	7560001	8000000	A.1.2.1.2.2.1.2	0.744508670520231	.	7560001	8000000	#FF4848	1	0.875
chr2	8000001	8160000	A.2.1.1.2.2.2.1.2.2	0.627745664739884	.	8000001	8160000	#FF9191	1	0.75
chr2	8160001	8360000	A.1.2.2.1.1.2.1.2	0.726011560693642	.	8160001	8360000	#FF4848	1	0.875
chr2	8360001	8600000	A.1.1.2.1.2.1.1.1.2.2	0.889017341040462	.	8360001	8600000	#FF0000	1	1
chr2	8600001	8760000	A.1.1.2.1.1.1.1.2.2	0.912138728323699	.	8600001	8760000	#FF0000	1	1
chr2	8760001	8920000	A.1.2.1.2.1.2.1.2.2.1	0.75606936416185	.	8760001	8920000	#FF4848	1	0.875
chr2	8920001	9280000	A.1.1.2.2.1.1.1.2.1.2	0.863583815028902	.	8920001	9280000	#FF0000	1	1
chr2	9280001	9560000	A.2.2.1.1.2.2.1.2	0.56878612716763	.	9280001	9560000	#FFDADA	1	0.625
chr2	9560001	9800000	A.1.1.1.1.2.2.1.1.2	0.969942196531792	.	9560001	9800000	#FF0000	1	1
chr2	9800001	10280000	A.1.1.1.2.1.2.2.1.2	0.942196531791908	.	9800001	10280000	#FF0000	1	1
chr2	10280001	10440000	A.2.1.1.2.2.1.1.2.1	0.639306358381503	.	10280001	10440000	#FF9191	1	0.75
chr2	10440001	10600000	A.1.2.1.2.1.1.1.2.2.1.1.2	0.764161849710983	.	10440001	10600000	#FF4848	1	0.875
chr2	10600001	10720000	A.2.1.2.1.2.2.2.2.1.2	0.602312138728324	.	10600001	10720000	#FF9191	1	0.75
chr2	10720001	11000000	A.1.2.1.1.1.2.2.2.1	0.794219653179191	.	10720001	11000000	#FF4848	1	0.875
chr2	11000001	11280000	B.1.1.1.2.1.1.2.1.1	0.479768786127168	.	11000001	11280000	#DADAFF	1	0.5
chr2	11280001	11640000	A.1.1.2.2.1.2.1.2.1.1	0.848554913294798	.	11280001	11640000	#FF0000	1	1
chr2	11640001	11840000	A.2.2.2.1.2.1.1.2	0.531791907514451	.	11640001	11840000	#FFDADA	1	0.625
chr2	11840001	12240000	A.1.2.1.1.1.1.1.1.2.1.1	0.821965317919075	.	11840001	12240000	#FF4848	1	0.875
chr2	12240001	12440000	A.2.1.2.2.2.2.1.1.2	0.58728323699422	.	12240001	12440000	#FF9191	1	0.75
chr2	12440001	12720000	A.2.2.1.2.2.1.1.1	0.557225433526012	.	12440001	12720000	#FFDADA	1	0.625
chr2	12720001	12920000	B.1.1.2.2.1.2.2.2.1	0.424277456647399	.	12720001	12920000	#DADAFF	1	0.5
chr2	12920001	13320000	B.2.1.1.2.2.2.1.1.2.1	0.264739884393064	.	12920001	13320000	#4848FF	1	0.25
chr2	13320001	13600000	A.2.2.1.1.1.2	0.578034682080925	.	13320001	13600000	#FFDADA	1	0.625
chr2	13600001	13760000	A.1.2.1.1.2.2.2.1	0.772254335260116	.	13600001	13760000	#FF4848	1	0.875
chr2	13760001	13920000	A.1.2.2.2.1.2.2	0.689017341040462	.	13760001	13920000	#FF4848	1	0.875
chr2	13920001	14360000	A.2.2.2.1.1.2.2.2.1	0.535260115606936	.	13920001	14360000	#FFDADA	1	0.625
chr2	14360001	14640000	A.2.2.1.2.1.2.1.2	0.559537572254335	.	14360001	14640000	#FFDADA	1	0.625
chr2	14640001	14800000	B.1.2.2.1.1.1.2.2.1	0.372254335260116	.	14640001	14800000	#9191FF	1	0.375
chr2	14800001	15280000	B.2.1.1.2.2.2.1.1.2.2	0.263583815028902	.	14800001	15280000	#4848FF	1	0.25
chr2	15280001	15760000	A.2.1.1.1.1.2.2.1.1	0.672832369942197	.	15280001	15760000	#FF9191	1	0.75
chr2	15760001	16240000	B.2.1.1.1.2.2.2.2.1.1	0.301734104046243	.	15760001	16240000	#4848FF	1	0.25
chr2	16240001	16280000	B.2.1.2.2.1.1.1.2.2.1	0.210404624277457	.	16240001	16280000	#4848FF	1	0.25
chr2	16320001	16520000	B.2.1.2.2.1.1.1.2.2.1	0.210404624277457	.	16320001	16520000	#4848FF	1	0.25
chr2	16520001	16760000	B.2.1.2.1.1.2.2.1.2.2	0.241618497109827	.	16520001	16760000	#4848FF	1	0.25
chr2	16760001	16920000	A.2.2.2.2.2.1.1.1.1	0.510982658959538	.	16760001	16920000	#FFDADA	1	0.625
chr2	16920001	17320000	B.2.2.1.1.1.1.1.1.1.1.2	0.169942196531792	.	16920001	17320000	#0000FF	1	0.125
chr2	17320001	17640000	B.2.1.2.1.1.2.2.2.2	0.239306358381503	.	17320001	17640000	#4848FF	1	0.25
chr2	17640001	17840000	B.1.1.2.1.1.2.2.1.2	0.447398843930636	.	17640001	17840000	#DADAFF	1	0.5
chr2	17840001	18040000	A.1.2.2.1.1.1.2	0.730635838150289	.	17840001	18040000	#FF4848	1	0.875
chr2	18040001	18400000	B.2.1.2.1.1.2.2.1.2.1	0.242774566473988	.	18040001	18400000	#4848FF	1	0.25
chr2	18400001	18640000	B.2.1.2.2.1.2.2.1.2.2.1	0.2	.	18400001	18640000	#4848FF	1	0.25
chr2	18640001	18800000	B.1.2.2.2.2.1.2.2.1	0.335260115606936	.	18640001	18800000	#9191FF	1	0.375
chr2	18800001	19000000	B.2.1.2.2.1.2.2.2.1	0.197687861271676	.	18800001	19000000	#4848FF	1	0.25
chr2	19000001	19200000	B.2.1.2.1.1.1.1.1.1.1	0.255491329479769	.	19000001	19200000	#4848FF	1	0.25
chr2	19240001	19280000	B.2.1.2.1.1.1.1.1.1.1	0.255491329479769	.	19240001	19280000	#4848FF	1	0.25
chr2	19280001	19480000	B.2.1.2.2.1.2.2.1.1.1	0.203468208092486	.	19280001	19480000	#4848FF	1	0.25
chr2	19480001	19600000	B.1.2.1.2.2.1.1.2.1	0.380346820809249	.	19480001	19600000	#9191FF	1	0.375
chr2	19600001	20080000	B.2.1.1.1.2.2.2.2.1.2	0.300578034682081	.	19600001	20080000	#4848FF	1	0.25
chr2	20080001	20400000	A.1.1.2.2.2.2.1.1.2.1	0.83121387283237	.	20080001	20400000	#FF0000	1	1
chr2	20400001	20560000	A.1.1.2.1.2.1.1.1.1.2	0.892485549132948	.	20400001	20560000	#FF0000	1	1
chr2	20560001	20840000	A.1.2.1.1.1.1.1.1.2.1.2	0.820809248554913	.	20560001	20840000	#FF4848	1	0.875
chr2	20840001	21040000	A.2.1.1.2.1.1.2.2	0.650867052023121	.	20840001	21040000	#FF9191	1	0.75
chr2	21040001	21240000	B.1.2.1.2.2.1.1.1.1.1	0.383815028901734	.	21040001	21240000	#9191FF	1	0.375
chr2	21240001	21640000	B.2.2.1.1.1.1.1.1.2.2	0.166473988439306	.	21240001	21640000	#0000FF	1	0.125
chr2	21640001	22000000	B.2.2.2.1.2.2.1.1.1	0.0265895953757225	.	21640001	22000000	#0000FF	1	0.125
chr2	22000001	22440000	B.2.2.2.2.1.1.2.1	0.0161849710982659	.	22000001	22440000	#0000FF	1	0.125
chr2	22440001	22680000	B.2.2.1.2.2.2.2.2.1.2	0.0797687861271676	.	22440001	22680000	#0000FF	1	0.125
chr2	22680001	22880000	B.2.2.2.1.1.2.2.1.1.1	0.0520231213872832	.	22680001	22880000	#0000FF	1	0.125
chr2	22880001	23120000	B.2.2.1.2.2.2.2.2.2.1	0.0786127167630058	.	22880001	23120000	#0000FF	1	0.125
chr2	23120001	23560000	B.2.1.2.1.1.2.1.2.2.2	0.245086705202312	.	23120001	23560000	#4848FF	1	0.25
chr2	23560001	23960000	A.2.1.2.1.2.1.2	0.608092485549133	.	23560001	23960000	#FF9191	1	0.75
chr2	23960001	24240000	A.1.1.1.1.2.2.1.2.1.1	0.96878612716763	.	23960001	24240000	#FF0000	1	1
chr2	24240001	24480000	A.1.1.2.1.1.2.2.1.1.2.2	0.900578034682081	.	24240001	24480000	#FF0000	1	1
chr2	24480001	24600000	A.1.1.2.1.2.2.2.1	0.872832369942196	.	24480001	24600000	#FF0000	1	1
chr2	24600001	24720000	A.1.2.1.1.1.2.1.2.1.1	0.805780346820809	.	24600001	24720000	#FF4848	1	0.875
chr2	24720001	24880000	A.1.1.1.2.2.2.1.1.2	0.926011560693642	.	24720001	24880000	#FF0000	1	1
chr2	24880001	25200000	A.1.1.1.2.1.2.1.2.2.1	0.945664739884393	.	24880001	25200000	#FF0000	1	1
chr2	25200001	25400000	A.1.2.2.1.2.2.1.2.2	0.707514450867052	.	25200001	25400000	#FF4848	1	0.875
chr2	25400001	25840000	A.1.1.1.1.1.2.2.1.1.2.2	0.983815028901734	.	25400001	25840000	#FF0000	1	1
chr2	25840001	26120000	A.1.1.2.2.1.1.2.2.1.1	0.857803468208093	.	25840001	26120000	#FF0000	1	1
chr2	26120001	26240000	A.1.2.2.1.2.2.1.2.1	0.708670520231214	.	26120001	26240000	#FF4848	1	0.875
chr2	26240001	26640000	A.1.1.2.1.1.2.2.1.1.1	0.902890173410405	.	26240001	26640000	#FF0000	1	1
chr2	26640001	26960000	A.2.2.2.2.1.2.1	0.515606936416185	.	26640001	26960000	#FFDADA	1	0.625
chr2	26960001	27200000	A.2.1.1.2.2.1.1.2.2	0.638150289017341	.	26960001	27200000	#FF9191	1	0.75
chr2	27200001	27400000	A.1.2.1.1.1.2.1.2.2.1	0.803468208092486	.	27200001	27400000	#FF4848	1	0.875
chr2	27400001	27680000	A.1.2.1.1.1.2.1.1.1	0.810404624277457	.	27400001	27680000	#FF4848	1	0.875
chr2	27680001	27920000	A.1.2.1.2.1.2.2.2.2	0.747976878612717	.	27680001	27920000	#FF4848	1	0.875
chr2	27920001	28080000	A.2.2.1.1.2.2.1.1.1	0.571098265895954	.	27920001	28080000	#FFDADA	1	0.625
chr2	28080001	28240000	A.2.1.1.1.2.1.2.1	0.667052023121387	.	28080001	28240000	#FF9191	1	0.75
chr2	28240001	28480000	A.2.2.1.1.2.2.1.1.2	0.569942196531792	.	28240001	28480000	#FFDADA	1	0.625
chr2	28480001	28640000	A.2.1.1.1.2.2.1.2.2.2	0.658959537572254	.	28480001	28640000	#FF9191	1	0.75
chr2	28640001	28960000	A.2.1.2.1.2.2.2.1	0.604624277456647	.	28640001	28960000	#FF9191	1	0.75
chr2	28960001	29160000	A.1.2.1.1.1.2.1.2.2.2	0.802312138728324	.	28960001	29160000	#FF4848	1	0.875
chr2	29160001	29280000	A.2.1.1.1.2.2.1.2.2.1	0.660115606936416	.	29160001	29280000	#FF9191	1	0.75
chr2	29280001	29440000	A.1.2.1.2.1.1.1.2.2.2	0.761849710982659	.	29280001	29440000	#FF4848	1	0.875
chr2	29440001	29880000	B.1.2.1.1.1.1.1.1	0.415028901734104	.	29440001	29880000	#9191FF	1	0.375
chr2	29880001	30040000	B.1.1.2.1.1.2.2.2.2	0.445086705202312	.	29880001	30040000	#DADAFF	1	0.5
chr2	30040001	30360000	B.1.2.1.2.1.1.1.1	0.396531791907514	.	30040001	30360000	#9191FF	1	0.375
chr2	30360001	30680000	A.1.1.2.2.1.2.1.2.2.2	0.845086705202312	.	30360001	30680000	#FF0000	1	1
chr2	30680001	30920000	A.1.2.1.1.1.2.2.1.1.1.1	0.801156069364162	.	30680001	30920000	#FF4848	1	0.875
chr2	30920001	31120000	B.1.2.2.2.1.1.1.1.1	0.352601156069364	.	30920001	31120000	#9191FF	1	0.375
chr2	31120001	31400000	B.1.2.1.2.1.1.1.2.2	0.394219653179191	.	31120001	31400000	#9191FF	1	0.375
chr2	31400001	31560000	A.2.2.1.2.2.1.1.2	0.55606936416185	.	31400001	31560000	#FFDADA	1	0.625
chr2	31560001	32080000	B.1.2.2.2.1.1.2	0.346820809248555	.	31560001	32080000	#9191FF	1	0.375
chr2	32080001	32240000	A.1.1.2.1.2.1.1.1.1.1	0.89364161849711	.	32080001	32240000	#FF0000	1	1
chr2	32240001	32560000	A.1.1.2.1.1.1.2.1	0.910982658959538	.	32240001	32560000	#FF0000	1	1
chr2	32560001	32760000	A.1.1.2.1.1.2.2.2.2	0.894797687861272	.	32560001	32760000	#FF0000	1	1
chr2	32760001	33000000	A.1.1.2.2.1.1.1.1.1.1	0.869364161849711	.	32760001	33000000	#FF0000	1	1
chr2	33000001	33160000	A.2.2.2.1.2.2.1.1	0.529479768786127	.	33000001	33160000	#FFDADA	1	0.625
chr2	33160001	33400000	B.1.2.2.2.1.2.1.2.2	0.343352601156069	.	33160001	33400000	#9191FF	1	0.375
chr2	33400001	33680000	B.1.1.1.2.1.1.1.1	0.484393063583815	.	33400001	33680000	#DADAFF	1	0.5
chr2	33680001	33840000	A.1.2.1.1.2.1.1.2.2.1	0.784971098265896	.	33680001	33840000	#FF4848	1	0.875
chr2	33840001	34040000	B.1.2.1.2.2.1.1.2.2	0.379190751445087	.	33840001	34040000	#9191FF	1	0.375
chr2	34040001	34840000	B.2.2.1.1.2.1.1.1	0.151445086705202	.	34040001	34840000	#0000FF	1	0.125
chr2	34840001	35000000	B.1.1.2.1.2.2.2.2	0.435838150289017	.	34840001	35000000	#DADAFF	1	0.5
chr2	35000001	35240000	B.2.1.2.1.2.2.2.2.1	0.21849710982659	.	35000001	35240000	#4848FF	1	0.25
chr2	35240001	35560000	B.2.2.1.2.1.1.1.2.2.2	0.121387283236994	.	35240001	35560000	#0000FF	1	0.125
chr2	35560001	35720000	B.2.1.2.1.2.2.2.2.2	0.217341040462428	.	35560001	35720000	#4848FF	1	0.25
chr2	35720001	35960000	B.2.2.2.1.1.1.1.2.1	0.0705202312138728	.	35720001	35960000	#0000FF	1	0.125
chr2	36000001	36080000	B.2.2.2.1.1.1.1.2.1	0.0705202312138728	.	36000001	36080000	#0000FF	1	0.125
chr2	36080001	36440000	B.2.1.2.1.1.1.2.2	0.24971098265896	.	36080001	36440000	#4848FF	1	0.25
chr2	36440001	36720000	B.1.2.1.1.2.2.2	0.397687861271676	.	36440001	36720000	#9191FF	1	0.375
chr2	36720001	36880000	A.2.2.1.2.1.2.2	0.558381502890173	.	36720001	36880000	#FFDADA	1	0.625
chr2	36880001	37040000	B.1.1.2.1.1.2.2.1.1	0.448554913294798	.	36880001	37040000	#DADAFF	1	0.5
chr2	37040001	37280000	A.1.1.2.1.2.1.1.2.2	0.885549132947977	.	37040001	37280000	#FF0000	1	1
chr2	37280001	37760000	A.1.1.1.1.1.1.1.1	1	.	37280001	37760000	#FF0000	1	1
chr2	37760001	37920000	A.1.1.1.1.2.2.2.2.2	0.961849710982659	.	37760001	37920000	#FF0000	1	1
chr2	37920001	38080000	A.1.2.1.2.1.2.1.1.2	0.758381502890173	.	37920001	38080000	#FF4848	1	0.875
chr2	38080001	38520000	A.1.1.1.1.2.2.2.2.1	0.963005780346821	.	38080001	38520000	#FF0000	1	1
chr2	38520001	38680000	A.1.1.2.1.1.2.1.2.2	0.904046242774566	.	38520001	38680000	#FF0000	1	1
chr2	38680001	38800000	A.1.2.1.1.1.2.1.2.1.2	0.804624277456647	.	38680001	38800000	#FF4848	1	0.875
chr2	38800001	39040000	A.1.1.1.1.2.2.1.2.1.2	0.967630057803468	.	38800001	39040000	#FF0000	1	1
chr2	39040001	39400000	A.1.1.2.2.1.2.1.1.1.1	0.853179190751445	.	39040001	39400000	#FF0000	1	1
chr2	39400001	39760000	A.1.2.2.2.1.1.1.1	0.702890173410405	.	39400001	39760000	#FF4848	1	0.875
chr2	39760001	40040000	B.1.1.2.2.1.2.1.2.2	0.427745664739884	.	39760001	40040000	#DADAFF	1	0.5
chr2	40040001	40440000	B.2.2.1.2.2.1.1.2.2.2.2	0.0936416184971098	.	40040001	40440000	#0000FF	1	0.125
chr2	40440001	40800000	B.2.2.1.1.1.1.1.1.1.1.1	0.171098265895954	.	40440001	40800000	#0000FF	1	0.125
chr2	40800001	41080000	B.2.2.1.2.1.1.1.1	0.12485549132948	.	40800001	41080000	#0000FF	1	0.125
chr2	41080001	41400000	B.2.2.1.2.2.2.2.2.1.1	0.0809248554913295	.	41080001	41400000	#0000FF	1	0.125
chr2	41400001	41600000	B.2.2.1.1.2.2.2.1.1	0.134104046242775	.	41400001	41600000	#0000FF	1	0.125
chr2	41600001	41920000	B.2.1.2.2.1.2.2.1.2.2.2	0.198843930635838	.	41600001	41920000	#4848FF	1	0.25
chr2	41920001	42080000	B.1.1.2.2.1.2.1.2.1	0.428901734104046	.	41920001	42080000	#DADAFF	1	0.5
chr2	42080001	42320000	A.2.1.2.2.2.2.1.1.1	0.588439306358381	.	42080001	42320000	#FF9191	1	0.75
chr2	42320001	42600000	A.1.1.1.2.2.1.1.1.1.1.1	0.938728323699422	.	42320001	42600000	#FF0000	1	1
chr2	42600001	42760000	A.2.1.1.2.2.1.2.1.2	0.633526011560694	.	42600001	42760000	#FF9191	1	0.75
chr2	42760001	42960000	A.1.1.2.1.2.2.1.1.2.1.2	0.878612716763006	.	42760001	42960000	#FF0000	1	1
chr2	42960001	43360000	A.1.1.2.2.1.1.2.1.1	0.860115606936416	.	42960001	43360000	#FF0000	1	1
chr2	43360001	43600000	A.1.1.1.2.1.2.1.1.2.1	0.95028901734104	.	43360001	43600000	#FF0000	1	1
chr2	43600001	43840000	A.1.1.1.2.1.2.1.2.2.2	0.944508670520231	.	43600001	43840000	#FF0000	1	1
chr2	43840001	44120000	A.2.1.2.1.2.2.2.2.2	0.601156069364162	.	43840001	44120000	#FF9191	1	0.75
chr2	44120001	44360000	A.1.1.2.2.1.2.2.1.2	0.842774566473988	.	44120001	44360000	#FF0000	1	1
chr2	44360001	44640000	A.1.1.2.1.2.2.1.2.2.1	0.87514450867052	.	44360001	44640000	#FF0000	1	1
chr2	44640001	44760000	A.2.1.1.2.2.1.2.1.1.1	0.636994219653179	.	44640001	44760000	#FF9191	1	0.75
chr2	44760001	45040000	A.1.2.1.2.1.1.1.1.1	0.769942196531792	.	44760001	45040000	#FF4848	1	0.875
chr2	45040001	45240000	A.2.2.1.1.2.1.1.1	0.576878612716763	.	45040001	45240000	#FFDADA	1	0.625
chr2	45240001	45640000	B.1.1.2.2.1.1.2.1.1	0.433526011560694	.	45240001	45640000	#DADAFF	1	0.5
chr2	45640001	46160000	A.1.1.1.2.1.2.2.2.2	0.939884393063584	.	45640001	46160000	#FF0000	1	1
chr2	46160001	46400000	A.1.2.2.1.2.2.2.2	0.704046242774567	.	46160001	46400000	#FF4848	1	0.875
chr2	46400001	46560000	A.1.2.1.2.1.1.1.1.2	0.76878612716763	.	46400001	46560000	#FF4848	1	0.875
chr2	46560001	46720000	A.2.1.1.1.2.2.1.1.1	0.663583815028902	.	46560001	46720000	#FF9191	1	0.75
chr2	46720001	46880000	A.1.1.2.1.2.2.2.2.1	0.871676300578035	.	46720001	46880000	#FF0000	1	1
chr2	46880001	46960000	A.1.2.2.2.2.1.2.1.2	0.685549132947977	.	46880001	46960000	#FF4848	1	0.875
chr2	46960001	47120000	A.2.1.2.1.2.2.2.2.1.1	0.603468208092486	.	46960001	47120000	#FF9191	1	0.75
chr2	47120001	47240000	A.1.1.2.2.1.2.2.1.1	0.84393063583815	.	47120001	47240000	#FF0000	1	1
chr2	47240001	47440000	A.1.2.1.2.1.2.2.1.2.2	0.751445086705202	.	47240001	47440000	#FF4848	1	0.875
chr2	47440001	47720000	A.1.2.1.1.1.1.2.1.1	0.813872832369942	.	47440001	47720000	#FF4848	1	0.875
chr2	47720001	47920000	A.2.1.2.1.2.1.1.2	0.609248554913295	.	47720001	47920000	#FF9191	1	0.75
chr2	47920001	48160000	A.1.1.1.2.2.1.1.1.1.2.2	0.935260115606936	.	47920001	48160000	#FF0000	1	1
chr2	48160001	48320000	A.2.2.2.2.1.1.1.2	0.521387283236994	.	48160001	48320000	#FFDADA	1	0.625
chr2	48320001	48480000	A.1.2.2.1.2.1.2.1.1.2.1	0.714450867052023	.	48320001	48480000	#FF4848	1	0.875
chr2	48480001	48760000	A.1.1.2.1.2.1.1.2.1.1	0.887861271676301	.	48480001	48760000	#FF0000	1	1
chr2	48760001	49000000	B.1.2.2.2.1.2.1.2.1	0.344508670520231	.	48760001	49000000	#9191FF	1	0.375
chr2	49000001	49320000	B.2.1.2.1.1.2.2.1.1	0.24393063583815	.	49000001	49320000	#4848FF	1	0.25
chr2	49320001	50320000	B.2.2.2.2.1.2.1.2.2	0.0115606936416185	.	49320001	50320000	#0000FF	1	0.125
chr2	50320001	50520000	B.2.1.2.2.1.2.2.2.2.1	0.196531791907514	.	50320001	50520000	#4848FF	1	0.25
chr2	50520001	50800000	B.2.1.2.2.1.2.2.1.2.1	0.201156069364162	.	50520001	50800000	#4848FF	1	0.25
chr2	50800001	51200000	B.2.2.2.1.1.1.1.2.2	0.069364161849711	.	50800001	51200000	#0000FF	1	0.125
chr2	51200001	51560000	B.2.2.1.2.1.2.1.1	0.113294797687861	.	51200001	51560000	#0000FF	1	0.125
chr2	51560001	52080000	B.2.2.2.1.2.1.1.2.2.1.2	0.0358381502890173	.	51560001	52080000	#0000FF	1	0.125
chr2	52080001	52560000	B.2.2.2.1.2.2.2.1	0.0196531791907514	.	52080001	52560000	#0000FF	1	0.125
chr2	52560001	52760000	B.2.2.2.1.2.1.1.2.2.1.1	0.0369942196531792	.	52560001	52760000	#0000FF	1	0.125
chr2	52800001	53080000	B.2.2.2.1.2.1.1.2.2.1.1	0.0369942196531792	.	52800001	53080000	#0000FF	1	0.125
chr2	53080001	53240000	B.2.1.1.2.1.1.2.1.2	0.292485549132948	.	53080001	53240000	#4848FF	1	0.25
chr2	53240001	53640000	B.2.2.1.2.2.2.1.1.1	0.0901734104046243	.	53240001	53640000	#0000FF	1	0.125
chr2	53640001	53920000	B.2.1.1.2.1.1.2.1.1	0.29364161849711	.	53640001	53920000	#4848FF	1	0.25
chr2	53920001	54360000	A.1.2.1.1.1.1.1.1.2.2	0.819653179190751	.	53920001	54360000	#FF4848	1	0.875
chr2	54360001	54760000	A.2.2.1.2.2.1.2.2	0.553757225433526	.	54360001	54760000	#FFDADA	1	0.625
chr2	54760001	54920000	A.1.1.2.1.2.1.1.1.2.1.2	0.890173410404624	.	54760001	54920000	#FF0000	1	1
chr2	54920001	55160000	A.2.1.1.2.2.2.1.1.1	0.63121387283237	.	54920001	55160000	#FF9191	1	0.75
chr2	55160001	55440000	A.1.1.2.1.1.1.2.2.1	0.909826589595376	.	55160001	55440000	#FF0000	1	1
chr2	55440001	55640000	A.1.1.1.2.2.1.1.1.1.2.1	0.936416184971098	.	55440001	55640000	#FF0000	1	1
chr2	55640001	55920000	A.1.1.2.2.1.1.1.1.1.2	0.868208092485549	.	55640001	55920000	#FF0000	1	1
chr2	55920001	56240000	B.1.2.2.2.2.1.2.2.2	0.334104046242775	.	55920001	56240000	#9191FF	1	0.375
chr2	56240001	56440000	B.2.1.1.2.2.2.1.1.1.2	0.265895953757225	.	56240001	56440000	#4848FF	1	0.25
chr2	56440001	56680000	B.2.1.2.1.1.1.1.2	0.252023121387283	.	56440001	56680000	#4848FF	1	0.25
chr2	56680001	57520000	B.2.2.2.2.1.1.2.2	0.015028901734104	.	56680001	57520000	#0000FF	1	0.125
chr2	57520001	57720000	B.2.1.1.2.1.2.1.1	0.285549132947977	.	57520001	57720000	#4848FF	1	0.25
chr2	57720001	58000000	B.1.1.2.1.2.1.1	0.44393063583815	.	57720001	58000000	#DADAFF	1	0.5
chr2	58000001	58200000	A.1.2.2.1.1.2.2.1	0.72485549132948	.	58000001	58200000	#FF4848	1	0.875
chr2	58200001	58480000	A.1.1.2.2.2.1.2.2.2	0.833526011560694	.	58200001	58480000	#FF0000	1	1
chr2	58480001	58760000	B.1.2.2.1.1.1.2.1	0.373410404624277	.	58480001	58760000	#9191FF	1	0.375
chr2	58760001	59120000	B.2.1.2.1.1.1.2.1	0.250867052023121	.	58760001	59120000	#4848FF	1	0.25
chr2	59120001	59560000	B.2.2.1.2.2.2.2.2.2.2	0.0774566473988439	.	59120001	59560000	#0000FF	1	0.125
chr2	59560001	60080000	B.2.2.2.1.1.2.1.2.2.1.2	0.0543352601156069	.	59560001	60080000	#0000FF	1	0.125
chr2	60080001	60520000	B.2.1.1.1.2.1.2.2	0.309826589595376	.	60080001	60520000	#4848FF	1	0.25
chr2	60520001	60760000	A.1.2.2.2.1.1.2.2.2	0.691329479768786	.	60520001	60760000	#FF4848	1	0.875
chr2	60760001	60960000	A.2.2.1.2.2.1.2.1	0.554913294797688	.	60760001	60960000	#FFDADA	1	0.625
chr2	60960001	61200000	A.1.1.1.2.1.1.1.2.1.1	0.959537572254335	.	60960001	61200000	#FF0000	1	1
chr2	61200001	61400000	A.1.1.1.2.1.1.1.2.1.2	0.958381502890173	.	61200001	61400000	#FF0000	1	1
chr2	61400001	61600000	A.1.1.1.2.2.2.2.2.1.2.2	0.919075144508671	.	61400001	61600000	#FF0000	1	1
chr2	61600001	61760000	A.1.1.2.1.1.2.1.1	0.907514450867052	.	61600001	61760000	#FF0000	1	1
chr2	61760001	62240000	A.1.1.1.1.1.2.2.1.2.2	0.98150289017341	.	61760001	62240000	#FF0000	1	1
chr2	62240001	62400000	A.1.1.1.2.2.2.1.1.1	0.927167630057803	.	62240001	62400000	#FF0000	1	1
chr2	62400001	62680000	A.1.1.1.2.1.1.2.1.2	0.954913294797688	.	62400001	62680000	#FF0000	1	1
chr2	62680001	62880000	A.2.1.2.1.1.2.1.2	0.617341040462428	.	62680001	62880000	#FF9191	1	0.75
chr2	62880001	63040000	A.1.2.2.1.1.2.1.1.1	0.729479768786127	.	62880001	63040000	#FF4848	1	0.875
chr2	63040001	63320000	A.1.2.2.2.1.1.2.1.1.2	0.697109826589595	.	63040001	63320000	#FF4848	1	0.875
chr2	63320001	63600000	A.2.2.2.2.2.2.2	0.499421965317919	.	63320001	63600000	#FFDADA	1	0.625
chr2	63600001	63880000	A.2.1.1.2.2.2.1.2.1	0.628901734104046	.	63600001	63880000	#FF9191	1	0.75
chr2	63880001	64040000	A.2.2.2.1.2.2.2.1	0.527167630057803	.	63880001	64040000	#FFDADA	1	0.625
chr2	64040001	64240000	A.1.2.1.1.1.2.2.1.1.1.2	0.8	.	64040001	64240000	#FF4848	1	0.875
chr2	64240001	64560000	A.1.1.1.1.1.2.1.2.1	0.990751445086705	.	64240001	64560000	#FF0000	1	1
chr2	64560001	64720000	A.1.2.2.2.2.1.2.1.1	0.686705202312139	.	64560001	64720000	#FF4848	1	0.875
chr2	64720001	65000000	A.1.1.1.1.1.2.1.2.2.2	0.988439306358382	.	64720001	65000000	#FF0000	1	1
chr2	65000001	65360000	A.1.1.1.1.1.2.1.1.1	0.994219653179191	.	65000001	65360000	#FF0000	1	1
chr2	65360001	65680000	A.1.1.2.1.1.1.2.2.2	0.908670520231214	.	65360001	65680000	#FF0000	1	1
chr2	65680001	65840000	A.2.1.1.1.1.2.2.2.1	0.670520231213873	.	65680001	65840000	#FF9191	1	0.75
chr2	65840001	66320000	B.2.1.2.2.1.1.1.1.1	0.216184971098266	.	65840001	66320000	#4848FF	1	0.25
chr2	66320001	66600000	B.2.2.1.2.2.1.1.2.2.1	0.0959537572254335	.	66320001	66600000	#0000FF	1	0.125
chr2	66600001	66800000	B.2.1.2.2.1.1.1.2.1.2.1	0.21271676300578	.	66600001	66800000	#4848FF	1	0.25
chr2	66800001	67440000	B.2.2.2.2.1.2.1.2.1	0.0127167630057803	.	66800001	67440000	#0000FF	1	0.125
chr2	67440001	67560000	B.2.1.2.1.1.1.1.1.2	0.253179190751445	.	67440001	67560000	#4848FF	1	0.25
chr2	67560001	67720000	B.1.2.2.2.2.1.2.1	0.336416184971098	.	67560001	67720000	#9191FF	1	0.375
chr2	67720001	68280000	B.2.2.1.1.1.2.2.2.1	0.153757225433526	.	67720001	68280000	#0000FF	1	0.125
chr2	68280001	68720000	A.1.1.1.2.2.1.1.1.2	0.934104046242775	.	68280001	68720000	#FF0000	1	1
chr2	68720001	68880000	B.1.1.2.1.1.2.2.2.1	0.446242774566474	.	68720001	68880000	#DADAFF	1	0.5
chr2	68880001	69080000	A.2.1.2.2.2.2.1.2	0.586127167630058	.	68880001	69080000	#FF9191	1	0.75
chr2	69080001	69520000	B.1.2.1.2.1.1.1.2.1	0.395375722543353	.	69080001	69520000	#9191FF	1	0.375
chr2	69520001	69760000	A.1.1.2.1.2.2.1.1.2.1.1	0.879768786127168	.	69520001	69760000	#FF0000	1	1
chr2	69760001	69960000	A.1.1.1.2.2.2.2.2.1.2.1	0.920231213872832	.	69760001	69960000	#FF0000	1	1
chr2	69960001	70120000	A.1.1.1.2.2.2.2.2.1.1	0.921387283236994	.	69960001	70120000	#FF0000	1	1
chr2	70120001	70280000	A.1.1.2.2.1.1.2.2.2.2	0.854335260115607	.	70120001	70280000	#FF0000	1	1
chr2	70280001	70520000	A.1.1.1.1.1.2.2.2.2.1.1	0.978034682080925	.	70280001	70520000	#FF0000	1	1
chr2	70520001	71200000	B.1.1.1.2.2.1.2	0.46242774566474	.	70520001	71200000	#DADAFF	1	0.5
chr2	71200001	71400000	A.1.2.1.1.2.1.2.2	0.779190751445087	.	71200001	71400000	#FF4848	1	0.875
chr2	71400001	71520000	A.2.2.1.1.2.2.2.2	0.566473988439306	.	71400001	71520000	#FFDADA	1	0.625
chr2	71520001	71680000	A.1.2.2.1.2.1.2.1.1.2.2	0.713294797687861	.	71520001	71680000	#FF4848	1	0.875
chr2	71680001	72160000	B.2.1.1.1.2.2.2.2.2.2	0.298265895953757	.	71680001	72160000	#4848FF	1	0.25
chr2	72160001	72560000	B.2.2.1.1.1.2.2.2.2	0.152601156069364	.	72160001	72560000	#0000FF	1	0.125
chr2	72560001	72720000	B.2.2.1.1.1.1.2.2.2.1	0.160693641618497	.	72560001	72720000	#0000FF	1	0.125
chr2	72720001	73000000	B.2.1.1.2.2.2.1.2.2	0.261271676300578	.	72720001	73000000	#4848FF	1	0.25
chr2	73000001	73440000	A.2.2.1.1.2.1.2.1	0.574566473988439	.	73000001	73440000	#FFDADA	1	0.625
chr2	73440001	73960000	A.1.2.1.2.1.1.2	0.760693641618497	.	73440001	73960000	#FF4848	1	0.875
chr2	73960001	74120000	A.1.1.2.1.2.2.2.2.2	0.870520231213873	.	73960001	74120000	#FF0000	1	1
chr2	74120001	74360000	A.1.1.1.1.1.2.2.2.2.2	0.975722543352601	.	74120001	74360000	#FF0000	1	1
chr2	74360001	74480000	A.1.1.2.1.1.2.2.1.2.2.1	0.898265895953757	.	74360001	74480000	#FF0000	1	1
chr2	74480001	74640000	A.1.2.1.1.1.2.1.1.2.1.1	0.809248554913295	.	74480001	74640000	#FF4848	1	0.875
chr2	74640001	74840000	A.1.1.1.1.2.2.1.1.1	0.971098265895954	.	74640001	74840000	#FF0000	1	1
chr2	74840001	75320000	A.1.1.2.2.1.2.1.2.2.1	0.846242774566474	.	74840001	75320000	#FF0000	1	1
chr2	75320001	75560000	A.2.1.1.2.2.2.2.2.2	0.620809248554913	.	75320001	75560000	#FF9191	1	0.75
chr2	75560001	75720000	A.1.2.2.1.1.2.2.2.1	0.723699421965318	.	75560001	75720000	#FF4848	1	0.875
chr2	75720001	75960000	A.2.1.1.2.1.1.2.1.2	0.652023121387283	.	75720001	75960000	#FF9191	1	0.75
chr2	75960001	76120000	A.2.2.2.1.1.1.1.2	0.542196531791908	.	75960001	76120000	#FFDADA	1	0.625
chr2	76120001	76840000	B.1.2.2.1.1.1.2.2.2	0.371098265895954	.	76120001	76840000	#9191FF	1	0.375
chr2	76840001	77000000	B.2.1.2.1.2.2.2.1.1	0.220809248554913	.	76840001	77000000	#4848FF	1	0.25
chr2	77000001	77280000	B.2.2.1.1.2.1.1.2.1	0.15028901734104	.	77000001	77280000	#0000FF	1	0.125
chr2	77280001	77800000	B.2.2.2.1.2.1.1.1.1.2.1	0.0427745664739884	.	77280001	77800000	#0000FF	1	0.125
chr2	77800001	78440000	B.2.2.2.1.2.1.1.2.2.2	0.0346820809248555	.	77800001	78440000	#0000FF	1	0.125
chr2	78440001	79080000	B.2.2.1.2.1.1.1.2.1	0.123699421965318	.	78440001	79080000	#0000FF	1	0.125
chr2	79080001	79240000	B.1.1.2.2.2.1.2	0.419653179190751	.	79080001	79240000	#DADAFF	1	0.5
chr2	79240001	79480000	B.2.2.1.1.1.1.1.1.2.1	0.167630057803468	.	79240001	79480000	#0000FF	1	0.125
chr2	79480001	79680000	B.2.2.1.2.2.2.1.2.1.2.2	0.0855491329479769	.	79480001	79680000	#0000FF	1	0.125
chr2	79680001	80080000	B.2.2.2.1.1.2.2.1.1.2.2	0.0497109826589595	.	79680001	80080000	#0000FF	1	0.125
chr2	80080001	80280000	B.2.1.2.2.1.2.2.2.2.2	0.195375722543353	.	80080001	80280000	#4848FF	1	0.25
chr2	80280001	80520000	B.2.1.2.2.1.2.2.1.1.2	0.202312138728324	.	80280001	80520000	#4848FF	1	0.25
chr2	80520001	80680000	B.1.1.1.1.1.1.2.1	0.495953757225434	.	80520001	80680000	#DADAFF	1	0.5
chr2	80680001	80840000	A.2.1.1.1.1.1.2	0.678612716763006	.	80680001	80840000	#FF9191	1	0.75
chr2	80840001	81160000	B.1.2.2.1.2.2.2.2	0.353757225433526	.	80840001	81160000	#9191FF	1	0.375
chr2	81160001	81360000	B.2.2.1.1.2.1.1.2.2	0.149132947976879	.	81160001	81360000	#0000FF	1	0.125
chr2	81360001	81680000	B.2.1.2.2.2.1.2.1	0.18728323699422	.	81360001	81680000	#4848FF	1	0.25
chr2	81680001	81920000	B.1.2.1.1.2.1.2	0.402312138728324	.	81680001	81920000	#9191FF	1	0.375
chr2	81920001	82240000	B.2.2.1.1.2.2.2.2.1	0.129479768786127	.	81920001	82240000	#0000FF	1	0.125
chr2	82240001	83360000	B.2.2.2.2.1.2.2.1	0.0104046242774566	.	82240001	83360000	#0000FF	1	0.125
chr2	83360001	83480000	B.2.1.2.2.2.1.2.2	0.186127167630058	.	83360001	83480000	#4848FF	1	0.25
chr2	83480001	83680000	B.2.2.1.2.1.1.1.2.2.1	0.122543352601156	.	83480001	83680000	#0000FF	1	0.125
chr2	83680001	84000000	B.2.2.1.2.2.2.1.2.1.2.1	0.0867052023121387	.	83680001	84000000	#0000FF	1	0.125
chr2	84000001	84400000	B.2.2.1.2.2.2.1.1.2	0.0890173410404624	.	84000001	84400000	#0000FF	1	0.125
chr2	84400001	84640000	B.2.1.1.2.2.2.1.2.1	0.26242774566474	.	84400001	84640000	#4848FF	1	0.25
chr2	84640001	84760000	A.2.2.2.1.2.2.1.2	0.528323699421965	.	84640001	84760000	#FFDADA	1	0.625
chr2	84760001	85120000	B.1.1.1.2.1.2.1.1.1	0.472832369942197	.	84760001	85120000	#DADAFF	1	0.5
chr2	85120001	85280000	A.1.1.1.2.2.1.1.1.1.1.2	0.93757225433526	.	85120001	85280000	#FF0000	1	1
chr2	85280001	85520000	A.2.2.2.1.2.1.1.1	0.532947976878613	.	85280001	85520000	#FFDADA	1	0.625
chr2	85520001	85760000	A.1.1.2.1.1.2.2.2.1	0.895953757225434	.	85520001	85760000	#FF0000	1	1
chr2	85760001	85920000	A.1.1.1.2.1.2.1.1.2.2.2	0.947976878612717	.	85760001	85920000	#FF0000	1	1
chr2	85920001	86240000	A.1.1.1.2.1.2.1.2.1	0.946820809248555	.	85920001	86240000	#FF0000	1	1
chr2	86240001	86440000	A.1.1.1.2.1.2.1.1.2.2.1	0.949132947976879	.	86240001	86440000	#FF0000	1	1
chr2	86440001	86640000	A.1.2.1.1.1.2.2.2.2	0.793063583815029	.	86440001	86640000	#FF4848	1	0.875
chr2	86640001	86800000	A.1.2.1.1.1.1.2.1.2	0.81271676300578	.	86640001	86800000	#FF4848	1	0.875
chr2	86800001	87040000	A.1.2.2.1.2.1.2.1.1.1	0.715606936416185	.	86800001	87040000	#FF4848	1	0.875
chr2	87040001	87160000	B.1.1.1.2.2.1.1.1.2	0.467052023121387	.	87040001	87160000	#DADAFF	1	0.5
chr2	87280001	87400000	B.1.1.1.2.2.1.1.1.2	0.467052023121387	.	87280001	87400000	#DADAFF	1	0.5
chr2	87400001	87640000	B.1.2.1.1.1.1.1.2.1	0.413872832369942	.	87400001	87640000	#9191FF	1	0.375
chr2	87720001	87840000	A.2.1.1.2.2.2.2.1.1	0.626589595375723	.	87720001	87840000	#FF9191	1	0.75
chr2	87840001	88040000	B.1.2.1.1.1.1.1.2.2	0.41271676300578	.	87840001	88040000	#9191FF	1	0.375
chr2	88120001	88280000	B.1.2.2.2.1.2.1.1	0.345664739884393	.	88120001	88280000	#9191FF	1	0.375
chr2	88280001	88400000	B.1.1.1.2.1.2.1.1.2	0.471676300578035	.	88280001	88400000	#DADAFF	1	0.5
chr2	88400001	88680000	B.1.2.1.2.1.1.2.1.2	0.391907514450867	.	88400001	88680000	#9191FF	1	0.375
chr2	88680001	88840000	B.1.2.1.2.2.1.1.1.2	0.38150289017341	.	88680001	88840000	#9191FF	1	0.375
chr2	88840001	89000000	A.1.2.1.1.2.1.1.1.2.1	0.788439306358382	.	88840001	89000000	#FF4848	1	0.875
chr2	89000001	89240000	A.2.1.2.2.2.2.2.1	0.584971098265896	.	89000001	89240000	#FF9191	1	0.75
chr2	89240001	89320000	B.2.1.1.1.2.1.2.1	0.310982658959538	.	89240001	89320000	#4848FF	1	0.25
chr2	89360001	89440000	B.2.1.1.1.2.1.2.1	0.310982658959538	.	89360001	89440000	#4848FF	1	0.25
chr2	89440001	89600000	B.1.1.2.2.1.2.1.1	0.430057803468208	.	89440001	89600000	#DADAFF	1	0.5
chr2	89840001	90280000	B.2.2.1.1.1.1.2.2.1	0.161849710982659	.	89840001	90280000	#0000FF	1	0.125
chr2	90400001	90480000	B.2.2.1.1.1.1.2.2.1	0.161849710982659	.	90400001	90480000	#0000FF	1	0.125
chr2	91640001	91680000	B.2.2.1.1.1.1.2.2.1	0.161849710982659	.	91640001	91680000	#0000FF	1	0.125
chr2	91680001	91920000	B.2.1.2.1.1.2.2.2.1	0.240462427745665	.	91680001	91920000	#4848FF	1	0.25
chr2	91920001	92200000	B.2.2.1.2.2.2.1.2.2	0.084393063583815	.	91920001	92200000	#0000FF	1	0.125
chr2	92240001	92360000	B.2.2.1.2.2.2.1.2.2	0.084393063583815	.	92240001	92360000	#0000FF	1	0.125
chr2	95320001	95680000	B.2.1.2.2.1.1.1.1.2	0.215028901734104	.	95320001	95680000	#4848FF	1	0.25
chr2	95680001	95880000	A.1.2.1.2.2.2.2.2.2.2	0.735260115606936	.	95680001	95880000	#FF4848	1	0.875
chr2	95880001	96040000	B.1.1.2.2.1.1.2.2	0.43121387283237	.	95880001	96040000	#DADAFF	1	0.5
chr2	96040001	96120000	A.2.2.1.1.2.1.2.2.2	0.572254335260116	.	96040001	96120000	#FFDADA	1	0.625
chr2	96160001	96280000	A.2.2.1.1.2.1.2.2.2	0.572254335260116	.	96160001	96280000	#FFDADA	1	0.625
chr2	96320001	96520000	B.1.1.1.2.2.1.1.1.1	0.468208092485549	.	96320001	96520000	#DADAFF	1	0.5
chr2	96520001	96680000	A.1.2.1.2.1.1.1.2.2.1.1.1	0.765317919075144	.	96520001	96680000	#FF4848	1	0.875
chr2	96720001	96800000	A.1.2.1.2.1.1.1.2.2.1.1.1	0.765317919075144	.	96720001	96800000	#FF4848	1	0.875
chr2	96800001	97040000	A.1.1.1.1.1.2.2.2.2.1.2	0.976878612716763	.	96800001	97040000	#FF0000	1	1
chr2	97040001	97240000	A.1.1.2.2.1.2.2.2	0.841618497109827	.	97040001	97240000	#FF0000	1	1
chr2	97240001	97400000	A.1.2.2.1.2.1.1.1.1	0.721387283236994	.	97240001	97400000	#FF4848	1	0.875
chr2	97400001	97560000	A.1.1.2.2.1.1.2.2.1.2	0.856647398843931	.	97400001	97560000	#FF0000	1	1
chr2	97560001	97840000	A.1.2.2.2.2.1.2.2	0.684393063583815	.	97560001	97840000	#FF4848	1	0.875
chr2	97840001	97920000	A.1.2.1.2.1.2.2.2.1.1	0.75028901734104	.	97840001	97920000	#FF4848	1	0.875
chr2	98000001	98040000	A.1.2.1.2.1.2.2.2.1.1	0.75028901734104	.	98000001	98040000	#FF4848	1	0.875
chr2	98160001	98200000	A.1.2.1.2.1.2.2.2.1.1	0.75028901734104	.	98160001	98200000	#FF4848	1	0.875
chr2	98240001	98480000	A.1.2.1.2.1.2.2.2.1.1	0.75028901734104	.	98240001	98480000	#FF4848	1	0.875
chr2	98480001	98640000	A.1.1.2.1.1.2.1.2.1.2	0.905202312138728	.	98480001	98640000	#FF0000	1	1
chr2	98640001	99000000	A.2.1.2.1.2.2.1.2	0.605780346820809	.	98640001	99000000	#FF9191	1	0.75
chr2	99000001	99160000	A.1.1.2.2.1.1.1.2.2.1	0.86242774566474	.	99000001	99160000	#FF0000	1	1
chr2	99160001	99440000	A.1.2.1.1.1.2.2.1.1.2.1.1	0.798843930635838	.	99160001	99440000	#FF4848	1	0.875
chr2	99440001	99680000	B.1.1.1.2.2.1.1.2.2.1	0.464739884393064	.	99440001	99680000	#DADAFF	1	0.5
chr2	99680001	99920000	A.1.2.2.1.2.2.2.1.1	0.70635838150289	.	99680001	99920000	#FF4848	1	0.875
chr2	99920001	100120000	A.1.1.2.1.2.2.1.1.2.2	0.877456647398844	.	99920001	100120000	#FF0000	1	1
chr2	100120001	100680000	B.2.1.1.1.2.2.1.2.2.2	0.304046242774566	.	100120001	100680000	#4848FF	1	0.25
chr2	100680001	100960000	B.1.2.2.2.1.1.1.1.2.2.2	0.349132947976879	.	100680001	100960000	#9191FF	1	0.375
chr2	100960001	101240000	A.2.2.1.2.2.2.2.2.2	0.544508670520231	.	100960001	101240000	#FFDADA	1	0.625
chr2	101240001	101600000	B.1.2.2.2.2.2.2.2.1	0.327167630057803	.	101240001	101600000	#9191FF	1	0.375
chr2	101600001	101840000	A.2.1.1.1.1.2.2.1.2	0.671676300578035	.	101600001	101840000	#FF9191	1	0.75
chr2	101840001	101960000	A.1.2.2.1.1.1.1.2.1	0.732947976878613	.	101840001	101960000	#FF4848	1	0.875
chr2	101960001	102240000	B.1.1.1.2.1.1.2.1.2.1	0.478612716763006	.	101960001	102240000	#DADAFF	1	0.5
chr2	102240001	102440000	A.1.2.1.2.2.2.2.1.2.2.1	0.739884393063584	.	102240001	102440000	#FF4848	1	0.875
chr2	102440001	102640000	A.2.1.2.1.1.2.1.1	0.61849710982659	.	102440001	102640000	#FF9191	1	0.75
chr2	102640001	102800000	A.1.2.2.2.1.1.2.1.1.1	0.698265895953757	.	102640001	102800000	#FF4848	1	0.875
chr2	102800001	103080000	A.2.1.1.1.1.1.1.2	0.679768786127168	.	102800001	103080000	#FF9191	1	0.75
chr2	103080001	103440000	B.1.2.1.2.1.1.2.1.1	0.393063583815029	.	103080001	103440000	#9191FF	1	0.375
chr2	103440001	103800000	B.2.2.2.1.2.2.1.1.2	0.0254335260115607	.	103440001	103800000	#0000FF	1	0.125
chr2	103800001	104000000	B.2.2.2.1.1.2.2.2.1	0.046242774566474	.	103800001	104000000	#0000FF	1	0.125
chr2	104000001	104440000	B.2.2.2.2.2.2.1.2	0.0023121387283237	.	104000001	104440000	#0000FF	1	0.125
chr2	104440001	105000000	B.2.2.2.2.2.2.1.1	0.00346820809248555	.	104440001	105000000	#0000FF	1	0.125
chr2	105000001	105640000	B.2.2.2.1.1.2.1.2.2.2	0.0531791907514451	.	105000001	105640000	#0000FF	1	0.125
chr2	105640001	105720000	A.2.1.2.2.1.1.1	0.6	.	105640001	105720000	#FF9191	1	0.75
chr2	105720001	105880000	B.1.1.2.1.1.2.1.2	0.44971098265896	.	105720001	105880000	#DADAFF	1	0.5
chr2	105880001	106000000	A.1.2.2.2.1.1.2.2.1.1	0.69364161849711	.	105880001	106000000	#FF4848	1	0.875
chr2	106000001	106360000	B.1.2.1.1.1.1.2	0.411560693641619	.	106000001	106360000	#9191FF	1	0.375
chr2	106360001	106520000	A.1.1.2.2.2.2.1.2	0.828901734104046	.	106360001	106520000	#FF0000	1	1
chr2	106520001	106720000	B.1.1.2.2.1.2.2.2.2.1	0.423121387283237	.	106520001	106720000	#DADAFF	1	0.5
chr2	106720001	106840000	A.2.1.2.1.1.2.2.2	0.613872832369942	.	106720001	106840000	#FF9191	1	0.75
chr2	106840001	107200000	B.2.1.1.2.2.1.1.2.1.1	0.273988439306358	.	106840001	107200000	#4848FF	1	0.25
chr2	107200001	107560000	B.2.2.2.1.2.2.1.2.2.1.2	0.0219653179190751	.	107200001	107560000	#0000FF	1	0.125
chr2	107560001	107720000	B.2.2.2.1.2.1.1.1.2.1	0.0404624277456647	.	107560001	107720000	#0000FF	1	0.125
chr2	107720001	108200000	B.2.2.2.2.2.2.2	0.00115606936416185	.	107720001	108200000	#0000FF	1	0.125
chr2	108200001	108440000	B.2.2.2.1.2.2.1.2.2.1.1	0.023121387283237	.	108200001	108440000	#0000FF	1	0.125
chr2	108440001	108960000	B.2.2.1.2.2.1.1.2.1.1	0.100578034682081	.	108440001	108960000	#0000FF	1	0.125
chr2	108960001	109480000	A.1.1.1.1.2.1.2.2	0.972254335260116	.	108960001	109480000	#FF0000	1	1
chr2	109480001	109760000	B.1.1.1.2.1.1.2.1.2.2	0.477456647398844	.	109480001	109760000	#DADAFF	1	0.5
chr2	109760001	109920000	A.2.1.2.2.2.1.1.2	0.590751445086705	.	109760001	109920000	#FF9191	1	0.75
chr2	109920001	110120000	A.2.2.2.2.1.2.2.2.2	0.512138728323699	.	109920001	110120000	#FFDADA	1	0.625
chr2	110240001	110280000	A.2.2.2.2.1.2.2.2.2	0.512138728323699	.	110240001	110280000	#FFDADA	1	0.625
chr2	110280001	110440000	A.1.2.1.1.2.1.2.1.1.1	0.782658959537572	.	110280001	110440000	#FF4848	1	0.875
chr2	110440001	110520000	B.1.1.1.2.2.1.1.2.2.2	0.463583815028902	.	110440001	110520000	#DADAFF	1	0.5
chr2	110840001	111000000	B.1.1.1.2.2.1.1.2.2.2	0.463583815028902	.	110840001	111000000	#DADAFF	1	0.5
chr2	111360001	111520000	A.1.2.1.1.1.2.1.1.2.1.2	0.808092485549133	.	111360001	111520000	#FF4848	1	0.875
chr2	111520001	111640000	A.2.1.1.1.2.2.1.1.2	0.66242774566474	.	111520001	111640000	#FF9191	1	0.75
chr2	111640001	111800000	A.2.2.2.2.1.1.1.1.1.2	0.523699421965318	.	111640001	111800000	#FFDADA	1	0.625
chr2	111800001	112000000	A.1.2.1.1.1.2.2.1.1.2.2	0.796531791907514	.	111800001	112000000	#FF4848	1	0.875
chr2	112000001	112200000	A.2.2.1.2.2.2.1.2.1.1	0.55028901734104	.	112000001	112200000	#FFDADA	1	0.625
chr2	112200001	112280000	A.2.2.1.2.2.2.1.2.1.2	0.549132947976879	.	112200001	112280000	#FFDADA	1	0.625
chr2	112280001	112480000	B.1.1.1.2.2.1.1.2.1	0.465895953757225	.	112280001	112480000	#DADAFF	1	0.5
chr2	112480001	113040000	A.1.1.2.1.2.2.1.2.2.2	0.873988439306358	.	112480001	113040000	#FF0000	1	1
chr2	113040001	113120000	A.1.2.1.2.1.2.2.1.2.1	0.752601156069364	.	113040001	113120000	#FF4848	1	0.875
chr2	113160001	113240000	A.1.2.1.2.1.2.2.1.2.1	0.752601156069364	.	113160001	113240000	#FF4848	1	0.875
chr2	113240001	113680000	A.1.1.1.1.1.1.1.2.2	0.997687861271676	.	113240001	113680000	#FF0000	1	1
chr2	113680001	113840000	A.2.2.1.2.2.2.1.1.1	0.552601156069364	.	113680001	113840000	#FFDADA	1	0.625
chr2	113840001	114000000	A.1.2.1.2.1.2.2.1.1	0.753757225433526	.	113840001	114000000	#FF4848	1	0.875
chr2	114000001	114240000	A.1.2.2.1.2.1.1.2.1.1	0.71907514450867	.	114000001	114240000	#FF4848	1	0.875
chr2	114240001	114360000	A.2.1.1.1.1.2.1.2.2	0.673988439306358	.	114240001	114360000	#FF9191	1	0.75
chr2	114360001	114760000	A.1.1.1.2.1.1.1.1	0.960693641618497	.	114360001	114760000	#FF0000	1	1
chr2	114760001	115360000	B.2.2.2.1.1.2.1.2.2.1.1	0.0554913294797688	.	114760001	115360000	#0000FF	1	0.125
chr2	115360001	115560000	B.2.2.2.1.1.1.1.1.1.2	0.0751445086705202	.	115360001	115560000	#0000FF	1	0.125
chr2	115560001	116000000	B.2.2.2.2.2.1.2.1	0.00578034682080925	.	115560001	116000000	#0000FF	1	0.125
chr2	116000001	116560000	B.2.2.2.2.2.1.1.2	0.0069364161849711	.	116000001	116560000	#0000FF	1	0.125
chr2	116560001	116880000	B.2.2.2.1.2.1.1.1.1.1	0.0439306358381503	.	116560001	116880000	#0000FF	1	0.125
chr2	116880001	117080000	B.2.2.1.2.1.2.1.2.2	0.109826589595376	.	116880001	117080000	#0000FF	1	0.125
chr2	117080001	117760000	B.2.2.2.2.2.1.2.2	0.0046242774566474	.	117080001	117760000	#0000FF	1	0.125
chr2	117760001	118040000	B.2.2.2.1.2.1.1.2.1	0.038150289017341	.	117760001	118040000	#0000FF	1	0.125
chr2	118040001	118400000	B.2.2.2.1.2.1.1.1.2.2	0.0393063583815029	.	118040001	118400000	#0000FF	1	0.125
chr2	118400001	118560000	B.2.1.1.2.1.1.2.2.1.1	0.291329479768786	.	118400001	118560000	#4848FF	1	0.25
chr2	118560001	118760000	A.2.2.2.2.2.1.1.1.2.1	0.509826589595376	.	118560001	118760000	#FFDADA	1	0.625
chr2	118760001	118960000	A.1.2.2.2.1.1.2.2.1.2	0.692485549132948	.	118760001	118960000	#FF4848	1	0.875
chr2	118960001	119320000	B.2.1.2.1.1.2.1.2.2.1	0.246242774566474	.	118960001	119320000	#4848FF	1	0.25
chr2	119320001	119560000	B.2.2.1.2.2.1.1.1.1	0.102890173410405	.	119320001	119560000	#0000FF	1	0.125
chr2	119560001	119960000	B.2.1.1.1.2.2.2.2.2.1	0.299421965317919	.	119560001	119960000	#4848FF	1	0.25
chr2	119960001	120040000	A.2.2.1.2.2.2.2.1	0.546820809248555	.	119960001	120040000	#FFDADA	1	0.625
chr2	120040001	120200000	A.1.2.1.2.2.2.2.2.2.1	0.736416184971098	.	120040001	120200000	#FF4848	1	0.875
chr2	120200001	120440000	A.2.2.2.2.1.1.1.1.2	0.522543352601156	.	120200001	120440000	#FFDADA	1	0.625
chr2	120440001	120800000	A.1.1.2.2.1.2.1.1.1.2	0.852023121387283	.	120440001	120800000	#FF0000	1	1
chr2	120800001	120960000	A.1.2.1.2.2.2.2.1.1	0.742196531791907	.	120800001	120960000	#FF4848	1	0.875
chr2	120960001	121080000	A.1.1.2.2.1.2.1.1.2.1	0.850867052023121	.	120960001	121080000	#FF0000	1	1
chr2	121080001	121480000	B.1.2.2.2.1.1.1.1.2.1	0.351445086705202	.	121080001	121480000	#9191FF	1	0.375
chr2	121480001	121880000	B.1.2.2.2.2.2.2.2.2	0.326011560693642	.	121480001	121880000	#9191FF	1	0.375
chr2	121880001	122120000	B.1.2.1.2.1.2.2.1	0.386127167630058	.	121880001	122120000	#9191FF	1	0.375
chr2	122120001	122280000	A.1.2.1.1.1.2.2.1.2	0.795375722543353	.	122120001	122280000	#FF4848	1	0.875
chr2	122280001	122520000	A.1.1.1.1.2.1.2.1	0.973410404624277	.	122280001	122520000	#FF0000	1	1
chr2	122520001	122760000	B.1.1.2.1.1.2.1.1	0.450867052023121	.	122520001	122760000	#DADAFF	1	0.5
chr2	122760001	123040000	B.1.2.2.1.1.1.1	0.374566473988439	.	122760001	123040000	#9191FF	1	0.375
chr2	123040001	123240000	A.2.2.2.1.1.2.2.1	0.536416184971098	.	123040001	123240000	#FFDADA	1	0.625
chr2	123240001	123680000	A.2.1.1.2.1.2.1.1.1	0.64971098265896	.	123240001	123680000	#FF9191	1	0.75
chr2	123680001	123920000	B.1.1.1.1.1.1.1.1	0.498265895953757	.	123680001	123920000	#DADAFF	1	0.5
chr2	123920001	124400000	B.2.1.1.2.1.2.2	0.276300578034682	.	123920001	124400000	#4848FF	1	0.25
chr2	124400001	124680000	B.2.2.2.1.1.1.2.1.1	0.0682080924855491	.	124400001	124680000	#0000FF	1	0.125
chr2	124680001	124880000	B.2.2.1.2.1.2.1.2.1.1	0.112138728323699	.	124680001	124880000	#0000FF	1	0.125
chr2	124880001	125040000	B.2.2.1.2.1.2.1.2.1.2	0.110982658959538	.	124880001	125040000	#0000FF	1	0.125
chr2	125040001	125520000	B.2.2.2.2.1.2.2.2	0.0092485549132948	.	125040001	125520000	#0000FF	1	0.125
chr2	125520001	126040000	B.1.2.2.1.2.2.2.1	0.354913294797688	.	125520001	126040000	#9191FF	1	0.375
chr2	126040001	126240000	A.2.1.2.2.1.2.1.2	0.596531791907514	.	126040001	126240000	#FF9191	1	0.75
chr2	126240001	126440000	A.2.2.2.2.2.2.1.1	0.501734104046243	.	126240001	126440000	#FFDADA	1	0.625
chr2	126440001	127040000	B.2.2.2.1.1.1.2.1.2	0.0670520231213873	.	126440001	127040000	#0000FF	1	0.125
chr2	127040001	127200000	B.2.2.1.1.2.2.2.2.2.2.1	0.127167630057803	.	127040001	127200000	#0000FF	1	0.125
chr2	127200001	127360000	B.2.1.2.1.1.1.1.1.1.2	0.254335260115607	.	127200001	127360000	#4848FF	1	0.25
chr2	127360001	127520000	B.1.1.1.2.1.2.2	0.469364161849711	.	127360001	127520000	#DADAFF	1	0.5
chr2	127520001	127800000	B.2.1.1.1.2.1.1.2.2	0.312138728323699	.	127520001	127800000	#4848FF	1	0.25
chr2	127800001	128040000	A.2.1.1.1.1.2.2.2.2	0.669364161849711	.	127800001	128040000	#FF9191	1	0.75
chr2	128040001	128440000	A.1.1.1.2.2.1.1.2.2.1	0.931791907514451	.	128040001	128440000	#FF0000	1	1
chr2	128440001	128640000	A.1.1.1.1.2.2.1.2.2	0.966473988439306	.	128440001	128640000	#FF0000	1	1
chr2	128640001	128960000	A.1.1.2.2.1.2.1.2.1.2	0.847398843930636	.	128640001	128960000	#FF0000	1	1
chr2	128960001	129080000	A.2.2.1.1.2.1.2.2.1	0.573410404624278	.	128960001	129080000	#FFDADA	1	0.625
chr2	129080001	129560000	B.2.1.1.1.2.2.1.1.2	0.307514450867052	.	129080001	129560000	#4848FF	1	0.25
chr2	129560001	129800000	B.2.2.1.1.1.1.2.1	0.163005780346821	.	129560001	129800000	#0000FF	1	0.125
chr2	129800001	129960000	B.1.2.1.1.1.2.2	0.406936416184971	.	129800001	129960000	#9191FF	1	0.375
chr2	129960001	130200000	B.2.1.1.2.2.1.1.2.2.1	0.271676300578035	.	129960001	130200000	#4848FF	1	0.25
chr2	130200001	130520000	B.2.2.1.2.2.1.2.2	0.0913294797687861	.	130200001	130520000	#0000FF	1	0.125
chr2	130520001	130880000	B.2.1.1.2.2.1.1.2.2.2	0.270520231213873	.	130520001	130880000	#4848FF	1	0.25
chr2	130880001	131080000	A.2.2.1.2.2.2.2.2.1	0.545664739884393	.	130880001	131080000	#FFDADA	1	0.625
chr2	131080001	131200000	A.2.1.1.1.1.2.1.2.1.2	0.67514450867052	.	131080001	131200000	#FF9191	1	0.75
chr2	131320001	131520000	B.1.2.2.2.1.1.1.1.2.2.1	0.35028901734104	.	131320001	131520000	#9191FF	1	0.375
chr2	131520001	131640000	B.1.1.1.2.1.1.2.2.1	0.476300578034682	.	131520001	131640000	#DADAFF	1	0.5
chr2	131640001	131800000	B.1.2.1.2.1.2.2.2	0.384971098265896	.	131640001	131800000	#9191FF	1	0.375
chr2	131800001	131920000	A.2.1.1.1.1.2.1.2.1.1	0.676300578034682	.	131800001	131920000	#FF9191	1	0.75
chr2	131920001	132000000	B.2.1.1.1.2.1.1.2.1.2	0.313294797687861	.	131920001	132000000	#4848FF	1	0.25
chr2	132040001	132200000	B.2.1.1.1.2.1.1.2.1.2	0.313294797687861	.	132040001	132200000	#4848FF	1	0.25
chr2	132200001	132360000	A.1.2.2.1.2.1.2.2	0.710982658959538	.	132200001	132360000	#FF4848	1	0.875
chr2	132360001	132560000	A.2.1.2.2.2.2.2.2	0.583815028901734	.	132360001	132560000	#FF9191	1	0.75
chr2	132560001	132880000	B.2.2.1.1.2.2.2.2.2.2.2	0.126011560693642	.	132560001	132880000	#0000FF	1	0.125
chr2	132880001	133080000	B.2.1.2.1.2.2.2.1.2	0.219653179190751	.	132880001	133080000	#4848FF	1	0.25
chr2	133080001	133440000	B.2.2.2.1.2.2.1.2.2.2	0.0208092485549133	.	133080001	133440000	#0000FF	1	0.125
chr2	133440001	133640000	B.2.1.2.2.1.2.1.1.2	0.205780346820809	.	133440001	133640000	#4848FF	1	0.25
chr2	133640001	133800000	B.2.1.1.1.1.2.1	0.317919075144509	.	133640001	133800000	#4848FF	1	0.25
chr2	133800001	134160000	B.2.2.1.1.1.1.1.1.1.2	0.16878612716763	.	133800001	134160000	#0000FF	1	0.125
chr2	134160001	134320000	B.1.1.2.1.2.1.2.2	0.441618497109827	.	134160001	134320000	#DADAFF	1	0.5
chr2	134320001	134600000	B.2.2.1.2.2.1.1.1.2	0.101734104046243	.	134320001	134600000	#0000FF	1	0.125
chr2	134600001	134680000	B.1.2.2.2.1.2.2.1.2.1	0.341040462427746	.	134600001	134680000	#9191FF	1	0.375
chr2	134680001	134880000	B.1.1.1.2.1.1.2.2.2.1	0.47514450867052	.	134680001	134880000	#DADAFF	1	0.5
chr2	134880001	135120000	A.1.1.2.2.2.1.1.1	0.840462427745665	.	134880001	135120000	#FF0000	1	1
chr2	135120001	135640000	B.1.1.1.2.1.1.2.2.2.2	0.473988439306358	.	135120001	135640000	#DADAFF	1	0.5
chr2	135640001	135920000	A.1.1.2.2.1.1.1.1.2.1	0.867052023121387	.	135640001	135920000	#FF0000	1	1
chr2	135920001	136240000	A.1.2.2.1.2.1.2.1.2	0.712138728323699	.	135920001	136240000	#FF4848	1	0.875
chr2	136240001	136640000	A.1.1.1.1.1.2.1.1.2.2	0.991907514450867	.	136240001	136640000	#FF0000	1	1
chr2	136640001	136840000	A.1.1.1.2.1.1.1.2.2	0.957225433526012	.	136640001	136840000	#FF0000	1	1
chr2	136840001	137160000	A.1.1.1.1.2.1.1	0.974566473988439	.	136840001	137160000	#FF0000	1	1
chr2	137160001	137520000	B.2.1.2.1.1.2.1.2.1	0.247398843930636	.	137160001	137520000	#4848FF	1	0.25
chr2	137520001	137880000	B.2.2.2.1.1.2.1.2.1.1	0.0578034682080925	.	137520001	137880000	#0000FF	1	0.125
chr2	137880001	138080000	B.2.1.1.1.1.2.2	0.316763005780347	.	137880001	138080000	#4848FF	1	0.25
chr2	138080001	138640000	B.2.2.2.1.2.2.1.2.1	0.0242774566473988	.	138080001	138640000	#0000FF	1	0.125
chr2	138640001	138960000	B.1.1.1.1.1.1.2.2	0.494797687861272	.	138640001	138960000	#DADAFF	1	0.5
chr2	138960001	139200000	A.2.1.1.2.1.2.2.1.2	0.642774566473988	.	138960001	139200000	#FF9191	1	0.75
chr2	139200001	139360000	A.1.2.1.1.2.2.1.1.1	0.778034682080925	.	139200001	139360000	#FF4848	1	0.875
chr2	139360001	139560000	B.1.2.1.1.2.2.1.1.2	0.4	.	139360001	139560000	#9191FF	1	0.375
chr2	139560001	140080000	B.2.2.2.1.2.1.2.1.2.2	0.0300578034682081	.	139560001	140080000	#0000FF	1	0.125
chr2	140080001	140360000	B.2.2.2.1.2.1.2.1.2.1	0.0312138728323699	.	140080001	140360000	#0000FF	1	0.125
chr2	140360001	140520000	B.2.2.1.1.2.2.2.2.2.1	0.128323699421965	.	140360001	140520000	#0000FF	1	0.125
chr2	140520001	140760000	B.2.2.1.2.1.2.2.2.1	0.105202312138728	.	140520001	140760000	#0000FF	1	0.125
chr2	140760001	141040000	B.2.2.1.2.1.2.2.1.1	0.108670520231214	.	140760001	141040000	#0000FF	1	0.125
chr2	141040001	141280000	B.2.2.1.2.1.1.2.2.1.1.2	0.117919075144509	.	141040001	141280000	#0000FF	1	0.125
chr2	141280001	141640000	B.2.1.2.1.2.1.2.2.2	0.226589595375723	.	141280001	141640000	#4848FF	1	0.25
chr2	141640001	141800000	B.2.2.1.1.2.1.2.2.2.2.2	0.139884393063584	.	141640001	141800000	#0000FF	1	0.125
chr2	141800001	142200000	B.2.2.1.2.1.2.2.2.2	0.104046242774566	.	141800001	142200000	#0000FF	1	0.125
chr2	142200001	142360000	B.1.2.2.1.2.2.1.1	0.358381502890173	.	142200001	142360000	#9191FF	1	0.375
chr2	142360001	142640000	B.2.2.1.2.1.2.2.1.2.1	0.107514450867052	.	142360001	142640000	#0000FF	1	0.125
chr2	142640001	142840000	B.2.2.1.2.1.1.2.2.1.1.1	0.119075144508671	.	142640001	142840000	#0000FF	1	0.125
chr2	142840001	143000000	B.2.1.2.1.2.2.1.1.1.1	0.225433526011561	.	142840001	143000000	#4848FF	1	0.25
chr2	143000001	143320000	B.2.2.2.1.1.1.1.1.2.2.1	0.0728323699421965	.	143000001	143320000	#0000FF	1	0.125
chr2	143320001	143600000	B.1.2.2.1.1.2.2.1.2	0.365317919075144	.	143320001	143600000	#9191FF	1	0.375
chr2	143600001	143720000	A.1.2.1.2.2.1.1.1	0.746820809248555	.	143600001	143720000	#FF4848	1	0.875
chr2	143720001	143840000	A.2.1.2.2.1.2.2.2.1	0.594219653179191	.	143720001	143840000	#FF9191	1	0.75
chr2	143840001	144040000	A.1.2.1.1.2.1.1.2.2.2	0.783815028901734	.	143840001	144040000	#FF4848	1	0.875
chr2	144040001	144560000	A.2.2.1.1.1.1.1	0.582658959537572	.	144040001	144560000	#FFDADA	1	0.625
chr2	144560001	144680000	B.1.1.2.2.1.2.2.2.2.2	0.421965317919075	.	144560001	144680000	#DADAFF	1	0.5
chr2	144680001	144920000	A.2.1.2.2.1.1.2	0.598843930635838	.	144680001	144920000	#FF9191	1	0.75
chr2	144920001	145120000	A.1.1.2.1.2.1.2.1.1	0.884393063583815	.	144920001	145120000	#FF0000	1	1
chr2	145120001	145320000	A.2.1.1.2.1.1.1.1.2	0.655491329479769	.	145120001	145320000	#FF9191	1	0.75
chr2	145320001	145640000	B.2.1.2.2.1.2.1.1.1	0.206936416184971	.	145320001	145640000	#4848FF	1	0.25
chr2	145640001	146080000	B.2.2.2.1.1.1.1.1.2.2.2	0.0716763005780347	.	145640001	146080000	#0000FF	1	0.125
chr2	146080001	146320000	B.2.1.2.2.2.2.1.2.2.2	0.180346820809249	.	146080001	146320000	#4848FF	1	0.25
chr2	146320001	146520000	B.1.2.2.1.2.1.1	0.361849710982659	.	146320001	146520000	#9191FF	1	0.375
chr2	146520001	146880000	B.2.2.2.1.1.1.2.2.1.2	0.0647398843930636	.	146520001	146880000	#0000FF	1	0.125
chr2	146880001	147040000	B.1.2.2.1.1.2.2.2.1	0.364161849710983	.	146880001	147040000	#9191FF	1	0.375
chr2	147040001	147840000	B.2.2.2.1.2.1.2.1.1.1	0.0335260115606936	.	147040001	147840000	#0000FF	1	0.125
chr2	147840001	148080000	A.2.1.1.2.1.2.1.1.2	0.648554913294798	.	147840001	148080000	#FF9191	1	0.75
chr2	148080001	148360000	A.2.2.2.2.2.2.1.2	0.500578034682081	.	148080001	148360000	#FFDADA	1	0.625
chr2	148360001	148480000	A.2.1.1.1.1.1.1.1	0.68092485549133	.	148360001	148480000	#FF9191	1	0.75
chr2	148480001	148720000	A.2.2.1.2.1.2.1.1	0.560693641618497	.	148480001	148720000	#FFDADA	1	0.625
chr2	148720001	148880000	A.1.1.2.2.2.2.2.1.2	0.826589595375723	.	148720001	148880000	#FF0000	1	1
chr2	148880001	149360000	A.1.2.2.2.1.1.2.1.2.2	0.694797687861272	.	148880001	149360000	#FF4848	1	0.875
chr2	149360001	149520000	A.1.2.1.1.2.1.1.1.1.2	0.789595375722543	.	149360001	149520000	#FF4848	1	0.875
chr2	149520001	149680000	A.2.2.1.2.1.1.2	0.561849710982659	.	149520001	149680000	#FFDADA	1	0.625
chr2	149800001	149840000	A.2.2.1.2.1.1.2	0.561849710982659	.	149800001	149840000	#FFDADA	1	0.625
chr2	149840001	149960000	A.2.1.1.2.1.1.1.2	0.654335260115607	.	149840001	149960000	#FF9191	1	0.75
chr2	149960001	150160000	A.2.2.2.2.2.1.1.1.2.2	0.508670520231214	.	149960001	150160000	#FFDADA	1	0.625
chr2	150160001	150480000	B.1.2.1.2.2.2.1	0.376878612716763	.	150160001	150480000	#9191FF	1	0.375
chr2	150480001	150880000	B.2.2.2.1.1.2.2.2.2	0.0450867052023121	.	150480001	150880000	#0000FF	1	0.125
chr2	150880001	151040000	B.2.1.1.2.2.2.2.2.2	0.256647398843931	.	150880001	151040000	#4848FF	1	0.25
chr2	151040001	151320000	B.2.2.1.1.2.1.2.2.2.2.1	0.141040462427746	.	151040001	151320000	#0000FF	1	0.125
chr2	151320001	151480000	B.1.1.2.1.2.1.2.1	0.442774566473988	.	151320001	151480000	#DADAFF	1	0.5
chr2	151480001	151760000	B.2.2.1.1.2.2.2.1.2.1.1	0.132947976878613	.	151480001	151760000	#0000FF	1	0.125
chr2	151760001	152080000	B.2.2.1.1.1.1.1.2.1	0.165317919075145	.	151760001	152080000	#0000FF	1	0.125
chr2	152080001	152360000	A.1.2.1.1.2.1.1.2.1	0.786127167630058	.	152080001	152360000	#FF4848	1	0.875
chr2	152360001	152600000	B.1.1.1.2.1.1.1.2.1	0.483236994219653	.	152360001	152600000	#DADAFF	1	0.5
chr2	152600001	152720000	A.1.2.2.1.1.1.1.2.2	0.731791907514451	.	152600001	152720000	#FF4848	1	0.875
chr2	152720001	152880000	A.2.2.1.1.1.1.2.1.2	0.580346820809249	.	152720001	152880000	#FFDADA	1	0.625
chr2	152880001	153040000	A.1.2.1.1.1.1.1.2.2.2	0.815028901734104	.	152880001	153040000	#FF4848	1	0.875
chr2	153040001	153200000	A.2.2.2.1.2.2.2.2	0.526011560693642	.	153040001	153200000	#FFDADA	1	0.625
chr2	153200001	153600000	A.1.1.2.2.2.2.1.1.1	0.832369942196532	.	153200001	153600000	#FF0000	1	1
chr2	153600001	153800000	B.2.1.1.2.1.1.2.2.1.2	0.290173410404624	.	153600001	153800000	#4848FF	1	0.25
chr2	153800001	154280000	B.2.2.2.1.1.1.2.2.2.2	0.0624277456647399	.	153800001	154280000	#0000FF	1	0.125
chr2	154280001	154440000	B.2.1.2.1.2.1.1.2.1.1	0.235838150289017	.	154280001	154440000	#4848FF	1	0.25
chr2	154440001	155000000	B.2.2.2.2.2.1.1.1	0.00809248554913295	.	154440001	155000000	#0000FF	1	0.125
chr2	155000001	155240000	B.2.2.1.2.1.1.2.2.2.2	0.114450867052023	.	155000001	155240000	#0000FF	1	0.125
chr2	155240001	155480000	B.1.1.2.1.2.2.1.1	0.440462427745665	.	155240001	155480000	#DADAFF	1	0.5
chr2	155480001	155960000	B.1.1.2.2.2.2.1.2	0.417341040462428	.	155480001	155960000	#DADAFF	1	0.5
chr2	155960001	156080000	A.1.2.2.2.1.2.1	0.690173410404624	.	155960001	156080000	#FF4848	1	0.875
chr2	156080001	156520000	B.2.1.1.2.1.2.1.2.1.2.2.2	0.278612716763006	.	156080001	156520000	#4848FF	1	0.25
chr2	156520001	156840000	B.2.2.1.1.2.1.2.2.1.2.1	0.145664739884393	.	156520001	156840000	#0000FF	1	0.125
chr2	156840001	157160000	B.2.1.1.2.1.2.1.2.1.1.2	0.282080924855491	.	156840001	157160000	#4848FF	1	0.25
chr2	157160001	157440000	A.1.1.2.2.2.1.2.2.1.1	0.835838150289017	.	157160001	157440000	#FF0000	1	1
chr2	157440001	157920000	B.2.1.2.1.2.1.2.1.2	0.228901734104046	.	157440001	157920000	#4848FF	1	0.25
chr2	157920001	158200000	B.1.1.1.1.1.2.1	0.49364161849711	.	157920001	158200000	#DADAFF	1	0.5
chr2	158200001	158360000	A.1.1.2.2.2.1.2.1.2	0.836994219653179	.	158200001	158360000	#FF0000	1	1
chr2	158360001	158640000	B.2.1.1.2.1.1.2.2.2.2.2	0.286705202312139	.	158360001	158640000	#4848FF	1	0.25
chr2	158640001	159280000	B.2.2.1.2.2.1.1.2.1.2.2.2	0.0971098265895954	.	158640001	159280000	#0000FF	1	0.125
chr2	159280001	159520000	A.2.2.2.2.2.1.2.1.2	0.504046242774566	.	159280001	159520000	#FFDADA	1	0.625
chr2	159520001	159720000	B.2.1.1.1.2.1.1.2.1.1	0.314450867052023	.	159520001	159720000	#4848FF	1	0.25
chr2	159720001	160040000	A.2.2.2.2.2.1.2.2	0.502890173410405	.	159720001	160040000	#FFDADA	1	0.625
chr2	160040001	160280000	A.1.2.1.1.1.1.1.1.1	0.823121387283237	.	160040001	160280000	#FF4848	1	0.875
chr2	160280001	160560000	A.1.1.2.1.2.1.1.2.1.2	0.886705202312139	.	160280001	160560000	#FF0000	1	1
chr2	160560001	160840000	A.1.1.1.1.1.2.1.1.2.1	0.993063583815029	.	160560001	160840000	#FF0000	1	1
chr2	160840001	161160000	B.1.1.1.2.2.2.1.2.1	0.460115606936416	.	160840001	161160000	#DADAFF	1	0.5
chr2	161160001	161320000	B.1.2.2.2.1.2.2.1.2.2	0.339884393063584	.	161160001	161320000	#9191FF	1	0.375
chr2	161320001	161920000	B.2.2.1.2.2.1.1.2.1.2.2.1	0.0982658959537572	.	161320001	161920000	#0000FF	1	0.125
chr2	161920001	162080000	A.1.1.2.1.1.1.1.1.1	0.916763005780347	.	161920001	162080000	#FF0000	1	1
chr2	162080001	162280000	A.1.2.1.1.2.1.1.1.1.1.1	0.791907514450867	.	162080001	162280000	#FF4848	1	0.875
chr2	162280001	162840000	B.2.2.1.1.2.1.2.2.2.1	0.142196531791908	.	162280001	162840000	#0000FF	1	0.125
chr2	162840001	163000000	A.2.2.1.2.1.1.1.2	0.563005780346821	.	162840001	163000000	#FFDADA	1	0.625
chr2	163000001	163240000	A.2.2.1.2.1.1.1.1.2	0.564161849710983	.	163000001	163240000	#FFDADA	1	0.625
chr2	163240001	163520000	B.2.2.1.1.2.1.2.2.1.2.2.1	0.144508670520231	.	163240001	163520000	#0000FF	1	0.125
chr2	163520001	163680000	B.2.1.1.1.1.1.1.2.1.2	0.321387283236994	.	163520001	163680000	#4848FF	1	0.25
chr2	163680001	163920000	B.2.1.2.2.2.2.2.1.2.2	0.174566473988439	.	163680001	163920000	#4848FF	1	0.25
chr2	163920001	164200000	B.2.2.1.1.2.2.1.1.2	0.13757225433526	.	163920001	164200000	#0000FF	1	0.125
chr2	164200001	164320000	B.2.1.1.2.1.2.1.2.1.1.1.2	0.283236994219653	.	164200001	164320000	#4848FF	1	0.25
chr2	164320001	164480000	B.2.2.1.1.2.1.2.2.1.1	0.146820809248555	.	164320001	164480000	#0000FF	1	0.125
chr2	164480001	164800000	B.2.2.1.2.1.1.2.2.1.2	0.116763005780347	.	164480001	164800000	#0000FF	1	0.125
chr2	164800001	164920000	B.1.2.2.1.1.2.2.1.1	0.366473988439306	.	164800001	164920000	#9191FF	1	0.375
chr2	164920001	165160000	B.2.1.2.2.2.2.1.2.2.1	0.18150289017341	.	164920001	165160000	#4848FF	1	0.25
chr2	165160001	165240000	B.2.1.2.1.2.2.1.1.1.2	0.224277456647399	.	165160001	165240000	#4848FF	1	0.25
chr2	165240001	165560000	B.2.2.1.2.1.2.2.1.2.2	0.10635838150289	.	165240001	165560000	#0000FF	1	0.125
chr2	165560001	165720000	B.2.1.1.2.1.1.2.2.2.1	0.289017341040462	.	165560001	165720000	#4848FF	1	0.25
chr2	165720001	166000000	B.2.2.1.1.2.2.1.1.1	0.138728323699422	.	165720001	166000000	#0000FF	1	0.125
chr2	166000001	166400000	B.2.1.2.2.2.2.1.2.1	0.182658959537572	.	166000001	166400000	#4848FF	1	0.25
chr2	166400001	166520000	B.1.1.1.1.1.2.2.2.2	0.490173410404624	.	166400001	166520000	#DADAFF	1	0.5
chr2	166520001	166720000	B.1.2.2.1.1.2.1.2.2	0.367630057803468	.	166520001	166720000	#9191FF	1	0.375
chr2	166720001	166840000	A.2.2.1.2.1.1.1.1.1	0.565317919075145	.	166720001	166840000	#FFDADA	1	0.625
chr2	166840001	167000000	B.2.1.2.1.2.1.2.1.1.1	0.23121387283237	.	166840001	167000000	#4848FF	1	0.25
chr2	167000001	167560000	B.2.2.2.1.2.1.2.2.1	0.0289017341040462	.	167000001	167560000	#0000FF	1	0.125
chr2	167560001	167680000	B.2.1.1.1.1.1.2	0.319075144508671	.	167560001	167680000	#4848FF	1	0.25
chr2	167680001	167960000	B.2.2.2.1.2.1.2.2.2	0.0277456647398844	.	167680001	167960000	#0000FF	1	0.125
chr2	167960001	168040000	B.2.1.2.1.2.2.1.2	0.221965317919075	.	167960001	168040000	#4848FF	1	0.25
chr2	168040001	168640000	B.2.2.2.2.1.2.1.1	0.0138728323699422	.	168040001	168640000	#0000FF	1	0.125
chr2	168640001	168840000	B.2.2.1.1.2.2.2.1.2.2	0.130635838150289	.	168640001	168840000	#0000FF	1	0.125
chr2	168840001	169000000	B.2.1.1.2.2.2.2.1.2	0.258959537572254	.	168840001	169000000	#4848FF	1	0.25
chr2	169000001	169200000	B.1.2.2.2.1.2.2.1.1	0.342196531791908	.	169000001	169200000	#9191FF	1	0.375
chr2	169200001	169480000	A.1.1.2.1.2.1.2.1.2	0.883236994219653	.	169200001	169480000	#FF0000	1	1
chr2	169480001	169600000	A.1.2.2.2.1.1.2.1.2.1	0.695953757225434	.	169480001	169600000	#FF4848	1	0.875
chr2	169600001	169800000	B.1.1.1.2.1.1.1.2.2.2	0.480924855491329	.	169600001	169800000	#DADAFF	1	0.5
chr2	169800001	170320000	B.2.1.1.1.2.2.1.1.1	0.308670520231214	.	169800001	170320000	#4848FF	1	0.25
chr2	170320001	170640000	A.1.1.1.2.2.1.1.2.2.2	0.930635838150289	.	170320001	170640000	#FF0000	1	1
chr2	170640001	170840000	A.1.1.1.2.2.1.1.2.1	0.932947976878613	.	170640001	170840000	#FF0000	1	1
chr2	170840001	171080000	A.1.1.1.2.2.2.2.1.1	0.923699421965318	.	170840001	171080000	#FF0000	1	1
chr2	171080001	171240000	A.1.2.2.1.2.1.1.2.2	0.716763005780347	.	171080001	171240000	#FF4848	1	0.875
chr2	171240001	171760000	A.2.1.1.1.2.2.2	0.657803468208092	.	171240001	171760000	#FF9191	1	0.75
chr2	171760001	172040000	A.1.1.1.1.1.2.2.1.1.1	0.98728323699422	.	171760001	172040000	#FF0000	1	1
chr2	172040001	172160000	A.1.1.2.1.1.2.1.2.1.1	0.90635838150289	.	172040001	172160000	#FF0000	1	1
chr2	172160001	172400000	A.1.1.1.1.1.2.2.2.1.1	0.980346820809249	.	172160001	172400000	#FF0000	1	1
chr2	172400001	172560000	A.2.1.1.1.2.1.1	0.668208092485549	.	172400001	172560000	#FF9191	1	0.75
chr2	172560001	172680000	A.1.2.1.2.1.1.1.2.1.2	0.766473988439306	.	172560001	172680000	#FF4848	1	0.875
chr2	172680001	173000000	A.1.1.2.1.2.2.1.2.1	0.876300578034682	.	172680001	173000000	#FF0000	1	1
chr2	173000001	173360000	B.1.2.1.2.1.2.1.2.1	0.388439306358381	.	173000001	173360000	#9191FF	1	0.375
chr2	173360001	173520000	A.2.1.1.2.2.1.2.1.1.2.1	0.635838150289017	.	173360001	173520000	#FF9191	1	0.75
chr2	173520001	173920000	B.1.2.2.2.2.2.1.1.1.2	0.331791907514451	.	173520001	173920000	#9191FF	1	0.375
chr2	173920001	174280000	A.1.2.2.2.2.2.1	0.683236994219653	.	173920001	174280000	#FF4848	1	0.875
chr2	174280001	174720000	B.1.2.2.2.2.2.2.1	0.328323699421965	.	174280001	174720000	#9191FF	1	0.375
chr2	174720001	174880000	A.1.1.2.2.1.1.1.2.1.1	0.864739884393064	.	174720001	174880000	#FF0000	1	1
chr2	174880001	175120000	A.1.1.2.2.1.1.1.2.2.2	0.861271676300578	.	174880001	175120000	#FF0000	1	1
chr2	175120001	175240000	A.2.1.1.2.2.1.2.1.1.2.2	0.634682080924855	.	175120001	175240000	#FF9191	1	0.75
chr2	175240001	175560000	A.1.1.1.2.1.2.2.2.1	0.941040462427746	.	175240001	175560000	#FF0000	1	1
chr2	175560001	175920000	B.1.1.2.2.1.1.1	0.434682080924855	.	175560001	175920000	#DADAFF	1	0.5
chr2	175920001	176080000	A.1.2.1.1.2.1.2.1.1.2	0.78150289017341	.	175920001	176080000	#FF4848	1	0.875
chr2	176080001	176760000	B.2.2.1.2.2.1.2.1	0.092485549132948	.	176080001	176760000	#0000FF	1	0.125
chr2	176760001	176880000	A.2.2.2.2.1.1.2.1.1	0.520231213872832	.	176760001	176880000	#FFDADA	1	0.625
chr2	176880001	177120000	B.1.2.2.2.1.2.2.2	0.338728323699422	.	176880001	177120000	#9191FF	1	0.375
chr2	177120001	177200000	A.2.1.2.1.1.2.2.1.1	0.616184971098266	.	177120001	177200000	#FF9191	1	0.75
chr2	177200001	177400000	B.1.1.1.2.2.2.2.1	0.457803468208092	.	177200001	177400000	#DADAFF	1	0.5
chr2	177400001	177520000	B.1.2.1.1.1.2.1.1.2	0.409248554913295	.	177400001	177520000	#9191FF	1	0.375
chr2	177520001	177720000	A.2.2.2.2.1.1.2.1.2	0.519075144508671	.	177520001	177720000	#FFDADA	1	0.625
chr2	177720001	177880000	A.1.2.1.2.2.2.2.1.2.2.2	0.738728323699422	.	177720001	177880000	#FF4848	1	0.875
chr2	177880001	178040000	A.2.1.1.2.2.2.2.2.1.2.1	0.623121387283237	.	177880001	178040000	#FF9191	1	0.75
chr2	178040001	178160000	A.1.1.1.2.1.1.2.2.2	0.952601156069364	.	178040001	178160000	#FF0000	1	1
chr2	178160001	178560000	A.1.1.2.2.1.1.1.1.2.2	0.865895953757225	.	178160001	178560000	#FF0000	1	1
chr2	178560001	178960000	B.2.1.1.2.2.1.2.2	0.268208092485549	.	178560001	178960000	#4848FF	1	0.25
chr2	178960001	179240000	B.1.1.2.2.1.2.2.1.2	0.425433526011561	.	178960001	179240000	#DADAFF	1	0.5
chr2	179240001	179440000	A.1.1.2.1.1.1.1.1.2.2	0.914450867052023	.	179240001	179440000	#FF0000	1	1
chr2	179440001	179840000	A.1.2.1.2.2.2.1	0.743352601156069	.	179440001	179840000	#FF4848	1	0.875
chr2	179840001	180000000	A.1.1.2.1.2.1.2.2	0.882080924855491	.	179840001	180000000	#FF0000	1	1
chr2	180000001	180160000	A.1.2.2.1.1.2.2.2.2	0.722543352601156	.	180000001	180160000	#FF4848	1	0.875
chr2	180160001	180320000	B.1.2.1.1.2.2.1.1.1	0.401156069364162	.	180160001	180320000	#9191FF	1	0.375
chr2	180320001	180520000	B.2.1.2.2.2.2.1.1.2	0.183815028901734	.	180320001	180520000	#4848FF	1	0.25
chr2	180520001	180760000	B.2.1.2.2.2.1.1.1.1	0.194219653179191	.	180520001	180760000	#4848FF	1	0.25
chr2	180760001	180920000	A.2.2.2.2.2.1.1.2.2	0.50635838150289	.	180760001	180920000	#FFDADA	1	0.625
chr2	180920001	181160000	B.2.1.2.2.2.1.1.1.2	0.193063583815029	.	180920001	181160000	#4848FF	1	0.25
chr2	181160001	181320000	B.1.2.2.1.1.2.2.2.2	0.363005780346821	.	181160001	181320000	#9191FF	1	0.375
chr2	181320001	181440000	B.2.1.2.1.2.1.1.1.2	0.236994219653179	.	181320001	181440000	#4848FF	1	0.25
chr2	181440001	181800000	B.2.1.2.2.2.2.2.1.2.1.2.1	0.176878612716763	.	181440001	181800000	#4848FF	1	0.25
chr2	181800001	181960000	A.2.1.2.2.1.2.1.1	0.597687861271676	.	181800001	181960000	#FF9191	1	0.75
chr2	181960001	182160000	A.1.2.1.1.2.2.1.2.1.1	0.775722543352601	.	181960001	182160000	#FF4848	1	0.875
chr2	182160001	182400000	A.1.1.2.2.2.1.2.2.1.2	0.834682080924856	.	182160001	182400000	#FF0000	1	1
chr2	182400001	182720000	A.2.2.2.1.1.1.2.1.1	0.541040462427746	.	182400001	182720000	#FFDADA	1	0.625
chr2	182720001	182880000	A.2.2.2.1.1.1.2.1.2	0.539884393063584	.	182720001	182880000	#FFDADA	1	0.625
chr2	182880001	183120000	B.2.1.1.2.1.2.1.2.1.1.1.1	0.284393063583815	.	182880001	183120000	#4848FF	1	0.25
chr2	183120001	183360000	B.2.1.2.2.2.2.2.1.2.1.2.2	0.175722543352601	.	183120001	183360000	#4848FF	1	0.25
chr2	183360001	183560000	B.1.2.1.2.2.2.2	0.375722543352601	.	183360001	183560000	#9191FF	1	0.375
chr2	183560001	183680000	A.2.2.1.1.1.1.2.2	0.579190751445087	.	183560001	183680000	#FFDADA	1	0.625
chr2	183680001	183880000	B.1.2.2.1.1.2.1.2.1	0.36878612716763	.	183680001	183880000	#9191FF	1	0.375
chr2	183880001	184120000	A.2.1.1.2.1.2.2.1.1.1	0.645086705202312	.	183880001	184120000	#FF9191	1	0.75
chr2	184120001	184440000	B.2.1.2.1.2.1.2.1.1.2	0.230057803468208	.	184120001	184440000	#4848FF	1	0.25
chr2	184440001	184760000	B.2.1.2.2.2.1.1.2.2.2.1	0.189595375722543	.	184440001	184760000	#4848FF	1	0.25
chr2	184760001	184960000	B.1.2.1.1.2.1.1.2	0.403468208092486	.	184760001	184960000	#9191FF	1	0.375
chr2	184960001	185240000	B.2.1.1.2.1.2.1.2.1.2.1	0.28092485549133	.	184960001	185240000	#4848FF	1	0.25
chr2	185240001	185400000	B.1.1.1.1.2.2.1	0.486705202312139	.	185240001	185400000	#DADAFF	1	0.5
chr2	185400001	185560000	B.1.2.2.1.1.2.1.1	0.369942196531792	.	185400001	185560000	#9191FF	1	0.375
chr2	185560001	185760000	B.2.1.1.1.1.1.1.1.2	0.323699421965318	.	185560001	185760000	#4848FF	1	0.25
chr2	185760001	186080000	B.2.1.2.2.2.1.1.2.2.1	0.190751445086705	.	185760001	186080000	#4848FF	1	0.25
chr2	186080001	186840000	B.2.2.1.1.2.2.1.2.1	0.136416184971098	.	186080001	186840000	#0000FF	1	0.125
chr2	186840001	187160000	B.1.1.2.1.2.2.1.2	0.439306358381503	.	186840001	187160000	#DADAFF	1	0.5
chr2	187160001	187320000	A.2.1.1.2.1.2.1.2.2	0.646242774566474	.	187160001	187320000	#FF9191	1	0.75
chr2	187320001	187600000	A.1.2.1.1.2.2.1.1.2	0.776878612716763	.	187320001	187600000	#FF4848	1	0.875
chr2	187600001	187800000	B.1.1.1.1.1.1.1.2	0.497109826589595	.	187600001	187800000	#DADAFF	1	0.5
chr2	187800001	188000000	B.1.2.2.1.2.1.2.1	0.360693641618497	.	187800001	188000000	#9191FF	1	0.375
chr2	188000001	188200000	B.1.1.1.1.2.1.1	0.489017341040462	.	188000001	188200000	#DADAFF	1	0.5
chr2	188200001	188360000	A.2.1.1.2.1.2.2.2	0.641618497109827	.	188200001	188360000	#FF9191	1	0.75
chr2	188360001	188680000	B.2.1.1.2.1.2.1.2.1.2.2.1	0.279768786127168	.	188360001	188680000	#4848FF	1	0.25
chr2	188680001	189200000	B.2.1.2.2.2.1.1.2.1	0.191907514450867	.	188680001	189200000	#4848FF	1	0.25
chr2	189200001	189440000	B.2.1.2.2.2.1.1.2.2.2.2	0.188439306358381	.	189200001	189440000	#4848FF	1	0.25
chr2	189440001	189760000	B.2.2.1.1.2.1.2.2.1.2.2.2	0.143352601156069	.	189440001	189760000	#0000FF	1	0.125
chr2	189760001	189920000	B.2.1.1.2.1.1.1.2	0.294797687861272	.	189760001	189920000	#4848FF	1	0.25
chr2	189920001	190280000	B.2.1.1.1.1.1.1.2.1.1	0.322543352601156	.	189920001	190280000	#4848FF	1	0.25
chr2	190280001	190520000	A.2.2.2.1.1.1.2.2	0.538728323699422	.	190280001	190520000	#FFDADA	1	0.625
chr2	190520001	190760000	A.1.1.2.2.2.2.2.2.1	0.825433526011561	.	190520001	190760000	#FF0000	1	1
chr2	190760001	190960000	A.1.2.2.1.1.2.1.1.2.1	0.728323699421965	.	190760001	190960000	#FF4848	1	0.875
chr2	190960001	191160000	A.1.2.1.1.1.1.1.2.1.1	0.81849710982659	.	190960001	191160000	#FF4848	1	0.875
chr2	191160001	191600000	A.1.1.1.1.1.1.2.1	0.996531791907514	.	191160001	191600000	#FF0000	1	1
chr2	191600001	191720000	A.1.2.1.1.1.1.2.2	0.811560693641619	.	191600001	191720000	#FF4848	1	0.875
chr2	191720001	191880000	A.1.1.1.2.1.1.2.2.1	0.953757225433526	.	191720001	191880000	#FF0000	1	1
chr2	191880001	192080000	A.1.2.1.1.2.2.1.2.2	0.773410404624277	.	191880001	192080000	#FF4848	1	0.875
chr2	192080001	192440000	B.1.1.1.2.2.2.1.2.2	0.458959537572254	.	192080001	192440000	#DADAFF	1	0.5
chr2	192440001	192600000	A.1.2.1.1.2.2.1.2.1.2	0.774566473988439	.	192440001	192600000	#FF4848	1	0.875
chr2	192600001	192760000	A.2.2.2.2.2.1.1.2.1	0.507514450867052	.	192600001	192760000	#FFDADA	1	0.625
chr2	192760001	193040000	A.2.1.2.2.1.2.2.2.2	0.593063583815029	.	192760001	193040000	#FF9191	1	0.75
chr2	193040001	193240000	B.2.1.1.2.1.2.1.2.2	0.277456647398844	.	193040001	193240000	#4848FF	1	0.25
chr2	193240001	193760000	B.2.2.1.2.1.1.2.2.2.1	0.115606936416185	.	193240001	193760000	#0000FF	1	0.125
chr2	193760001	194000000	B.2.1.2.2.2.2.2.1.1	0.179190751445087	.	193760001	194000000	#4848FF	1	0.25
chr2	194000001	194280000	B.2.1.2.1.2.1.1.2.2.1	0.233526011560694	.	194000001	194280000	#4848FF	1	0.25
chr2	194280001	194600000	B.2.1.1.2.1.1.1.1.2	0.295953757225434	.	194280001	194600000	#4848FF	1	0.25
chr2	194600001	194920000	B.2.1.2.1.2.1.1.2.1.2	0.234682080924855	.	194600001	194920000	#4848FF	1	0.25
chr2	194920001	195240000	B.1.2.2.1.2.2.1.2.1	0.357225433526012	.	194920001	195240000	#9191FF	1	0.375
chr2	195240001	195400000	B.2.1.1.1.1.1.1.1.1	0.32485549132948	.	195240001	195400000	#4848FF	1	0.25
chr2	195400001	195520000	B.1.1.2.2.2.2.1.1	0.41849710982659	.	195400001	195520000	#DADAFF	1	0.5
chr2	195520001	195680000	B.1.2.2.1.2.1.2.2	0.359537572254335	.	195520001	195680000	#9191FF	1	0.375
chr2	195680001	196200000	B.1.1.1.1.2.2.2	0.485549132947977	.	195680001	196200000	#DADAFF	1	0.5
chr2	196200001	196600000	A.1.2.1.1.2.2.2.2	0.771098265895954	.	196200001	196600000	#FF4848	1	0.875
chr2	196600001	196920000	B.1.2.1.1.2.1.1.1.1	0.405780346820809	.	196600001	196920000	#9191FF	1	0.375
chr2	196920001	197120000	A.1.1.1.2.2.1.2.1	0.929479768786127	.	196920001	197120000	#FF0000	1	1
chr2	197120001	197320000	A.1.1.2.2.2.1.2.1.1	0.838150289017341	.	197120001	197320000	#FF0000	1	1
chr2	197320001	197520000	A.2.1.1.2.2.2.2.2.1.2.2	0.621965317919075	.	197320001	197520000	#FF9191	1	0.75
chr2	197520001	197960000	A.1.1.2.1.1.1.1.1.2.1	0.915606936416185	.	197520001	197960000	#FF0000	1	1
chr2	197960001	198280000	A.1.1.1.1.1.1.2.2	0.995375722543353	.	197960001	198280000	#FF0000	1	1
chr2	198280001	198440000	A.1.1.1.1.2.2.2.1.1	0.965317919075145	.	198280001	198440000	#FF0000	1	1
chr2	198440001	198800000	A.1.2.1.1.1.1.1.2.1.2	0.817341040462428	.	198440001	198800000	#FF4848	1	0.875
chr2	198800001	199000000	A.1.2.2.1.1.2.1.1.2.2	0.727167630057803	.	198800001	199000000	#FF4848	1	0.875
chr2	199000001	199240000	B.1.2.2.2.2.1.1	0.33757225433526	.	199000001	199240000	#9191FF	1	0.375
chr2	199240001	199680000	B.2.2.1.1.2.1.2.1	0.147976878612717	.	199240001	199680000	#0000FF	1	0.125
chr2	199680001	199840000	B.1.1.2.1.2.2.2.1.2	0.436994219653179	.	199680001	199840000	#DADAFF	1	0.5
chr2	199840001	200000000	B.2.1.2.1.2.1.1.1.1	0.238150289017341	.	199840001	200000000	#4848FF	1	0.25
chr2	200000001	200120000	B.1.1.2.1.2.2.2.1.1	0.438150289017341	.	200000001	200120000	#DADAFF	1	0.5
chr2	200120001	200280000	B.2.1.1.2.2.2.2.1.1	0.260115606936416	.	200120001	200280000	#4848FF	1	0.25
chr2	200280001	200760000	B.2.1.1.2.2.1.1.2.1.2	0.272832369942197	.	200280001	200760000	#4848FF	1	0.25
chr2	200760001	200880000	A.1.2.2.2.1.1.1.2.2	0.699421965317919	.	200760001	200880000	#FF4848	1	0.875
chr2	200880001	201160000	B.1.2.2.2.2.2.1.2	0.329479768786127	.	200880001	201160000	#9191FF	1	0.375
chr2	201160001	201440000	A.1.2.1.1.1.1.1.2.2.1	0.816184971098266	.	201160001	201440000	#FF4848	1	0.875
chr2	201440001	201680000	A.1.2.2.2.2.1.1	0.687861271676301	.	201440001	201680000	#FF4848	1	0.875
chr2	201680001	202120000	A.1.1.1.1.1.1.1.2.1	0.998843930635838	.	201680001	202120000	#FF0000	1	1
chr2	202120001	202320000	A.1.2.1.1.1.2.2.1.1.2.1.2	0.797687861271676	.	202120001	202320000	#FF4848	1	0.875
chr2	202320001	202480000	A.2.1.2.1.2.2.1.1	0.606936416184971	.	202320001	202480000	#FF9191	1	0.75
chr2	202480001	202680000	A.1.2.2.1.2.2.2.1.2	0.705202312138728	.	202480001	202680000	#FF4848	1	0.875
chr2	202680001	202800000	A.2.1.1.2.2.1.2.2	0.632369942196532	.	202680001	202800000	#FF9191	1	0.75
chr2	202800001	203080000	A.1.2.1.2.1.2.2.2.1.2	0.749132947976879	.	202800001	203080000	#FF4848	1	0.875
chr2	203080001	203280000	A.1.1.1.2.1.2.1.1.1	0.951445086705202	.	203080001	203280000	#FF0000	1	1
chr2	203280001	203600000	A.1.1.1.2.2.2.2.1.2	0.922543352601156	.	203280001	203600000	#FF0000	1	1
chr2	203600001	203720000	A.1.2.1.2.1.2.1.1.1	0.759537572254335	.	203600001	203720000	#FF4848	1	0.875
chr2	203720001	203960000	A.1.1.2.1.1.2.2.1.2.1	0.899421965317919	.	203720001	203960000	#FF0000	1	1
chr2	203960001	204320000	A.1.1.2.1.2.2.1.1.1	0.880924855491329	.	203960001	204320000	#FF0000	1	1
chr2	204320001	204760000	A.2.2.1.2.2.2.1.1.2	0.551445086705202	.	204320001	204760000	#FFDADA	1	0.625
chr2	204760001	204920000	B.1.1.2.1.1.1.2.1	0.453179190751445	.	204760001	204920000	#DADAFF	1	0.5
chr2	204920001	205200000	B.2.1.1.2.2.1.2.1	0.269364161849711	.	204920001	205200000	#4848FF	1	0.25
chr2	205200001	205480000	B.2.2.1.2.2.2.2.1.2	0.0820809248554913	.	205200001	205480000	#0000FF	1	0.125
chr2	205480001	205640000	B.2.2.1.2.1.1.2.1	0.120231213872832	.	205480001	205640000	#0000FF	1	0.125
chr2	205640001	205800000	B.2.2.1.1.1.1.1.2.2	0.164161849710983	.	205640001	205800000	#0000FF	1	0.125
chr2	205800001	206160000	B.2.2.2.1.1.2.1.2.1.2	0.0566473988439306	.	205800001	206160000	#0000FF	1	0.125
chr2	206160001	206480000	B.2.2.1.1.1.2.2.1	0.154913294797688	.	206160001	206480000	#0000FF	1	0.125
chr2	206480001	206640000	A.2.2.2.2.2.1.2.1.1	0.505202312138728	.	206480001	206640000	#FFDADA	1	0.625
chr2	206640001	206840000	B.1.2.1.1.1.2.1.2	0.408092485549133	.	206640001	206840000	#9191FF	1	0.375
chr2	206840001	207040000	A.1.1.2.2.1.2.1.1.2.2	0.84971098265896	.	206840001	207040000	#FF0000	1	1
chr2	207040001	207440000	A.2.1.1.2.2.2.2.2.1.1	0.624277456647399	.	207040001	207440000	#FF9191	1	0.75
chr2	207440001	207560000	B.1.1.2.1.1.1.2.2	0.452023121387283	.	207440001	207560000	#DADAFF	1	0.5
chr2	207560001	207680000	A.2.1.2.2.2.1.2	0.589595375722543	.	207560001	207680000	#FF9191	1	0.75
chr2	207680001	207920000	B.1.2.1.1.1.2.1.1.1	0.410404624277457	.	207680001	207920000	#9191FF	1	0.375
chr2	207920001	208240000	A.1.2.1.1.2.1.2.1.2	0.780346820809249	.	207920001	208240000	#FF4848	1	0.875
chr2	208240001	208360000	A.2.1.2.1.1.2.2.1.2	0.615028901734104	.	208240001	208360000	#FF9191	1	0.75
chr2	208360001	208600000	A.1.1.1.1.2.2.2.1.2	0.964161849710983	.	208360001	208600000	#FF0000	1	1
chr2	208600001	208960000	A.1.2.1.2.2.2.2.2.1	0.73757225433526	.	208600001	208960000	#FF4848	1	0.875
chr2	208960001	209080000	B.1.1.1.2.1.1.1.2.2.1	0.482080924855491	.	208960001	209080000	#DADAFF	1	0.5
chr2	209080001	209240000	A.1.2.1.1.2.1.1.1.1.1.2	0.790751445086705	.	209080001	209240000	#FF4848	1	0.875
chr2	209240001	210200000	B.2.2.2.1.2.1.2.1.1.2	0.0323699421965318	.	209240001	210200000	#0000FF	1	0.125
chr2	210200001	210400000	B.2.1.1.2.1.1.2.2.2.2.1	0.287861271676301	.	210200001	210400000	#4848FF	1	0.25
chr2	210400001	210840000	B.2.1.2.2.2.2.2.1.2.1.1	0.178034682080925	.	210400001	210840000	#4848FF	1	0.25
chr2	210840001	211080000	A.2.1.1.2.1.2.2.1.1.2	0.64393063583815	.	210840001	211080000	#FF9191	1	0.75
chr2	211080001	211280000	B.2.1.2.1.2.1.2.2.1	0.227745664739884	.	211080001	211280000	#4848FF	1	0.25
chr2	211280001	211440000	B.1.1.1.1.1.2.2.2.1	0.491329479768786	.	211280001	211440000	#DADAFF	1	0.5
chr2	211440001	211920000	B.2.2.1.1.2.2.1.2.2	0.135260115606936	.	211440001	211920000	#0000FF	1	0.125
chr2	211920001	212480000	B.2.2.2.1.1.1.2.2.1.1	0.0658959537572254	.	211920001	212480000	#0000FF	1	0.125
chr2	212480001	212760000	B.2.1.2.1.2.1.1.2.2.2	0.232369942196532	.	212480001	212760000	#4848FF	1	0.25
chr2	212760001	212920000	B.1.2.2.1.2.2.1.2.2	0.35606936416185	.	212760001	212920000	#9191FF	1	0.375
chr2	212920001	213320000	B.2.1.2.1.2.2.1.1.2	0.223121387283237	.	212920001	213320000	#4848FF	1	0.25
chr2	213320001	213560000	B.2.1.1.1.1.1.1.2.2	0.320231213872832	.	213320001	213560000	#4848FF	1	0.25
chr2	213560001	213840000	A.2.1.1.2.1.1.1.1.1	0.656647398843931	.	213560001	213840000	#FF9191	1	0.75
chr2	213840001	214120000	A.1.1.1.2.2.1.2.2	0.928323699421965	.	213840001	214120000	#FF0000	1	1
chr2	214120001	214400000	B.1.1.1.1.2.1.2	0.487861271676301	.	214120001	214400000	#DADAFF	1	0.5
chr2	214400001	214520000	A.2.2.2.1.1.2.2.2.2	0.534104046242775	.	214400001	214520000	#FFDADA	1	0.625
chr2	214520001	214680000	A.2.1.2.1.1.1	0.619653179190751	.	214520001	214680000	#FF9191	1	0.75
chr2	214680001	215200000	B.2.1.1.2.1.1.1.1.1	0.297109826589595	.	214680001	215200000	#4848FF	1	0.25
chr2	215200001	215560000	B.1.2.1.1.2.1.1.1.2	0.404624277456647	.	215200001	215560000	#9191FF	1	0.375
chr2	215560001	215680000	A.1.2.1.2.2.1.1.2	0.745664739884393	.	215560001	215680000	#FF4848	1	0.875
chr2	215680001	216120000	A.2.1.1.2.1.2.1.2.1	0.647398843930636	.	215680001	216120000	#FF9191	1	0.75
chr2	216120001	216840000	A.1.1.2.2.2.2.2.1.1	0.827745664739884	.	216120001	216840000	#FF0000	1	1
chr2	216840001	217080000	A.1.1.1.1.1.2.1.2.2.1	0.989595375722543	.	216840001	217080000	#FF0000	1	1
chr2	217080001	217240000	A.2.1.2.2.2.1.1.1	0.591907514450867	.	217080001	217240000	#FF9191	1	0.75
chr2	217240001	217400000	A.1.2.2.1.2.1.1.2.1.2	0.717919075144509	.	217240001	217400000	#FF4848	1	0.875
chr2	217400001	217560000	A.2.2.2.2.1.1.2.2.2	0.516763005780347	.	217400001	217560000	#FFDADA	1	0.625
chr2	217560001	217920000	B.1.2.2.2.1.1.1.2	0.347976878612717	.	217560001	217920000	#9191FF	1	0.375
chr2	217920001	218160000	A.2.2.1.2.2.2.1.2.2	0.547976878612717	.	217920001	218160000	#FFDADA	1	0.625
chr2	218160001	218360000	B.1.1.2.2.1.1.2.1.2	0.432369942196532	.	218160001	218360000	#DADAFF	1	0.5
chr2	218360001	218640000	B.1.2.1.2.1.2.1.2.2	0.38728323699422	.	218360001	218640000	#9191FF	1	0.375
chr2	218640001	218840000	B.1.1.2.1.1.1.1.2	0.454335260115607	.	218640001	218840000	#DADAFF	1	0.5
chr2	218840001	219080000	A.2.1.2.1.2.1.1.1.1.1	0.61271676300578	.	218840001	219080000	#FF9191	1	0.75
chr2	219080001	219600000	A.1.1.1.1.1.2.2.1.2.1	0.982658959537572	.	219080001	219600000	#FF0000	1	1
chr2	219600001	219800000	A.1.2.1.1.1.2.1.1.2.2	0.806936416184971	.	219600001	219800000	#FF4848	1	0.875
chr2	219800001	220000000	A.2.1.1.1.2.2.1.2.1	0.661271676300578	.	219800001	220000000	#FF9191	1	0.75
chr2	220000001	220160000	A.1.1.2.1.1.2.2.1.1.2.1	0.901734104046243	.	220000001	220160000	#FF0000	1	1
chr2	220160001	220560000	A.1.2.2.2.2.2.2	0.682080924855491	.	220160001	220560000	#FF4848	1	0.875
chr2	220560001	221080000	B.2.2.1.1.1.2.1.2.1	0.157225433526012	.	220560001	221080000	#0000FF	1	0.125
chr2	221080001	221480000	B.2.2.2.1.1.2.1.1.1	0.061271676300578	.	221080001	221480000	#0000FF	1	0.125
chr2	221480001	221840000	B.2.1.1.2.2.2.2.2.1	0.257803468208092	.	221480001	221840000	#4848FF	1	0.25
chr2	221840001	222000000	A.2.2.2.1.1.2.1	0.53757225433526	.	221840001	222000000	#FFDADA	1	0.625
chr2	222000001	222440000	B.1.1.1.1.1.2.2.1	0.492485549132948	.	222000001	222440000	#DADAFF	1	0.5
chr2	222440001	222840000	B.2.2.2.1.1.1.1.1.1.1	0.0763005780346821	.	222440001	222840000	#0000FF	1	0.125
chr2	222840001	223160000	B.2.1.2.2.1.2.1.2	0.204624277456647	.	222840001	223160000	#4848FF	1	0.25
chr2	223160001	223480000	A.1.2.2.2.1.1.1.2.1.2	0.700578034682081	.	223160001	223480000	#FF4848	1	0.875
chr2	223480001	223840000	A.1.2.2.1.1.1.1.1	0.734104046242775	.	223480001	223840000	#FF4848	1	0.875
chr2	223840001	224040000	B.2.1.1.1.2.1.1.1	0.315606936416185	.	223840001	224040000	#4848FF	1	0.25
chr2	224040001	224600000	B.2.2.1.2.2.1.1.2.1.2.1	0.0994219653179191	.	224040001	224600000	#0000FF	1	0.125
chr2	224600001	224840000	A.1.2.1.1.2.1.1.1.2.2	0.78728323699422	.	224600001	224840000	#FF4848	1	0.875
chr2	224840001	225320000	B.1.2.1.2.1.1.2.2	0.390751445086705	.	224840001	225320000	#9191FF	1	0.375
chr2	225320001	225480000	A.1.1.2.1.2.1.1.1.2.1.1	0.891329479768786	.	225320001	225480000	#FF0000	1	1
chr2	225480001	225720000	A.1.2.1.2.2.2.2.1.2.1	0.741040462427746	.	225480001	225720000	#FF4848	1	0.875
chr2	225720001	225920000	A.1.1.2.2.2.2.2.2.2	0.824277456647399	.	225720001	225920000	#FF0000	1	1
chr2	225920001	226160000	B.1.2.1.1.2.2.1.2	0.398843930635838	.	225920001	226160000	#9191FF	1	0.375
chr2	226160001	226600000	B.2.1.2.2.2.2.2.2.2	0.172254335260116	.	226160001	226600000	#4848FF	1	0.25
chr2	226600001	227040000	B.2.2.1.2.2.2.2.1.1	0.0832369942196532	.	226600001	227040000	#0000FF	1	0.125
chr2	227040001	227640000	B.2.1.2.2.2.2.2.2.1	0.173410404624277	.	227040001	227640000	#4848FF	1	0.25
chr2	227640001	227840000	A.1.2.2.2.1.1.1.2.1.1	0.701734104046243	.	227640001	227840000	#FF4848	1	0.875
chr2	227840001	228160000	B.1.1.2.2.1.2.2.1.1	0.426589595375723	.	227840001	228160000	#DADAFF	1	0.5
chr2	228160001	228440000	A.1.1.2.2.2.1.1.2	0.839306358381503	.	228160001	228440000	#FF0000	1	1
chr2	228440001	228760000	A.2.2.1.1.1.1.2.1.1	0.58150289017341	.	228440001	228760000	#FFDADA	1	0.625
chr2	228760001	229040000	B.2.1.2.2.2.2.1.1.1	0.184971098265896	.	228760001	229040000	#4848FF	1	0.25
chr2	229040001	229400000	B.2.2.2.1.1.1.1.1.2.1	0.0739884393063584	.	229040001	229400000	#0000FF	1	0.125
chr2	229400001	229520000	B.1.1.2.2.2.2.2	0.416184971098266	.	229400001	229520000	#DADAFF	1	0.5
chr2	229520001	229920000	B.2.2.2.1.1.1.2.2.2.1	0.0635838150289017	.	229520001	229920000	#0000FF	1	0.125
chr2	229920001	230080000	B.2.2.1.1.2.2.2.1.2.1.2	0.131791907514451	.	229920001	230080000	#0000FF	1	0.125
chr2	230080001	230640000	B.2.1.2.2.1.1.2	0.208092485549133	.	230080001	230640000	#4848FF	1	0.25
chr2	230640001	230800000	A.1.1.2.1.1.1.1.2.1	0.913294797687861	.	230640001	230800000	#FF0000	1	1
chr2	230800001	231040000	A.1.2.1.2.1.2.1.2.2.2	0.754913294797688	.	230800001	231040000	#FF4848	1	0.875
chr2	231040001	231280000	A.1.1.1.2.1.1.2.1.1	0.95606936416185	.	231040001	231280000	#FF0000	1	1
chr2	231280001	231440000	A.1.1.1.2.2.2.1.2	0.92485549132948	.	231280001	231440000	#FF0000	1	1
chr2	231440001	231720000	A.1.1.1.1.1.2.2.2.1.2	0.979190751445087	.	231440001	231720000	#FF0000	1	1
chr2	231720001	232120000	A.1.1.1.1.1.2.2.1.1.2.1.1	0.986127167630058	.	231720001	232120000	#FF0000	1	1
chr2	232120001	232280000	A.1.1.2.2.1.1.2.2.2.1	0.855491329479769	.	232120001	232280000	#FF0000	1	1
chr2	232280001	232640000	A.1.1.1.1.1.2.2.1.1.2.1.2	0.984971098265896	.	232280001	232640000	#FF0000	1	1
chr2	232640001	232680000	A.1.2.2.1.2.2.1.1	0.709826589595376	.	232640001	232680000	#FF4848	1	0.875
chr2	232720001	232960000	A.1.2.2.1.2.2.1.1	0.709826589595376	.	232720001	232960000	#FF4848	1	0.875
chr2	232960001	233200000	A.2.1.1.1.2.1.2.2.2	0.664739884393064	.	232960001	233200000	#FF9191	1	0.75
chr2	233200001	233400000	A.2.2.2.2.1.1.1.1.1.1	0.52485549132948	.	233200001	233400000	#FFDADA	1	0.625
chr2	233400001	233560000	A.2.1.1.1.2.1.2.2.1	0.665895953757225	.	233400001	233560000	#FF9191	1	0.75
chr2	233560001	233720000	A.1.2.1.2.1.1.1.2.2.1.2	0.763005780346821	.	233560001	233720000	#FF4848	1	0.875
chr2	233720001	233920000	A.2.1.2.1.2.1.1.1.1.2	0.611560693641618	.	233720001	233920000	#FF9191	1	0.75
chr2	233920001	234000000	A.1.1.1.2.1.2.2.1.1	0.943352601156069	.	233920001	234000000	#FF0000	1	1
chr2	234040001	234480000	A.1.1.1.2.1.2.2.1.1	0.943352601156069	.	234040001	234480000	#FF0000	1	1
chr2	234480001	234800000	A.2.2.2.2.1.2.2.2.1	0.513294797687861	.	234480001	234800000	#FFDADA	1	0.625
chr2	234800001	235160000	B.2.1.1.1.2.2.1.2.2.1	0.305202312138728	.	234800001	235160000	#4848FF	1	0.25
chr2	235160001	235440000	B.1.1.1.2.2.2.2.2	0.456647398843931	.	235160001	235440000	#DADAFF	1	0.5
chr2	235440001	235920000	B.2.2.2.1.1.2.1.1.2.1	0.0601156069364162	.	235440001	235920000	#0000FF	1	0.125
chr2	235920001	236440000	B.2.2.2.1.1.2.1.1.2.2	0.0589595375722543	.	235920001	236440000	#0000FF	1	0.125
chr2	236440001	236880000	B.2.2.1.1.1.2.1.2.2	0.15606936416185	.	236440001	236880000	#0000FF	1	0.125
chr2	236880001	237200000	B.2.2.1.1.1.2.1.1	0.158381502890173	.	236880001	237200000	#0000FF	1	0.125
chr2	237200001	237400000	B.1.2.1.2.2.1.2	0.378034682080925	.	237200001	237400000	#9191FF	1	0.375
chr2	237400001	237520000	A.2.1.1.2.2.2.2.1.2	0.625433526011561	.	237400001	237520000	#FF9191	1	0.75
chr2	237520001	237920000	B.1.2.2.2.2.2.1.1.2	0.330635838150289	.	237520001	237920000	#9191FF	1	0.375
chr2	237920001	238080000	A.2.2.2.2.1.2.2.1	0.514450867052023	.	237920001	238080000	#FFDADA	1	0.625
chr2	238080001	238360000	B.1.2.2.2.2.2.1.1.1.1	0.332947976878613	.	238080001	238360000	#9191FF	1	0.375
chr2	238360001	238560000	A.2.2.1.1.2.1.1.2	0.575722543352601	.	238360001	238560000	#FFDADA	1	0.625
chr2	238560001	238800000	A.1.2.1.2.1.2.1.2.1	0.757225433526012	.	238560001	238800000	#FF4848	1	0.875
chr2	238800001	238880000	A.2.1.1.1.1.2.1.1	0.677456647398844	.	238800001	238880000	#FF9191	1	0.75
chr2	238880001	239240000	A.1.1.2.2.1.1.2.1.2	0.858959537572254	.	238880001	239240000	#FF0000	1	1
chr2	239240001	239400000	A.2.2.1.1.2.2.2.1	0.567630057803468	.	239240001	239400000	#FFDADA	1	0.625
chr2	239400001	239800000	B.2.1.1.2.2.1.1.1	0.27514450867052	.	239400001	239800000	#4848FF	1	0.25
chr2	239840001	239960000	B.2.1.1.2.2.1.1.1	0.27514450867052	.	239840001	239960000	#4848FF	1	0.25
chr2	239960001	240160000	B.1.1.2.1.1.1.1.1	0.455491329479769	.	239960001	240160000	#DADAFF	1	0.5
chr2	240160001	240360000	A.2.1.2.1.2.1.1.1.2	0.610404624277457	.	240160001	240360000	#FF9191	1	0.75
chr2	240360001	240760000	B.2.1.1.1.2.2.1.2.1	0.30635838150289	.	240360001	240760000	#4848FF	1	0.25
chr2	240800001	240880000	B.2.1.1.1.2.2.1.2.1	0.30635838150289	.	240800001	240880000	#4848FF	1	0.25
chr2	240880001	241120000	A.2.2.2.2.1.1.2.2.1	0.517919075144509	.	240880001	241120000	#FFDADA	1	0.625
chr2	241120001	241440000	B.1.2.1.2.1.2.1.1	0.389595375722543	.	241120001	241440000	#9191FF	1	0.375
chr2	241440001	241600000	A.1.2.2.1.2.1.1.1.2	0.720231213872832	.	241440001	241600000	#FF4848	1	0.875
chr2	241640001	241960000	A.2.2.2.1.2.1.2	0.530635838150289	.	241640001	241960000	#FFDADA	1	0.625
chr2	241960001	242120000	A.1.1.1.2.2.2.2.2.2	0.917919075144509	.	241960001	242120000	#FF0000	1	1
chr2	242200001	242360000	A.1.1.1.2.2.2.2.2.2	0.917919075144509	.	242200001	242360000	#FF0000	1	1
chr2	242360001	242560000	A.1.2.1.2.1.1.1.2.1.1	0.767630057803468	.	242360001	242560000	#FF4848	1	0.875
chr2	242600001	242840000	A.1.1.2.1.1.2.2.1.2.2.2	0.897109826589595	.	242600001	242840000	#FF0000	1	1
chr2	242840001	243040000	A.2.1.1.2.2.1.1.1	0.640462427745665	.	242840001	243040000	#FF9191	1	0.75
chr3	40001	240000	A.2.2.2.1.1.1.1.1.1.1	0.540502793296089	.	40001	240000	#FFDADA	1	0.625
chr3	240001	440000	A.1.2.2.2.2.1.2	0.698324022346369	.	240001	440000	#FF4848	1	0.875
chr3	440001	880000	B.2.1.2.2.1.1.2.2.1.2	0.21927374301676	.	440001	880000	#4848FF	1	0.25
chr3	880001	1000000	B.2.1.1.2.1.2.2.1.2.2	0.284916201117318	.	880001	1000000	#4848FF	1	0.25
chr3	1000001	1360000	B.2.2.1.2.1.1.2.2.2.1	0.107541899441341	.	1000001	1360000	#0000FF	1	0.125
chr3	1360001	1960000	B.2.2.2.2.2.1.1.2.1	0.00837988826815642	.	1360001	1960000	#0000FF	1	0.125
chr3	1960001	2480000	B.2.1.2.2.1.1.2.2.2.1.2.1.2	0.215083798882682	.	1960001	2480000	#4848FF	1	0.25
chr3	2480001	2640000	A.2.1.1.2.1.2.2.1	0.646648044692737	.	2480001	2640000	#FF9191	1	0.75
chr3	2640001	3120000	B.1.1.2.2.1.2.2.1	0.432960893854749	.	2640001	3120000	#DADAFF	1	0.5
chr3	3120001	3240000	A.2.1.1.2.1.2.1.1.1	0.656424581005587	.	3120001	3240000	#FF9191	1	0.75
chr3	3240001	3600000	B.2.2.1.1.2.1.1.2.2.1	0.142458100558659	.	3240001	3600000	#0000FF	1	0.125
chr3	3600001	4000000	B.2.1.2.2.2.2.1.1.2	0.184357541899441	.	3600001	4000000	#4848FF	1	0.25
chr3	4000001	4320000	B.2.1.2.2.2.2.1.1.1	0.185754189944134	.	4000001	4320000	#4848FF	1	0.25
chr3	4320001	4720000	A.1.1.2.2.1.1.2.2.1.2.2	0.831005586592179	.	4320001	4720000	#FF0000	1	1
chr3	4720001	4920000	A.1.1.1.2.1.2.1.1.1.1	0.946927374301676	.	4720001	4920000	#FF0000	1	1
chr3	4920001	5080000	A.1.1.1.1.2.2.2.2.1.2	0.967877094972067	.	4920001	5080000	#FF0000	1	1
chr3	5080001	5280000	A.1.1.1.2.1.2.1.1.2.1	0.94413407821229	.	5080001	5280000	#FF0000	1	1
chr3	5280001	5760000	A.2.2.2.1.1.1.2.1	0.534916201117318	.	5280001	5760000	#FFDADA	1	0.625
chr3	5760001	6360000	A.2.1.2.1.2.1.2.1	0.603351955307263	.	5760001	6360000	#FF9191	1	0.75
chr3	6360001	6640000	A.2.1.2.1.2.1.2.2	0.60195530726257	.	6360001	6640000	#FF9191	1	0.75
chr3	6640001	6880000	A.2.1.1.1.2.1.2	0.675977653631285	.	6640001	6880000	#FF9191	1	0.75
chr3	6880001	7160000	B.1.2.2.1.2.2.2	0.342178770949721	.	6880001	7160000	#9191FF	1	0.375
chr3	7160001	7320000	A.2.2.2.1.2.1.2	0.523743016759777	.	7160001	7320000	#FFDADA	1	0.625
chr3	7320001	7520000	B.1.2.2.1.1.1.2	0.364525139664804	.	7320001	7520000	#9191FF	1	0.375
chr3	7520001	7720000	B.2.1.2.2.1.1.1.1.2	0.227653631284916	.	7520001	7720000	#4848FF	1	0.25
chr3	7720001	8120000	B.2.2.2.2.1.1.1.1.2	0.0405027932960894	.	7720001	8120000	#0000FF	1	0.125
chr3	8120001	8520000	B.2.2.1.1.2.1.1.2.1	0.143854748603352	.	8120001	8520000	#0000FF	1	0.125
chr3	8520001	8760000	A.2.2.1.2.2.2.2	0.541899441340782	.	8520001	8760000	#FFDADA	1	0.625
chr3	8760001	8920000	A.2.2.1.1.1.1.2	0.57122905027933	.	8760001	8920000	#FFDADA	1	0.625
chr3	8920001	9400000	A.2.1.2.2.1.1.1.2	0.587988826815642	.	8920001	9400000	#FF9191	1	0.75
chr3	9400001	9520000	A.1.1.2.1.2.1.1.2.2.2.2	0.861731843575419	.	9400001	9520000	#FF0000	1	1
chr3	9520001	9680000	A.2.1.2.2.2.2.2.2	0.574022346368715	.	9520001	9680000	#FF9191	1	0.75
chr3	9680001	10000000	A.1.1.1.2.2.2.1.2.2	0.917597765363129	.	9680001	10000000	#FF0000	1	1
chr3	10000001	10160000	A.1.1.2.1.2.1.2.1.1.2	0.858938547486033	.	10000001	10160000	#FF0000	1	1
chr3	10160001	10360000	A.1.1.1.2.2.1.1.2	0.927374301675978	.	10160001	10360000	#FF0000	1	1
chr3	10360001	10600000	B.1.1.1.2.1.1.2	0.470670391061453	.	10360001	10600000	#DADAFF	1	0.5
chr3	10600001	10840000	B.1.2.1.2.2.2.2.2	0.36731843575419	.	10600001	10840000	#9191FF	1	0.375
chr3	10840001	11280000	B.1.2.2.2.1.2.2.2.2	0.329608938547486	.	10840001	11280000	#9191FF	1	0.375
chr3	11280001	11440000	A.2.1.1.1.1.2.1.2	0.680167597765363	.	11280001	11440000	#FF9191	1	0.75
chr3	11440001	11600000	A.2.2.2.2.1.1.2	0.518156424581006	.	11440001	11600000	#FFDADA	1	0.625
chr3	11600001	11720000	A.1.2.2.2.1.1.2.1	0.706703910614525	.	11600001	11720000	#FF4848	1	0.875
chr3	11720001	11920000	A.2.1.2.2.2.2.1.1.1	0.579608938547486	.	11720001	11920000	#FF9191	1	0.75
chr3	11920001	12160000	B.2.1.1.2.2.1.1.2.1	0.28072625698324	.	11920001	12160000	#4848FF	1	0.25
chr3	12160001	12520000	B.1.1.2.1.1.1.1.2	0.456703910614525	.	12160001	12520000	#DADAFF	1	0.5
chr3	12520001	12720000	A.1.1.2.1.2.2.2.1.2.1	0.846368715083799	.	12520001	12720000	#FF0000	1	1
chr3	12720001	13160000	A.1.1.2.2.1.2.2.1	0.822625698324022	.	12720001	13160000	#FF0000	1	1
chr3	13160001	13360000	A.2.2.1.2.1.2.1.2.1	0.553072625698324	.	13160001	13360000	#FFDADA	1	0.625
chr3	13360001	13520000	A.1.2.2.1.1.2.1	0.730446927374302	.	13360001	13520000	#FF4848	1	0.875
chr3	13520001	13720000	B.1.1.2.1.2.2.1.2.2.1	0.445530726256983	.	13520001	13720000	#DADAFF	1	0.5
chr3	13720001	13920000	B.2.1.1.1.1.2.2	0.317039106145251	.	13720001	13920000	#4848FF	1	0.25
chr3	13920001	14160000	B.1.2.2.2.1.1.1.1	0.340782122905028	.	13920001	14160000	#9191FF	1	0.375
chr3	14160001	14400000	A.2.1.1.2.2.2.1.2.2.1.1	0.629888268156425	.	14160001	14400000	#FF9191	1	0.75
chr3	14400001	14520000	A.1.2.2.2.1.2.2.1	0.702513966480447	.	14400001	14520000	#FF4848	1	0.875
chr3	14520001	14680000	A.2.2.2.2.2.2.1.2.1.1	0.498603351955307	.	14520001	14680000	#FFDADA	1	0.625
chr3	14680001	14800000	A.1.2.1.2.1.1.1.2	0.773743016759777	.	14680001	14800000	#FF4848	1	0.875
chr3	14800001	14960000	A.2.1.2.2.1.2.1	0.585195530726257	.	14800001	14960000	#FF9191	1	0.75
chr3	14960001	15160000	A.1.1.1.2.2.2.2.1.2.1	0.914804469273743	.	14960001	15160000	#FF0000	1	1
chr3	15160001	15280000	A.1.2.1.1.2.1.1.2	0.783519553072626	.	15160001	15280000	#FF4848	1	0.875
chr3	15280001	15480000	A.1.1.1.1.2.1.1.2.1	0.987430167597765	.	15280001	15480000	#FF0000	1	1
chr3	15480001	15640000	A.1.1.2.2.1.2.1.1.2	0.826815642458101	.	15480001	15640000	#FF0000	1	1
chr3	15640001	15920000	A.1.1.1.1.1.2.2.2.2	0.990223463687151	.	15640001	15920000	#FF0000	1	1
chr3	15920001	16320000	A.2.2.1.2.1.2.1.1.2	0.554469273743017	.	15920001	16320000	#FFDADA	1	0.625
chr3	16320001	16640000	A.1.1.1.1.2.2.2.2.1.1	0.96927374301676	.	16320001	16640000	#FF0000	1	1
chr3	16640001	16840000	A.2.2.2.2.2.1.1.1	0.508379888268156	.	16640001	16840000	#FFDADA	1	0.625
chr3	16840001	17040000	A.1.1.2.2.1.1.2.2.1.1	0.833798882681564	.	16840001	17040000	#FF0000	1	1
chr3	17040001	17280000	A.1.2.1.1.1.1.2.1	0.791899441340782	.	17040001	17280000	#FF4848	1	0.875
chr3	17280001	17480000	A.1.2.1.2.2.1.1.2.1.2	0.759776536312849	.	17280001	17480000	#FF4848	1	0.875
chr3	17480001	17880000	A.1.1.2.1.1.2.2.1.1	0.885474860335196	.	17480001	17880000	#FF0000	1	1
chr3	17880001	18320000	B.1.2.2.2.2.1.2.2	0.324022346368715	.	17880001	18320000	#9191FF	1	0.375
chr3	18320001	18480000	B.2.1.1.1.2.1.1.2	0.31145251396648	.	18320001	18480000	#4848FF	1	0.25
chr3	18480001	18680000	B.2.1.2.2.1.1.2.2.2.1.1	0.217877094972067	.	18480001	18680000	#4848FF	1	0.25
chr3	18680001	18840000	B.1.2.2.1.2.2.1.2.1.2	0.346368715083799	.	18680001	18840000	#9191FF	1	0.375
chr3	18840001	19160000	B.2.2.1.2.1.1.2.1.2.2	0.110335195530726	.	18840001	19160000	#0000FF	1	0.125
chr3	19160001	19360000	B.2.1.1.2.1.2.1.2	0.289106145251397	.	19160001	19360000	#4848FF	1	0.25
chr3	19360001	19560000	B.1.2.1.2.1.1.1	0.399441340782123	.	19360001	19560000	#9191FF	1	0.375
chr3	19560001	19680000	B.1.1.1.1.1.1	0.490223463687151	.	19560001	19680000	#DADAFF	1	0.5
chr3	19680001	19960000	B.1.2.2.1.2.2.1.2.2.1	0.344972067039106	.	19680001	19960000	#9191FF	1	0.375
chr3	19960001	20240000	A.1.2.1.2.2.1.2.2.1.1	0.752793296089385	.	19960001	20240000	#FF4848	1	0.875
chr3	20240001	20800000	B.2.1.2.2.1.1.2.2.2.2.1	0.210893854748603	.	20240001	20800000	#4848FF	1	0.25
chr3	20800001	20960000	B.2.2.1.1.1.1.1.2.2	0.164804469273743	.	20800001	20960000	#0000FF	1	0.125
chr3	20960001	21400000	B.2.2.1.2.1.1.2.2.1	0.108938547486034	.	20960001	21400000	#0000FF	1	0.125
chr3	21400001	21560000	B.2.1.1.1.2.2.1	0.308659217877095	.	21400001	21560000	#4848FF	1	0.25
chr3	21560001	21840000	B.2.2.1.2.1.1.2.1.2.1	0.111731843575419	.	21560001	21840000	#0000FF	1	0.125
chr3	21840001	21920000	B.2.1.2.1.1.1.1.1.1.2	0.262569832402235	.	21840001	21920000	#4848FF	1	0.25
chr3	21920001	22120000	B.2.1.2.2.1.1.2.2.2.1.2.2.2	0.212290502793296	.	21920001	22120000	#4848FF	1	0.25
chr3	22120001	22240000	B.1.2.2.1.2.2.1.1.1	0.35195530726257	.	22120001	22240000	#9191FF	1	0.375
chr3	22240001	23000000	B.2.2.2.1.1.1.2.2.1.2	0.0670391061452514	.	22240001	23000000	#0000FF	1	0.125
chr3	23000001	23200000	A.2.1.2.1.2.2.1.1.1	0.600558659217877	.	23000001	23200000	#FF9191	1	0.75
chr3	23200001	23360000	A.1.1.2.1.1.2.2.1.2.2.1	0.881284916201117	.	23200001	23360000	#FF0000	1	1
chr3	23360001	23600000	A.1.1.2.2.2.1.2.1.1	0.812849162011173	.	23360001	23600000	#FF0000	1	1
chr3	23600001	23800000	A.1.1.2.1.1.2.2.1.2.1.2	0.88268156424581	.	23600001	23800000	#FF0000	1	1
chr3	23800001	24000000	A.1.1.1.2.1.2.1.1.1.2	0.945530726256983	.	23800001	24000000	#FF0000	1	1
chr3	24000001	24320000	B.1.2.1.2.1.2.1.1	0.393854748603352	.	24000001	24320000	#9191FF	1	0.375
chr3	24320001	24520000	B.2.1.2.2.2.2.2.1.1	0.17877094972067	.	24320001	24520000	#4848FF	1	0.25
chr3	24520001	25120000	B.2.2.2.1.1.1.2.1.2	0.0698324022346369	.	24520001	25120000	#0000FF	1	0.125
chr3	25120001	25640000	B.2.2.2.1.1.1.2.1.1	0.0712290502793296	.	25120001	25640000	#0000FF	1	0.125
chr3	25640001	25920000	A.1.2.1.2.2.2.1.1	0.747206703910615	.	25640001	25920000	#FF4848	1	0.875
chr3	25920001	26240000	B.2.1.2.2.1.1.1.1.1	0.229050279329609	.	25920001	26240000	#4848FF	1	0.25
chr3	26240001	26640000	B.2.2.2.1.2.2.2.2.2.1.1	0.0460893854748603	.	26240001	26640000	#0000FF	1	0.125
chr3	26640001	26800000	B.2.1.2.2.1.1.2.2.2.1.2.1.1	0.216480446927374	.	26640001	26800000	#4848FF	1	0.25
chr3	26800001	26960000	B.2.2.1.2.1.1.1.1.2.1	0.118715083798883	.	26800001	26960000	#0000FF	1	0.125
chr3	26960001	27120000	B.2.1.2.1.1.1.1.2	0.259776536312849	.	26960001	27120000	#4848FF	1	0.25
chr3	27120001	27360000	B.2.1.1.2.1.2.2.1.2.1	0.286312849162011	.	27120001	27360000	#4848FF	1	0.25
chr3	27360001	27560000	A.1.2.1.2.2.1.2.2.2.2	0.748603351955307	.	27360001	27560000	#FF4848	1	0.875
chr3	27560001	27720000	A.2.1.2.1.2.2.2.2.1	0.592178770949721	.	27560001	27720000	#FF9191	1	0.75
chr3	27720001	28000000	A.2.1.1.1.2.1.1	0.677374301675978	.	27720001	28000000	#FF9191	1	0.75
chr3	28000001	28400000	A.1.1.2.2.2.2.2.1	0.798882681564246	.	28000001	28400000	#FF0000	1	1
chr3	28400001	28920000	B.2.2.1.2.1.1.1.1.1.2	0.120111731843575	.	28400001	28920000	#0000FF	1	0.125
chr3	28920001	29080000	B.1.1.1.1.2.2.2.1.1	0.480446927374302	.	28920001	29080000	#DADAFF	1	0.5
chr3	29080001	29280000	B.1.2.2.1.2.2.1.2.1.1.1	0.349162011173184	.	29080001	29280000	#9191FF	1	0.375
chr3	29280001	29440000	A.1.2.1.2.2.2.1.2	0.745810055865922	.	29280001	29440000	#FF4848	1	0.875
chr3	29440001	29760000	A.2.2.1.1.2.2.2.2	0.562849162011173	.	29440001	29760000	#FFDADA	1	0.625
chr3	29760001	30040000	B.1.2.2.1.2.2.1.2.1.1.2	0.347765363128492	.	29760001	30040000	#9191FF	1	0.375
chr3	30040001	30480000	B.2.2.1.1.2.2.2.1	0.125698324022346	.	30040001	30480000	#0000FF	1	0.125
chr3	30480001	30600000	B.1.2.1.2.1.2.2.2.1	0.386871508379888	.	30480001	30600000	#9191FF	1	0.375
chr3	30600001	31000000	B.1.2.2.1.1.2.1	0.363128491620112	.	30600001	31000000	#9191FF	1	0.375
chr3	31000001	31200000	A.2.1.2.2.2.1.2	0.581005586592179	.	31000001	31200000	#FF9191	1	0.75
chr3	31200001	31320000	A.1.2.1.2.2.1.2.1.1	0.756983240223464	.	31200001	31320000	#FF4848	1	0.875
chr3	31320001	31560000	A.1.2.2.1.2.1.1.1.2	0.723463687150838	.	31320001	31560000	#FF4848	1	0.875
chr3	31560001	31720000	A.1.1.2.1.1.2.2.1.2.1.1	0.884078212290503	.	31560001	31720000	#FF0000	1	1
chr3	31720001	31920000	B.1.1.2.1.2.1.1	0.452513966480447	.	31720001	31920000	#DADAFF	1	0.5
chr3	31920001	32120000	B.1.1.1.2.2.2.2	0.462290502793296	.	31920001	32120000	#DADAFF	1	0.5
chr3	32120001	32400000	A.2.2.2.2.2.2.2.1.2	0.493016759776536	.	32120001	32400000	#FFDADA	1	0.625
chr3	32400001	32600000	A.1.1.2.1.1.1.1.2.1.2	0.906424581005587	.	32400001	32600000	#FF0000	1	1
chr3	32600001	32840000	A.1.1.2.2.1.2.2.2.2.2	0.818435754189944	.	32600001	32840000	#FF0000	1	1
chr3	32840001	32960000	A.2.1.1.1.1.2.2	0.67877094972067	.	32840001	32960000	#FF9191	1	0.75
chr3	32960001	33200000	A.1.1.2.1.2.2.2.2.1.2	0.842178770949721	.	32960001	33200000	#FF0000	1	1
chr3	33200001	33400000	A.2.2.2.2.1.2.1	0.516759776536313	.	33200001	33400000	#FFDADA	1	0.625
chr3	33400001	33920000	A.1.1.2.1.1.1.1.2.1.1.1	0.909217877094972	.	33400001	33920000	#FF0000	1	1
chr3	33920001	34040000	B.1.1.2.2.1.2.2.2	0.431564245810056	.	33920001	34040000	#DADAFF	1	0.5
chr3	34040001	34320000	A.2.1.2.1.2.2.2.1.1	0.594972067039106	.	34040001	34320000	#FF9191	1	0.75
chr3	34320001	34760000	B.2.2.1.1.1.1.1.1.2	0.167597765363128	.	34320001	34760000	#0000FF	1	0.125
chr3	34760001	35200000	B.2.2.2.2.1.2.1.2.1.1.1	0.0279329608938547	.	34760001	35200000	#0000FF	1	0.125
chr3	35200001	35560000	B.2.2.2.1.2.2.2.2.2.2	0.0432960893854749	.	35200001	35560000	#0000FF	1	0.125
chr3	35560001	36040000	B.2.2.2.1.1.1.2.2.1.1	0.0684357541899441	.	35560001	36040000	#0000FF	1	0.125
chr3	36040001	36200000	B.2.2.1.2.1.1.1.2.1	0.115921787709497	.	36040001	36200000	#0000FF	1	0.125
chr3	36200001	36440000	B.2.2.2.1.1.1.2.2.2	0.0656424581005587	.	36200001	36440000	#0000FF	1	0.125
chr3	36440001	36720000	B.2.2.1.1.2.1.1.2.2.2	0.141061452513966	.	36440001	36720000	#0000FF	1	0.125
chr3	36720001	36920000	B.1.1.1.1.1.2.2.1	0.486033519553073	.	36720001	36920000	#DADAFF	1	0.5
chr3	36920001	37440000	A.1.1.1.2.1.1.1.1.1	0.963687150837989	.	36920001	37440000	#FF0000	1	1
chr3	37440001	37800000	B.1.2.1.2.2.2.2.1	0.368715083798883	.	37440001	37800000	#9191FF	1	0.375
chr3	37800001	38000000	A.2.2.2.2.2.2.2.1.1	0.494413407821229	.	37800001	38000000	#FFDADA	1	0.625
chr3	38000001	38160000	A.1.2.2.1.1.1.1.1.2	0.740223463687151	.	38000001	38160000	#FF4848	1	0.875
chr3	38160001	38320000	A.1.1.2.1.2.1.1.2.2.1	0.864525139664804	.	38160001	38320000	#FF0000	1	1
chr3	38320001	38600000	A.2.1.2.2.1.1.1.1	0.589385474860335	.	38320001	38600000	#FF9191	1	0.75
chr3	38600001	39080000	B.1.2.2.2.1.2.2.2.1	0.331005586592179	.	38600001	39080000	#9191FF	1	0.375
chr3	39080001	39480000	A.1.1.1.1.2.1.2.1.1	0.98463687150838	.	39080001	39480000	#FF0000	1	1
chr3	39480001	40160000	B.2.1.2.2.2.1.2.1	0.189944134078212	.	39480001	40160000	#4848FF	1	0.25
chr3	40160001	40480000	B.1.1.2.1.2.2.1.1	0.448324022346369	.	40160001	40480000	#DADAFF	1	0.5
chr3	40480001	40600000	A.1.2.2.1.1.2.2	0.729050279329609	.	40480001	40600000	#FF4848	1	0.875
chr3	40600001	40960000	B.1.2.2.2.1.1.2.1	0.337988826815642	.	40600001	40960000	#9191FF	1	0.375
chr3	40960001	41040000	A.2.2.1.2.2.1.2.2	0.544692737430168	.	40960001	41040000	#FFDADA	1	0.625
chr3	41040001	41200000	B.1.2.1.2.2.1.1.2.2	0.378491620111732	.	41040001	41200000	#9191FF	1	0.375
chr3	41200001	41320000	A.2.2.1.2.2.1.1	0.547486033519553	.	41200001	41320000	#FFDADA	1	0.625
chr3	41320001	41520000	B.2.1.1.1.1.2.1	0.318435754189944	.	41320001	41520000	#4848FF	1	0.25
chr3	41520001	41960000	B.1.2.1.2.2.1.1.2.1	0.379888268156425	.	41520001	41960000	#9191FF	1	0.375
chr3	41960001	42280000	A.1.1.1.2.1.2.1.2.2	0.93854748603352	.	41960001	42280000	#FF0000	1	1
chr3	42280001	42600000	A.2.2.2.2.2.2.1.1.1	0.502793296089385	.	42280001	42600000	#FFDADA	1	0.625
chr3	42600001	42720000	A.1.1.2.2.1.1.1.2	0.837988826815642	.	42600001	42720000	#FF0000	1	1
chr3	42720001	42920000	A.2.1.1.2.2.1.1.1	0.643854748603352	.	42720001	42920000	#FF9191	1	0.75
chr3	42920001	43280000	B.1.1.2.1.2.1.2.1	0.451117318435754	.	42920001	43280000	#DADAFF	1	0.5
chr3	43280001	43400000	A.2.1.1.2.2.2.2.1.1	0.624301675977654	.	43280001	43400000	#FF9191	1	0.75
chr3	43400001	43600000	A.2.2.2.2.2.2.2.2	0.491620111731844	.	43400001	43600000	#FFDADA	1	0.625
chr3	43600001	43760000	A.2.1.1.2.2.2.2.1.2	0.622905027932961	.	43600001	43760000	#FF9191	1	0.75
chr3	43760001	44000000	B.1.1.1.2.2.1.2.2	0.465083798882682	.	43760001	44000000	#DADAFF	1	0.5
chr3	44000001	44160000	A.2.1.1.1.1.2.1.1	0.681564245810056	.	44000001	44160000	#FF9191	1	0.75
chr3	44160001	44360000	B.1.1.2.1.2.2.1.2.2.2	0.444134078212291	.	44160001	44360000	#DADAFF	1	0.5
chr3	44360001	44840000	A.1.2.1.1.2.2.2	0.777932960893855	.	44360001	44840000	#FF4848	1	0.875
chr3	44840001	45000000	A.1.2.2.2.1.1.1.1.1	0.710893854748603	.	44840001	45000000	#FF4848	1	0.875
chr3	45000001	45120000	A.2.1.1.1.1.1.1.1	0.68854748603352	.	45000001	45120000	#FF9191	1	0.75
chr3	45120001	45440000	A.2.2.2.2.1.2.2.2.2	0.509776536312849	.	45120001	45440000	#FFDADA	1	0.625
chr3	45440001	45760000	A.1.1.2.1.2.1.1.1.2	0.870111731843575	.	45440001	45760000	#FF0000	1	1
chr3	45760001	46000000	A.1.1.2.1.2.1.1.2.1.1.2	0.86731843575419	.	45760001	46000000	#FF0000	1	1
chr3	46000001	46160000	A.1.2.1.1.2.1.1.1	0.784916201117318	.	46000001	46160000	#FF4848	1	0.875
chr3	46160001	46440000	A.1.2.1.2.1.2.1.1	0.766759776536313	.	46160001	46440000	#FF4848	1	0.875
chr3	46440001	46960000	A.2.1.1.2.2.1.2.1	0.639664804469274	.	46440001	46960000	#FF9191	1	0.75
chr3	46960001	47120000	A.1.1.1.2.2.1.2.1	0.925977653631285	.	46960001	47120000	#FF0000	1	1
chr3	47160001	47320000	A.1.1.1.2.2.1.2.1	0.925977653631285	.	47160001	47320000	#FF0000	1	1
chr3	47480001	47520000	A.1.1.1.2.2.1.2.1	0.925977653631285	.	47480001	47520000	#FF0000	1	1
chr3	47800001	47840000	A.1.1.1.2.2.1.2.1	0.925977653631285	.	47800001	47840000	#FF0000	1	1
chr3	47920001	48000000	A.1.1.2.1.2.2.1.2.1.1	0.853351955307263	.	47920001	48000000	#FF0000	1	1
chr3	48040001	48160000	A.1.1.2.1.2.2.1.2.1.1	0.853351955307263	.	48040001	48160000	#FF0000	1	1
chr3	48240001	48320000	A.1.1.2.1.2.2.1.2.1.1	0.853351955307263	.	48240001	48320000	#FF0000	1	1
chr3	48320001	48440000	A.2.1.1.1.1.1.2.1	0.684357541899441	.	48320001	48440000	#FF9191	1	0.75
chr3	48520001	48560000	A.1.1.2.1.2.2.1.2.1.2	0.85195530726257	.	48520001	48560000	#FF0000	1	1
chr3	48600001	48640000	A.1.1.2.1.2.2.1.2.1.2	0.85195530726257	.	48600001	48640000	#FF0000	1	1
chr3	48720001	48960000	A.1.1.2.1.2.2.1.2.1.2	0.85195530726257	.	48720001	48960000	#FF0000	1	1
chr3	49160001	49320000	A.1.2.2.2.1.2.1	0.70391061452514	.	49160001	49320000	#FF4848	1	0.875
chr3	49360001	49520000	A.1.1.2.1.2.2.1.2.2.1	0.850558659217877	.	49360001	49520000	#FF0000	1	1
chr3	49520001	49560000	A.2.1.1.1.1.1.2.2	0.682960893854749	.	49520001	49560000	#FF9191	1	0.75
chr3	49600001	49680000	A.2.1.1.1.1.1.2.2	0.682960893854749	.	49600001	49680000	#FF9191	1	0.75
chr3	49840001	49880000	A.2.1.1.1.1.1.2.2	0.682960893854749	.	49840001	49880000	#FF9191	1	0.75
chr3	49880001	50120000	A.1.1.2.2.1.2.1.1.1	0.828212290502793	.	49880001	50120000	#FF0000	1	1
chr3	50120001	50400000	A.1.1.2.1.2.1.2.1.2	0.857541899441341	.	50120001	50400000	#FF0000	1	1
chr3	50400001	50680000	A.2.1.1.2.2.1.2.2	0.638268156424581	.	50400001	50680000	#FF9191	1	0.75
chr3	50680001	51040000	B.2.1.1.2.2.1.1.2.2	0.279329608938547	.	50680001	51040000	#4848FF	1	0.25
chr3	51040001	51400000	B.2.1.2.1.2.2.1.1.1	0.238826815642458	.	51040001	51400000	#4848FF	1	0.25
chr3	51400001	51720000	A.1.1.2.2.1.2.1.2.1	0.825418994413408	.	51400001	51720000	#FF0000	1	1
chr3	51720001	51960000	A.2.2.2.2.1.2.2.2.1	0.511173184357542	.	51720001	51960000	#FFDADA	1	0.625
chr3	51960001	52200000	A.1.1.2.1.2.2.1.1	0.854748603351955	.	51960001	52200000	#FF0000	1	1
chr3	52200001	52360000	A.1.1.2.1.2.2.1.2.2.2	0.849162011173184	.	52200001	52360000	#FF0000	1	1
chr3	52360001	52800000	A.1.1.1.2.2.2.1.2.1.2	0.918994413407821	.	52360001	52800000	#FF0000	1	1
chr3	52800001	52960000	A.1.2.1.1.2.2.1.1	0.78072625698324	.	52800001	52960000	#FF4848	1	0.875
chr3	52960001	53400000	A.1.1.1.1.2.1.2.2.1	0.981843575418994	.	52960001	53400000	#FF0000	1	1
chr3	53400001	53560000	B.1.1.1.2.1.1.1.2.1	0.473463687150838	.	53400001	53560000	#DADAFF	1	0.5
chr3	53560001	53720000	A.2.1.2.2.1.1.2	0.58659217877095	.	53560001	53720000	#FF9191	1	0.75
chr3	53720001	53960000	A.1.2.1.2.1.1.2.2	0.768156424581006	.	53720001	53960000	#FF4848	1	0.875
chr3	53960001	54200000	B.2.1.1.2.2.2.2.1.1	0.268156424581006	.	53960001	54200000	#4848FF	1	0.25
chr3	54200001	54440000	B.2.2.1.1.2.1.2.1.2.1	0.138268156424581	.	54200001	54440000	#0000FF	1	0.125
chr3	54440001	54800000	B.2.2.2.1.2.2.1.2	0.053072625698324	.	54440001	54800000	#0000FF	1	0.125
chr3	54800001	54920000	B.2.1.2.1.2.2.1.2.2.2	0.233240223463687	.	54800001	54920000	#4848FF	1	0.25
chr3	54920001	55120000	B.2.2.1.1.2.1.2.1.1	0.139664804469274	.	54920001	55120000	#0000FF	1	0.125
chr3	55120001	55240000	B.2.1.2.1.2.2.1.2.2.1	0.23463687150838	.	55120001	55240000	#4848FF	1	0.25
chr3	55240001	55600000	B.2.1.1.2.2.2.2.1.2	0.266759776536313	.	55240001	55600000	#4848FF	1	0.25
chr3	55600001	55760000	A.1.2.2.1.2.2.2.1	0.713687150837989	.	55600001	55760000	#FF4848	1	0.875
chr3	55760001	55960000	B.2.1.1.2.2.1.1.1	0.282122905027933	.	55760001	55960000	#4848FF	1	0.25
chr3	55960001	56280000	B.2.2.1.1.2.1.2.1.2.2	0.136871508379888	.	55960001	56280000	#0000FF	1	0.125
chr3	56280001	56600000	B.1.2.2.2.1.2.2.1	0.332402234636872	.	56280001	56600000	#9191FF	1	0.375
chr3	56600001	56840000	A.1.1.1.2.1.1.1.2.2	0.958100558659218	.	56600001	56840000	#FF0000	1	1
chr3	56840001	57320000	A.1.1.2.1.2.2.2.1.1	0.847765363128492	.	56840001	57320000	#FF0000	1	1
chr3	57320001	57520000	A.2.2.1.2.1.2.2.2	0.548882681564246	.	57320001	57520000	#FFDADA	1	0.625
chr3	57520001	57840000	A.1.1.1.2.2.1.1.1	0.92877094972067	.	57520001	57840000	#FF0000	1	1
chr3	57840001	57960000	A.1.2.1.1.2.2.1.2	0.779329608938548	.	57840001	57960000	#FF4848	1	0.875
chr3	57960001	58160000	A.1.1.1.2.2.2.1.1.1	0.923184357541899	.	57960001	58160000	#FF0000	1	1
chr3	58160001	58520000	A.1.1.1.1.2.1.2.2.2	0.980446927374302	.	58160001	58520000	#FF0000	1	1
chr3	58520001	58840000	B.1.1.1.2.2.1.2.1	0.466480446927374	.	58520001	58840000	#DADAFF	1	0.5
chr3	58840001	59040000	A.2.2.2.2.2.1.2.1	0.505586592178771	.	58840001	59040000	#FFDADA	1	0.625
chr3	59040001	59200000	B.1.2.1.1.2.1.1	0.414804469273743	.	59040001	59200000	#9191FF	1	0.375
chr3	59200001	59360000	A.2.1.1.2.1.1.1.2	0.660614525139665	.	59200001	59360000	#FF9191	1	0.75
chr3	59360001	59560000	A.1.1.2.2.2.1.2.1.2	0.81145251396648	.	59360001	59560000	#FF0000	1	1
chr3	59560001	59880000	B.1.1.2.1.2.2.1.2.1	0.446927374301676	.	59560001	59880000	#DADAFF	1	0.5
chr3	59880001	60120000	B.1.2.2.2.1.1.2.2	0.33659217877095	.	59880001	60120000	#9191FF	1	0.375
chr3	60120001	60480000	B.2.1.2.2.2.1.1	0.191340782122905	.	60120001	60480000	#4848FF	1	0.25
chr3	60480001	61120000	B.1.2.1.1.2.1.2	0.41340782122905	.	60480001	61120000	#9191FF	1	0.375
chr3	61120001	61280000	A.1.2.2.1.2.2.2.2	0.712290502793296	.	61120001	61280000	#FF4848	1	0.875
chr3	61280001	61680000	A.2.2.2.2.2.1.2.2	0.504189944134078	.	61280001	61680000	#FFDADA	1	0.625
chr3	61680001	61920000	B.1.1.1.1.2.2.1	0.481843575418994	.	61680001	61920000	#DADAFF	1	0.5
chr3	61920001	62280000	B.1.2.2.2.2.1.2.1.1	0.326815642458101	.	61920001	62280000	#9191FF	1	0.375
chr3	62280001	62880000	B.2.2.1.2.2.2.1	0.0810055865921788	.	62280001	62880000	#0000FF	1	0.125
chr3	62880001	63240000	B.2.2.2.2.1.1.2.1.2	0.0349162011173184	.	62880001	63240000	#0000FF	1	0.125
chr3	63240001	63800000	B.2.2.2.1.1.1.1.1.2	0.0754189944134078	.	63240001	63800000	#0000FF	1	0.125
chr3	63800001	64000000	A.1.1.2.1.1.1.2.1.2.2	0.895251396648045	.	63800001	64000000	#FF0000	1	1
chr3	64000001	64240000	B.1.2.1.2.2.1.1.1.2	0.381284916201117	.	64000001	64240000	#9191FF	1	0.375
chr3	64240001	64520000	B.1.2.1.2.2.2.1.1	0.371508379888268	.	64240001	64520000	#9191FF	1	0.375
chr3	64520001	64960000	B.2.2.2.2.2.1.2.2	0.00418994413407821	.	64520001	64960000	#0000FF	1	0.125
[truncated: 8,119 more rows]
