# Supplementary material for: Systematic inference and comparison of multi-scale chromatin sub-compartments connects spatial organization to cell phenotypes
Source: Nat Commun. 2021 May 10;12:2439. doi: 10.1038/s41467-021-22666-3 (PMC8110550; doi:10.1038/s41467-021-22666-3)
Supplement: Supplementary file 6 — Supplementary Dataset 3 [file 41467_2021_22666_MOESM6_ESM.xlsx]

## Sheet: SNIPER vs CALDER
Proportion of genome that is annotated in each compartment by SNIPER or CALDER
Cell color for value below 1%:
Cell color for value above 80%:
Hi-C Dataset	SNIPER_A1	SNIPER_A2	SNIPER_B1	SNIPER_B2	SNIPER_B3	CALDER_A.1.1	CALDER_A.1.2	CALDER_A.2.1	CALDER_A.2.2	CALDER_B.1.1	CALDER_B.1.2	CALDER_B.2.1	CALDER_B.2.2
GM12878_lymphoblastoid	0.165328	0.194276	0.125035	0.168101	0.34726	0.18283	0.111956	0.0747467	0.0658126	0.0637866	0.084675	0.143553	0.272641
KBM7_CML	0.0458289	0.509011	0.426664	0.00331942	0.0151766	0.209131	0.133771	0.0738084	0.0626876	0.0592486	0.0864394	0.173933	0.200982
HCT_116_colon_cancer	0.00457541	0.411865	0.271392	0.14832	0.163848	0.233608	0.141628	0.0956126	0.0866786	0.0882112	0.102891	0.0852955	0.166075
RPE1_pigment_epithelium	0.161126	0.287481	0.0917773	0.232546	0.22707	0.216046	0.137457	0.0882935	0.0785894	0.0864468	0.105466	0.109642	0.17806
HUVEC_vein_endothelium	0.139857	0.43897	0.0772661	0.116404	0.227503	0.188504	0.124164	0.0974293	0.0822228	0.0951117	0.102356	0.138193	0.172019
HMEC_mammary_epithelium	0.170883	0.388921	0.0875757	0.111589	0.241031	0.194724	0.145972	0.104905	0.0770194	0.0711132	0.0808846	0.132911	0.19247
IMR90_lung_fibroblast	0.166614	0.27836	0.117365	0.186986	0.250676	0.191076	0.122527	0.0789109	0.0667546	0.067734	0.0832919	0.149867	0.239839
K562_ML	0.227836	0.167242	0.150185	0.123843	0.330895	0.207381	0.131644	0.0965621	0.0864693	0.0645492	0.0685938	0.112561	0.232239
Hela	0.116112	0.382297	0.0339119	0.133771	0.333908	0.200585	0.168916	0.114976	0.0852021	0.077154	0.0861029	0.121704	0.145359
THP_1_monocytes	0.0391078	0.342614	0.212039	0.0697526	0.336487	0.230438	0.16686	0.118583	0.0901326	0.0827536	0.0905064	0.0808995	0.139827
Monocyte_derived_macrophages	0.257898	0.159504	0.0607588	0.165963	0.355876	0.211613	0.157336	0.086716	0.0630539	0.064609	0.0660444	0.114643	0.235985
Hap1_WT_KBM7_CML	0.175966	0.207512	0.120777	0.135087	0.360657	0.166733	0.154069	0.118168	0.098932	0.0883383	0.102517	0.125861	0.145381
DLD1_colorectal_cancer	0.19222	0.16901	0.0635773	0.147378	0.427816	0.201535	0.155287	0.105571	0.0769633	0.075255	0.0905288	0.130175	0.164685
U266_myeloma	0.106737	0.218805	0.0727954	0.137505	0.464157	0.138354	0.124037	0.0959789	0.0822751	0.0969583	0.117088	0.145673	0.199636
22Rv1_prostate_cancer	0.0971228	0.235357	0.0671621	0.120389	0.479969	0.145269	0.133158	0.121338	0.117593	0.135087	0.120161	0.110318	0.117077
Islet	0.00930034	0.213071	0.210577	0.0776324	0.489419	0.135371	0.149321	0.117705	0.116434	0.111047	0.114901	0.134877	0.120344
Cerebellum	0.0190642	0.252298	0.0244919	0.213803	0.490343	0.216599	0.130818	0.0859609	0.0653117	0.0751279	0.0905587	0.136283	0.199341
RWPE1_prostate_epithelium	0.0693937	0.245203	0.0638987	0.0909251	0.530579	0.163391	0.138503	0.1152	0.0908241	0.0892579	0.101601	0.133031	0.168191
786_O_renal_cancer	0.0364239	0.228128	0.0596822	0.136888	0.538878	0.13653	0.139804	0.104816	0.0885701	0.0928016	0.107915	0.14509	0.184474
SK_MEL_5_melanoma	0.0362669	0.27045	0.0758606	0.0773633	0.540059	0.140462	0.17258	0.126788	0.102947	0.0942407	0.104883	0.130489	0.127611
SKBR3_breast_cancer	0.0800024	0.296078	0.0308055	0.0392274	0.553886	0.179151	0.166105	0.11437	0.102969	0.08586	0.0985657	0.118863	0.134115
BT474_breast_cancer	0.0631137	0.241091	0.0451186	0.0957771	0.554899	0.135864	0.155175	0.138316	0.120041	0.120837	0.115148	0.118639	0.0959789
786_M1A_renal_cancer	0.0104292	0.22021	0.0254414	0.185783	0.558136	0.11461	0.1418	0.113735	0.0977284	0.0935567	0.103399	0.148491	0.18668
G401_rhabdoid_tumor_kidney	0.0051436	0.195374	0.0256133	0.135132	0.638737	0.124097	0.124179	0.0916577	0.0796361	0.0950594	0.115884	0.177761	0.191726
Spinal_cord	0.000112142	0.179749	0.00665378	0.154719	0.658766	0.15593	0.155392	0.0990666	0.0844956	0.0891383	0.0968686	0.143277	0.175832
RPMI_8226_myeloma	0.00205594	0.226741	0.0408572	0.054576	0.67577	0.124538	0.134406	0.109567	0.0886747	0.0897289	0.119514	0.163048	0.170524
A549_alveolar_basal_epithelial_cancer	0.000598093	0.140298	0.0437804	0.0727057	0.742618	0.136627	0.163354	0.116094	0.0839573	0.0862674	0.0950444	0.154024	0.164633
Caki2_renal_cell_cancer	0.000336427	0.119888	0.0376126	0.0687059	0.773457	0.12936	0.148604	0.109354	0.0954182	0.101979	0.10975	0.157538	0.147998
T47D_breast_cancer	0.00130833	0.129427	0.0389284	0.0386667	0.791669	0.16307	0.174662	0.125794	0.101683	0.0905737	0.0978928	0.11982	0.126504
NCI_H460_large_cell_lung_cancer	0.00048595	0.131954	0.0323045	0.0291495	0.806106	0.15448	0.159994	0.112927	0.0924876	0.0921512	0.109586	0.146847	0.131528
Pancreatic_cancer	0	0.155362	0.00845554	0.023378	0.812804	0.129061	0.135924	0.100581	0.0835162	0.0845479	0.115185	0.177686	0.173499
THP_1_macrophages	5.98093e-05	0.117181	0.0598766	0.00019438	0.822688	0.199681	0.147908	0.0969658	0.0856319	0.070803	0.0836283	0.131625	0.183757
HEK293T_embryonic_kidney	0	0.0636296	0.0116329	0.0621717	0.862566	0.138331	0.151833	0.122856	0.101982	0.103362	0.113757	0.130586	0.137292
RPMI_7951_melanoma	0	0.0392648	0.0074014	0.0256881	0.927646	0.16935	0.162135	0.116202	0.0859758	0.071517	0.0818378	0.1397	0.173282
HEK293T_embryonic_kidney_t1	0	0.018653	0.00209332	0.02509	0.954164	0.12853	0.153396	0.130257	0.10907	0.117884	0.12647	0.111866	0.122527
PrEC_prostate_epithelium	0	0.000224285	0	0.0074313	0.992344	0.0931679	0.129838	0.110303	0.10729	0.124044	0.147191	0.170206	0.117959
SK_N_DZ_neuroblastoma	0	0.00639212	0	0.000897139	0.992711	0.111873	0.175966	0.167238	0.142428	0.111275	0.102543	0.10593	0.0827461
LNCaP_prostate_cancer	0	3.73808e-05	0	0.00254189	0.997421	0.120714	0.183001	0.160065	0.13262	0.0944314	0.102663	0.110475	0.0960313
MCF_10A_breast_epithelium	0	0.000784997	0	0.00093452	0.99828	0.10498	0.147168	0.126594	0.111503	0.113929	0.120949	0.144125	0.130751
MCF_7_breast_cancer	0	0.00044857	0	3.73808e-05	0.999514	0.0690423	0.125869	0.145015	0.139778	0.123753	0.141098	0.148536	0.106909
