# Supplementary material for: Systematic inference and comparison of multi-scale chromatin sub-compartments connects spatial organization to cell phenotypes
Source: Nat Commun. 2021 May 10;12:2439. doi: 10.1038/s41467-021-22666-3 (PMC8110550; doi:10.1038/s41467-021-22666-3)
Supplement: Supplementary file 8 — Supplementary Dataset 5 [file 41467_2021_22666_MOESM8_ESM.zip]

Archive with 20 entries (20 files):
- 291893_0_related_ms_617105_q1zg8t.pdf
- 291893_0_data_set_617120_qrzhhv.xlsx
- 291893_0_data_set_617139_qxzpcz.xlsx
- 291893_0_merged_1609760806.pdf
- 291893_0_related_ms_617106_q4z4r4.pdf
- 291893_0_data_set_617121_qmzhhv.xlsx
- 291893_0_supp_5211588_qmbnxq.pdf
- 291893_0_supp_5211584_qm1nxq.pdf
- 291893_0_supp_5211590_qmdnxq.pdf
- 291893_0_supp_5211587_qmtnxq.pdf
- 291893_0_supp_5211591_qmxnxq.pdf
- 291893_0_supp_5211589_qmtnxq.pdf
- 291893_0_supp_5211585_qm4nxq.pdf
- 291893_0_supp_5211586_qmtnxq.pdf
- 291893_0_supp_5211661_qmzzk7.pdf
- 291893_0_data_set_5211712_qmzpbt.xlsx
- 291893_0_data_set_5211723_qmwpr4.pdf
- 291893_0_data_set_5211724_qmxpr4.gz
- 291893_0_data_set_5211739_qmpppl.gz
- 291893_0_supp_5211662_qmlr7l.pdf
