# Supplementary material for: Systematic inference and comparison of multi-scale chromatin sub-compartments connects spatial organization to cell phenotypes
Source: Nat Commun. 2021 May 10;12:2439. doi: 10.1038/s41467-021-22666-3 (PMC8110550; doi:10.1038/s41467-021-22666-3)
Supplement: Supplementary file 8 — Supplementary Dataset 5 [file 41467_2021_22666_MOESM8_ESM.zip › 291893_0_data_set_617121_qmzhhv.xlsx]

## Sheet: nested boundaries
chr	nested_boundary	dataset
chr22	16070000	GM12878_lymphoblastoid
chr22	16680000	GM12878_lymphoblastoid
chr22	17350000	GM12878_lymphoblastoid
chr22	17640000	GM12878_lymphoblastoid
chr22	18120000	GM12878_lymphoblastoid
chr22	18680000	GM12878_lymphoblastoid
chr22	18730000	GM12878_lymphoblastoid
chr22	19620000	GM12878_lymphoblastoid
chr22	20290000	GM12878_lymphoblastoid
chr22	22090000	GM12878_lymphoblastoid
chr22	22700000	GM12878_lymphoblastoid
chr22	23640000	GM12878_lymphoblastoid
chr22	24670000	GM12878_lymphoblastoid
chr22	25450000	GM12878_lymphoblastoid
chr22	25600000	GM12878_lymphoblastoid
chr22	26290000	GM12878_lymphoblastoid
chr22	30490000	GM12878_lymphoblastoid
chr22	31020000	GM12878_lymphoblastoid
chr22	31690000	GM12878_lymphoblastoid
chr22	32150000	GM12878_lymphoblastoid
chr22	32930000	GM12878_lymphoblastoid
chr22	33060000	GM12878_lymphoblastoid
chr22	33700000	GM12878_lymphoblastoid
chr22	36680000	GM12878_lymphoblastoid
chr22	36880000	GM12878_lymphoblastoid
chr22	37170000	GM12878_lymphoblastoid
chr22	38200000	GM12878_lymphoblastoid
chr22	38450000	GM12878_lymphoblastoid
chr22	39100000	GM12878_lymphoblastoid
chr22	39260000	GM12878_lymphoblastoid
chr22	40750000	GM12878_lymphoblastoid
chr22	40770000	GM12878_lymphoblastoid
chr22	41060000	GM12878_lymphoblastoid
chr22	41300000	GM12878_lymphoblastoid
chr22	41780000	GM12878_lymphoblastoid
chr22	42840000	GM12878_lymphoblastoid
chr22	43260000	GM12878_lymphoblastoid
chr22	43480000	GM12878_lymphoblastoid
chr22	44130000	GM12878_lymphoblastoid
chr22	44350000	GM12878_lymphoblastoid
chr22	45380000	GM12878_lymphoblastoid
chr22	45970000	GM12878_lymphoblastoid
chr22	47130000	GM12878_lymphoblastoid
chr22	48210000	GM12878_lymphoblastoid
chr22	49720000	GM12878_lymphoblastoid
chr22	49840000	GM12878_lymphoblastoid
chr22	50790000	GM12878_lymphoblastoid
chr21	9750000	GM12878_lymphoblastoid
chr21	10210000	GM12878_lymphoblastoid
chr21	10650000	GM12878_lymphoblastoid
chr21	10860000	GM12878_lymphoblastoid
chr21	11140000	GM12878_lymphoblastoid
chr21	15200000	GM12878_lymphoblastoid
chr21	16930000	GM12878_lymphoblastoid
chr21	19800000	GM12878_lymphoblastoid
chr21	21960000	GM12878_lymphoblastoid
chr21	24400000	GM12878_lymphoblastoid
chr21	24730000	GM12878_lymphoblastoid
chr21	25040000	GM12878_lymphoblastoid
chr21	26420000	GM12878_lymphoblastoid
chr21	26960000	GM12878_lymphoblastoid
chr21	28190000	GM12878_lymphoblastoid
chr21	29870000	GM12878_lymphoblastoid
chr21	31850000	GM12878_lymphoblastoid
chr21	32200000	GM12878_lymphoblastoid
chr21	32960000	GM12878_lymphoblastoid
chr21	33250000	GM12878_lymphoblastoid
chr21	36790000	GM12878_lymphoblastoid
chr21	40500000	GM12878_lymphoblastoid
chr21	43880000	GM12878_lymphoblastoid
chr20	330000	GM12878_lymphoblastoid
chr20	650000	GM12878_lymphoblastoid
chr20	730000	GM12878_lymphoblastoid
chr20	950000	GM12878_lymphoblastoid
chr20	2160000	GM12878_lymphoblastoid
chr20	3030000	GM12878_lymphoblastoid
chr20	3530000	GM12878_lymphoblastoid
chr20	3640000	GM12878_lymphoblastoid
chr20	3870000	GM12878_lymphoblastoid
chr20	4570000	GM12878_lymphoblastoid
chr20	6120000	GM12878_lymphoblastoid
chr20	6510000	GM12878_lymphoblastoid
chr20	6750000	GM12878_lymphoblastoid
chr20	7120000	GM12878_lymphoblastoid
chr20	7280000	GM12878_lymphoblastoid
chr20	8110000	GM12878_lymphoblastoid
chr20	8840000	GM12878_lymphoblastoid
chr20	9960000	GM12878_lymphoblastoid
chr20	11610000	GM12878_lymphoblastoid
chr20	12420000	GM12878_lymphoblastoid
chr20	12590000	GM12878_lymphoblastoid
chr20	13820000	GM12878_lymphoblastoid
chr20	13930000	GM12878_lymphoblastoid
chr20	14150000	GM12878_lymphoblastoid
chr20	15100000	GM12878_lymphoblastoid
chr20	15680000	GM12878_lymphoblastoid
chr20	16420000	GM12878_lymphoblastoid
chr20	17310000	GM12878_lymphoblastoid
chr20	17430000	GM12878_lymphoblastoid
chr20	19660000	GM12878_lymphoblastoid
chr20	20350000	GM12878_lymphoblastoid
chr20	20580000	GM12878_lymphoblastoid
chr20	21210000	GM12878_lymphoblastoid
chr20	21780000	GM12878_lymphoblastoid
chr20	22290000	GM12878_lymphoblastoid
chr20	23230000	GM12878_lymphoblastoid
chr20	24070000	GM12878_lymphoblastoid
chr20	24970000	GM12878_lymphoblastoid
chr20	25230000	GM12878_lymphoblastoid
chr20	25760000	GM12878_lymphoblastoid
chr20	26170000	GM12878_lymphoblastoid
chr20	29490000	GM12878_lymphoblastoid
chr20	29580000	GM12878_lymphoblastoid
chr20	29940000	GM12878_lymphoblastoid
chr20	30140000	GM12878_lymphoblastoid
chr20	30410000	GM12878_lymphoblastoid
chr20	31070000	GM12878_lymphoblastoid
chr20	31260000	GM12878_lymphoblastoid
chr20	31490000	GM12878_lymphoblastoid
chr20	32270000	GM12878_lymphoblastoid
chr20	33110000	GM12878_lymphoblastoid
chr20	33380000	GM12878_lymphoblastoid
chr20	33680000	GM12878_lymphoblastoid
chr20	34040000	GM12878_lymphoblastoid
chr20	34740000	GM12878_lymphoblastoid
chr20	35090000	GM12878_lymphoblastoid
chr20	35580000	GM12878_lymphoblastoid
chr20	36670000	GM12878_lymphoblastoid
chr20	37260000	GM12878_lymphoblastoid
chr20	37870000	GM12878_lymphoblastoid
chr20	38900000	GM12878_lymphoblastoid
chr20	39360000	GM12878_lymphoblastoid
chr20	40060000	GM12878_lymphoblastoid
chr20	40560000	GM12878_lymphoblastoid
chr20	41150000	GM12878_lymphoblastoid
chr20	41710000	GM12878_lymphoblastoid
chr20	42360000	GM12878_lymphoblastoid
chr20	45760000	GM12878_lymphoblastoid
chr20	46250000	GM12878_lymphoblastoid
chr20	46530000	GM12878_lymphoblastoid
chr20	47540000	GM12878_lymphoblastoid
chr20	50380000	GM12878_lymphoblastoid
chr20	50720000	GM12878_lymphoblastoid
chr20	51340000	GM12878_lymphoblastoid
chr20	55120000	GM12878_lymphoblastoid
chr20	57420000	GM12878_lymphoblastoid
chr20	58170000	GM12878_lymphoblastoid
chr20	58600000	GM12878_lymphoblastoid
chr20	62500000	GM12878_lymphoblastoid
chr20	62570000	GM12878_lymphoblastoid
chr20	62710000	GM12878_lymphoblastoid
chr19	530000	GM12878_lymphoblastoid
chr19	1240000	GM12878_lymphoblastoid
chr19	1480000	GM12878_lymphoblastoid
chr19	2460000	GM12878_lymphoblastoid
chr19	3310000	GM12878_lymphoblastoid
chr19	3500000	GM12878_lymphoblastoid
chr19	4400000	GM12878_lymphoblastoid
chr19	4810000	GM12878_lymphoblastoid
chr19	5690000	GM12878_lymphoblastoid
chr19	6640000	GM12878_lymphoblastoid
chr19	6740000	GM12878_lymphoblastoid
chr19	7410000	GM12878_lymphoblastoid
chr19	7890000	GM12878_lymphoblastoid
chr19	8470000	GM12878_lymphoblastoid
chr19	9870000	GM12878_lymphoblastoid
chr19	10370000	GM12878_lymphoblastoid
chr19	10980000	GM12878_lymphoblastoid
chr19	11600000	GM12878_lymphoblastoid
chr19	12030000	GM12878_lymphoblastoid
chr19	12180000	GM12878_lymphoblastoid
chr19	14190000	GM12878_lymphoblastoid
chr19	15270000	GM12878_lymphoblastoid
chr19	15530000	GM12878_lymphoblastoid
chr19	16310000	GM12878_lymphoblastoid
chr19	19140000	GM12878_lymphoblastoid
chr19	19430000	GM12878_lymphoblastoid
chr19	21340000	GM12878_lymphoblastoid
chr19	21750000	GM12878_lymphoblastoid
chr19	22100000	GM12878_lymphoblastoid
chr19	22270000	GM12878_lymphoblastoid
chr19	22550000	GM12878_lymphoblastoid
chr19	22940000	GM12878_lymphoblastoid
chr19	23110000	GM12878_lymphoblastoid
chr19	23330000	GM12878_lymphoblastoid
chr19	23680000	GM12878_lymphoblastoid
chr19	24480000	GM12878_lymphoblastoid
chr19	27960000	GM12878_lymphoblastoid
chr19	28100000	GM12878_lymphoblastoid
chr19	28460000	GM12878_lymphoblastoid
chr19	28740000	GM12878_lymphoblastoid
chr19	29400000	GM12878_lymphoblastoid
chr19	30020000	GM12878_lymphoblastoid
chr19	31270000	GM12878_lymphoblastoid
chr19	32770000	GM12878_lymphoblastoid
chr19	33610000	GM12878_lymphoblastoid
chr19	33720000	GM12878_lymphoblastoid
chr19	33910000	GM12878_lymphoblastoid
chr19	34270000	GM12878_lymphoblastoid
chr19	34740000	GM12878_lymphoblastoid
chr19	35030000	GM12878_lymphoblastoid
chr19	35270000	GM12878_lymphoblastoid
chr19	35630000	GM12878_lymphoblastoid
chr19	36000000	GM12878_lymphoblastoid
chr19	36370000	GM12878_lymphoblastoid
chr19	36770000	GM12878_lymphoblastoid
chr19	38150000	GM12878_lymphoblastoid
chr19	38330000	GM12878_lymphoblastoid
chr19	39140000	GM12878_lymphoblastoid
chr19	41950000	GM12878_lymphoblastoid
chr19	44170000	GM12878_lymphoblastoid
chr19	47930000	GM12878_lymphoblastoid
chr19	48200000	GM12878_lymphoblastoid
chr19	49570000	GM12878_lymphoblastoid
chr19	49730000	GM12878_lymphoblastoid
chr19	50000000	GM12878_lymphoblastoid
chr19	50380000	GM12878_lymphoblastoid
chr19	53110000	GM12878_lymphoblastoid
chr19	53290000	GM12878_lymphoblastoid
chr19	54530000	GM12878_lymphoblastoid
chr19	54640000	GM12878_lymphoblastoid
chr19	55360000	GM12878_lymphoblastoid
chr19	56570000	GM12878_lymphoblastoid
chr19	56700000	GM12878_lymphoblastoid
chr19	56960000	GM12878_lymphoblastoid
chr19	58520000	GM12878_lymphoblastoid
chr18	100000	GM12878_lymphoblastoid
chr18	1530000	GM12878_lymphoblastoid
chr18	1950000	GM12878_lymphoblastoid
chr18	4000000	GM12878_lymphoblastoid
chr18	4460000	GM12878_lymphoblastoid
chr18	6900000	GM12878_lymphoblastoid
chr18	12240000	GM12878_lymphoblastoid
chr18	14180000	GM12878_lymphoblastoid
chr18	14390000	GM12878_lymphoblastoid
chr18	14590000	GM12878_lymphoblastoid
chr18	14840000	GM12878_lymphoblastoid
chr18	18780000	GM12878_lymphoblastoid
chr18	20390000	GM12878_lymphoblastoid
chr18	20940000	GM12878_lymphoblastoid
chr18	21920000	GM12878_lymphoblastoid
chr18	22340000	GM12878_lymphoblastoid
chr18	22630000	GM12878_lymphoblastoid
chr18	22870000	GM12878_lymphoblastoid
chr18	24230000	GM12878_lymphoblastoid
chr18	25180000	GM12878_lymphoblastoid
chr18	25940000	GM12878_lymphoblastoid
chr18	26220000	GM12878_lymphoblastoid
chr18	26650000	GM12878_lymphoblastoid
chr18	27060000	GM12878_lymphoblastoid
chr18	27410000	GM12878_lymphoblastoid
chr18	27910000	GM12878_lymphoblastoid
chr18	28580000	GM12878_lymphoblastoid
chr18	29130000	GM12878_lymphoblastoid
chr18	29410000	GM12878_lymphoblastoid
chr18	30550000	GM12878_lymphoblastoid
chr18	31410000	GM12878_lymphoblastoid
chr18	31690000	GM12878_lymphoblastoid
chr18	32200000	GM12878_lymphoblastoid
chr18	32370000	GM12878_lymphoblastoid
chr18	34160000	GM12878_lymphoblastoid
chr18	34390000	GM12878_lymphoblastoid
chr18	34710000	GM12878_lymphoblastoid
chr18	35360000	GM12878_lymphoblastoid
chr18	38040000	GM12878_lymphoblastoid
chr18	38430000	GM12878_lymphoblastoid
chr18	38930000	GM12878_lymphoblastoid
chr18	40180000	GM12878_lymphoblastoid
chr18	40990000	GM12878_lymphoblastoid
chr18	41310000	GM12878_lymphoblastoid
chr18	41670000	GM12878_lymphoblastoid
chr18	42980000	GM12878_lymphoblastoid
chr18	43190000	GM12878_lymphoblastoid
chr18	44250000	GM12878_lymphoblastoid
chr18	44540000	GM12878_lymphoblastoid
chr18	45970000	GM12878_lymphoblastoid
chr18	49080000	GM12878_lymphoblastoid
chr18	50640000	GM12878_lymphoblastoid
chr18	51080000	GM12878_lymphoblastoid
chr18	51230000	GM12878_lymphoblastoid
chr18	52660000	GM12878_lymphoblastoid
chr18	54240000	GM12878_lymphoblastoid
chr18	54530000	GM12878_lymphoblastoid
chr18	55110000	GM12878_lymphoblastoid
chr18	55540000	GM12878_lymphoblastoid
chr18	58370000	GM12878_lymphoblastoid
chr18	58740000	GM12878_lymphoblastoid
chr18	59180000	GM12878_lymphoblastoid
chr18	59790000	GM12878_lymphoblastoid
chr18	60090000	GM12878_lymphoblastoid
chr18	60640000	GM12878_lymphoblastoid
chr18	62350000	GM12878_lymphoblastoid
chr18	62990000	GM12878_lymphoblastoid
chr18	63610000	GM12878_lymphoblastoid
chr18	64530000	GM12878_lymphoblastoid
chr18	66460000	GM12878_lymphoblastoid
chr18	66870000	GM12878_lymphoblastoid
chr18	67510000	GM12878_lymphoblastoid
chr18	68570000	GM12878_lymphoblastoid
chr18	69500000	GM12878_lymphoblastoid
chr18	69750000	GM12878_lymphoblastoid
chr18	70430000	GM12878_lymphoblastoid
chr18	70540000	GM12878_lymphoblastoid
chr18	70640000	GM12878_lymphoblastoid
chr18	74430000	GM12878_lymphoblastoid
chr18	77030000	GM12878_lymphoblastoid
chr18	77790000	GM12878_lymphoblastoid
chr17	1550000	GM12878_lymphoblastoid
chr17	1620000	GM12878_lymphoblastoid
chr17	2210000	GM12878_lymphoblastoid
chr17	4050000	GM12878_lymphoblastoid
chr17	4800000	GM12878_lymphoblastoid
chr17	5150000	GM12878_lymphoblastoid
chr17	5610000	GM12878_lymphoblastoid
chr17	7470000	GM12878_lymphoblastoid
chr17	8940000	GM12878_lymphoblastoid
chr17	9430000	GM12878_lymphoblastoid
chr17	9600000	GM12878_lymphoblastoid
chr17	10140000	GM12878_lymphoblastoid
chr17	10200000	GM12878_lymphoblastoid
chr17	12160000	GM12878_lymphoblastoid
chr17	12430000	GM12878_lymphoblastoid
chr17	14200000	GM12878_lymphoblastoid
chr17	14920000	GM12878_lymphoblastoid
chr17	15090000	GM12878_lymphoblastoid
chr17	15380000	GM12878_lymphoblastoid
chr17	16120000	GM12878_lymphoblastoid
chr17	16590000	GM12878_lymphoblastoid
chr17	17940000	GM12878_lymphoblastoid
chr17	19770000	GM12878_lymphoblastoid
chr17	21020000	GM12878_lymphoblastoid
chr17	21900000	GM12878_lymphoblastoid
chr17	25500000	GM12878_lymphoblastoid
chr17	25930000	GM12878_lymphoblastoid
chr17	26540000	GM12878_lymphoblastoid
chr17	27880000	GM12878_lymphoblastoid
chr17	28140000	GM12878_lymphoblastoid
chr17	28800000	GM12878_lymphoblastoid
chr17	29060000	GM12878_lymphoblastoid
chr17	29340000	GM12878_lymphoblastoid
chr17	29550000	GM12878_lymphoblastoid
chr17	30270000	GM12878_lymphoblastoid
chr17	31090000	GM12878_lymphoblastoid
chr17	31850000	GM12878_lymphoblastoid
chr17	32100000	GM12878_lymphoblastoid
chr17	32510000	GM12878_lymphoblastoid
chr17	33910000	GM12878_lymphoblastoid
chr17	34300000	GM12878_lymphoblastoid
chr17	35850000	GM12878_lymphoblastoid
chr17	36480000	GM12878_lymphoblastoid
chr17	36910000	GM12878_lymphoblastoid
chr17	37130000	GM12878_lymphoblastoid
chr17	37410000	GM12878_lymphoblastoid
chr17	38140000	GM12878_lymphoblastoid
chr17	38960000	GM12878_lymphoblastoid
chr17	39570000	GM12878_lymphoblastoid
chr17	39850000	GM12878_lymphoblastoid
chr17	40080000	GM12878_lymphoblastoid
chr17	40340000	GM12878_lymphoblastoid
chr17	41470000	GM12878_lymphoblastoid
chr17	41950000	GM12878_lymphoblastoid
chr17	42470000	GM12878_lymphoblastoid
chr17	42830000	GM12878_lymphoblastoid
chr17	43210000	GM12878_lymphoblastoid
chr17	44370000	GM12878_lymphoblastoid
chr17	44640000	GM12878_lymphoblastoid
chr17	45140000	GM12878_lymphoblastoid
chr17	45410000	GM12878_lymphoblastoid
chr17	45570000	GM12878_lymphoblastoid
chr17	46370000	GM12878_lymphoblastoid
chr17	46410000	GM12878_lymphoblastoid
chr17	46710000	GM12878_lymphoblastoid
chr17	47130000	GM12878_lymphoblastoid
chr17	47310000	GM12878_lymphoblastoid
chr17	47490000	GM12878_lymphoblastoid
chr17	48090000	GM12878_lymphoblastoid
chr17	48170000	GM12878_lymphoblastoid
chr17	48420000	GM12878_lymphoblastoid
chr17	49400000	GM12878_lymphoblastoid
chr17	49770000	GM12878_lymphoblastoid
chr17	52930000	GM12878_lymphoblastoid
chr17	53110000	GM12878_lymphoblastoid
chr17	53430000	GM12878_lymphoblastoid
chr17	53910000	GM12878_lymphoblastoid
chr17	54070000	GM12878_lymphoblastoid
chr17	54560000	GM12878_lymphoblastoid
chr17	54800000	GM12878_lymphoblastoid
chr17	55210000	GM12878_lymphoblastoid
chr17	57090000	GM12878_lymphoblastoid
chr17	57790000	GM12878_lymphoblastoid
chr17	58520000	GM12878_lymphoblastoid
chr17	59470000	GM12878_lymphoblastoid
chr17	60370000	GM12878_lymphoblastoid
chr17	61140000	GM12878_lymphoblastoid
chr17	63980000	GM12878_lymphoblastoid
chr17	64570000	GM12878_lymphoblastoid
chr17	65990000	GM12878_lymphoblastoid
chr17	68160000	GM12878_lymphoblastoid
chr17	68560000	GM12878_lymphoblastoid
chr17	68800000	GM12878_lymphoblastoid
chr17	70980000	GM12878_lymphoblastoid
chr17	72030000	GM12878_lymphoblastoid
chr17	73250000	GM12878_lymphoblastoid
chr17	73420000	GM12878_lymphoblastoid
chr17	73590000	GM12878_lymphoblastoid
chr17	73900000	GM12878_lymphoblastoid
chr17	74110000	GM12878_lymphoblastoid
chr17	75510000	GM12878_lymphoblastoid
chr17	76250000	GM12878_lymphoblastoid
chr17	77550000	GM12878_lymphoblastoid
chr17	77700000	GM12878_lymphoblastoid
chr17	77970000	GM12878_lymphoblastoid
chr17	78390000	GM12878_lymphoblastoid
chr17	78580000	GM12878_lymphoblastoid
chr17	78960000	GM12878_lymphoblastoid
chr17	79100000	GM12878_lymphoblastoid
chr16	420000	GM12878_lymphoblastoid
chr16	1470000	GM12878_lymphoblastoid
chr16	2040000	GM12878_lymphoblastoid
chr16	2210000	GM12878_lymphoblastoid
chr16	3550000	GM12878_lymphoblastoid
chr16	4530000	GM12878_lymphoblastoid
chr16	5010000	GM12878_lymphoblastoid
chr16	5810000	GM12878_lymphoblastoid
chr16	7140000	GM12878_lymphoblastoid
chr16	7320000	GM12878_lymphoblastoid
chr16	8370000	GM12878_lymphoblastoid
chr16	8550000	GM12878_lymphoblastoid
chr16	8980000	GM12878_lymphoblastoid
chr16	11950000	GM12878_lymphoblastoid
chr16	14630000	GM12878_lymphoblastoid
chr16	15470000	GM12878_lymphoblastoid
chr16	16230000	GM12878_lymphoblastoid
chr16	18440000	GM12878_lymphoblastoid
chr16	23190000	GM12878_lymphoblastoid
chr16	24080000	GM12878_lymphoblastoid
chr16	25720000	GM12878_lymphoblastoid
chr16	27650000	GM12878_lymphoblastoid
chr16	28790000	GM12878_lymphoblastoid
chr16	29110000	GM12878_lymphoblastoid
chr16	29450000	GM12878_lymphoblastoid
chr16	29820000	GM12878_lymphoblastoid
chr16	30710000	GM12878_lymphoblastoid
chr16	32300000	GM12878_lymphoblastoid
chr16	32530000	GM12878_lymphoblastoid
chr16	33080000	GM12878_lymphoblastoid
chr16	33670000	GM12878_lymphoblastoid
chr16	33780000	GM12878_lymphoblastoid
chr16	35220000	GM12878_lymphoblastoid
chr16	47290000	GM12878_lymphoblastoid
chr16	49950000	GM12878_lymphoblastoid
chr16	50940000	GM12878_lymphoblastoid
chr16	51390000	GM12878_lymphoblastoid
chr16	51820000	GM12878_lymphoblastoid
chr16	52110000	GM12878_lymphoblastoid
chr16	53730000	GM12878_lymphoblastoid
chr16	54320000	GM12878_lymphoblastoid
chr16	54600000	GM12878_lymphoblastoid
chr16	55070000	GM12878_lymphoblastoid
chr16	55290000	GM12878_lymphoblastoid
chr16	55990000	GM12878_lymphoblastoid
chr16	57460000	GM12878_lymphoblastoid
chr16	58840000	GM12878_lymphoblastoid
chr16	59450000	GM12878_lymphoblastoid
chr16	59860000	GM12878_lymphoblastoid
chr16	61800000	GM12878_lymphoblastoid
chr16	62180000	GM12878_lymphoblastoid
chr16	62930000	GM12878_lymphoblastoid
chr16	64210000	GM12878_lymphoblastoid
chr16	64680000	GM12878_lymphoblastoid
chr16	66640000	GM12878_lymphoblastoid
chr16	67700000	GM12878_lymphoblastoid
chr16	67840000	GM12878_lymphoblastoid
chr16	68110000	GM12878_lymphoblastoid
chr16	68270000	GM12878_lymphoblastoid
chr16	68880000	GM12878_lymphoblastoid
chr16	69420000	GM12878_lymphoblastoid
chr16	70150000	GM12878_lymphoblastoid
chr16	70400000	GM12878_lymphoblastoid
chr16	71660000	GM12878_lymphoblastoid
chr16	72540000	GM12878_lymphoblastoid
chr16	74020000	GM12878_lymphoblastoid
chr16	76050000	GM12878_lymphoblastoid
chr16	77630000	GM12878_lymphoblastoid
chr16	78460000	GM12878_lymphoblastoid
chr16	79140000	GM12878_lymphoblastoid
chr16	79360000	GM12878_lymphoblastoid
chr16	80420000	GM12878_lymphoblastoid
chr16	80840000	GM12878_lymphoblastoid
chr16	81650000	GM12878_lymphoblastoid
chr16	83250000	GM12878_lymphoblastoid
chr16	83510000	GM12878_lymphoblastoid
chr16	83660000	GM12878_lymphoblastoid
chr16	85650000	GM12878_lymphoblastoid
chr16	89630000	GM12878_lymphoblastoid
chr16	90180000	GM12878_lymphoblastoid
chr15	20330000	GM12878_lymphoblastoid
chr15	20840000	GM12878_lymphoblastoid
chr15	22140000	GM12878_lymphoblastoid
chr15	22700000	GM12878_lymphoblastoid
chr15	23600000	GM12878_lymphoblastoid
chr15	25780000	GM12878_lymphoblastoid
chr15	27050000	GM12878_lymphoblastoid
chr15	28380000	GM12878_lymphoblastoid
chr15	29270000	GM12878_lymphoblastoid
chr15	29860000	GM12878_lymphoblastoid
chr15	30380000	GM12878_lymphoblastoid
chr15	31070000	GM12878_lymphoblastoid
chr15	31620000	GM12878_lymphoblastoid
chr15	32630000	GM12878_lymphoblastoid
chr15	33370000	GM12878_lymphoblastoid
chr15	33590000	GM12878_lymphoblastoid
chr15	34030000	GM12878_lymphoblastoid
chr15	36040000	GM12878_lymphoblastoid
chr15	37890000	GM12878_lymphoblastoid
chr15	39870000	GM12878_lymphoblastoid
chr15	41100000	GM12878_lymphoblastoid
chr15	41520000	GM12878_lymphoblastoid
chr15	42200000	GM12878_lymphoblastoid
chr15	42970000	GM12878_lymphoblastoid
chr15	43260000	GM12878_lymphoblastoid
chr15	43480000	GM12878_lymphoblastoid
chr15	43620000	GM12878_lymphoblastoid
chr15	43860000	GM12878_lymphoblastoid
chr15	44030000	GM12878_lymphoblastoid
chr15	44620000	GM12878_lymphoblastoid
chr15	45140000	GM12878_lymphoblastoid
chr15	47330000	GM12878_lymphoblastoid
chr15	48650000	GM12878_lymphoblastoid
chr15	49150000	GM12878_lymphoblastoid
chr15	49730000	GM12878_lymphoblastoid
chr15	51170000	GM12878_lymphoblastoid
chr15	51800000	GM12878_lymphoblastoid
chr15	52620000	GM12878_lymphoblastoid
chr15	52860000	GM12878_lymphoblastoid
chr15	55390000	GM12878_lymphoblastoid
chr15	55740000	GM12878_lymphoblastoid
chr15	56160000	GM12878_lymphoblastoid
chr15	56780000	GM12878_lymphoblastoid
chr15	57210000	GM12878_lymphoblastoid
chr15	57960000	GM12878_lymphoblastoid
chr15	58160000	GM12878_lymphoblastoid
chr15	59230000	GM12878_lymphoblastoid
chr15	59430000	GM12878_lymphoblastoid
chr15	60190000	GM12878_lymphoblastoid
chr15	60620000	GM12878_lymphoblastoid
chr15	61450000	GM12878_lymphoblastoid
chr15	62160000	GM12878_lymphoblastoid
chr15	63050000	GM12878_lymphoblastoid
chr15	64460000	GM12878_lymphoblastoid
chr15	64680000	GM12878_lymphoblastoid
chr15	65320000	GM12878_lymphoblastoid
chr15	66900000	GM12878_lymphoblastoid
chr15	67730000	GM12878_lymphoblastoid
chr15	68980000	GM12878_lymphoblastoid
chr15	69220000	GM12878_lymphoblastoid
chr15	69570000	GM12878_lymphoblastoid
chr15	71110000	GM12878_lymphoblastoid
chr15	71410000	GM12878_lymphoblastoid
chr15	71740000	GM12878_lymphoblastoid
chr15	73380000	GM12878_lymphoblastoid
chr15	76480000	GM12878_lymphoblastoid
chr15	77920000	GM12878_lymphoblastoid
chr15	79050000	GM12878_lymphoblastoid
chr15	79890000	GM12878_lymphoblastoid
chr15	80680000	GM12878_lymphoblastoid
chr15	81070000	GM12878_lymphoblastoid
chr15	82240000	GM12878_lymphoblastoid
chr15	83170000	GM12878_lymphoblastoid
chr15	84390000	GM12878_lymphoblastoid
chr15	84790000	GM12878_lymphoblastoid
chr15	85050000	GM12878_lymphoblastoid
chr15	86680000	GM12878_lymphoblastoid
chr15	88600000	GM12878_lymphoblastoid
chr15	88830000	GM12878_lymphoblastoid
chr15	90640000	GM12878_lymphoblastoid
chr15	91260000	GM12878_lymphoblastoid
chr15	91440000	GM12878_lymphoblastoid
chr15	93280000	GM12878_lymphoblastoid
chr15	93900000	GM12878_lymphoblastoid
chr15	94690000	GM12878_lymphoblastoid
chr15	95550000	GM12878_lymphoblastoid
chr15	97040000	GM12878_lymphoblastoid
chr15	98440000	GM12878_lymphoblastoid
chr15	98660000	GM12878_lymphoblastoid
chr15	98850000	GM12878_lymphoblastoid
chr15	98980000	GM12878_lymphoblastoid
chr15	99210000	GM12878_lymphoblastoid
chr15	99630000	GM12878_lymphoblastoid
chr15	101160000	GM12878_lymphoblastoid
chr15	101800000	GM12878_lymphoblastoid
chr15	102430000	GM12878_lymphoblastoid
chr14	19130000	GM12878_lymphoblastoid
chr14	20160000	GM12878_lymphoblastoid
chr14	20390000	GM12878_lymphoblastoid
chr14	20520000	GM12878_lymphoblastoid
chr14	20750000	GM12878_lymphoblastoid
chr14	21580000	GM12878_lymphoblastoid
chr14	25740000	GM12878_lymphoblastoid
chr14	25950000	GM12878_lymphoblastoid
chr14	27500000	GM12878_lymphoblastoid
chr14	30010000	GM12878_lymphoblastoid
chr14	30690000	GM12878_lymphoblastoid
chr14	30840000	GM12878_lymphoblastoid
chr14	30910000	GM12878_lymphoblastoid
chr14	31840000	GM12878_lymphoblastoid
chr14	32400000	GM12878_lymphoblastoid
chr14	33690000	GM12878_lymphoblastoid
chr14	33910000	GM12878_lymphoblastoid
chr14	34570000	GM12878_lymphoblastoid
chr14	37920000	GM12878_lymphoblastoid
chr14	38260000	GM12878_lymphoblastoid
chr14	38450000	GM12878_lymphoblastoid
chr14	38830000	GM12878_lymphoblastoid
chr14	39080000	GM12878_lymphoblastoid
chr14	41830000	GM12878_lymphoblastoid
chr14	42200000	GM12878_lymphoblastoid
chr14	44490000	GM12878_lymphoblastoid
chr14	45010000	GM12878_lymphoblastoid
chr14	45300000	GM12878_lymphoblastoid
chr14	45820000	GM12878_lymphoblastoid
chr14	46040000	GM12878_lymphoblastoid
chr14	46710000	GM12878_lymphoblastoid
chr14	46870000	GM12878_lymphoblastoid
chr14	47940000	GM12878_lymphoblastoid
chr14	52240000	GM12878_lymphoblastoid
chr14	52940000	GM12878_lymphoblastoid
chr14	54800000	GM12878_lymphoblastoid
chr14	55250000	GM12878_lymphoblastoid
chr14	55370000	GM12878_lymphoblastoid
chr14	56950000	GM12878_lymphoblastoid
chr14	61500000	GM12878_lymphoblastoid
chr14	61720000	GM12878_lymphoblastoid
chr14	61930000	GM12878_lymphoblastoid
chr14	62320000	GM12878_lymphoblastoid
chr14	62780000	GM12878_lymphoblastoid
chr14	64480000	GM12878_lymphoblastoid
chr14	64970000	GM12878_lymphoblastoid
chr14	65130000	GM12878_lymphoblastoid
chr14	65880000	GM12878_lymphoblastoid
chr14	66540000	GM12878_lymphoblastoid
chr14	72900000	GM12878_lymphoblastoid
chr14	74180000	GM12878_lymphoblastoid
chr14	74360000	GM12878_lymphoblastoid
chr14	74550000	GM12878_lymphoblastoid
chr14	76820000	GM12878_lymphoblastoid
chr14	79200000	GM12878_lymphoblastoid
chr14	79390000	GM12878_lymphoblastoid
chr14	81040000	GM12878_lymphoblastoid
chr14	81300000	GM12878_lymphoblastoid
chr14	82110000	GM12878_lymphoblastoid
chr14	82430000	GM12878_lymphoblastoid
chr14	82750000	GM12878_lymphoblastoid
chr14	83010000	GM12878_lymphoblastoid
chr14	83550000	GM12878_lymphoblastoid
chr14	83760000	GM12878_lymphoblastoid
chr14	84150000	GM12878_lymphoblastoid
chr14	86060000	GM12878_lymphoblastoid
chr14	86480000	GM12878_lymphoblastoid
chr14	92110000	GM12878_lymphoblastoid
chr14	94790000	GM12878_lymphoblastoid
chr14	97210000	GM12878_lymphoblastoid
chr14	97630000	GM12878_lymphoblastoid
chr14	98100000	GM12878_lymphoblastoid
chr14	103530000	GM12878_lymphoblastoid
chr14	104030000	GM12878_lymphoblastoid
chr14	106720000	GM12878_lymphoblastoid
chr14	107120000	GM12878_lymphoblastoid
chr13	20030000	GM12878_lymphoblastoid
chr13	21520000	GM12878_lymphoblastoid
chr13	24040000	GM12878_lymphoblastoid
chr13	25140000	GM12878_lymphoblastoid
chr13	26650000	GM12878_lymphoblastoid
chr13	27060000	GM12878_lymphoblastoid
chr13	27280000	GM12878_lymphoblastoid
chr13	30280000	GM12878_lymphoblastoid
chr13	36530000	GM12878_lymphoblastoid
chr13	37760000	GM12878_lymphoblastoid
chr13	38380000	GM12878_lymphoblastoid
chr13	39160000	GM12878_lymphoblastoid
chr13	39500000	GM12878_lymphoblastoid
chr13	40260000	GM12878_lymphoblastoid
chr13	42230000	GM12878_lymphoblastoid
chr13	45620000	GM12878_lymphoblastoid
chr13	46320000	GM12878_lymphoblastoid
chr13	49770000	GM12878_lymphoblastoid
chr13	50510000	GM12878_lymphoblastoid
chr13	51490000	GM12878_lymphoblastoid
chr13	52870000	GM12878_lymphoblastoid
chr13	53130000	GM12878_lymphoblastoid
chr13	59570000	GM12878_lymphoblastoid
chr13	60490000	GM12878_lymphoblastoid
chr13	61040000	GM12878_lymphoblastoid
chr13	62020000	GM12878_lymphoblastoid
chr13	62560000	GM12878_lymphoblastoid
chr13	63440000	GM12878_lymphoblastoid
chr13	63760000	GM12878_lymphoblastoid
chr13	64390000	GM12878_lymphoblastoid
chr13	65060000	GM12878_lymphoblastoid
chr13	66230000	GM12878_lymphoblastoid
chr13	67040000	GM12878_lymphoblastoid
chr13	67270000	GM12878_lymphoblastoid
chr13	68480000	GM12878_lymphoblastoid
chr13	68830000	GM12878_lymphoblastoid
chr13	69420000	GM12878_lymphoblastoid
chr13	69910000	GM12878_lymphoblastoid
chr13	70120000	GM12878_lymphoblastoid
chr13	70320000	GM12878_lymphoblastoid
chr13	70430000	GM12878_lymphoblastoid
chr13	70910000	GM12878_lymphoblastoid
chr13	71170000	GM12878_lymphoblastoid
chr13	71510000	GM12878_lymphoblastoid
chr13	72550000	GM12878_lymphoblastoid
chr13	72890000	GM12878_lymphoblastoid
chr13	77600000	GM12878_lymphoblastoid
chr13	78700000	GM12878_lymphoblastoid
chr13	80230000	GM12878_lymphoblastoid
chr13	81520000	GM12878_lymphoblastoid
chr13	82100000	GM12878_lymphoblastoid
chr13	82190000	GM12878_lymphoblastoid
chr13	82510000	GM12878_lymphoblastoid
chr13	82970000	GM12878_lymphoblastoid
chr13	83430000	GM12878_lymphoblastoid
chr13	83860000	GM12878_lymphoblastoid
chr13	84950000	GM12878_lymphoblastoid
chr13	85260000	GM12878_lymphoblastoid
chr13	87190000	GM12878_lymphoblastoid
chr13	87480000	GM12878_lymphoblastoid
chr13	87630000	GM12878_lymphoblastoid
chr13	88010000	GM12878_lymphoblastoid
chr13	88360000	GM12878_lymphoblastoid
chr13	89000000	GM12878_lymphoblastoid
chr13	89740000	GM12878_lymphoblastoid
chr13	90870000	GM12878_lymphoblastoid
chr13	91640000	GM12878_lymphoblastoid
chr13	92390000	GM12878_lymphoblastoid
chr13	92810000	GM12878_lymphoblastoid
chr13	94710000	GM12878_lymphoblastoid
chr13	96640000	GM12878_lymphoblastoid
chr13	98010000	GM12878_lymphoblastoid
chr13	100900000	GM12878_lymphoblastoid
chr13	101170000	GM12878_lymphoblastoid
chr13	101190000	GM12878_lymphoblastoid
chr13	102590000	GM12878_lymphoblastoid
chr13	103110000	GM12878_lymphoblastoid
chr13	104430000	GM12878_lymphoblastoid
chr13	104790000	GM12878_lymphoblastoid
chr13	104920000	GM12878_lymphoblastoid
chr13	105420000	GM12878_lymphoblastoid
chr13	106010000	GM12878_lymphoblastoid
chr13	106860000	GM12878_lymphoblastoid
chr13	108360000	GM12878_lymphoblastoid
chr13	109160000	GM12878_lymphoblastoid
chr13	112350000	GM12878_lymphoblastoid
chr13	112940000	GM12878_lymphoblastoid
chr13	113560000	GM12878_lymphoblastoid
chr13	114090000	GM12878_lymphoblastoid
chr13	114330000	GM12878_lymphoblastoid
chr13	114490000	GM12878_lymphoblastoid
chr12	330000	GM12878_lymphoblastoid
chr12	2400000	GM12878_lymphoblastoid
chr12	2700000	GM12878_lymphoblastoid
chr12	3150000	GM12878_lymphoblastoid
chr12	3410000	GM12878_lymphoblastoid
chr12	3690000	GM12878_lymphoblastoid
chr12	4640000	GM12878_lymphoblastoid
chr12	5230000	GM12878_lymphoblastoid
chr12	6170000	GM12878_lymphoblastoid
chr12	6960000	GM12878_lymphoblastoid
chr12	7810000	GM12878_lymphoblastoid
chr12	8560000	GM12878_lymphoblastoid
chr12	9900000	GM12878_lymphoblastoid
chr12	10730000	GM12878_lymphoblastoid
chr12	13370000	GM12878_lymphoblastoid
chr12	14330000	GM12878_lymphoblastoid
chr12	16320000	GM12878_lymphoblastoid
chr12	16530000	GM12878_lymphoblastoid
chr12	18080000	GM12878_lymphoblastoid
chr12	18460000	GM12878_lymphoblastoid
chr12	18690000	GM12878_lymphoblastoid
chr12	18980000	GM12878_lymphoblastoid
chr12	19380000	GM12878_lymphoblastoid
chr12	20790000	GM12878_lymphoblastoid
chr12	20920000	GM12878_lymphoblastoid
chr12	21360000	GM12878_lymphoblastoid
chr12	22230000	GM12878_lymphoblastoid
chr12	23010000	GM12878_lymphoblastoid
chr12	23260000	GM12878_lymphoblastoid
chr12	29190000	GM12878_lymphoblastoid
chr12	30110000	GM12878_lymphoblastoid
chr12	30980000	GM12878_lymphoblastoid
chr12	31550000	GM12878_lymphoblastoid
chr12	31960000	GM12878_lymphoblastoid
chr12	34260000	GM12878_lymphoblastoid
chr12	38060000	GM12878_lymphoblastoid
chr12	38220000	GM12878_lymphoblastoid
chr12	39510000	GM12878_lymphoblastoid
chr12	40150000	GM12878_lymphoblastoid
chr12	40390000	GM12878_lymphoblastoid
chr12	41670000	GM12878_lymphoblastoid
chr12	42060000	GM12878_lymphoblastoid
chr12	42410000	GM12878_lymphoblastoid
chr12	43670000	GM12878_lymphoblastoid
chr12	43840000	GM12878_lymphoblastoid
chr12	44500000	GM12878_lymphoblastoid
chr12	45150000	GM12878_lymphoblastoid
chr12	45350000	GM12878_lymphoblastoid
chr12	45930000	GM12878_lymphoblastoid
chr12	47060000	GM12878_lymphoblastoid
chr12	47430000	GM12878_lymphoblastoid
chr12	47820000	GM12878_lymphoblastoid
chr12	49660000	GM12878_lymphoblastoid
chr12	50010000	GM12878_lymphoblastoid
chr12	51060000	GM12878_lymphoblastoid
chr12	51430000	GM12878_lymphoblastoid
chr12	51750000	GM12878_lymphoblastoid
chr12	52270000	GM12878_lymphoblastoid
chr12	53450000	GM12878_lymphoblastoid
chr12	54890000	GM12878_lymphoblastoid
chr12	55110000	GM12878_lymphoblastoid
chr12	55480000	GM12878_lymphoblastoid
chr12	55560000	GM12878_lymphoblastoid
chr12	56710000	GM12878_lymphoblastoid
chr12	56860000	GM12878_lymphoblastoid
chr12	57870000	GM12878_lymphoblastoid
chr12	58700000	GM12878_lymphoblastoid
chr12	59600000	GM12878_lymphoblastoid
chr12	60230000	GM12878_lymphoblastoid
chr12	62340000	GM12878_lymphoblastoid
chr12	62500000	GM12878_lymphoblastoid
chr12	63490000	GM12878_lymphoblastoid
chr12	63810000	GM12878_lymphoblastoid
chr12	64680000	GM12878_lymphoblastoid
chr12	65500000	GM12878_lymphoblastoid
chr12	65970000	GM12878_lymphoblastoid
chr12	66220000	GM12878_lymphoblastoid
chr12	66820000	GM12878_lymphoblastoid
chr12	67410000	GM12878_lymphoblastoid
chr12	69040000	GM12878_lymphoblastoid
chr12	69750000	GM12878_lymphoblastoid
chr12	70270000	GM12878_lymphoblastoid
chr12	70960000	GM12878_lymphoblastoid
chr12	71100000	GM12878_lymphoblastoid
chr12	71340000	GM12878_lymphoblastoid
chr12	71490000	GM12878_lymphoblastoid
chr12	72410000	GM12878_lymphoblastoid
chr12	72870000	GM12878_lymphoblastoid
chr12	74270000	GM12878_lymphoblastoid
chr12	74810000	GM12878_lymphoblastoid
chr12	75010000	GM12878_lymphoblastoid
chr12	75910000	GM12878_lymphoblastoid
chr12	76430000	GM12878_lymphoblastoid
chr12	77190000	GM12878_lymphoblastoid
chr12	78090000	GM12878_lymphoblastoid
chr12	78320000	GM12878_lymphoblastoid
chr12	78550000	GM12878_lymphoblastoid
chr12	79770000	GM12878_lymphoblastoid
chr12	80580000	GM12878_lymphoblastoid
chr12	80860000	GM12878_lymphoblastoid
chr12	81530000	GM12878_lymphoblastoid
chr12	81820000	GM12878_lymphoblastoid
chr12	83080000	GM12878_lymphoblastoid
chr12	83390000	GM12878_lymphoblastoid
chr12	83550000	GM12878_lymphoblastoid
chr12	84110000	GM12878_lymphoblastoid
chr12	84930000	GM12878_lymphoblastoid
chr12	85240000	GM12878_lymphoblastoid
chr12	85480000	GM12878_lymphoblastoid
chr12	85860000	GM12878_lymphoblastoid
chr12	86480000	GM12878_lymphoblastoid
chr12	86650000	GM12878_lymphoblastoid
chr12	86870000	GM12878_lymphoblastoid
chr12	87300000	GM12878_lymphoblastoid
chr12	87650000	GM12878_lymphoblastoid
chr12	87980000	GM12878_lymphoblastoid
chr12	88140000	GM12878_lymphoblastoid
chr12	89930000	GM12878_lymphoblastoid
chr12	90100000	GM12878_lymphoblastoid
chr12	90760000	GM12878_lymphoblastoid
chr12	91370000	GM12878_lymphoblastoid
chr12	93960000	GM12878_lymphoblastoid
chr12	94160000	GM12878_lymphoblastoid
chr12	94710000	GM12878_lymphoblastoid
chr12	97510000	GM12878_lymphoblastoid
chr12	97800000	GM12878_lymphoblastoid
chr12	98390000	GM12878_lymphoblastoid
chr12	100180000	GM12878_lymphoblastoid
chr12	101220000	GM12878_lymphoblastoid
chr12	101550000	GM12878_lymphoblastoid
chr12	102460000	GM12878_lymphoblastoid
chr12	104160000	GM12878_lymphoblastoid
chr12	105820000	GM12878_lymphoblastoid
chr12	106750000	GM12878_lymphoblastoid
chr12	108030000	GM12878_lymphoblastoid
chr12	109700000	GM12878_lymphoblastoid
chr12	109870000	GM12878_lymphoblastoid
chr12	111330000	GM12878_lymphoblastoid
chr12	114790000	GM12878_lymphoblastoid
chr12	115050000	GM12878_lymphoblastoid
chr12	116670000	GM12878_lymphoblastoid
chr12	116710000	GM12878_lymphoblastoid
chr12	118620000	GM12878_lymphoblastoid
chr12	119860000	GM12878_lymphoblastoid
chr12	120000000	GM12878_lymphoblastoid
chr12	121170000	GM12878_lymphoblastoid
chr12	121900000	GM12878_lymphoblastoid
chr12	122710000	GM12878_lymphoblastoid
chr12	123720000	GM12878_lymphoblastoid
chr12	127350000	GM12878_lymphoblastoid
chr12	127750000	GM12878_lymphoblastoid
chr12	128690000	GM12878_lymphoblastoid
chr12	129860000	GM12878_lymphoblastoid
chr12	130290000	GM12878_lymphoblastoid
chr12	130420000	GM12878_lymphoblastoid
chr12	130820000	GM12878_lymphoblastoid
chr12	131780000	GM12878_lymphoblastoid
chr12	132320000	GM12878_lymphoblastoid
chr11	800000	GM12878_lymphoblastoid
chr11	1470000	GM12878_lymphoblastoid
chr11	2030000	GM12878_lymphoblastoid
chr11	2180000	GM12878_lymphoblastoid
chr11	2200000	GM12878_lymphoblastoid
chr11	3450000	GM12878_lymphoblastoid
chr11	4180000	GM12878_lymphoblastoid
chr11	4520000	GM12878_lymphoblastoid
chr11	5040000	GM12878_lymphoblastoid
chr11	5120000	GM12878_lymphoblastoid
chr11	5420000	GM12878_lymphoblastoid
chr11	5980000	GM12878_lymphoblastoid
chr11	7070000	GM12878_lymphoblastoid
chr11	7850000	GM12878_lymphoblastoid
chr11	8190000	GM12878_lymphoblastoid
chr11	12060000	GM12878_lymphoblastoid
chr11	12920000	GM12878_lymphoblastoid
chr11	15390000	GM12878_lymphoblastoid
chr11	15840000	GM12878_lymphoblastoid
chr11	16810000	GM12878_lymphoblastoid
chr11	18550000	GM12878_lymphoblastoid
chr11	19930000	GM12878_lymphoblastoid
chr11	22900000	GM12878_lymphoblastoid
chr11	23040000	GM12878_lymphoblastoid
chr11	23370000	GM12878_lymphoblastoid
chr11	25900000	GM12878_lymphoblastoid
chr11	28550000	GM12878_lymphoblastoid
chr11	28750000	GM12878_lymphoblastoid
chr11	29540000	GM12878_lymphoblastoid
chr11	30060000	GM12878_lymphoblastoid
chr11	31110000	GM12878_lymphoblastoid
chr11	31820000	GM12878_lymphoblastoid
chr11	32240000	GM12878_lymphoblastoid
chr11	33370000	GM12878_lymphoblastoid
chr11	34600000	GM12878_lymphoblastoid
chr11	35620000	GM12878_lymphoblastoid
chr11	36580000	GM12878_lymphoblastoid
chr11	37090000	GM12878_lymphoblastoid
chr11	37330000	GM12878_lymphoblastoid
chr11	37960000	GM12878_lymphoblastoid
chr11	38850000	GM12878_lymphoblastoid
chr11	39720000	GM12878_lymphoblastoid
chr11	40970000	GM12878_lymphoblastoid
chr11	41240000	GM12878_lymphoblastoid
chr11	41480000	GM12878_lymphoblastoid
chr11	42060000	GM12878_lymphoblastoid
chr11	42400000	GM12878_lymphoblastoid
chr11	42540000	GM12878_lymphoblastoid
chr11	43040000	GM12878_lymphoblastoid
chr11	43600000	GM12878_lymphoblastoid
chr11	44120000	GM12878_lymphoblastoid
chr11	44290000	GM12878_lymphoblastoid
chr11	44940000	GM12878_lymphoblastoid
chr11	45130000	GM12878_lymphoblastoid
chr11	46370000	GM12878_lymphoblastoid
chr11	46660000	GM12878_lymphoblastoid
chr11	48390000	GM12878_lymphoblastoid
chr11	48830000	GM12878_lymphoblastoid
chr11	49390000	GM12878_lymphoblastoid
chr11	49550000	GM12878_lymphoblastoid
chr11	49820000	GM12878_lymphoblastoid
chr11	50040000	GM12878_lymphoblastoid
chr11	50070000	GM12878_lymphoblastoid
chr11	50410000	GM12878_lymphoblastoid
chr11	50530000	GM12878_lymphoblastoid
chr11	51340000	GM12878_lymphoblastoid
chr11	55050000	GM12878_lymphoblastoid
chr11	55290000	GM12878_lymphoblastoid
chr11	55450000	GM12878_lymphoblastoid
chr11	55510000	GM12878_lymphoblastoid
chr11	55640000	GM12878_lymphoblastoid
chr11	56590000	GM12878_lymphoblastoid
chr11	57020000	GM12878_lymphoblastoid
chr11	58920000	GM12878_lymphoblastoid
chr11	59230000	GM12878_lymphoblastoid
chr11	60020000	GM12878_lymphoblastoid
chr11	60960000	GM12878_lymphoblastoid
chr11	63240000	GM12878_lymphoblastoid
chr11	63530000	GM12878_lymphoblastoid
chr11	63950000	GM12878_lymphoblastoid
chr11	64690000	GM12878_lymphoblastoid
chr11	65130000	GM12878_lymphoblastoid
chr11	65620000	GM12878_lymphoblastoid
chr11	69720000	GM12878_lymphoblastoid
chr11	70620000	GM12878_lymphoblastoid
chr11	71300000	GM12878_lymphoblastoid
chr11	73880000	GM12878_lymphoblastoid
chr11	74970000	GM12878_lymphoblastoid
chr11	75610000	GM12878_lymphoblastoid
chr11	77350000	GM12878_lymphoblastoid
chr11	77710000	GM12878_lymphoblastoid
chr11	79370000	GM12878_lymphoblastoid
chr11	79910000	GM12878_lymphoblastoid
chr11	81230000	GM12878_lymphoblastoid
chr11	81990000	GM12878_lymphoblastoid
chr11	82200000	GM12878_lymphoblastoid
chr11	83610000	GM12878_lymphoblastoid
chr11	84110000	GM12878_lymphoblastoid
chr11	84490000	GM12878_lymphoblastoid
chr11	84930000	GM12878_lymphoblastoid
chr11	85290000	GM12878_lymphoblastoid
chr11	86650000	GM12878_lymphoblastoid
chr11	87000000	GM12878_lymphoblastoid
chr11	87440000	GM12878_lymphoblastoid
chr11	88370000	GM12878_lymphoblastoid
chr11	88810000	GM12878_lymphoblastoid
chr11	89050000	GM12878_lymphoblastoid
chr11	89760000	GM12878_lymphoblastoid
chr11	90210000	GM12878_lymphoblastoid
chr11	90370000	GM12878_lymphoblastoid
chr11	90740000	GM12878_lymphoblastoid
chr11	90990000	GM12878_lymphoblastoid
chr11	93610000	GM12878_lymphoblastoid
chr11	94050000	GM12878_lymphoblastoid
chr11	94890000	GM12878_lymphoblastoid
chr11	98900000	GM12878_lymphoblastoid
chr11	99570000	GM12878_lymphoblastoid
chr11	99710000	GM12878_lymphoblastoid
chr11	100110000	GM12878_lymphoblastoid
chr11	100460000	GM12878_lymphoblastoid
chr11	100910000	GM12878_lymphoblastoid
chr11	101290000	GM12878_lymphoblastoid
chr11	101790000	GM12878_lymphoblastoid
chr11	101880000	GM12878_lymphoblastoid
chr11	103190000	GM12878_lymphoblastoid
chr11	104390000	GM12878_lymphoblastoid
chr11	105300000	GM12878_lymphoblastoid
chr11	105740000	GM12878_lymphoblastoid
chr11	106550000	GM12878_lymphoblastoid
chr11	106990000	GM12878_lymphoblastoid
chr11	109610000	GM12878_lymphoblastoid
chr11	113410000	GM12878_lymphoblastoid
chr11	113850000	GM12878_lymphoblastoid
chr11	114410000	GM12878_lymphoblastoid
chr11	114500000	GM12878_lymphoblastoid
chr11	116230000	GM12878_lymphoblastoid
chr11	117280000	GM12878_lymphoblastoid
chr11	119980000	GM12878_lymphoblastoid
chr11	121070000	GM12878_lymphoblastoid
chr11	122370000	GM12878_lymphoblastoid
chr11	123770000	GM12878_lymphoblastoid
chr11	125790000	GM12878_lymphoblastoid
chr11	127280000	GM12878_lymphoblastoid
chr11	129230000	GM12878_lymphoblastoid
chr11	129790000	GM12878_lymphoblastoid
chr11	130730000	GM12878_lymphoblastoid
chr11	130900000	GM12878_lymphoblastoid
chr11	130930000	GM12878_lymphoblastoid
chr11	131100000	GM12878_lymphoblastoid
chr11	131400000	GM12878_lymphoblastoid
chr11	131610000	GM12878_lymphoblastoid
chr11	132030000	GM12878_lymphoblastoid
chr11	132800000	GM12878_lymphoblastoid
chr10	120000	GM12878_lymphoblastoid
chr10	1280000	GM12878_lymphoblastoid
chr10	1400000	GM12878_lymphoblastoid
chr10	1460000	GM12878_lymphoblastoid
chr10	2880000	GM12878_lymphoblastoid
chr10	2960000	GM12878_lymphoblastoid
chr10	3290000	GM12878_lymphoblastoid
chr10	3820000	GM12878_lymphoblastoid
chr10	6130000	GM12878_lymphoblastoid
chr10	7450000	GM12878_lymphoblastoid
chr10	8840000	GM12878_lymphoblastoid
chr10	9810000	GM12878_lymphoblastoid
chr10	11820000	GM12878_lymphoblastoid
chr10	15470000	GM12878_lymphoblastoid
chr10	18390000	GM12878_lymphoblastoid
chr10	18500000	GM12878_lymphoblastoid
chr10	18840000	GM12878_lymphoblastoid
chr10	19630000	GM12878_lymphoblastoid
chr10	21170000	GM12878_lymphoblastoid
chr10	21360000	GM12878_lymphoblastoid
chr10	21820000	GM12878_lymphoblastoid
chr10	23360000	GM12878_lymphoblastoid
chr10	23570000	GM12878_lymphoblastoid
chr10	23960000	GM12878_lymphoblastoid
chr10	25780000	GM12878_lymphoblastoid
chr10	26550000	GM12878_lymphoblastoid
chr10	27720000	GM12878_lymphoblastoid
chr10	28030000	GM12878_lymphoblastoid
chr10	28700000	GM12878_lymphoblastoid
chr10	33070000	GM12878_lymphoblastoid
chr10	34520000	GM12878_lymphoblastoid
chr10	34950000	GM12878_lymphoblastoid
chr10	38890000	GM12878_lymphoblastoid
chr10	42540000	GM12878_lymphoblastoid
chr10	43700000	GM12878_lymphoblastoid
chr10	44190000	GM12878_lymphoblastoid
chr10	45020000	GM12878_lymphoblastoid
chr10	46590000	GM12878_lymphoblastoid
chr10	47430000	GM12878_lymphoblastoid
chr10	47970000	GM12878_lymphoblastoid
chr10	48410000	GM12878_lymphoblastoid
chr10	48690000	GM12878_lymphoblastoid
chr10	48710000	GM12878_lymphoblastoid
chr10	48750000	GM12878_lymphoblastoid
chr10	50180000	GM12878_lymphoblastoid
chr10	50600000	GM12878_lymphoblastoid
chr10	51380000	GM12878_lymphoblastoid
chr10	51900000	GM12878_lymphoblastoid
chr10	52510000	GM12878_lymphoblastoid
chr10	52740000	GM12878_lymphoblastoid
chr10	53130000	GM12878_lymphoblastoid
chr10	54570000	GM12878_lymphoblastoid
chr10	55010000	GM12878_lymphoblastoid
chr10	55340000	GM12878_lymphoblastoid
chr10	56730000	GM12878_lymphoblastoid
chr10	56850000	GM12878_lymphoblastoid
chr10	57050000	GM12878_lymphoblastoid
chr10	57290000	GM12878_lymphoblastoid
chr10	57510000	GM12878_lymphoblastoid
chr10	57770000	GM12878_lymphoblastoid
chr10	58240000	GM12878_lymphoblastoid
chr10	59040000	GM12878_lymphoblastoid
chr10	59450000	GM12878_lymphoblastoid
chr10	60290000	GM12878_lymphoblastoid
chr10	62000000	GM12878_lymphoblastoid
chr10	62420000	GM12878_lymphoblastoid
chr10	62570000	GM12878_lymphoblastoid
chr10	62740000	GM12878_lymphoblastoid
chr10	62910000	GM12878_lymphoblastoid
chr10	65800000	GM12878_lymphoblastoid
chr10	67950000	GM12878_lymphoblastoid
chr10	68710000	GM12878_lymphoblastoid
chr10	69930000	GM12878_lymphoblastoid
chr10	70720000	GM12878_lymphoblastoid
chr10	72130000	GM12878_lymphoblastoid
chr10	75480000	GM12878_lymphoblastoid
chr10	76500000	GM12878_lymphoblastoid
chr10	76590000	GM12878_lymphoblastoid
chr10	77160000	GM12878_lymphoblastoid
chr10	80950000	GM12878_lymphoblastoid
chr10	81260000	GM12878_lymphoblastoid
chr10	81410000	GM12878_lymphoblastoid
chr10	81820000	GM12878_lymphoblastoid
chr10	82040000	GM12878_lymphoblastoid
chr10	84270000	GM12878_lymphoblastoid
chr10	84890000	GM12878_lymphoblastoid
chr10	85630000	GM12878_lymphoblastoid
chr10	86620000	GM12878_lymphoblastoid
chr10	87560000	GM12878_lymphoblastoid
chr10	88670000	GM12878_lymphoblastoid
chr10	90310000	GM12878_lymphoblastoid
chr10	94830000	GM12878_lymphoblastoid
chr10	95120000	GM12878_lymphoblastoid
chr10	96310000	GM12878_lymphoblastoid
chr10	99810000	GM12878_lymphoblastoid
chr10	100510000	GM12878_lymphoblastoid
chr10	101200000	GM12878_lymphoblastoid
chr10	101490000	GM12878_lymphoblastoid
chr10	103590000	GM12878_lymphoblastoid
chr10	104150000	GM12878_lymphoblastoid
chr10	106330000	GM12878_lymphoblastoid
chr10	106530000	GM12878_lymphoblastoid
chr10	108140000	GM12878_lymphoblastoid
chr10	109580000	GM12878_lymphoblastoid
chr10	109970000	GM12878_lymphoblastoid
chr10	110540000	GM12878_lymphoblastoid
chr10	110880000	GM12878_lymphoblastoid
chr10	111260000	GM12878_lymphoblastoid
chr10	111540000	GM12878_lymphoblastoid
chr10	112260000	GM12878_lymphoblastoid
chr10	113460000	GM12878_lymphoblastoid
chr10	114080000	GM12878_lymphoblastoid
chr10	116050000	GM12878_lymphoblastoid
chr10	116890000	GM12878_lymphoblastoid
chr10	117370000	GM12878_lymphoblastoid
chr10	118160000	GM12878_lymphoblastoid
chr10	119640000	GM12878_lymphoblastoid
chr10	120000000	GM12878_lymphoblastoid
chr10	120230000	GM12878_lymphoblastoid
chr10	120970000	GM12878_lymphoblastoid
chr10	121630000	GM12878_lymphoblastoid
chr10	122830000	GM12878_lymphoblastoid
chr10	123880000	GM12878_lymphoblastoid
chr10	124330000	GM12878_lymphoblastoid
chr10	124640000	GM12878_lymphoblastoid
chr10	126210000	GM12878_lymphoblastoid
chr10	127850000	GM12878_lymphoblastoid
chr10	128200000	GM12878_lymphoblastoid
chr10	129320000	GM12878_lymphoblastoid
chr10	130260000	GM12878_lymphoblastoid
chr10	130820000	GM12878_lymphoblastoid
chr10	133620000	GM12878_lymphoblastoid
chr10	133860000	GM12878_lymphoblastoid
chr9	170000	GM12878_lymphoblastoid
chr9	590000	GM12878_lymphoblastoid
chr9	5790000	GM12878_lymphoblastoid
chr9	8380000	GM12878_lymphoblastoid
chr9	9010000	GM12878_lymphoblastoid
chr9	9380000	GM12878_lymphoblastoid
chr9	9920000	GM12878_lymphoblastoid
chr9	10330000	GM12878_lymphoblastoid
chr9	12510000	GM12878_lymphoblastoid
chr9	13150000	GM12878_lymphoblastoid
chr9	14450000	GM12878_lymphoblastoid
chr9	14850000	GM12878_lymphoblastoid
chr9	15850000	GM12878_lymphoblastoid
chr9	16830000	GM12878_lymphoblastoid
chr9	17490000	GM12878_lymphoblastoid
chr9	18230000	GM12878_lymphoblastoid
chr9	18480000	GM12878_lymphoblastoid
chr9	20620000	GM12878_lymphoblastoid
chr9	22590000	GM12878_lymphoblastoid
chr9	22790000	GM12878_lymphoblastoid
chr9	23110000	GM12878_lymphoblastoid
chr9	23320000	GM12878_lymphoblastoid
chr9	23500000	GM12878_lymphoblastoid
chr9	24250000	GM12878_lymphoblastoid
chr9	27710000	GM12878_lymphoblastoid
chr9	28080000	GM12878_lymphoblastoid
chr9	28150000	GM12878_lymphoblastoid
chr9	28660000	GM12878_lymphoblastoid
chr9	28950000	GM12878_lymphoblastoid
chr9	29680000	GM12878_lymphoblastoid
chr9	30380000	GM12878_lymphoblastoid
chr9	30620000	GM12878_lymphoblastoid
chr9	30890000	GM12878_lymphoblastoid
chr9	31120000	GM12878_lymphoblastoid
chr9	31770000	GM12878_lymphoblastoid
chr9	33080000	GM12878_lymphoblastoid
chr9	35900000	GM12878_lymphoblastoid
chr9	36400000	GM12878_lymphoblastoid
chr9	36580000	GM12878_lymphoblastoid
chr9	36850000	GM12878_lymphoblastoid
chr9	37470000	GM12878_lymphoblastoid
chr9	38370000	GM12878_lymphoblastoid
chr9	38620000	GM12878_lymphoblastoid
chr9	40420000	GM12878_lymphoblastoid
chr9	42150000	GM12878_lymphoblastoid
chr9	43190000	GM12878_lymphoblastoid
chr9	43940000	GM12878_lymphoblastoid
chr9	46690000	GM12878_lymphoblastoid
chr9	66130000	GM12878_lymphoblastoid
chr9	66720000	GM12878_lymphoblastoid
chr9	68340000	GM12878_lymphoblastoid
chr9	71190000	GM12878_lymphoblastoid
chr9	72000000	GM12878_lymphoblastoid
chr9	72030000	GM12878_lymphoblastoid
chr9	72260000	GM12878_lymphoblastoid
chr9	72560000	GM12878_lymphoblastoid
chr9	73260000	GM12878_lymphoblastoid
chr9	73680000	GM12878_lymphoblastoid
chr9	74150000	GM12878_lymphoblastoid
chr9	74220000	GM12878_lymphoblastoid
chr9	74650000	GM12878_lymphoblastoid
chr9	75450000	GM12878_lymphoblastoid
chr9	76290000	GM12878_lymphoblastoid
chr9	76590000	GM12878_lymphoblastoid
chr9	77020000	GM12878_lymphoblastoid
chr9	77270000	GM12878_lymphoblastoid
chr9	77700000	GM12878_lymphoblastoid
chr9	77880000	GM12878_lymphoblastoid
chr9	78500000	GM12878_lymphoblastoid
chr9	79370000	GM12878_lymphoblastoid
chr9	79630000	GM12878_lymphoblastoid
chr9	81150000	GM12878_lymphoblastoid
chr9	85140000	GM12878_lymphoblastoid
chr9	85470000	GM12878_lymphoblastoid
chr9	85920000	GM12878_lymphoblastoid
chr9	86160000	GM12878_lymphoblastoid
chr9	87570000	GM12878_lymphoblastoid
chr9	89010000	GM12878_lymphoblastoid
chr9	90290000	GM12878_lymphoblastoid
chr9	90530000	GM12878_lymphoblastoid
chr9	90550000	GM12878_lymphoblastoid
chr9	91630000	GM12878_lymphoblastoid
chr9	92220000	GM12878_lymphoblastoid
chr9	92990000	GM12878_lymphoblastoid
chr9	93660000	GM12878_lymphoblastoid
chr9	94500000	GM12878_lymphoblastoid
chr9	95430000	GM12878_lymphoblastoid
chr9	97950000	GM12878_lymphoblastoid
chr9	100170000	GM12878_lymphoblastoid
chr9	101070000	GM12878_lymphoblastoid
chr9	104090000	GM12878_lymphoblastoid
chr9	104740000	GM12878_lymphoblastoid
chr9	105800000	GM12878_lymphoblastoid
chr9	106410000	GM12878_lymphoblastoid
chr9	106700000	GM12878_lymphoblastoid
chr9	110190000	GM12878_lymphoblastoid
chr9	112340000	GM12878_lymphoblastoid
chr9	112810000	GM12878_lymphoblastoid
chr9	115870000	GM12878_lymphoblastoid
chr9	116840000	GM12878_lymphoblastoid
chr9	118310000	GM12878_lymphoblastoid
chr9	119810000	GM12878_lymphoblastoid
chr9	120220000	GM12878_lymphoblastoid
chr9	120920000	GM12878_lymphoblastoid
chr9	121520000	GM12878_lymphoblastoid
chr9	122150000	GM12878_lymphoblastoid
chr9	124180000	GM12878_lymphoblastoid
chr9	125220000	GM12878_lymphoblastoid
chr9	125830000	GM12878_lymphoblastoid
chr9	127950000	GM12878_lymphoblastoid
chr9	131880000	GM12878_lymphoblastoid
chr9	134380000	GM12878_lymphoblastoid
chr9	137550000	GM12878_lymphoblastoid
chr9	138310000	GM12878_lymphoblastoid
chr9	139170000	GM12878_lymphoblastoid
chr9	140170000	GM12878_lymphoblastoid
chr9	140300000	GM12878_lymphoblastoid
chr8	960000	GM12878_lymphoblastoid
chr8	1640000	GM12878_lymphoblastoid
chr8	1790000	GM12878_lymphoblastoid
chr8	2130000	GM12878_lymphoblastoid
chr8	3120000	GM12878_lymphoblastoid
chr8	3450000	GM12878_lymphoblastoid
chr8	4580000	GM12878_lymphoblastoid
chr8	5630000	GM12878_lymphoblastoid
chr8	6880000	GM12878_lymphoblastoid
chr8	7890000	GM12878_lymphoblastoid
chr8	8610000	GM12878_lymphoblastoid
chr8	12300000	GM12878_lymphoblastoid
chr8	12520000	GM12878_lymphoblastoid
chr8	12900000	GM12878_lymphoblastoid
chr8	14770000	GM12878_lymphoblastoid
chr8	15520000	GM12878_lymphoblastoid
chr8	16200000	GM12878_lymphoblastoid
chr8	16530000	GM12878_lymphoblastoid
chr8	16870000	GM12878_lymphoblastoid
chr8	17570000	GM12878_lymphoblastoid
chr8	19190000	GM12878_lymphoblastoid
chr8	20250000	GM12878_lymphoblastoid
chr8	20890000	GM12878_lymphoblastoid
chr8	21120000	GM12878_lymphoblastoid
chr8	24340000	GM12878_lymphoblastoid
chr8	24700000	GM12878_lymphoblastoid
chr8	24930000	GM12878_lymphoblastoid
chr8	25970000	GM12878_lymphoblastoid
chr8	31410000	GM12878_lymphoblastoid
chr8	32590000	GM12878_lymphoblastoid
chr8	33000000	GM12878_lymphoblastoid
chr8	34090000	GM12878_lymphoblastoid
chr8	34570000	GM12878_lymphoblastoid
chr8	34870000	GM12878_lymphoblastoid
chr8	35390000	GM12878_lymphoblastoid
chr8	36110000	GM12878_lymphoblastoid
chr8	36250000	GM12878_lymphoblastoid
chr8	36750000	GM12878_lymphoblastoid
chr8	39220000	GM12878_lymphoblastoid
chr8	41390000	GM12878_lymphoblastoid
chr8	49240000	GM12878_lymphoblastoid
chr8	50630000	GM12878_lymphoblastoid
chr8	51250000	GM12878_lymphoblastoid
chr8	51500000	GM12878_lymphoblastoid
chr8	52450000	GM12878_lymphoblastoid
chr8	52740000	GM12878_lymphoblastoid
chr8	53010000	GM12878_lymphoblastoid
chr8	53320000	GM12878_lymphoblastoid
chr8	53420000	GM12878_lymphoblastoid
chr8	53880000	GM12878_lymphoblastoid
chr8	54930000	GM12878_lymphoblastoid
chr8	55460000	GM12878_lymphoblastoid
chr8	55690000	GM12878_lymphoblastoid
chr8	56230000	GM12878_lymphoblastoid
chr8	57350000	GM12878_lymphoblastoid
chr8	58050000	GM12878_lymphoblastoid
chr8	58300000	GM12878_lymphoblastoid
chr8	59630000	GM12878_lymphoblastoid
chr8	61110000	GM12878_lymphoblastoid
chr8	62500000	GM12878_lymphoblastoid
chr8	64020000	GM12878_lymphoblastoid
chr8	64240000	GM12878_lymphoblastoid
chr8	64510000	GM12878_lymphoblastoid
chr8	65310000	GM12878_lymphoblastoid
chr8	65610000	GM12878_lymphoblastoid
chr8	67830000	GM12878_lymphoblastoid
chr8	68400000	GM12878_lymphoblastoid
chr8	68650000	GM12878_lymphoblastoid
chr8	69450000	GM12878_lymphoblastoid
chr8	71750000	GM12878_lymphoblastoid
chr8	72700000	GM12878_lymphoblastoid
chr8	73060000	GM12878_lymphoblastoid
chr8	73200000	GM12878_lymphoblastoid
chr8	74660000	GM12878_lymphoblastoid
chr8	75870000	GM12878_lymphoblastoid
chr8	77240000	GM12878_lymphoblastoid
chr8	78370000	GM12878_lymphoblastoid
chr8	78510000	GM12878_lymphoblastoid
chr8	79180000	GM12878_lymphoblastoid
chr8	80940000	GM12878_lymphoblastoid
chr8	83430000	GM12878_lymphoblastoid
chr8	85530000	GM12878_lymphoblastoid
chr8	86370000	GM12878_lymphoblastoid
chr8	86970000	GM12878_lymphoblastoid
chr8	87520000	GM12878_lymphoblastoid
chr8	87630000	GM12878_lymphoblastoid
chr8	88590000	GM12878_lymphoblastoid
chr8	88820000	GM12878_lymphoblastoid
chr8	89680000	GM12878_lymphoblastoid
chr8	89900000	GM12878_lymphoblastoid
chr8	90630000	GM12878_lymphoblastoid
chr8	92410000	GM12878_lymphoblastoid
chr8	92570000	GM12878_lymphoblastoid
chr8	93050000	GM12878_lymphoblastoid
chr8	94390000	GM12878_lymphoblastoid
chr8	96880000	GM12878_lymphoblastoid
chr8	97180000	GM12878_lymphoblastoid
chr8	99180000	GM12878_lymphoblastoid
chr8	99570000	GM12878_lymphoblastoid
chr8	99710000	GM12878_lymphoblastoid
chr8	100380000	GM12878_lymphoblastoid
chr8	102640000	GM12878_lymphoblastoid
chr8	103250000	GM12878_lymphoblastoid
chr8	104640000	GM12878_lymphoblastoid
chr8	105150000	GM12878_lymphoblastoid
chr8	106960000	GM12878_lymphoblastoid
chr8	108120000	GM12878_lymphoblastoid
chr8	108310000	GM12878_lymphoblastoid
chr8	108550000	GM12878_lymphoblastoid
chr8	108910000	GM12878_lymphoblastoid
chr8	109720000	GM12878_lymphoblastoid
chr8	111350000	GM12878_lymphoblastoid
chr8	112120000	GM12878_lymphoblastoid
chr8	112370000	GM12878_lymphoblastoid
chr8	112820000	GM12878_lymphoblastoid
chr8	113330000	GM12878_lymphoblastoid
chr8	113660000	GM12878_lymphoblastoid
chr8	113770000	GM12878_lymphoblastoid
chr8	114190000	GM12878_lymphoblastoid
chr8	115060000	GM12878_lymphoblastoid
chr8	115790000	GM12878_lymphoblastoid
chr8	116820000	GM12878_lymphoblastoid
chr8	117200000	GM12878_lymphoblastoid
chr8	117510000	GM12878_lymphoblastoid
chr8	121620000	GM12878_lymphoblastoid
chr8	121970000	GM12878_lymphoblastoid
chr8	127270000	GM12878_lymphoblastoid
chr8	129890000	GM12878_lymphoblastoid
chr8	130030000	GM12878_lymphoblastoid
chr8	131760000	GM12878_lymphoblastoid
chr8	133490000	GM12878_lymphoblastoid
chr8	133690000	GM12878_lymphoblastoid
chr8	134210000	GM12878_lymphoblastoid
chr8	134460000	GM12878_lymphoblastoid
chr8	137780000	GM12878_lymphoblastoid
chr8	138560000	GM12878_lymphoblastoid
chr8	138850000	GM12878_lymphoblastoid
chr8	139460000	GM12878_lymphoblastoid
chr8	139960000	GM12878_lymphoblastoid
chr8	140000000	GM12878_lymphoblastoid
chr8	140640000	GM12878_lymphoblastoid
chr8	142470000	GM12878_lymphoblastoid
chr8	143340000	GM12878_lymphoblastoid
chr8	143560000	GM12878_lymphoblastoid
chr8	143850000	GM12878_lymphoblastoid
chr8	145160000	GM12878_lymphoblastoid
chr8	145290000	GM12878_lymphoblastoid
chr7	230000	GM12878_lymphoblastoid
chr7	6530000	GM12878_lymphoblastoid
chr7	6790000	GM12878_lymphoblastoid
chr7	7130000	GM12878_lymphoblastoid
chr7	7680000	GM12878_lymphoblastoid
chr7	8010000	GM12878_lymphoblastoid
chr7	8770000	GM12878_lymphoblastoid
chr7	8890000	GM12878_lymphoblastoid
chr7	9250000	GM12878_lymphoblastoid
chr7	10460000	GM12878_lymphoblastoid
chr7	11470000	GM12878_lymphoblastoid
chr7	11870000	GM12878_lymphoblastoid
chr7	13270000	GM12878_lymphoblastoid
chr7	13530000	GM12878_lymphoblastoid
chr7	14320000	GM12878_lymphoblastoid
chr7	14510000	GM12878_lymphoblastoid
chr7	15100000	GM12878_lymphoblastoid
chr7	15780000	GM12878_lymphoblastoid
chr7	16260000	GM12878_lymphoblastoid
chr7	16840000	GM12878_lymphoblastoid
chr7	19080000	GM12878_lymphoblastoid
chr7	19260000	GM12878_lymphoblastoid
chr7	19520000	GM12878_lymphoblastoid
chr7	20710000	GM12878_lymphoblastoid
chr7	22590000	GM12878_lymphoblastoid
chr7	24440000	GM12878_lymphoblastoid
chr7	25440000	GM12878_lymphoblastoid
chr7	25610000	GM12878_lymphoblastoid
chr7	25930000	GM12878_lymphoblastoid
chr7	29770000	GM12878_lymphoblastoid
chr7	29970000	GM12878_lymphoblastoid
chr7	30480000	GM12878_lymphoblastoid
chr7	31380000	GM12878_lymphoblastoid
chr7	31660000	GM12878_lymphoblastoid
chr7	32390000	GM12878_lymphoblastoid
chr7	32720000	GM12878_lymphoblastoid
chr7	34140000	GM12878_lymphoblastoid
chr7	34360000	GM12878_lymphoblastoid
chr7	34860000	GM12878_lymphoblastoid
chr7	35230000	GM12878_lymphoblastoid
chr7	36020000	GM12878_lymphoblastoid
chr7	37560000	GM12878_lymphoblastoid
chr7	38270000	GM12878_lymphoblastoid
chr7	38700000	GM12878_lymphoblastoid
chr7	40250000	GM12878_lymphoblastoid
chr7	40370000	GM12878_lymphoblastoid
chr7	40810000	GM12878_lymphoblastoid
chr7	44020000	GM12878_lymphoblastoid
chr7	46460000	GM12878_lymphoblastoid
chr7	48460000	GM12878_lymphoblastoid
chr7	48980000	GM12878_lymphoblastoid
chr7	49500000	GM12878_lymphoblastoid
chr7	49900000	GM12878_lymphoblastoid
chr7	50020000	GM12878_lymphoblastoid
chr7	51670000	GM12878_lymphoblastoid
chr7	52040000	GM12878_lymphoblastoid
chr7	52840000	GM12878_lymphoblastoid
chr7	54730000	GM12878_lymphoblastoid
chr7	54850000	GM12878_lymphoblastoid
chr7	55500000	GM12878_lymphoblastoid
chr7	56440000	GM12878_lymphoblastoid
chr7	57090000	GM12878_lymphoblastoid
chr7	57480000	GM12878_lymphoblastoid
chr7	57670000	GM12878_lymphoblastoid
chr7	58050000	GM12878_lymphoblastoid
chr7	62000000	GM12878_lymphoblastoid
chr7	63820000	GM12878_lymphoblastoid
chr7	65670000	GM12878_lymphoblastoid
chr7	65960000	GM12878_lymphoblastoid
chr7	66840000	GM12878_lymphoblastoid
chr7	69510000	GM12878_lymphoblastoid
chr7	69630000	GM12878_lymphoblastoid
chr7	70310000	GM12878_lymphoblastoid
chr7	73160000	GM12878_lymphoblastoid
chr7	73590000	GM12878_lymphoblastoid
chr7	74410000	GM12878_lymphoblastoid
chr7	75660000	GM12878_lymphoblastoid
chr7	75950000	GM12878_lymphoblastoid
chr7	76750000	GM12878_lymphoblastoid
chr7	77950000	GM12878_lymphoblastoid
chr7	78130000	GM12878_lymphoblastoid
chr7	78600000	GM12878_lymphoblastoid
chr7	78880000	GM12878_lymphoblastoid
chr7	79670000	GM12878_lymphoblastoid
chr7	80050000	GM12878_lymphoblastoid
chr7	81670000	GM12878_lymphoblastoid
chr7	81860000	GM12878_lymphoblastoid
chr7	83000000	GM12878_lymphoblastoid
chr7	83290000	GM12878_lymphoblastoid
chr7	84660000	GM12878_lymphoblastoid
chr7	85210000	GM12878_lymphoblastoid
chr7	85490000	GM12878_lymphoblastoid
chr7	86090000	GM12878_lymphoblastoid
chr7	88170000	GM12878_lymphoblastoid
chr7	89290000	GM12878_lymphoblastoid
chr7	90670000	GM12878_lymphoblastoid
chr7	90690000	GM12878_lymphoblastoid
chr7	91280000	GM12878_lymphoblastoid
chr7	92080000	GM12878_lymphoblastoid
chr7	92470000	GM12878_lymphoblastoid
chr7	93240000	GM12878_lymphoblastoid
chr7	94040000	GM12878_lymphoblastoid
chr7	95530000	GM12878_lymphoblastoid
chr7	96080000	GM12878_lymphoblastoid
chr7	96610000	GM12878_lymphoblastoid
chr7	97650000	GM12878_lymphoblastoid
chr7	98630000	GM12878_lymphoblastoid
chr7	99050000	GM12878_lymphoblastoid
chr7	99730000	GM12878_lymphoblastoid
chr7	99940000	GM12878_lymphoblastoid
chr7	100030000	GM12878_lymphoblastoid
chr7	100720000	GM12878_lymphoblastoid
chr7	101180000	GM12878_lymphoblastoid
chr7	101880000	GM12878_lymphoblastoid
chr7	102040000	GM12878_lymphoblastoid
chr7	102400000	GM12878_lymphoblastoid
chr7	102920000	GM12878_lymphoblastoid
chr7	103210000	GM12878_lymphoblastoid
chr7	104750000	GM12878_lymphoblastoid
chr7	105030000	GM12878_lymphoblastoid
chr7	106410000	GM12878_lymphoblastoid
chr7	107100000	GM12878_lymphoblastoid
chr7	108840000	GM12878_lymphoblastoid
chr7	109100000	GM12878_lymphoblastoid
chr7	109870000	GM12878_lymphoblastoid
chr7	110090000	GM12878_lymphoblastoid
chr7	113880000	GM12878_lymphoblastoid
chr7	116450000	GM12878_lymphoblastoid
chr7	116850000	GM12878_lymphoblastoid
chr7	117370000	GM12878_lymphoblastoid
chr7	118500000	GM12878_lymphoblastoid
chr7	118870000	GM12878_lymphoblastoid
chr7	121380000	GM12878_lymphoblastoid
chr7	121690000	GM12878_lymphoblastoid
chr7	122700000	GM12878_lymphoblastoid
chr7	123010000	GM12878_lymphoblastoid
chr7	123770000	GM12878_lymphoblastoid
chr7	124700000	GM12878_lymphoblastoid
chr7	125320000	GM12878_lymphoblastoid
chr7	127350000	GM12878_lymphoblastoid
chr7	127660000	GM12878_lymphoblastoid
chr7	128980000	GM12878_lymphoblastoid
chr7	130160000	GM12878_lymphoblastoid
chr7	132000000	GM12878_lymphoblastoid
chr7	132280000	GM12878_lymphoblastoid
chr7	133710000	GM12878_lymphoblastoid
chr7	135480000	GM12878_lymphoblastoid
chr7	135780000	GM12878_lymphoblastoid
chr7	139480000	GM12878_lymphoblastoid
chr7	141350000	GM12878_lymphoblastoid
chr7	141920000	GM12878_lymphoblastoid
chr7	143220000	GM12878_lymphoblastoid
chr7	143820000	GM12878_lymphoblastoid
chr7	144150000	GM12878_lymphoblastoid
chr7	144370000	GM12878_lymphoblastoid
chr7	144740000	GM12878_lymphoblastoid
chr7	147840000	GM12878_lymphoblastoid
chr7	151980000	GM12878_lymphoblastoid
chr7	152590000	GM12878_lymphoblastoid
chr7	152720000	GM12878_lymphoblastoid
chr7	153770000	GM12878_lymphoblastoid
chr7	155160000	GM12878_lymphoblastoid
chr7	155600000	GM12878_lymphoblastoid
chr7	156430000	GM12878_lymphoblastoid
chr7	158500000	GM12878_lymphoblastoid
chr6	800000	GM12878_lymphoblastoid
chr6	1600000	GM12878_lymphoblastoid
chr6	2100000	GM12878_lymphoblastoid
chr6	2770000	GM12878_lymphoblastoid
chr6	3070000	GM12878_lymphoblastoid
chr6	4250000	GM12878_lymphoblastoid
chr6	8000000	GM12878_lymphoblastoid
chr6	8060000	GM12878_lymphoblastoid
chr6	8550000	GM12878_lymphoblastoid
chr6	8980000	GM12878_lymphoblastoid
chr6	9810000	GM12878_lymphoblastoid
chr6	9980000	GM12878_lymphoblastoid
chr6	16130000	GM12878_lymphoblastoid
chr6	17110000	GM12878_lymphoblastoid
chr6	17820000	GM12878_lymphoblastoid
chr6	18330000	GM12878_lymphoblastoid
chr6	18790000	GM12878_lymphoblastoid
chr6	19880000	GM12878_lymphoblastoid
chr6	20880000	GM12878_lymphoblastoid
chr6	21920000	GM12878_lymphoblastoid
chr6	22830000	GM12878_lymphoblastoid
chr6	24780000	GM12878_lymphoblastoid
chr6	26920000	GM12878_lymphoblastoid
chr6	28650000	GM12878_lymphoblastoid
chr6	29560000	GM12878_lymphoblastoid
chr6	31450000	GM12878_lymphoblastoid
chr6	33230000	GM12878_lymphoblastoid
chr6	37290000	GM12878_lymphoblastoid
chr6	38140000	GM12878_lymphoblastoid
chr6	38930000	GM12878_lymphoblastoid
chr6	39950000	GM12878_lymphoblastoid
chr6	40270000	GM12878_lymphoblastoid
chr6	40830000	GM12878_lymphoblastoid
chr6	42020000	GM12878_lymphoblastoid
chr6	42530000	GM12878_lymphoblastoid
chr6	45390000	GM12878_lymphoblastoid
chr6	46390000	GM12878_lymphoblastoid
chr6	46810000	GM12878_lymphoblastoid
chr6	47060000	GM12878_lymphoblastoid
chr6	47280000	GM12878_lymphoblastoid
chr6	49580000	GM12878_lymphoblastoid
chr6	49850000	GM12878_lymphoblastoid
chr6	50040000	GM12878_lymphoblastoid
chr6	50080000	GM12878_lymphoblastoid
chr6	50600000	GM12878_lymphoblastoid
chr6	51090000	GM12878_lymphoblastoid
chr6	51910000	GM12878_lymphoblastoid
chr6	53840000	GM12878_lymphoblastoid
chr6	55080000	GM12878_lymphoblastoid
chr6	55410000	GM12878_lymphoblastoid
chr6	55830000	GM12878_lymphoblastoid
chr6	56170000	GM12878_lymphoblastoid
chr6	56760000	GM12878_lymphoblastoid
chr6	57390000	GM12878_lymphoblastoid
chr6	57770000	GM12878_lymphoblastoid
chr6	57960000	GM12878_lymphoblastoid
chr6	58230000	GM12878_lymphoblastoid
chr6	62120000	GM12878_lymphoblastoid
chr6	62490000	GM12878_lymphoblastoid
chr6	62630000	GM12878_lymphoblastoid
chr6	62850000	GM12878_lymphoblastoid
chr6	63550000	GM12878_lymphoblastoid
chr6	64730000	GM12878_lymphoblastoid
chr6	67270000	GM12878_lymphoblastoid
chr6	67780000	GM12878_lymphoblastoid
chr6	69270000	GM12878_lymphoblastoid
chr6	69520000	GM12878_lymphoblastoid
chr6	69740000	GM12878_lymphoblastoid
chr6	69940000	GM12878_lymphoblastoid
chr6	70820000	GM12878_lymphoblastoid
chr6	71400000	GM12878_lymphoblastoid
chr6	71770000	GM12878_lymphoblastoid
chr6	72080000	GM12878_lymphoblastoid
chr6	72820000	GM12878_lymphoblastoid
chr6	73840000	GM12878_lymphoblastoid
chr6	73900000	GM12878_lymphoblastoid
chr6	74230000	GM12878_lymphoblastoid
chr6	75570000	GM12878_lymphoblastoid
chr6	75910000	GM12878_lymphoblastoid
chr6	77330000	GM12878_lymphoblastoid
chr6	77600000	GM12878_lymphoblastoid
chr6	78430000	GM12878_lymphoblastoid
chr6	78920000	GM12878_lymphoblastoid
chr6	79130000	GM12878_lymphoblastoid
chr6	79360000	GM12878_lymphoblastoid
chr6	80180000	GM12878_lymphoblastoid
chr6	80430000	GM12878_lymphoblastoid
chr6	80580000	GM12878_lymphoblastoid
chr6	81050000	GM12878_lymphoblastoid
chr6	81370000	GM12878_lymphoblastoid
chr6	84320000	GM12878_lymphoblastoid
chr6	85120000	GM12878_lymphoblastoid
chr6	85510000	GM12878_lymphoblastoid
chr6	86630000	GM12878_lymphoblastoid
chr6	88390000	GM12878_lymphoblastoid
chr6	89490000	GM12878_lymphoblastoid
chr6	89680000	GM12878_lymphoblastoid
chr6	90350000	GM12878_lymphoblastoid
chr6	90640000	GM12878_lymphoblastoid
chr6	91200000	GM12878_lymphoblastoid
chr6	91810000	GM12878_lymphoblastoid
chr6	92580000	GM12878_lymphoblastoid
chr6	92810000	GM12878_lymphoblastoid
chr6	93690000	GM12878_lymphoblastoid
chr6	93800000	GM12878_lymphoblastoid
chr6	94040000	GM12878_lymphoblastoid
chr6	94480000	GM12878_lymphoblastoid
chr6	94910000	GM12878_lymphoblastoid
chr6	95300000	GM12878_lymphoblastoid
chr6	95910000	GM12878_lymphoblastoid
chr6	96370000	GM12878_lymphoblastoid
chr6	96760000	GM12878_lymphoblastoid
chr6	97510000	GM12878_lymphoblastoid
chr6	98520000	GM12878_lymphoblastoid
chr6	99570000	GM12878_lymphoblastoid
chr6	100290000	GM12878_lymphoblastoid
chr6	101130000	GM12878_lymphoblastoid
chr6	101780000	GM12878_lymphoblastoid
chr6	102530000	GM12878_lymphoblastoid
chr6	103220000	GM12878_lymphoblastoid
chr6	106770000	GM12878_lymphoblastoid
chr6	107330000	GM12878_lymphoblastoid
chr6	107630000	GM12878_lymphoblastoid
chr6	108180000	GM12878_lymphoblastoid
chr6	109500000	GM12878_lymphoblastoid
chr6	109700000	GM12878_lymphoblastoid
chr6	110030000	GM12878_lymphoblastoid
chr6	110360000	GM12878_lymphoblastoid
chr6	110720000	GM12878_lymphoblastoid
chr6	111000000	GM12878_lymphoblastoid
chr6	112320000	GM12878_lymphoblastoid
chr6	112490000	GM12878_lymphoblastoid
chr6	112710000	GM12878_lymphoblastoid
chr6	112980000	GM12878_lymphoblastoid
chr6	114620000	GM12878_lymphoblastoid
chr6	114840000	GM12878_lymphoblastoid
chr6	119120000	GM12878_lymphoblastoid
chr6	120720000	GM12878_lymphoblastoid
chr6	121370000	GM12878_lymphoblastoid
chr6	121620000	GM12878_lymphoblastoid
chr6	121790000	GM12878_lymphoblastoid
chr6	122450000	GM12878_lymphoblastoid
chr6	123680000	GM12878_lymphoblastoid
chr6	124040000	GM12878_lymphoblastoid
chr6	125450000	GM12878_lymphoblastoid
chr6	125640000	GM12878_lymphoblastoid
chr6	128040000	GM12878_lymphoblastoid
chr6	128690000	GM12878_lymphoblastoid
chr6	129600000	GM12878_lymphoblastoid
chr6	131020000	GM12878_lymphoblastoid
chr6	133890000	GM12878_lymphoblastoid
chr6	140390000	GM12878_lymphoblastoid
chr6	142290000	GM12878_lymphoblastoid
chr6	142780000	GM12878_lymphoblastoid
chr6	147100000	GM12878_lymphoblastoid
chr6	147390000	GM12878_lymphoblastoid
chr6	148500000	GM12878_lymphoblastoid
chr6	152690000	GM12878_lymphoblastoid
chr6	153020000	GM12878_lymphoblastoid
chr6	153140000	GM12878_lymphoblastoid
chr6	153900000	GM12878_lymphoblastoid
chr6	155250000	GM12878_lymphoblastoid
chr6	157350000	GM12878_lymphoblastoid
chr6	158100000	GM12878_lymphoblastoid
chr6	161040000	GM12878_lymphoblastoid
chr6	161340000	GM12878_lymphoblastoid
chr6	162970000	GM12878_lymphoblastoid
chr6	163340000	GM12878_lymphoblastoid
chr6	163750000	GM12878_lymphoblastoid
chr6	164700000	GM12878_lymphoblastoid
chr6	165200000	GM12878_lymphoblastoid
chr6	165360000	GM12878_lymphoblastoid
chr6	166280000	GM12878_lymphoblastoid
chr6	167840000	GM12878_lymphoblastoid
chr6	167940000	GM12878_lymphoblastoid
chr6	169520000	GM12878_lymphoblastoid
chr6	169890000	GM12878_lymphoblastoid
chr6	170040000	GM12878_lymphoblastoid
chr5	4040000	GM12878_lymphoblastoid
chr5	4570000	GM12878_lymphoblastoid
chr5	4770000	GM12878_lymphoblastoid
chr5	11210000	GM12878_lymphoblastoid
chr5	12090000	GM12878_lymphoblastoid
chr5	12690000	GM12878_lymphoblastoid
chr5	13030000	GM12878_lymphoblastoid
chr5	13220000	GM12878_lymphoblastoid
chr5	13490000	GM12878_lymphoblastoid
chr5	13730000	GM12878_lymphoblastoid
chr5	13920000	GM12878_lymphoblastoid
chr5	14360000	GM12878_lymphoblastoid
chr5	16180000	GM12878_lymphoblastoid
chr5	16560000	GM12878_lymphoblastoid
chr5	20750000	GM12878_lymphoblastoid
chr5	21150000	GM12878_lymphoblastoid
chr5	21730000	GM12878_lymphoblastoid
chr5	22410000	GM12878_lymphoblastoid
chr5	22850000	GM12878_lymphoblastoid
chr5	23250000	GM12878_lymphoblastoid
chr5	23840000	GM12878_lymphoblastoid
chr5	24290000	GM12878_lymphoblastoid
chr5	27020000	GM12878_lymphoblastoid
chr5	27880000	GM12878_lymphoblastoid
chr5	30980000	GM12878_lymphoblastoid
chr5	31240000	GM12878_lymphoblastoid
chr5	31830000	GM12878_lymphoblastoid
chr5	38560000	GM12878_lymphoblastoid
chr5	41240000	GM12878_lymphoblastoid
chr5	42770000	GM12878_lymphoblastoid
chr5	43390000	GM12878_lymphoblastoid
chr5	44350000	GM12878_lymphoblastoid
chr5	45940000	GM12878_lymphoblastoid
chr5	46200000	GM12878_lymphoblastoid
chr5	49620000	GM12878_lymphoblastoid
chr5	52230000	GM12878_lymphoblastoid
chr5	53180000	GM12878_lymphoblastoid
chr5	53540000	GM12878_lymphoblastoid
chr5	53810000	GM12878_lymphoblastoid
chr5	54160000	GM12878_lymphoblastoid
chr5	55270000	GM12878_lymphoblastoid
chr5	55500000	GM12878_lymphoblastoid
chr5	56150000	GM12878_lymphoblastoid
chr5	57080000	GM12878_lymphoblastoid
chr5	58150000	GM12878_lymphoblastoid
chr5	58310000	GM12878_lymphoblastoid
chr5	59100000	GM12878_lymphoblastoid
chr5	59580000	GM12878_lymphoblastoid
chr5	59960000	GM12878_lymphoblastoid
chr5	60250000	GM12878_lymphoblastoid
chr5	60340000	GM12878_lymphoblastoid
chr5	62100000	GM12878_lymphoblastoid
chr5	62640000	GM12878_lymphoblastoid
chr5	63310000	GM12878_lymphoblastoid
chr5	64100000	GM12878_lymphoblastoid
chr5	65440000	GM12878_lymphoblastoid
chr5	66270000	GM12878_lymphoblastoid
chr5	69350000	GM12878_lymphoblastoid
chr5	69740000	GM12878_lymphoblastoid
chr5	71080000	GM12878_lymphoblastoid
chr5	71900000	GM12878_lymphoblastoid
chr5	72360000	GM12878_lymphoblastoid
chr5	73190000	GM12878_lymphoblastoid
chr5	74220000	GM12878_lymphoblastoid
chr5	75620000	GM12878_lymphoblastoid
chr5	75700000	GM12878_lymphoblastoid
chr5	75840000	GM12878_lymphoblastoid
chr5	75890000	GM12878_lymphoblastoid
chr5	76090000	GM12878_lymphoblastoid
chr5	76160000	GM12878_lymphoblastoid
chr5	76410000	GM12878_lymphoblastoid
chr5	77080000	GM12878_lymphoblastoid
chr5	77310000	GM12878_lymphoblastoid
chr5	77580000	GM12878_lymphoblastoid
chr5	77940000	GM12878_lymphoblastoid
chr5	78180000	GM12878_lymphoblastoid
chr5	78430000	GM12878_lymphoblastoid
chr5	78810000	GM12878_lymphoblastoid
chr5	79160000	GM12878_lymphoblastoid
chr5	79610000	GM12878_lymphoblastoid
chr5	79980000	GM12878_lymphoblastoid
chr5	80800000	GM12878_lymphoblastoid
chr5	81930000	GM12878_lymphoblastoid
chr5	82770000	GM12878_lymphoblastoid
chr5	82950000	GM12878_lymphoblastoid
chr5	83350000	GM12878_lymphoblastoid
chr5	83780000	GM12878_lymphoblastoid
chr5	84130000	GM12878_lymphoblastoid
chr5	84350000	GM12878_lymphoblastoid
chr5	89570000	GM12878_lymphoblastoid
chr5	90730000	GM12878_lymphoblastoid
chr5	93140000	GM12878_lymphoblastoid
chr5	94250000	GM12878_lymphoblastoid
chr5	94610000	GM12878_lymphoblastoid
chr5	94890000	GM12878_lymphoblastoid
chr5	96080000	GM12878_lymphoblastoid
chr5	98420000	GM12878_lymphoblastoid
chr5	98540000	GM12878_lymphoblastoid
chr5	98760000	GM12878_lymphoblastoid
chr5	99080000	GM12878_lymphoblastoid
chr5	99670000	GM12878_lymphoblastoid
chr5	100740000	GM12878_lymphoblastoid
chr5	101260000	GM12878_lymphoblastoid
chr5	102560000	GM12878_lymphoblastoid
chr5	103100000	GM12878_lymphoblastoid
chr5	103520000	GM12878_lymphoblastoid
chr5	106360000	GM12878_lymphoblastoid
chr5	107450000	GM12878_lymphoblastoid
chr5	108260000	GM12878_lymphoblastoid
chr5	109750000	GM12878_lymphoblastoid
chr5	110480000	GM12878_lymphoblastoid
chr5	112100000	GM12878_lymphoblastoid
chr5	112670000	GM12878_lymphoblastoid
chr5	114640000	GM12878_lymphoblastoid
chr5	115790000	GM12878_lymphoblastoid
chr5	116770000	GM12878_lymphoblastoid
chr5	119350000	GM12878_lymphoblastoid
chr5	120150000	GM12878_lymphoblastoid
chr5	120490000	GM12878_lymphoblastoid
chr5	120890000	GM12878_lymphoblastoid
chr5	121150000	GM12878_lymphoblastoid
chr5	121850000	GM12878_lymphoblastoid
chr5	123010000	GM12878_lymphoblastoid
chr5	125880000	GM12878_lymphoblastoid
chr5	128200000	GM12878_lymphoblastoid
chr5	128690000	GM12878_lymphoblastoid
chr5	128930000	GM12878_lymphoblastoid
chr5	129130000	GM12878_lymphoblastoid
chr5	129510000	GM12878_lymphoblastoid
chr5	133340000	GM12878_lymphoblastoid
chr5	136140000	GM12878_lymphoblastoid
chr5	136390000	GM12878_lymphoblastoid
chr5	136600000	GM12878_lymphoblastoid
chr5	136660000	GM12878_lymphoblastoid
chr5	138730000	GM12878_lymphoblastoid
chr5	140150000	GM12878_lymphoblastoid
chr5	144650000	GM12878_lymphoblastoid
chr5	146590000	GM12878_lymphoblastoid
chr5	146980000	GM12878_lymphoblastoid
chr5	147330000	GM12878_lymphoblastoid
chr5	148400000	GM12878_lymphoblastoid
chr5	149830000	GM12878_lymphoblastoid
chr5	150370000	GM12878_lymphoblastoid
chr5	151720000	GM12878_lymphoblastoid
chr5	152530000	GM12878_lymphoblastoid
chr5	154970000	GM12878_lymphoblastoid
chr5	155360000	GM12878_lymphoblastoid
chr5	156060000	GM12878_lymphoblastoid
chr5	161280000	GM12878_lymphoblastoid
chr5	161650000	GM12878_lymphoblastoid
chr5	162700000	GM12878_lymphoblastoid
chr5	164680000	GM12878_lymphoblastoid
chr5	164930000	GM12878_lymphoblastoid
chr5	166620000	GM12878_lymphoblastoid
chr5	167690000	GM12878_lymphoblastoid
chr5	168100000	GM12878_lymphoblastoid
chr5	168730000	GM12878_lymphoblastoid
chr5	170060000	GM12878_lymphoblastoid
chr5	170380000	GM12878_lymphoblastoid
chr5	170600000	GM12878_lymphoblastoid
chr5	171270000	GM12878_lymphoblastoid
chr5	174240000	GM12878_lymphoblastoid
chr5	175130000	GM12878_lymphoblastoid
chr5	177150000	GM12878_lymphoblastoid
chr5	177220000	GM12878_lymphoblastoid
chr5	177290000	GM12878_lymphoblastoid
chr4	3110000	GM12878_lymphoblastoid
chr4	3490000	GM12878_lymphoblastoid
chr4	4130000	GM12878_lymphoblastoid
chr4	5820000	GM12878_lymphoblastoid
chr4	8010000	GM12878_lymphoblastoid
chr4	9120000	GM12878_lymphoblastoid
chr4	9700000	GM12878_lymphoblastoid
chr4	11720000	GM12878_lymphoblastoid
chr4	16280000	GM12878_lymphoblastoid
chr4	18920000	GM12878_lymphoblastoid
chr4	19220000	GM12878_lymphoblastoid
chr4	20200000	GM12878_lymphoblastoid
chr4	20770000	GM12878_lymphoblastoid
chr4	21700000	GM12878_lymphoblastoid
chr4	21800000	GM12878_lymphoblastoid
chr4	22790000	GM12878_lymphoblastoid
chr4	23010000	GM12878_lymphoblastoid
chr4	23620000	GM12878_lymphoblastoid
chr4	27690000	GM12878_lymphoblastoid
chr4	28030000	GM12878_lymphoblastoid
chr4	30030000	GM12878_lymphoblastoid
chr4	31360000	GM12878_lymphoblastoid
chr4	31810000	GM12878_lymphoblastoid
[truncated: 17,497 more rows]
