# Supplementary material for: Systematic inference and comparison of multi-scale chromatin sub-compartments connects spatial organization to cell phenotypes
Source: Nat Commun. 2021 May 10;12:2439. doi: 10.1038/s41467-021-22666-3 (PMC8110550; doi:10.1038/s41467-021-22666-3)
Supplement: Supplementary file 8 — Supplementary Dataset 5 [file 41467_2021_22666_MOESM8_ESM.zip › 291893_0_data_set_5211712_qmzpbt.xlsx]

## Sheet: prostate
Repositioning event between cancer and normal conditions for breast, prostate and pancreas
Each bin represents one 40kb region, with correspoinding genomic position: pos_start = (bin_index -1)*40E3 + 1; pos_end = bin_index*40E3
A bin is selected if (1): it contains the TSS of genes (the gene column); (2) normal cells have homogenious comparment in this bin (at A/B) level; (3) there is at least one big change of compartment between normal and cancer (>= 4 sub-compartments)
Cells are filled by red for A compartmnt, to distinguish those with B compartment
chr	bin_index	PrEC_prostate_epithelium	RWPE1_prostate_epithelium	LNCaP_prostate_cancer	22Rv1_prostate_cancer	gene
1	343	A.1.1.1.1.2.1.1.2	A.1.2.1.2.1.2.2.2.2	A.1.2.2.1.1.1.1.2.1.1.1	B.2.1.2.1.1.1.1.1.2	PRAMEF17,PRAMEF19
1	507	A.1.1.2.2.1.1.1.1.2.2	A.2.1.1.2.2.2.1.1.2.2	A.2.2.1.2.1.1.1.2.1	B.2.1.1.1.2.1.1	PLA2G2E
1	512	A.1.2.2.1.1.2.1.1.2	A.2.1.2.2.2.2.2.1	A.1.2.2.1.1.2.2.1.1.2	B.2.1.1.1.2.1.1	PLA2G2D,PLA2G2F
1	513	A.1.1.2.1.1.1.2.2.1.1.1	A.2.1.2.2.2.2.2.1	A.1.2.2.1.1.2.2.1.1.2	B.2.1.1.1.2.1.1	UBXN10,PLA2G2C
1	516	A.1.1.2.1.1.1.2.2.1.1.1	A.2.2.2.2.2.2.2.2.1	A.1.2.2.1.2.1.2.2.1.1	B.2.1.1.1.2.1.1	VWA5B1
1	1217	B.2.1.2.2.2.1.2.2.2.2.1	B.2.1.2.1.2.2.1.1.2	A.2.1.2.2.2.1.2.1.2.2	B.2.1.2.1.1.1.1.1.1	SKINT1L
1	1218	B.2.1.2.2.2.1.2.2.2.2.1	B.2.1.2.1.2.2.1.1.2	A.2.1.2.2.2.1.2.1.2.2	B.2.1.2.1.1.1.1.1.1	SLC5A9
1	1943	B.2.1.2.1.1.1.2.1.1	B.1.2.2.2.2.2.2.1	A.2.1.1.2.1.1.1.1.2.1	A.1.2.2.2.1.1.1.1.2	PIGK
1	1944	B.2.1.2.1.1.1.2.1.1	B.1.2.2.2.2.2.2.1	A.2.1.1.2.1.1.1.1.2.1	A.1.2.2.2.1.1.1.1.2	AK5
1	2526	B.2.2.1.2.1.1.2.2.1	B.2.2.2.1.1.1.1.1.1.2	A.2.2.2.2.1.2.2.1.2	A.2.2.1.2.2.1.1.1.2	GPR88
1	2528	B.2.2.1.2.1.1.2.2.1	B.2.2.2.1.1.1.1.1.1.2	A.2.2.2.2.1.2.2.1.2	A.2.2.1.2.2.1.1.1.2	LINC01349
1	2530	B.2.2.1.2.1.1.2.2.1	B.2.2.2.1.1.1.1.1.1.2	A.2.2.1.2.2.2.2.1.1.2	A.2.2.1.2.2.1.1.1.2	VCAM1
1	2885	A.1.2.2.2.1.2.1.1.2.1	A.2.2.1.2.1.1.2.2.2.1	B.1.1.1.2.2.2.1.1.1.1	B.2.2.1.1.1.1.1.2	SYCP1
1	2890	A.1.2.2.2.1.2.1.1.2.1	A.2.2.1.2.1.1.2.2.2.1	A.2.2.2.2.2.1.2.2.2.2	B.2.2.1.1.1.1.1.2	TSHB
1	2891	A.1.2.2.2.1.2.1.1.2.1	A.2.2.1.2.1.1.2.2.2.1	A.2.2.2.2.2.1.2.2.2.2	B.2.2.1.1.1.1.1.2	TSPAN2
1	2898	A.2.1.2.1.2.2.1.2.2.2	A.1.2.1.1.1.2.2.1	A.2.2.1.2.1.1.2.2.2.1.1	B.2.2.1.2.1.2	NGF
1	2905	A.2.1.2.1.2.2.1.2.2.2	A.1.2.1.2.2.2.1.2.1	A.2.1.1.1.2.1.2.2.1	B.2.1.1.2.2.2.1.2	VANGL1
1	2908	A.2.2.1.1.1.1.1.1.1	A.1.2.1.2.2.2.1.2.1	A.2.1.1.1.2.1.2.2.1	B.2.1.1.2.2.2.1.2	CASQ2
1	2910	A.2.2.1.1.1.1.1.1.1	A.1.2.1.1.1.2.2.2	A.2.1.1.1.2.1.1.1.1.2	B.2.1.1.2.2.2.1.2	NHLH2
1	2913	A.1.2.2.2.1.2.1.1.1.1.2	A.1.2.1.1.1.2.2.2	A.2.1.1.1.2.1.1.1.1.2	B.2.1.1.2.2.2.1.2	SLC22A15
1	2917	A.1.2.2.2.1.2.1.2	A.2.1.1.2.2.2.2.2.1	A.2.1.1.1.2.1.1.1.1.2	B.2.1.1.2.2.2.1.2	MAB21L3
1	3801	A.1.1.2.1.1.1.2.2.1.1.2	A.1.1.1.2.1.1.2.2.1.1.1	A.2.2.1.2.2.1.1.1.1	B.2.1.1.1.1.2.1	S100A11
1	3802	A.1.1.2.1.1.1.2.2.1.1.2	A.1.1.1.2.1.1.2.2.1.1.1	A.2.2.1.2.2.1.1.1.1	B.2.1.1.1.1.2.1	TCHHL1
1	3803	A.1.1.2.1.1.1.2.2.1.1.2	A.1.1.1.2.1.1.2.2.1.1.1	A.2.2.1.2.2.1.1.1.1	B.2.1.1.1.1.2.1	TCHH
1	3804	A.1.1.2.1.1.1.2.2.1.1.2	A.1.1.1.2.1.1.2.2.1.1.1	A.2.2.1.2.2.1.1.1.1	B.2.1.1.1.1.2.1	RPTN
1	3805	A.1.1.2.1.1.1.2.2.1.1.2	A.1.1.1.2.1.1.2.2.1.1.1	A.2.2.1.2.2.1.1.1.1	B.2.1.1.1.1.2.1	HRNR
1	3810	A.2.1.1.1.1.2.1.1	A.2.1.2.2.1.1.1.1	B.1.1.2.2.2.1.1.2.2.1.1	B.2.1.2.2.2.2.1.2	CRNN
1	3813	A.1.2.1.2.1.1.1.2.2	A.2.1.2.2.1.1.1.1	B.1.1.2.2.2.1.1.2.2.1.1	B.2.1.2.2.2.2.1.2	LCE5A,CRCT1
1	3814	A.1.2.1.2.1.1.1.2.2	A.2.1.2.2.1.1.1.1	B.1.1.2.2.2.1.1.2.2.1.1	B.2.2.2.2.1.2.2	LCE3E,LCE3D
1	3815	A.1.2.1.2.1.1.1.2.2	A.2.2.2.2.1.2.1.1.2	B.1.1.2.2.2.1.1.2.2.1.1	B.2.2.2.2.1.2.2	LCE3A,LCE3B,LCE3C
1	3816	A.1.2.1.2.1.1.1.2.2	A.2.2.2.2.1.2.1.1.2	B.1.2.1.1.1.2.1.2.2	B.2.2.2.2.1.2.2	LCE2D
1	3817	A.1.2.1.2.1.1.1.2.2	A.2.2.2.2.1.2.1.1.2	B.1.2.1.1.1.2.1.2.2	B.2.2.2.2.1.2.2	LCE2B,LCE2A,LCE2C
1	3818	A.2.2.1.2.2.1.1.1.1.1	A.2.2.1.2.1.1.1.1	B.1.2.1.1.1.2.1.2.2	B.2.2.2.2.1.2.2	C1ORF68,LCE4A
1	3819	A.2.2.1.2.2.1.1.1.1.1	A.2.2.1.2.1.1.1.1	B.1.2.1.1.1.2.1.2.2	B.2.2.2.2.1.2.2	LCE1E,LCE1F,KPRP
1	3820	A.2.2.1.2.2.1.1.1.1.1	A.2.2.1.2.1.1.1.1	B.1.2.1.1.1.2.1.2.2	B.2.2.2.2.1.2.2	LCE1A,LCE1B,LCE1C,LCE1D
1	3821	A.2.2.1.2.2.1.1.1.1.1	A.2.2.1.2.1.1.1.1	B.1.2.1.1.1.2.1.2.2	B.2.2.2.2.1.2.2	LCE6A
1	3822	A.2.2.1.2.2.1.1.1.1.1	A.1.2.2.2.1.1.1.1.1.1	B.1.2.1.1.1.2.1.2.2	B.2.2.2.2.1.2.2	SMCP
1	3823	A.2.1.1.2.1.1.2.1.2.1	A.1.2.2.2.1.1.1.1.1.1	B.2.1.2.2.1.1	B.2.2.2.2.1.2.2	IVL
1	3824	A.2.1.1.2.1.1.2.1.2.1	A.1.2.2.2.1.1.1.1.1.1	B.2.1.2.2.1.1	B.2.2.2.2.1.2.2	SPRR4,SPRR1A
1	3825	A.2.1.2.1.2.2.1.1.2.2	A.1.2.2.2.1.1.1.1.1.1	B.2.1.2.2.1.1	B.2.2.2.2.1.2.2	SPRR3
1	3826	A.2.1.2.1.2.2.1.1.2.2	A.1.2.2.2.1.1.1.1.1.1	B.2.1.1.2.2.1.2.1.1	B.2.2.2.1.1.2.1.2	SPRR1B,SPRR2D
1	3827	A.2.1.2.1.2.2.1.1.2.2	A.1.2.2.2.1.1.1.1.1.1	B.2.1.1.2.2.1.2.1.1	B.2.2.2.1.1.2.1.2	SPRR2B,SPRR2E
1	3828	A.2.1.2.1.2.2.1.1.2.2	A.2.1.2.2.1.2.1.2	B.2.1.1.2.2.1.2.1.1	B.2.2.2.1.1.2.1.2	SPRR2A,SPRR2C,SPRR2F
1	3829	A.2.1.2.1.2.2.1.1.2.2	A.2.1.2.2.1.2.1.2	B.2.1.1.2.2.1.2.1.1	B.2.2.2.1.1.2.1.2	SPRR2G
1	3830	A.2.1.2.1.2.2.1.1.2.2	A.2.1.2.2.1.2.1.2	B.2.1.1.2.2.1.2.1.1	B.2.2.2.1.1.2.1.2	LELP1,PRR9
1	3831	A.2.1.2.1.2.2.1.1.2.2	A.2.1.2.2.1.2.1.2	B.2.1.1.2.2.1.2.1.1	B.2.2.2.1.1.2.1.2	LOR
1	3833	A.2.1.2.1.2.2.1.1.2.2	A.1.2.2.2.2.2.2.2.2	B.2.1.1.2.2.1.2.1.1	B.2.2.2.1.1.2.1.2	PGLYRP3
1	3834	A.2.1.2.1.2.2.1.1.2.2	A.1.2.2.2.2.2.2.2.2	B.2.1.1.2.2.1.2.1.1	B.1.2.2.1.1.2.2.1.1	PGLYRP4,S100A9,S100A12
1	3835	A.2.1.2.1.2.2.1.1.2.2	A.1.2.2.2.2.2.2.2.2	B.2.1.1.2.2.1.2.1.1	B.1.2.2.1.1.2.2.1.1	S100A7A,S100A8
1	3953	A.2.2.2.1.2.1.1.1	A.2.2.1.1.2.1.2.1	B.2.1.1.2.2.1.1.1.2	B.2.2.1.1.2.2.2.1.2	LINC01704
1	4009	A.2.2.2.1.1.1.2.2.1.2.1	A.1.2.1.1.1.1.1.1	A.1.2.1.2.1.1.2.1.2	B.2.1.2.2.2.2.1.1.1	NHLH1
1	4010	A.2.2.2.1.1.1.2.2.1.2.1	A.1.2.1.1.1.1.1.1	B.2.1.1.2.1.1.1	B.2.1.2.2.2.2.1.1.1	VANGL2
1	4018	A.2.2.2.1.1.1.2.2.1.2.1	A.2.2.1.1.1.2.1.1.2	B.1.1.1.2.1.1.2.2.2.1.1	B.2.2.1.1.2.2.2.1.1	SLAMF7,CD48
1	4020	A.2.1.2.1.2.2.2.2.1.1	A.2.2.1.1.1.2.1.1.2	B.1.1.1.2.1.1.2.2.2.1.1	B.2.2.1.1.2.2.2.1.1	LY9
1	4021	A.2.1.2.1.2.2.2.2.1.1	A.2.2.1.1.1.2.1.1.2	B.1.1.1.2.1.1.2.2.2.1.1	B.2.2.1.1.2.2.2.1.1	CD244
1	4022	A.2.1.2.1.2.2.2.2.1.1	A.2.2.1.1.1.2.1.1.2	B.1.1.1.2.1.1.2.2.2.1.1	B.2.2.1.1.2.2.2.1.1	ITLN1
1	4024	A.2.1.2.1.2.2.2.2.1.1	A.2.2.1.1.1.2.1.1.2	B.1.1.1.2.1.1.2.2.2.1.1	B.2.2.1.1.2.2.2.1.1	ITLN2
1	4303	A.1.2.1.2.2.1.2.1.1.1.2	A.2.2.2.1.1.1.1.1.2	A.2.2.2.2.2.2.1.2.2.1.1.2	B.2.1.1.1.1.2.2.1	MIR3120,DNM3OS
1	4310	A.1.2.1.2.2.2.2.1.2	A.2.2.2.1.1.1.1.1.2	A.2.1.1.1.2.1.2.1.2.2	B.2.1.1.1.1.2.2.1	C1ORF105
1	4316	A.1.2.1.2.2.1.1.2.1	A.2.2.1.1.1.2.2.2.1.1	A.2.1.1.1.2.2.1.2.1	B.2.1.2.2.2.1.2.1.1.1.2	FASLG
1	4326	A.1.2.2.2.1.1.1.1.1.2.1	A.1.2.2.1.2.1.2.1.1.2	B.1.1.1.2.1.1.1.2.2	B.2.1.2.2.2.1.2.2.1.1	TNFSF18
1	4330	A.2.2.1.2.1.1.1.1.2.1	A.2.2.2.2.2.1.1.2.1	B.1.1.2.1.1.2.2.2.2	B.2.2.1.1.2.1.2.1.1.1	TNFSF4
1	4345	A.1.2.1.2.2.2.2.2	A.1.1.2.2.1.1.2.1	A.2.1.1.1.2.1.1.2.1.2	B.1.2.2.1.1.2.2.1.2.1	DARS2,CENPL
1	4762	B.2.2.2.1.1.2.1.2	B.2.2.1.2.2.1.1.1.1	A.2.2.1.2.2.1.1.1.2	A.2.2.1.1.1.2.1.1	BRINP3
1	4814	B.2.1.1.2.1.1.2.2.1.2	B.1.2.2.1.2.2.2.1.2	A.2.2.1.2.2.1.1.2.2	A.1.2.2.1.2.1.1.1	RGS1
1	4816	B.2.1.1.2.1.1.2.2.1.2	B.1.2.2.1.2.2.2.1.2	A.2.2.1.2.2.1.1.2.2	A.1.2.2.1.2.1.1.1	RGS13
1	4971	A.2.2.1.2.2.2.1.1.2	A.2.1.2.1.1.1.1.1.1	B.2.2.1.2.2.2.2.2.1	B.1.1.1.1.2.2.2.1.2.2	MIR181B1,MIR181A1
1	4973	A.2.2.2.2.2.2.2.2.1	A.2.1.2.1.1.1.1.1.1	B.2.2.1.1.2.2.1.1.2.2	B.1.1.1.1.2.2.2.1.2.2	MIR181A1HG
1	5241	A.1.2.1.2.2.1.1.1.1	A.1.2.1.1.1.1.1.2	B.2.1.1.1.2.2	B.2.1.2.2.2.1.1.1.2	MIR205,MIR205HG
1	5244	A.1.2.1.2.2.1.1.1.1	A.1.2.1.1.2.1.1.2	B.2.1.1.1.2.2	B.2.1.2.2.2.1.1.1.2	CAMK1G
1	5245	A.1.2.1.2.2.1.1.1.1	A.1.2.1.1.2.1.1.2	B.2.1.1.1.2.2	A.2.2.1.1.2.2.1.1	MIR4260
1	5502	B.1.1.2.1.2.1.2.2.1.2	B.1.1.2.1.2.2.1.1.2.1	A.1.1.2.1.1.1.2.1	B.2.1.1.1.1.1.2.2.2	RNU5F-1
1	5504	B.1.1.2.1.2.1.2.2.1.2	B.1.1.2.1.2.2.1.1.2.1	A.1.1.2.1.1.1.2.1	A.1.2.1.2.1.1.1.2.1.2	SLC30A10
1	5525	B.2.2.1.1.1.2.1.2.2.2	B.1.1.1.1.2.1.1.2	A.1.2.1.2.2.1.1.2.2.1	B.1.1.2.1.2.1.2.1.1.1	MARC1
1	5527	B.2.2.1.1.1.2.1.2.2.2	B.2.2.1.2.2.1.1.1.2	A.1.2.1.2.2.1.2.1.2.2	B.1.1.2.1.2.1.2.1.1.1	HLX
1	5538	B.2.1.1.1.2.1.2.1.1.1	B.2.1.2.2.1.1.2.1.1	A.1.1.2.2.2.1.2.2	B.1.2.1.2.1.2.1.2.2	C1ORF140
1	5589	A.2.1.2.1.1.1.2.1.2	A.2.1.2.1.2.1.1.1	A.2.1.1.1.2.1.1.1.2	B.2.2.1.1.2.2.2.2.2.1	SUSD4
1	5590	A.2.1.2.1.1.1.2.1.2	A.2.1.2.1.2.1.1.1	A.1.2.2.2.2.1.1.2.2.2	B.2.2.1.1.2.2.2.2.2.1	CCDC185
1	5920	B.2.2.1.1.1.2.2.2	B.1.2.1.2.2.1.2.2	A.2.1.1.1.2.2.2.2.2.2	B.1.1.2.1.2.2.1.2.1	HEATR1
1	5922	B.2.2.1.1.1.2.2.2	B.1.2.1.2.2.1.2.2	A.2.1.1.1.2.2.2.2.2.2	B.1.1.2.1.2.2.1.2.1	ACTN2
1	5924	B.2.2.1.1.1.2.2.2	B.1.2.1.2.2.1.2.2	A.2.1.1.1.2.2.2.2.2.2	B.1.1.2.1.2.2.1.2.1	MTR
1	5930	B.2.2.1.1.1.2.1.1.2	B.2.2.1.2.1.2.1.2	A.2.2.1.1.2.2.1.2.2.2	B.2.2.1.1.2.1.1.1.1	MT1HL1
1	5931	B.2.2.1.1.1.2.1.1.2	B.2.2.1.2.1.2.1.2	A.2.2.1.1.2.2.1.2.2.2	B.2.2.1.1.2.1.1.1.1	RYR2
2	101	B.2.2.2.1.2.1.1.2.1	B.2.2.2.1.1.2.2.1	A.2.2.1.1.1.2.2.2	B.2.2.1.2.2.1.1	LINC01304
2	152	B.2.2.2.1.2.2.2.2	B.2.2.1.1.2.2.2.1.1.2.2	A.2.2.1.1.2.2.1.2.1.1	B.2.2.1.2.1.1.2.2	SILC1
2	173	B.2.1.2.2.2.1.1.1.1	B.2.1.2.1.2.1.2.2.2.2	A.1.2.2.2.2.2.1.1.2	B.2.2.1.2.2.2.2.1	LINC00487
2	177	B.1.1.1.2.2.1.2.2.1.2	B.1.2.1.1.2.1.2.1.1	A.1.1.2.1.2.1.2.2.2.1	B.1.1.1.2.2.1.1.2.2	RNF144A-AS1,RNF144A
2	212	B.2.1.2.2.2.1.2.2.2.2	B.2.1.1.1.1.1.2.1	A.2.1.2.2.1.1.1.1.2	A.2.2.1.1.2.2.1.2.2	LINC00299
2	754	A.2.1.2.2.2.1.2.2	A.2.2.2.1.2.2.2	A.1.2.1.2.2.1.1.2.2.2.2.1	B.2.2.1.2.1.2.2.2.1.1	ALK
2	785	A.1.2.2.2.2.1.2.1.2	A.1.2.2.1.2.2.1.2.1	A.1.2.1.2.2.1.1.2.2.2.2.2	B.2.2.2.1.1.2.1.1	GALNT14
2	787	A.1.2.2.2.2.1.2.1.2	A.1.2.2.1.2.2.1.2.1	A.1.2.1.2.2.1.1.2.2.2.2.2	B.2.2.2.1.1.2.1.1	EHD3,CAPN14
2	791	A.1.2.2.2.2.1.2.1.2	A.1.2.2.1.2.2.1.2.1	A.2.1.1.1.1.1.2.1.2.2.1.1	B.2.2.2.1.1.2.1.1	XDH
2	796	A.2.2.1.1.2.2.2.2.1	A.2.2.2.1.2.2.1.2.2	A.2.1.2.2.1.1.1.2.2.1	B.2.2.1.2.2.2.1.1.2	SRD5A2
2	1687	A.2.2.2.2.2.1.2.2.2.2.1.1	A.1.2.1.2.2.1.2.1.2.1.2	A.2.2.1.1.1.1.1.1.1	B.2.1.2.1.2.1.2	LINC01829
2	1880	A.1.2.2.1.2.1.2.2.2.2	A.1.2.1.1.2.1.2.2.1.1	A.1.2.2.2.2.1.2.1.1.2	B.1.2.2.2.1.1.1.2.1.2	POLE4
2	2386	B.1.1.1.2.2.2.1.2.2.2	B.2.1.2.1.1.2.1.1.1.1	A.2.1.1.1.1.1.2.1.1.1	A.1.1.2.2.2.2.1.1.2	FAM95A
2	2389	B.1.2.1.1.2.1.1.1.2.1	B.1.1.1.2.2.1.2.2.1	A.2.1.1.1.1.1.2.1.1.1	A.1.1.2.2.2.2.1.1.2	TEKT4,ANKRD20A8P
2	2391	B.1.2.1.1.2.1.1.1.2.1	B.1.1.1.2.2.1.2.2.1	A.2.1.1.1.1.1.2.1.1.1	A.1.1.2.2.2.2.1.1.2	LOC442028
2	2656	A.2.2.2.2.1.1.1.2.2	A.2.2.2.2.2.1.2.1.2.2	A.2.1.2.1.1.1.2.2.2	B.2.2.1.1.2.2.1.1	LOC285000
2	2722	B.2.2.1.2.2.1.2.1	B.2.2.1.1.1.2.1.2	A.2.2.1.1.2.1.2.1	B.2.2.1.1.2.2.1.2	SULT1C3
2	2723	B.2.2.1.2.2.1.2.1	B.2.2.1.1.1.2.1.2	A.2.2.1.1.2.1.2.1	B.1.2.2.1.1.2.2.1.1.1	SULT1C2
2	2741	A.1.2.2.2.1.1.2.1	A.1.1.2.1.1.1.2.1.1	A.1.1.2.2.2.1.1.2	B.1.2.2.1.1.2.2.1.1.2	EDAR
2	2744	A.1.1.2.2.1.1.2.1	A.2.1.1.1.2.1.1.2.1.2	A.1.1.2.2.2.1.1.2	B.1.2.2.1.1.2.2.1.1.2	SH3RF3-AS1,MIR4265,SH3RF3
2	2749	A.1.2.2.2.1.1.1.1.2.1.2.2	A.1.2.2.1.2.2.2.1.1	A.1.1.2.2.2.1.1.1	B.2.1.2.1.1.2.2.2.2	MIR4266
2	2807	A.1.2.2.1.1.2.1.1.2	A.1.2.2.1.2.1.2.2.2	A.1.2.1.1.2.1.1.2.2.1.2	B.1.2.2.1.1.2.1.2.1.1	MIR4435-2HG
2	3227	A.2.2.2.2.1.1.2.1.1.1.1	A.1.2.1.2.1.1.1.1.1	A.1.1.1.2.1.1.2.1	B.2.1.2.2.1.2.1.2.1	HS6ST1
2	3269	B.1.2.2.1.1.2.1.2.2	B.1.1.1.1.2.2.1.2	A.1.1.1.2.1.2.2.2.2	B.2.1.1.2.2.1.2.2.1.1	RAB6C-AS1,RAB6C
2	3271	B.1.2.2.1.1.2.1.2.2	B.1.1.1.1.2.2.1.2	A.1.1.1.2.1.2.2.2.2	B.2.1.1.2.2.1.2.2.1.1	FAR2P1
2	3300	B.1.1.1.1.2.2.2.1	B.1.1.1.2.1.1.2.2.2	A.1.1.1.1.2.1.1.1.2	A.2.1.1.2.1.2.1.2.1	POTEE
2	3784	A.2.1.1.2.1.1.1.1.1.2	A.1.2.1.2.1.1.2.2.2.2	B.2.1.1.1.1.1.2.1	A.2.2.2.1.2.1.1.1	RND3
2	3830	A.1.2.1.2.1.2.1.1.1.1.2.2	A.1.2.2.2.2.2.2.1.1	B.1.1.2.1.2.1.2.2.2.1	B.1.2.1.1.1.2.1.1	FMNL2
2	3976	B.1.1.1.2.2.1.1.2.2.2.1	B.2.1.1.2.1.2.2.2.1	A.1.1.2.2.2.2.2.2	B.1.1.1.1.2.2.1.1.2.2	CCDC148-AS1
2	4034	A.1.1.2.1.1.2.2.1.1	A.1.1.1.1.2.2.1.1	A.2.2.1.1.2.1.2.2.1.1	B.1.1.2.2.1.2.2.2.2.1	RBMS1
2	4498	B.2.2.1.2.2.2.2.1.1	B.2.2.1.1.1.1.1.1.2.2	B.1.1.1.2.2.2.2	A.2.2.2.2.1.1.2.1.2.2.1	CCDC141
2	4590	B.1.1.1.2.1.1.2.2.1.1.2.1	B.1.1.1.2.2.2.1.1.2.2.1	B.1.2.2.2.2.1.2.1.1	A.1.1.2.1.2.1.1.1.2	DNAJC10
2	4594	B.1.1.1.2.1.1.2.2.1.1.2.1	B.1.1.1.2.2.2.1.1.2.2.1	A.2.2.1.2.1.1.1.2.1	A.1.1.2.1.2.1.1.1.2	FRZB
2	4711	B.2.1.1.1.2.1.2.2	B.1.1.1.2.2.2.2.1.1	A.1.1.2.2.1.2.1.2.2.2.2	A.2.2.1.2.1.2.1.2.2.1	TFPI
2	4729	B.1.2.2.2.2.2.1.2.2.2.1.1	B.2.1.1.2.1.1.2.1.1	A.1.1.1.1.2.2.1.2	A.2.1.1.2.2.1.2.1.1	GULP1
2	4730	B.1.2.2.2.2.2.1.2.2.2.1.1	B.2.1.1.2.1.1.2.1.1	A.1.1.1.1.2.2.1.2	A.2.1.1.2.2.1.2.1.1	MIR561
2	4742	B.1.2.2.2.2.1.1.2.1.2	B.2.2.1.2.1.2.1.1.1.1	A.1.2.2.1.1.1.2.2.2.2.2.1	A.1.2.2.2.2.1.1.2	DIRC1
2	4746	B.1.2.2.2.2.1.1.2.1.2	B.2.2.1.2.1.2.1.1.1.1	A.1.2.2.1.1.1.2.2.2.2.2.1	A.1.2.2.2.2.1.1.2	COL3A1
2	4747	B.1.2.2.2.2.1.1.2.1.2	B.2.2.1.2.1.2.1.1.1.1	A.1.2.2.1.1.1.2.2.2.2.2.1	A.1.2.2.2.2.1.1.2	MIR1245A,MIR3606,MIR1245B
2	4964	B.1.2.2.2.2.1.2.2.2	B.1.1.2.1.1.2.1.2.2	B.1.2.2.1.1.1.1.1.1	A.1.1.2.1.2.2.1.1	RFTN2
2	4965	B.1.2.2.2.2.1.2.2.2	B.1.1.2.1.1.2.1.2.2	B.1.2.2.1.1.1.1.1.1	A.1.1.2.1.2.2.1.1	MARS2
2	5136	B.2.1.1.1.1.2.1.2.1.2	B.2.2.1.2.1.2.2.1.1	A.2.1.1.1.2.2.2.1.1.1	B.1.1.1.2.1.1.1.1.1.2	PARD3B
2	5440	A.2.1.1.2.2.2.2.1.2	A.2.1.1.1.2.2.1.2.1.2.2	A.1.2.2.1.1.1.2.2.1.1.2	B.2.2.2.1.2.2.2.2	IGFBP5
2	5444	A.2.1.1.2.2.2.2.1.2	A.2.1.1.1.2.2.1.2.1.2.2	A.1.2.2.1.1.1.2.2.1.1.2	B.2.2.2.1.2.2.2.2	TNP1
2	5466	A.2.1.2.1.2.1.1.2.1	A.2.1.2.1.1.1.1.1.2	A.2.1.1.2.2.1.2.2.1.2	B.2.2.2.1.2.2.1.1.1	DIRC3
2	5871	A.1.2.1.2.1.2.2.1.2	A.2.1.1.1.2.2.1.1.2	A.1.2.2.2.2.2.1.1.1.2	B.2.2.2.1.2.2.1.1.2	TRPM8
2	5874	A.1.2.1.2.1.2.2.1.2	A.2.1.1.1.2.2.1.1.2	A.1.2.2.2.2.2.1.1.1.2	B.2.2.2.1.2.2.1.1.2	SPP2
2	5886	A.1.2.1.2.2.2.1.2.1.1	A.2.2.1.1.2.1.1.1.1	A.2.1.1.1.1.1.2.1.2.2.1.2	B.2.1.2.2.2.1.2.1	ARL4C
2	5936	A.2.2.1.1.2.2.1.2.1.2	A.2.2.2.1.1.2.1.2.1.1	A.1.2.2.1.2.2.1.2.2.2.1	B.2.2.1.1.2.1.1.2	IQCA1
2	5937	A.2.2.1.1.2.2.1.2.1.2	A.2.2.2.1.1.2.1.2.1.1	A.2.1.1.2.2.1.1.1.2.1.1	B.2.2.1.1.2.1.1.2	ACKR3
2	5950	A.2.1.2.1.2.2.1.2.1	A.2.1.2.1.2.2.2.1	A.2.1.1.1.1.1.1.2.1.1.2	B.2.2.1.1.1.1.1.1.2	COPS8
2	5987	A.2.1.1.1.1.1.1.1.2.1	A.2.1.1.1.1.2.2.1.1.2.2.2	A.2.1.1.2.1.1.2.2.1	B.2.1.1.1.1.1.2.1	LINC01107
2	5994	A.2.1.2.2.2.1.2.1.2.1.2.2	A.2.1.2.1.1.1.2.2	A.2.1.1.2.2.1.1.1.1	B.2.1.1.1.1.1.2.1	TWIST2
2	5997	A.2.1.2.2.2.1.2.1.2.1.2.2	A.2.1.2.1.1.1.2.2	A.2.1.1.1.2.1.2.2.2	B.2.1.1.1.1.1.2.1	LINC01940
3	126	A.2.1.1.2.1.2.2.2	A.1.2.1.2.1.1.1.1.1.1	A.2.1.2.2.2.2.1.1.1	B.2.1.2.1.1.2.2.2.1.2	BHLHE40-AS1,BHLHE40
3	280	A.1.2.2.2.1.1.1.2	A.1.1.2.2.2.2.2.2	A.1.2.2.1.1.1.1.2.1.2	B.1.2.1.2.1.1.2.2.1	HRH1
3	283	A.1.2.2.2.1.2.1.2.1.1.1	A.1.1.2.2.2.2.2.2	A.1.2.2.1.1.1.1.2.1.2	B.1.2.1.2.1.1.2.2.1	ATG7
3	298	A.1.1.2.1.2.1.1.2	A.1.1.2.1.1.2.2.1.1	A.2.2.1.1.2.1.1.1.2.1.1	B.2.1.1.1.1.1.2.2.2	TAMM41
3	302	A.1.1.2.1.2.1.1.2	A.2.2.2.2.1.2.1	A.2.2.1.1.2.1.1.1.2.1.1	B.2.2.1.2.1.2.2.1.2	SYN2
3	306	A.2.1.1.2.1.1.1.1.1	A.2.1.1.1.1.2.1.2.2.1	A.2.2.1.1.2.1.1.1.2.1.1	B.2.2.1.2.1.2.2.1.2	TIMP4
3	309	A.2.1.1.2.1.1.1.1.1	A.2.1.1.1.1.2.1.2.2.1	A.2.2.1.1.2.1.1.1.2.1.1	B.2.1.2.1.1.2.2.2.1.1.2	PPARG
3	349	A.1.1.2.1.2.1.2.2.2.2.2	A.2.1.1.1.2.2.1.1.1	A.2.1.1.2.2.1.2.2.2	B.2.1.1.1.2.1.1.1	WNT7A
3	350	A.1.1.2.1.2.1.2.2.2.2.2	A.2.1.1.1.2.2.1.2.1	A.2.1.1.2.2.1.2.2.2	B.2.1.1.1.2.1.1.1	FGD5P1,TPRXL
3	631	B.1.2.2.1.1.2.2.2	B.1.2.2.1.2.2.2.2.1.2.2	A.1.1.2.1.2.1.2.2.2	B.1.2.2.2.1.2.2.1.2	RARB
3	790	A.1.2.2.2.1.2.1.2.2	A.1.1.2.2.2.1.1.2.1.1	A.2.2.1.1.2.1.1.2.1.1.2	B.1.2.1.2.1.2.2.1.2	STT3B
3	925	B.1.2.2.2.2.1.2.1.2	B.1.1.1.1.2.2.1.1.2	B.1.1.1.1.2.1.1.2.1	A.1.1.1.1.2.2.2.2	TRANK1
3	1084	A.1.2.1.1.2.2.2.1.1.2	A.1.2.2.1.1.1.2.2.1.2	A.2.1.1.2.2.2.1.1.2.2	B.1.2.1.2.1.1.2.2.2	SNRK
3	1085	A.1.2.1.1.2.2.2.1.1.2	A.1.2.2.1.1.1.2.2.1.2	A.2.1.1.2.2.2.1.1.2.2	B.1.2.1.2.1.1.2.2.2	SNRK-AS1
3	1115	A.1.2.1.2.2.1.1.1.2	A.1.2.1.2.1.1.2.1.1.1	A.1.2.2.1.1.2.1.2.1	B.1.2.1.2.1.1.2.1.2	ZNF445,ZKSCAN7
3	1116	A.1.2.1.2.2.1.1.1.2	A.1.2.1.2.1.1.2.1.1.1	A.1.2.2.1.1.2.1.2.1	B.1.2.1.2.1.1.2.1.2	ZNF660
3	1117	A.1.2.1.2.2.1.1.1.2	A.1.2.1.2.1.1.2.1.1.1	A.1.2.2.1.1.2.1.2.1	B.1.2.1.2.1.1.2.1.2	ZNF197
3	1118	A.1.2.1.2.2.1.1.1.2	A.1.2.1.2.1.1.2.1.1.1	A.1.2.2.1.1.2.1.2.1	B.1.2.1.2.1.1.2.1.2	ZNF35
3	1119	A.1.2.1.2.2.1.1.1.2	A.1.2.1.2.1.1.2.1.1.1	A.1.2.2.1.1.2.1.2.1	B.1.2.1.2.1.1.2.1.2	ZNF502
3	1156	A.1.2.1.2.1.1.2.2	A.2.1.1.1.2.2.1.2.2	A.2.2.2.2.2.1.1	B.2.1.1.1.2.1.1.2	CCR3
3	1157	A.1.2.2.2.1.2.1.1.2	A.2.1.1.1.2.2.1.2.2	A.2.2.2.2.2.1.1	B.2.1.1.1.2.1.1.2	CCR1
3	1160	A.1.2.2.2.1.2.1.1.2	A.2.1.1.1.2.2.1.2.2	A.2.1.2.2.1.2.1.1.1.2.2.1	B.2.1.1.1.2.1.1.2	CCR2
3	1161	A.1.2.2.2.1.2.1.1.2	A.2.1.2.2.1.1.2	A.2.2.2.1.1.2.1.1.2.1	B.2.1.1.1.2.1.1.2	CCR5
3	1162	A.1.2.2.2.1.2.1.1.2	A.2.1.2.2.1.1.2	A.2.2.2.1.1.2.1.1.2.1	B.2.1.1.1.2.1.1.2	CCRL2
3	1367	B.2.1.1.1.1.2.1.2.1.2	B.2.2.1.2.2.2.2.2	A.2.1.1.2.2.2.1.2.1.2.2.2	B.2.2.2.2.2.2.1.1	ESRG
3	1374	B.2.2.1.1.2.2.2.1	B.1.1.2.1.1.2.1.1.2.1	A.1.2.2.2.2.1.1	B.2.2.1.2.1.2.2.1.1.2.2	CACNA2D3-AS1
3	1375	B.2.2.1.1.2.2.2.1	B.1.1.2.1.1.2.1.1.2.1	A.1.2.2.2.2.1.1	B.2.2.2.2.2.2.1.2.1	LRTM1
3	1398	B.1.2.2.2.2.1.1.2.1	B.1.2.2.1.1.2.1.1.1	A.1.2.2.2.1.1.1.1.1	B.2.1.2.1.2.2.1.1.2.2	MIR3938
3	2201	B.1.2.2.2.1.1.2.2.1.1.2	B.2.2.1.2.1.2.1.1.1.2	A.2.2.2.2.1.1.1.2.2.1.2	A.2.1.1.2.2.1.2.2	HTR1F
3	2414	B.2.1.1.1.1.1.1.1.2.1.2	B.2.2.1.1.2.1.2.2.2	A.2.1.2.1.2.2.1.1.2.2.1	B.1.1.1.1.1.1.1.2.1.2	EPHA6
3	2466	A.2.1.1.2.2.1.2.2.1.1.2.1	A.1.1.2.1.2.1.2.2.1.2	B.2.1.1.2.2.2.2.2.1.1	B.1.2.1.1.2.1.1.2.2.2.2	DCBLD2
3	2484	A.2.2.2.1.1.2.1.2.1	A.2.1.1.2.2.1.1.1.2	B.2.2.2.1.2.2.2.2.1	B.1.2.1.2.2.2.1.2.1.1.2.1	COL8A1
3	2599	B.2.2.2.2.1.1.1.1.1	B.2.2.1.1.2.1.1.1.2	A.2.1.2.1.1.2.1.1.1.2	B.1.2.1.1.2.2.1.2.1.1	MIR548A3
3	3016	B.1.2.1.1.2.1.1.2.2.1	B.2.2.2.2.1.2.2.2.1	A.1.2.1.1.1.2.2.2.1.1	A.1.2.2.2.1.1.2.2	STXBP5L
3	3094	A.1.2.2.1.2.2.2.1.1.1	A.2.2.2.2.1.2.2	A.1.2.2.2.2.2.1.1.1	B.2.1.1.1.2.1.2.1	KALRN
3	3097	A.1.2.2.1.2.2.2.1.1.1	A.2.2.2.2.1.2.2	A.2.1.1.1.1.1.2.1	B.2.1.1.1.2.1.2.1	MIR5002
3	3510	B.2.1.2.1.2.1.2.2.1.2	B.1.2.2.2.2.2	A.1.2.1.1.1.1.2.1.2.2	B.2.2.2.2.1.2	TRIM42
3	3711	B.2.1.2.1.1.1.2.1.1	B.2.1.2.1.2.2.1.2	A.2.2.1.2.1.2.2.2.1	A.2.1.1.2.2.1.1.2	AGTR1
3	3714	B.2.1.2.1.1.1.2.1.1	B.2.1.2.1.2.2.1.2	A.2.1.2.1.2.1.2.1.1.1.2	A.2.1.1.2.2.1.1.2	CPB1
3	3715	B.2.1.2.1.1.1.2.1.1	B.2.1.2.1.2.2.1.2	A.2.1.2.1.2.1.2.1.1.1.2	A.2.1.1.2.2.1.1.2	CPA3
3	3788	A.1.2.1.1.2.2.2.2	A.2.2.2.2.1.1.2.1.2	B.2.1.1.1.1.2.1.1.1	B.2.1.1.2.1.2.2	AADACP1
3	3789	A.1.2.1.1.2.2.2.2	A.1.2.2.2.2.1.2.1.1.1.2	B.2.1.1.1.1.2.1.1.1	B.1.2.1.2.2.2.1.2.2.1.2	AADAC
3	3790	A.1.2.1.1.2.2.2.2	A.1.2.2.2.2.1.2.1.1.1.2	B.2.1.1.1.1.2.1.1.1	B.1.2.1.2.2.2.1.2.2.1.2	SUCNR1
3	3846	B.1.1.1.1.2.2.2.1.1	B.1.1.1.2.1.2.2.2.2	A.1.1.2.2.1.1.2.1	A.1.2.2.2.1.1.1.2.2.2	ARHGEF26-AS1,ARHGEF26
3	3852	B.1.1.2.2.1.2.1.1.1.1	B.1.1.1.2.1.2.2.2.2	A.1.1.1.2.1.2.2	A.1.2.1.2.1.1.2.2.2	DHX36
3	3854	B.1.2.1.2.2.2.2.1	B.2.1.2.1.2.1.1	A.1.1.1.2.1.2.2	A.1.2.1.2.1.1.2.2.2	GPR149
3	3869	B.1.2.1.2.2.1.1.2.1.1	B.1.1.2.1.2.1.2.1	A.1.1.1.2.1.2.1.2	A.2.2.1.1.1.2.1.2.1.2	MME
3	3876	B.1.2.2.1.1.2.1.1.1.1.1	B.2.2.1.1.2.2.1.1.2.2	A.1.1.1.2.2.2.2.1.2.2	A.2.2.2.1.1.2.2.2.1.2.2	STRIT1
3	3886	B.1.1.1.1.1.1.1	B.2.2.1.1.2.2.1.1.2.2	A.1.1.2.1.1.1.2.1	A.2.1.2.2.1.1.2.2.1.2	PLCH1
3	3929	B.2.1.2.1.1.1.1.2.2	B.2.1.1.1.2.1.2	A.2.1.2.1.2.1.1.1.2	A.2.2.1.1.1.1.1.2	PTX3
3	4191	B.2.1.2.2.2.1.2.2.2	B.2.1.1.1.2.2.2.1.1.1	A.2.1.2.2.1.2.1.2.1.2	A.2.2.2.2.2.2.2.1	LRRC77P
3	4200	B.2.2.2.1.2.1.2.1	B.1.2.2.2.1.2.2.1.1.2.2	B.2.2.2.2.2.2.1	A.2.1.2.2.2.2.1.2	EGFEM1P
3	4207	B.2.2.2.2.1.1.1.2.1.2.1	B.2.2.2.1.1.2.1.1.1	B.2.1.1.2.1.2.1.2.1	A.2.2.2.2.2.1.1.2	MIR551B
3	4328	B.2.2.1.1.2.1.2.1.2.2	B.2.2.1.1.1.2.2.1.2	A.2.2.1.2.1.1.2	B.1.1.1.2.1.1.1.1.2.1	NLGN1
3	4454	B.2.1.2.1.2.1.1.2.2.2	B.1.1.2.1.2.1.1.1.2	A.1.2.1.2.2.1.1	B.1.1.1.2.1.1.2.1.2	LINC01014,KCNMB2
3	4739	A.1.1.2.2.2.2.1.2.2	A.1.1.1.1.2.1.2.2	A.2.2.2.1.1.1.2.2.1.1	B.1.1.1.1.1.1.1.2.1.1	MIR944
4	32	A.2.1.1.2.1.1.1.2	A.2.1.1.1.2.2.1.2	B.2.1.1.2.2.1.2.1.2	A.2.1.2.1.1.1.1.2	CTBP1,CTBP1-DT
4	82	B.2.1.2.1.1.1.2.2.1.2	B.2.2.1.1.2.2.1	A.2.2.1.1.1.2.2	A.2.1.1.2.1.2.1.1.1	MSANTD1
4	186	A.1.2.2.2.1.2.1.2.1.2	A.1.2.2.1.2.2.2.1.1.2	A.2.1.2.2.1.1.1.1.1.1.1.2.2	B.1.2.1.2.2.1.2.2.1	PSAPL1
4	187	A.1.2.2.2.1.2.1.2.1.2	A.1.2.2.1.2.2.2.1.1.2	A.2.1.2.2.1.1.1.1.1.1.1.2.2	B.1.2.1.2.2.1.2.2.1	MIR4274
4	194	A.1.2.2.2.1.2.1.2.1.2	A.1.2.2.1.2.2.2.1.1.1.2	A.2.2.1.1.1.2.1.1.1	B.1.2.2.2.1.1.1.1	AFAP1-AS1
4	387	A.2.1.2.2.2.1.2.1.2.2	A.2.1.2.2.1.2.2.1.1	B.1.1.1.1.2.2.1.2	B.2.2.2.1.2.1.1	CC2D2A
4	1054	B.1.2.1.1.2.2.1.2	B.1.1.1.2.2.1.2.2.1.1	A.1.1.2.2.2.1.1.2.2	A.1.2.1.2.1.1.2.1	BEND4
4	1753	B.2.1.2.2.1.2.2.1.2.2	B.2.1.2.1.2.2.2.2.1.1	A.2.1.2.2.1.1.1.1.2.1.2	A.2.2.2.1.1.2.1.1.2.2	UGT2B11
4	1754	B.2.1.2.2.1.2.2.1.2.2	B.2.1.2.1.2.2.2.2.1.1	A.2.1.2.2.1.1.1.1.2.1.2	A.2.2.2.1.1.2.1.1.2.2	UGT2B28
4	1763	B.2.1.2.2.1.2.2.1.1.1	B.2.2.1.1.2.1.1.1	A.1.2.2.2.1.2.2.1.2	A.2.2.2.1.1.2.1.1.2.1	UGT2A1,UGT2A2
4	1770	B.2.1.2.1.2.1.2.2.2.2	B.2.2.1.1.2.1.1.2.2	A.2.1.2.2.1.1.1.1.2.2	B.1.1.1.1.1.1.1.2.2.1	CSN1S1
4	1771	B.2.1.2.1.2.1.2.2.2.2	B.2.2.1.1.2.1.1.2.2	A.2.1.2.2.1.1.1.1.2.2	B.1.1.2.2.2.1.1.2.1.2	CSN2
4	1776	B.1.2.2.2.2.2.2.1.2.2	B.2.2.1.1.2.1.1.2.2	A.2.1.2.1.2.2.1.1.2	B.1.1.2.2.2.1.1.2.1.2	PRR27
4	1777	B.1.2.2.2.2.2.2.1.2.2	B.2.2.1.1.2.1.1.2.2	A.2.1.2.1.2.2.1.1.2	B.1.1.2.2.2.1.1.2.1.2	ODAM
4	1778	B.1.2.2.2.2.2.2.1.2.2	B.2.2.1.1.2.1.1.2.2	A.2.1.2.1.2.2.1.1.2	B.1.1.2.2.2.1.1.2.1.2	CSN3,FDCSP
4	1781	B.1.2.2.1.2.2.1.1.1.2.1.1	B.2.1.2.2.2.2.1.2.1.1	A.1.2.2.1.2.2.1.1	B.1.1.2.2.2.1.1.2.1.2	SMR3B,SMR3A,CABS1
4	1782	B.1.2.2.1.2.2.1.1.1.2.1.1	B.2.1.2.2.2.2.1.2.1.1	A.1.2.2.1.2.2.1.1	B.1.1.2.2.2.1.1.2.1.2	OPRPN
4	1783	B.1.2.2.1.2.2.1.1.1.2.1.1	B.2.1.2.2.2.2.1.2.1.1	A.1.2.2.1.2.2.1.1	B.1.1.2.2.2.1.1.2.1.2	MUC7
4	1802	B.1.1.2.1.2.2.1.1.2	B.2.1.1.2.1.1.2.2.2	A.1.2.2.2.2.2.1.1	A.2.2.1.2.1.1.1.2.1.1.1.2	SLC4A4
4	1817	B.1.2.1.1.1.1.2.1	B.2.2.2.1.2.1.2.1	A.2.1.2.2.2.1.1.1.1	B.1.2.2.1.1.1.2.2.1	GC
4	1911	A.1.2.1.1.2.1.2.1	A.1.2.1.1.2.2.2.1	A.2.2.2.2.1.2.1.2.1.1.1	B.1.2.1.1.1.2.2.2.2.1.1.1	THAP6,RCHY1
4	2083	A.1.2.2.1.2.2.2.2	A.1.1.2.1.2.1.2.1.1	B.1.2.2.2.1.1.1.1.1	A.1.1.1.2.2.1.2	HNRNPD
4	2160	A.2.2.2.1.2.2.2.1.1.2.2	A.2.2.1.1.2.1.2.1.2.2	B.2.2.2.2.2.2.1.1.1	B.1.2.1.1.1.2.2.2.2.2.2.1.2	ARHGAP24
4	2458	B.2.2.1.2.2.1.1.1.1	B.2.2.1.2.1.2.2.2	A.2.1.1.2.1.1.2.1.1	B.1.1.1.1.2.2.2	STPG2-AS1
4	2743	B.2.1.2.1.2.2.2.2	B.2.1.1.1.1.1.2.1.2	A.2.2.1.1.2.1.1.1.2.1.2	A.2.1.1.1.1.1.1.1.2.1	ETNPPL
4	2888	B.2.1.1.2.1.1.1.2.1	B.1.1.1.1.2.2.2.2	B.1.1.1.2.1.2.2.2	A.1.2.2.1.1.1.2.1.1	UGT8
4	3010	A.2.2.2.2.1.1.1.2	A.2.1.1.2.1.2.1.2.1	B.2.2.2.1.1.1.1.2.1.1	A.2.1.1.1.2.1.1.2.2.2	LOC645513
4	3083	B.1.2.2.2.2.1.1.2.1.2	B.1.2.1.1.2.1.1.1.1	A.1.1.2.2.1.2.2.2.2	B.1.1.1.2.1.1.1.1.2	ADAD1
4	3085	B.1.2.2.2.2.1.1.2.1.2	B.1.2.1.1.2.1.1.1.1	A.1.1.2.2.1.2.2.2.2	B.1.2.1.1.1.2.2.2.2.1.1.2.1	IL2
4	3244	A.1.2.1.1.1.1.2.2.1.1.1.2	A.1.2.1.2.2.2.1.1.1.1.2	B.1.2.1.1.1.1.1.2.2.2	A.1.2.1.1.2.1.1.1.1	JADE1
4	3352	B.2.2.2.1.1.1.2.2.1.1	B.2.1.2.2.2.1.1.2.2.1.2	A.2.1.1.1.1.1.1.2.1.2	B.1.2.1.2.1.2.2.1.2	PCDH10
4	3379	B.2.2.1.1.1.2.1.2.2	B.1.1.2.2.1.1.2.2.2	A.1.2.1.2.1.2.2	A.2.2.1.2.1.2.1.2	PABPC4L
4	3690	B.1.1.1.2.1.1.1.2.1	B.2.1.1.1.1.2.2.2	A.1.1.2.1.1.2.2.2.1.1.2	A.2.1.1.1.1.1.2.1.2	POU4F2
4	3735	B.2.1.1.2.1.1.2.1.2	B.1.2.2.2.1.1.2.2	A.1.1.2.1.1.2.1.1.2.2.2	A.2.2.1.2.1.1.1.1.1.1	NR3C2
4	3868	A.2.2.1.2.2.1.1.1.1.1.1	A.1.2.2.2.2.1.1.2.1.2	B.2.2.1.1.2.2.1.2	B.2.1.2.1.2.1.2.2	RNF175,SFRP2
4	3915	B.1.2.1.1.2.2.1.1.1	B.1.2.1.1.2.1.2.2	A.1.2.1.2.1.1.2.1.1	A.1.2.2.1.1.1.2.2	GUCY1A1
4	3918	B.1.2.1.1.2.2.1.1.1	B.1.2.1.1.2.1.2.2	A.1.2.1.2.1.1.2.1.1	A.2.2.2.1.2.2.1.2.2.1.2.2	GUCY1B1
4	3990	A.1.2.2.1.2.2.1.1.1	A.1.1.2.2.1.1.1.2.1.1	B.2.1.2.1.1.2.1.1.1	B.1.1.1.1.1.1.1.2.2.2.1	C4ORF46,ETFDH
4	4078	B.2.2.2.1.2.2.1.1	B.2.1.2.1.2.1.2.1.2	A.1.2.2.2.2.2.1.2	B.1.1.1.2.2.1.2.1	FSTL5
4	4226	A.2.1.2.2.2.2.2.2	A.2.1.2.2.2.2.1.2.2	B.2.1.2.1.2.2.1.1.1.2	B.2.1.1.2.1.1.2.2.1	ANXA10
4	4443	A.1.2.2.1.1.1.2.2	A.1.2.2.2.1.1.1.2.2.2.1	B.1.2.1.2.2.2.2.2.2	B.1.1.2.1.2.1.1.2.2.2	VEGFC
5	26	A.1.2.2.1.1.2.2.2.2.2.2	A.1.2.1.2.1.1.2.1	B.2.2.2.1.1.2.1.1	A.1.2.1.1.2.2.1.1.1	NKD2
5	69	A.1.2.2.1.2.1.1.2.1	A.2.1.1.2.2.1.2	A.2.1.2.2.2.1.1.1.2.2.1	B.2.1.2.1.2.1.1.2.1.1	C5ORF38,IRX2
5	1091	B.1.1.1.2.1.1.2.1.2	B.2.2.1.1.2.2.2	B.1.2.2.2.1.2.1.2.1.1	A.1.1.1.2.2.1.1	NNT-AS1,NNT
5	1311	A.1.2.2.1.1.1.2.1.2.2.1	A.1.2.1.2.2.2.1.2.1.1	A.2.2.1.1.1.2.2.2.2.1.2	B.1.2.2.2.2.2.1.1.2	LOC257396,MOCS2
5	1332	A.1.2.2.1.2.1.1.1.2	A.2.1.1.1.1.1.1.1.1	A.2.2.2.2.1.1.2.1.2.2.2	B.2.1.1.2.2.1.2.1.1	MIR581
5	1341	A.1.2.2.1.2.2.1.1.1	A.1.1.2.2.1.1.2.2.1.1	A.2.1.1.2.1.2.1.2	B.2.1.2.1.2.1.2.1.1	ARL15
5	1344	A.1.2.2.1.2.2.1.1.1	A.1.1.2.2.1.1.2.2.1.1	A.2.1.1.2.1.2.1.2	B.2.1.2.1.2.1.2.1.1	HSPB3
5	1346	A.1.2.2.2.2.1.1.2.2	A.1.1.2.2.1.1.2.2.1.1	A.2.2.1.2.2.1.2.2.1	B.2.1.2.1.2.1.2.1.1	SNX18
5	1358	A.1.2.1.2.2.1.2.2	A.2.2.2.2.1.2.1.1.1	A.2.1.2.1.2.2.2.1.1	B.2.1.2.1.2.1.2.2	ESM1
5	1359	A.1.2.1.2.2.1.2.2	A.2.2.2.2.1.2.1.1.1	A.2.1.2.1.2.2.2.1.1	B.2.1.2.1.2.1.2.2	GZMK
5	1360	A.1.2.2.2.1.1.2.2	A.2.2.2.2.1.2.1.1.1	A.2.1.2.1.2.2.2.1.1	B.2.1.2.1.2.1.2.2	GZMA
5	1362	A.1.2.2.2.1.1.2.2	A.1.1.1.1.2.2.2.1.1	A.1.2.2.1.1.1.1	B.2.1.2.1.2.1.2.2	MIR449C,CDC20B,GPX8,MIR449A,MIR449B
5	1495	B.1.2.2.1.1.2.2.1.1.1	B.2.1.2.1.1.2.2.2	A.1.2.2.2.1.2.1.2.2	A.2.1.1.1.1.2.2	PART1,PDE4D
5	1885	B.1.2.2.1.1.1.2.2.2.2	B.1.2.2.2.2.2.2	A.1.2.2.2.1.1.1.2.1.1	B.2.2.1.1.1.1.2	SV2C
5	2247	B.1.2.2.1.1.2.2.2.2	B.2.1.2.1.1.2.2.1.2.1	B.1.1.1.1.1.1.1.1.2	A.1.2.1.2.1.2.1.1.2	ADGRV1
5	2366	B.1.2.1.1.1.2.1.2.2	B.2.1.1.1.2.2.1.2.1	A.1.2.2.2.2.2.1.1.2	A.2.2.1.2.2.1.2.1	MCTP1
5	2369	B.1.2.1.1.1.2.1.2.2	B.2.1.1.1.2.2.1.2.1	A.1.1.2.1.1.2.1.2	A.2.1.1.1.2.2.2.1	FAM81B
5	2453	A.2.2.1.1.1.2.1.1.1.1.1	A.1.2.2.2.1.2.2.2.1	B.2.1.1.1.1.1.1.1.1	B.1.2.2.2.1.2.2.1.1	RGMB,RGMB-AS1
5	2820	A.2.1.1.2.2.1.1.1.1.1.1	A.1.2.2.2.1.2.2.1.2	A.1.2.2.2.2.2.2.2.2.2	B.2.1.1.2.1.1	TSSK1B
5	2821	A.2.1.1.2.2.1.1.1.1.1.1	A.1.2.2.2.1.2.2.1.2	A.1.2.2.2.2.2.2.2.2.2	B.2.1.1.2.1.1	MCC
5	2822	A.2.1.1.2.2.1.1.1.1.1.1	A.1.2.2.2.1.2.2.1.2	A.1.2.2.2.2.2.2.2.2.2	B.2.1.1.2.1.1	YTHDC2
5	2843	B.2.2.2.1.1.1.2.1.1	B.2.2.1.2.1.1.1.2.1	A.1.1.2.1.1.2.1.1	B.1.1.1.2.2.2.1.2.1.2.1	KCNN2
5	2863	B.1.2.2.1.1.2.2.1.1.2.2	B.2.2.2.2.1.1.1.2.2	A.1.2.1.1.1.1.2.1.2.2.2	A.1.1.1.2.1.1.2	TRIM36
5	2879	B.2.1.1.1.2.2.2.2.1.1.1	B.1.2.2.1.1.1.2.1.2	A.1.2.1.1.1.1.1.1.1	A.2.1.2.1.1.1.1.1.1.2	CDO1
5	2883	B.2.1.1.1.2.2.2.2.1.1.1	B.1.1.2.2.1.1.1.2.2	A.1.2.1.1.2.2.2.1.2.1	A.1.2.1.2.1.1.1.2	LVRN
5	2885	B.2.1.1.1.2.2.2.2.1.1.1	B.1.1.2.2.1.1.1.2.2	A.1.2.1.1.2.2.2.1.2.1	A.1.2.1.2.1.1.1.2	ARL14EPL
5	2886	B.2.1.1.1.2.2.2.2.1.1.1	B.1.1.2.2.1.1.1.2.2	A.1.2.2.2.1.1.2.2.1.2	A.1.2.2.2.2.1.2	COMMD10
5	2898	B.1.2.2.2.1.1.1	B.2.2.2.1.1.2.1.2.1.2.2.1	A.1.2.1.1.1.1.2.1.1.1	A.2.2.1.2.2.1.1	SEMA6A
5	2919	B.2.2.2.1.1.2.1	B.2.2.1.2.1.1.2.1.1	A.2.2.1.1.2.1.1.1	A.2.2.1.2.2.2.2.1.1.2	LINC00992
5	2970	B.1.2.2.2.2.2.2.2.1.1	B.2.2.1.1.1.1.2.2.2	A.2.1.2.2.1.2.2.1.2.2	A.2.2.2.2.2.1.1.2	HSD17B4
5	2975	B.1.2.2.2.2.2.2.2.1.1	B.2.2.1.1.1.1.2.2.2	A.2.1.2.2.1.2.2.1.2.2	A.2.2.2.2.2.1.1.2	FAM170A
5	3373	A.1.2.2.1.1.1.2.2.2	A.1.2.2.2.2.1.1.1.2	A.1.2.2.2.1.1.2.2.2.1	B.2.2.1.2.1.2.1.1	CXCL14
5	3375	A.1.2.2.1.1.1.2.2.2	A.1.2.2.2.2.1.1.1.2	A.1.2.2.2.1.1.2.2.2.1	B.2.2.1.2.1.2.1.1	LINC01959
5	3389	A.2.1.2.2.1.2.2.1.2.1	A.1.1.2.2.2.1.2.1	A.2.1.1.1.2.2.2.2.2	B.2.1.2.1.2.2.2.1.1	SMIM32
5	3508	A.2.2.1.2.1.1.1.1.1	A.1.2.2.2.2.1.2	B.2.1.1.1.2.2.2.1	A.1.1.2.2.2.2.2	PCDHAC1
5	3509	A.2.2.1.2.1.1.1.1.1	A.1.2.2.2.2.1.2	B.2.1.1.1.2.2.2.1	A.1.1.2.2.2.2.2	PCDHAC2
5	3511	A.2.2.1.2.1.1.1.1.1	A.1.2.2.2.2.1.2	B.2.1.1.1.2.2.2.1	A.1.2.2.1.2.2.1.1	PCDHB1
5	3580	A.2.1.2.2.2.1.1.2.2	A.2.1.2.1.1.1.2.1	A.2.2.2.1.1.2.1.1.2.1	B.2.1.1.2.1.2.1.2.2	HMHB1
5	3662	B.2.2.2.2.1.1.1.2.1	B.2.2.1.2.1.1.1.2.2.1.2	B.2.1.2.2.1.1.2.1	A.2.2.1.2.1.2.1.1	PPP2R2B
5	3666	B.2.2.2.2.1.1.2.2	B.2.2.1.1.1.1.2.1	B.2.1.2.2.1.2.1.1.1.2	A.2.1.1.1.1.2.1.1.2	STK32A
5	3673	B.2.2.2.2.1.1.2.2	B.2.2.1.1.1.1.2.1	B.2.1.2.2.1.2.1.1.1.2	A.2.1.1.1.1.2.1.1.2	DPYSL3
5	3674	B.2.2.2.2.1.1.2.2	B.2.2.1.1.1.1.2.1	B.2.1.2.2.1.2.1.1.1.2	A.2.1.1.1.1.2.1.1.2	JAKMIP2-AS1
5	3680	B.1.2.2.2.1.1.2.1.2.2	B.2.2.1.1.1.1.2.1	B.1.1.2.1.1.1.1.2	A.1.2.1.2.1.1.2.2.2	JAKMIP2
5	3681	B.1.2.2.2.1.1.2.1.2.2	B.2.2.1.1.1.1.2.1	B.1.1.2.1.1.1.1.2	A.1.2.1.2.1.1.2.2.2	SPINK1
5	3689	B.1.1.1.1.1.1.1.2.2.1	B.1.1.1.1.1.2.2.2	B.1.1.1.1.1.1.2.1	A.1.1.2.2.1.1.2.1.2	SPINK14
5	3690	B.1.2.2.1.2.1.2.1.2.1.1	B.1.1.1.1.1.2.2.2	B.1.1.1.1.1.1.2.1	A.1.1.2.2.1.1.2.1.2	SPINK6
5	3692	B.1.2.2.1.2.1.2.1.2.1.1	B.1.1.1.1.1.2.2.2	B.1.1.1.1.1.1.2.1	A.1.1.2.2.1.1.2.1.2	SPINK13
5	3693	B.1.2.2.1.2.1.2.1.2.1.1	B.1.1.1.1.1.2.2.2	B.1.1.1.1.1.1.2.1	A.1.1.2.2.1.1.2.1.2	SPINK9,SPINK7
5	3966	A.2.1.2.2.1.2.2.1.1.1.2	A.1.1.2.2.2.1.1.2	A.2.1.2.2.2.2.2.1.2	B.2.1.1.2.1.2.2.2	RNF145
5	3968	A.2.1.2.2.1.2.2.1.1.1.2	A.1.1.2.2.2.1.1.2	A.2.1.2.2.2.2.2.1.2	B.2.1.1.2.1.2.2.2	UBLCP1
5	3969	A.2.1.2.2.1.2.2.1.1.1.2	A.2.1.1.2.2.2.2.1.1.2	A.2.1.2.2.2.2.2.1.2	B.2.1.1.2.1.2.2.2	LOC285626,IL12B
5	3984	A.2.2.2.2.1.2.2.2.1.1	A.1.2.1.1.2.1.2.1.1	B.2.1.1.2.2.2.1.2	B.2.2.2.1.1.1.1.1.1.2	ADRA1B
5	3986	A.2.1.2.1.2.2.1	A.1.2.1.1.2.1.2.1.1	B.2.1.1.2.2.2.1.2	B.2.2.2.1.1.1.1.1.1.2	TTC1
5	4028	B.2.2.2.1.1.2.2	B.2.2.2.2.1.1.1.2.1	B.2.2.1.1.1.1	A.2.2.2.2.1.2.1.2.1	GABRA6
5	4032	B.2.2.2.1.1.2.2	B.2.2.1.1.1.2.2.1.2	B.2.2.1.1.1.1	A.2.2.1.2.1.2.2.2.2.2	GABRA1
5	4236	A.2.2.1.2.1.1.2.1.1	A.2.1.2.2.1.2.2.2	B.1.1.1.1.2.2.1.2.1.2	B.2.2.2.1.1.2.1	INSYN2B
5	4237	A.2.2.1.2.1.1.2.1.1	A.2.1.2.2.1.2.2.2	B.1.1.1.1.2.2.1.2.1.2	B.2.2.2.1.1.1.2.2.1.1	MIR378E
5	4239	A.2.2.1.2.1.1.2.1.1	A.2.1.2.2.1.2.2.2	A.2.2.2.2.1.2.2.2	B.2.2.2.1.1.1.2.2.1.1	FOXI1
5	4242	A.2.2.1.2.1.1.2.1.1	A.2.1.1.1.1.1.2.2.1.1	A.2.2.2.2.1.2.1.1.2	B.2.2.2.1.1.1.2.1	C5ORF58
5	4326	A.2.2.1.2.1.2.1.2	A.1.2.2.1.1.2.1.2.1	A.1.2.1.2.2.1.1.1.2.2	B.2.1.2.1.2.2.1.2	LOC285593
6	28	A.1.1.2.2.2.1.2	A.1.2.2.1.1.1.1.1	A.2.1.1.2.2.2.1.2.2	B.2.2.2.2.1.1	LINC01622
6	33	A.2.1.2.1.1.2.2.2.2.2.2	A.1.2.2.1.1.1.1.1	A.2.2.2.1.1.1.2.2.1.1	B.2.2.2.2.1.1	FOXQ1
6	41	A.1.2.1.1.2.2.1.1.1.2	A.1.2.1.1.2.1.1.2.2	A.2.1.1.2.2.2.1.1.1	B.2.1.2.2.1.1.2.2.1	FOXC1
6	66	A.1.1.2.1.2.2.2.2.2.2	A.1.2.2.2.1.2.2.2.1.2.1.1	A.2.1.2.2.1.2.1.2.1	B.2.1.2.2.1.1.2.1.1.2.2	LINC01600
6	69	A.1.2.2.2.2.1.1.1.2.1	A.1.2.2.2.1.2.2.2.1.2.1.1	A.2.1.2.2.2.2.2.2.2	B.2.1.2.2.1.1.2.1.1.2.2	MYLK4
6	165	B.2.1.1.1.1.2.1.1.2.1	B.2.1.1.2.2.1.2.1	A.2.1.1.1.2.1.2.1.1	B.2.2.2.1.1.2.2.1	LY86
6	166	B.2.1.1.1.1.2.1.1.2.1	B.2.1.1.2.2.1.2.1	A.2.1.2.2.1.2.1.1.1	B.2.2.2.1.1.2.2.1	LY86-AS1
6	334	A.2.2.2.1.1.2.1.2.2.2.2	A.1.1.2.1.2.1.1.2	A.2.1.2.2.2.2.1.2.2	B.2.1.2.2.1.1.2.1.2	TBC1D7
6	349	A.2.1.1.1.1.1.1.1.1.2.1	A.1.2.1.1.2.1.2.1.2	A.2.1.2.2.1.1.1.1.2.2.2	B.2.2.1.2.2.1	RNF182
6	353	A.1.1.2.2.2.2.1.2.2	A.1.2.1.1.2.1.2.1.2	A.1.2.2.2.2.1.2.1	B.2.2.1.2.2.1	CD83
6	382	A.1.1.2.1.2.1.1.2	A.1.1.2.2.1.1.1.2.2.2	A.2.2.2.1.1.2.2.2.1.1	B.1.1.2.1.1.1.2.2.1.2.1	JARID2
6	939	A.1.1.2.1.1.2.1.1.1.2.1.1	A.1.1.1.2.1.2.1.1.2.2.2	B.1.1.1.1.1.1.1.1.1	A.1.2.2.1.1.2.1.2.1.1	MIR4462
6	1860	A.1.1.2.2.2.2.2	A.1.1.1.2.2.1.1.2.2	B.1.1.1.2.1.1.2.1.1.2.2	A.2.2.2.2.1.1.1.1	SLC17A5
6	1861	A.1.1.2.2.2.2.2	A.1.1.1.2.2.1.1.2.2	B.1.1.1.2.1.1.2.1.1.2.2	A.2.2.2.2.1.1.1.1	CD109
6	2077	A.2.1.1.2.1.1.2.2.2.2	A.1.2.1.2.2.2.1.2.2	B.2.1.1.2.1.1.1.2.2	B.2.1.2.2.1.2.2.2	TPBG
6	2266	A.1.1.2.1.2.2.2.2.1.2.1	A.1.1.1.1.2.2.2	A.1.2.2.1.1.1.2.1.1.2	B.1.1.1.1.2.1.1	GJA10
6	2276	A.1.1.1.2.2.1	A.1.1.2.1.2.1.2.2.2	A.2.1.1.1.1.1.1.2.1	B.1.1.1.1.2.1.1	MIR4464,BACH2
6	2401	B.1.1.1.1.2.2.1.2.2	B.2.1.2.1.1.2.1.2.1	A.1.2.1.2.2.1.2.2	B.1.1.2.1.2.1.1	MANEA
6	2412	B.2.2.1.1.2.2.1.2.2.1	B.2.2.2.1.2.1.2.2.1	A.2.1.1.1.1.1.1.1.1	B.1.2.2.2.1.1.2.2.1.2.2	FUT9
6	2502	B.1.2.1.1.1.2.1.2.2.2	B.1.2.2.1.2.1.1.1.1.1	B.2.1.2.2.2.1.2.1.1.2	A.1.1.1.1.2.2.1	PRDM13
6	2928	B.2.1.1.1.2.1.2.2	B.2.2.1.2.1.1.2.1	A.2.1.1.2.1.1.1.2.1.2.1.2.2.2	A.2.2.1.2.1.2.1.1.2.2	FAM162B
6	2929	B.2.1.1.1.2.1.2.2	B.2.2.1.2.1.1.2.1	A.2.1.1.2.1.1.1.2.1.2.1.2.2.2	A.2.2.1.2.1.2.1.1.2.2	GPRC6A
6	2930	B.2.1.1.1.2.1.2.2	B.2.2.1.2.1.1.2.1	A.2.1.1.2.1.1.1.2.1.2.1.2.2.2	A.2.2.1.2.1.2.1.1.2.2	RFX6
6	2976	B.2.1.1.2.2.2.1.1.2.2	B.1.2.1.1.1.2.2.2	A.2.1.1.1.2.2.2.2.1.1	A.1.2.1.1.1.2.2.1.1	CEP85L
6	2987	B.2.1.1.2.2.2.2.1	B.1.2.2.1.2.2.2.2.1	A.1.2.1.1.2.2.2.1	A.2.2.1.2.1.1.1.2.2.2	FAM184A
6	3298	B.1.1.2.1.1.2.2.2.1	B.1.1.2.2.1.2.1.1	A.1.1.2.1.1.2.2.2.1	A.2.1.1.1.2.2.1.2.2.2	ARG1
6	3301	B.1.1.1.2.1.2.1.2.2.2	B.2.2.1.1.1.1.2	A.1.2.2.1.1.2.1.1.2.1	A.1.2.1.1.2.1.2.2.1	CTAGE9,OR2A4
6	3304	B.1.1.2.2.1.1.2.2.2	B.2.2.1.1.1.1.2	A.2.1.1.1.1.2.2.2.2	A.1.2.1.1.2.1.2.2.1	ENPP1
6	3382	A.1.1.2.1.1.1.2.1.2.1	A.1.1.2.2.2.2.1.1.1.2.1	A.2.1.1.1.2.2.1.1	B.1.1.2.2.1.2.2	ALDH8A1
6	3727	A.1.1.2.1.2.1.1.1.2.1.1.2	A.1.2.2.2.1.2.1.2.1	A.1.2.2.1.2.2.2	B.1.2.1.1.1.1.2.1	UST
6	3733	A.1.1.2.2.2.1.1.2	A.1.1.2.1.2.2.2.2.2.2	A.1.2.2.1.1.1.1.2.2.2	B.1.1.1.2.2.2.1.1.2	UST-AS1
6	3739	A.1.1.2.2.2.1.1.2	A.1.2.2.2.1.2.1.2.2	A.1.1.2.2.1.1.1.1	B.1.2.1.1.1.1.2.2.1	TAB2
6	3762	A.1.1.1.1.1	A.1.1.1.1.2.1.2.2.1	A.1.1.1.2.2.2.2.2	B.2.2.1.1.2.1.2.2.1.2	PPP1R14C
6	3768	A.2.1.2.1.2.2.2.1	A.1.1.2.2.2.1.1.1.1.1.2	A.1.1.1.2.2.2.2.2	B.2.2.1.1.2.1.2.2.1.1	IYD
6	3774	A.1.1.2.1.1.2.1.1.2.2.1	A.1.1.2.2.2.1.1.1.1.1.2	A.1.1.2.1.1.1.1.1	B.2.2.1.1.2.1.2.2.1.1	PLEKHG1
6	3780	A.1.1.2.2.1.2.1.1.2	A.1.2.1.1.2.2.1.1.2	A.1.1.2.1.1.1.1.1	B.2.2.1.1.2.1.2.2.1.1	MTHFD1L
6	3891	A.1.2.1.2.2.2.1.2	A.2.1.1.2.2.2.1.1	B.2.2.1.1.1.2.1	B.1.1.2.2.1.1.1.2.1	TFB1M
6	3990	B.2.2.2.2.2.1.1.1	B.1.1.2.1.2.1.2.1.1	A.1.2.2.2.1.1.2.1.2	A.2.2.1.2.1.1.1.2.2.1.2	FNDC1
6	4152	B.1.1.1.2.1.1.1.1.1	B.2.1.1.2.2.2.2.2.1	A.1.2.1.2.1.2.1.2.2	B.2.2.2.1.2.2.2.1	PDE10A
6	4161	B.2.2.1.2.2.2.1.1.2.2.2	B.2.1.1.2.2.2.2.2.1	A.1.2.2.1.1.1.2.1.2.2	B.2.2.1.1.1.1.2.1	LINC00602,LINC00473
6	4165	B.2.2.1.2.2.2.1.1.2.2.2	B.2.1.1.2.2.2.2.2.1	A.1.2.2.1.1.1.2.1.2.2	B.2.2.1.1.1.1.2.1	TBXT
7	78	A.2.1.1.1.1.2.2.1.2.2	A.2.1.1.2.1.1.2.1	A.2.1.2.1.2.1.2.2.2.2	B.2.1.2.2.2.2.1.2.1	CARD11
7	208	B.2.2.1.1.1.2.1	B.1.1.1.1.2.2.1.2.1	A.2.2.2.2.2.1.1.1.1	A.1.2.2.2.2.1.2.1.2	ICA1
7	609	B.1.2.1.1.2.1.2.1.2	B.1.2.2.2.1.2.2	A.1.2.2.1.2.2.2.2.1	B.2.1.1.2.1.2.1.2	NPY
7	630	B.1.2.2.2.2.1.2.1.2.2	B.1.2.2.2.1.2.1	A.1.2.1.1.2.1.1.2.1.2	A.2.1.1.1.2.2.2.2.1	CYCS
7	631	B.1.2.2.2.2.1.2.1.2.2	B.1.2.2.2.1.2.1	A.1.2.1.1.2.1.1.2.1.2	B.1.1.2.2.2.1.1.2.2.2.1	C7ORF31
7	632	B.1.2.2.2.2.1.2.1.2.2	B.1.2.2.2.1.2.1	A.1.1.2.2.1.1.2.2.2	B.1.1.2.2.2.1.1.2.2.2.1	NPVF
7	709	A.2.1.1.1.1.1.2.1.2.1.2	A.2.1.2.1.1.2.2.1.2	A.2.1.2.2.1.2.1.2	B.2.1.2.2.2.2.1.2.2	CREB5
7	825	A.2.1.2.2.2.1.2.2	A.1.1.2.2.2.2.1.1	B.1.2.1.2.2.1.2.2	A.1.2.2.1.2.1.2.1	FKBP9,RP9P
7	828	A.2.1.2.2.2.1.2.2	A.1.1.2.2.2.2.1.1	B.1.2.1.2.2.1.2.2	A.1.2.2.1.2.1.2.1	NT5C3A
7	829	B.1.2.2.1.1.1.1.1	B.2.1.1.1.2.2.2.2	B.1.2.1.2.2.1.2.2	A.1.2.2.1.2.1.2.1	RP9
7	956	B.1.2.2.2.2.2.1.2.1.1	B.2.1.1.1.2.1.1.1	B.1.1.1.1.1.1.1	A.1.2.1.1.2.2.1.1.2	STARD3NL
7	959	B.1.2.2.2.2.2.1.2.1.1	B.2.1.1.1.2.1.1.1	A.2.2.1.1.2.2.1	A.1.2.1.1.2.2.1.1.2	TARP
7	960	B.1.2.2.1.2.2.2.2.1	B.2.1.1.1.2.1.1.1	A.2.2.1.1.2.2.1	A.1.2.1.1.2.2.1.1.2	TRG-AS1
7	2035	B.2.1.2.2.1.1.1.1.2	B.1.1.2.1.2.2.1	B.2.1.1.1.1.2.2.2.2.2	A.1.2.2.1.2.2.2.1.2	HGF
7	2070	B.2.1.2.2.2.1.2.2	B.2.1.2.1.2.1.2.1	B.2.2.1.1.2.2.1.2.2.2	A.2.1.2.1.2.1.2.2.2	PCLO
7	2096	A.2.2.1.2.2.2.2.1.2.2	A.1.2.1.1.1.1.2.2.1.2	B.2.2.1.2.1.2.2.1.1.1.2	A.2.2.1.1.2.1.1.1.2.2	SEMA3A
7	2175	B.2.1.2.2.1.2.2.2.2	B.1.1.1.2.2.1.1.1	A.2.2.1.1.1.1.2.2.1.2	A.1.2.2.1.2.2.1	TP53TG1,CROT
7	2253	B.1.2.1.1.1.2.1.1.1	B.1.2.1.2.1.2	A.1.2.1.2.1.1.1.1.1.2	A.1.2.2.2.2.2.2.2.1	CDK14
7	2306	A.1.2.1.1.1.1.2.2.2	A.1.1.1.2.2.1	B.1.2.1.1.1.1.2.1	A.1.1.2.1.2.1.2.2	FAM133B
7	2312	A.1.2.1.1.1.1.2.2.2	A.1.1.1.2.2.1	B.1.2.1.1.1.1.2.1	B.2.1.1.1.1.1.1.2	CDK6
7	2319	A.2.2.2.1.1.1.1.1.1	A.1.2.2.2.2.2.2.1.1	B.2.1.2.2.2.1.1.1.2	B.2.2.2.1.1.1.2.1.2	SAMD9
7	2320	A.2.2.2.1.1.1.1.1.1	A.1.2.2.2.2.2.2.1.1	B.2.1.2.2.2.1.1.1.2	B.2.2.2.1.1.1.2.1.2	SAMD9L
7	2381	B.2.1.1.2.2.2.2.1.2.1.2.2	B.2.1.1.2.2.1.2	A.2.2.2.2.1.2.1.2	A.2.1.2.1.2.1.1.2	PDK4
7	2578	B.2.1.2.2.1.1.1.2	B.1.2.2.1.1.1.1.2	A.1.2.1.1.1.1.1.1.2	A.2.1.1.2.1.2.2.1.2.1	SLC26A5
7	2591	B.2.1.1.1.2.2.2.1.1.2.2.2	B.2.2.1.1.1.2.2.1	A.2.1.1.2.2.1.1.2.2.1.1.2	A.2.2.1.2.1.1.1.2.1.1	RELN
7	2612	B.2.2.1.1.1.2.2	B.2.2.1.1.1.2.2.2	A.2.1.2.1.1.2.2.2.1.2	B.2.2.2.2.1.2.1	LHFPL3-AS1
7	2769	B.2.2.1.1.2.1.1	B.2.2.1.2.2.1.2.1.1.2	A.1.2.2.2.2.1.1.1	B.1.1.2.1.1.2.2.1	LRRN3
7	2927	B.1.1.2.1.1.2.2.2.1	B.2.2.1.1.1.2.1.1.2.2	A.1.2.1.2.1.1.1.1.2	A.2.1.1.2.2.1.2.2	ASZ1
7	2929	B.1.1.2.1.1.2.2.2.1	B.2.2.1.1.1.2.1.1.2.2	A.1.2.1.2.1.1.1.1.2	A.2.1.1.1.1.1.2.1	CFTR
7	2947	B.2.1.1.2.2.2.2.2.2.2.2	B.2.2.2.1.1.2.2.1.1	A.2.2.1.1.1.1.2.2.2	A.2.1.2.1.1.1.2.2.2.2	ANKRD7
7	3059	B.2.1.1.1.1.1.1.1	B.2.2.2.1.1.1.2.2	A.2.2.2.2.2.1.2.1.1.2	A.2.1.2.1.2.1.1.1.2	RNF133,RNF148
7	3064	B.2.1.1.1.2.1.2.2.2	B.2.1.2.2.2.2.2.1.1.2	A.2.2.2.2.2.1.2.2.2.1	A.2.1.1.2.1.2.1.1.2.1	CADPS2
7	3072	B.2.1.1.2.1.2.1.1.2	B.2.2.2.2.2.1.1.2.2.1.2	A.2.2.2.1.2.2.1.1.2	A.2.1.1.2.1.1.1.1.2.2	SLC13A1
7	3087	B.2.2.2.1.1.2.1.2	B.2.1.1.1.1.1.1.2.1.2.1	A.2.1.1.2.2.1.2.2	A.1.1.2.1.2.1.1.1.2	HYAL6P
7	3088	B.2.2.2.1.1.2.1.2	B.2.1.1.1.1.1.1.2.1.2.1	A.2.1.1.2.2.1.2.2	A.2.1.2.1.2.1.1.1.1	HYAL4
7	3090	B.2.2.2.1.1.2.1.2	B.2.1.1.1.1.1.1.2.1.2.1	B.1.1.2.1.2.1.1.2.1.1	A.2.1.2.1.2.1.1.1.1	SPAM1
7	3092	B.2.2.2.1.1.2.1.2	B.2.1.1.1.1.1.1.2.1.2.1	B.1.1.2.1.2.1.1.2.1.1	A.2.1.2.1.2.1.1.1.1	TMEM229A
7	3168	B.2.2.2.2.1.2.1	B.2.2.2.2.1.1	B.2.2.1.2.1.2.2.1.1.2	A.2.2.1.1.2.1.1.1.2.1.1	MIR592
7	3173	B.2.2.2.2.1.2.1	B.2.2.2.2.1.1	B.2.2.1.2.2.1.2.1	A.2.2.1.1.2.1.1.1.2.1.1	GRM8
7	3351	A.2.1.2.2.1.2.2.2.2.2.1	A.2.1.2.2.1.1.1.1	A.2.1.2.1.2.1.1.2.2.2	B.2.1.2.1.1.2.2	SLC35B4
7	3354	A.2.1.2.2.1.2.2.2.2.2.1	A.1.2.1.2.1.2.1.1.1	A.2.1.1.2.1.1.1.1.1	B.2.1.2.1.1.2.2	AKR1B1
7	3356	A.2.1.2.2.1.2.2.2.2.2.1	A.1.2.1.2.1.2.1.1.1	A.2.1.1.2.1.1.1.1.1	B.2.1.2.1.1.2.2	AKR1B15,AKR1B10
7	3426	B.2.2.2.1.2.2.2.2	B.2.2.2.2.2.1.1.1	B.2.1.2.2.2.1.1.1.1.2	A.2.2.2.2.1.2.2.2.2	PTN
7	3520	B.2.1.1.1.2.1.2.1.2	B.1.1.1.1.1.2.2.2.1	B.1.1.2.2.2.2.1.2.1.1.2	A.1.1.2.1.1.2.2.1.1	TMEM178B
7	3560	B.2.1.1.1.2.2.2.2.2.2	B.2.1.1.2.1.2.2.2.1	A.2.1.1.2.2.1.1.2.2.2	B.2.2.1.2.2.1.1.2	MTRNR2L6
7	3562	B.2.1.1.1.2.2.2.2.2.2	B.2.1.1.2.1.2.2.2.1	A.2.1.1.2.2.1.1.2.2.2	B.2.2.1.2.2.1.1.2	PRSS3P2,PRSS1
7	3740	B.1.2.1.2.2.1.1.2.2	B.1.2.2.1.2.2.2	A.1.2.1.1.1.2.1.2.2.2	B.1.1.2.1.1.1.1	ATP6V0E2,ATP6V0E2-AS1
7	3756	B.2.1.1.2.1.1.1.2	B.1.2.2.1.2.2.1.1	A.1.2.1.1.1.2.1.1.1	B.2.1.1.2.2.1.2	GIMAP7
7	3757	B.2.1.1.2.1.1.1.2	B.1.2.2.1.2.2.1.1	A.1.2.1.1.1.2.1.1.1	B.2.1.1.2.2.1.2	GIMAP4
7	3759	B.2.1.1.1.1.1.1.2.2	B.1.2.2.1.2.2.1.1	A.1.2.1.1.1.2.2.1.1.1	B.2.1.1.2.2.1.2	GIMAP6
7	3760	B.2.1.1.1.1.1.1.2.2	B.1.2.2.1.2.2.1.1	A.1.2.1.1.1.2.2.1.1.1	B.2.1.1.2.2.1.2	GIMAP2
7	3761	B.2.1.1.1.1.1.1.2.2	B.1.2.2.1.2.2.1.1	A.1.2.1.1.1.2.2.1.1.1	A.2.1.2.2.2.1.1.2	GIMAP1-GIMAP5,GIMAP1,GIMAP5
7	3942	B.2.1.1.1.2.2.1.1.2.1.1	B.1.1.1.1.1.1.2.1	A.1.1.2.1.2.1.2.2.2	B.1.1.1.2.1.2.1.1	LOC100506585
8	32	B.2.1.2.1.2.1.2.2.1	B.2.1.2.2.2.1.2.2.2	A.2.1.1.1.2.2.2.2.2	B.2.1.1.1.2.1.1	LOC286083
8	168	A.2.2.1.2.1.1.2.1	A.1.2.2.2.1.2	A.1.2.2.1.2.1.2.1	B.2.1.2.1.2.1.2.1.2	GS1-24F4.2,XKR5
8	171	B.2.1.2.1.2.2.1.2	B.1.1.2.2.2.1.2.2.2	A.1.2.2.1.2.1.2.1	B.2.1.2.1.2.1.2.1.2	DEFA8P,DEFA9P,DEFA10P
8	172	B.1.2.1.1.1.1.2.1.2.2.2	B.2.2.2.2.1.1	A.1.2.2.1.2.1.2.1	A.2.2.2.2.1.1.1.2.1	DEFA1,DEFT1P,DEFA1B
8	173	B.2.1.2.1.2.2.1.2	B.1.1.2.2.2.1.2.2.2	A.1.2.2.1.2.1.2.1	B.2.1.2.1.2.1.2.1.2	DEFA5,DEFA11P
8	181	B.2.1.2.1.2.2.1.2	B.1.1.2.2.2.1.2.2.2	A.1.2.2.1.2.1.2.1	B.1.2.1.2.2.2.2.2	FAM66B,ZNF705G
8	182	B.2.1.2.1.2.2.1.2	B.1.1.2.2.2.1.2.2.2	A.1.2.2.1.2.1.2.1	B.1.2.1.2.2.2.2.2	DEFB4B
8	263	A.2.1.1.1.1.2.2.1	A.1.1.2.2.1.2.1.1.1.2	B.1.1.2.2.1.1.2.2.1.2	B.1.2.1.2.2.1.2	RP1L1
8	264	A.2.1.1.1.1.2.2.1	A.1.1.2.2.1.2.1.1.1.2	A.2.1.2.2.2.1.2	B.1.2.1.2.2.1.2	C8ORF74
8	308	A.1.2.2.1.2.2.2.2.2.1	A.2.2.2.2.2.2.2.2	B.2.1.2.1.1.1.2.2.1	B.1.1.1.1.1.1.2	FAM86B2
8	385	B.2.2.1.1.1.1.1.2.2	B.1.1.1.1.1.1.1.1	B.1.2.1.2.2.2.2.2.1	A.1.2.2.2.1.1.1.2	TUSC3
8	402	B.2.2.1.2.2.2.2.2	B.2.2.1.2.2.1.1	B.2.2.1.1.2.1.2.1.1	A.2.2.1.1.2.2.1.1	MSR1
8	423	B.2.1.1.2.1.1.2.1.1	B.1.1.2.1.1.1.1	A.2.1.1.1.2.2.1.2.1.2.2	A.1.2.2.1.1.1.1.2.1	MICU3
8	451	B.1.1.1.1.2.1.2.1.2	B.1.1.1.2.2.2.1.2.1	A.1.2.1.2.2.2.2.1.2.2.2	A.1.1.2.2.2.2.2.2	NAT1
8	545	A.1.2.1.2.2.2.2.2	A.1.2.1.2.2.1.2.1.2.1	A.2.1.1.1.1.2.2.2	B.2.1.2.1.1.1.2.2.1	XPO7,DOK2
8	593	A.2.2.2.1.2.1.1	A.2.2.2.2.1.1.1.2	A.1.2.2.2.1.2.2.2.1	B.2.2.1.2.2.2.1.2	STC1
8	669	B.1.2.2.2.1.2.1.1.2	B.1.2.1.1.2.2.1.1	A.2.1.1.2.2.2.1.1	A.1.2.2.1.2.2.2	ADRA1A
8	837	B.2.1.1.2.2.1.1.1.1	B.1.2.2.1.2.2.1.1.1	A.2.2.2.1.1.1.1.2	A.1.2.2.2.2.2.1.1	DUSP26
8	1203	B.2.2.1.1.1.1.1.1	B.1.2.2.1.1.1.2.1.2	B.1.2.1.2.1.2.1.2	A.1.2.2.2.2.2.1.2.2	LOC100287846
8	1242	A.1.2.2.1.1.2.2.2	A.1.1.2.2.2.1.2.1	A.1.2.1.2.2.2.2.2.2.2	B.2.2.1.1.2.1.1.1.2	EFCAB1
8	1246	A.1.2.2.1.1.2.2.2	A.1.1.2.2.2.1.2.1	A.1.2.2.2.1.1.2.1.2	B.2.2.1.1.2.1.1.1.2	SNAI2
8	1334	B.2.1.1.2.2.2.1.1.1.2.1	B.1.1.1.1.1.2.2.2.1	B.1.1.2.2.1.2.2.1.2.1	A.1.2.1.1.2.1.2.1.1	ST18
8	1377	A.2.2.1.1.1.1.2.1	A.1.1.1.1.1.2.2.1.1	B.2.1.1.1.2.2.1.2.1	A.1.1.2.1.2.1.2.1	MRPL15
8	1717	B.1.1.1.1.1.1.1.2.1	B.2.1.1.2.2.1.2.2.1	A.1.2.2.2.2.1.2.2	A.2.2.2.2.1.1.1.2.1	CPA6
8	1722	B.1.2.1.1.1.1.2.1.2.2.2	B.2.2.2.2.1.1	A.2.1.2.1.2.2.1.1.1	A.2.2.2.2.1.1.1.2.1	PREX2
8	1769	B.1.1.1.1.2.1.1.2.2	B.1.2.2.1.1.1.2.1.1	A.1.1.2.2.1.1.1.2	A.2.1.1.1.1.2.1.2.1	SLCO5A1
8	1898	B.2.1.2.2.2.2.2.1.1	B.2.2.1.2.2.2.1.2.2.1.1	B.1.2.2.1.2.2.2.2.2	A.1.2.2.2.1.2.1.2.2	CRISPLD1
8	1909	B.2.1.2.2.2.2.2.1.1	B.2.1.1.2.2.2.2.1.1	B.1.2.1.1.2.1.1.1	A.1.2.1.2.1.2.1.1.2	HNF4G
8	1986	B.1.2.1.2.2.2.1.2	B.2.1.1.1.2.2.1.2.2	B.1.2.1.1.1.1.1.1	A.1.2.1.2.1.2.2.2.1.2	PKIA
8	1990	B.1.1.2.2.1.1.2	B.2.1.1.1.2.2.1.2.2	B.1.2.1.1.1.1.1.1	A.1.2.1.2.1.2.2.2.1.2	ZC2HC1A
8	2014	B.1.2.2.2.1.2.1.2.2.2	B.2.2.2.1.2.2.1	A.2.1.2.2.1.1.1.2.2	A.1.2.2.2.1.1.1.1.1	STMN2
8	2128	B.2.2.2.1.2.1.1.2.1.1	B.1.2.2.1.2.1.2.1	B.1.2.1.1.2.1.2	A.2.1.1.1.1.1.2.2.1	RALYL
8	2194	B.2.1.1.2.1.2.1.2.2.1.1	B.1.1.1.2.1.2.2	A.1.1.1.2.1.1.1.2.1.2	A.2.1.1.2.2.2.1	CNGB3
8	2197	B.2.1.1.2.1.2.1.2.2.1.1	B.1.2.1.1.1.1.1.1	A.1.1.1.2.1.1.1.2.1.2	A.2.1.1.2.2.2.1	CNBD1
8	2345	B.2.2.1.1.2.1.2.2.2.1	B.2.2.1.2.2.2.1.2.1.2	A.2.2.2.1.2.1.2.1.1	A.2.2.2.2.1.1.1.1.2	FLJ46284
8	2351	B.1.2.1.1.1.2.2.1	B.2.2.1.2.1.2.1.2	A.1.2.2.2.2.1.2.1.2	A.2.2.1.2.1.2.1.1.2.1	TRIQK
8	2355	B.2.2.2.2.1.2.2	B.2.2.1.2.1.2.1.2	A.1.2.2.2.2.1.2.1.2	A.2.2.1.2.1.2.1.1.2.2	C8ORF87
8	2408	B.2.2.1.1.2.2.1	B.2.2.1.1.2.2.2.1.1	A.1.1.1.2.1.1.2.2.1.1.2	A.2.2.2.2.1.1.1.1.1.1	C8ORF37-AS1,C8ORF37
8	2438	B.2.1.1.2.2.2.2.1.2.1.2	B.2.2.1.1.2.2.2.1.2.2	A.1.2.2.1.1.2.2.1.1.1.1	A.2.2.1.1.2.1.1.2.2	SDC2
8	2458	B.2.1.1.1.1.2.1.1.1.1	B.1.2.1.2.2.2.1.2.2.1	A.1.2.2.2.1.2.2.1.1.2	A.2.2.2.1.1.2.2.1.1	TSPYL5
8	2768	B.2.1.1.2.2.2.2.1.2.1.1	B.2.1.1.1.2.2.2.2.2	B.2.2.2.1.2.1.2.1.2.2	A.1.1.2.2.1.1.1.1	SYBU
8	2950	B.1.1.2.1.2.2.2	B.2.1.1.1.2.1.2	A.2.1.2.1.2.2.2	A.1.2.2.2.2.1.1.2.2	SLC30A8
8	2964	A.2.1.2.2.2.2.1.2.2	A.2.1.2.2.2.2.2.2	B.2.1.2.1.2.2.1.1.1.2	B.1.2.2.2.1.1.2	MED30
8	2979	A.1.2.1.1.1.2.1.2	A.2.1.1.2.1.2.1.1.1	B.1.1.1.1.2.1.2	B.2.1.1.1.1.2	EXT1
8	3023	B.1.1.1.1.2.1.1.2.1	B.1.2.1.2.2.2.1.2.1.1	A.2.1.1.1.1.1.2.2.1	A.1.1.2.2.1.2.1.2.2	DEPTOR
8	3190	A.1.2.2.2.2.2.2.2.1	A.1.2.2.2.1.1.2.2.2	B.1.1.2.2.2.1.1.1.2.2	B.1.2.1.1.2.1.1.1	LRATD2
8	3270	A.1.2.2.2.2.2.2.1.1	A.2.1.2.1.1.2.1.1	B.2.1.2.1.2.2.2.2.1	B.2.1.1.2.2.2.1	GSDMC
8	3345	A.2.1.2.2.1.1.2.1	A.1.2.2.2.2.1.2.2	A.1.2.1.1.1.2.2.1	B.2.2.2.1.2.2.1.2	TMEM71,PHF20L1
8	3347	A.2.1.2.2.1.1.2.1	A.1.2.2.2.2.1.2.2	A.1.2.1.1.1.2.2.1	B.2.2.2.1.2.2.1.2	TG
9	336	B.1.1.1.2.2.1.1.1	B.2.1.1.2.2.2.2.2.1	A.1.2.1.1.2.2.2.1.2	A.2.1.2.1.2.2.1.2	LINC01235
9	375	B.1.2.2.1.2.2.1.1	B.2.1.1.2.1.2.2	A.1.2.1.2.1.2.2	A.2.1.2.1.1.1.2.2.1.1	LOC389705
9	383	B.1.2.2.1.2.1.2.1.1.1.1	B.2.1.1.2.1.2.2	A.2.2.2.1.1.1.2.2.2	A.1.2.2.2.1.1.2.1.1	TTC39B
9	539	A.2.1.1.2.1.2.1.2.2	A.1.2.2.1.1.2.2.1	B.2.1.1.1.1.1.1.1.1.1	B.1.1.2.2.2.2.2.1.1	MIR31HG
9	816	A.2.2.1.1.1.2.2.2	A.2.1.2.1.2.2.2.1	B.1.2.1.1.2.2.1.1.2	B.2.2.1.1.2.2	TAF1L
9	1773	B.1.2.2.2.1.2.1.1	B.2.1.2.1.2.1.2.1	A.1.2.1.1.2.2.1.1.2.2.2	B.2.1.2.2.2.2.2.1.1	FOXD4L3
9	1775	B.1.2.2.2.1.2.1.1	B.2.1.2.1.2.1.2.1	A.1.2.1.1.2.2.1.1.2.2.2	B.2.1.2.2.2.2.2.1.1	PGM5,PGM5-AS1
9	1779	B.1.2.2.2.1.2.1.1	B.2.1.2.1.2.1.2.1	A.1.2.1.1.2.2.1.1.2.2.2	B.2.1.2.2.2.2.2.1.1	TMEM252
9	1784	B.1.2.2.2.1.2.1.1	B.2.1.2.1.2.1.2.1	A.1.2.1.1.2.2.1.1.2.2.2	B.2.2.1.1.1.1.2	PIP5K1B
9	1785	B.1.2.2.2.1.2.1.1	B.2.1.2.1.2.1.2.1	A.1.2.1.1.2.2.1.1.2.2.2	B.2.2.1.1.1.1.2	FAM122A
9	1791	B.1.2.2.2.2.1.1.1.2	B.2.1.2.1.2.1.2.1	A.1.1.1.2.2.2.2.2	B.2.2.1.1.1.1.2	PRKACG
9	1817	A.1.2.2.1.1.1.2.1.1.1.1	A.2.2.1.1.1.1.1	A.2.1.1.2.1.1.2.2.2.1.2	B.2.1.2.2.2.1.2.1	MAMDC2
9	1820	A.1.2.2.1.1.1.2.1.1.1.1	A.2.2.1.1.1.1.1	A.2.1.1.1.2.1.1.1.2.2	B.2.1.2.2.2.1.2.1	MAMDC2-AS1
9	1822	A.1.2.2.1.1.1.2.1.1.1.1	A.1.2.2.1.2.2.1	A.2.1.1.1.2.1.1.1.2.2	B.2.1.2.2.2.1.2.1	SMC5-AS1,SMC5
9	1963	A.2.1.2.1.2.2.2.2.2	A.2.2.1.1.1.1.2.2	B.2.2.2.2.1.1.1	B.2.2.1.1.1.1.1	PCSK5
9	1985	B.1.2.2.1.1.1.1.2.2	B.1.2.2.1.1.2.1.1.1	A.1.2.2.2.2.2.1.1.2	A.2.2.1.1.1.2.2.2.2.1	PCA3
9	2154	B.1.2.2.2.1.1.1.2.1	B.2.2.1.2.1.1	A.1.2.1.2.1.1.1	B.1.2.2.1.1.1.2.1.2.2	FRMD3
9	2240	A.2.1.1.1.2.2.1.2.2	A.1.2.2.1.2.1.2.2	A.1.1.2.1.2.2.1	B.2.2.2.1.1.2.1.1.1	GAS1RR,GAS1
9	2334	B.1.2.2.1.2.1.1.2.1	B.2.1.2.1.1.1.2	A.1.2.1.1.1.1.2.2.1	A.2.1.2.1.1.2.2.2.2.2	LINC01501
9	2336	B.1.2.2.1.2.1.1.2.1	B.2.1.2.1.1.1.2	A.1.2.1.1.1.1.2.2.1	B.1.1.1.1.2.1	DIRAS2
9	2346	A.2.1.2.2.1.1	A.1.1.1.2.2.2.1	A.1.2.1.1.2.1.2.2.2	B.1.2.2.1.2.2.2.1	LOC100129316
9	2360	A.1.2.2.1.2.2.1.1.1.1	A.2.2.2.2.1.2.1.2	A.1.2.1.1.1.2.1.2.1	B.2.2.1.1.1.2.2.1	MIR3910-1,MIR3910-2
9	2537	A.1.2.2.1.1.1.2.2.2.1	A.2.1.2.2.1.2.2.1	B.1.1.1.2.1.1.1.1	B.2.1.2.2.2.2.1.2.1	GABBR2
9	2581	B.2.1.2.2.1.1.2.1.2	B.2.1.2.1.2.1.1.2	B.1.1.1.2.2.2.1.1.2	A.2.1.2.2.1.2.1	MSANTD3-TMEFF1,TMEFF1
9	2811	A.1.2.2.2.2.2.1.1.2	A.2.1.2.2.1.1.2	B.1.2.2.2.1.1.2	B.2.2.2.1.2.1.2	PALM2
9	2814	A.1.1.2.2.2.2.1.1	A.2.1.2.2.1.1.2	B.1.2.2.2.1.1.2	B.2.2.2.1.2.1.2	PALM2-AKAP2
9	2821	A.1.2.1.2.2.1.1.1	A.1.1.1.2.2.1.2.1.2	A.2.2.2.2.2.1.2.2	B.2.1.2.2.1.1.1.2	AKAP2
9	2834	A.1.2.2.1.2.2.2.1.1	A.2.1.1.2.2.2.2	B.2.1.2.2.2.1.2.1	B.1.2.2.1.1.2.2.2.1.2	SVEP1
9	2836	A.1.2.2.1.2.2.2.1.1	A.2.1.2.2.2.2.1	B.2.1.2.2.1.2.1.2.2.2	B.1.2.2.1.1.1.1.2.1	MUSK
9	2846	A.1.2.2.1.1.1.2.2.1	A.2.2.2.2.2.1.1.2.2	B.2.2.2.1.1.2.2.1.1	B.2.1.2.2.1.1.2.2	LPAR1
9	2853	A.1.2.2.1.2.2.1.1.1.2.1	A.1.1.1.1.2.1.2.1	B.2.2.2.1.1.2.2.1.1	B.2.1.2.2.1.1.2.2	OR2K2
9	2968	A.2.2.1.2.1.1.2.2.1.2	A.2.1.2.1.1.1.1.2.2.1	B.1.2.2.2.1.1.1.2	B.2.2.2.2.1.1.1	LINC00474
9	3140	B.1.2.2.2.1.1.2.2.2.1	B.2.1.1.1.2.2.2.1	A.1.2.2.2.2.2.1.1.1	B.1.2.2.1.2.2.2.2	OR1K1,PDCL
10	80	A.1.2.2.2.1.1.1.2.2.1	A.1.1.2.1.2.2.1.2.1.1.2	A.2.2.2.2.2.1	B.1.2.2.1.1.1.2.1	PITRM1-AS1
10	81	A.1.2.2.2.1.1.1.2.2.1	A.1.1.2.1.2.2.1.2.1.1.2	A.2.2.2.2.1.2.2.2	B.1.2.2.1.1.1.2.1	PITRM1
10	118	A.1.2.1.1.1.2.1.2.2	A.1.2.1.1.1.1.1.1	A.2.2.2.2.2.2.2.2	B.2.1.1.2.2.1.1.1.1	LINC00705
10	119	A.1.2.1.1.1.2.1.2.2	A.1.2.1.1.1.1.1.1	A.2.2.2.2.2.2.2.2	B.2.1.1.2.2.1.1.1.1	MANCR
10	122	A.1.2.1.1.1.2.1.2.2	A.1.2.2.2.1.2.1.1.1	A.2.1.1.2.2.2.2.2.2	B.2.1.1.2.2.1.1.1.1	AKR1E2
10	322	A.2.1.2.1.2.2.1.2	A.1.2.2.2.1.2.2.1.2.1	A.1.2.1.1.1.2.2.1	B.2.1.2.2.1.1.2.1	NA
10	395	B.1.2.2.1.2.1.1.2	B.2.1.1.2.1.2.2.2.2	A.1.2.1.2.2.2.2.2.2.1	B.1.1.2.2.2.2.2	ITGA8
10	674	B.2.2.1.1.1.1.2	B.1.2.2.2.1.2	B.1.2.2.1.2.1.2.2	A.1.2.2.1.2.1.2.2.2.2.2	FAM238B
10	675	B.2.2.1.1.1.1.2	B.1.2.2.2.1.2	B.1.2.2.1.2.1.2.2	A.1.2.2.1.2.1.2.2.2.2.2	PDSS1
10	1120	B.2.2.1.1.2.2.2.1.1.1.2	B.2.1.1.2.2.2.2.2.1.1	A.1.2.1.1.1.1.1.2.2.2.2	B.2.2.2.2.2.2	C10ORF142
10	1123	B.2.2.1.1.2.2.2.1.1.1.2	B.2.1.1.2.2.2.2.2.1.1	A.1.2.1.1.1.1.1.2.2.2.2	B.2.2.2.2.2.2	CXCL12
10	1136	B.1.1.2.1.2.1.2.1	B.1.1.1.1.2.1.1	A.1.1.1.2.2.2.1	B.1.2.2.2.1.2.2.2.1	TMEM72
10	1142	B.1.2.1.1.2.2.1.2.2.1	B.2.1.1.1.1.1.2.2	A.1.2.1.1.1.1.1.1	B.1.2.2.2.1.2.2.1.2	RSU1P2,MIR3156-1,ANKRD30BP3
10	1263	B.1.2.1.2.1.2.2.1	B.1.2.2.1.1.1	A.1.2.2.2.2.1.1.2.1.2.2	B.2.1.2.2.1.1.2.2	C10ORF71
10	1266	B.1.2.1.2.1.2.2.1	B.1.2.2.1.1.1	A.1.2.2.2.2.1.1.2.1.2.2	B.1.1.1.2.2.2.2.2	DRGX
10	1570	B.2.1.1.2.2.2.2.1.1.1	B.2.2.1.2.2.1.2.1	A.2.1.1.1.2.1.1.1.2	A.2.1.2.1.1.1.2.2.2.1.2.1	RHOBTB1
10	1581	B.2.2.1.1.2.2.1.2.1	B.2.2.1.2.2.1.2.1	A.1.2.1.2.2.1.1.2.1	B.1.1.2.2.1.1.1.2.1.2	TMEM26
10	2058	B.1.1.2.2.2.2.1.2.1.1	B.1.1.1.1.2.1.2	A.2.1.1.1.2.1.2	A.1.1.1.2.1.1.1.2	SH2D4B
10	2277	A.1.1.1.2.2.1.2.2	A.1.1.2.1.1.2.2.2.2	B.1.1.1.2.2.2.1	A.1.2.2.1.1.2.2.2	IFIT2
10	2278	A.1.1.1.2.2.1.2.2	A.1.1.2.1.1.2.2.2.2	B.1.1.1.2.2.2.1	A.1.2.2.1.1.2.2.2	IFIT3
10	2279	A.1.1.1.2.2.1.2.2	A.1.1.2.1.1.1.2.2	B.1.1.1.2.2.2.1	A.1.2.2.1.1.2.2.2	IFIT1,IFIT1B
10	2280	A.1.1.1.2.2.1.2.2	A.1.1.2.1.1.1.2.2	B.1.1.1.2.1.2.2	A.1.2.2.1.1.2.2.2	IFIT5,LIPA
10	2283	A.1.1.1.2.2.1.2.2	A.1.1.2.1.1.1.2.2	B.1.1.1.2.1.2.2	A.1.2.2.1.1.2.2.2	SLC16A12
10	2316	A.2.1.1.2.1.1.1.1	A.1.2.1.1.2.2.2.2.1.2	B.2.1.2.1.1.2.1.1.2	B.1.1.1.1.2.2.2.2.2	RPP30,HTR7
10	2434	B.2.1.2.1.1.1.1	B.1.2.1.1.2.2.2.1.2.1	B.1.2.1.1.1.1.1.1	A.1.2.2.1.1.1.2.2.2.1.1	SORBS1
10	2821	B.2.2.2.1.2.1.1.1.1	B.2.1.1.2.2.2.1.2.2.2	A.2.1.2.1.1.1.2.2.2	B.2.1.2.1.1.2.2.2	ADRA2A
10	2849	B.2.1.2.2.1.1.1.2.2.2	B.1.2.1.1.2.2.2.2.1	A.1.2.2.1.1.2.1.1.2.2	B.1.2.2.2.2.2.2.1.2	GPAM
10	2852	B.1.2.1.1.1.2.2.1.2	B.1.2.1.1.2.2.2.2.1	A.1.2.2.1.1.2.1.1.2.2	B.1.2.2.2.2.2.2.1.2	TECTB
10	2853	B.1.2.1.1.1.2.2.1.2	B.1.2.1.1.2.2.2.2.1	A.1.2.2.1.1.2.1.1.2.2	A.2.1.2.1.2.2.2.1.2.2	GUCY2GP
10	2854	B.1.2.1.1.1.2.2.1.2	B.1.2.1.1.2.2.2.2.1	A.1.2.2.1.1.2.1.1.2.2	A.2.1.2.1.2.2.2.1.2.2	ACSL5
10	3009	A.2.2.2.1.2.2.1.1.1.1	A.1.2.2.2.2.2.1.1.1.2	A.2.1.2.2.2.2.2.1	B.2.1.1.2.1.2.2.2.2	PRLHR
10	3282	B.2.2.1.2.2.1.1.2.2	B.1.2.1.1.2.1.1.2.2	A.2.1.2.2.1.2.1.2	B.2.2.1.2.2.1.1.2	MGMT
10	3292	B.1.2.1.1.2.2.2.2	B.2.2.1.1.1.2.1	A.2.1.2.1.1.2.1.2.2	B.1.2.1.1.1.2.2	MIR4297
11	5	A.1.2.2.2.1.1.2.1.2.1	A.1.2.2.1.1.2.2	B.1.1.1.2.2.1.1.2.1.1	B.2.2.1.2.1.1.2.1	ODF3,SCGB1C1
11	14	A.1.2.2.2.1.1.2.1.2.1	A.1.1.1.2.2.2.2.1	B.2.1.1.2.2.1.1.2	A.2.1.1.1.1	LRRC56,HRAS
11	15	A.1.2.2.2.1.1.2.1.2.1	A.1.1.1.2.2.2.2.1	B.1.2.2.2.2.2.1.1.2	A.1.2.1.2.1.1.1.1.1.1.2	MIR210HG,LOC143666,LMNTD2,MIR210,PHRF1,RASSF7
11	120	B.2.2.2.1.1.2.2	B.2.2.2.1.2.2.1	A.2.1.2.2.1.2.1.2.2.1	B.2.2.1.2.1.1.2.2.1	OR51F1
11	121	B.2.2.2.1.1.2.2	B.2.2.2.1.2.2.1	A.2.1.2.2.1.2.1.2.2.1	B.2.2.1.2.1.1.2.2.1	OR52R1
11	122	B.2.2.2.1.1.2.2	B.2.2.2.1.2.2.1	A.2.1.2.2.1.2.1.2.2.1	B.2.2.1.2.1.1.2.2.1	OR51S1,OR51F2
11	367	B.2.1.2.2.1.1.2	B.2.1.1.2.2.1.1.1.1	A.1.2.2.2.1.1.2.2.1	A.2.1.1.2.2.2.1.1.1.2	PDE3B,PSMA1
11	471	A.2.1.1.2.2.2.2.2	A.2.1.2.1.2.1.1.2.2	A.2.1.2.2.1.2.1.2.2.2.2	B.2.2.1.1.2.2.2	PTPN5
11	474	A.2.1.1.2.2.2.2.2	A.2.1.2.1.2.1.1.2.2	A.2.2.2.1.1.1.2	B.2.2.1.1.2.2.2	MRGPRX1
11	478	A.2.1.1.2.2.2.2.2	A.1.1.2.2.1.2.1.2	B.1.1.1.2.1.1.2.1.2	B.2.2.1.1.2.2.2	MRGPRX2
11	489	A.2.2.2.1.2.2	A.2.2.1.2.2.2.2.2	B.1.1.1.2.2.1.2.2	B.2.2.1.1.2.2.1.1	NAV2-AS5,NAV2-AS4
11	490	A.2.2.2.1.2.2	A.2.2.1.2.2.2.2.2	B.1.1.1.2.1.1.2.1.1	B.2.2.1.1.2.2.1.1	MIR4486
11	494	A.2.2.2.1.2.2	A.1.2.2.1.1.2.1.1	A.2.2.2.2.1.1.2	B.2.2.1.2.1.1.2.1	LOC100126784
11	495	A.2.2.2.1.2.2	A.1.2.2.1.1.2.2	A.2.2.2.2.1.1.2	B.2.2.1.2.1.1.2.1	MIR4694
11	844	A.1.1.2.2.2.2.1.2.2	A.1.1.2.2.1.2.2.2	A.2.1.2.1.1.2.1.2	B.1.1.1.2.1.2.2.1	C11ORF91,CD59
11	900	A.1.2.1.1.2.2.2.1.1	A.1.2.1.1.2.1.2	A.1.2.2.2.1.1.1.2.1.1	B.1.2.2.2.2.1.1.2.1.2	LDLRAD3
11	901	A.1.2.1.1.2.2.2.1.1	A.1.2.1.1.2.1.2	A.1.2.2.2.1.1.1.2.1.1	B.1.2.2.2.2.1.1.2.1.2	MIR3973
11	1057	B.2.1.2.2.2.2.2.1.2.1	B.2.1.2.1.2.1.1.2.2	A.2.2.1.1.1.2.1.1.1	A.1.2.2.2.2.2.1.2	LOC100507205
11	1083	B.2.2.1.1.2.2.2.2	B.2.2.2.2.2.2	A.2.1.2.1.2.1.1.2	B.1.1.2.1.2.2	HNRNPKP3
11	1231	B.2.1.2.1.2.1.1.2.2	B.2.1.2.1.1.2.1.1.2	B.1.1.1.2.1.1.1.2.2	A.2.1.1.2.1.1.2.1	FOLH1
11	1463	B.2.1.2.1.2.2.1.2.2	B.2.1.2.2.2.1.1.2.2	A.2.1.1.2.1.1.1.1	A.1.2.1.1.1.2.1.1.2	GLYAT
11	1466	B.1.1.2.1.2.2.2.1.2	B.2.1.2.2.2.1.1.2.2	A.2.1.1.2.1.1.1.1	A.1.2.1.1.1.2.1.1.2	GLYATL2
11	1468	B.1.1.2.1.2.2.2.1.2	B.2.1.2.2.2.1.1.2.2	A.2.1.1.2.1.1.1.2	A.1.1.2.2.2.1.1.2.1	GLYATL1
11	1471	B.1.1.2.1.2.2.2.1.2	B.2.1.2.2.2.1.1.2.2	A.2.1.1.1.1.1.1.2	A.1.1.2.2.2.1.1.2.1	LOC283194
11	1512	B.1.2.2.2.2.1.2.2	B.2.2.2.1.1.2.2	A.1.2.1.2.1.1.2.2.1.2	B.2.1.2.1.1.1.2.1.1	MS4A8
11	1514	A.2.2.2.2.2.1.1.2.2.2	A.1.1.2.2.2.2.2.1.2	A.1.2.1.2.1.1.2.2.1.2	B.2.1.2.1.1.1.2.1.1	MS4A15,MS4A10
11	2234	B.2.2.1.2.1.1.2.2	B.2.2.1.2.1.2.1.2.2	A.2.2.2.1.2.2.2.2.2	A.2.2.1.2.2.1.2.2.1	NOX4
11	2235	B.2.2.1.2.1.1.2.2	B.2.2.1.2.1.2.1.2.2	A.2.2.2.1.2.2.2.2.2	A.2.2.1.2.2.1.2.2.1	FOLH1B
11	2237	B.2.2.1.2.1.1.2.2	B.2.2.1.2.1.2.1.2.2	A.2.2.1.1.1.1.2.1	A.2.1.2.1.1.1.1.2.1	TRIM77
11	2241	B.1.2.1.2.1.1.2.1.2.2	B.2.1.1.1.1.1.2.1	A.1.2.1.2.1.1.1.1.1	A.2.1.2.1.1.1.1.2.1	TRIM64B
11	2245	B.1.2.1.2.1.1.2.1.2.2	B.2.1.1.1.1.1.2.1	A.1.2.1.2.1.1.1.1.1	A.2.1.2.1.1.1.1.2.1	TRIM49C
11	2327	B.1.2.2.1.2.1.2.1.1	B.2.1.2.2.2.2.1.2.1.2.2	A.1.1.2.1.1.2.2.1.1	A.1.1.1.2.1.2.2.1.1	DEUP1
11	2332	B.1.2.2.2.1.2.2.1	B.1.2.2.2.1.2.1.2	A.1.2.1.1.1.2.1.1	A.1.1.1.2.1.2.2.1.1	SMCO4
11	2335	B.1.2.2.2.1.2.2.1	B.1.2.2.2.1.2.1.2	A.1.2.1.1.1.2.1.1	A.1.1.1.2.1.2.2.1.1	CEP295
11	2375	A.1.2.1.1.1.1.1.1.2.2.2	A.1.2.2.1.2.1.2.2.2.1.1	A.1.1.1.2.1.1	B.1.2.2.1.2.1.2.2	SESN3
11	2638	B.2.1.1.2.1.2.2.2	B.2.2.1.2.2.2.2.2	B.2.2.1.1.2.1.2.2	A.1.2.2.2.2.2.1.1.1.2	GRIA4
11	2673	B.2.2.2.1.1.1.1.1	B.1.2.2.2.2.1.1.2	B.1.2.2.2.1.2.1	A.1.1.2.2.1.2.1.1	GUCY1A2
11	2684	B.1.1.1.1.2.2.2.2.2	B.1.1.1.2.2.2.1.2	A.2.2.2.2.2.2.1.2.1.1	A.1.1.2.2.1.2.1.1	CWF19L2
11	2690	B.1.1.1.1.2.2.2.2.2	B.1.2.1.1.2.2.2	A.2.2.2.2.2.2.1.2.1.1	A.1.1.2.2.1.2.2.1.1	SLN
11	3050	A.2.1.2.1.1.2.2.2	A.1.2.1.1.1.1.2.1.1	B.2.2.2.1.2.2.1.2.1	B.2.2.2.2.1.1	MIR125B1,BLID
11	3051	A.2.1.2.1.1.2.2.2	A.1.2.1.1.1.1.2.1.1	B.2.2.2.1.2.2.1.2.1	B.2.2.2.2.1.1	MIRLET7A2,MIR100
11	3064	A.2.1.1.1.1.2.1	A.1.2.2.1.2.1.1.2	B.1.2.2.2.2.2.2.2	B.2.2.1.2.2.1.2.2.1	UBASH3B
11	3068	A.1.2.1.2.2.1.1.2.2	A.1.2.2.1.2.1.1.2	B.1.2.2.2.2.2.2.2	B.2.2.1.2.2.1.2.2.1	CRTAM
11	3069	A.1.2.1.2.2.1.1.2.2	A.1.2.2.1.2.1.1.2	B.1.2.2.2.2.2.2.2	B.2.2.1.2.2.1.2.2.1	JHY
11	3074	A.1.2.1.2.2.1.1.2.2	A.1.1.2.2.2.2.2.1.1	B.1.2.2.2.2.2.2.2	A.2.2.1.2.1.2.2	HSPA8
11	3077	A.2.1.2.1.2.1.1.2	A.1.1.2.2.2.2.2.1.1	B.1.1.1.1.2.2.2.1.2.2	B.2.1.1.2.1.1.1.2	CLMP
11	3082	A.2.2.1.2.2.1.2	A.2.2.2.2.2.2.1.2.2	B.2.1.1.2.2.1.1.1	B.2.2.1.2.2.2.2.1.1	MIR4493
11	3212	A.2.1.1.2.2.2.1.2.2	A.2.2.2.2.2.2.1.2.1	B.1.1.1.1.2.1.1	B.2.2.2.1.2.1.2.1.1.2	ETS1
11	3214	A.2.1.1.2.1.2.1.1	A.2.2.2.2.2.2.1.2.1	B.1.2.1.2.2.2.2.1.2	B.2.2.2.1.2.1.2.1.1.2	FLI1
11	3215	A.2.1.1.2.1.2.1.1	A.2.2.2.2.2.2.1.2.1	B.1.2.1.2.2.2.2.1.2	B.2.2.2.1.2.1.2.1.1.2	SENCR
11	3232	A.1.1.2.1.2.2.2.1.1.1	A.1.1.2.2.1.1.1.1.2	A.1.2.1.1.2.2.1.1.1.2	B.2.2.1.1.1.1.2.1.1	BARX2
11	3258	A.2.1.1.1.2.1.2.2	A.1.2.2.1.2.1.1.1	A.1.2.2.1.2.2.2.1	B.2.2.1.2.2.2.1.2.2	ADAMTS8,ADAMTS15
11	3264	A.2.1.1.1.2.1.2.2	A.2.2.2.1.1.1.2	A.2.1.1.2.1.2.2.1.2	B.2.2.1.2.2.2.1.2.2	C11ORF44
12	88	A.2.2.2.1.1.2.1.1	A.2.1.1.2.2.1.2.2.2.2	A.2.1.2.2.2.2.1.2.2	B.2.2.1.1.1.1.2	PRMT8
12	505	B.2.2.1.2.2.1.2.2.2	B.2.2.1.1.1.1.2.1	A.2.2.2.2.1.1.1.2.2	B.1.2.2.2.2.2.1.2.1	LINC02398
12	1321	A.1.2.1.1.2.1.2.2.1.2	A.1.2.1.1.1.1.1.1	A.1.2.2.2.2.1.2.1	B.1.2.1.2.2.2.1	KRT82,KRT75
12	1322	A.1.2.1.1.2.1.2.2.1.2	A.1.2.1.1.1.1.1.1	A.1.2.2.2.2.1.2.1	B.1.2.1.2.2.2.1	KRT6C,KRT6B
12	1323	A.1.2.1.1.2.1.2.2.1.2	A.1.2.1.1.1.1.1.1	A.1.2.2.2.2.1.2.1	B.1.2.1.2.2.2.1	KRT5,KRT6A
12	1402	A.1.2.1.1.2.2.1.2.2	A.1.1.1.2.2.1.1.1	A.1.1.2.1.2.2.2.1.1	B.2.1.1.2.2.1.1.2	METTL7B
12	1459	A.1.2.2.1.1.1	A.2.1.2.2.1.2.1.1	A.2.1.2.2.1.1.1.1	B.2.1.2.2.1.1.2	GIHCG,ATP23
12	1584	B.2.2.1.2.2.2.2.1.2	B.2.2.2.1.1.2.1.1	A.1.1.2.2.1.1.2.2	A.2.1.1.1.1.2.2.2	PPM1H
12	1589	B.2.2.1.2.2.2.2.1.2	B.2.2.2.1.1.2.1.1	A.1.2.2.2.2.2.1.2.1	A.2.1.2.1.1.1.2	AVPR1A
12	1602	B.1.1.2.2.2.1.2.1.2.1	B.2.1.2.2.1.2.1.2	A.2.1.2.2.1.2.2.2.1.1.1	A.1.2.1.1.1.2.2.2	DPY19L2
12	1605	B.1.1.2.2.2.1.2.1.2.1	B.2.1.2.2.1.2.1.2	A.2.1.2.2.1.2.2.2.1.1.1	A.1.2.1.1.1.2.2.2	RXYLT1
12	1642	A.2.1.1.2.1.2.2	A.1.2.1.2.2.1.1.2.1.1	B.2.1.1.2.2.2.2.1	A.2.1.2.2.2.2.2.1.1	MSRB3
12	1656	A.1.1.2.2.2.2.1.1.1	A.1.1.2.1.2.2.1.1.1.1	B.2.1.1.1.1.2.2.2.2.2	B.2.1.2.2.1.1.1	RPSAP52,HMGA2
12	1717	A.1.2.2.1.2.1.1.2	A.1.2.2.1.1.2.2.2.1	B.1.2.2.1.2.2.2.2.1.2	B.1.2.2.2.2.1.1.2	IL22
12	1719	A.1.2.2.1.2.1.1.2	A.1.2.2.1.1.2.2.2.1	B.1.2.2.1.2.2.2.2.1.2	A.2.1.2.1.2.1.1.2.1	MDM1
12	1783	B.2.2.1.2.1.2.2.1.2.2	B.2.2.1.2.2.1.2.2.1.2	B.1.1.1.1.2.1.1.2	A.1.2.2.2.1.2.2.2	PTPRR
12	1796	B.2.2.1.2.1.2.2.2	B.2.1.1.2.1.1.2	B.1.2.1.2.1.2.2.1.2	A.2.1.2.1.1.2	TSPAN8,LGR5
12	1817	B.2.2.1.2.1.1.1.1	B.2.2.2.1.2.1.2.1	B.1.1.2.2.1.2.1.2.1.1	A.2.2.2.2.1.2.2	TRHDE-AS1,TRHDE
12	1874	B.2.2.1.2.1.1.2.2.1	B.2.1.2.1.2.2.1.2.1.2	A.2.1.2.2.2.1.2.1	A.2.2.1.1.2.1.1.2.2	ATXN7L3B
12	2021	B.2.1.2.2.2.2.1.1	B.2.1.1.2.1.1.1.1	A.2.1.2.1.1.2.1	A.2.1.2.1.2.2.2.2.1	PTPRQ
12	2028	B.2.1.2.2.1.1.1.2.1.2.1.1	B.1.2.2.2.1.2.2.1	A.1.2.1.1.2.2.2.1	A.2.2.2.1.2.2.1.1	MYF5,MYF6
12	2031	B.2.1.2.2.1.1.1.2.1.2.1.1	B.2.2.2.1.1.2.1.2	A.1.2.1.1.2.2.2.1	B.1.1.2.1.2.1.2.1	MIR617
12	2034	B.2.1.2.2.1.1.1.2.1.2.1.1	B.2.2.2.1.1.2.1.2	A.1.2.1.1.2.2.2.1	A.2.2.1.2.2.2.1.1.2	MIR618,LIN7A
12	2037	B.2.2.1.2.2.2.1.2.1.1.2	B.2.2.2.1.1.2.1.2	A.2.1.1.2.2.1.1	A.2.2.1.2.2.2.1.1.1.1	ACSS3
12	2039	B.2.2.1.2.2.2.1.2.1.1.2	B.2.2.1.1.2.1.1.2.1	A.1.2.1.1.2.1.1.1.2.1.2	A.2.2.1.2.2.2.1.1.1.1	MIR4699
12	2054	B.2.1.2.2.2.2.2.2.2	B.2.2.2.1.2.2.2.2	A.2.1.1.2.1.2.1.1.2	B.1.1.2.1.2.2.2	PPFIA2
12	2519	B.2.1.2.1.2.1.1.2.2	B.2.1.1.2.1.2.1.2.2	B.1.1.2.2.1.2.1.2.2.2.1.2	A.2.1.2.1.2.1.1.2.2	SLC17A8
12	2522	B.2.1.2.1.2.1.1.2.2	B.2.1.1.2.1.2.1.2.2	B.1.1.2.2.1.2.1.2.2.2.1.2	A.2.1.2.1.2.1.1.2.2	NR1H4
12	2525	B.2.2.2.2.2.1.1	B.1.2.1.1.1.1.1.1	B.1.1.2.2.1.2.1.2.2.2.1.2	A.2.1.2.1.2.1.1.2.2	GAS2L3
12	2528	B.2.2.2.2.2.1.1	B.2.1.2.2.1.2.1.1.1.1	B.1.1.2.1.2.1.1.1.2.1	A.2.1.2.1.2.1.1.2.2	ANO4
12	2547	B.2.1.2.2.1.1.1.2.1.1	B.2.1.1.2.2.1.1.1.1.1	A.1.2.1.1.1.1.2.2.1	A.1.1.2.1.1.1.1.2	SPIC
12	2550	B.2.1.2.2.1.1.1.2.1.1	B.2.1.1.2.2.1.1.1.1.1	A.1.2.1.1.1.1.2.2.1	A.1.1.2.1.1.1.1.2	MYBPC1
12	2572	B.2.2.1.1.2.1.1.2.2	B.2.1.2.2.1.2.1.1.2	A.2.1.1.2.2.2.2.1	B.2.1.1.2.2.2.2.1.1	IGF1
12	2581	B.2.2.2.2.2.1.2	B.2.2.1.1.2.2.1.1.1	A.2.1.1.2.2.2.2.1	B.2.2.1.1.2.1.1.2	LINC00485
12	2622	A.1.1.2.2.2.1.1.2	A.2.1.1.2.2.1.1.1.1	A.2.2.2.2.1.2.2.1.1.1	B.2.1.1.1.1.2.1	CHST11
12	2625	A.1.2.2.2.2.1.1.2.2	A.2.1.1.2.2.1.1.1.2	A.2.2.2.2.1.2.2.1.1.1	B.2.1.1.1.1.2.1	MIR3922
12	2664	A.2.1.2.1.1.1.1.1.2.2	A.2.2.2.1.2.1.1.2.1.2	B.1.1.1.2.1.1.1.2.1	B.2.2.2.1.1.1.1.2.2	NUAK1
12	2693	A.2.1.1.1.2.2.2	A.1.2.2.1.1.2.2.2.2.2.2	A.2.2.2.1.1.2.1.2	B.2.2.2.1.2.1.2.1.1	BTBD11
12	3136	A.1.2.1.1.2.1.2.2.1.1	A.1.1.1.1.1	B.1.2.1.2.2.2.1.1.1	A.1.1.1.1.1.2	MIR5188
13	483	B.2.1.2.2.1.1.2.1.2.1.1	B.2.2.2.1.2.1.1	A.2.2.1.2.1.1.1.2.1	A.1.2.2.1.2.1.1.2.2.1	LINC00417
13	490	B.2.1.2.2.1.1.2.1.2.1.1	B.2.2.2.1.2.1.1	B.1.1.1.2.1.2.1.2	A.2.1.2.2.1.1.1.2.2.2	LINC00442
13	493	B.2.1.2.2.1.1.2.1.2.1.1	B.2.2.2.1.2.1.1	B.1.1.1.2.1.2.1.2	A.2.1.2.2.1.1.1.2.2.2	RNU6-52P
13	494	B.2.1.2.2.1.1.2.1.2.1.1	B.2.2.2.1.2.1.1	B.1.1.1.2.1.2.1.2	A.2.1.2.2.1.1.1.2.2.2	TUBA3C
13	666	A.2.2.1.1.1.2.1	A.2.2.1.1.2.2	A.1.2.1.2.1.2.2.2	B.2.2.2.1.2.1.1.1.2	SHISA2
13	684	A.1.2.1.2.2.2.1.2	A.2.1.2.1.2.1.1.2	A.1.2.1.1.2.2.1	B.2.1.1.1.2.1.1.2	GPR12
13	783	A.1.2.1.2.1.1.2.2	A.1.1.1.2.2.2.2.2.2	A.2.1.2.2.1.1.2.2.2	B.1.2.1.1.1.2	ALOX5AP
13	785	A.2.1.2.2.2.1.1.1	A.1.1.1.2.2.2.2.2.2	A.2.1.2.2.1.1.2.2.2	B.1.2.1.1.1.2	LINC00398
13	788	A.1.1.2.1.2.2.2.2	A.1.1.2.2.1.1.1.2.1	A.2.2.1.1.1.1.2.1.1.2	B.1.2.2.2.2	TEX26-AS1,TEX26,MEDAG
13	794	A.1.2.1.2.1.1.1	A.1.1.2.2.1.1.1.2.1	A.2.2.1.2.2.2.1	B.1.2.1.1.2.1.2.1.1	HSPH1
13	1005	A.1.2.1.1.1.1.2	A.2.1.1.2.2.2.2	B.2.2.1.1.2.2.2.2	B.1.2.1.1.2.1.1	LHFPL6
13	1006	A.1.2.1.1.1.1.2	A.2.1.1.2.2.2.2	B.2.2.1.1.2.2.2.2	B.1.2.1.1.2.1.1	MIR4305,COG6
13	1019	A.1.2.2.1.2.2.1.2.2.1	A.1.1.1.1.1.1.1	A.2.1.2.2.2.1.2.2.1	B.2.1.1.2.1.1.1	LINC00332
13	1032	A.1.1.2.1.2.1	A.1.1.1.1.1.1.1	A.2.1.1.1.1.2.1.2	B.1.1.1.1.1.1.2.1	FOXO1
13	1033	A.1.1.2.1.2.1	A.1.1.1.1.1.1.1	A.2.1.1.1.1.2.1.2	B.1.1.1.1.1.1.2.1	MIR320D1
13	1034	A.1.1.2.1.2.1	A.1.1.1.1.1.1.1	A.2.1.1.1.1.2.1.2	B.1.1.1.1.1.1.2.1	MRPS31
13	1545	B.2.2.1.2.1.2.1	B.2.2.2.2.1.2.1	B.2.1.2.2.1.2.2.1	A.2.2.2.2.2.1.1	MIR3169
13	1551	B.2.2.1.2.1.2.1	B.2.1.2.1.2.2.2	B.2.1.1.1.1.2.2.2.1	A.1.2.2.2.1.1.2	PCDH20
13	1608	B.2.1.1.2.1.1.1	B.2.1.1.2.2.1.1	A.2.1.1.1.2.2.2.1.1	A.2.2.2.1.1.2.1	OR7E156P
13	1737	B.1.2.2.1.1.1.2.1.2	B.2.1.2.1.2.2.1	A.2.1.2.2.1.2.2.2.2.2	A.1.2.2.2.1.2.1.2.2	LINC00550
13	1768	B.1.2.2.1.1.2.1.2	B.2.2.2.2.1.2.2.1	A.1.1.2.1.2.1.2.2	A.1.2.1.1.2.2	KLHL1,ATXN8OS
13	1790	B.2.1.2.2.2.1.2.1	B.2.2.2.2.2.1	B.1.1.1.2.1.1.1	A.2.1.1.1.1.2	LINC00348
13	1937	A.2.2.2.1.2.1.1	A.1.2.2.2.2.2	A.2.2.2.2.1.1.1	B.2.1.1.1.1.1	KCTD12
13	1938	A.2.2.2.1.2.1.1	A.1.2.2.2.2.2	A.2.2.2.2.1.1.1	B.2.1.1.1.1.1	BTF3P11
13	1939	A.2.2.2.1.2.1.1	A.1.2.2.2.2.2	A.2.2.2.2.1.1.1	B.2.1.1.1.1.1	ACOD1
13	2207	B.2.1.2.1.1.1.2.2	B.2.1.2.2.1.2.2	B.2.2.1.2.2.1.2	A.2.1.1.1.2.1.1.2.1.1.2	MIR4500
13	2230	B.2.2.1.1.2.1.2.2.1	B.2.2.2.2.1.1.2	B.2.1.1.1.2.1.1	A.2.2.2.1.1.1.2.2.1	LINC00433
13	2270	B.1.1.1.1.1.1.1.2.2.2	B.2.1.2.2.1.2.1	A.2.1.1.2.1.1.2.1.1	A.1.2.1.1.1.2.2	LINC00559
13	2273	B.1.1.1.1.1.1.1.1	B.2.1.2.2.1.2.1	A.2.1.1.2.1.1.2.1.1	A.1.2.1.1.1.2.2	MIR622
13	2297	B.2.2.1.1.1.2.2.1.2.2.2	B.2.2.2.1.1.1.1.2	A.2.1.2.1.2.1.1.2.2	A.1.2.2.1.2.1.2.2.1	LINC00379
13	2301	B.2.2.2.2.2.1	B.1.1.2.1.1.2.2.2	A.2.2.1.2.2.2.2.2.2	A.1.1.2.2.2.2.2	MIR19B1,MIR17HG
13	2302	B.2.2.2.2.2.1	B.1.1.2.1.1.2.2.2	A.2.2.1.2.2.2.2.2.2	A.1.1.2.2.2.2.2	GPC5
13	2335	B.2.2.1.1.2.1.2.1	B.2.2.1.1.1.2.2.1.2	A.2.2.2.2.1.2.2.1	A.2.2.1.2.2.2.1.2.1	GPC5-AS1
13	2363	B.2.2.2.2.2.2	B.2.2.1.2.2.2.2	A.1.2.2.1.2.1.2	A.2.1.2.2.1.2.2.2.2.1	GPC6-AS2
13	2379	B.2.1.2.1.2.2.2.1.1.1	B.1.2.1.1.2.2.1.2.1	A.2.1.1.2.2.2.1.2.2	A.1.2.2.1.2.1.2.1	DCT
13	2385	B.1.2.1.1.1.1.1.1	B.1.2.2.2.2.2.1.1.2.2	A.1.1.2.1.2.1.2.1.2	A.2.1.1.2.2.2	SOX21
14	638	B.2.2.1.2.2.1.2.2.1	B.2.2.1.1.2.1.2.2.1.2	A.2.2.2.2.2.1.2	B.1.1.1.2.1.2.2.2	STXBP6
14	677	B.1.2.1.1.2.1.2.1.2.1	B.2.2.2.1.2.2.2.2.1	B.1.2.2.2.1.2.1.2	A.2.1.2.2.1.2.1	NOVA1
14	967	B.2.2.2.2.1.1.2.2	B.2.1.2.1.2.1.2.2	A.2.1.2.2.2.2.1.2.1	A.2.1.1.2.2	SSTR1
14	969	B.2.2.2.2.1.1.2.2	B.2.2.2.2.2.2.2	A.2.1.2.2.2.2.1.2.2	A.2.1.1.2.2	CLEC14A
14	986	B.2.2.1.1.2.2.2.2	B.2.1.1.2.1.1.2	B.1.1.1.2.1.1.2.2	A.1.2.2.1.1.2.2	LINC00639
14	1144	B.1.2.2.2.1.2.2.1	B.2.2.1.2.2.1.1.2	B.1.1.1.2.2.2.1.2	A.1.1.2.1.2.2	MIS18BP1
14	1467	B.1.2.2.2.1.2.1.2.1.1	B.2.1.1.2.2.2.1.2	A.1.2.1.1.1.1.2.2	A.1.1.1.2.1.1.2.1.2	ACTR10
14	1502	B.1.2.1.2.2.2.1.2.2	B.1.1.2.2.2.1.2	A.1.1.2.1.1.2.1	A.2.2.1.2.2.1.1.1	CCDC175
14	1509	B.2.1.1.2.2.1.2.2	B.2.1.2.1.1.1.2.1.2	A.1.2.2.1.1.2.1.2.2	A.2.1.2.2.1.2.2.2.2	RTN1
14	1510	B.2.1.1.2.2.1.2.2	B.1.2.2.2.1.2.2.2	A.1.2.2.1.1.2.1.2.2	A.2.1.2.2.1.2.2.2.2	LRRC9
14	1524	B.1.2.2.2.1.2.1.2.1.2	B.2.1.2.1.1.1.2.1.1	A.1.1.2.1.2.2.2.2	B.1.1.2.2.1.1.2	C14ORF39
14	1525	B.1.2.2.2.1.2.1.2.1.2	B.2.1.2.1.1.1.2.1.1	A.1.1.2.1.2.2.2.2	B.1.1.2.2.1.1.2	SIX6
14	2042	B.2.1.2.2.1.2.1.2	B.1.2.2.2.2.2.1	A.2.2.1.2.2.1.2.1.1.2	A.1.2.1.1.2.1	SNORA79
14	2378	B.2.2.2.1.1.2.1	B.1.1.2.1.1.2.1	A.1.2.2.2.2.1.1.1	B.2.1.2.1.2.2.2.1	SERPINA13P
14	2405	B.2.2.1.2.2.1.2.1.1	B.1.2.2.1.2.1	A.2.1.2.2.2.1.1.2	B.1.2.2.1.2.2.2.1	TCL1A
14	2409	B.2.2.1.2.2.1.2.1.1	B.1.2.2.1.2.2	A.2.1.2.2.2.1.1.2	B.2.2.1.1.1.1.2.1.1	TUNAR
14	2661	B.2.2.1.2.2.2.1	B.2.1.2.1.1.1.1.2	A.2.1.1.2.2.2.2.2	B.2.1.1.1.1.2.2.1	ADAM6
14	2669	B.2.2.2.1.1.1.2.2	B.2.1.2.2.2.1.2	A.2.1.1.2.1.2.1.2.1.1	B.1.2.2.1.2.2.1	LINC00226
14	2674	B.2.2.2.1.1.1.2.2	B.2.2.1.2.2.2.2.2.1	A.2.1.1.2.2.1.2.2.1	B.1.2.2.1.1.2.2.1.1.1	LINC00221
15	596	B.1.2.2.1.1.2.2	B.2.2.2.1.1.1.1	A.2.2.2.2.1.2.2.2	A.2.1.2.2.1.2.1.2.2	MIR4508,MKRN3
15	729	B.1.2.1.2.1.1.2.1.2	B.1.2.2.2.1.2.2.2	A.2.2.2.2.1.1.2.1	A.1.2.2.1.1.1.1.1.2.1	APBA2
15	740	B.1.2.2.2.1.2.2	B.2.2.1.1.1.1.2	A.2.1.1.1.1.2.2.1.1	A.2.2.1.2.2.2.1.2	NSMCE3
15	997	B.1.1.1.2.1.1.2	B.1.1.1.1.2.1.1.1	A.1.1.2.1.2.2.2.1	A.2.1.1.2.1.2.1.1	THBS1
15	1224	B.1.2.1.1.1.2.2.2.2	B.1.2.2.1.2.2	A.1.2.2.2.2.2.2	A.2.2.1.1.1.1.2	FBN1
15	1243	B.2.1.2.1.2.1.1.1.1.1	B.2.1.2.2.1.2.1.1	A.2.2.2.2.2.2.2.2.2	A.2.1.2.2.1.2.2.1	FGF7
15	1667	A.1.1.2.1.1.2.1.2.2	A.1.1.2.2.1.2.1.1.2	B.1.1.1.1.1.2	A.1.1.2.1.2.2.1.1	TIPIN,MAP2K1
15	1994	B.2.2.1.1.1.1.2.2.2.1	B.2.1.2.1.1.2.2.1.1	A.2.1.1.1.1.2.1.1	B.1.2.2.1.1.1	MINAR1
15	2099	A.1.2.2.2.1.1.1.1.1	A.1.1.2.1.1.2.1.1	A.2.1.1.1.1.2.2.2	B.2.1.1.1.1.2.1.2	BNC1
15	2109	A.2.2.2.1.2.1.1.1	A.2.2.1.2.2.2.2.1	A.2.1.1.1.1.2.2.1.2	B.2.2.1.2.1.1.1.1	ADAMTSL3
15	2119	A.2.1.1.1.2.2.2	A.2.2.1.2.2.2.1.1	A.1.2.2.2.2.1.2.1.1.1	B.2.2.1.1.1.1	EFL1P1
15	2226	B.2.2.1.2.1.2.2.1	B.1.2.1.1.1.2	B.1.1.2.2.2.1.1.1	A.2.1.2.2.2.1.1.1	MRPL46,MRPS11
15	2228	B.2.2.1.2.1.2.2.1	B.1.2.1.1.1.2	B.1.1.2.2.2.1.1.1	A.2.1.2.2.2.1.1.1	DET1
15	2229	B.2.2.1.2.1.2.2.1	B.1.2.1.1.1.2	B.1.1.2.2.2.1.1.1	A.2.1.2.2.2.1.1.1	MIR1179,MIR3529,MIR7-2
15	2434	B.2.2.2.1.2.1	B.2.2.2.1.1.2.2.2.2	B.2.1.2.1.2.2.2.1.1	A.2.2.2.2.1.2.2.1	SPATA8-AS1,SPATA8
15	2509	B.1.2.1.2.2.1.1.2	B.1.2.1.1.2.1.1.1	A.1.2.2.1.1.2.2	B.2.2.2.2.2.1.2	DNM1P46
16	515	B.2.1.2.1.2.1.1.2	B.2.1.2.2.2.2.2	A.2.1.2.1.1.2	B.2.1.1.2.2.2.1.1	ACSM2B
16	518	B.2.1.2.1.2.1.1.2	B.2.1.2.2.2.2.2	A.2.1.2.1.1.2	B.2.1.1.2.2.2.1.1	ACSM1
16	519	B.2.1.2.1.2.1.1.2	B.2.1.2.2.2.2.2	A.2.1.2.1.1.2	B.2.1.1.2.2.2.1.1	THUMPD1
16	520	B.1.1.1.1.1.2.2	B.2.1.2.2.2.2.2	A.1.2.2.1.2.1.1.2.1	A.1.2.2.2.2.2.1.2	ACSM3
16	807	B.2.2.1.1.1.2.2.2.1.1	B.1.2.2.2.1.2.1	B.2.2.1.1.1.2.2.1.1.2	A.2.1.2.1.1.2.1	TP53TG3D
16	823	B.2.2.1.1.1.2.2.2.1.1	B.2.1.1.2.2.1.1	B.2.2.1.1.1.2.2.1.1.2	A.2.1.2.1.1.2.2	SLC6A10P
16	865	B.2.2.2.2.2.2.2	B.2.2.2.2.2.1.1.2	B.2.2.1.1.1.1.2.1.2	A.2.2.2.2.2.1	LINC01566
16	868	B.2.2.2.2.2.2.2	B.2.2.2.2.2.1.1.2	B.2.2.1.1.1.1.2.1.2	A.2.2.2.2.2.1	FRG2DP
16	869	B.2.2.2.2.2.2.2	B.2.2.1.2.1.2	B.2.2.1.1.1.2.1.2	A.2.2.2.2.2.1	TP53TG3HP
16	1315	B.2.2.2.2.2.1.1.1	B.1.2.2.2.2.2	A.2.2.1.1.2.2.1.1	A.1.2.1.1.1.2.1	TOX3
16	1317	B.2.2.2.2.2.1.1.1	B.1.2.2.2.2.2	B.1.2.1.1.2.1.2.1	A.1.2.1.1.1.2.1	CASC16
16	1908	B.2.2.2.1.1.2.1.1	B.2.2.1.1.2.1.1.2	B.1.2.1.1.2.1.2.2	A.2.2.1.2.1.1	CNTNAP4
16	2015	B.2.1.2.2.2.2.1.2.2	B.2.1.2.1.2.2.1	A.2.2.1.1.2.2.2.1	A.1.2.2.2.2.1.2	DYNLRB2
16	2021	B.1.2.1.1.1.2.1	B.2.2.1.1.1.2.2	A.1.2.1.1.2.2.2.2	A.1.2.2.2.2.1.2	CDYL2
17	136	A.2.1.2.2.2.2.1.2	A.1.2.1.1.1.1.1.2	B.2.1.2.2.1.1.1	B.2.1.1.1.1	LOC728392
17	971	A.2.1.1.2.2.2.1	A.2.1.2.2.1.1.2	A.2.1.1.1.1.1.1.1.2	B.2.1.1.1.2.1.1.1	KRT222,SMARCE1
17	972	A.2.1.1.2.2.2.1	A.2.1.2.2.1.1.2	A.2.1.1.1.1.1.1.1.2	B.2.1.1.1.2.1.1.1	KRT24
17	973	A.2.1.1.2.2.2.1	A.2.1.2.2.1.1.2	A.2.1.1.1.1.1.1.1.2	B.2.1.1.1.2.1.1.1	KRT25
17	974	A.2.1.2.1.2.2.2.2	A.2.1.2.2.1.1.2	A.2.1.1.1.1.1.1.1.2	B.2.1.1.1.2.1.1.1	KRT28,KRT27,KRT26
17	975	A.2.1.2.1.2.2.2.2	A.2.1.1.1.2.2.1	A.2.2.1.2.2.2.2.1	B.2.1.1.1.2.1.1.1	TMEM99,KRT10
17	976	A.2.1.2.1.2.2.2.2	A.2.1.1.1.2.2.1	A.2.2.1.2.2.2.2.1	B.2.1.1.1.2.1.1.1	KRT12
17	977	A.2.1.2.1.2.2.2.2	A.2.1.1.1.2.2.1	A.2.2.1.2.2.2.2.1	B.2.1.1.1.2.1.1.1	KRT20
17	978	A.2.1.2.1.2.2.2.2	A.2.1.1.1.2.2.1	A.2.2.1.2.2.2.2.1	B.2.1.1.1.2.1.1.1	KRT23
17	979	A.2.1.1.2.1.2.1.1	A.2.1.1.1.2.2.1	A.2.2.1.2.2.2.2.1	B.2.1.1.1.2.1.1.1	KRT40,KRT39,KRTAP3-2,KRTAP3-3
17	988	A.1.1.1.2.2.2.1	A.1.2.2.1.2.1.1	A.2.2.1.1.2.2.2.2.1	B.2.2.2.1.1.1.2.2	KRT33A
17	989	A.1.1.1.2.2.2.1	A.1.2.2.1.2.1.1	A.2.2.1.1.2.2.2.2.1	B.2.2.2.1.1.1.2.2	LOC100505782,KRT31,KRT33B,KRT34
17	990	A.1.1.1.2.2.2.1	A.1.2.2.1.2.1.1	A.2.2.1.1.2.2.2.2.1	B.2.2.2.1.1.1.2.2	KRT38,KRT37
17	991	A.1.1.1.2.2.2.1	A.1.2.2.1.2.1.1	A.2.2.1.1.2.2.2.2.1	B.2.2.2.1.1.1.2.2	KRT32,KRT35
17	992	A.1.1.1.2.2.2.1	A.1.2.2.1.2.1.1	A.2.1.1.2.1.2.1	B.2.2.2.1.1.1.2.2	KRT13,KRT15,KRT36
17	1605	B.2.1.1.2.2.1.1	B.2.1.1.2.2.1.2.1.2	A.2.1.1.2.1.2.2.1	B.1.2.2.1.2.1	CEP112
17	1606	B.2.1.1.2.2.1.1	B.2.1.1.2.2.1.2.1.2	A.2.1.1.2.1.2.2.1	B.1.1.2.2.1.2.1	APOH
17	1608	B.2.1.1.2.2.1.1	B.2.1.1.2.2.1.2.1.2	A.2.1.1.2.1.2.2.1	B.1.1.2.2.1.2.1	PRKCA
18	210	A.2.1.1.2.2.1.1.2.1.2	A.2.1.2.2.1.1.2	A.2.2.1.2.1.1	B.2.2.1.1.2.2.2.1	LOC100192426
18	216	A.2.1.1.2.2.1.1.2.1.2	A.1.1.2.1.1.1.2.2.1	A.2.1.1.2.1.2.2.2.2.2	B.1.2.2.1.1.1.1	RAB12
18	218	A.1.2.1.2.2.1	A.1.1.2.1.1.1.2.2.1	A.2.1.1.2.1.2.2.2.2.2	B.1.2.2.1.1.1.1	MTCL1
18	262	A.2.2.2.2.1.2.1.2	A.1.2.1.2.2.1	A.2.1.2.2.1.1.1.2	B.2.1.2.2.1.1.2	APCDD1
18	369	B.1.2.1.2.2.1.1.1.1	B.2.2.1.2.1.1.1.2	B.2.1.2.2.1.1.1	A.2.1.1.1.1.2.1.2.1.2	ANKRD30B
18	371	B.1.2.1.2.2.1.1.1.1	B.2.2.1.2.1.1.1.2	B.2.1.2.2.1.1.1	A.2.1.1.1.1.2.1.2.1.2	MIR3156-2
18	384	B.2.1.1.2.2.2.1	B.2.2.1.2.1.1.1.2	B.1.1.2.2.2.2.2	A.2.1.1.1.1.2.1.2.1.2	LOC644669
18	556	B.1.2.1.1.2.2.2	B.2.2.1.1.2.2.1.1.2	A.2.1.2.1.2.2.2.2.2	B.2.2.1.2.1.1	LINC01915
18	612	B.1.2.2.2.2.2.1.2	B.2.1.2.2.2.1.2.1	A.2.2.1.1.1.2.2	A.1.2.2.2.1.2.2	AQP4-AS1,AQP4
18	620	B.1.2.2.2.1.1.1	B.2.1.1.1.1.2.1	B.2.1.2.2.2.1.2.1	A.1.2.2.2.1.2.1.2	CHST9
18	697	B.1.2.2.2.1.2.1.1	B.1.2.2.2.1.1.2.1.1	B.2.2.1.2.2.1.1.1	A.1.2.2.2.1.2.1.1	MIR302F
18	796	B.2.1.2.2.2.1.2.2	B.2.2.2.1.2.1.2.1	B.2.1.2.2.2.2.1.2.1	A.2.1.2.1.2.2.1.1	NOL4
18	802	B.1.2.2.2.1.1.2.2	B.2.2.2.1.2.1.2.1	B.2.2.2.1.1.1.2.1	A.2.1.1.1.2.1.2.2.1	DTNA
18	995	B.1.2.1.2.1.2.2.1	B.2.2.1.1.2.1.1.2	A.1.1.2.2.2.2.1.1.2	A.1.2.1.2.1.2	LINC00907
18	1018	B.2.1.2.2.2.2.1	B.2.2.2.1.2.2.2.1	A.1.2.1.1.1.2.1.1.2	A.1.2.2.2.1.1.1	RIT2
18	1022	B.2.2.2.1.1.1.2.2	B.2.2.2.2.1.1.2.1.2	A.1.2.1.2.1.2.1.2	A.1.2.2.2.1.1.1	SYT4
18	1083	A.1.1.1.2.2.2.1	A.1.1.1.2.2.2.2	A.1.1.2.2.2.2.1.2	B.1.2.2.2.2	SLC14A1
18	1086	A.1.1.1.2.2.2.1	A.1.1.1.2.2.2.2	A.1.2.2.2.1.1.2	B.1.2.2.2.2	SIGLEC15
18	1333	A.2.2.1.2.1.1.1.1	A.2.2.2.2.1.1.2.2.2	B.2.2.2.1.2.2	B.1.1.1.2.1.2.1.1	TCF4
18	1369	B.2.1.2.2.2.1.1.2	B.1.2.2.2.1.1.1.2	A.2.2.2.1.2.2	A.1.1.2.1.1.1.1.2.1	LINC-ROR
18	1371	B.2.1.2.2.2.1.1.2	B.1.2.2.2.1.1.1.2	B.1.1.2.2.1.2.1.1	A.1.1.2.1.1.1.1.2.1	BOD1L2
18	1376	B.1.1.1.2.2.2.2.2.1.1	B.2.1.1.1.1.1.1.1	A.2.2.1.1.2.1.2.2.2.2	A.1.1.2.1.1.1.1.2.1	ST8SIA3
18	1378	B.1.1.1.2.2.2.2.2.1.1	B.2.1.1.1.1.1.1.1	A.2.2.1.1.2.1.2.2.2.2	A.1.1.2.1.1.1.1.2.1	ONECUT2
18	1435	A.2.1.1.1.2.2.2.1	A.1.2.1.2.1.2.2.2.1	A.2.2.2.1.2.1.1	B.2.2.1.2.2.1.1.2.2	CCBE1
18	1531	A.1.2.1.2.2.2	A.1.1.2.1.2.2.1.2	B.1.2.1.1.1.1.1	A.2.1.2.1.2.2.1.2	SERPINB12
18	1532	A.1.2.1.2.2.2	A.1.1.2.1.2.2.1.2	B.1.2.1.1.1.1.1	A.2.1.2.1.2.2.1.2	SERPINB13
18	1534	A.1.2.1.2.2.2	A.1.1.2.1.2.2.1.2	B.1.2.1.1.1.1.1	A.2.1.2.1.2.2.1.2	SERPINB3,SERPINB4
18	1535	A.2.1.2.1.1.1.2.1	A.1.1.2.2.1.2.1.2	B.1.2.1.1.1.1.1	A.2.1.2.1.2.2.1.2	SERPINB11
18	1536	A.2.1.2.1.1.1.2.1	A.1.1.2.2.1.2.1.2	B.1.2.1.1.1.1.1	A.2.1.2.1.2.2.1.2	SERPINB7
18	1539	A.2.1.1.1.1.1.2	A.1.1.2.2.1.2.1.2	B.1.2.1.1.1.1.1	A.2.1.2.1.2.2.1.2	SERPINB2
18	1540	A.2.1.1.1.1.1.2	A.1.1.2.2.1.2.1.2	B.1.2.1.1.1.1.1	A.2.1.2.1.2.2.1.2	SERPINB10
18	1541	A.2.1.1.1.1.1.2	A.1.1.2.2.1.2.1.2	B.1.2.1.1.1.1.1	A.2.1.2.1.2.2.1.2	HMSD,SERPINB8
18	1549	B.2.2.1.2.2.2.1.2.2	B.2.1.2.1.1.2.2.1.1.2	B.2.2.2.1.2.1.1.1	A.2.1.2.1.1.1.1.2.2	LINC01538
18	1586	B.2.1.1.1.2.2.2.2	B.2.2.2.2.1.2.2	B.1.2.1.1.1.2.2	A.2.1.2.1.1.1.1.2.1	CDH7
18	1607	B.2.1.1.1.2.2.2.1.2	B.2.1.1.1.1.2.2	B.2.2.1.2.2.2.2.1	A.2.1.2.1.1.1.2.1.2	CDH19
18	1619	B.1.2.2.2.2.2.1.1	B.2.2.1.2.2.2.1	B.1.2.1.2.1.2.2.1	A.1.2.2.2.2.2.1.1	MIR5011
18	1677	B.2.2.2.1.1.2	B.2.2.1.2.2.1.2	B.2.1.1.1.1.1.1.2	A.2.1.2.1.1.2.2	DOK6
18	1691	B.1.2.1.1.2.2.1.2	B.2.2.1.2.2.1.2	B.2.2.1.2.1.1	A.2.1.2.1.2.1.1.1.1	CD226
18	1756	B.2.2.1.2.2.2.1.1	B.2.2.2.2.1.1.2.2	A.2.2.1.1.2.1.2.1	A.1.2.2.2.2.1	CBLN2
18	1764	B.2.1.1.2.1.1.2	B.1.2.1.1.1.2.2.2	A.1.1.2.2.1.2.1.2.2	A.1.1.2.2.2.1.2.1	NETO1
18	1774	B.1.1.1.2.2.2.2.1	B.1.2.1.1.1.2.2.1	A.1.1.2.2.1.2.1.1	A.1.2.1.1.2.1.1	LOC400655
18	1775	B.1.1.1.2.2.2.2.1	B.1.2.1.1.1.2.2.1	A.1.1.2.2.1.2.1.1	A.1.2.1.1.2.1.1	LINC02582
18	1829	A.2.2.2.1.1.2.1.1.1	A.2.2.1.1.2.2	A.1.2.1.2.2.2.2.2	B.2.2.1.2.2.2.2	SMIM21
19	404	A.1.2.1.2.2.1.1	A.2.2.2.2.1.1	B.1.2.1.2.1.1	B.2.1.2.2.2.1.2.2.1	LINC00661,LINC00905
19	875	B.1.1.2.2.2.1.1	B.2.1.1.1.1.2	A.1.1.2.2.1.2	B.2.2.1.2.2.2.2	WTIP
19	877	B.2.1.1.2.2.1	B.2.1.1.1.1.2	A.1.1.2.2.1.2	B.2.2.1.2.2.2.2	SCGB1B2P
19	878	B.2.1.1.2.2.1	B.2.1.1.1.1.2	A.1.1.2.2.1.2	B.2.2.1.2.2.2.2	SCGB2B2
19	879	B.2.1.1.2.2.1	B.2.1.1.1.1.2	A.1.1.2.2.1.2	B.2.2.1.2.2.2.2	SCGB2B3P
19	880	B.2.1.1.2.2.1	B.1.2.2.1.2.2.2	A.1.1.2.2.1.2	B.2.1.2.2.2.2.2	ZNF302
19	881	B.1.2.2.2.2.1.1.1	B.1.2.2.1.2.2.2	A.1.1.2.2.1.2	B.2.1.2.2.2.2.2	ZNF181
19	882	B.1.2.2.2.2.1.1.1	B.1.2.2.1.2.2.2	A.1.1.2.2.1.2	B.2.1.2.2.2.2.2	ZNF599
19	884	B.1.2.2.2.2.1.1.1	B.1.2.2.1.2.2.2	A.1.1.2.2.1.2	B.2.1.2.2.2.2.2	LINC01801
19	885	B.1.2.2.2.2.1.1.1	B.1.2.2.1.2.2.2	A.1.1.2.2.1.2	B.2.1.2.2.2.2.2	LINC00904
19	886	B.1.2.2.2.2.1.1.1	B.1.2.2.1.2.2.2	A.1.1.2.2.1.2	B.2.1.2.2.2.2.2	ZNF30
19	918	B.1.2.2.1.2.2.2.1	B.2.1.2.1.2.1.1	A.2.1.1.1.1.1.1	A.1.1.1.2.2.1.1	ZNF565,ZNF146
19	1041	A.1.2.2.1.2.1.1.1.2.2	A.2.2.2.1.2.2.2.2	A.2.2.1.2.2.2.1.2	B.2.1.2.2.2.1.1.1	CYP2F1
19	1043	A.1.2.2.1.2.1.1.1.2.2	A.2.2.2.1.2.2.2.2	A.2.2.2.2.2.2.2	B.2.1.2.2.2.1.1.1	CYP2S1
19	1044	A.1.2.2.1.2.1.1.1.2.2	A.1.2.1.2.2.2.1.1.1	A.2.2.2.2.2.2.2	B.2.1.2.2.2.1.1.1	AXL
19	1049	A.1.2.2.1.2.1.1.1.1.1	A.1.2.1.2.2.2.1.1.1	A.2.1.1.1.2.2.1	B.2.1.2.1.1.2	ERICH4,B3GNT8,DMAC2
19	1051	A.1.2.2.1.2.1.1.1.1.1	A.2.2.2.1.2.2.2.1	A.2.1.1.1.2.2.1	B.2.1.2.1.1.2	PCAT19
19	1052	A.1.2.2.1.2.1.1.1.1.1	A.2.2.2.1.2.2.2.1	A.2.1.1.1.2.2.1	B.2.1.2.1.1.2	CEACAM21
19	1054	A.1.2.2.1.2.1.1.1.1.1	A.2.2.2.1.2.2.2.1	A.2.1.1.1.2.2.1	B.2.1.2.1.1.2	CEACAM4
19	1055	A.1.2.2.1.2.1.1.1.1.1	A.2.2.2.1.2.2.2.1	A.1.2.1.1.1.2.2.2	B.2.1.2.1.1.2	CEACAM7
19	1056	A.1.2.2.1.2.1.1.1.1.1	A.2.2.2.1.2.2.2.1	A.1.2.1.1.1.2.2.2	B.2.1.2.1.1.2	CEACAM5
19	1057	A.1.2.2.1.2.1.1.1.1.1	A.2.2.2.1.2.2.2.1	A.1.2.1.1.1.2.2.2	B.2.1.2.1.1.2	CEACAM6
19	1058	A.1.2.2.1.2.1.1.1.1.1	A.2.2.2.1.2.2.2.1	A.1.2.1.1.1.2.2.2	B.2.1.2.1.1.2	CEACAM3
19	1059	A.1.2.2.1.2.1.1.1.1.1	A.2.2.2.1.2.2.2.1	A.1.2.1.1.1.2.2.2	B.2.1.2.1.1.2	LYPD4,DMRTC2
19	1074	A.1.2.1.2.1.2.1.1	A.1.1.2.2.1.2.2	A.2.1.1.2.2.1.1	B.2.1.2.2.2.1.1.2.1	CXCL17,LIPE
19	1084	A.1.2.1.2.2.2.2.2	A.2.2.1.1.1.2.2	B.1.2.1.1.1.2	B.2.2.2.2.2.1	PSG8-AS1,PSG10P
19	1085	A.1.2.1.2.2.2.2.2	A.2.2.1.1.1.2.2	B.1.2.1.1.1.2	B.2.2.2.2.2.1	PSG1
19	1087	A.1.2.1.2.2.2.2.2	A.2.2.1.1.2	B.1.2.1.1.1.2	B.2.2.2.2.2.1	PSG3,PSG7
19	1089	A.1.2.1.2.2.2.2.2	A.2.2.1.1.2	B.1.2.1.2.2.1.1	B.2.2.2.2.2.1	PSG11
19	1090	A.1.2.1.2.2.2.2.2	A.2.2.1.1.2	B.1.2.1.2.2.1.1	B.2.2.2.2.2.1	PSG2
19	1093	A.1.2.2.1.2.2	A.2.2.1.1.1.2.1	B.1.2.2.1.2.2.1	B.2.2.1.2.2.2.1	PSG4,PSG5,PSG6
19	1094	A.1.2.2.1.2.2	A.2.2.1.1.1.1	B.1.2.2.1.2.2.1	B.2.2.1.2.2.2.1	LOC284344
19	1095	A.2.2.2.1.1.1.1.2.2	A.2.2.1.1.1.1	B.1.2.2.1.2.2.1	B.2.2.1.2.2.2.1	PSG9
19	1097	A.2.2.2.1.1.1.1.2.2	A.2.2.1.1.1.1	A.2.2.2.2.1.2.2	B.2.2.1.2.2.2.1	PRG1,CD177
19	1098	A.2.2.2.1.1.1.1.2.2	A.2.2.1.1.1.1	A.2.2.2.2.1.2.2	B.2.2.1.2.2.2.1	TEX101
19	1308	B.2.2.1.1.2	B.1.2.2.2.2	A.2.1.2.2.1.2.1	B.2.1.1.1.2	FPR3
19	1369	B.2.1.2.1.2.1.1.1.2	B.1.1.1.1.2.1.1	A.1.2.1.2.2.2.1.2.2.2	B.1.1.2.2	LILRB3
19	1407	B.1.2.2.2.2.1.1.2	B.2.2.2.2.2.2	A.2.1.2.2.2.2.2	B.2.2.1.2.2.1.1	NLRP9,RFPL4A
19	1408	B.1.2.2.2.2.1.1.2	B.2.2.2.2.2.2	A.2.1.2.2.2.2.2	B.2.2.1.2.2.1.1	RFPL4AL1
19	1409	B.1.2.2.2.2.1.1.2	B.2.2.2.2.2.2	A.2.1.2.2.2.2.2	B.2.2.1.2.2.1.1	NLRP4,NLRP11
20	37	A.2.1.2.1.1.2.2	A.1.1.2.1.2.1.2.2	A.2.2.1.2.2.1.1	B.2.1.1.1.2.2.1.1.2	SIRPB2,NSFL1C
20	39	A.2.1.2.2.1.2.2	A.2.1.1.1.2.2.1.2.2	A.2.2.1.2.2.1.1	B.2.1.1.1.2.2.1.1.2	SIRPD
20	41	A.2.1.2.1.2.2.1.1	A.2.1.1.1.2.2.1.2.2	A.2.2.1.2.2.1.1	B.2.1.1.1.2.2.1.1.2	SIRPB1,SIRPG
20	106	A.1.1.1.2.2.1.2	A.2.1.1.1.2.1.1.2	B.1.2.1.2.1.1.2	B.2.2.1.1.2.2.1	ADRA1D
20	267	A.2.2.1.2.1.1	A.1.2.2.1.1.1.1.2	A.2.1.2.1.1.2.1.1	B.2.2.2.2.1.2.1	JAG1
20	480	B.2.1.1.2.2.1.1.1.2	B.2.2.1.1.1.2.2.2.1.1	A.2.1.2.2.1.1.1.1	B.2.2.2.1.1	SLC24A3
20	482	B.2.1.1.2.2.1.1.1.2	B.2.2.1.1.1.2.2.2.1.1	A.2.1.2.2.1.1.1.1	B.2.2.2.2.2.1	LOC100130264
20	538	B.2.1.1.2.2.1.1.1.1	B.1.2.2.1.2.1.2	A.1.2.2.2.1.2.1.1.2	B.1.2.1.2.2.2	NKX2-2
20	543	B.2.1.1.2.1.2.2	B.2.2.2.1.2.1.2	A.2.1.1.1.2.1.2	B.2.1.1.1.2.2.2.1.1	PAX1
20	551	B.2.2.1.1.1.1.2.2.2.1	B.2.2.1.2.1.1.1.1	A.2.1.2.1.2	B.1.1.2.1.1.1.2	LINC01432
20	752	B.1.2.2.1.2.1.1.1	B.2.1.2.1.2.2.1.1	B.2.2.1.2.1.2.2.1	A.1.1.1.1.2.2.1	LINC00028,DEFB124,REM1
20	753	A.2.2.1.2.2.1.1	A.1.1.2.2.2.2	B.2.2.1.2.1.2.2.1	A.1.1.1.1.2.2.1	HM13
20	1094	A.1.1.2.2.2.2.1	A.1.1.1.1.1.1.2	A.1.1.2.1.1.1.2.2.1	B.1.1.1.1.1	WFDC12,WFDC5,KCNS1
20	1161	A.2.1.1.2.2.2.1	A.1.1.2.1.2.1.1.1	B.1.1.1.2.1.1.1	B.2.2.1.1.2.1.1.1	SULF2
20	1175	A.2.1.1.2.2.1.2.1	A.2.1.1.2.2.1.2	B.1.2.2.1.2.2.2.1	B.2.2.1.1.2.2.2.1.1	LINC00494
20	1445	B.2.2.1.1.2.2.1	B.1.1.2.1.2	A.1.2.2.2.1.2.2	B.2.1.2.1.2.2.1	ZNF831
20	1447	B.2.2.1.1.2.2.1	B.1.2.1.2.2.1	A.1.2.2.2.1.2.2	B.2.1.2.1.2.2.1	EDN3
21	361	B.2.2.1.1.1.2.2	B.2.2.1.1.2.2	B.1.1.2.2.2	A.2.2.2.2.2.1.2	ANKRD30BP2
21	370	B.2.2.1.1.1.2.2	B.2.2.2.2.1.1.2	B.2.1.1.1.1	A.1.2.2.1.2.1.2	MIR3156-3
21	381	B.1.2.1.2.1.2.1.2.2	B.1.2.2.2.1.2	B.1.2.1.2.1.2	A.1.2.2.1.2.1.1	NA
21	384	B.1.2.1.2.1.2.1.2.2	B.1.2.2.2.1.2	B.1.2.1.2.1.2	A.1.2.2.1.2.1.1	ANKRD20A11P
21	437	B.1.1.2.2.1	B.1.2.2.2.2	A.2.2.2.2.1.1.2	A.1.1.2.2.1.1.1	MIR99AHG
21	448	B.1.1.2.2.2.1	B.2.1.1.2.2.1	B.1.1.2.1.2.1	A.1.1.2.2.1.1.2.1	MIRLET7C,MIR99A
21	450	B.1.2.1.2.2	B.2.1.1.2.2.1	A.2.2.1.2.1.1	A.1.1.2.2.1.1.2.1	MIR125B2
21	567	B.2.2.1.2.1.1	B.1.2.1.1.1.1.2.1.1	B.1.1.1.2.1.1	A.2.1.2.1.2.1.2.2.1	RNU6-67P
21	578	B.2.2.2.2.2	B.1.2.1.1.1.1.2.2	A.2.1.1.1.2.2.2	A.2.1.2.1.2.2	LINC00317
21	587	B.2.2.2.1.2.2	B.1.2.1.2.2.2.2	A.2.1.1.1.2.1	A.2.1.2.1.2.1.1	LINC00308
21	689	A.2.1.1.2.1.1.1.1.1	A.1.2.1.1.2.1	B.1.2.2.2.2	B.2.1.1.1	APP
21	837	B.1.2.1.2.1.1.1.1	B.1.2.2.1.2.1	A.1.1.1.2.2.2.2	B.2.1.2.2.1.2	LINC00159
21	898	A.1.2.1.2.2.2.1	A.1.2.2.1.2.1	A.1.2.1.2.1.2.1	B.1.2.2.1.2	KCNE1
21	900	A.1.2.1.2.2.2.1	A.1.2.2.1.2.1	A.1.2.1.2.1.2.1	B.1.2.2.1.2	RCAN1
21	902	A.1.1.2.2.2	A.1.1.2.2.2.1	A.2.2.2.2.1.2.2	B.2.2.1.2.2	CLIC6
21	903	A.1.1.2.2.2	A.1.1.2.2.2.1	A.2.2.2.2.1.2.2	B.2.2.1.2.2	LINC01426,LINC00160
21	911	A.1.2.1.1.1.1.2	A.1.2.2.1.1	B.1.1.2.2.1	B.2.2.1.2.1	RUNX1-IT1
21	924	A.2.1.1.1.1.2	A.2.1.2.2.1	B.1.2.1.2.1.1	B.2.2.1.1.1.2	LOC100506403
21	928	A.2.1.1.1.1.2	A.1.2.2.2.2	B.1.2.1.2.2.2	B.2.1.2.2.1.1	MIR802
21	934	A.1.2.1.2.1	A.2.1.2.1.2.1	B.1.2.1.2.2.2	B.2.1.2.2.1.1	RUNX1
21	937	A.1.2.1.1.2.1.1	A.1.1.2.2.1	B.1.2.1.2.2.2	B.2.1.2.2.1.1	SETD4,CBR1
21	983	A.2.1.1.2.2.1.1.1	A.2.2.1.1.2	A.2.1.1.1.1.2	B.2.2.2.1.2.2	KCNJ6
21	988	A.2.1.1.2.1.1.2.1	A.2.2.1.1.2	A.2.1.2.2.1.1.1.1	B.2.2.1.1.2	DSCR4,DSCR8
21	990	A.2.1.1.2.1.1.2.1	A.1.2.1.1.1.2.2.2	A.2.1.2.2.1.1.2	B.2.2.1.1.2	DSCR10
21	991	A.2.1.1.2.1.1.2.1	A.1.2.1.1.1.2.2.2	A.2.1.2.2.1.1.2	B.2.2.1.1.2	KCNJ15
21	1001	A.1.1.2.1	A.2.1.1.1.1	A.2.1.2.2.1.2	B.1.2.2.2	ERG
21	1024	B.1.2.2.2.1.2	B.2.1.1.2.2.2	A.1.2.2.1.2.1	B.1.1.2.1.1	B3GALT5
21	1025	B.1.2.2.2.1.2	B.2.1.1.2.2.2	A.1.2.2.1.2.1	B.1.1.2.1.1	B3GALT5-AS1
21	1028	B.1.2.1.2.1.2.1.2.1	B.2.1.1.2.2.2	A.1.2.2.1.2.1	B.1.1.2.1.1	IGSF5
21	1031	B.2.1.1.2.2.1	B.2.2.2.2.1.2.1	A.2.1.2.2.2.2	B.2.1.2.1.1	PCP4
22	572	B.1.2.1.2.2.2.2.2	B.1.2.2.2.2.2	A.1.2.1.1.1.2	A.2.1.2.1.2.2	ZNF280A,ZNF280B
22	573	B.1.2.1.2.2.2.2.2	B.1.2.2.2.2.2	A.1.2.1.1.1.2	A.2.1.2.1.2.2	PRAME,LL22NC03-63E9.3
22	594	B.1.1.2.1.2.2	B.1.1.1.2.2	A.2.1.2.2.1.2	A.1.1.2.2.2.2	ZDHHC8P1,CES5AP1
22	599	B.1.1.2.1.2.2	B.1.1.1.2.2	A.2.1.2.1.2.2.2	A.1.1.2.2.2.2	IGLL1
22	600	B.1.1.2.1.2.2	B.1.1.1.2.2	A.2.1.2.1.2.2.2	A.1.1.2.2.2.2	DRICH1
22	601	B.1.1.2.1.2.2	B.1.1.1.2.2	A.2.1.1.1.2.2.2.2	A.1.1.2.2.2.2	RGL4

## Sheet: breast
Repositioning event between cancer and normal conditions for breast, prostate and pancreas
Each bin represents one 40kb region, with correspoinding genomic position: pos_start = (bin_index -1)*40E3 + 1; pos_end = bin_index*40E3
A bin is selected if (1): it contains the TSS of genes (the gene column); (2) normal cells have homogenious comparment in this bin (at A/B) level; (3) there is at least one big change of compartment between normal and cancer (>= 4 sub-compartments)
Cells are filled by red for A compartmnt, to distinguish those with B compartment
chr	bin_index	MCF_10A_breast_epithelium	HMEC_mammary_epithelium	MCF_7_breast_cancer	BT474_breast_cancer	SKBR3_breast_cancer	T47D_breast_cancer	gene
1	18	A.2.2.2.1.2.2.2.2	A.1.1.2.2.2.1.1.1.2.1.1	B.2.2.1.1.1.2.1.2.2.1	A.1.1.1.2.2.1.2.2.1	A.1.2.1.1.1.2.2.2.1.1	B.1.1.1.2.2.1.2.1	LOC100288069
1	30	A.1.1.2.2.2.2.2.1.1.1	A.1.1.2.2.2.1.1.1.2.1.1	A.1.1.1.1.1.1	A.1.1.1.2.1.2.1.1.2.1	A.1.2.1.1.1.2.2.2.1.1	B.1.1.2.2.1.1.1.2	B3GALT6,C1QTNF12,SDF4
1	32	A.1.1.1.2.1.1	A.1.1.2.2.2.1.1.1.2.1.1	A.1.1.1.1.1.1	A.1.1.1.2.1.1.2.1.2	A.1.1.2.2.1.1.1.2.2.2	B.1.2.1.2.1.2.2.2.2	ACAP3,PUSL1,INTS11,CPTP,TAS1R3
1	68	B.1.1.1.2.1.1.1	B.2.2.1.1.1.1.2.1.2	A.1.1.2.1.1.2.2	A.2.1.1.2.1.2.1.1.1	B.1.2.1.1.2.2.1.1	A.2.1.2.2.1.1.1.2.1	TTC34
1	74	B.2.1.2.1.1.1.2.2.1	B.2.2.1.1.1.1.2.1.2	A.1.2.2.2.1.1.1.1.1	A.2.1.1.2.2.2.2	B.1.2.1.1.2.2.1.1	A.2.1.2.2.1.1.1.2.1	ACTRT2
1	75	B.2.1.2.1.1.1.2.2.1	B.2.2.1.1.1.1.2.1.2	A.1.2.2.2.1.1.1.1.1	A.1.2.1.2.2.1.1.2	B.1.2.1.1.2.2.1.1	A.2.1.2.2.1.1.1.2.1	PRDM16-DT,PRDM16
1	77	B.1.1.1.2.1.2.2	B.2.2.1.1.1.1.2.1.2	A.1.2.1.1.2.2.1.2.1.1	A.1.2.1.2.2.1.1.2	B.1.1.2.2.1.1.1.1.2.1	A.2.2.1.1.1.2.1.2.1	MIR4251
1	96	B.2.1.1.2.1.1.1	B.2.1.2.2.1.2.1	A.1.2.2.2.2.1.2.2.2	B.2.1.1.2.2.1.2.1.1	A.1.2.1.2.1.2.1.1.1.1.1	B.2.1.1.1.2.2.1.2.1.2	LINC01134,C1ORF174
1	101	B.2.1.1.2.1.1.1	B.2.1.2.2.1.2.1	A.2.1.2.1.2.1.2.1.1	B.2.1.1.2.2.1.2.1.1	B.1.1.2.2.1.2.1.1.1.2	B.2.1.1.1.2.2.1.2.1.2	LINC01346
1	149	B.2.1.2.2.1.2.2.2	B.2.1.2.2.1.2.2.2	A.1.2.2.1.2.2.1.1	B.1.1.1.1.1.2.2.1.1	A.2.2.1.1.2.1.1.2.1.2	B.2.1.2.2.1.2.1.1	MIR4689
1	320	B.2.2.2.1.1.2.2.2.1.1.1.2	B.2.2.2.1.1.2.1.1.2.2	A.2.1.1.1.1.2.2	A.2.2.2.2.2.2.1.2.1.2	B.1.1.2.1.1.1.1.2	B.1.2.1.2.1.2.2.2.2	AADACL3
1	321	B.2.2.2.1.1.2.2.2.1.1.1.2	B.2.2.2.1.1.2.1.1.2.2	A.2.1.1.1.1.2.2	A.2.2.2.2.2.2.1.2.1.2	B.1.1.2.1.1.1.1.2	B.1.2.1.2.1.2.2.2.2	PRAMEF12,C1ORF158
1	322	B.2.2.2.1.1.2.2.2.1.1.1.2	B.2.2.2.1.1.2.1.1.2.2	A.2.1.1.1.1.2.2	A.2.2.2.2.2.2.1.2.1.2	B.1.1.2.1.1.1.1.2	B.1.2.1.2.1.2.2.2.2	PRAMEF1
1	323	B.2.2.2.1.1.2.2.2.1.1.1.2	B.2.2.2.1.1.2.1.1.2.2	A.2.1.1.1.1.1.2.2	A.2.2.2.2.2.2.1.2.1.2	B.1.1.2.1.1.1.1.2	B.1.2.1.2.1.2.2.2.2	HNRNPCL1,PRAMEF11,HNRNPCL3,PRAMEF2
1	324	B.2.2.2.1.1.2.2.2.1.1.1.2	B.2.2.2.1.1.2.1.1.2.2	A.2.1.1.1.1.1.2.2	A.2.2.2.2.2.2.1.2.1.2	B.1.1.2.1.1.1.1.2	B.1.2.1.2.1.2.2.2.2	PRAMEF10,PRAMEF4
1	326	B.2.2.2.1.1.2.2.2.1.1.1.2	B.1.2.2.2.2.2.2	A.2.1.1.1.1.1.2.2	A.2.2.2.2.2.2.1.2.1.2	B.1.1.2.1.1.1.1.2	B.1.2.1.2.1.2.2.2.2	PRAMEF6,PRAMEF22
1	330	B.2.2.2.1.1.2.2.2.1.1.1.2	B.1.2.2.2.2.2.2	A.2.1.1.1.1.1.2.2	A.2.2.2.2.2.2.1.2.1.2	B.1.1.2.1.1.1.1.2	B.1.2.1.2.1.2.2.2.2	HNRNPCL2
1	338	B.2.2.2.1.1.2.2.2.1.1.1.2	B.2.1.1.2.1.2.2	A.2.1.1.1.1.1.2.2	B.1.1.1.1.1.2.2.2.1	A.2.2.1.2.2.2.2	B.1.2.1.2.1.2.1.1.2.1	PRAMEF20,NA
1	347	B.2.1.2.2.2.1.2.2.2	B.2.1.1.2.1.2.2	A.2.1.2.1.2.2.1.1.1.1	B.1.1.1.1.1.2.2.2.1	B.1.1.2.2.1.1.1.2.2	B.1.2.1.2.1.2.1.1.2.1	LRRC38
1	348	B.2.1.2.2.2.1.2.2.2	B.2.1.1.2.1.2.2	A.2.1.2.1.2.2.1.1.1.1	B.1.1.1.1.1.2.2.2.1	B.1.1.2.2.1.1.1.2.2	B.1.2.1.2.1.2.1.1.2.1	PDPN
1	461	B.2.1.2.1.1.1.1.2	B.2.2.2.1.1.2.2	A.2.1.2.1.2.2.1.1.1.2	A.2.1.1.2.2.1.1	B.1.1.2.1.1.1.1.1	A.2.1.1.2.2.1.2.2	IGSF21
1	938	B.2.1.1.1.1.2.2.1.2	B.2.2.1.1.1.1.2.2.1	A.2.1.1.2.1.2.2.1.1.1	B.1.1.2.2.2.1.2.1.2	B.1.1.2.2.1.1.1.1.2.2	A.1.2.1.2.2.2.2.1.2.1	GRIK3
1	941	B.2.1.1.1.1.2.2.1.2	B.2.2.1.1.1.1.2.2.1	A.2.1.2.1.2.2.1.2.2	B.1.1.2.2.2.1.2.1.2	B.1.1.2.2.1.1.1.1.2.2	A.1.2.1.2.2.2.2.1.2.1	MIR4255
1	1482	A.1.2.1.1.2.2.1.2.2.2	A.1.2.2.1.1.1.1.2	B.1.2.2.2.1.1.2.1.1	A.2.2.2.2.2.2.2.1.1.2	A.1.2.1.2.1.1.1.1.2.1.2.2	A.2.2.1.2.1.2.2.2.2	LINC01135,JUN
1	1510	B.2.2.2.1.1.2.2.1.1.2	B.1.2.1.1.2.2.2.1	B.1.2.2.1.1.1.2.2.1.2	A.2.1.1.1.1.1.2.1.2	A.1.2.1.2.1.2.2.1.1.2	A.2.2.1.2.1.2.1.1.1.2	CYP2J2
1	1514	B.2.2.2.1.1.2.2.1.1.2	B.2.2.1.1.2.2.1.2.1	B.1.2.2.1.1.1.2.2.1.2	B.1.1.1.1.2.2.2.1.1.1	A.2.2.1.2.1.1.2.1.1.2.2	B.1.1.1.1.2.1.1.2	C1ORF87
1	1582	B.1.2.2.1.1.2.2.2.1.1	B.2.2.1.1.2.2.2.2.1.1	B.1.2.2.1.1.1.1.2.2.1	B.1.2.2.1.1.2.1	A.1.2.1.2.1.2.1.1.2.2	B.1.2.1.2.1.2.2.2.1	ATG4C
1	1601	A.1.1.2.2.1.1.2.1.2.1.2.2	A.1.2.1.1.1.2.1.1.2	B.1.2.2.1.2.2.2.2.2.2.1	B.1.1.1.1.2.2.2.1.1.2	B.1.1.2.1.2.1.2.2.1	B.1.1.1.1.2.1.2	DLEU2L
1	1602	A.1.1.2.2.1.1.2.1.2.1.2.2	A.1.2.1.1.1.2.1.1.2	B.1.2.2.1.2.2.2.2.2.2.1	A.2.2.2.2.2.1.1.1	B.1.1.2.1.2.1.2.2.1	B.1.1.1.1.2.1.2	PGM1
1	1606	A.1.1.2.2.1.1.2.1.2.1.2.2	A.1.2.1.1.1.2.1.1.2	B.1.2.2.1.2.2.2.2.2.2.1	B.1.1.2.2.2.1.2.1.1.2	B.1.2.1.1.1.2.2.1.2	B.2.1.1.1.2.1.1.2	ROR1
1	1617	A.1.1.2.2.1.1.2.1.2.1.2.2	A.1.2.1.1.1.2.1.1.2	B.2.1.2.1.1.1.1.1.1	B.1.1.1.1.1.2.1.2.2	B.1.1.2.1.2.2.2.1.2.1	B.2.1.1.1.2.1.2.1	UBE2U
1	1788	B.2.2.2.2.1.2.1.1.2	B.2.2.2.2.1.1.1.2.2	B.2.1.2.1.2.1.1.1.2.2	A.2.2.2.2.2.2.2.1.2.1	A.2.1.1.1.2.2.1.1.2	A.2.1.1.1.2.1.1.2.2	ZRANB2-AS1,PTGER3
1	1789	B.2.2.2.1.1.2.1.1.1	B.2.2.2.2.1.1.1.2.2	B.2.1.1.2.1.1.2.1.2	B.1.2.2.1.1.1.1.1	A.2.1.1.1.2.2.1.1.2	B.1.2.2.1.2.1.2.2.2	ZRANB2-AS2,MIR186,ZRANB2
1	1968	A.2.1.2.2.2.2.2.1.2.2	A.2.2.1.2.1.1.1.2.2.1	B.2.2.1.1.1.2.2.2.2.2	B.1.2.1.1.1.2.1.1.2	B.1.2.1.2.2.2.2.2	B.2.1.2.1.1.2.1.1.2.2	MGC27382
1	2045	B.1.2.1.1.1.1.1.2.1	B.2.1.1.2.2.1.2.1	B.2.1.2.1.1.1.2.2.2.2.1	A.2.2.2.1.1.2.2.1	A.1.2.1.2.1.2.1.1.2.1	A.1.2.1.2.2.2.1.2.1.2.1	ADGRL2
1	2155	B.1.2.1.1.1.1.1.1.1.2.2.2.1	B.2.2.2.1.1.1.1.2.2	B.2.1.2.1.1.2.2.1.2.2.2	A.2.2.2.2.1.2.2.2.2	A.2.1.1.1.2.1.2.2.1.1	A.2.1.1.1.2.2.1.2.2	ZNHIT6
1	2258	A.2.1.2.2.1.2.2.2.2.2	A.2.1.1.2.1.2.2.1	B.2.1.2.1.2.2.2.2.2.1.1	A.2.1.1.1.2.1.2.2	A.2.1.1.1.2.1.2.2.2	A.2.2.1.2.1.2.1.2.2.2	LRRC8D
1	2262	A.2.1.2.2.1.2.2.2.2.2	A.2.1.1.2.1.2.2.1	B.2.1.2.1.2.2.2.1.2.2.2	A.2.1.1.1.2.1.2.2	A.2.1.1.1.2.1.2.2.2	A.2.2.1.2.1.1.2.2.1.1	ZNF326,GEMIN8P4
1	2369	A.1.1.2.2.1.1.2.1.2.2	A.1.1.1.1.1.2.1.1	B.1.1.2.1.2.1.1.2.1	A.1.2.1.1.1.1.2.2.1.2.1	A.1.1.2.2.2.1.2.1.1	A.1.1.2.1.1.1.1.1.2.1	ARHGAP29
1	2373	A.1.1.2.2.1.2.1.2.2	A.1.1.1.1.1.2.1.1	B.1.1.2.1.1.2.2.1.2	A.1.1.2.1.1.2.2.2.2	A.1.2.1.1.1.2.2.1.2.1.1	A.1.1.2.1.1.1.1.1.2.1	ABCD3
1	2376	A.1.1.2.2.1.2.1.2.2	A.1.1.2.1.1.1.2.1.2.1	B.1.2.2.2.2.2.2.1.1.2.1	A.1.1.2.1.1.2.2.2.2	A.1.1.1.2.1.2.1.1.2	A.1.2.1.2.2.2.1.2.1.2.2	F3
1	2513	A.2.1.2.2.2.1.2.2.1.1.2	A.1.2.2.1.1.2.2	B.2.1.2.1.1.2.1.2.2	A.1.2.1.2.1.2.2.2.1.1.1	A.1.1.2.2.2.1.1.2.1.1.1.2.2	A.2.2.1.2.1.2.1.2.2.1.1	MFSD14A
1	2515	A.2.1.2.2.2.1.2.2.1.1.2	A.2.1.1.2.2.1.2.1.1	B.2.1.2.1.1.2.1.2.2	A.1.2.1.2.1.1.1.1.1	A.1.2.1.2.1.1.1.1.2.2	A.2.2.1.2.1.2.1.2.2.1.1	SASS6,TRMT13
1	2517	A.2.1.2.2.2.1.2.2.1.1.2	A.2.1.1.2.2.1.2.1.1	B.2.1.2.1.2.2.2.1.1.2.2	A.1.2.1.2.1.1.1.1.1	A.1.2.1.2.1.1.1.1.2.2	A.2.2.2.1.2.1.2.1.2	LRRC39
1	2518	A.2.1.2.2.2.1.2.2.1.1.2	A.2.1.1.2.2.1.2.1.1	B.2.1.2.1.2.2.2.1.1.2.2	A.1.2.1.2.1.1.1.1.1	A.1.2.1.2.1.1.1.1.2.2	A.2.2.2.1.2.1.2.1.2	DBT
1	2519	A.2.1.2.2.2.1.2.2.1.1.2	A.2.1.1.2.2.1.2.1.1	B.2.1.2.1.1.1.1.2.2.1	A.1.2.1.2.1.1.1.1.1	A.1.2.1.2.1.1.1.1.2.2	A.2.2.2.1.2.1.2.1.2	MIR553,RTCA
1	2725	B.1.2.2.2.2.1.2.1	B.1.2.1.2.1.2.1	B.2.2.1.1.1.1.2.1.2.2	B.1.2.1.1.1.1.1.2.2.1	A.2.1.1.1.2.1.1.2	A.1.2.1.2.2.2.1.1.2.2	NBPF6
1	2732	A.2.1.2.1.1.2.1.1.2	A.1.1.2.1.2.1.2.2.1.2	B.1.2.2.2.1.2.2.2.1.1	A.1.1.2.1.1.2.2.2.1.2.2	A.1.1.2.2.2.1.1.2.1.1.1.2.1	A.1.1.2.1.1.1.1.2.1	FNDC7
1	2733	A.2.1.2.1.1.2.1.1.2	A.1.1.2.1.2.1.2.2.1.2	B.1.2.2.2.1.2.2.2.1.1	A.1.1.2.1.1.2.2.2.1.2.2	A.1.1.2.2.2.1.1.2.1.1.1.2.1	A.1.1.2.1.1.1.1.2.1	STXBP3
1	2917	A.2.1.2.2.1.2.2.1.1.2	A.1.2.2.2.2.2.2.1.1	B.2.1.2.1.1.2.2.2.1.1.1	A.2.1.1.1.1.2.2.2.2.1.2	A.2.1.1.1.1.1.2.2	A.2.2.1.2.1.1.1.2.2.1.1	MAB21L3
1	2939	A.1.1.2.2.1.2.2.1.2	A.1.1.2.1.1.1.2.1.2.2	B.1.1.1.1.1.1.1.2.1.1.2	A.1.2.1.1.1.1.1.2.1	A.1.1.2.2.2.2.1.2.2	A.1.1.2.1.1.1.2.1.2.1	CD101
1	3709	A.2.1.1.2.1.1.2.1	A.2.1.2.2.1.2.2.2.2	B.2.1.2.2.1.1.1.1.2.1	B.1.1.1.2.1.2.2	A.2.2.2.2.1.1.2.1.2	A.2.1.1.1.1.1.2.2.2.1	NBPF14
1	3714	A.2.1.1.2.1.1.2.1	A.2.1.2.2.1.2.2.2.2	B.2.1.2.2.1.1.1.1.2.1	B.1.1.1.2.1.2.2	A.2.2.2.2.1.1.2.1.2	A.2.1.1.1.1.1.2.2.2.1	NBPF15
1	3764	A.1.1.1.2.2.1	A.1.1.1.2.1.1.1.1.2	B.1.1.1.1.1.1.1.2.1.1.1	A.1.1.2.1.1.1.2	A.1.1.1.1.2.1.2	A.1.1.1.2.1.1.1.1.2.2	MIR4257,MCL1,ADAMTSL4
1	3818	A.2.2.2.2.2.2.2.2.2	A.1.2.2.2.2.1.2.1.2.2	B.1.2.1.2.2.2.1.2.1.1.2	A.2.2.2.1.2.2.1.2.1	B.2.1.1.1.1.1.2.1	A.2.2.2.1.1.2.1.2.2.1	C1ORF68,LCE4A
1	3819	A.2.2.2.2.2.2.2.2.2	A.1.2.2.2.2.1.2.1.2.2	B.1.2.1.2.2.2.1.2.1.1.2	A.2.2.2.1.2.2.1.2.1	B.2.1.1.1.1.1.2.1	A.2.2.2.1.1.2.1.2.2.1	LCE1E,LCE1F,KPRP
1	3995	A.1.2.2.2.1.2.2.2.1	A.2.2.2.1.1.1.2.2.1	B.2.1.2.2.2.2.2.2.2.1.1	B.2.2.1.2.1.1.2	B.2.2.2.1.1.1.1.2.1	A.2.2.2.1.1.1.1.1.2	FCRL6,SLAMF8
1	3996	A.1.2.2.2.1.2.2.2.1	A.2.2.2.1.1.1.2.2.1	B.2.1.2.2.2.2.2.2.2.1.1	B.2.2.1.2.1.1.2	A.2.1.2.2.2.1.2.2.1.1	A.2.2.2.1.1.1.1.1.2	SNHG28,VSIG8
1	3997	A.1.2.2.2.1.2.2.2.1	A.2.2.2.1.1.1.2.2.1	B.2.2.1.2.1.2.1.2.2.1.2	A.2.2.1.1.1.1.1	A.2.1.2.2.2.1.2.2.1.1	A.2.2.2.1.1.1.1.1.2	CFAP45
1	3998	A.1.2.2.2.1.2.2.2.1	A.2.1.1.2.1.1.2.1.2.1	B.2.2.1.2.1.2.1.2.2.1.2	A.2.2.1.1.1.1.1	A.2.1.2.2.2.1.2.2.1.1	A.2.2.2.1.1.1.1.1.2	IGSF9,TAGLN2
1	3999	A.1.2.2.2.1.2.2.2.1	A.2.1.1.2.1.1.2.1.2.1	B.2.2.1.2.1.2.1.2.2.1.2	A.2.2.1.1.1.1.1	A.2.1.2.2.2.1.2.2.1.1	A.2.2.2.1.1.1.1.1.2	LINC01133,SLAMF9
1	4001	A.1.2.2.2.2.2.2.2.1	A.2.1.1.2.1.1.2.1.2.1	B.2.2.1.2.1.2.1.2.2.1.2	A.2.2.1.1.1.1.1	A.2.1.2.2.2.1.2.2.1.1	A.2.2.2.1.1.1.1.1.2	PIGM
1	4064	A.2.1.1.2.1.2.1.2.1.2	A.1.2.1.1.2.2.1.1.1.2	B.2.2.1.2.1.1.2.1.1	A.2.2.1.2.1.1.2.1	A.2.2.2.1.2.1.2.2.2.1	A.2.2.2.1.1.1.1.2	UAP1
1	4070	A.2.2.2.2.2.1.2.1.1	A.2.2.1.2.1.1.2.2.1	B.2.2.1.2.1.2.1.2.2.2	B.1.2.1.2.2.1.1	B.1.2.2.2.1.2.1.2.2	A.2.2.2.1.1.1.1.2	HSD17B7
1	4177	A.1.2.2.1.2.1.2.2.1	A.2.2.1.2.1.1.2.2.2.1	B.2.1.2.2.1.1.1.1.2.2.2	B.2.1.1.1.1.2.1.1.1	B.1.1.1.1.1.2.2	B.2.1.1.2.1.2.1.1	GPA33,DUSP27
1	4180	A.1.2.2.1.2.1.2.2.1	A.2.2.1.2.1.1.2.2.2.1	B.2.1.2.2.1.1.1.1.2.2.2	B.1.1.1.2.2.2.1	B.1.1.1.1.1.2.2	A.2.2.1.2.2.1.1.1.1	POU2F1
1	4198	A.1.2.2.1.2.1.2.1.2.2	A.1.1.1.1.1.2.2.2.2	B.2.1.2.2.1.1.1.1.1.2.1	A.2.1.2.1.2.1.1.2	A.1.2.2.1.1.1.2.2.1	A.1.1.2.2.1.2.2.2.2.2	MPC2,ADCY10,DCAF6
1	4203	A.1.2.2.1.2.1.2.2.2	A.1.1.1.1.1.2.2.2.2	B.1.2.1.2.2.2.1.2.1.2.1.2.1	A.2.1.2.2.1.1.2.2.2.1	A.1.2.2.2.1.1.2.2.1	A.1.2.2.2.1.2.1.2.2	GPR161
1	4204	A.1.2.2.1.2.1.2.2.2	A.1.2.1.1.2.2.1.1.2.2.2	B.1.2.1.2.2.2.2.1.2.2	A.2.1.2.2.1.1.2.2.2.1	A.1.2.2.2.1.1.2.2.1	A.1.2.2.2.1.2.1.2.2	TIPRL
1	4205	A.1.2.2.1.2.1.2.2.2	A.1.2.1.1.2.2.1.1.2.2.2	B.1.2.1.2.2.2.2.1.2.2	A.2.1.2.2.1.1.2.2.2.1	A.1.2.2.2.1.1.2.2.1	A.1.2.2.2.1.2.1.2.2	SFT2D2,TBX19
1	4206	A.1.2.2.1.2.1.2.2.2	A.1.2.1.1.2.2.1.1.2.2.2	B.1.2.1.2.2.2.2.1.2.2	A.2.1.2.2.1.1.2.2.2.1	A.1.2.2.2.1.1.2.2.1	A.1.2.2.2.1.2.1.2.2	ANKRD36BP1
1	4209	A.1.2.2.1.2.1.2.2.2	A.2.1.1.2.1.1.2.1.2.2	B.2.2.1.2.2.1.2.1.1.2	B.1.1.1.2.2.1.1.1	A.2.2.2.1.1.1.2.2.1	B.1.2.1.1.2.1.2.2	MIR557
1	4210	A.1.2.2.2.1.2.2.2.2.2	A.2.1.1.2.1.1.2.1.2.2	B.2.2.1.2.2.1.2.1.1.2	B.1.1.1.2.2.1.1.1	A.2.2.2.1.1.1.2.2.1	B.1.2.1.1.2.1.2.2	LOC100505918
1	4213	A.1.2.2.2.1.2.2.2.2.2	A.2.1.1.2.1.1.2.1.2.2	B.2.2.1.2.2.2.1.1	A.1.2.2.2.1.1.2	A.2.2.2.1.1.1.2.2.1	B.1.2.1.1.2.1.2.2	XCL2
1	4214	A.1.2.2.2.1.2.2.2.2.2	A.2.1.1.2.1.1.2.1.2.2	B.2.2.1.2.2.2.1.1	A.1.2.2.2.1.1.2	A.2.2.2.1.1.1.2.2.1	B.1.2.1.1.2.1.2.2	XCL1
1	4303	A.2.1.1.2.2.2.1	A.1.1.2.1.2.2.2.1.2.2.2	B.2.1.2.2.1.1.1.1.1.1.2.1	B.1.2.1.2.2.1.2	A.2.1.2.1.2.2.1.1.1	B.1.2.2.2.1.1.1.2.2	MIR3120,DNM3OS
1	4310	A.1.2.2.2.1.1.2.2.2.2	A.1.1.2.1.2.2.2.1.2.2.2	B.1.1.1.2.2.1.2.1.1.2.2	B.1.2.1.2.2.1.2	A.1.2.2.1.1.2.1.2.2	B.1.2.1.1.1.2.2.1.1.2	C1ORF105
1	4316	A.2.2.2.2.1.2.1	A.1.1.2.1.1.2.1.1.1.1.2	B.2.1.2.2.1.2.2.2.2.1	A.2.2.1.1.1.1.2.2	A.1.2.2.1.1.2.1.2.2	B.1.2.1.1.1.2.1.2.2.2	FASLG
1	4326	A.2.2.2.2.1.2.2.2.1.1.2	A.1.1.2.1.1.2.1.1.1.1.1	B.2.1.1.2.1.2.1.2.1.2	B.2.1.1.1.1.1.2.1.2	A.2.2.2.1.2.1.1.1.1.2.2	B.2.2.1.2.2.1.2.1	TNFSF18
1	4330	A.2.1.1.2.2.2.2.2	A.1.1.2.1.1.2.1.1.1.1.1	B.2.1.1.2.1.2.1.2.1.2	B.2.1.1.1.1.1.2.1.2	B.1.1.1.1.1.2.1.2.2	B.2.2.1.2.2.1.2.1	TNFSF4
1	4343	A.2.1.1.2.1.2.1.1.1.2	A.1.2.1.1.2.1.1.1.1.2.1	B.2.1.2.2.1.1.1.1.2.2.1	B.1.2.2.2.1.2.1.2	A.2.2.2.2.1.2.2.1.2	B.1.1.2.2.2.1.1.1.1.1.2	KLHL20
1	4345	A.2.1.1.2.1.2.1.1.1.2	A.1.2.1.1.2.1.1.1.1.2.1	B.2.1.2.2.1.1.1.1.2.2.1	B.1.2.2.2.1.2.1.2	A.1.1.2.1.1.1.1.1.2	B.1.1.2.2.2.1.1.1.1.1.2	DARS2,CENPL
1	4451	A.2.1.1.2.2.2.2.1	A.1.2.1.1.2.2.1.1.1.1	B.2.2.1.2.2.1.2.1.2.1	B.1.1.2.2.2.2.2.2.2.2	A.2.2.2.1.2.1.1.2.2.2	B.1.1.1.2.2.2.2	CRYZL2P,SEC16B
1	4489	B.2.2.1.1.1.1.2.1.1.1	B.2.1.1.1.2.2.2	B.2.2.1.2.2.1.2.1.2.2	B.1.2.1.2.1.1.2.1.1.2.1	B.1.2.2.1.2.1.2.2.2	A.1.2.1.2.1.2.1.1.1.2	NPHS2
1	4490	B.2.2.1.1.1.1.2.1.1.1	B.2.1.1.1.2.2.2	B.2.2.1.2.2.1.2.1.2.2	B.1.2.1.2.1.1.2.1.1.2.1	B.1.2.2.1.2.1.2.2.2	A.1.2.1.2.1.2.1.1.1.2	TDRD5
1	4493	B.2.1.2.1.2.1.2.1.1.2	B.1.2.1.1.1.2.2	B.1.2.1.2.2.1.2.2.1	A.2.2.1.1.2.2.2.2.2	B.1.1.1.2.1.2.1.1.1	A.1.2.1.2.1.2.1.1.1.2	FAM163A
1	4551	B.2.1.2.2.1.1.2.1.2	B.2.1.1.1.2.1.1	B.2.2.1.2.1.1.2.2	A.2.1.2.2.2.2.1.1.2.2	B.2.1.1.2.1.2.1	B.2.2.2.2.2.2.2	ZNF648
1	4571	A.1.1.2.1.1.2.2.1.2	A.1.1.1.1.1.2.2.1	B.1.1.1.2.2.1.2.1.2.2.1.1	A.2.1.2.1.1.2.1.1.1.1.1	A.1.2.2.2.2.2.2.2	A.1.1.1.1.2.1.1	DHX9
1	4574	A.1.1.2.1.1.2.2.1.2	A.1.1.1.1.1.2.2.1	B.1.1.1.1.2.2.1.1	A.2.1.2.2.2.1.1.1.1.2.2	A.1.2.2.2.2.2.2.2	A.1.1.1.1.2.1.1	SHCBP1L
1	4575	A.1.1.2.1.1.2.2.1.2	A.1.1.1.1.1.2.2.1	B.1.1.1.1.2.2.1.1	A.2.1.2.2.2.1.1.1.1.2.2	A.1.2.2.2.2.2.2.2	A.1.1.1.1.2.1.1	LAMC1
1	4579	A.1.1.2.1.1.1.1.1.2	A.1.1.1.1.1.2.2.1	B.1.1.1.2.2.1.2.1.1.2.1.1	A.2.1.2.1.1.2.1.1.2	A.1.2.2.2.1.1.2.2.2	A.1.1.1.1.2.1.1	LAMC2
1	4633	A.2.1.1.2.1.1.1.1.2.2	A.1.1.2.1.1.2.1.2.2.1	B.1.2.2.1.1.1.2.1.1.1	A.2.1.2.1.1.2.1.2.2	A.2.2.2.1.2.2.2.2.2	A.1.2.1.2.1.2.1.2.2	GS1-279B7.1,IVNS1ABP
1	4919	B.2.2.1.1.2.2.2.1.2	B.2.2.2.1.2.2.1.1	B.2.1.1.2.2.2.1.1.1.1	B.2.2.1.2.2.1.1	B.2.1.1.2.1.1.1.1.2.2.1.2	A.2.2.2.1.1.2.1.1	CFHR3,CFHR1
1	4923	B.2.2.1.1.2.2.2.1.2	B.2.2.2.1.2.2.1.1	B.2.1.1.2.2.2.1.1.1.1	B.2.2.1.2.2.1.1	B.2.1.1.2.1.1.1.1.2.2.1.2	A.2.2.2.1.1.2.1.2.1	CFHR2
1	4924	B.2.2.1.1.1.2.1.2	B.2.2.2.1.2.2.1.1	B.2.2.1.1.2.1.1.2.1.1.2	B.2.2.1.2.2.1.1	B.2.1.1.2.1.1.1.1.2.2.1.2	A.2.2.2.1.1.2.1.2.1	CFHR5
1	5015	A.2.1.1.1.2.1.1.2.1	A.1.1.1.2.2.1.1	B.1.2.1.2.2.1.1.1.1	A.1.2.2.2.1.2.1.2.1.2	A.1.2.2.2.2.2.2.1.1.2	A.1.1.2.2.1.2.1.1.1.1	KIF14
1	5016	A.2.1.1.1.2.1.1.2.1	A.1.1.1.2.2.1.1	B.1.2.1.2.2.1.1.1.1	A.1.2.2.2.1.2.1.2.1.2	A.1.2.2.2.2.2.2.1.1.2	A.1.1.2.2.1.2.1.1.1.1	DDX59
1	5018	A.2.1.1.1.2.1.1.2.1	A.1.1.1.2.2.1.1	B.1.2.1.2.2.1.1.1.1	A.1.2.2.2.1.2.1.2.1.2	A.1.2.2.2.2.2.2.1.1.2	A.1.1.2.2.1.2.1.1.1.1	CAMSAP2
1	5032	A.1.1.2.1.2.1.1.1	A.1.1.2.1.1.2.2.1	B.1.2.1.2.1.1.2.1.2.1	A.1.2.2.1.2.2.2.2.1	A.1.1.2.1.2.1.1.1.1	A.1.1.1.2.1.1.2.1.1	PKP1
1	5072	A.1.1.2.1.1.2.1.2	A.1.1.2.2.1.2.1.2.1.1	B.1.2.1.2.2.1.2.1.2.1.1.1	A.1.1.2.1.2.1.2.1.2	A.1.1.2.1.1.2.1.2	A.1.1.1.2.1.1.1.1.1.1	RABIF
1	5073	A.1.1.2.1.1.2.1.2	A.1.1.2.2.1.2.1.2.1.1	B.1.2.1.2.2.1.2.1.2.1.1.1	A.1.1.2.1.2.1.2.1.2	A.1.1.2.1.1.2.1.2	A.1.1.1.2.1.1.1.1.1.1	KLHL12
1	5074	A.1.1.2.1.1.2.1.2	A.1.1.2.2.1.2.1.2.1.1	B.1.2.1.2.2.1.2.1.2.1.1.1	A.1.1.2.1.2.1.2.1.2	A.1.1.2.1.1.2.1.2	A.1.1.1.2.1.1.1.1.1.1	ADIPOR1,CYB5R1
1	5075	A.1.1.2.1.1.2.1.2	A.1.1.2.2.1.2.1.2.1.1	B.1.2.1.2.2.1.2.1.2.1.1.1	A.1.1.2.1.2.1.2.1.2	A.1.2.2.1.2.2.2.2	A.1.1.1.2.1.1.1.1.1.1	NA,TMEM183A
1	5093	A.1.1.2.1.1.1.2.2.2	A.1.1.1.2.1.2.1.2.1	B.1.1.1.1.1.1.1.1.2	A.1.1.2.1.1.1.1.1.1	A.1.2.2.1.2.2.2.1	A.1.1.1.2.1.1.1.1.2.1	SNORA77,LINC00260
1	5094	A.1.1.2.1.1.1.2.2.2	A.1.1.1.2.1.2.1.2.1	B.1.1.1.1.1.1.1.1.2	A.1.1.2.1.1.1.1.1.1	A.1.2.2.1.2.2.2.1	A.1.1.1.2.1.1.1.1.2.1	LAX1
1	5095	A.1.1.2.1.1.1.2.2.2	A.1.1.1.2.1.2.1.2.1	B.1.1.1.1.1.1.1.1.2	A.1.1.2.1.1.1.1.1.1	A.1.2.2.1.2.2.2.1	A.1.1.1.2.1.1.1.1.2.1	ZBED6,ZC3H11A
1	5110	A.1.1.1.1.1.2.1	A.1.1.2.2.1.2.1.2.1.2	B.1.1.1.1.1.1.1.1.1.2	A.1.2.2.1.2.1.1.1	A.1.1.1.1.2.2.1.1	A.1.1.1.2.1.2.2.2.1	PPP1R15B
1	5112	A.1.1.1.1.1.2.1	A.1.1.2.2.1.2.1.2.1.2	B.1.1.1.1.1.1.1.1.1.2	A.1.1.2.1.2.2.2.2.1	A.1.1.1.1.2.2.1.1	A.1.1.1.2.1.2.2.2.1	PIK3C2B
1	5113	A.1.1.1.1.1.2.1	A.1.1.2.2.1.2.1.2.1.2	B.1.1.1.1.1.1.1.1.1.2	A.1.1.2.1.2.2.2.2.1	A.1.1.1.1.2.2.1.1	A.1.1.1.2.1.2.2.2.1	MDM4
1	5241	A.2.2.1.2.1.2.1.1	A.1.1.2.1.2.2.1.2	B.2.1.2.2.2.2.2.1.1.1.2	B.2.1.1.1.2.1.2.2	B.1.2.2.2.1.2.2.1.2.1.2.2	A.2.2.2.2.2.2.1.2	MIR205,MIR205HG
1	5244	A.2.2.1.2.1.2.1.1	A.1.1.2.1.2.2.1.2	B.2.1.2.2.2.2.2.1.2.1.2.2	B.2.1.1.1.2.1.2.2	B.1.2.2.2.1.2.2.1.2.1.2.2	A.2.2.1.2.2.2.1.1.1.1	CAMK1G
1	5245	A.1.2.2.1.1.2.1.2.1	A.1.2.1.2.1.1.2.2	B.2.1.2.2.2.2.2.1.2.1.2.2	B.1.1.1.2.1.1.1.2.2.1	B.1.1.1.1.1.1.2	A.2.2.1.2.2.2.1.1.1.1	MIR4260
1	5246	A.1.2.2.1.1.2.1.2.1	A.1.2.1.2.1.1.2.2	B.2.1.2.2.2.2.2.1.2.1.2.2	B.1.1.1.2.1.1.1.2.2.1	B.1.1.1.1.1.1.2	A.2.2.1.2.2.2.1.1.1.1	LAMB3
1	5247	A.1.2.2.1.1.2.1.2.1	A.1.2.1.2.1.1.2.2	B.2.1.2.2.2.2.2.1.2.1.2.2	B.1.1.1.2.1.1.1.2.2.1	B.1.1.1.1.1.1.2	A.2.2.1.2.2.2.1.1.1.1	HSD11B1,G0S2
1	5249	A.2.2.1.2.2.2.2.2.2.2.2.1	A.1.2.1.2.1.1.2.2	B.2.1.2.2.2.2.2.1.2.1.2.2	B.1.1.1.2.1.1.1.2.2.1	B.1.1.1.1.1.1.2	A.2.2.1.2.2.2.1.1.1.1	C1ORF74,TRAF3IP3
1	5250	A.2.2.1.2.2.2.2.2.2.2.2.1	A.1.1.2.1.2.2.2.1.2.2.1	B.2.1.2.2.2.2.2.1.2.1.2.2	B.1.1.1.2.1.1.1.2.2.1	B.1.1.1.1.1.1.2	A.2.2.1.2.2.2.1.1.1.1	IRF6
1	5261	A.2.2.2.2.2.2.2.1.2	A.2.1.1.2.1.1.1.1	B.2.2.1.2.2.1.2.2.2.1.2	B.1.2.2.2.2.1.1.1.2	B.1.2.2.2.1.2.2.1.2.1.1	A.2.2.1.2.2.2.1.2.1.2	SERTAD4,SERTAD4-AS1
1	5263	A.2.2.2.2.2.2.2.1.2	A.2.1.1.2.1.1.1.1	B.2.2.1.2.2.1.2.2.2.1.2	B.1.2.2.2.2.1.1.1.2	B.1.2.2.2.1.2.2.1.2.1.1	A.1.2.2.2.1.1.2.1.1.1	HHAT
1	5283	B.2.1.2.2.1.2.1.1.2	B.2.2.2.1.2.2.2.1	B.2.1.1.1.2.2.1.1	B.2.1.2.1.1.1.2.2.1	B.1.2.2.2.1.2.2.1.2.2	A.1.2.1.2.1.2.1.1.2	KCNH1
1	5286	B.2.1.2.2.1.2.1.1.2	B.1.2.1.1.1.1.2.2	B.1.2.1.2.1.2.1.1.2.2.1	A.2.1.2.2.2.1.1.1.1.1	A.2.2.2.1.2.1.1.1.1.2.1	A.1.1.1.2.2.2.2.2.2.1	RCOR3
1	5307	A.1.1.2.1.1.2.2.2	A.1.2.1.1.2.1.1.2.1	B.1.2.1.2.1.1.2.1.2.2.2	A.1.2.2.2.1.2.1.2.1.1.1	A.1.1.2.1.2.1.2.2.2	A.1.1.1.1.2.2.1.1.1.2.1	MIR3122
1	5312	A.1.1.2.1.1.2.2.2	A.1.2.1.1.2.2.1.2.2	B.1.2.1.2.1.1.2.1.2.2.2	A.2.1.2.1.1.2.1.1.1.2.2	A.1.1.2.1.2.1.2.2.2	A.1.1.1.2.2.2.2.2.2.2	PPP2R5A
1	5319	A.1.2.2.1.2.2.1.2	A.1.2.1.1.2.1.1.2.2.1	B.1.2.1.2.1.1.2.1.2.2.1	A.2.1.2.2.1.1.2.2.1.2	A.1.2.2.1.1.2.2.2.2	A.1.1.2.2.1.2.1.1.2.1	ATF3
1	5320	A.1.2.2.1.2.2.1.2	A.1.2.1.1.2.1.1.2.2.1	B.1.2.1.2.1.1.2.1.2.2.1	A.2.1.2.2.1.1.2.2.1.2	A.1.2.2.1.1.2.2.2.2	A.1.1.2.2.1.2.1.1.2.1	FAM71A
1	5369	A.1.2.2.1.1.2.1.2.2	A.1.2.1.1.2.2.1.2.1	B.2.1.2.2.2.2.1.1.2	A.2.1.2.2.1.1.1	A.1.2.2.1.1.1.1.1.2	A.2.1.1.1.1.2.1.2.2.1.2	PTPN14
1	5370	A.1.2.2.1.1.2.1.2.2	A.1.2.1.1.2.2.1.2.1	B.2.1.2.2.2.2.1.1.2	A.2.1.2.2.1.1.1	A.1.2.2.1.1.1.1.1.2	A.1.2.1.2.1.1.2.2.2	CENPF
1	5463	A.2.1.1.1.2.2.1.1	A.2.1.1.2.1.1.1.2.2	B.2.1.1.1.2.1.1.2.1.2	B.1.1.1.2.2.2.2.1	A.2.2.2.1.2.1.1.1.2	B.1.2.1.1.2.2.2.1.1	TGFB2,TGFB2-AS1
1	5525	A.2.2.2.2.2.2.2.1.1.2.2	A.2.1.1.2.2.2.1.2.2.2	B.1.2.2.1.2.1.2.2.1.2.1	B.1.2.2.2.2.1.1.1.1.1	A.2.1.2.2.2.1.1.1.1	B.2.2.2.2.1.2.2.2	MARC1
1	5548	A.2.2.2.2.2.1.2.2.1.2.1	A.1.2.1.1.2.1.1.2.2.2.1	B.2.2.1.2.2.1.2.2.2.1.1	A.2.1.2.2.2.2.1.1.1	A.2.1.2.2.2.2.1.2	B.2.1.1.2.2.2.1.1.1.2	DUSP10
1	5569	A.2.2.2.2.2.2.2.1.1.2.1	A.2.1.1.1.1.2.2.1.2.1.2	B.2.2.1.2.1.2.2.2.1.2.2	A.2.2.1.1.2.1.2.1.1.1	A.2.2.2.2.1.1.2.1.1	B.1.1.2.1.1.1.1.2	HHIPL2
1	5583	A.1.1.2.2.1.1.2.2.2	A.1.2.2.2.2.2.1.2.1	B.1.2.1.2.1.1.1.1.1.1	A.2.2.1.1.2.1.1.2.1	A.1.2.2.2.1.1.1.1.2.2	A.1.2.1.2.1.1.1.2.1.1	TLR5
1	5598	A.1.1.2.1.1.2.2.1.1.1	A.1.1.2.1.2.2.1.1.1.2	B.1.1.1.2.2.1.2.2.1.1	A.1.2.2.1.2.2.1.2	A.1.2.2.2.1.1.1.1.2.1	A.1.1.1.2.2.2.2.1.1.1	CAPN2
1	5601	A.1.1.2.1.1.2.2.1.1.1	A.1.1.2.1.2.2.1.1.1.2	B.1.1.1.2.2.1.2.2.1.1	A.1.2.2.1.2.2.1.2	A.1.2.2.2.1.1.1.1.2.1	A.1.1.1.2.2.2.2.1.1.1	TP53BP2
1	5612	A.1.2.2.2.1.1.2.2.2.1.1	A.1.1.1.2.2.1.2.2	B.1.2.1.2.2.1.2.1.1.2	A.1.2.2.1.2.2.1.1	A.1.1.2.1.1.1.1.2.2	A.1.1.1.2.2.2.1.2.1	MIR320B2
1	5613	A.1.2.2.1.2.1.1.1.2	A.1.1.1.2.2.1.2.2	B.1.2.1.2.2.1.2.1.1.2	A.1.2.2.1.2.2.1.1	A.1.1.2.1.1.1.1.2.2	A.1.1.1.2.2.2.1.2.1	NVL
1	5654	A.2.1.1.1.2.1.1.2.2	A.1.1.2.1.1.2.1.1.2.1	B.1.2.1.1.1.1.2	A.1.1.1.1.2.1.2.2.2	A.1.1.2.1.2.1.1.2.2.2	A.1.1.2.2.1.2.1.1.1.2.1	LEFTY2
1	5655	A.2.1.1.1.2.1.1.2.2	A.1.1.2.1.1.2.1.1.2.1	B.1.2.1.1.1.1.2	A.1.1.1.1.2.1.2.2.2	A.1.1.2.1.2.1.1.2.2.2	A.1.1.2.2.1.2.1.1.1.2.1	SDE2
1	5688	A.2.1.1.2.1.1.1.1.1.1	A.1.1.2.2.1.2.2.1	B.1.2.1.2.2.2.1.1.1	A.1.2.2.1.1.2.1.1.2.1	A.1.1.2.1.1.2.2.2	A.1.1.1.2.1.2.1.1.2	CDC42BPA
1	5817	A.1.2.2.2.1.1.2.2.1	A.2.1.1.1.2.2.2.2.2	B.1.1.1.2.2.2.1.1.2.1	A.2.1.2.1.1.2.2.2.1.1	B.2.1.1.1.2.1.2.2	B.1.2.1.2.1.2.2.1	SIPA1L2
1	5824	A.1.2.2.2.1.2.2.1.2	A.2.1.1.1.1.2.2.2.1	B.2.2.1.2.1.1.1.1.2.1	A.2.2.1.2.2.2.2.2	B.2.2.1.1.1.2.1.1.1	A.2.2.1.2.2.2.1.2.1.1.1.2	MAP10
1	5828	A.2.1.1.1.1.1.1.1.1	A.2.1.1.1.1.2.2.2.1	B.1.2.1.2.2.1.2.1.2.1.2	A.2.2.1.2.2.2.2.2	B.2.2.1.1.1.1.1.1.2.1	A.2.2.1.2.2.2.1.2.1.1.1.1	NTPCR
1	5836	A.2.1.1.2.1.2.2.2.1.1.1	A.1.2.2.2.2.2.1.2.2	B.1.2.2.1.1.2.1.2.1.2	B.1.1.2.2.2.2.2.1.2	B.2.1.1.1.2.2.1.1.1	B.1.1.2.1.2.1.2	PCNX2
1	5837	A.2.2.2.2.2.1.2.2.2.2	A.2.1.1.1.1.2.2.2.2	B.1.2.2.1.1.2.1.2.1.2	B.1.1.2.2.2.2.1.2.1	B.2.1.1.1.2.2.1.1.1	B.2.2.1.2.1.1.1	MAP3K21
1	5844	A.2.1.1.2.1.1.1.2.1.1	A.2.1.1.1.1.2.2.2.2	B.1.2.2.1.1.2.1.2.1.2	A.2.2.1.1.2.1.2.1.1.2	B.2.2.2.1.2.2.1.1.1	B.2.2.2.2.1.1.1.1.2	MIR4427,KCNK1
1	5862	A.2.1.2.2.2.1.1.2	A.1.2.1.1.2.2.2	B.1.2.2.1.2.1.2.2.2.2	B.1.1.1.2.1.1.2.2.1.1	B.2.1.1.1.2.1.1.2.1	B.2.1.1.2.2.2.2.2.2.1	MIR4671
1	5863	A.2.1.2.2.2.1.1.2	A.1.2.1.1.2.2.2	B.1.1.1.2.1.2.1.1.2	B.1.1.1.2.1.1.2.2.1.1	B.2.1.1.1.2.1.1.2.1	B.2.1.1.2.2.2.2.2.2.1	COA6
1	5866	A.1.1.1.1.1.2.2.1	A.1.1.1.2.1.2.2	B.1.1.1.2.1.2.1.1.2	A.1.2.2.2.1.2.1.2.1.1.2	A.1.2.2.2.2.1.2.2	A.1.1.1.2.2.2.2.1.2	TARBP1
1	5867	A.1.1.1.1.1.2.2.1	A.1.1.1.2.1.2.2	B.1.1.1.2.1.2.1.1.2	A.1.2.2.2.1.2.1.2.1.1.2	A.1.2.2.2.2.1.2.2	A.1.1.1.2.2.2.2.1.2	LINC01354
1	5869	A.1.1.1.1.1.2.2.1	A.1.1.1.2.1.2.2	B.1.1.1.2.1.2.1.1.2	A.1.2.2.2.1.2.1.2.1.1.2	A.1.2.2.2.2.1.2.2	A.1.1.1.2.2.2.2.1.2	IRF2BP2
1	5870	A.1.1.1.1.1.2.2.1	A.1.1.1.2.1.2.2	B.1.1.1.2.1.2.1.1.2	A.1.2.2.2.1.2.1.2.1.1.2	A.1.2.2.2.2.1.2.2	A.1.1.1.2.2.2.2.1.2	LINC00184
1	5888	A.1.2.2.2.1.1.1.2.2.2	A.1.1.1.1.1.1.2.2	B.1.2.1.2.1.1.1.1.1.2	A.1.1.2.1.1.1.1.1.2	A.1.2.2.2.1.1.1.2.2.1	A.1.1.1.2.2.2.2.1.1.2	ARID4B,GGPS1
1	5889	A.2.1.1.1.1.2.1.1.2.2	A.1.1.1.1.1.1.2.2	B.1.2.1.2.1.1.1.1.1.2	A.1.1.2.1.1.1.1.1.2	A.1.2.2.2.1.1.1.2.2.1	A.1.1.1.2.2.2.2.1.1.2	TBCE
1	5892	A.2.1.1.2.1.1.1.1.1.2	A.1.1.2.1.1.2.1.2.2.2	B.1.2.1.2.2.2.1.2.1.2.2.2	A.2.2.1.1.2.1.1.1.1	A.1.2.2.2.1.1.1.2.2.1	A.1.1.2.2.1.2.2.1.2.1	B3GALNT2
1	5896	A.2.1.1.2.1.1.1.1.1.2	A.1.1.2.1.1.2.1.2.2.2	B.2.1.2.2.2.2.1.2.1	A.2.2.1.1.2.1.1.1.1	B.1.1.1.1.2.1.1.2.2	A.1.1.2.2.1.2.2.1.2.1	GNG4
1	5901	A.2.1.1.1.2.2.2.2.1.2.1	A.1.1.2.1.1.2.1.2.1	B.1.2.1.2.1.1.2.2.1	A.2.2.1.1.2.1.1.1.1	B.1.1.1.2.2.2.2.2	A.1.2.1.2.1.1.1.1	MIR1537
1	5902	A.2.1.1.1.2.2.2.2.1.2.1	A.1.1.2.1.1.2.1.2.1	B.1.2.1.2.1.1.2.2.1	A.2.2.1.1.2.1.1.1.1	B.1.1.1.2.2.2.2.2	A.1.2.1.2.1.1.1.1	LYST
1	6020	B.1.2.2.1.2.2.2.2.1	B.2.2.1.2.1.1.1	B.2.1.2.2.1.2.1.2.1.2.2.1	B.1.2.2.2.2.2.2.2.2	A.2.2.2.1.2.2.1.2	A.2.1.1.1.1.2.2.1.2	GREM2
1	6033	B.2.1.2.1.2.1.2.1.1.1.1	B.2.2.1.2.2.1.2.1	B.2.1.2.2.2.2.2.2.1.2.2	B.1.2.2.2.2.1.1.2.2	B.1.1.1.2.1.1.2.2.2.1	A.1.2.2.2.1.1.2.1.1.2	MIR3123
1	6039	B.2.2.1.1.1.1.1.1.2	B.2.2.1.2.1.1.2	B.2.1.1.2.2.2.1.1.2.2.2.2	B.1.2.2.2.2.1.1.2.2	A.2.2.2.2.2.1.1.1.1.1	A.1.1.2.2.1.2.2.1.2.2	RGS7
1	6113	A.2.2.2.2.1.1.1.1.2	A.1.2.2.1.1.2.1.2.1	B.2.1.2.2.2.1.2.1.1.2	A.2.2.1.1.2.1.1.1.2	A.2.2.2.2.2.1.1.1.2	A.2.1.1.1.1.2.1.2.2.1.1.2	C1ORF100
1	6116	A.2.2.2.2.1.1.1.1.2	A.1.2.2.1.1.2.1.2.1	B.2.1.2.2.2.1.2.1.1.2	A.2.2.1.1.2.1.1.1.2	A.2.2.2.2.2.1.1.1.2	A.2.1.1.1.1.2.1.2.2.1.1.2	ADSS,CATSPERE
1	6190	B.2.2.1.1.2.1.1.2.1.1.2	B.2.2.2.2.1.2.2.2.1	B.2.2.1.2.1.2.2.1.2.2.1	B.2.1.2.2.1.2.1.2.1	B.2.2.2.2.1.2.2	A.2.2.1.2.2.2.2.2	NLRP3
1	6191	B.2.2.1.1.2.1.1.2.1.1.2	B.2.2.2.2.1.2.2.2.1	B.2.2.1.2.1.2.2.1.2.2.1	B.2.1.2.2.1.2.1.2.1	B.2.2.2.2.1.2.2	A.2.2.1.2.2.2.2.2	OR2B11
2	22	B.1.2.2.2.2.1.1.1.2.2.2	B.2.2.1.1.2.1.1.2	A.2.2.2.1.2.2.1.1.2	B.1.1.1.1.2.2.2.1.1.1.2	A.2.1.1.2.2.1.1.1.2.2	A.2.2.1.2.1.2.2.1.1.1	LINC01115
2	24	B.1.2.2.2.2.1.1.1.2.2.2	B.2.2.1.1.2.1.1.2	A.2.2.2.1.2.2.1.1.2	B.1.1.1.1.2.2.2.1.1.1.2	A.2.1.1.2.2.1.1.1.2.2	B.1.1.2.1.1.2.2	SNTG2
2	152	B.1.2.2.1.1.1.1.1.1.1	B.2.2.2.1.1.1.2.2.1.1	B.2.1.2.2.2.1.1.2.2.1	A.2.1.1.1.2.1.2	A.2.2.2.1.1.2.1.2.2.2.2.2	B.2.1.2.1.1.2.2.1.2	SILC1
2	154	B.1.2.2.1.1.1.1.1.1.1	B.2.2.2.1.1.1.2.2.1.1	B.1.2.1.2.2.1.1.2.2.2	A.1.2.1.1.1.1.2.2	A.2.2.2.1.1.2.1.2.2.1.1	B.2.1.1.1.1.1.2.2	LOC400940
2	176	B.1.2.2.2.1.1.1.1	B.1.2.2.2.1.2.1.2.1	B.1.1.2.2.1.2.1.1.1.2.2	A.1.2.1.1.1.2.1	B.1.1.1.1.2.1.2.2.1	B.1.1.2.1.1.2.1.1.2.2.2.1	CMPK2,RSAD2
2	177	B.1.2.2.2.1.1.1.1	B.1.2.2.2.1.2.1.2.1	B.1.1.2.2.1.2.1.1.1.2.2	A.1.2.1.1.1.2.1	B.1.1.1.1.2.1.2.2.1	B.1.1.2.1.1.2.1.1.2.2.2.1	RNF144A-AS1,RNF144A
2	322	A.2.2.1.1.1.1.2.2.1.2	A.1.2.2.1.1.1.2.1.2.2.2	B.2.1.2.1.1.1.2.2.2.2	A.2.2.2.2.2.2.2.2.1.2	A.1.2.2.2.2.2.1.2	B.2.2.1.2.2.2.2.2.1.2	MIR3125,TRIB2
2	329	A.2.2.1.1.1.1.2.2.1.2	A.2.1.2.1.1.1.2.1	B.2.2.1.1.1.2.1.1.2.1.1	B.1.1.1.1.2.2.2.1.2	A.2.1.1.2.2.2.1.1.1.2	B.2.2.1.2.2.2.1.2.2.2	LOC100506474
2	403	B.1.1.1.2.2.2.2.2.2.2	B.2.1.1.1.1.2.2.2.1.1.2	A.2.1.1.2.1.1.2.1.1.2	A.1.2.1.1.1.1.1.1	A.1.2.2.2.2.2.1.1.1	B.1.2.2.2.1.1.2.1.1	MYCNOS,MYCN
2	1899	B.2.1.1.1.1.1.1.2.1.1	B.2.1.1.1.2.1.1.2	B.1.1.1.1.1.1.2.2	A.2.1.1.2.2.1.2.2.2	B.1.2.1.1.2.1.2.2.2.1	B.1.2.1.1.1.2.1.1.1	GCFC2
2	2300	B.1.1.2.2.1.2.2.1	B.2.1.2.1.2.1.2.1.1	B.2.1.2.2.2.2.1.1.2.1	B.2.2.1.1.1.1.1.1	A.1.1.2.1.1.1.2.2.1.1.1	B.2.1.2.1.1.1.1.2.1.2	GGT8P
2	2519	B.1.2.2.2.2.2.1.1.1	B.1.2.2.2.2.1.1	A.2.1.1.1.2.2.2.1	A.2.1.1.2.2.2.2.1	B.1.2.1.1.1.1	A.1.2.2.1.1.1.1.2.1.2	AFF3
2	2551	A.1.1.1.1.2.1.2.2.1	A.1.1.1.1.1.1.2	A.1.2.1.1.2.1.1.1	A.1.1.2.2.2.1.2.1.1	B.1.1.1.1.1.1.1	A.1.1.2.1.2.1.2.2.2	CREG2
2	2553	A.1.1.1.1.2.1.2.2.1	A.1.1.1.1.1.1.2	A.1.2.1.1.2.1.1.1	A.1.1.2.2.2.1.2.1.1	B.1.1.1.1.1.1.1	A.1.1.2.1.2.1.2.2.2	RFX8
2	2558	A.1.1.1.1.2.1.2.2.1	A.1.1.1.1.1.1.2	A.1.2.1.1.2.1.1.1	A.1.2.2.2.2.2.1.2.2.1	B.1.1.1.1.1.1.1	A.1.2.2.1.1.2.2.1.2.2.1.2	MAP4K4
2	3197	A.2.1.2.1.1.2.1.1.2	A.2.1.2.1.1.2.2.2	A.2.2.1.2.2.2.2.2.2.1	A.1.1.1.2.1.1	A.1.1.1.1.1.2	B.2.1.2.1.2.2.1.1	BIN1
2	3268	B.2.1.1.1.1.2.1.1.2	B.2.1.2.2.2.1.2.1.1.2	A.2.1.1.1.1.1.2.1	A.2.2.1.1.2.2.1.1	B.1.1.1.1.1.1.2	A.1.2.2.1.1.1.1.2.2.1	PLAC9P1
2	3269	B.2.1.1.1.1.2.1.1.2	B.2.1.2.2.2.1.2.1.1.2	A.2.1.1.1.1.1.2.1	A.2.2.1.1.2.2.1.1	B.1.1.1.1.1.1.2	A.1.2.2.1.1.1.1.2.2.1	RAB6C-AS1,RAB6C
2	3271	B.2.1.1.1.1.2.1.1.2	B.1.2.2.2.1.1.1	A.2.1.1.1.1.1.2.1	A.1.2.2.1.1.2.2.2.1	B.1.1.1.1.1.1.2	A.1.2.2.1.1.1.1.2.2.1	FAR2P1
2	3300	B.2.2.1.2.1.1.2.1.2.1	B.1.2.2.2.2.1.2.2.1	A.1.2.1.2.1.2.1.2.1.2.2	A.2.1.2.2.2.1.2.2	B.1.1.2.1.2.1.1.1	B.1.1.2.2.2.2.2.1	POTEE
2	3304	B.2.2.1.2.1.1.2.1.2.1	B.1.2.1.2.2.1.2	A.1.2.1.2.1.2.1.2.1.2.2	A.1.2.2.1.1.2.2.2.2	A.2.2.1.2.2.1.1.1.2.1	B.1.1.1.2.1.2.2.2.2.1	RAB6D
2	3305	B.2.2.1.2.1.1.2.1.2.1	B.1.2.1.2.2.1.2	A.1.2.1.2.1.2.1.2.1.2.2	A.1.2.2.1.1.2.2.2.2	A.2.2.1.2.2.1.1.1.2.1	B.1.1.1.2.1.2.2.2.2.1	LINC01120
2	3306	B.1.2.1.2.1.2.2.2.1.1	B.1.2.1.2.2.1.2	A.1.2.1.2.1.2.1.2.1.2.2	A.1.2.2.1.1.2.2.2.2	A.2.2.1.2.2.1.1.1.2.1	B.1.1.1.2.1.2.2.2.2.1	TUBA3D,NOC2LP2
2	3307	B.1.2.1.2.1.2.2.2.1.1	B.1.2.1.2.2.1.2	A.1.2.1.2.1.2.1.2.1.2.2	A.1.2.2.1.1.2.2.2.2	A.2.2.1.2.2.1.1.1.2.1	B.1.1.1.2.1.2.2.2.2.1	MIR4784,LOC150776,MZT2A
2	3308	B.1.2.1.2.1.2.2.2.1.1	B.1.2.1.2.2.1.2	A.2.1.2.2.1.1.1.1.2.1	A.1.2.2.1.1.2.2.2.2	A.2.2.1.2.2.1.1.1.2.1	B.1.1.1.2.1.2.2.2.2.1	CCDC74A
2	3422	B.1.1.1.2.2.1.1	B.2.2.1.2.2.2.1.2.1	A.2.2.1.2.2.1.1.2.2.1.2	A.2.1.2.2.1.2.2.2.1	A.1.2.1.2.2.1.1.2	A.2.1.2.2.2.2.2.2	CXCR4
2	3598	B.1.2.1.2.2.1.1.1	B.2.1.1.2.2.1.1.2.2	B.2.1.2.2.1.1.1.2.2.2.1	B.2.1.2.1.1.1.1.2.2	A.2.2.2.2.1.2.1.2.2	A.1.2.1.1.2.1.1.1.2.1.2	ARHGAP15
2	3636	A.2.1.1.2.1.2.1.1.1.1.2	A.2.2.1.2.1.1.1.2.2	B.2.2.1.1.2.2.1.1.2.1.2	B.2.1.2.2.1.2.1.1.2.2.1	A.1.2.2.2.1.1.2.1	A.2.1.2.1.1.1.2.2.1	TEX41
2	3748	B.1.1.1.2.1.2.1.2.1.2	B.1.1.2.2.1.2.1.2.2	A.2.1.1.1.2.1.2.1.1.2	A.2.1.2.2.1.1.1.1.1.2.1.2	A.1.2.1.1.2.1.1.1.1.1	A.1.1.2.1.2.1.1.1	LYPD6B
2	3755	B.1.1.1.2.1.1.1.1.1	B.1.1.2.2.1.2.1.2.2	A.2.2.1.2.2.1.1.1.1.2	A.2.1.2.2.1.1.2.1.1.1	A.1.2.1.1.2.1.1.1.1.1	A.1.1.2.1.2.1.1.1	LYPD6
2	3840	B.2.1.2.1.1.2.1.1	B.2.1.1.2.2.1.1.2.1	B.1.2.1.2.2.1.2.1.2	B.1.2.1.1.1.2.1.1	A.1.2.1.1.2.2.2.1.1	A.2.2.1.1.2.2.1	ARL6IP6,PRPF40A
2	4081	B.2.2.1.2.1.1.2.1.1.2.1	B.2.2.1.2.2.1.2.1.1	A.2.2.1.2.2.2.2.1.1.1.1	B.1.1.2.1.1.2.2.1.2	A.2.1.2.1.1.1.1.2.2	A.2.2.1.2.1.1.1.2.2	GCA
2	4093	B.2.1.2.2.1.1.2.2.1	B.2.2.1.2.1.1.1.1.2	A.2.2.1.2.2.2.2.1.2.1	B.1.2.1.2.2.1.2.2.2.2	A.2.1.2.1.1.2.2.1.1.2.2.2	A.2.2.2.2.2.2.2.1.2	KCNH7
2	4146	A.2.2.1.2.2.2.1.2.2	A.1.2.2.1.2.1.2.1.2	B.1.2.1.1.1.1.1.2.1	B.1.2.1.2.2.1.2.1.2	B.2.1.1.2.2.1.1.1	B.1.2.1.2.1.2.1.2.1.2.2	SLC38A11
2	4256	B.2.1.2.1.1.1.1.2.2	B.1.1.1.2.2.1.2.1	A.2.2.1.2.1.2.2.2.2	A.1.2.2.1.1.2.1.1.1	A.2.1.2.1.1.2.2.1.2.2	A.1.2.2.1.1.2.1.1.2.2.2.1	LRP2
2	4422	B.1.2.1.2.1.1.2.2.1	B.2.1.2.2.2.2.1.1.2.1	A.2.2.1.1.2.2.2.2.1.2	A.2.2.1.2.2.2.1.1.2.2	A.2.2.1.2.2.2.1.1.2.1	A.1.2.1.1.1.1.1.1.1.1.2.2.1	LNPK
2	4424	B.1.2.2.1.1.1.2.2	B.2.1.2.2.2.2.1.1.2.1	A.2.2.1.1.2.1.2.1.2	A.2.2.1.2.2.2.1.1.2.2	A.2.2.1.2.2.2.1.1.2.1	A.1.2.1.1.1.1.1.1.1.1.2.2.1	HOXD13,EVX2
2	4425	B.1.2.1.2.1.1.1.1.1	B.1.2.2.1.1.2.2.1.2.2	A.2.2.1.2.2.2.1.2.2.2.1.1	A.2.2.1.2.2.2.1.1.2.2	B.1.1.1.2.1.1.2.2.2	A.1.2.1.1.1.1.1.1.1.1.2.2.1	HOXD8,HOXD9,HOXD10,HOXD11,HOXD12
2	4426	B.1.2.1.2.1.1.1.1.1	B.1.2.2.1.1.2.2.1.2.2	A.2.2.1.2.2.2.1.2.2.2.1.1	B.1.1.2.1.2.1.2.2.1.1.1	B.1.1.1.2.1.1.2.2.2	A.1.2.1.1.1.1.1.1.1.1.2.2.1	HOXD-AS2,HOXD3,HOXD4,MIR10B
2	4427	B.1.2.1.2.1.1.1.1.1	B.1.2.2.1.1.2.2.1.2.2	A.2.2.1.2.2.2.1.2.2.2.1.1	B.1.1.2.1.2.1.2.2.1.1.1	B.1.1.1.2.1.1.2.2.2	A.1.2.1.1.1.1.1.1.1.1.2.2.1	HOXD1,HAGLR
2	4429	B.1.2.1.2.1.2.1.1.1	B.1.2.2.1.1.2.2.1.2.2	A.2.2.1.2.2.2.1.2.2.2.1.1	B.1.1.2.1.2.1.2.2.1.1.1	B.1.1.1.2.1.1.2.2.2	A.1.2.1.1.1.1.1.1.1.1.2.2.1	MTX2
2	4457	A.2.2.1.1.1.2.1.1.2	A.1.2.2.1.2.1.1.1	B.2.1.1.2.2.1.1.2.2	A.1.2.2.2.2.1.1.1.2	A.2.2.2.2.2.2.1.2.2	A.1.1.2.1.1.2.2.2	LOC100130691,NFE2L2,AGPS
2	4482	A.2.2.1.1.2.1.2.2.1	A.1.2.2.1.2.1.2.1.1.2	B.2.1.2.1.1.2.1.1.2.2	B.1.2.1.2.2.2.1.2.1	A.2.2.2.2.2.2.1.1.2.1	A.2.2.1.2.1.2.1.2.2.1.1	MIR548N
2	4585	B.2.2.1.2.1.1.2.1.1.2.2	B.2.1.1.2.2.2.2.2.2	B.2.1.1.2.1.2.2.2.2.1	B.2.2.1.2.1.2.1.2.2	A.2.1.2.2.2.2.2.1.1.2	B.1.1.2.1.2.2.1.1.1	PDE1A
2	4764	B.1.1.1.1.2.1.2.1.1.2	B.1.1.1.1.2.1.2	A.2.2.1.1.2.1.2.1.1	A.2.1.2.2.1.1.2.2.1	A.1.1.2.2.2.2.1.2.2.2	A.1.2.2.1.1.2.1.2.1.2.2	ANKAR,ASNSD1
2	4766	B.1.1.1.1.2.1.2.1.1.2	B.1.1.1.1.2.1.2	A.2.2.1.1.2.1.2.1.1	A.2.1.2.2.1.1.2.2.1	A.1.1.2.2.2.2.1.2.2.2	A.1.2.2.1.1.2.1.2.1.2.2	OSGEPL1-AS1,OSGEPL1
2	4767	B.1.2.2.1.1.1.1.2.1.2	B.1.1.1.1.2.1.2	B.1.1.1.2.2.2.2.2.1.1	A.2.1.2.2.1.1.2.2.1	A.1.1.2.2.2.2.1.2.2.2	A.2.1.2.2.1.1.2	PMS1,ORMDL1
2	4788	A.1.1.1.2.2.2.2	A.1.1.2.1.2.2.1.2.1.1	B.1.1.1.2.1.2.2.2.2	A.1.2.2.2.2.1.1.2.1.2.1	A.1.2.1.2.1.1.1.2.1.2.2	A.1.2.2.1.1.2.1.1.1.2.2	NAB1
2	5121	B.1.2.1.2.2.2.1.2.1.1	B.2.1.1.2.1.1.2.2.1	A.2.2.1.2.2.1.1.2.1.2	A.2.1.2.2.2.2.1.1.1.2.1	A.2.1.2.1.1.1.2.1.2	A.1.2.2.1.1.2.1.1.2.1.2.2	ICOS
2	5136	B.2.1.1.2.1.2.2.2.1.2.2.1	B.2.2.1.2.1.1.2.2.2	A.2.2.1.2.2.2.1.1.2.1.1.2	A.2.2.1.1.2.1.2.2.1.1.1	A.2.1.2.1.1.1.2.1.1.2	A.2.2.1.2.2.1.2.2.2	PARD3B
2	5333	B.2.1.2.1.1.1.2.2.2.2	B.2.1.1.2.1.2.2.2.1	B.1.2.1.2.1.2.1.1.1.1	B.1.2.1.2.2.1.1.1.2	B.1.1.2.2.1.1.1.2.1	A.2.1.2.1.1.1.1.1.1	MIR548F2
2	5336	B.2.1.2.1.1.1.2.2.2.2	B.2.1.1.2.1.2.2.2.1	B.1.1.2.1.1.2.2.1	B.1.2.1.2.2.1.1.1.2	B.1.1.2.2.1.1.1.2.1	A.2.1.2.1.1.1.1.1.1	ERBB4
2	5657	B.2.1.2.1.2.2.2.1	B.2.2.1.2.1.1.2.1.1	B.1.1.1.1.2.2.1.2	B.1.2.1.2.2.1.1.1.1	A.2.2.2.2.1.1.1.1.1	A.2.1.2.1.1.1.1.2.2.1	NYAP2
2	5719	A.2.1.2.2.1.1.1.2	A.2.2.2.2.1.1.1.1	A.2.2.1.2.2.2.1.1.1.2	B.2.2.1.2.1.2.2.2.1	A.1.2.1.2.2.1.1.1	B.2.1.2.2.2.2.1.2.1	DAW1
3	130	A.2.1.2.2.2.1.2.2.2.2	A.1.1.2.1.2.1.2.1	B.1.2.2.2.1.2.2.2.1.2.2	A.2.1.2.1.1.1.2.2.1	A.1.1.2.1.2.2.1.1	A.1.2.2.2.2.1.1	ARL8B
3	131	A.2.1.2.2.2.1.2.2.2.2	A.1.1.2.1.2.1.2.1	B.1.2.2.2.1.2.2.2.1.2.2	A.2.1.2.1.1.1.2.2.1	A.1.1.2.1.2.2.1.1	A.1.2.2.2.2.1.1	EDEM1
3	306	A.1.2.2.2.2.2.2.1.1	A.1.2.2.2.2.2.2.1.2.2.1	A.1.2.1.1.2.2.1.1.1.2.1	A.1.2.2.2.2.1.1.1.2	A.2.1.2.2.1.2.2	B.1.2.1.2.2.1.1.2	TIMP4
3	422	B.2.1.1.1.2.2.1.1.1.2	B.2.1.2.1.1.1.2.2	B.2.2.1.2.1.1.1.2	B.1.2.2.2.1.1.2.1.2	A.2.1.1.2.2.2.2	B.2.1.2.2.2.1.1.1.1	PLCL2
3	425	B.2.1.1.1.2.2.1.1.1.2	B.2.2.1.2.2.1.2.2.1	B.1.2.2.2.2.1.2.1.2.1.1	B.1.1.2.2.2.1.1.2.2.2	A.2.1.1.2.2.2.2	B.2.1.2.2.2.1.1.1.1	MIR3714
3	631	B.2.2.1.1.1.1.1.1.1	B.2.2.1.2.2.1.1.2.1	B.2.2.1.2.1.1.1.1	B.1.2.2.2.1.2.2	A.1.1.2.2.2.2.1.2	A.1.2.1.1.1.2.1.1.2.2	RARB
3	734	A.2.2.1.2.1.1.1.1.2.2	A.2.1.1.2.2.2.1.2.2.1	B.2.2.2.1.2.2.2.1.1	B.2.1.1.1.2.2.2.2.1.1.1	B.1.2.2.1.2.1.2.2.1	A.2.2.2.1.1.1.2.1	RBMS3
3	767	A.1.2.2.1.2.2.1.1.1.1	A.1.1.1.2.2.2.1.2.1	A.2.1.1.2.1.2.2	A.1.2.2.2.1.2.2.1.2	A.1.2.2.2.1.1.2.2.2	B.2.2.1.1.2.1	TGFBR2
3	774	A.2.2.2.1.2.1.2.1.2	A.2.2.2.2.2.2.2	B.1.1.1.1.1.2.1.2.2.2.1	A.1.2.2.2.1.1.2.2.2.1	A.1.2.1.1.1.1.2.1.1	B.2.2.2.1.1.1.1.2.2.2.2	GADL1
3	911	A.2.2.1.2.2.2.2.2	A.2.2.1.2.1.2.1	B.2.1.2.2.1.2.1.2.2.1.2	B.2.1.1.1.2.2.2.2.1.2	A.2.2.2.2.2.2.2.1	B.2.2.2.2.2.2.1.2	STAC
3	1268	B.1.1.2.2.1.2.1.2.2.1	B.1.2.2.1.2.1.1	A.1.2.1.2.2.2.2.1.1.2.1	B.1.1.2.1.1.2.2.1	A.1.1.2.1.1.2.2.2.2	A.2.1.1.1.1.1.1.2.1	MIR4787,DOCK3
3	1300	A.2.1.2.2.2.1.2.2.2.2	A.1.1.1.1.2.1.1.1.2	B.1.2.2.2.1.2.2.2.1.2.2	A.2.1.2.1.2.1.2.2.1	A.1.2.2.2.2.1.1.1.1.1.1	A.1.2.1.1.2.2.2.2.1.1.1	PARP3,GPR62,RRP9
3	1374	B.1.1.2.2.2.1.2.2.2.2	B.2.1.2.1.2.2.2.1.1	A.1.2.1.2.2.2.2.2	A.2.1.2.2.2.1.2.1.2	A.1.2.1.1.2.1.1.2.1	B.2.2.2.2.2.1.1.1	CACNA2D3-AS1
3	1375	B.1.1.2.2.2.1.2.2.2.2	B.2.1.2.1.2.2.2.1.1	A.1.2.1.2.2.2.2.2	A.2.1.2.2.2.1.2.1.2	A.1.2.1.1.2.1.1.2.1	B.2.2.2.1.1.1.2.1.1	LRTM1
3	1393	B.1.1.2.2.1.2.1.2.2.2	B.1.1.1.1.1.1	A.2.1.1.1.1.2.1.1.2.2.2	A.2.1.2.2.1.1.1	A.1.1.2.1.2.2.2.2.1.2	B.2.1.1.1.1.2.2.1.2.1	ERC2-IT1
3	1398	B.1.1.2.2.1.2.1.2.2.2	B.2.1.1.1.2.1.1.2	A.2.2.1.2.2.1.1.1.1.1	A.2.1.2.2.1.1.1	A.1.1.2.1.2.2.2.2.1.2	B.2.1.1.1.1.2.2.1.2.1	MIR3938
3	1597	A.1.2.2.2.1.1.1.1	A.1.1.2.1.2.1.1.2.2	B.1.2.1.2.1.1.2.2	A.2.2.1.1.1.1.1.2.1.1	A.1.1.1.2.1.2.1.1.2	A.2.1.2.2.1.2.1.2.1.2	ATXN7,THOC7
3	1605	A.1.2.2.1.2.2.2.2.1	A.1.1.1.2.2.2.1.1.1	B.1.2.1.2.1.2.2.2.2.2	A.2.2.1.1.1.2.2.1.1	A.1.1.1.2.1.2.1.1.2	A.1.2.2.2.2.1.2.1	PRICKLE2-AS3
3	1606	A.1.2.2.2.2.1.2.1	A.1.1.1.2.2.2.1.1.1	B.1.2.1.2.1.2.2.2.2.2	A.2.2.1.1.1.2.2.1.1	A.1.1.1.2.1.2.1.1.2	A.1.2.2.2.2.1.2.1	PRICKLE2
3	1682	B.2.2.1.2.1.1.2.2.2.2	B.2.2.1.2.2.2.2.2	A.2.2.1.2.1.2.2.1.2.1.2	B.1.1.2.2.2.1.1.1.2	A.2.2.2.2.2.2.2.2.2	B.1.2.1.2.1.1.1.2.2.2	MIR4272
3	1727	A.1.1.2.1.2.1.1.2	A.1.1.2.1.1.1.2.1	A.2.1.1.1.2.2.1.1.2.1	A.2.2.1.1.1.1.1.2.2	B.2.1.1.2.2.1.1.2.2.1.2	A.1.2.2.2.2.1.2.2.2	EOGT
3	1900	B.2.1.1.2.1.1.2.2	B.2.2.1.2.1.1.1.2	B.2.2.1.2.1.1.2.1.1.2	B.2.1.1.1.2.2.2.1.1.2.1.2	B.2.1.1.2.2.1.1.2.2.1.1	A.2.1.2.2.2.1.1.2.1	ROBO2
3	2147	B.2.2.1.2.1.1.1.2.2.2	B.2.1.2.1.2.2.2.2.2.2	B.2.2.2.2.1.1.2.2.1	B.2.1.1.1.2.2.2.1.1.2.1.1	B.1.2.2.1.2.2.1.2.1	A.2.1.1.2.1.2.2.2.2.2	CADM2-AS2
3	2367	B.2.2.2.2.1.1.2.1	B.1.2.2.2.2.2.2.1.1	B.1.2.2.2.2.2.1.1.2.1	A.2.2.2.2.1.1.1.2	B.2.1.2.2.2.1.1.1.2.1.2	A.2.1.2.1.1.2.1.2.2	LINC00879
3	2462	A.2.1.1.2.2.2.1.2.2	A.1.2.2.1.1.2.2.2	B.1.2.1.2.1.2.2.1.2	B.2.1.2.2.2.2.1.2.2.1	B.1.1.2.2.2.2.1.1.2	B.2.1.1.1.1.1.2.1	ST3GAL6-AS1,ST3GAL6
3	2484	A.1.2.1.2.1.1.1.1.1.2	A.1.2.2.1.1.1.1.2	B.1.2.2.2.2.1.2.1.2.2.2	B.2.1.2.1.1.1.2.1.1.2	B.2.1.2.2.2.1.1.2.2.2	B.2.2.2.2.1.2.1.1	COL8A1
3	2783	A.1.2.1.2.1.1.2.2.1	A.1.2.2.1.1.1.2.2.1.2.2	B.1.2.2.2.1.1.2.2.1.2.1	A.2.2.2.1.1.2.1.2.1.2	A.1.2.2.1.1.2.1.1.2.2	A.2.2.2.2.2.2.2.1	ZBED2
3	2785	A.1.2.1.2.1.1.2.2.1	A.1.2.2.1.1.1.2.2.1.2.2	B.1.2.2.2.1.1.2.2.1.2.1	A.2.2.2.1.1.2.1.2.1.2	A.1.2.2.1.1.2.1.1.2.2	A.2.2.2.2.2.2.2.1	PLCXD2
3	2808	A.2.1.1.1.1.1.2.1.2	A.1.1.2.1.1.2.2.1.2.2	B.2.1.1.2.2.1.2.2.2	B.1.2.1.2.1.2.1.1	A.1.2.2.1.1.2.1.1.2.1.2.2	A.2.2.2.1.1.2.2.2.1	SLC35A5,ATG3
3	2809	A.2.1.1.1.1.1.2.1.2	A.1.1.2.1.1.2.2.1.2.2	A.2.2.2.1.2.1.1.2.2.2	B.1.2.1.2.1.2.1.1	A.1.2.2.1.1.2.1.1.2.1.2.2	A.2.2.2.1.1.2.2.2.1	CCDC80
3	2852	A.2.2.2.2.2.1.2.2.2	A.2.1.2.1.2.2.1.2	B.2.1.2.1.1.1.1.1	B.2.2.2.1.1.2.1.2	B.2.1.2.2.2.1.1.1.1.1	B.2.1.2.1.2.2.1.1	ZBTB20-AS1
3	2862	A.2.2.2.2.2.1.2.2.2	A.2.1.2.1.2.2.1.2	B.2.1.2.1.1.1.2.1.1.1	B.2.2.1.2.1.2.2.1.2.1	B.2.2.2.1.1.2.1.2	B.2.2.1.2.2.1.2.2.1.1	MIR4796
3	3016	B.2.1.2.1.2.2.2.1.1	B.2.2.2.1.2.1.1.2.2	B.2.2.1.1.2.2.1.1.2	A.2.1.1.2.2.1.2.2.1	B.1.2.1.2.2.2.2.1.2.1.1	B.2.1.1.1.1.1.2.2.2	STXBP5L
3	3311	A.2.1.1.2.2.2.2.1.1	A.2.1.1.2.1.1.2.1.1.1.1	B.2.1.2.1.1.2.1.1.2.1	A.1.2.1.2.2.1.1.2.1	A.1.2.2.1.1.1.1.2.2.2	A.1.2.1.2.1.1.2.1.1	NPHP3-ACAD11
3	3312	B.2.1.2.2.2.1.2.2.2.2.1	B.2.2.1.1.1.2.1.2.1	B.2.1.2.1.1.2.1.1.2.1	B.1.2.1.1.2.2.1.2.1	B.1.2.1.2.2.1.2.2.2.1	A.1.2.1.2.1.1.2.1.1	NPHP3,NPHP3-AS1
3	3319	B.2.2.2.1.1.2.1.2.2.1	B.2.2.1.1.2.2.2.1.2.1	B.2.1.2.1.1.2.1.1.2.1	B.1.1.1.2.2.1.2.2	B.2.1.1.1.2.1.1	A.1.2.1.2.1.1.2.1.1	TMEM108
3	3328	B.2.2.2.1.1.2.1.2.2.1	B.2.2.1.1.2.2.2.1.2.1	B.1.2.2.1.2.1.1.1	B.1.1.1.2.1.2.1.1.1.2.2	B.2.1.1.1.2.1.1	A.1.2.1.2.1.2.2.1.2	BFSP2
3	3356	A.1.1.2.2.1.1.1.1	A.1.2.1.1.1.1.2.2.2.2	A.1.1.2.1.2.2.1	A.1.2.1.2.2.1.1.2.2.2	B.1.2.1.2.2.1.1.2	A.1.1.1.2.2.2.2.1.2	ANAPC13,CEP63
3	3492	B.2.1.2.2.2.1.2.1.1	B.1.1.2.1.2.2.1	A.1.2.2.2.1.1.2.1.1	A.2.2.2.2.1.1.2.2.2	B.2.2.1.2.2.2.1.1	B.1.1.1.2.2.1.1	CLSTN2
3	3768	B.1.1.1.2.1.1.1.1.1	B.1.1.2.1.2.2.2	A.1.2.2.1.2.2.1.1.1	A.2.1.1.1.2.1.2.2.2.2	A.2.2.2.2.1.2.1.1.1	A.1.1.2.1.1.2.2.1.2.1	CLRN1
3	3771	B.1.1.1.2.1.1.1.1.1	B.1.1.2.1.2.2.2	A.1.2.2.1.2.2.1.1.1	A.2.1.1.1.2.1.2.2.2.2	A.2.2.2.2.1.2.1.1.1	A.1.1.2.1.1.2.2.1.2.1	MED12L
3	3886	B.2.1.2.2.1.2.1.1.2	B.1.1.2.1.1.1.1.2.2	A.1.2.2.1.2.2.2.2.2.2	B.2.1.2.1.2.1.2.2	A.2.1.1.1.1.1.2	B.1.1.2.2.2.1.2.2.1.1	PLCH1
3	3932	B.2.1.2.1.2.1.1.2.1	B.2.1.2.2.2.1.2.1.1	B.1.2.2.2.2.2.2.2.1.2.2	B.1.2.1.1.1.1.1.1.1	A.2.1.2.1.1.2.2.2	A.2.2.1.2.1.2.1.1	PQLC2L
3	3970	B.1.2.1.1.2.2.2.2.2	B.2.1.1.2.1.2.1	A.2.2.2.2.1.1.2.2	A.1.2.1.1.2.2.1.2	B.1.2.2.2.2.2.1.1	B.2.2.1.2.1.1.1.2	IQCJ-SCHIP1,IQCJ
3	4031	B.1.2.2.2.1.1.1.1.1	B.2.2.1.1.1.2.2.2.1	A.1.2.2.1.2.2.2.1.2	B.2.1.2.1.2.2.1.1.1	B.1.2.2.2.2.2.2.1	B.1.2.2.1.1.1.1.1	OTOL1
3	4187	B.2.1.2.1.1.2.2.1.1	B.2.1.1.2.1.1.2.1.1	B.2.1.1.2.2.1.1.2	A.2.2.2.2.1.2.2.2	A.2.1.2.1.1.2.2.1.2.2	B.1.1.1.1.2.2.1.1.1	PDCD10,SERPINI1
3	4191	B.2.1.2.1.1.2.2.1.1	B.2.1.1.2.1.1.2.1.1	B.1.2.2.1.2.2.2.2.1	A.2.2.2.1.2.2.1.2	A.2.1.2.1.1.2.2.1.2.2	B.1.1.2.1.2.1.1.1	LRRC77P
3	4280	A.2.1.1.2.2.1.1.2.2	A.1.1.2.1.1.2.1.2.2.2	B.1.2.1.1.2.2.1.2.1.1.1	A.2.1.1.2.1.2.1.1.2.1.2	A.2.1.1.1.2.1.2.1	A.1.1.2.1.1.1.2.1.2.1.1	TNIK
3	4454	B.1.2.1.2.2.1.1.2.1	B.2.2.1.1.2.2.1.1.2	B.2.1.1.2.1.2.1.1	A.1.1.2.1.1.1.1.2.2.1	A.2.1.2.1.2.2.1.2.1	A.1.2.1.2.1.2.1.2.1	LINC01014,KCNMB2
3	4653	A.1.2.1.2.1.2.2.2.1	A.1.2.1.2.2.2.1.1.2	A.2.1.1.1.2.1.1.2.2.1	B.1.2.1.1.2.1.1.1	B.1.1.2.1.1.2	B.1.1.2.1.2.1.1.2	DGKG
3	4656	A.1.2.1.2.1.2.2.2.1	A.1.2.1.2.2.2.1.1.2	A.2.1.1.1.2.1.1.2.2.1	B.1.2.1.1.2.1.1.1	B.1.1.2.1.1.2	B.1.1.2.1.2.1.1.2	LINC02052
3	4739	A.1.1.2.2.1.1.1.2	A.1.1.1.1.1.1.2	B.1.1.1.2.2.1.2	A.1.1.2.1.1.1.1.2.1	A.2.1.1.1.1.1.1.1	A.1.1.2.1.2.1.2.2.1.1	MIR944
3	4747	A.2.1.1.1.2.2.2.1.1.2	A.1.1.2.1.1.2.2.2.1.1	B.1.2.1.1.2.2.2.2.1	A.2.2.2.2.2.2.1	A.2.2.2.1.1.1.2.2	A.1.2.2.2.1.1.1.2.2.1	P3H2
3	4752	A.1.2.1.2.1.1.2.1	A.1.1.1.2.2.1.2.2.2.1	B.2.1.1.2.1.2.2	B.1.1.1.1.2.1.2.1.2	A.2.2.2.1.1.1.2.2	A.1.2.2.2.1.1.1.2.2.1	CLDN1
3	4753	A.2.1.1.1.1.2.1.2.1.1	A.1.1.1.2.2.1.2.2.2.1	B.2.1.1.2.1.2.2	B.1.1.1.1.2.1.2.1.2	A.2.2.2.1.1.1.2.2	A.1.2.2.2.1.1.1.2.2.1	CLDN16
3	4755	A.2.1.1.1.1.2.1.2.1.1	A.1.2.1.1.2.1.2.1	B.2.1.1.2.1.2.2	B.1.1.1.1.2.1.2.1.2	A.2.2.2.1.1.1.2.2	A.2.2.1.1.2.1.2.2.2.2	TMEM207
4	20	A.1.2.2.2.1.1.1.1.2.2.1.1	A.1.2.2.1.1.2.1.1.2	A.1.1.2.2.1.2.2	A.2.1.1.1.2.2.2.1.2	B.1.2.2.1.1.2.2.1.1	A.1.2.2.2.2.2.2	LOC100129917
4	24	A.1.2.2.2.1.1.1.1.2.2.1.1	A.1.2.2.1.1.2.1.1.2	A.1.1.2.2.1.2.2	A.1.1.1.2.1.2.2.1.1	B.1.2.2.2.1.2.1.1	A.1.2.2.2.2.2.2	GAK,TMEM175
4	31	A.1.2.1.2.2.2.2.1.1.2	A.1.1.1.2.1.1.2.1.2.1	A.1.2.1.2.2.2.2.2.2.2	B.2.1.1.1.1.2.1.1	A.1.1.2.2.1.1.1.2	A.1.2.2.2.2.2.2	LOC100130872,SPON2
4	32	A.2.2.1.2.1.2.1.2	A.2.1.1.1.1.1	A.1.2.1.2.2.2.2.2.2.2	B.2.2.2.2.2.1	A.2.2.2.1.2.1.2.2.2	A.2.1.2.2.2.1.2.2	CTBP1,CTBP1-DT
4	44	A.2.2.1.1.1.2.2.1.1.2.1	A.1.1.2.2.1.2.1	B.2.1.1.1.1.1.1.2.1	A.1.2.2.2.2.2.2.2.1	A.2.1.1.2.2.1.1.2.1.2.1.1	B.1.1.1.2.1.1.1.1.1	TACC3,TMEM129
4	45	B.2.1.2.1.1.1.1.1.2	B.2.2.2.1.2.1.2.1.1	B.2.1.2.1.1.2.2.1.1	B.2.2.2.1.1.2.2.1.1	A.2.1.1.2.1.2.2.1.2	B.1.1.1.1.1.2.2.2	FGFR3
4	47	A.1.1.2.1.1.2.2.2.1.2	A.1.1.2.2.1.2.1	A.1.2.1.2.1.2.2.1	A.1.2.2.2.2.2.2.2.1	B.1.2.1.2.1.1.1.2.1	A.1.1.2.1.2.1.2.2	LETM1,NSD2
4	51	A.1.1.2.1.1.2.2.2.1.2	A.1.1.2.2.1.2.1	A.1.2.1.2.1.2.2.2	A.1.2.2.2.2.2.2.2.1	B.1.2.1.2.1.1.1.2.1	A.1.1.2.1.2.1.2.2	NELFA
4	61	A.1.2.1.2.1.1.1.2.1	A.1.2.2.1.1.2.1.2.2	A.1.1.2.1.2.2.1.2	A.1.2.2.2.2.2.1.1	B.1.2.1.2.2.1.1.2	A.2.1.1.1.1.1.1.1.2	CFAP99,ZFYVE28
4	62	A.1.2.1.2.2.2.2.1.2.2	A.1.2.2.1.1.2.1.2.2	A.1.2.2.2.2.1.2.1.2.1	A.1.2.2.2.2.2.1.1	B.1.2.1.2.2.1.1.2	A.1.1.1.2.1.2	RNF4
4	65	A.1.1.2.1.2.2	A.1.2.1.1.1.1.1	A.1.1.2.2.2.1.1	A.1.1.2.2.2.2.2.2.2	B.1.2.1.1.2.1.1.2	A.2.1.1.1.2.2.2	FAM193A
4	69	A.1.1.2.1.2.2	A.1.2.1.1.1.1.1	A.1.2.2.2.1.2.1.1	A.1.1.2.2.2.2.2.2.2	B.1.2.1.1.2.1.1.2	A.1.2.2.2.2.1.2.1.2	TNIP2
4	72	A.1.2.1.2.1.2.2.1.2.1.1	A.1.2.2.1.1.2.1.1.1	A.1.1.1.2.2.1.2.1	A.1.1.2.2.2.2.2.2.2	B.2.1.1.1.2.2.1.2	A.1.2.2.2.2.1.2.1.2	ADD1
4	74	A.1.2.1.2.1.2.2.1.2.1.1	A.1.2.2.1.1.2.1.1.1	A.1.1.1.2.2.1.2.1	A.1.1.2.2.2.2.2.2.2	B.2.1.1.1.1.1.1.2	A.2.1.1.1.1.1.1.2.1	MFSD10,NOP14-AS1
4	75	A.1.2.2.2.1.1.1.1.1	A.1.1.2.1.1.1.2.1.2.1	A.1.1.2.2.2.2.2.2	A.1.1.2.1.1.2	B.1.2.2.2.1.2.2	A.2.1.1.1.1.1.1.2.1	GRK4,NOP14
4	77	A.1.2.2.2.1.1.1.1.1	A.1.1.2.1.1.1.2.1.2.1	A.1.1.2.2.2.2.2.2	A.1.1.2.1.1.2	B.1.2.2.2.1.2.2	A.2.1.1.1.1.1.1.2.1	HTT-AS,HTT
4	82	A.2.1.2.2.1.1.2.1.1.1	A.1.1.2.1.1.1.2.1.2.1	A.1.1.2.1.2.2.2.1	A.1.1.2.1.1.2	B.1.2.1.2.2.1.2	A.1.2.2.2.2.2.1.1.1	MSANTD1
4	83	A.1.2.1.2.1.2.2.1.1	A.1.1.2.1.1.1.2.1.2.1	A.1.2.1.1.2.1.1	A.1.1.2.1.1.2	B.1.2.1.2.2.1.2	A.1.2.2.2.2.2.1.1.1	RGS12
4	87	A.1.2.1.2.1.2.2.1.1	A.1.1.2.1.1.1.2.1.2.1	A.1.2.1.1.2.1.1	A.1.2.2.1.2.2.2	B.1.2.1.2.2.1.2	A.1.2.2.2.2.2.1.1.1	DOK7,HGFAC
4	106	A.2.1.1.2.1.1.1.2	A.1.2.2.1.1.1.1.1	A.1.2.2.2.1.1.1.2.1.1	A.2.1.1.1.2.1.1.2	B.2.1.1.2.1.1.1	A.1.2.2.2.2.2.1.1.2.2	OTOP1
4	107	A.2.1.1.2.1.1.1.2	A.1.2.2.1.1.1.1.1	A.1.2.2.2.1.1.1.2.1.1	A.2.1.1.1.2.1.1.2	B.2.1.1.2.1.1.1	A.1.2.2.2.2.1.2.2	TMEM128
4	108	A.2.1.1.2.1.1.1.2	A.1.2.2.1.1.1.1.1	A.1.2.2.2.1.1.1.2.1.1	A.2.1.1.1.2.1.1.2	B.2.1.1.2.1.1.1	A.1.2.2.2.2.1.2.2	ZBTB49,LYAR
4	148	B.2.1.1.1.1.2.1.1.1.2.1	B.2.1.1.2.1.2.2.2	A.2.1.2.1.1.2.2.1.1	A.2.1.1.2.1.2.1.1.2.1	B.2.1.1.2.1.2.1.2	A.2.2.1.2.1.1.2.1.2.1	CRMP1
4	149	B.2.1.1.1.1.2.1.1.1.2.1	B.2.1.1.2.1.2.2.2	A.2.1.2.1.1.2.2.1.1	A.2.1.1.2.1.2.1.1.1	B.2.1.1.2.1.2.1.2	A.2.2.1.2.1.1.2.1.2.1	MIR378D1
4	178	A.1.2.2.2.2.1.1.2.1.2.1.1	A.1.1.2.2.1.2.2.1.2.2	A.1.1.2.1.1.2	A.1.2.2.1.1.1.2.1	B.1.2.1.2.2.2.2.1	A.1.2.2.2.2.2.1.2.2	LINC02447
4	199	A.1.2.1.2.1.1.1.1.1.2	A.1.1.1.2.1.2.1	A.1.1.1.1.2.1	A.1.1.2.2.1.1.1.1.2	B.1.2.1.2.1.1.1.1	A.1.2.2.1.1.1.2.2	AFAP1
4	205	A.1.1.2.1.2.1.1	A.1.1.2.1.1.2.1.1.1	A.1.1.2.1.2.1.2.2	A.1.1.2.2.2.1.1.1.1.2	B.1.2.2.2.1.2.1.2	A.2.1.1.1.1.1.1.2.2.2	ABLIM2
4	206	A.1.1.2.1.2.1.1	A.1.1.2.1.1.2.1.1.1	A.1.1.2.1.2.1.2.2	A.1.1.2.2.2.1.1.1.1.2	B.1.2.1.2.2.2.1.1.2	A.2.1.1.1.1.1.1.2.2.2	SH3TC1
4	207	A.1.2.2.2.1.2.1.2.1.1.1	A.1.1.2.1.1.2.1.1.1	A.1.1.2.1.2.1.2.2	A.1.1.2.2.2.1.1.1.1.2	B.1.2.1.2.2.2.1.1.2	A.1.2.2.1.2.2.1	HTRA3
4	222	B.1.2.1.2.2.1.1	B.1.2.1.2.2.2.2.1.1	A.1.1.1.2.1.2.1.1	A.1.2.2.1.1.1.1.2	B.2.1.1.2.1.2.1.1	A.1.2.2.2.1.2.1.1.1.1	HMX1
4	224	B.1.2.1.2.2.1.1	B.1.2.1.2.2.2.2.1.1	A.1.2.1.2.2.2.1.1	A.1.2.2.1.1.1.1.2	B.2.1.1.2.1.2.1.1	A.1.2.2.2.1.2.1.1.1.1	LOC650293
4	235	B.2.1.1.1.1.2.2.1	B.2.1.1.2.1.2.1.2	A.1.2.1.2.2.2.1.1	A.2.2.2.2.1.1.1.2.2	A.2.2.1.1.1.2.1	B.2.1.2.1.2.2.1.2.2	USP17L6P,USP17L9P
4	237	B.2.1.1.1.1.2.2.1	B.2.1.1.2.1.2.1.2	A.1.2.1.2.2.2.2.2.2.1	B.1.2.2.2.1.2.2.2.2	B.2.1.1.1.1.2	B.2.1.2.1.2.2.1.2.2	DEFB131A
4	239	B.2.1.1.1.1.2.2.1	B.2.1.1.2.1.2.1.2	A.1.2.1.2.2.2.2.2.2.1	A.2.2.2.2.1.1.1.2.2	B.2.1.1.1.1.2	B.2.1.2.1.2.2.1.2.2	MIR548I2
4	341	A.2.2.2.2.2.2.1.1	A.1.2.2.2.1.1.2.1.2.2	A.2.1.2.1.1.1.2.2.1.2	A.2.1.1.2.2.1.2.1	B.2.1.2.1.1.2.1.1	B.2.2.2.2.1.2.2.2	MIR5091,BOD1L1
4	353	A.1.2.2.1.1.1.1.2.1.1	A.1.2.2.2.1.1.2.1.1	A.2.1.2.1.1.1.2.1.1	A.2.1.1.2.2.1.2.2	B.2.2.2.1.1.2.2.1	B.2.2.2.2.1.2.2.2	LINC01085
4	376	A.1.2.2.2.1.2.1.2.2	A.1.2.2.2.1.1.2.1.2.1	A.2.1.1.2.1.2.2.2.1	A.2.1.1.2.2.2.1.2.1.2	B.2.2.1.2.1.2.2	B.1.2.1.2.1.2.2.1.2	CPEB2,CPEB2-DT
4	384	A.1.1.2.2.2.1.2.2.1.2	A.2.1.1.1.1.2.2.1.1	A.2.1.1.1.1.1.2.1.2.1	A.2.2.2.1.2.2.1.1	B.2.2.1.2.1.1.2.1	B.1.2.1.2.2.2.2.2.2.2	C1QTNF7
4	387	A.1.1.2.2.2.1.2.2.1.2	A.2.1.1.1.1.2.2.1.1	A.2.1.1.1.1.1.2.1.2.1	A.2.2.2.1.2.2.1.1	B.2.2.1.2.1.1.2.1	B.1.2.1.2.2.2.2.2.2.2	CC2D2A
4	392	A.1.2.1.2.2.2.2.1.1.1	A.1.2.1.1.1.2.2.2	A.1.2.1.2.2.2.2.2.1.2	A.2.1.1.1.2.2.1.2.2.2	B.1.2.2.1.1.2.2.1.2	B.1.1.2.1.2.1.2.1.1	FBXL5
4	393	A.1.1.2.2.2.1.2.2.2	A.1.2.1.1.1.2.2.2	A.1.2.1.2.2.2.2.2.1.2	A.2.1.1.1.2.2.1.2.2.2	B.1.2.2.1.1.2.2.1.2	B.1.1.2.1.2.1.2.1.1	FAM200B,BST1
4	395	A.1.1.2.2.2.1.2.2.2	A.1.2.2.2.1.1.1.1	A.1.2.1.2.2.2.2.2.1.2	A.1.2.2.2.1.2.1.2.1	B.1.2.2.1.1.2.1.1.1	A.2.2.1.2.1.2.1.1	CD38
4	399	A.1.1.2.2.2.1.2.2.2	A.1.2.2.2.1.1.1.1	A.1.2.1.2.2.2.1.2.2	A.1.2.2.2.1.2.1.2.1	B.1.2.2.1.1.2.1.1.1	A.2.2.1.2.1.2.1.1	FGFBP1
4	400	A.1.1.2.2.2.1.2.2.2	A.1.2.2.2.1.1.1.1	A.1.2.1.2.2.2.1.2.2	A.1.2.2.2.1.2.1.2.1	B.1.2.2.1.1.2.1.1.1	A.2.2.1.2.1.2.1.1	FGFBP2
4	547	A.2.2.1.2.1.1.1.2	A.2.2.2.1.1.1.1.2	A.2.2.2.1.2.1.1.2.2	B.1.2.2.1.1.1.2.1	B.2.2.2.1.1.1.1.2.1	B.2.2.2.2.1.2.1.2	KCNIP4-IT1
4	549	A.2.2.1.2.1.1.1.2	A.2.2.2.1.1.1.1.2	A.2.2.2.1.2.1.1.2.2	B.1.2.2.1.1.1.2.1	B.2.2.2.1.1.1.1.2.1	B.2.2.2.2.1.2.1.2	KCNIP4
4	563	A.2.1.2.2.1.1.2.2.2	A.2.1.2.1.2.2.1.2.1	A.2.2.1.1.1.2.1.1.1	A.2.2.2.2.1.2.1.2.1	B.2.2.2.2.1.1.1	B.1.2.1.2.1.1.1.2.2.2	ADGRA3
4	614	A.1.2.1.2.2.2.2.1.2.2	A.1.2.2.2.1.1.1.2	A.2.1.1.1.2.2.2.1.1.2	A.1.1.2.1.2.1.1	B.1.2.1.1.1.1.2.2.1	A.1.1.1.2.1.2	MIR573
4	615	A.1.2.1.2.2.2.2.1.2.2	A.1.2.2.2.1.1.1.2	A.2.1.1.1.2.2.2.1.1.2	A.1.1.2.1.2.1.1	B.1.2.1.1.1.1.2.2.1	A.1.1.1.2.1.2	DHX15
4	620	A.1.2.1.2.2.2.2.1.2.2	A.1.2.2.2.1.1.1.2	A.1.2.2.2.2.1.2.1.2.1	A.1.1.2.2.2.2.1.2.2	B.1.2.1.1.1.1.2.2.1	A.1.2.2.2.2.1.1.1	SOD3
4	659	A.1.2.2.2.1.1.2.1.2	A.1.2.2.1.1.1.2	A.1.2.2.2.2.1.1.1.1	A.1.1.2.2.2.1.2.1	B.1.2.2.1.1.2.1.1.2	A.2.2.1.2.1.1.2.1.2.2	RBPJ
4	721	B.2.2.1.2.1.2.1.2.1	B.1.2.2.1.1.1.2.1.1	A.2.1.1.2.2.2.2.1.1.2	A.2.1.1.2.1.1.1.2.1	B.2.1.1.1.2.2.1.2	A.2.2.1.1.2.2.2.2.2.1	MIR4275
4	907	A.2.2.2.1.2.1.2.1	A.2.2.2.1.1.1.1.1.2	B.1.1.2.1.1.2.1.1.2	A.2.1.1.2.2.2.1.2.1.1	B.2.2.1.2.2.2.1.2.1	A.2.2.1.1.2.1.2.1	ARAP2
4	908	A.2.2.2.1.2.1.2.1	A.2.2.2.1.1.1.1.1.2	B.1.1.2.1.1.2.1.1.2	A.2.1.1.2.2.2.1.2.2	B.2.2.1.2.2.2.1.2.1	A.2.2.1.1.2.1.2.1	DTHD1
4	937	B.1.2.1.2.1.2.2.2.2.2	B.1.2.1.2.1.2.2.1	A.2.1.1.1.1.2.1.2.1	A.1.1.2.2.2.2.2.1.1	B.1.2.1.2.1.2.1.1.2	A.2.1.1.2.1.1.1	C4ORF19
4	967	A.1.1.1.2.2.2.2	A.1.2.1.1.1.2.2.1	A.1.2.1.1.2.2.2.2	A.1.1.2.2.2.2.1.1	B.1.2.1.1.2.1.2	A.1.1.2.1.2.1.2.1	KLF3,KLF3-AS1
4	970	A.1.1.1.2.2.2.2	A.1.1.2.1.1.1.2.1.1	A.1.2.1.1.2.2.2.2	A.1.1.2.2.2.2.2.2.1.1	B.2.1.1.2.1.1.2	A.1.1.2.1.2.1.2.1	TLR10
4	971	A.1.1.1.2.2.2.2	A.1.1.2.1.1.1.2.1.1	A.1.2.1.1.2.2.2.2	A.1.1.2.2.2.2.2.2.1.1	B.2.1.1.2.1.1.2	A.1.1.2.1.2.1.2.1	TLR1
4	972	A.1.1.1.2.2.2.2	A.1.1.2.1.1.1.2.1.1	A.1.2.1.1.2.2.2.2	A.1.1.2.2.2.2.2.2.1.1	B.2.1.1.2.1.1.2	A.2.1.1.1.1.1.2.2.1	TLR6,MIR574,FAM114A1
4	976	A.1.2.1.2.2.2.1.2	A.1.1.2.1.1.1.2.1.1	A.1.2.2.2.1.1.1.1.2	A.1.1.2.2.2.2.2.2.1.1	B.1.2.1.2.2.2.1.2	A.1.2.2.2.2.2.1.2.1.1	TMEM156
4	977	A.1.2.1.2.2.2.1.2	A.1.1.2.1.1.1.2.1.1	A.1.2.2.2.1.1.1.1.2	A.1.1.2.2.2.2.2.2.1.1	B.1.2.1.2.2.2.1.2	A.1.2.2.2.2.2.1.2.1.1	KLHL5
4	980	A.2.1.1.2.1.1.1.1.1	A.1.1.2.1.1.1.2.1.1	A.1.1.2.2.1.1.1	A.1.2.2.1.1.1.1.1	B.1.2.1.2.2.2.1.2	A.1.2.2.1.1.2.2	WDR19
4	985	A.1.2.1.2.2.2.1.1	A.1.1.2.2.1.2.2.1.2.1	A.1.2.1.2.1.1.2.1	A.1.2.2.1.1.1.1.1	B.1.2.1.2.2.2.1.1.1.2	A.1.2.2.2.2.2.1.2.1.2	RFC1
4	986	A.1.2.1.2.2.2.1.1	A.1.1.2.2.1.2.2.1.2.1	A.1.1.2.1.2.2.1.1	A.1.2.2.1.1.1.1.1	B.1.2.1.2.2.2.1.1.1.2	A.1.2.2.1.2.2.2.1	KLB
4	987	A.1.2.2.2.2.1.1.2.1.2.1.2	A.1.1.2.1.1.2.1.1.2.2	A.1.1.2.1.2.2.1.1	A.1.1.2.1.2.2.1	B.1.2.1.2.1.1.1.2.2	A.1.2.2.1.2.2.2.1	LIAS,RPL9
4	988	A.1.2.2.2.2.1.1.2.1.2.1.2	A.1.1.2.1.1.2.1.1.2.2	A.1.1.2.1.2.2.1.1	A.1.1.2.1.2.2.1	B.1.2.1.2.1.1.1.2.2	A.1.2.2.1.1.1.1.1	LOC401127
4	989	A.1.2.2.2.2.1.1.2.1.2.1.2	A.1.1.2.1.1.2.1.1.2.2	A.1.1.2.1.2.2.1.1	A.1.1.2.1.2.2.1	B.1.2.1.2.1.1.1.2.2	A.1.2.2.1.1.1.1.1	UGDH-AS1,UGDH
4	992	A.1.2.2.2.2.1.1.2.1.2.1.2	A.1.1.2.1.1.2.1.1.2.2	A.1.1.2.1.2.2.1.1	A.1.1.2.1.1.1	B.1.2.1.1.1.1.2.2.2	A.1.2.2.1.1.1.1.1	SMIM14
4	993	A.2.1.2.2.1.1.1.2.2.1.2	A.1.1.2.1.1.1.2.2	A.1.1.2.1.2.2.1.1	A.1.1.2.1.1.1	B.1.2.1.1.1.1.2.2.2	A.2.1.1.1.1.1.1.1.1	UBE2K
4	1000	A.2.1.1.1.1.1.1.2	A.1.1.2.1.1.1.2.2	A.1.2.1.1.1.1.2	A.1.1.2.2.2.1.1.2	B.1.2.1.2.1.1.2.2	A.1.2.2.1.1.1.2.1.1	PDS5A
4	1002	A.1.2.1.1.1.2.1.2.2.2.2.2	A.1.1.1.2.1.2.2	A.2.1.1.1.1.2.1.1.1	A.1.1.2.2.2.1.1.2	B.1.2.1.2.1.1.2.2	A.1.1.1.2.1.1.2	LOC344967,N4BP2
4	1005	A.1.2.1.1.1.2.1.2.2.2.2.2	A.1.1.1.2.1.2.2	A.2.1.1.1.1.2.1.1.1	A.1.1.2.2.2.1.1.2	B.1.2.1.1.2.1.1.1	A.1.1.1.2.1.1.2	RHOH
4	1009	A.1.1.2.1.2.1.2.1	A.1.1.1.2.1.2.2	A.1.1.2.1.2.1.1.1	A.1.1.2.2.2.1.1.2	B.1.2.1.1.2.1.1.1	A.1.1.1.2.1.1.2	CHRNA9
4	1031	A.1.1.2.1.1.1.1.2	A.1.1.2.2.1.1.1.1.2	A.1.2.2.2.2.1.1.1.2.1.1	A.1.1.2.2.1.1.1.1.1.2	B.1.2.1.1.1.1.1	A.1.1.2.1.1.2.1.2.1	APBB2
4	1067	B.1.1.1.2.1.1.1.2.2.2.1.1	B.2.1.2.1.2.2.1	B.1.1.2.1.1.1.1.2.1.1.1	A.1.2.2.2.1.2.2	B.1.2.2.1.1.2.1.2	A.2.2.1.1.2.1.1.1.2	ATP8A1
4	1073	B.2.1.2.2.2.2.1.1.2	B.2.1.2.1.2.2.1	B.2.1.1.2.1.1.2.2.1.1	A.1.2.2.2.1.2.2	B.2.1.1.1.2.1.2.1.1	B.1.2.1.1.2.2.2.2.1.2.2	GRXCR1
4	1647	B.2.2.1.1.1.1.2.2.2	B.2.2.1.2.2.1.1.1.1.1	B.1.1.2.2.1.1.2.2.2	B.1.1.1.2.1.2.2.1	A.2.2.2.1.1.1.2.1.2.1.1	B.1.1.2.2.1.2.1.1.1	LINC02232
4	1750	B.1.2.2.2.2.2.1.2.2.2	B.2.1.1.1.1.1.1.1.1.2	A.2.2.2.2.2.1.1.2.1.1.2	A.1.2.1.1.2.1.2.2.1.1.2	A.2.2.2.2.1.1.1	A.1.2.2.1.2.1.1	UGT2B7
4	1753	B.1.2.2.2.2.2.1.2.2.2	B.2.1.1.1.1.1.1.1.1.2	B.1.1.2.1.1.1.1.2.1.2.2	A.1.2.1.1.2.1.2.2.1.1.2	A.2.2.1.1.2.1.1.2.2.2	A.2.1.1.1.2.1.2	UGT2B11
4	1754	B.2.2.2.2.1.1.2.2	B.2.2.2.1.1.1.1.2.1.1.1	B.1.1.2.1.1.1.1.2.1.2.2	A.1.2.1.1.2.1.2.2.1.1.2	A.2.2.1.1.2.1.1.2.2.2	A.2.1.1.1.2.1.2	UGT2B28
4	1760	B.1.2.2.1.2.2.1.2.2	B.2.2.2.1.1.1.1.2.1.1.1	B.1.2.1.2.2.1.1.1	B.1.1.1.2.1.2.1.1	A.2.2.1.1.2.1.1.2.2.2	A.2.1.1.1.2.1.1	UGT2B4
4	1763	B.1.2.2.1.2.2.1.2.2	B.2.2.2.1.1.1.1.2.1.1.1	B.1.2.1.2.2.1.1.2.2	A.2.2.1.2.1.2.2.2	A.2.2.1.1.2.1.1.2.2.2	A.2.1.2.2.2.1.2.1.2	UGT2A1,UGT2A2
4	1770	B.1.2.1.1.1.2.1.2	B.2.2.1.1.1.2.2.2	B.1.2.1.2.2.2.2.1.1.2.2.1	A.2.2.1.2.1.2.2.2	A.2.2.2.1.1.2.2.1.2.1.1.1	A.2.1.2.2.2.1.2.1.2	CSN1S1
4	1771	B.1.2.1.1.1.2.1.2	B.2.2.1.1.1.2.2.2	B.1.2.1.2.2.2.2.1.1.2.2.1	B.1.2.2.1.1.1.1.2	A.2.2.2.1.1.2.2.1.2.1.1.1	A.2.1.2.2.2.1.2.1.2	CSN2
4	1781	B.2.1.2.1.1.2.2.2.2	B.2.1.1.1.1.2.1.2.1	B.1.1.2.2.2.1.1.1.2	B.1.2.1.1.2.2.2.1.1	A.2.2.2.1.1.2.2.1.2.1.1.2	A.2.1.1.1.1.2.1.1.2.1	SMR3B,SMR3A,CABS1
4	1782	B.2.1.2.1.1.2.2.2.2	B.2.1.1.1.1.2.1.2.1	B.1.1.2.2.2.1.1.1.2	B.1.2.1.1.2.2.2.1.1	A.2.2.2.1.1.2.2.1.2.1.1.2	A.2.1.1.1.1.2.1.1.2.1	OPRPN
4	1783	B.2.1.2.1.1.2.2.2.2	B.2.1.1.1.1.2.1.2.1	B.1.1.2.2.2.1.1.1.2	B.1.2.1.1.2.2.2.1.1	A.2.2.2.1.1.2.2.1.2.1.1.2	A.2.1.1.1.1.2.1.1.2.1	MUC7
4	1785	B.2.1.2.1.1.2.2.2.2	B.2.1.1.1.1.2.1.2.1	B.1.1.2.2.2.1.1.1.2	B.1.2.1.1.2.2.2.1.1	A.2.2.2.1.1.2.2.1.2.1.1.2	A.2.1.1.1.1.2.1.1.2.1	AMTN
4	1823	B.1.1.1.2.1.1.1.2.2.1.1.2	B.2.2.2.1.1.1.1.1.1	B.1.2.1.2.2.1.2.2.1.1	B.1.1.1.2.2.2.1.2.1.1	A.1.1.2.1.2.2.1.2.2.2	B.1.2.1.1.1.2.2.1.1	NPFFR2
4	1863	A.1.2.1.2.1.2.2.1.2.1.2	A.1.1.1.1.1.1	B.1.2.1.2.2.2.2.1.1.1	A.2.1.2.1.2.1.2.2.1	A.1.2.1.2.2.2.1.2	B.1.1.2.2.1.2.1.2.2	RASSF6
4	1866	A.1.2.1.2.1.2.2.1.2.1.2	A.1.1.1.1.1.1	B.1.2.1.1.2.2.1.1.1.1	A.2.1.2.2.1.1.2.2.1	A.1.2.1.2.1.2.2.2	B.2.1.1.1.1.2.2	CXCL8
4	1868	A.1.2.1.2.1.2.2.1.2.1.2	A.1.1.1.1.1.1	B.1.2.1.1.2.2.1.1.1.1	A.2.1.2.2.1.1.2.2.1	A.1.2.1.2.1.2.2.2	B.2.2.1.2.1.1.2.1	PF4V1,CXCL6
4	1869	A.1.2.1.2.1.2.2.1.2.1.2	A.1.1.1.1.1.1	B.1.2.1.2.2.2.1.2.1.2	A.2.1.2.2.1.1.2.2.1	A.1.2.1.2.1.2.2.2	B.2.2.1.2.1.1.2.1	CXCL1
4	1872	A.1.1.2.2.2.1.2.1	A.1.1.1.1.1.1	B.2.1.2.2.2.2.2.2.1.1	A.2.1.2.2.1.1.2.2.1	A.1.2.1.2.1.2.2.2	B.2.2.1.2.1.1.2.1	PF4,PPBP,CXCL5
4	1873	A.1.1.2.2.2.1.2.1	A.1.1.1.1.1.1	B.2.1.2.2.2.2.2.2.1.1	A.2.1.2.2.1.1.2.2.1	A.1.2.1.2.1.2.2.2	B.2.2.1.2.1.1.2.1	CXCL3
4	1874	A.1.1.2.2.2.1.2.1	A.1.1.1.1.1.1	B.2.1.2.2.2.2.2.2.1.1	A.2.1.2.2.1.1.2.2.1	A.1.2.1.2.1.2.2.2	B.2.2.1.2.1.1.2.1	PPBPP2
4	1875	A.1.1.2.2.2.1.2.1	A.1.1.1.1.1.1	B.2.1.2.2.2.2.2.2.1.1	A.2.1.2.2.1.1.2.2.1	A.1.2.1.2.1.2.2.2	B.2.2.1.2.1.1.2.1	CXCL2,MTHFD2L
4	1998	B.2.2.1.1.2.1.2.1	B.2.2.2.2.1.1.1.1.1.2	B.2.1.1.1.2.2.1.1.1.2	A.2.2.1.2.1.2.2.1	B.1.1.2.2.2.1	A.2.2.1.2.2.2.2.1.2	LINC01088
4	2007	B.2.2.1.2.2.1.2	B.2.2.2.2.1.1.1.1.1.2	B.1.1.2.1.2.1.2.1.2.1.2	A.2.2.1.2.1.2.2.1	B.1.1.2.2.2.1	A.2.2.1.2.1.2.1.2.1	NAA11
4	2009	B.2.2.1.2.2.1.1	B.2.2.2.2.1.1.1.1.1.2	B.2.1.2.2.2.2.2.2.1.2	A.2.2.1.2.2.2.1.2	B.1.1.2.2.2.1	A.2.2.1.2.1.2.1.2.1	GK2
4	2011	B.2.2.1.2.2.1.1	B.2.2.2.2.1.1.1.1.1.2	B.2.1.2.2.2.2.2.2.1.2	A.2.1.2.2.1.1.1.1.2.2	B.1.1.2.2.2.1	A.2.2.1.2.1.2.1.2.1	LINC00989
4	2019	B.2.1.2.2.2.1.1.2.2	B.2.1.2.2.1.2.2	B.1.2.1.2.1.2.2.2.1.2	A.2.1.2.2.1.1.1.1.2.2	A.2.2.2.1.1.1.1.2	A.2.2.1.2.2.1.2.2	PCAT4
4	2028	A.2.2.2.1.2.2.2.2.1.2	A.1.2.1.1.2.1.1	B.2.1.2.2.1.1.2.2.1	B.1.1.1.2.2.2.1.1.1.1	A.2.2.1.1.2.1.2.1.2	B.1.1.2.2.2.2.2.1	PRDM8
4	2030	A.2.2.2.1.2.2.2.2.1.2	A.1.2.1.1.2.1.1	B.2.1.2.2.1.1.2.2.1	B.1.1.1.2.2.2.1.1.1.1	A.2.2.1.1.2.1.2.1.2	B.1.1.2.2.2.2.2.1	FGF5
4	2049	B.1.1.2.2.2.2.2.2	B.2.1.1.1.1.1.2.1	B.1.1.2.2.2.1.2.2.1.2.1.1	B.1.1.1.2.2.2.2.1.1.1	A.1.2.1.2.2.1.2.1.1.1	B.2.1.1.1.1.1.1.2.1	BMP3
4	2136	B.1.2.1.2.1.2.2.2.1.1	B.2.1.2.2.1.1.2.2.2.2	A.2.1.1.1.1.2.2	A.2.1.2.2.1.2.2.1.2	A.2.1.2.1.2.2.2.1	A.1.2.1.2.1.1.1.2.1	NKX6-1
4	2148	A.1.2.1.1.1.1.1.2.1.1	A.1.1.1.2.1.1.2.1.1.2	A.2.1.1.2.1.1.1.2	A.1.1.1.2.1.2.1.2.1.1	A.1.2.1.1.2.2.1.2.2.2.1	B.2.2.1.2.1.2.1	WDFY3,WDFY3-AS2
4	2160	B.1.2.2.1.1.2.1.1.2.1.2	B.1.2.1.1.1.2.1	A.2.1.1.2.1.2.1.1.2	A.2.1.2.1.2.2.2.1.1.2.2	A.1.2.1.1.2.2.2.2.2.2	B.1.2.2.2.2.1.2.1.2.1.1	ARHGAP24
4	2458	B.2.2.2.1.1.1.1	B.2.2.2.2.1.1.1.1.2.1	A.2.2.2.1.1.1.1.2.2.1.1	B.1.2.2.1.2.1.1.2.1.1	A.2.1.1.1.1.2.2.1	B.2.2.1.2.2.2.2	STPG2-AS1
4	2719	A.1.1.2.2.2.1.2.2.1.1	A.1.1.2.2.2.2.1.2.1	B.1.1.1.1.1.2.2.2.1.2	A.1.2.1.2.1.2.2.2.1.2.1	A.1.1.2.1.1.2.1.1.1	A.1.2.1.1.2.2.2.2.1.1	SGMS2
4	2722	A.1.1.2.2.2.1.2.2.1.1	A.1.1.2.2.2.2.1.2.1	B.1.1.1.1.1.2.2.2.1.2	A.1.2.1.2.1.2.2.2.1.2.1	A.1.1.2.1.1.2.1.1.1	A.1.2.1.1.2.2.2.2.1.1	CYP2U1
4	2740	B.1.2.1.1.2.2.2.1.1	B.2.2.2.1.1.1.1.2.2.2	A.2.2.2.2.2.1.2.1	A.2.1.2.2.2.1.1.1.2	A.1.2.1.1.2.2.2.2.1.1	A.2.1.2.2.2.1.1.2.2.2.1	OSTC
4	2743	B.1.2.1.1.2.2.2.1.1	B.2.2.2.1.1.1.1.2.2.2	A.2.2.2.2.2.1.2.1	B.1.1.1.2.2.2.1.1.1.2.2	A.1.2.1.1.2.2.2.2.1.1	A.2.1.2.2.2.1.1.2.2.2.1	ETNPPL
4	2756	B.2.2.2.2.2.1.1.2	B.2.2.2.1.1.1.1.2.2.2	B.2.1.1.1.1.2.2.2.1	B.1.1.1.2.2.2.1.1.1.2.2	A.1.2.2.2.1.1.2.1.1.1	B.1.2.2.2.2.2.1.1.1	COL25A1
4	2785	B.1.1.1.2.2.2.2.2.2	B.2.1.1.1.1.1.1.2.1.1.2.2	B.1.1.1.1.1.2.1.2.2.2	A.2.2.1.2.2.2.1.1.1.1	A.1.2.1.2.1.1.1.2	A.2.1.2.1.1.1.2.2.2	ENPEP
4	2790	B.2.1.2.1.1.2.1.1	B.2.2.2.1.1.1.2.2.2.2.1	B.2.2.1.2.2.2.1.2	A.2.2.1.2.2.2.1.1.1.2	A.2.1.2.2.2.1.1.2.2	A.2.1.2.1.1.1.2.2.2	PITX2
4	2831	A.1.1.2.2.1.2.1.1.1.2.1	A.1.1.2.1.2.2.2.2.1.2	A.2.2.2.1.2.1.2.1.2	B.1.1.1.2.1.1.1.2.1.2.2	A.1.1.1.2.1.2.1.2.2.1	A.1.2.1.2.2.2.1.2	ALPK1,TIFA
4	2888	B.2.2.2.1.1.2.2.2.2.2.2	B.2.2.1.1.1.2.1.1	B.2.1.1.1.1.1.2.1.2.1	B.1.2.2.2.2.1.1.1	A.2.2.1.2.2.2.1.1.1	B.2.1.1.2.1.2.1.2.1.2	UGT8
4	2890	B.2.2.2.1.1.2.2.2.2.2.2	B.2.2.1.1.1.2.1.1	B.2.1.1.1.1.1.2.1.2.1	B.1.2.2.2.2.1.1.1	A.2.2.1.2.2.2.1.1.1	B.2.1.1.2.1.2.1.2.1.2	MIR577
4	2901	B.2.2.2.2.1.1.2.1	B.2.2.1.2.2.2.2.2	B.1.1.1.2.1.2.2.2	B.2.1.2.2.1.1.2.1.1	A.2.2.2.1.2.1.1.2	A.2.1.2.2.1.2.1.1.1.2	NDST4
4	2974	B.2.2.1.2.1.1.2.1.2	B.2.2.2.2.1.2.1.1.2.2	B.2.1.1.2.1.2.2.1.2	B.2.2.1.1.2.1.1.2.2	A.2.1.1.2.1.1.1.1.2.2	B.2.2.2.1.1.1.2.1.1	NDST3
4	2981	A.2.2.2.2.2.2.2.2.1	A.1.2.1.2.1.2.1.2.2	B.1.2.1.1.2.2.2.2.1.2	B.1.2.2.2.1.2.2.1.2.2.2	A.1.2.2.2.1.2.1.2.2.1	B.2.1.1.2.2.1.2.2.2	SNORA24
4	2986	A.2.2.2.2.2.2.2.2.1	A.1.2.1.2.1.2.1.2.2	B.2.1.2.1.1.1.1.2.2.1	B.1.2.2.2.1.2.2.1.2.2.2	A.1.2.2.2.1.2.1.2.2.1	A.2.2.2.2.1.1.1.1.2.1	CEP170P1
4	3025	B.1.2.2.2.1.1.2.1.2	B.2.2.1.2.2.2.2.1	B.1.2.1.1.1.2.2.1.1.1	B.1.2.1.1.2.2.2.2.2.1	A.1.2.2.2.1.1.1.2.2.2	B.1.2.2.1.1.2.2.2.1.1	MAD2L1
4	3070	B.1.2.2.2.1.1.1.2.2	B.1.2.1.1.1.1.1.2.1	B.1.2.1.1.2.2.2.1.2	B.2.1.2.2.1.1.2.1.2.1	A.1.2.1.1.1.1.1.2.1	B.1.1.1.2.2.1.1.1.1.1	BBS7
4	3078	B.1.1.1.2.1.2.1.2	B.1.2.1.1.1.1.1.2.1	B.1.1.2.2.2.1.2.1.1.2	B.1.2.2.2.1.2.1.2.2	A.1.1.2.2.2.1.2.2.2	B.1.1.1.2.2.1.1.1.1.1	KIAA1109
4	3089	A.2.1.2.1.1.1.1.2.2	A.1.1.1.2.1.1.2.1.2.1	B.1.1.2.2.1.2.1.1.2.2.1.2	B.2.1.1.1.1.2.1.1	A.1.2.2.2.2.2.2.1.1.1.2	A.2.2.2.2.1.1.1.1.1	IL21
4	3092	A.1.1.2.2.1.2.1.1.1.1	A.1.1.1.2.1.1.2.1.2.1	B.1.1.2.2.1.2.1.1.2.2.1.2	B.2.1.1.1.1.2.1.1	A.1.1.2.2.1.1.1.2	A.1.2.1.1.1.1.2.2	BBS12,CETN4P
4	3094	A.1.1.2.2.1.2.1.1.1.1	A.1.1.1.2.1.1.2.1.2.1	B.1.1.2.2.1.2.1.2.1.1.1	B.2.1.1.1.1.2.1.1	A.1.1.2.2.1.1.1.2	A.1.2.1.1.1.1.2.2	FGF2
4	3097	A.1.2.2.1.2.2.2.1.1	A.1.1.1.2.1.1.2.1.2.1	A.2.2.2.1.2.1.2.1.1.2	B.2.1.1.1.1.2.1.1	A.1.1.2.2.1.1.1.2	A.1.2.1.1.1.1.2.1.1.1	NUDT6,SPATA5
4	3108	A.1.1.1.2.2.1.2.1.2	A.1.1.2.1.2.1.1.2.1.1	A.2.2.2.1.2.1.2.1.1.1	B.1.1.1.1.1.2.1.1.1	A.1.1.2.1.2.2.1.2.1.2.2.1	A.1.2.1.1.1.1.2.1.1.1	SPRY1
4	3115	A.1.1.1.2.2.1.2.1.2	A.1.1.2.1.2.1.1.2.1.1	A.2.2.2.1.2.1.2.1.1.1	B.1.2.2.2.1.1.2.2.2.2	A.1.1.2.1.2.2.2.1.1	A.2.2.2.1.1.2.1.2.2	LINC01091
4	3225	A.1.1.2.2.2.1.1.2.1.1	A.1.1.2.1.2.2.2.2.2	B.1.1.1.2.2.1.2.1.1.1.1	A.1.2.1.1.2.1.1.2.1	A.1.1.2.1.1.2.1.2.1.2	A.1.1.1.2.2.1.1.1.1	LARP1B
4	3352	B.1.1.2.1.2.2.2.2.1	B.2.2.1.1.2.1.1.2.2.1	B.1.1.1.1.1.2.1.1.2	B.1.2.2.2.2.1.1.2.1	A.1.2.2.2.2.1.2.2.2	B.2.1.1.1.1.1.2.2.2	PCDH10
4	3476	A.2.1.2.1.2.2.2.1.1	A.2.2.1.1.1.1.1.1	B.2.2.1.2.1.2.1.1.2	B.1.1.1.1.1.2.1.2	A.1.2.2.1.2.1.2.2.2	A.2.2.2.1.2.2.1	SLC7A11-AS1
4	3477	A.2.1.2.1.2.2.2.1.1	A.2.2.1.1.1.1.1.1	B.2.2.1.2.1.2.1.1.2	B.1.1.1.1.1.2.1.2	A.1.2.2.1.2.1.2.2.2	A.2.2.2.1.2.2.1	LINC00616
4	3499	A.1.1.2.2.1.2.1.1.2	A.1.1.1.1.1.2.1.2	B.1.1.1.1.1.2.1.2.2.1	A.1.1.1.1.1.2.1	A.1.1.1.2.1.2.2.1	A.1.1.2.2.2.1.2.1.1.2	NOCT
4	3502	A.1.1.2.2.1.2.1.1.2	A.1.1.1.1.1.2.1.2	B.1.1.1.1.1.2.1.2.2.1	A.1.1.1.1.1.2.1	A.1.1.1.2.1.2.2.1	A.1.1.2.2.2.1.2.1.1.2	ELF2
4	3506	A.1.1.1.1.1.2.1	A.1.1.1.1.1.2.1.2	B.1.1.1.1.1.2.1.2.1.2	A.1.1.1.1.1.2.1	A.1.1.1.2.1.2.2.1	A.1.1.2.2.2.1.1.1.2.1.1	NDUFC1,NAA15,MGARP
4	3613	B.1.1.1.2.1.2.1.1.2.2.2	B.2.2.1.1.2.2.2.2.2	B.2.1.1.1.2.1.1	B.2.1.1.2.2.1.2.2	A.2.2.2.1.2.2.2.1.2.2	A.1.2.1.2.2.1.2.1.2	GUSBP5
4	3621	B.2.2.2.1.2.1.2.1.1	B.2.2.2.1.2.2.2.2	B.2.1.2.2.2.1.2.1.2.1	B.2.2.1.1.1.1.1.1.2.1	A.2.2.2.1.2.2.2.1.2.2	B.1.1.1.2.1.2.1.1.2.1	GYPE
4	3624	B.2.2.2.1.2.1.2.1.1	B.2.2.2.1.2.2.2.2	B.2.1.2.2.2.1.2.1.2.1	B.2.2.1.1.1.1.1.1.2.1	A.2.2.2.1.2.2.2.1.2.2	B.1.1.1.2.1.1.1.2.1	GYPB
4	3627	B.2.2.2.1.2.1.2.1.1	B.2.1.1.1.2.2.2.1.1	B.2.1.2.2.2.1.2.1.2.1	B.2.2.1.1.1.1.1.1.2.1	A.2.1.2.2.2.2.2	B.1.1.1.2.1.1.1.2.1	GYPA
4	3653	A.1.2.2.1.2.2.2.1.2	A.1.1.2.2.2.1.2.2.2	B.2.1.2.2.1.2.1.1.2.2	A.2.1.2.1.2.2.2.1.1.2.1	A.1.1.2.1.2.2.1.1.1.2	A.1.2.1.1.2.1.2.2	OTUD4
4	3661	A.2.1.2.1.1.2.2.2.1	A.1.1.2.2.2.1.2.2.2	B.1.2.2.2.1.1.2.2.1.1.2	A.2.1.2.1.2.2.2.1.1.2.1	A.1.1.1.1.1.1.2.1.2.2	A.2.1.2.1.2.1.2.1.2.1	SMAD1
4	3664	A.2.1.2.1.1.2.2.2.1	A.1.1.2.1.2.2.2.1.2	B.1.2.2.2.1.1.2.2.1.1.2	A.2.1.2.1.2.2.2.1.1.1.1	A.1.1.2.1.1.1.2.2.1	A.1.2.1.1.2.1.1.2.1.2	MMAA
4	3687	B.2.1.2.1.2.2.2.1.2.1	B.1.1.2.1.1.1	B.1.2.2.1.2.2.1.2.2	B.2.1.1.2.2.1.1.2.2	A.1.2.2.1.2.2.1.2	B.2.1.1.2.2.1.2.2.1	SLC10A7
4	3690	B.2.1.2.1.2.2.2.1.2.1	B.2.1.2.2.2.2.1.1.1.1	B.2.1.1.2.1.2.1.1.1.1	B.1.2.2.2.1.1.2.2.1	A.2.1.1.1.2.2.2.1.2.2.2.2	B.2.2.1.2.2.1.1.1	POU4F2
4	3697	B.2.1.2.2.2.1.2.2.2.1	B.2.1.2.2.2.2.1.1.1.1	B.2.1.1.2.1.2.1.1.1.1	B.1.2.2.2.1.1.2.2.1	A.1.2.2.2.2.1.2.2.1	B.2.2.1.2.2.2.1	TTC29
4	3711	A.1.2.1.1.2.1.2.1	A.1.1.2.2.2.1.2.1	B.2.1.1.1.1.2.2.1	B.1.1.1.1.1.1.1.2.2	A.1.2.2.1.1.1.2	B.2.1.1.1.1.1.2.1.1	EDNRA
4	3866	A.2.1.2.1.1.1.2.2	A.1.2.1.2.1.1.1	B.2.1.2.1.1.1.2.1.1.1	A.1.1.1.2.2.2.1.1.2	A.2.2.1.1.2.1.1.2.1.2	B.1.2.2.1.1.1.2.2.1	TLR2
4	3886	A.2.2.2.1.1.1.1.1.2.2.1	A.1.2.2.1.2.1.2.2.1.2	B.2.1.2.1.2.2.1.2	B.1.2.1.2.1.1.1.1.1.2	A.2.1.1.1.1.1.1.1.2	B.1.2.2.1.1.2.2.1	DCHS2
4	3887	A.2.2.2.1.1.1.1.1.2.2.1	A.1.2.2.1.2.1.2.2.1.2	B.2.1.2.1.2.2.1.2	B.1.2.1.2.1.1.1.1.1.2	A.2.1.1.1.1.1.1.1.2	B.1.2.2.1.1.2.2.1	PLRG1
4	3888	A.2.2.2.1.1.1.1.1.2.2.1	A.1.2.1.2.1.2.2.1.1	B.2.2.1.2.1.1.1.1	B.1.2.1.2.1.1.1.1.1.2	A.2.1.1.1.1.1.1.1.2	B.1.2.2.1.1.2.2.1	FGA,FGB
4	3889	A.2.2.2.1.1.1.1.1.2.2.1	A.1.2.1.2.1.2.2.1.1	B.2.2.1.2.1.1.1.1	B.1.2.1.2.1.1.1.1.1.2	A.2.1.1.1.1.1.1.1.2	B.1.2.2.1.1.2.2.1	FGG
4	3892	A.2.2.2.2.1.2.1	A.1.2.1.2.1.2.2.1.1	B.2.2.1.2.1.1.1.1	B.1.2.1.2.1.1.1.1.1.2	A.2.1.1.1.2.1.2.1.2.2	B.2.1.1.2.2.2.1.2.1	LRAT
4	3893	A.2.2.2.2.1.2.1	A.1.2.1.2.1.2.2.1.1	B.2.2.1.2.1.1.1.1	B.2.1.1.2.1.1.1.1	A.2.2.1.2.1.1.1.2.2	B.2.1.1.2.2.2.1.2.1	RBM46
4	3904	B.1.2.1.2.1.1.2.1.1.1	B.2.2.1.1.2.2.2.1.2	B.2.1.1.2.1.2.2.1.1	A.2.2.1.2.2.2.1.1.2	A.2.1.1.2.1.1.1.2.2.1.2	B.2.2.1.2.2.1.1.2.1	NPY2R
4	3915	B.1.2.1.2.1.2.2.2.2.1	B.1.2.2.2.1.1.2.2	B.1.1.2.2.1.2.1.2.1.2	A.2.1.2.1.1.2.1	A.1.2.1.1.1.2.1.1.1	A.2.2.2.1.2.2.2.1.1.1	GUCY1A1
4	3918	B.1.2.1.2.1.2.2.2.2.1	B.1.2.2.2.1.1.2.2	B.2.1.1.1.1.1.1.2.2.1	B.1.1.1.1.2.1.2.1	A.1.1.2.2.2.2.1.2	A.2.2.2.1.1.2.2.2.1.1	GUCY1B1
4	3920	B.1.2.2.2.2.1.1.2.1.2	B.1.2.2.2.2.1.2.2.2.1	B.2.1.1.1.1.1.1.2.2.1	B.1.1.1.1.2.1.2.1	A.1.1.2.2.2.2.1.2	A.2.2.2.1.1.2.2.2.1.1	ASIC5
4	3921	B.1.2.2.2.2.1.1.2.1.2	B.1.2.2.2.2.1.2.2.2.1	B.2.1.1.1.1.1.1.2.2.1	B.1.1.1.1.2.1.2.1	A.1.1.2.2.2.2.1.2	A.2.2.2.1.1.2.2.2.1.1	TDO2
4	3922	B.1.2.2.2.2.1.1.2.1.2	B.1.2.2.2.2.1.2.2.2.1	B.2.1.1.1.1.1.1.2.2.1	B.1.1.1.1.2.1.2.1	A.1.1.2.2.2.2.1.2	A.2.2.2.1.1.2.2.2.1.1	CTSO
4	3948	A.1.2.2.1.2.1.1.1.1.2.2	A.2.1.2.2.2.1.1.2	B.2.1.1.1.1.1.1.2.2.2	B.1.2.1.2.2.1.2.1.1	A.1.2.1.1.1.1.2.2.1.2	A.2.2.2.1.2.1.1.1.1.2	PDGFC
4	3950	A.1.2.2.1.2.1.1.1.1.2.2	A.2.1.2.2.2.1.1.2	B.2.1.1.1.1.1.1.2.2.2	B.1.2.1.2.2.1.2.1.1	A.1.2.1.1.1.1.2.2.1.2	A.2.2.2.1.2.1.1.1.1.2	GLRB
4	3954	B.2.2.2.2.1.1.1.2	B.2.1.1.1.2.2.2.1.2.1	B.2.1.1.2.1.1.1.1.1.1	B.1.2.1.2.2.1.2.1.1	A.1.2.2.2.1.1.2.2.1.1.2	B.1.1.1.2.2.1.1.2.2.1	GRIA2
4	3963	B.2.2.2.1.2.1.1.2	B.2.1.1.1.2.2.2.1.2.1	B.1.2.1.1.1.2.2.2.1.2	B.2.2.1.1.1.1.2.2	A.1.2.2.2.1.1.2.2.1.1.2	B.1.2.1.1.1.1.1.2.2.1	LINC02433
4	3978	A.2.2.2.1.2.2.2.2.2.2	A.1.2.2.1.2.1.1.2.1	B.2.2.1.1.2.1.2.1	A.2.1.2.2.2.1.2.2.1.2	A.1.1.1.2.2.1.2.1.1.1.2	A.2.2.2.1.1.2.1.1.2.2	GASK1B
4	3979	A.2.2.2.1.2.2.2.2.2.2	A.1.2.2.1.2.1.1.2.1	B.2.2.1.1.2.1.2.1	A.2.1.2.2.2.1.2.2.1.2	A.1.1.1.2.2.1.2.1.1.1.2	A.2.2.2.1.1.2.1.1.1	TMEM144
4	3987	A.1.2.1.1.2.1.2.2	A.1.1.2.1.2.2.1.2.2	B.1.2.2.1.2.2.1.1.1.1	B.1.2.1.1.2.2.2.2.2.2	A.1.1.2.1.2.2.1.2.1.2.2.2	A.2.2.2.1.1.2.2.1.1.2.2	RXFP1
4	3990	A.1.2.1.1.2.1.2.2	A.1.1.2.1.2.2.1.2.2	B.1.2.2.1.2.2.1.1.1.1	B.1.2.1.1.2.2.2.2.2.2	A.1.1.2.1.2.2.1.2.1.2.2.2	A.2.2.2.1.1.2.2.1.1.2.2	C4ORF46,ETFDH
4	4078	B.2.2.2.2.1.2.2.1	B.2.1.2.2.2.2.2.1	A.2.2.2.1.2.1.2.2.2	B.1.1.1.1.2.2.1.2	A.2.1.1.1.2.1.2.2.2	B.2.1.1.1.2.2.2.1	FSTL5
4	4142	A.2.2.1.1.1.2.2.2.2	A.2.1.2.2.2.1.1.1	B.2.1.1.2.1.1.1.1.1.2.2.1	B.2.2.2.2.1.1.2	A.2.1.1.2.1.2.2.2.1	B.1.1.1.2.1.2.1.1.2.2.1	SMIM31
4	4157	A.1.2.2.1.1.2.1.2.2	A.1.2.1.2.2.2.1	B.2.1.2.2.1.2.2.1.2	A.2.2.1.1.1.2.2.2	A.1.1.1.1.1.1.1.1	A.1.2.1.2.1.2.2.2.1.2	MSMO1
4	4158	A.1.2.2.1.1.2.1.2.2	A.1.2.1.2.2.2.1	B.2.1.2.2.1.2.2.1.2	A.2.2.1.1.1.2.2.2	A.1.1.1.1.1.1.1.1	A.1.2.1.2.1.2.2.2.1.2	CPE,MIR578
4	4170	A.2.2.2.1.1.2.1.2.1.2.1.1	A.1.2.1.2.2.2.2.1	B.2.2.2.1.2.2.1.1	B.2.1.2.2.2.2.2	A.1.1.2.2.2.2.2.1.1	A.2.1.2.1.1.2.2.1.1.2.2	TLL1
4	4226	A.2.2.1.1.2.2.2.2	A.2.2.1.2.2.2.1.2	B.2.2.2.2.1.1.1.1.1	B.2.2.1.2.1.2.1.2.1	A.2.1.1.2.1.2.2.2.2	A.2.2.2.2.1.2.1.2.2	ANXA10
4	4249	A.1.1.1.2.2.1.2.1.1	A.1.1.1.2.2.1.2.1	B.1.1.1.2.2.1.2.1.1.2	A.2.1.2.2.2.2.2.2.2.1	A.1.1.1.1.1.1.1.2.1	A.1.2.1.2.1.2.2.2.2.2.1.2	CBR4
4	4255	A.1.1.1.2.2.1.2.1.1	A.1.1.1.2.2.1.2.1	B.1.2.2.2.1.1.2.2.1.1.1	A.1.2.1.1.1.1.1.1	A.1.1.1.1.1.1.1.2.1	A.1.2.1.2.2.1.2.2	SH3RF1
4	4300	B.2.2.2.1.1.2.2.1.1.1	B.2.2.1.1.2.1.1.2.1.2	B.1.2.2.1.2.2.1.1.2.2	B.1.2.1.2.1.2.2.1.1	A.2.1.1.2.1.2.1.1	B.1.1.1.2.1.1.2.1.1.1	LINC02431
4	4359	A.2.2.2.1.1.1.2.2.1	A.2.2.1.2.2.1.1	B.1.1.1.1.2.2.2.1.2	B.2.2.2.1.2.2.2	A.1.1.2.2.2.1.1.2.2	B.1.1.1.2.1.2.1.2.2.2	SCRG1
4	4428	A.2.2.2.1.2.2.2.1.1.1.1	A.2.2.1.2.2.2.2	B.2.2.1.1.2.2.2.1.2	B.2.2.1.1.1.1.1.2.1.1.1	A.1.1.2.2.1.1.1.1	A.2.2.2.1.1.1.1.2.1.1	SPATA4
4	4430	A.2.2.2.1.2.2.2.1.1.1.1	A.2.2.1.2.2.2.2	B.2.2.1.1.2.2.2.2.2	B.2.1.1.2.2.2.2.1	A.1.1.2.2.1.1.1.1	A.2.2.2.1.1.1.1.2.1.1	ASB5
4	4443	A.1.2.2.1.1.1.1.1.2.2	A.1.2.1.2.2.2.2.2	B.2.1.1.1.1.2.1.2	B.1.2.2.2.2.2.1.1.2	A.1.2.2.1.1.2.2.1.2.1	A.2.2.2.2.2.1.2.1.1.2.1	VEGFC
4	4456	A.2.2.2.2.2.2.2.1.2	A.2.2.2.2.1.1.1.1	B.2.2.1.1.2.2.2.1.1.1.2	B.2.2.1.2.1.2.1.1.2	A.1.2.2.1.1.1.1.1.1	A.2.2.2.1.1.1.1.2.2.2.1	NEIL3
4	4460	A.2.2.1.1.1.1.1.1.1	A.2.2.2.2.1.1.1.1	B.2.2.2.2.2.2	B.2.1.1.2.1.2.2	A.1.2.2.1.1.1.1.1.1	A.2.2.2.2.2.2.1.1	AGA
4	4596	A.2.1.2.1.2.1.2.1.1	A.1.2.1.2.1.2.2.2.2	B.2.2.1.1.2.2.1.1.2.2	A.2.1.2.2.2.1.2.2.1.1.1.1	A.1.2.2.1.1.2.1.2	A.2.1.2.1.2.1.2.2.1.1.1.1	DCTD
4	4599	A.2.1.2.1.2.1.2.1.1	A.1.1.1.2.2.1.2.2.1	B.2.2.1.1.2.2.1.1.2.2	A.2.1.2.1.1.1.1.2.1	A.1.1.2.2.1.2.2.1	A.2.1.2.1.2.1.2.2.1.1.1.1	FAM92A1P2
4	4601	A.1.2.2.1.2.1.1.1.1.2.1	A.1.1.1.2.2.1.2.2.1	B.1.2.2.1.2.1.2.1.1.1	A.2.1.2.1.1.1.1.2.1	A.1.1.1.1.1.1.1.2.2	A.1.1.2.2.1.1.1.2	WWC2-AS2,WWC2
4	4607	A.2.1.2.1.2.2.1.2.2	A.1.1.1.2.2.1.2.2.1	B.1.2.2.2.1.1.2.2.2.2	A.2.1.2.2.2.2.2.2.1.2	A.1.1.1.2.2.1.2.1.2.1.1	A.1.1.2.2.1.1.1.2	CLDN24,CLDN22
4	4610	A.1.1.2.2.1.2.1.2.1.1.2	A.1.1.2.1.2.1.2.1.2	B.1.1.1.2.2.1.2.1.2	A.2.1.2.1.1.1.1.1.1	A.1.1.1.1.1.2.2.1.1.1	A.1.2.1.2.1.2.1.1.1	CDKN2AIP
4	4611	A.1.1.2.2.1.2.1.2.1.1.2	A.1.1.2.1.2.1.2.1.2	B.1.1.1.2.2.1.2.1.2	A.2.1.2.1.1.1.1.1.1	A.1.1.1.1.1.2.2.1.1.1	A.1.2.1.2.1.2.1.1.1	ING2,LOC389247
4	4615	A.1.1.2.2.1.2.1.2.1.1.2	A.1.1.2.1.2.1.2.1.2	B.1.1.1.2.2.1.2.1.2	A.2.1.2.1.1.1.1.1.1	A.1.1.1.1.1.2.2.1.1.1	A.1.2.1.2.1.1.2.2	RWDD4,TRAPPC11
4	4675	A.2.2.1.2.1.1.1.1	A.1.2.2.2.2.2.1	B.2.2.1.1.2.2.1.1.1.1	B.1.1.1.1.1.1.2.2.2.2	A.1.2.2.2.1.1.2.2.1.2	A.2.1.2.1.2.1.1.2.1	TLR3
4	4677	A.2.2.1.2.1.1.1.1	A.1.2.2.2.2.2.1	B.2.2.1.1.2.2.1.1.1.1	B.1.1.1.1.1.1.2.2.2.2	A.1.2.2.2.1.1.2.2.1.2	A.2.1.2.1.2.1.1.2.1	FAM149A
4	4678	A.2.2.1.2.1.1.1.1	A.1.2.2.2.2.2.1	B.2.2.1.1.2.2.1.1.1.1	B.1.1.1.1.1.1.2.2.2.2	A.1.2.2.2.1.1.2.2.1.2	A.2.1.2.1.2.1.1.2.1	CYP4V2,FLJ38576
4	4679	B.2.1.2.2.1.1.2.2.1.1	B.1.2.1.1.2.1.2	B.2.2.1.1.2.2.1.1.1.1	B.1.1.1.1.1.1.2.2.2.2	A.1.2.2.2.1.1.2.2.1.2	A.1.2.1.2.1.2.2.1.2.2.2	KLKB1
4	4680	B.2.1.2.2.1.1.2.2.1.1	B.1.2.1.1.2.1.2	B.2.2.1.1.2.2.1.1.1.1	B.1.2.1.2.2.2.1.2.2	A.2.1.1.1.2.2.1.2	A.1.2.1.2.1.2.2.1.2.2.2	F11
4	4686	B.2.1.2.2.1.1.2.2.1.1	B.1.2.1.1.2.1.2	B.2.2.1.1.2.2.1.1.2.1	B.1.2.1.2.2.2.1.2.2	A.2.1.1.1.2.2.1.2	A.1.1.2.2.2.2.1	F11-AS1
5	227	A.2.2.1.2.1.1.1.1.2	A.2.1.2.1.1.1.2.2	B.2.1.2.1.1.2.2.2.1.1.2	B.1.2.2.1.1.2.1.2	B.2.2.2.2.1.2.1.1.1.1	B.1.2.2.2.1.1.2.2.1	MIR4636
5	239	A.2.1.1.2.1.1.2.1.1	A.2.1.2.1.2.2.1.1	B.2.1.1.1.1.2.1.2.2.1	B.1.1.2.1.1.1.1.2.2	B.2.2.1.1.2.2.2.1.1	B.2.1.1.2.2.2.1.1.2	SNORD123,SNHG18,SEMA5A
5	877	B.1.1.2.1.2.1.1.2.2.1	B.2.1.2.2.1.2.1.1	A.2.2.1.2.2.1.2.2.1	A.2.2.1.1.2.1.2.1.2	A.1.2.2.2.1.1.1.1.1	A.1.2.2.2.1.2.2.1	AGXT2
5	881	B.1.1.2.1.2.1.1.2.2.1	B.2.1.2.2.1.2.1.1	A.2.2.1.2.2.1.2.2.1	B.1.1.2.1.1.2.1.2	A.1.2.2.2.1.1.1.1.1	A.2.1.2.1.1.1.2.1.2.1	PRLR
5	977	A.2.1.2.1.1.1.1.2.1.1.1.2	A.1.1.2.2.1.2.1.1.1	B.1.2.1.1.2.1.2.1.2	A.2.2.1.2.2.2.2.2	A.2.2.1.2.2.2.1.1.1	A.1.2.2.2.1.1.1.1.2.2	RICTOR
5	982	A.2.1.1.2.1.2.1.1.2.1	A.1.1.2.2.1.2.1.1.1	B.2.1.2.2.1.2.2.2.2.1.2.2	B.2.1.1.2.1.1.1.2.1.2	B.1.1.1.2.1.1.2.2	A.1.2.2.2.1.1.1.1.2.2	FYB1
5	985	A.2.1.2.1.1.2.1.1.1.1	A.2.1.1.2.1.1.1.2	B.1.2.2.2.1.2.2.1.2.1	B.2.1.1.2.1.1.1.1	A.2.1.1.1.1.2.2	A.2.2.1.1.2.1.1.1.1	C9
5	986	A.2.1.2.1.1.2.1.1.1.1	A.2.1.1.2.1.1.1.2	B.1.2.2.2.1.2.2.1.2.1	B.2.1.1.2.1.1.1.1	A.2.1.1.1.1.2.2	A.2.2.1.1.2.1.1.1.1	DAB2
5	1420	A.2.2.1.2.2.1.1.2.1.2.1	A.1.2.1.2.1.2.1.2.2.2	B.2.1.1.2.2.2.1.2	A.2.2.1.2.1.2.1.2	A.1.2.1.2.2.1.1.1.1.2.1	A.2.1.1.1.1.2.1.2.1	ACTBL2
5	1445	A.2.1.1.1.2.1.1.2.2.1	A.1.2.1.1.2.1.2.1.2.2	B.2.2.2.1.1.2.1	A.2.1.2.1.2.1.2.2.2.1	A.1.2.1.2.2.2.2.1.1.2	B.2.1.2.2.1.1.1.2	GAPT
5	1524	A.2.2.1.2.1.2.2.2.2.1	A.1.2.1.1.2.1.2.1.2.1.1	B.1.1.1.1.1.2.1.1.1.1.1	B.1.1.2.2.2.1.2.1.2	B.1.2.2.1.1.1.2.2	B.2.1.2.2.2.2.1.2.1	C5ORF64
5	1622	A.2.1.1.2.1.2.1.1.2.2	A.1.1.2.2.2.1.1	B.1.1.1.2.1.1.2.2	B.2.1.2.1.1.2.1.2	A.1.1.1.1.2.2.2.2.2.1.2	A.1.1.2.2.1.2.2.1	PPWD1,CENPK
5	1624	A.2.1.1.2.1.2.1.1.2.2	A.1.1.1.1.2.1.2.1	B.1.2.1.1.2.2.1.1.1.1.1	A.2.1.2.1.2.1.2.2.2.2	A.1.1.1.1.2.2.2.2.2.1.2	A.1.1.2.2.1.2.2.1	TRIM23,TRAPPC13
5	1876	B.1.2.1.1.2.1.2.2	B.2.1.2.2.2.1.2.1	B.2.1.1.2.2.2.1.1.1.2	A.1.2.1.1.1.2.2.1.2.2.1	A.1.2.1.2.2.1.1.1.2.2	A.2.2.1.1.2.1.2.1.2	POC5
5	2161	A.2.1.1.2.1.1.1.1.2.2	A.1.2.1.2.1.1.1.1.2.2	B.2.1.1.1.1.1.1.2.1	A.1.2.1.2.2.1.1.2.2	A.1.2.1.1.2.1.2.1	B.1.1.1.1.1.2.2.2.1	MIR4280
5	2205	B.1.2.2.1.2.1.2.2	B.2.1.1.2.1.1.1.1	B.2.1.1.2.1.2.1.1.2.2	A.2.1.1.2.2.2.2.2	A.2.1.1.1.1.1.1	A.1.2.2.1.1.1.1.1	MEF2C
5	2233	B.1.2.2.2.1.1.1.1	B.2.2.1.2.2.1.1.1.2	B.1.1.1.1.2.1.1.2.1	A.2.1.1.2.2.1.1.1.1.2	A.1.2.2.2.2.1.2.1	A.2.1.2.2.1.1.1.1.1.1	MIR3660
5	2245	B.2.1.2.1.2.2.1.2.1.2	B.1.1.2.2.2.2.1.2.1	A.2.2.1.1.2.2.2.2.2	A.1.2.2.2.1.1.2.1.2.1.1.2	A.1.2.2.2.2.1.1.2.1	A.1.2.2.2.1.1.2.1.2	POLR3G,MBLAC2
5	2246	B.2.1.2.1.2.2.1.2.1.2	B.1.1.2.2.2.2.1.2.1	A.2.2.1.1.2.2.2.2.2	A.1.2.2.2.1.1.2.1.2.1.1.2	A.1.2.2.2.2.1.1.2.1	A.1.2.2.2.1.1.2.1.2	LYSMD3
5	2247	B.2.1.2.1.2.2.1.2.1.2	B.1.1.2.2.2.2.1.2.1	A.2.2.1.1.2.2.2.2.2	A.1.2.2.2.1.1.2.1.2.1.1.2	A.1.2.2.2.2.1.1.2.1	A.1.2.2.2.1.1.2.1.2	ADGRV1
5	2494	B.1.1.2.1.2.2.2.2.1	B.2.2.1.2.2.2.1.2.2.2.1	A.2.2.2.1.1.1.1.2	A.1.2.2.2.1.2.1.2.2	A.2.2.1.2.1.1.2.1.1.2.1.2	B.1.1.1.2.1.1.2	LOC100133050
5	2565	B.1.2.2.1.1.2.2.1	B.2.1.2.2.2.1.2.2.2	A.2.2.1.1.1.2.2.1.1.2	A.2.2.2.1.2.2.1.1.1.2.2	A.1.2.2.1.2.1.2.1.2	A.1.2.1.2.1.2.1.1.1.2	C5ORF30
5	2611	B.2.2.2.1.2.2.1.1	B.2.2.2.2.2	B.1.1.2.1.1.2.1.2.2	A.2.2.2.1.2.2.2.1.2	A.2.1.2.1.2.2.1.2.1.1.2	B.2.1.1.1.2.2.1.2	RAB9BP1
5	2772	A.1.2.2.2.1.2.2.2.2	A.1.2.1.2.2.1.2.1.1	B.2.1.1.2.1.1.2.2.2	A.2.2.2.2.1.1.2.2.1.1	B.1.1.1.1.1.2.2.2	B.2.1.1.1.1.1.1.1.2	STARD4-AS1,STARD4
5	2782	A.1.2.2.2.1.2.2.2.2	A.2.1.1.1.1.1.1.2	B.2.1.1.1.2.1.2.2.2.1.1	A.2.2.2.2.1.1.2.2.1.1	B.1.2.2.1.1.1.1.1	B.2.1.2.1.1.2.1.1.1.1	NREP-AS1
5	2783	A.1.2.2.2.1.2.2.2.2	A.2.1.1.1.1.1.1.2	B.2.1.1.1.2.1.2.2.2.1.1	A.2.2.2.2.1.1.2.2.1.1	B.1.2.2.1.1.1.1.1	B.2.1.2.1.1.2.1.1.1.2	NREP
5	2788	A.1.1.2.1.2.2.1.1	A.2.1.1.1.1.1.1.2	B.2.1.2.2.2.1.2.1.1	A.2.2.2.2.1.1.2.2.1.1	B.1.2.2.1.1.1.1.1	A.1.2.2.1.2.1.2.1.1	EPB41L4A-AS1,SNORA13
5	2843	B.2.2.1.1.2.2.2.1	B.2.2.1.2.1.2.1.2	B.2.1.2.1.1.1.2.1.2.2	A.2.2.2.1.1.1.1.1.2.1	B.2.2.1.2.2.2.2.1	B.2.1.2.1.1.2.2.1	KCNN2
5	2898	B.1.2.2.2.1.2.2.1.1.2	B.2.1.1.2.2.1.2.2.2	A.2.2.2.1.2.1.2.1.1.1.2.2	A.2.1.1.2.1.1.2.2.2.1.2	A.2.2.2.2.1.2.1.2.1	A.1.1.1.2.1.1.1.2.2.2	SEMA6A
5	2919	B.2.1.2.2.2.2.2.2.1	B.2.2.2.1.2.2.1.1.1.2	B.1.1.2.1.2.2.1.1	A.1.2.2.1.1.2.2.2.1	B.2.1.2.1.2.1.1	A.1.1.2.1.2.1.2.1.1	LINC00992
5	2975	B.2.1.1.2.2.1.2.1.2	B.2.1.2.1.2.2.1.1.2	B.1.1.1.1.2.1.1.2.2	A.1.2.2.2.1.1.1.2.1	B.1.1.2.1.2.2.2.1	B.1.1.2.1.2.1.1.2.1.2	FAM170A
5	3033	A.2.2.1.1.2.2.1.1.2	A.2.2.1.1.2.1.2.1	B.2.2.1.1.1.1.1.1	A.1.2.2.2.1.1.1.2.2	A.2.1.1.2.2.1.2.1.1	B.1.1.1.2.1.2.1.1.1.1	SRFBP1
5	3036	A.2.2.1.1.2.2.1.1.2	A.2.2.1.1.2.1.2.1	B.2.2.1.1.1.1.1.1	A.1.2.2.2.1.1.1.2.2	A.2.1.1.2.2.1.2.1.1	B.1.1.1.2.1.2.1.1.1.1	LOX
5	3037	A.2.1.2.1.1.2.1.1.2	A.2.2.1.1.2.1.2.1	B.2.2.1.1.1.1.1.1	A.1.2.2.2.1.1.1.2.2	A.2.1.1.2.2.1.2.1.1	B.1.1.1.1.1.1.1.1	ZNF474
5	3038	A.2.1.2.1.1.2.1.1.2	A.2.2.1.1.2.1.2.1	B.2.2.1.1.1.1.1.1	A.1.2.2.2.1.1.1.2.2	A.2.1.1.2.2.1.2.1.1	B.1.1.1.1.1.1.1.1	LOC100505841
5	3208	B.2.2.2.2.1.2.2.1	B.2.1.2.1.2.2.2	B.1.1.1.1.2.2.2.2.1	A.2.1.1.2.2.1.1.1.2.1	A.2.1.2.1.2.2.2.1	B.1.2.2.1.2.1.2.2.2	SLC27A6
5	3211	B.2.2.2.2.1.2.2.1	B.2.1.2.1.2.2.2	B.1.1.1.1.2.2.2.2.1	A.2.1.1.2.2.1.1.1.2.1	A.2.1.2.1.2.2.2.1	B.2.1.1.1.1.1.1.1.1	MIR4633,ISOC1
5	3219	B.2.2.2.2.2.2.2	B.2.2.2.1.2.2.1.1.2	A.1.2.2.1.1.2.2.2.1	B.1.1.1.1.2.1.2.1.1	B.1.1.1.1.2.1.2.2.1.2	B.1.2.1.2.1.2.2.1	MIR4460
5	3220	B.2.2.2.2.2.2.2	B.2.2.2.1.2.2.1.1.2	A.1.2.2.1.1.2.2.2.1	B.1.1.1.1.2.1.2.1.1	B.1.1.1.1.2.1.2.2.1.2	B.1.2.1.2.1.2.2.1	ADAMTS19
5	3393	B.2.1.1.2.2.1.2.2.1.1	B.2.1.2.1.2.1.1.2.2	A.2.1.2.1.2.2.1.2	A.2.1.1.1.1.1.1.1.1	A.2.2.1.1.2.2.2.2	B.1.2.1.2.1.2.1.2.2.2	TRPC7
5	3505	B.2.1.1.2.1.1.1.1	B.1.2.2.2.2.1.1	A.1.2.1.2.1.1.1.1.2	A.2.2.2.1.2.2.1.1.1.1	B.1.1.1.1.2.1.2.1.2	A.1.2.2.2.2.2.2.1.1.1.1	PCDHA4,PCDHA3,PCDHA2,PCDHA1
5	3506	B.2.1.1.2.1.1.1.1	B.1.2.2.2.2.1.1	A.2.1.2.1.1.1.2.2.1.1	A.2.2.2.1.2.2.1.1.1.1	B.1.1.1.1.2.1.2.1.2	A.1.2.2.2.2.2.2.1.1.1.1	PCDHA10,PCDHA8,PCDHA7,PCDHA6,PCDHA5,PCDHA9
5	3507	B.2.1.1.2.1.1.1.1	B.1.2.2.2.2.1.1	A.2.1.2.1.1.1.2.2.1.1	A.2.2.2.1.2.2.1.1.1.1	B.1.1.1.1.2.1.2.1.2	A.1.2.2.2.2.2.2.1.1.1.1	PCDHA13,PCDHA12,PCDHA11
5	3512	B.2.1.1.2.1.1.2.1.2.2	B.1.2.2.2.2.1.2	A.1.2.2.1.1.1.2.2	A.2.1.2.1.1.2.1.2.2.2	A.2.2.2.2.1.2.2.2	A.1.2.2.1.1.2.1.2.1.2	PCDHB2
5	3513	B.2.1.1.2.1.1.2.1.2.2	B.1.2.2.2.2.1.2	A.1.2.1.1.2.2.1.2.1	A.2.1.2.1.1.2.1.2.2.2	A.2.2.2.2.1.2.2.2	A.1.2.2.1.1.2.1.2.1.2	PCDHB5,PCDHB4,PCDHB3
5	3514	B.2.1.1.2.1.1.2.1.2.2	B.1.2.2.2.2.1.2	A.1.2.1.1.2.2.1.2.1	A.2.1.2.1.1.2.1.2.2.2	A.2.2.2.2.1.2.2.2	A.1.2.2.1.1.2.1.2.1.2	PCDHB17P,PCDHB8,PCDHB7,PCDHB6
5	3515	B.2.1.1.2.1.1.2.1.2.2	B.1.2.2.2.2.1.2	A.1.2.1.1.2.2.1.2.1	A.2.1.2.1.1.2.1.2.2.2	A.2.2.2.2.1.2.2.2	A.1.1.2.1.2.2.2.2.2	PCDHB13,PCDHB12,PCDHB11,PCDHB10,PCDHB16
5	3516	B.2.1.1.2.1.1.2.1.2.2	B.1.2.2.2.2.1.2	A.1.2.1.1.2.2.1.2.1	A.2.1.2.1.1.2.1.2.2.2	B.1.1.1.1.2.1.2.2.2.2.1	A.1.1.2.1.2.2.2.2.2	PCDHB18P,PCDHB15,PCDHB14,PCDHB19P
5	3662	B.1.2.2.2.2.1.1.1.2	B.2.2.1.1.1.1.2.1.1.1.1	B.2.1.2.2.1.2.2.1.2	A.2.1.1.2.1.1.2.2.2.2.2	B.1.2.1.1.2.1.2.2.1	B.2.2.2.2.1.2.2	PPP2R2B
5	3692	A.2.1.2.1.2.1.1.1.1.1	A.2.1.2.2.1.2.2.2	B.1.2.2.1.2.2.1.1.1.2.1	A.2.2.2.1.1.1.2.1	B.2.1.2.1.1.1.1.1.1	B.1.1.1.2.2.1.2	SPINK13
5	3693	A.2.1.2.1.2.1.1.1.1.1	A.2.1.2.2.1.2.2.2	B.1.2.2.1.2.2.1.1.1.2.1	A.2.2.2.1.1.1.2.1	B.2.1.2.1.1.1.1.1.1	B.1.1.1.2.2.1.2	SPINK9,SPINK7
5	3783	B.2.1.1.2.1.1.2.2.1.2	B.2.2.1.2.1.2.1.1.1	B.1.2.2.2.1.1.2.2.2.1	A.2.1.1.1.1.1.2.1.1.1	B.1.2.1.1.2.2.2.2	B.2.2.2.2.1.1.1.2.1	GLRA1
5	3795	B.2.2.1.1.2.1.2.1.2.2	B.2.2.1.2.1.2.1.1.1	B.1.1.2.2.2.1.2.2	A.1.2.1.1.2.2.2.2.2.2.2	B.1.1.1.1.1.1.2.1	B.2.1.2.1.2.2.1.2.2.2	NMUR2
5	3918	B.1.1.2.2.2.1.1.1.1	B.1.1.2.1.1.1.1.1	A.1.2.1.2.1.1.2.2.1	A.2.2.2.1.2.2.1.2.1.2	A.1.1.2.2.1.2.1	A.2.1.2.2.2.1.2.2	CYFIP2
5	3964	B.2.2.1.1.2.1.1.1.2.1	B.2.2.1.1.1.1.2.2.1.2	B.1.1.2.2.2.2.1.2	A.1.2.1.2.1.1.1.1.2.1	A.1.1.2.2.2.1.1.1.1	B.2.2.1.2.1.1.1.2	EBF1
5	4025	B.2.2.1.2.2.1.1.2	B.2.2.1.2.1.1.2.1	B.1.1.1.2.2.1.2.1.1	A.2.2.2.1.1.1.2.2	B.2.1.2.2.1.1.2.2.2.1.1	B.2.2.1.2.1.1.2.1	GABRB2
5	4032	B.2.2.2.2.1.1.1.2.1.1	B.2.2.1.2.1.1.1	B.2.2.1.1.1.2.2.1	A.2.2.2.2.1.1.1	B.2.1.2.2.1.1.1.1.1	B.2.2.1.2.2.1.1.2.2	GABRA1
5	4038	B.2.2.2.2.1.1.1.2.2	B.2.2.2.1.2.2.2.2	B.2.1.2.2.1.2.2.2.2.1.1	A.2.2.2.2.1.1.1	B.2.2.1.2.1.1.1.1	B.2.1.1.1.1.2.1.1	GABRG2
5	4218	A.2.2.1.1.2.2.1.2.1.2	A.1.2.2.2.2.2.2.2.2	B.2.2.1.1.1.1.2.2.2.2	A.2.1.1.2.1.2.2.1.1	B.1.2.2.1.2.1.2.1	B.2.1.2.1.2.2.1.2.2.1	MIR585
5	4219	A.2.2.1.1.2.2.1.2.1.2	A.1.2.2.2.2.2.2.2.2	B.2.2.1.1.1.1.2.2.2.2	A.2.1.1.2.1.2.2.1.1	B.1.2.2.1.2.1.2.1	B.2.1.2.1.2.2.1.2.2.1	SLIT3
5	4226	A.2.2.1.1.2.2.1.2.1.2	A.2.1.2.2.2.1.1	B.1.2.2.1.2.1.1.2.2.1	A.2.1.1.2.1.2.2.1.1	B.1.2.1.1.2.2.2.1	B.2.2.1.2.1.1.1.1.2	SPDL1
5	4227	A.1.2.1.1.2.2.1	A.2.1.1.1.1.2.1	B.1.2.1.1.1.2.2.1.1.2	A.2.1.1.2.1.2.2.2.2.2	B.1.2.1.1.2.2.2.1	B.2.2.1.2.1.1.1.1.2	DOCK2
5	4236	A.1.2.1.1.2.2.1	A.2.1.1.1.1.2.1	A.2.2.2.1.2.1.1.1.1	A.2.1.1.1.2.1.1.2	B.1.2.1.1.2.2.2.1	B.2.2.2.2.1.1.2.1.2	INSYN2B
5	4237	A.1.2.1.1.2.2.1	A.2.2.1.1.2.1.1	A.2.2.2.1.2.1.1.1.1	A.2.1.1.1.2.1.1.2	B.1.2.1.1.2.2.2.1	B.2.2.2.2.1.1.2.1.2	MIR378E
5	4239	A.1.2.1.1.2.2.1	A.2.2.1.1.2.1.1	A.2.2.2.1.2.1.1.1.1	A.1.2.2.1.1.2.2.2.2	A.1.2.1.1.2.2.2.2.1	B.2.2.2.2.1.1.2.1.2	FOXI1
5	4337	B.1.1.2.2.2.1.1.1.2	B.2.2.1.2.1.1.2.2.2.2	A.2.2.2.1.2.2.2.2.2.2	A.1.1.2.1.2.1.1.1.2.2.1	A.2.2.1.1.2.2.1	A.1.2.1.2.2.1.2.1.1.2	NSG2
5	4354	B.1.1.2.2.2.2.2.2	B.2.1.2.1.2.1.2.2.2.1.2.1	A.1.2.1.1.2.2.1.2.2	A.1.1.1.1.2.1.1.2	A.1.1.2.2.2.2.1.2.1.2	A.1.1.2.1.2.2.2.2.1	MSX2
5	4355	B.1.1.2.2.2.2.2.2	B.2.1.2.1.2.1.2.2.2.1.2.1	A.1.2.1.1.2.2.1.2.2	A.1.1.1.1.2.1.1.2	A.2.2.1.1.1.2.2.1	A.1.1.2.1.2.2.2.2.1	MIR4634
5	4361	B.2.2.1.2.2.2.1.2.1	B.2.2.2.1.2.2.2.1	B.1.1.2.2.1.1.1	A.1.2.2.1.1.2.1.2.1	A.2.2.1.1.1.2.2.1	B.1.2.2.1.2.1.2.1	LINC01951
5	4372	B.2.2.1.2.2.2.1.2.2	B.2.2.2.1.2.2.2.1	A.2.1.2.2.2.2.2	A.1.2.2.1.1.2.1.2.1	A.1.2.2.1.2.2.2.2.2	B.2.1.1.1.1.1.2.2.2	DRD1
5	4373	B.2.1.2.2.1.1.1.2.1	B.2.1.1.2.2.1.1.2	A.2.1.2.2.2.2.2	A.1.2.2.1.1.1.2.2.2	A.1.2.2.1.2.2.2.2.2	A.2.2.2.2.2.1.1.2.2.2	SFXN1
5	4378	B.2.1.2.2.1.1.1.2.1	B.2.1.1.2.2.1.1.2	A.2.1.1.2.1.1.1	A.1.2.2.1.1.1.2.2.2	A.2.2.2.1.1.1.1.1	A.2.1.2.2.1.1.2.1	HRH2
5	4381	B.2.1.2.2.1.1.1.2.1	B.1.1.2.1.1.2.2	A.1.2.2.1.2.2.2.2.2	A.1.1.2.1.2.1.1.1.1	A.2.2.2.1.1.1.2	A.2.1.2.2.1.1.2.1	CPLX2
5	4459	B.2.1.1.2.1.1.1.2.1.1.1.1	B.2.1.1.2.2.2.1.2	A.2.1.2.1.2.1.2.2.2.1.1.2	A.2.1.1.1.2.1.2.2	B.1.2.1.1.2.2.1.1	A.2.1.2.1.2.2.2.2	ZFP2
5	4460	B.2.1.1.2.1.1.1.2.1.1.1.1	B.2.1.1.2.2.2.1.2	A.2.1.2.1.2.1.2.2.2.1.1.2	A.2.1.1.1.2.1.2.2	B.1.2.1.1.2.2.1.1	A.2.1.2.1.2.2.2.2	ZNF454
5	4461	B.2.1.1.2.1.1.1.2.1.1.1.1	B.2.1.1.2.2.2.1.2	A.2.1.2.1.2.1.2.2.2.1.1.2	A.2.1.1.1.2.1.2.2	B.1.2.1.1.2.2.1.1	A.2.1.2.1.2.2.2.2	GRM6
5	4462	B.2.1.1.2.1.1.1.2.1.1.1.1	B.2.1.1.2.2.2.1.2	A.2.1.2.1.2.1.2.2.2.1.1.2	A.2.1.1.1.2.1.2.2	B.1.2.1.1.2.2.1.1	A.2.1.2.1.2.2.2.2	ZNF879
5	4463	B.2.1.1.2.1.1.1.2.1.1.1.1	B.2.1.1.2.2.2.1.2	A.2.1.2.1.2.1.2.2.2.1.1.2	A.2.1.1.1.2.1.2.1	B.1.2.1.1.2.2.1.2	A.2.1.2.1.2.2.2.2	ZNF354C
5	4470	B.1.2.2.2.1.1.2.2.1	B.2.1.2.1.2.1.2.1.1	A.1.2.1.2.1.2.2	A.2.1.1.1.2.1.2.1	B.1.2.1.1.2.2.1.2	A.2.1.2.1.2.2.2.1	ADAMTS2
5	4502	B.1.2.2.2.1.2.1.1.1.1	B.1.1.1.2.1.1.2	A.2.1.2.1.2.1.2.2.1	A.1.1.2.1.1.1.2.2.1.2.1	A.2.2.1.1.1.2.1.1	A.1.2.2.2.2.1.1.1.1	FLT4
5	4505	B.1.2.2.2.1.2.1.1.1.1	B.1.1.1.2.1.1.2	A.2.1.2.1.2.1.2.2.1	A.1.1.2.1.1.1.2.2.1.2.1	A.2.2.1.1.1.2.1.1	A.1.2.2.2.2.1.1.1.1	OR2Y1
6	66	A.1.2.2.2.2.1.1.2.1.1.1	A.1.2.1.2.1.1.2.2	A.1.2.2.2.2.1.1.1.2	B.1.2.1.2.1.2.1.1.1	A.2.2.1.1.1.2.1.2.2	A.2.1.2.2.1.2.1	LINC01600
6	69	A.1.2.2.2.2.1.1.2.1.1.1	A.1.2.1.2.1.1.2.2	A.1.2.2.2.2.1.1.1.2	B.1.2.1.2.1.2.1.1.1	A.2.2.1.1.1.2.1.2.2	A.2.1.2.2.1.2.1	MYLK4
6	165	B.1.1.1.1.1.2.1.2.1.1.2	B.1.2.2.1.2.2.1	A.2.1.1.2.1.2.2	A.1.1.2.1.2.1.1.2	A.2.2.1.1.1.1	A.2.2.2.1.2.2.2.1.2	LY86
6	166	B.1.1.1.1.1.2.1.2.1.1.2	B.1.2.2.1.2.2.1	A.2.1.1.2.1.2.2	A.1.1.2.1.2.1.1.2	A.2.2.1.1.1.1	A.2.2.2.1.2.2.2.1.2	LY86-AS1
6	318	B.2.1.2.2.1.1.1.1.1.1	B.2.1.1.1.1.1.1	A.2.2.2.1.2.1.2.2.1	A.2.2.1.1.1.1.1.2	A.2.1.2.1.1.1.1.2.2	A.1.2.1.1.1.2.1.2.2	PHACTR1
6	333	B.1.1.1.1.2.1.2.2	B.1.1.2.1.2.1.1	A.1.2.2.1.2.2.2.1.2	A.2.2.1.1.2.1.2.2.2	A.2.1.2.1.1.1.1.1	A.1.1.2.1.2.1.1.1	LOC100130357
6	465	B.2.1.2.2.1.1.1.2	B.2.1.2.2.1.2.1.2.2	B.1.2.1.1.2.2.1.1.2.2.2	B.1.1.2.1.1.1.1.2	B.1.2.2.2.1.1.1	A.2.1.1.1.2.2.2.1	MIR548A1
6	496	B.1.2.1.1.2.2.2.2	B.1.1.1.2.2.2.1	B.1.1.2.2.2.1.1.1.1.1.2	A.2.2.2.2.1.1.1.2.1.1	A.2.2.1.1.2.1.1.2.2	A.1.1.2.1.2.1.2.2	ID4
6	604	B.1.2.2.2.2.1.2.2	B.2.2.1.1.2.2.1.2	A.2.2.2.1.2.2.1.2.1.2.2	A.2.1.1.1.2.1.1.2	B.2.1.2.1.2.2.1	B.1.2.2.2.1.2.1.1	NRSN1
6	681	A.1.2.1.2.2.2.1.1.2.1.2	A.1.2.2.2.1.1.1.1.2	A.2.1.1.1.2.2.2.1.1	B.1.2.1.2.1.2.1.2	A.1.2.1.1.1.1.2.2.2	A.2.1.2.1.1.2.2.1.2.2	PRSS16
6	692	A.1.2.1.2.1.1.1.1.1	A.1.1.2.1.2.1.1.2.1.2	A.1.2.1.2.1.1.1.1.1.1	B.2.1.1.1.1.2.2.2	A.1.1.2.2.2.1.2.1.2.1	A.2.1.2.1.1.2.2.1.1	LINC01012
6	710	A.2.2.2.1.1.2.1.2.1.2.2.2	A.1.2.2.2.1.1.2.1.2	A.2.2.1.1.2.2.1.2.1	B.2.1.2.2.1.2.1.2	A.2.1.2.1.1.2.1.2	B.1.1.2.1.1.2.2.1.2	ZSCAN12
6	711	A.2.2.2.1.1.2.1.2.1.2.2.2	A.1.2.2.2.1.1.2.1.2	A.2.2.1.1.2.2.1.2.1	B.2.1.2.2.1.2.1.2	A.2.1.2.1.1.2.1.2	B.1.1.2.1.1.2.2.1.2	ZSCAN23
6	713	A.2.1.1.2.1.1.2.2.1.2.1	A.1.2.2.2.1.1.2.1.2	A.2.1.1.2.1.1.1.2.1	B.2.1.2.2.1.2.1.2	A.2.1.2.1.1.2.1.2	B.1.1.2.1.1.2.2.1.2	GPX6
6	1009	B.2.1.2.1.2.1.1.1	B.1.1.1.1.2.1.1.1	A.1.2.2.1.1.2.2.2.2	A.2.1.1.1.1.1.1.1.2	A.2.2.1.1.2.1.2.2	B.1.1.1.1.1.2.1.1.2	LINC00951,TDRG1
6	1241	B.2.2.1.2.1.2.2	B.2.1.1.2.1.1.1.2	A.2.2.2.1.2.2.1.1.1.1.2.1	A.2.2.1.1.1.1.2	A.1.2.2.2.1.2.2.1	A.2.1.1.1.2.1.2.1.2.2.1	RHAG
6	1243	B.2.2.1.2.1.2.2	B.2.1.1.2.1.1.1.2	A.2.2.2.1.2.2.1.2.2.2.2	B.1.1.1.2.1.2.1	A.1.2.2.2.1.2.2.1	A.2.1.1.1.2.1.2.1.2.2.1	CRISP3,CRISP2
6	1244	B.2.2.1.2.1.2.2	B.2.1.1.2.1.1.1.2	A.2.2.2.1.2.2.1.2.2.2.2	B.1.1.1.2.1.2.1	A.1.2.2.2.1.2.2.1	A.2.1.1.1.2.1.2.1.2.2.1	PGK2
6	1270	B.2.2.1.2.2.2.2.1	B.2.1.1.2.1.1.2.2	B.1.2.1.1.2.2.2.2.1.2.1	B.1.1.2.1.1.2.1.2.2	A.1.2.1.1.2.2.1.1	B.1.2.1.2.1.2.1.2	TFAP2B
6	1779	A.2.2.1.2.1.2.1.2	A.2.2.2.1.1.2.1.2	B.2.1.2.2.1.1.2.2.1	B.1.2.1.2.2.1.2.2	B.2.1.1.2.2.1.2.1.2.2.2	B.2.2.1.2.1.2.2.2.1.2	FAM135A
6	1803	A.2.1.1.1.2.1.2.2.2	A.2.1.1.1.2.2.1.1.2.1	B.2.1.2.2.2.2.2.2.1.1	B.1.2.1.1.1.1.2.2	A.2.2.2.1.1.2.2.2.1.1	A.2.2.2.1.1.2.1.1	MIR30A,MIR30C2
6	1804	A.2.1.1.1.2.1.2.2.2	A.2.1.1.1.2.2.1.1.2.1	B.2.1.2.2.2.2.2.2.1.1	B.1.2.1.1.1.1.2.2	A.2.2.2.1.1.2.2.2.1.1	A.2.2.2.1.1.2.1.1	LINC00472
6	1842	A.2.2.1.1.1.1.1.1.1.2	A.1.1.2.1.2.2.1.2.1.2	B.2.1.2.2.2.1.2.2.2.2.2	A.2.2.1.2.2.2.1.1.2.1.2	B.2.1.1.2.2.1.2.1.2.1	A.1.2.1.1.2.1.1.2	MIR4282
6	1847	A.2.2.1.1.1.1.1.1.1.2	A.1.1.2.1.2.2.1.2.1.2	B.2.2.2.2.2.2.2.1.2	B.1.2.1.2.2.2.1.1.1.2.2	B.2.1.1.2.2.1.2.1.2.1	A.1.1.2.1.1.2.2.1.2	KCNQ5-AS1
6	2306	B.2.1.1.2.2.2.1.1.2.1	B.2.2.1.1.1.1.1.2	B.1.2.2.1.1.2.1.2.1	A.2.1.2.1.2.2.2.2.1.1.1	A.2.2.2.1.1.2.1.2.1	A.2.1.1.2.1.1.2.1	MIR4643
6	2354	B.2.2.1.1.2.2.2.1.1.2	B.2.2.2.2.1.1.1	B.1.1.2.2.2.1.1.2.2.2	B.1.2.1.2.2.1.2.1.1	B.2.1.2.2.2.2.2	A.2.2.2.2.2.2.2.1	EPHA7
6	2401	B.2.1.2.2.1.2.1.1.1	B.2.2.2.1.1.1.2.1.2	B.2.2.2.2.1.1.1.2.2.1.1	B.1.1.2.2.2.2.2.1.1	B.1.2.1.2.2.2.1.1.2	A.2.1.1.2.1.1.2.2.1	MANEA
6	2412	B.1.2.2.1.1.1.1.2.1.2.2	B.2.2.1.2.1.2.1.1.2	B.1.1.2.2.2.1.1.1.2.1.2	A.2.1.2.1.2.1.1.2.2	A.1.2.2.1.2.1.1.2.2	A.1.2.1.2.2.1.2.1.1.1.1	FUT9
6	2425	B.2.1.2.2.2.1.1.1.1.1	B.2.2.1.2.1.2.1.1.2	B.1.2.2.1.2.1.1.1.2.2.2	A.2.2.1.2.2.2.1.1.2.2	A.1.2.2.1.2.1.1.2.2	A.1.2.1.2.2.2.2.1.2.2	UFL1
6	2426	B.2.2.1.1.2.1.2.1.2.1	B.2.2.1.1.1.2.2	B.1.2.2.2.2.1.2.1.2.1.2.2	B.1.2.2.2.1.1.2.1	A.1.2.2.1.2.1.1.2.2	A.1.2.1.2.2.2.2.1.2.2	FHL5
6	2433	B.1.2.2.2.1.2.1	B.2.2.1.1.1.2.2	B.2.2.2.1.2.1.1.2.2.2	B.1.2.2.2.1.1.2.1	A.1.2.2.2.1.1.1.2.2.1	A.1.2.1.2.2.2.2.1.2.2	GPR63
6	2434	B.1.2.2.2.1.2.1	B.2.2.1.1.1.2.2	B.2.2.2.1.2.1.1.2.2.2	B.1.2.2.2.1.1.2.1	A.1.2.2.2.1.1.1.2.2.1	A.1.2.1.2.2.2.2.1.2.2	NDUFAF4
6	2435	B.2.1.1.2.2.2.1.2.2	B.2.2.1.1.1.2.2	B.2.1.2.1.2.1.1.1.1.2.1	B.1.2.2.2.1.1.2.2	B.1.1.1.2.1.1.2.2.1	A.1.2.1.2.2.2.2.1.2.2	KLHL32
6	2640	A.1.1.1.2.1.2	A.1.1.2.1.2.2.1.2.2.2	B.1.2.1.1.2.2.1.1.2.1.1	A.1.2.1.1.1.2.2.2	A.1.1.2.1.2.2.1.2.1	A.1.1.2.2.2.1.2.1	BVES,BVES-AS1
6	2641	A.1.1.1.2.1.2	A.1.1.2.1.2.2.1.2.2.2	B.1.2.1.1.2.2.1.1.2.1.1	A.1.2.1.1.1.2.2.2	A.1.1.2.1.2.2.1.2.1	A.1.1.2.2.2.1.2.1	POPDC3
6	2810	A.2.1.1.1.1.2.1.1.2.2	A.1.1.1.2.1.1.2.2	B.1.2.2.1.1.1.1.1	A.2.1.2.1.2.2.1.1	A.1.1.2.1.2.1.2.2.2	A.1.1.1.1.1.1	CCN6
6	2944	A.1.1.2.2.2.2.1.1	A.1.2.2.1.2.1.1.2	B.2.1.2.1.1.1.1.1.1	B.1.2.2.2.2.1.2.1.1	A.2.1.1.1.2.1.1.2.2.2	A.2.2.1.1.1.1.2.1.1	ROS1
6	2946	A.1.1.2.2.2.2.1.1	A.1.2.2.1.2.1.1.2	B.2.1.2.1.1.1.1.1.1	A.2.2.2.1.2.1.1.2	A.2.1.1.1.2.1.1.2.2.2	A.2.2.1.1.1.1.2.1.1	DCBLD1
6	2950	B.2.2.1.1.2.1.1.2.1	B.2.1.1.1.1.2.1.2.1	B.2.1.2.1.1.1.1.1.1	B.2.1.1.2.1.1.2.1	A.2.1.1.1.2.1.1.2.2.2	A.2.2.2.1.1.1.2	NUS1
6	2956	B.2.2.1.1.2.1.1.2.1	B.2.2.2.1.1.1.1.2	B.2.2.2.2.1.2.1.1.2.2.1	B.2.2.2.1.1.2.1.1.2	B.1.2.1.2.1.2.1.1.1	A.1.2.2.2.1.1.1.1.2	SLC35F1
6	2982	B.1.2.1.2.1.2.2.1	B.1.2.1.1.2.2.2	A.2.2.2.2.2.1.2.1.1.2.1	B.1.1.1.1.1.1.2.1.2.2.1	A.2.2.2.1.1.2.2.1.2.1	A.1.2.1.2.2.1.1.2.2.1	MCM9
6	2985	B.1.2.1.2.1.2.2.1	B.1.2.1.1.2.2.2	A.2.2.2.2.2.1.2.1.1.2.1	B.1.1.1.1.1.1.2.1.2.2.1	A.2.2.2.1.1.2.2.1.2.1	A.1.2.1.2.2.1.1.2.2.1	MIR548B
6	3133	A.1.2.2.2.2.1.1.1.1.2.1	A.1.2.2.1.1.1.2.2.2	B.2.1.2.1.2.1.1.1.2	A.1.2.1.1.2.1.2.1	B.1.2.2.1.1.2.1.2.2.2.1	A.1.2.2.2.2.2.2	RNF217,RNF217-AS1
6	3150	B.2.2.1.1.2.1.1.1.2	B.2.2.1.1.1.1.2.2.2	A.2.2.2.2.2.1.2.1.1.1.2	A.1.2.2.1.1.1.1.2.2	A.2.1.2.2.1.2.2.1.2	A.1.2.1.2.2.1.1.1.1.1	LINC02523
6	3152	B.2.2.1.1.2.1.1.1.2	B.2.2.1.1.1.1.2.2.2	A.2.2.2.2.2.1.2.1.1.1.2	A.1.2.2.1.1.1.1.1.2	A.2.1.2.2.1.2.2.1.2	A.1.2.1.2.2.1.1.1.1.1	HEY2
6	3158	A.1.1.2.2.2.2.2.1	A.1.2.2.1.1.1.2.1.2.1	A.2.1.2.2.1.1.2.1.2	B.2.1.1.2.1.2.2.1	A.1.2.2.1.2.2.1.1.2	A.2.1.1.2.1.2.1.2.1.2	TRMT11
6	3299	B.2.1.1.1.2.1.1.2	B.1.2.1.1.1.1.1	B.1.1.1.2.1.1.2.2.1	A.1.2.1.1.2.1.1.1.1.1	A.1.1.2.1.2.2.2.1	A.1.2.1.2.2.1.2.1.1.2	ENPP3,MED23
6	3301	B.1.2.1.1.1.1.2.1.1	B.1.2.1.1.1.1.1	B.1.1.1.1.1.2.1.1.2	A.1.2.1.1.2.1.1.1.1.1	A.1.1.2.1.2.2.2.1	A.1.2.1.2.2.1.2.1.1.2	CTAGE9,OR2A4
6	3304	B.1.2.1.1.1.1.2.1.1	B.1.2.1.1.1.1.1	B.1.1.1.1.1.2.1.1.2	A.1.2.1.1.2.1.1.1.1.1	A.1.1.2.1.2.2.2.1	A.1.2.1.2.2.1.2.1.1.2	ENPP1
6	3329	B.2.1.1.2.2.2.1.2.1.2	B.1.2.2.2.1.2.2.1.1.1	B.1.1.1.2.1.2.2.2	B.1.1.1.1.2.2.2	A.1.2.2.2.2.1.1.1	A.2.2.2.2.1.2.1	SNORA33,RPS12
6	3396	B.1.2.2.1.2.1.2.2.2	B.2.2.1.1.1.1.1.1	A.2.2.2.1.1.1.2.1	A.1.2.2.1.2.1.1.2	B.1.1.1.2.2.1.1.2.2	A.1.1.1.2.1.2.2.2.1	LINC00271,AHI1
6	3405	B.1.2.1.1.2.1.1.2.2	B.2.2.1.1.1.1.1.1	A.2.2.2.1.1.2.1.1	A.1.2.2.1.2.1.1.2	B.1.2.1.2.2.1.1.2.2	B.1.2.2.1.2.2.1.2	PDE7B
6	3429	A.1.1.2.2.1.1.1.1.1.1	A.1.1.2.2.2.1.2.2.2.1	B.1.1.1.2.2.2.2.1.2	A.1.2.1.1.2.2.1.2.2	A.1.2.2.1.1.1.1.1.1	A.1.2.1.2.1.1.1.2.2.2	PEX7
6	3461	A.1.1.2.2.1.2.1	A.1.1.2.1.1.1.2.1.1.2.1	B.1.1.1.2.1.2.1.1.1.2.1	A.1.2.2.1.2.1.2.1.1.2	A.1.1.1.2.1.2.2.2.2	A.1.1.2.2.1.1.1.1.2.1	PERP
6	3679	A.2.2.1.1.1.1.1.1.1.1	A.2.2.2.1.2.1.1.2	B.1.2.2.2.1.1.1.2.1	B.1.2.1.1.2.1.1.2.2	B.1.1.2.2.1.2.1.1.2	B.2.2.1.1.1.1.1.2.1.1.1	KATNBL1P6
6	3696	B.1.2.1.1.2.1.2.2.1	B.1.2.2.2.2.2.2	B.1.1.1.1.1.2.2.2	B.1.2.2.2.2.2.1.2	A.1.2.2.2.2.1.2.2.1.2	A.2.2.1.1.1.2.1.2.2.2	SAMD5
6	3890	A.2.1.1.1.1.2.1.2.1	A.1.2.2.1.2.1.1.1	B.2.1.1.2.1.1.1.1	B.1.1.1.2.1.1.1	A.1.2.2.1.2.1.1.1.1	A.2.1.2.1.2.1.2.2.2.2.1	CLDN20
6	3891	A.2.1.1.1.1.2.1.2.1	A.1.2.2.1.2.1.1.1	B.2.1.1.2.1.1.1.1	B.1.1.1.2.2.1.2.1	A.1.2.2.1.2.1.1.1.1	A.2.1.2.1.2.1.2.2.2.2.1	TFB1M
6	3928	A.2.1.1.1.1.2.1.1.2.1	A.2.1.2.2.2.1.1.2.2	B.2.1.1.1.1.1.1	A.1.2.1.1.2.1.1.1.2	A.2.1.2.2.2.2.1.1.1	A.1.2.1.2.2.2.2.2.2	MIR4466,ARID1B
6	3944	A.1.1.2.2.2.1.2.2.1.1	A.1.2.2.1.1.1.1.1.2.1	B.2.2.1.2.1.2.1.1	A.1.2.1.1.2.1.1.1.1.2	A.1.1.1.2.1.2.1.1.1.1	A.1.1.1.2.1.1.2.2	TMEM242
6	3946	A.1.1.2.2.2.1.2.2.1.1	A.1.2.2.1.1.1.1.1.2.1	B.2.2.1.2.1.2.1.1	A.1.2.1.1.2.1.1.1.1.2	A.1.1.2.1.1.1.2.1.1	A.1.1.1.2.1.1.2.2	ZDHHC14
6	3949	A.1.1.2.2.2.1.2.2.1.1	A.1.2.2.1.1.1.1.1.2.1	B.2.1.1.1.1.2.1.1	A.1.2.1.1.2.1.1.1.1.2	A.1.1.2.1.1.1.2.1.1	A.1.1.1.2.1.1.2.2	MIR3692
6	3957	A.1.2.2.1.2.1.2.2.2.1.1.1	A.1.1.2.1.2.2.1.1	B.1.2.1.2.2.2.2	A.1.2.2.1.1.2.1	A.1.1.1.2.1.1.2.2.1	A.1.1.1.1.2.1.1.2	SNX9
6	3961	A.1.1.2.2.1.1.1.1.2	A.1.1.1.2.1.1.1.1.2.1	B.1.2.1.2.1.1.2.1	A.1.2.1.1.2.2.1.1.1.1	A.1.1.1.2.1.1.2.2.1	A.1.1.1.1.2.1.1.2	SYNJ2-IT1,SYNJ2
6	3965	A.1.1.2.2.1.1.1.1.2	A.1.1.1.2.1.1.1.1.2.1	B.1.2.1.2.1.1.2.1	A.1.2.1.1.2.2.1.1.1.1	A.1.1.1.2.1.1.2.2.1	A.1.1.1.1.2.1.1.2	GTF2H5,SERAC1
6	3969	A.1.1.2.2.2.1.1.1	A.1.1.1.1.2.1.1.2.1	B.2.1.1.1.1.2.2.2	A.1.2.1.1.2.2.1.1.1.2	A.1.1.2.1.1.1.1.1.1.2	A.1.2.1.2.1.1.2.2.2	TULP4
6	3974	A.1.1.2.2.2.1.1.1	A.1.1.1.1.2.1.1.2.1	B.2.2.1.1.1.1.2.2.1	A.1.1.2.1.1.2.2.2	A.1.1.1.2.1.2.1.2	A.1.2.1.2.1.1.2.2.1	TMEM181
6	3977	A.1.2.1.1.2.2.2.1.1	A.1.1.1.1.2.1.1.2.1	B.2.2.1.1.1.1.2.2.1	A.1.1.2.1.1.2.2.2	A.1.1.1.2.1.2.1.2	A.1.2.1.2.1.1.1.2.1.1	DYNLT1,SYTL3
6	3980	A.1.1.2.2.1.1.1.2.2	A.1.1.1.2.1.1.1.1.2.2.2	B.1.2.1.2.1.1.2.2	A.1.1.2.1.1.2.2.2	A.1.1.1.2.1.2.1.2	A.1.2.1.2.1.1.1.2.1.1	MIR3918
6	3981	A.1.1.2.2.1.1.1.2.2	A.1.1.1.2.1.1.1.1.2.2.2	B.1.2.1.2.1.1.2.2	A.1.1.2.1.1.1.1	A.1.1.1.2.1.1.2.1.1.2	A.1.2.1.2.1.1.1.2.1.1	EZR-AS1
6	3982	A.1.1.2.2.1.2.2.1	A.1.1.1.2.1.1.1.1.2.2.2	B.1.2.1.2.1.1.2.2	A.1.1.2.1.1.1.1	A.1.1.1.2.1.1.2.1.1.2	A.1.1.2.2.1.1.2.1	OSTCP1,EZR
6	3983	A.1.1.2.2.1.2.2.1	A.1.1.1.2.1.1.1.1.2.2.2	B.1.2.1.2.1.1.2.2	A.1.1.2.1.1.1.1	A.1.1.1.2.1.1.2.1.1.2	A.1.1.2.2.1.1.2.1	C6ORF99
6	3990	B.2.1.1.2.2.2.1.2.1.1.1.2.2	B.1.1.2.1.1.2.2	B.1.2.1.2.1.1.2.2	A.2.1.2.2.2.2.2.2	A.2.1.1.1.1.2.2.2.1	A.1.2.2.2.1.1.2.2.2	FNDC1
6	4003	A.1.2.2.1.1.2.1.1.2.2	A.1.2.1.1.2.1.1.2	B.2.2.1.1.2.2.2.1	A.1.2.2.1.1.2.2	A.1.2.2.1.1.1.1.2.2.1	A.2.2.1.1.1.2.1.2.1	SOD2
6	4004	A.1.2.2.1.1.2.1.1.2.2	A.1.2.1.1.2.1.1.2	B.2.2.1.1.2.2.2.1	A.1.2.2.1.1.2.2	A.1.2.2.1.1.1.1.2.2.1	A.2.2.1.1.1.2.1.2.1	WTAP
6	4005	A.1.2.2.1.1.2.1.1.2.2	A.1.2.1.1.2.1.1.2	B.2.2.1.1.2.2.2.1	A.1.2.2.1.1.2.2	A.1.2.2.1.1.1.1.2.2.1	A.2.2.1.1.1.2.1.2.1	SOD2-OT1,ACAT2
6	4006	A.1.2.2.1.1.2.1.1.2.2	A.1.2.1.1.2.1.1.2	B.2.2.1.1.2.2.2.1	A.1.2.2.1.1.2.2	A.1.2.2.1.1.1.1.2.2.1	A.2.2.1.1.1.2.1.2.1	PNLDC1,MRPL18,SNORA20,SNORA29,TCP1
6	4009	A.2.2.2.2.2.1.1.2.1.1	A.1.2.2.1.1.1.2.1.1.1	B.2.2.1.1.2.2.2.1	B.1.1.1.2.2.2.2	A.1.2.2.1.2.2.1.2.1	B.1.1.1.2.2.1.1.1.2.2	MAS1
6	4010	A.2.1.1.1.1.1.1.2	A.1.2.2.1.1.1.2.1.1.1	B.2.2.1.1.2.2.2.1	B.1.1.1.2.2.2.2	A.1.2.2.1.2.2.1.2.1	B.1.1.1.2.2.1.1.1.2.2	IGF2R
6	4011	A.2.1.1.1.1.1.1.2	A.1.2.2.1.1.1.2.1.1.1	B.2.2.1.1.2.2.2.1	A.2.2.1.2.1.1.1	A.1.2.2.1.2.2.1.2.1	B.1.1.1.2.2.1.1.1.2.2	AIRN
6	4013	A.2.1.1.1.1.1.1.2	A.1.2.2.1.1.1.2.1.1.1	B.2.2.1.1.2.2.2.1	A.2.2.1.2.1.1.1	A.1.2.2.1.2.2.1.2.1	B.1.1.1.2.2.1.1.1.2.2	LOC729603
6	4036	A.1.2.1.1.2.1.2.1.2	A.1.2.2.1.2.1.2.2	B.2.2.1.1.1.2.2	A.2.2.2.1.2.2.1.1	A.1.2.2.2.2.1.1.2	A.2.1.2.1.2.1.1.1	MAP3K4
6	4094	B.1.1.2.2.1.1.1.2.1	B.2.2.1.1.1.1.2.1	B.2.1.1.1.2.2.2.2	B.1.1.2.2.1.2.2.1	A.1.2.2.1.2.2.1.1.1	B.1.1.1.2.2.1.2.2	PACRG-AS1
6	4095	B.1.1.2.2.1.1.1.2.1	B.2.2.1.1.1.1.2.1	B.2.1.1.1.2.2.2.2	B.1.1.2.2.1.2.2.1	A.1.2.2.1.2.2.1.1.1	B.1.1.1.2.2.1.2.2	DKFZP451B082
6	4165	B.1.2.1.2.1.2.1.2	B.2.2.1.2.1.2.2.2.1	B.2.2.1.2.1.2.2.2.1	A.2.2.2.1.2.2.2.2.2	A.1.2.2.2.1.1.2.2.2	B.1.1.2.2.2.1.1	TBXT
6	4182	B.1.2.2.2.1.1.2.2.2.1.1	B.2.1.2.1.2.1.1.1.2.2.1	B.2.2.1.2.1.1.1.2.1	A.2.1.2.1.2.1.2.2.1	A.1.2.2.1.2.2.2.1	A.1.2.1.2.1.2.1.2.2.2	RPS6KA2
6	4190	B.1.2.1.2.1.2.2.2.2.1	B.2.2.1.2.1.2.2.2.2	B.1.2.1.2.1.1.1	A.1.2.1.2.2.1.1.2.1.2.1.1	A.2.2.2.1.2.2.1	A.1.2.1.2.1.1.1.1.1.1	GPR31,TCP10L2
6	4193	B.1.2.1.2.1.2.2.2.2.1	B.2.2.1.2.1.2.2.2.2	B.1.2.1.2.1.2.2	A.2.2.2.1.1.1.1.1.1.2	A.2.2.2.1.2.2.1	A.1.2.1.2.1.1.2.1.1	UNC93A
6	4194	B.1.2.1.2.1.2.2.2.2.1	B.2.2.1.2.1.2.2.2.2	B.1.2.1.2.1.2.2	A.2.2.2.1.1.1.1.1.1.2	A.2.2.2.1.2.2.1	A.1.2.1.2.1.1.2.1.1	TTLL2
6	4195	B.1.2.1.2.1.2.2.2.2.1	B.2.2.1.2.1.2.2.2.2	B.1.2.1.2.1.2.2	A.2.2.2.1.1.1.1.1.1.2	A.2.2.2.1.2.2.1	A.1.2.1.2.1.1.2.1.1	TCP10
6	4206	A.1.2.2.2.2.2.2.2.2.2	A.2.2.2.1.2.2.2.1.2	B.2.1.1.1.1.1.2.1.2	A.2.1.2.1.1.2.2.1	A.1.1.2.1.1.1.1.1.2	A.1.1.2.2.1.1.1.1.2.2	AFDN,AFDN-DT
6	4219	B.1.2.2.1.2.2.1.1.2	B.2.2.1.2.1.2.2.1	B.2.1.1.1.2.2.2.1	A.2.1.2.1.1.2.1.2.2.2	A.1.2.2.2.2.2.2.2	A.2.1.1.2.2.1.2.2.1	DACT2
6	4222	B.1.2.2.1.2.2.1.1.2	B.2.2.1.2.1.2.2.1	B.2.1.1.1.2.2.2.1	B.1.1.2.2.2.2.1	A.2.2.2.2.1.1.2.1	A.2.1.1.2.2.1.2.2.1	SMOC2
7	212	B.2.2.1.1.1.2.1.1	B.2.2.1.2.2.2.2.1.1	B.2.2.1.2.2.2.1.1	A.1.2.2.2.2.2.1.2.1	A.2.2.2.1.1.1.2.2.2	B.2.1.1.1.2.2.2.1	NXPH1
7	297	B.2.1.2.1.1.2.2.1.1.2	B.2.1.2.1.2.1.1.2.1	B.2.1.2.2.2.1.1.2.2.2	B.1.1.1.2.2.1.1	A.1.2.2.1.1.2.2.2.1	B.1.1.1.1.1.2.2	THSD7A
7	394	B.2.2.1.1.1.1.1	B.2.2.1.2.2.2.2.2	B.1.2.2.1.2.1.2.2.2	B.2.1.2.2.2.1.2.1	B.1.2.2.2.2.2	A.2.2.1.2.2.1.2.1	MEOX2
7	505	A.2.1.2.2.2.1.2.1.1.2	A.2.1.1.2.2.2.1.2.2	B.1.2.1.1.1.1.2.1.2.2.2	A.2.2.1.2.2.2.1.2.2	A.2.2.2.1.2.1.1.2	B.2.2.1.1.2.1.1.2.1	MACC1-AS1
7	507	A.2.1.2.2.2.1.2.1.1.2	A.2.1.1.2.2.2.1.2.2	B.2.1.2.1.2.1.2.1.2	A.2.2.1.2.2.2.1.2.2	A.2.2.2.1.2.1.1.2	B.1.2.1.2.1.1	MACC1
7	510	A.2.1.2.2.2.1.2.1.1.2	A.2.1.1.2.2.2.1.2.2	B.2.1.2.1.2.1.2.1.2	B.1.2.2.1.1.1.2.2	B.2.1.1.1.2.2.2.2.2.2	B.2.1.1.1.2.2.1.1.1	ITGB8
7	521	A.2.1.1.1.2.2.2.2	A.2.1.2.2.1.1	B.1.2.2.1.2.2.2.1.1.1	B.1.1.2.2.2.1.1.2.2	B.1.2.2.1.2.1.2.2.2	B.2.2.1.1.2.1.1.2.2	SP8
7	522	A.2.1.1.1.2.2.2.2	A.2.1.2.2.1.1	B.1.2.2.1.2.2.2.1.1.1	B.1.1.2.2.2.1.1.2.2	B.1.2.2.1.2.1.2.2.2	B.2.2.1.1.2.1.1.2.2	RPL23P8
7	570	A.2.1.2.1.2.2.1.1.1	A.1.1.2.1.1.1.1.2.1	B.1.2.2.1.1.2.2	B.1.1.2.2.2.1.1.1.1	A.2.1.1.2.2.2.2.2.1.2.2	A.2.1.1.2.2.2.1.2	IL6
7	591	A.2.2.2.2.1.2.1.2.2	A.2.2.1.1.2.1.2	B.1.2.2.1.1.1.1.1	B.2.2.2.1.2.2.1.2	B.1.1.2.1.1.2.1.1.1.2	A.2.1.1.2.1.2.2.1	CLK2P1,CCDC126
7	593	A.2.2.2.2.1.2.1.2.2	A.2.2.1.1.2.1.2	B.1.2.2.1.1.1.1.1	B.2.2.2.1.2.2.1.2	B.1.1.2.1.1.2.1.1.1.2	A.2.1.1.2.1.2.2.1	FAM221A
7	594	A.2.2.2.2.1.2.1.2.2	A.2.2.1.1.2.1.2	B.2.1.1.2.2.1.1	B.2.2.2.1.2.2.1.2	B.1.1.2.1.1.2.1.1.1.2	A.2.1.1.2.1.2.2.1	STK31
7	626	A.1.2.1.2.1.2.1.1.1.2	A.1.1.2.1.2.2.1.1.2	B.1.1.2.2.2.2.1.1	B.2.2.2.1.1.1.1.2	A.1.2.2.1.1.1.2.2.2	A.1.2.1.1.2.1.1.1.1.1.1.2	OSBPL3
7	630	A.1.2.1.2.1.2.1.1.1.2	A.1.1.2.1.2.2.1.1.2	B.1.2.2.1.1.1.1.2.1	B.1.2.2.1.1.2.2.2	A.1.2.2.1.1.1.2.2.2	A.1.2.2.2.1.2.2.1.2	CYCS
7	676	A.2.1.2.2.1.1.1.1.2	A.1.1.1.2.2.1.2.2.2.2	B.1.2.2.1.1.1.1.2.2	B.1.2.2.1.2.1.1.2	B.1.2.1.1.1.1.2.2	A.1.1.2.1.2.2.1.2	SKAP2
7	679	A.1.1.2.1.2.2.1	A.1.1.1.2.2.1.2.2.2.2	B.1.2.2.1.1.1.1.2.2	B.1.2.2.1.2.1.1.2	B.1.2.1.1.1.1.2.2	A.1.1.2.1.2.2.1.2	HOTAIRM1,HOXA1,HOXA2
7	680	A.1.1.2.1.2.2.1	A.1.1.1.2.2.1.2.2.2.2	B.1.2.2.1.1.1.1.2.2	B.1.2.2.1.2.1.1.2	A.2.1.1.2.2.1.2	A.1.1.2.1.2.2.1.2	HOXA-AS3,HOXA3,HOXA4,HOXA5,HOXA6,HOXA7
7	706	A.1.2.1.1.1.2.1.2.1.2	A.1.1.2.2.1.1.2.1.2	B.1.2.2.2.1.1.2.2.2.1	A.2.2.1.2.1.1.2.2	B.1.1.1.2.2.1.2	A.2.2.1.2.1.1.2.1	JAZF1-AS1,JAZF1
7	709	A.2.1.2.2.1.2.2.1.2.1	A.1.1.2.2.1.1.2.1.2	B.2.1.1.2.1.2.1.1.1	A.2.1.2.1.2.1.1.2	B.1.1.1.2.2.1.2	A.2.2.1.2.1.1.2.1	CREB5
7	730	A.1.2.1.1.1.2.2.2.1.2	A.1.2.2.2.2.1.1	B.1.2.2.2.1.1.2.2.1.1	A.1.2.2.1.1.1.2.1.2	A.1.1.2.1.2.2.1.2.2	A.1.2.1.1.1.1.1.2.1.2	CHN2
7	755	A.1.1.2.1.2.1.1	A.1.1.1.2.2.1.1.2	B.1.1.2.2.1.2.1.2	A.1.2.2.1.2.1.2	A.1.1.2.1.2.2.1.1.1	A.1.1.1.2.2.1.2.1	MTURN
7	830	B.1.2.2.2.1.1.1.2.1.2	B.2.1.2.2.2.1.1.2.1	B.1.1.2.2.2.1.1.2	B.2.1.2.1.2.2.2.2	B.1.2.1.1.1.2.1.1.2	A.1.1.1.2.2.2.2.1	BBS9
7	868	B.2.1.2.2.2.1.1.2	B.2.1.2.2.2.1.2.2.1.1.1	B.1.2.1.1.1.1.2.1.2.1.2	B.1.2.2.2.2.1.1.1.2	B.2.2.1.2.1.2.1.2	A.1.1.1.2.2.1.1.2	NPSR1
7	938	B.1.2.2.2.1.1.2.1.1	B.2.2.2.1.1.2.2	B.2.2.1.1.2.1.1.1.2	B.1.2.2.1.2.1.2.1	A.1.1.2.1.1.2.2.1.2	B.2.2.2.1.1.2.2.1	ELMO1
7	945	B.1.2.2.2.1.1.2.1.1	B.2.2.1.2.1.1.1.2	B.2.2.1.1.2.1.1.1.2	B.1.2.2.1.2.1.2.1	A.1.1.2.1.1.2.2.1.2	B.2.2.1.1.2.1.2.2.2.2	GPR141
7	948	B.1.2.2.2.1.1.2.1.1	B.2.2.1.2.1.1.1.1	B.2.2.1.1.2.1.1.1.2	B.1.2.2.1.1.2.1.2.2	A.1.1.2.1.1.2.2.1.2	B.2.2.1.1.2.1.2.2.2.2	NME8
7	949	B.1.1.1.1.2.1.2.2.2.2	B.2.2.1.2.1.1.1.1	B.1.2.2.1.2.2.2.1.2.1	B.1.2.2.2.2.2.2	A.1.1.2.1.1.2.2.1.2	B.2.2.1.1.1.1.1.2.1.1.1	SFRP4
7	956	B.1.2.2.1.2.1.1.2	B.2.1.1.2.1.2.1.2	B.1.1.2.1.2.2.2.1.1	A.2.2.1.2.1.2.1.1	A.1.2.1.1.1.2.2.1.1.2.1	B.1.2.2.1.1.2.1	STARD3NL
7	959	B.1.2.2.2.1.2.2.2.2.1	B.2.1.1.2.1.2.1.2	B.1.1.2.1.1.2.1.2	A.2.2.1.2.1.2.1.1	A.1.2.1.1.1.2.2.1.1.2.1	B.1.2.2.1.1.2.1	TARP
7	960	B.1.2.2.2.1.2.2.2.2.1	B.2.1.1.2.1.2.1.2	B.1.1.2.1.2.2.2.2.2	A.2.2.1.2.1.2.1.1	A.1.2.1.1.1.2.2.1.1.2.1	B.1.2.2.1.1.2.1	TRG-AS1
7	1044	A.2.1.2.2.2.1.2.2.1.1	A.1.1.2.2.2.1.2.1.2	A.2.2.1.2.2.1.1.2.1.1.2	B.1.2.2.2.1.2.2.2	B.2.2.1.2.1.2.1.1	A.1.1.2.2.2.2.1.1.1.1.2	INHBA-AS1,INHBA
7	1080	A.2.1.1.1.1.2.2.2.2	A.2.1.1.1.1.2.1.2.2.1	B.1.1.1.2.2.2.1.1	B.2.1.1.1.2.2.2	B.1.2.2.1.2.2.2.2	A.2.1.1.1.1.1.2.2	MIR3943
7	1090	A.1.2.1.1.1.2.1.1.1	A.1.1.1.2.2.2.1.2	A.2.1.2.1.2.2.2.1.1	A.1.1.2.1.1.1.2.1.1	B.1.2.2.1.2.2.2.2	A.1.2.1.1.1.1.1.2.1.1	LUARIS
7	1141	A.2.1.2.1.2.2.1.2	A.2.1.1.1.1.2.2.1.2	A.2.1.2.1.1.2.1.1.1	A.2.2.1.2.1.2.1.2	B.1.2.1.2.2.2.1.2	B.2.2.1.1.1.1.1.2.2.1	ADCY1
7	1206	A.2.1.1.1.2.1.1	A.2.2.1.2.2.1	B.1.1.2.1.1.2.2.2.1.2	A.2.1.2.1.2.1.2.1.2	B.2.2.1.1.1.2.1.1	A.2.1.2.1.2.1.1.2	ABCA13
7	1604	B.1.2.1.2.1.2.1.2	B.1.1.2.1.2.2.2.2	A.2.2.2.1.2.1.2.2.1	A.1.2.1.1.1.1.1.2.1	B.1.1.1.1.2.1	A.1.1.2.1.1.1.1.1.1.1	ZNF107
7	1607	B.1.2.1.2.1.2.1.2	B.1.1.2.1.2.2.1	A.2.2.2.1.2.1.2.2.1	A.1.2.1.1.1.1.1.2.1	A.2.2.2.1.1.1.1.1	A.1.1.2.1.1.1.1.1.1.1	ZNF138
7	1609	B.1.2.1.2.1.2.1.2	B.1.1.2.1.2.2.1	A.2.2.2.1.2.1.2.2.1	A.2.1.2.2.1.1.1.1	A.2.2.2.1.1.1.1.1	A.1.1.2.1.1.1.1.1.1.1	ZNF273
7	1727	B.2.1.1.2.2.1.2.2	B.2.2.2.2.2.1.2	B.1.1.1.1.2.2.2.1.1	A.2.1.2.2.2.1.1.2.1	A.2.1.1.2.1.2.2.2.2	A.1.2.2.2.1.1.1.2.2	AUTS2
7	1765	B.1.2.1.1.2.1.1.1	B.2.2.2.1.1.2.1.2.1.1	B.1.2.1.2.1.1.1.1.1	B.2.2.2.2.2.1.2.1	A.1.1.1.2.1.2.2.1	B.2.2.1.1.2.1.2.1.1	GALNT17
7	1770	B.1.2.1.2.2.2.2.2.1.2	B.2.2.2.1.1.2.1.2.1.1	B.2.1.2.1.2.2.1.2.2.1	B.2.2.2.2.2.1.2.1	A.1.1.1.2.1.2.2.1	B.2.2.1.1.2.1.2.1.2.1	MIR3914-1,MIR3914-2
7	1995	A.2.2.2.1.1.1.2.1	A.1.2.1.1.1.1.1	B.2.2.1.1.1.1.2.2.2.2	A.1.2.1.2.1.2.1.2.2.1	A.2.2.1.2.2.2.1.2.1.1.2	A.2.2.1.2.2.2.1.2	GNAI1
7	2000	A.2.2.2.1.1.1.2.1	A.1.2.1.1.1.1.1	B.2.2.1.1.1.1.2.2.2.2	A.1.2.1.2.1.2.1.2.1	A.2.2.1.2.2.2.1.2.1.1.2	A.2.2.2.2.1.1.2.1	CD36
7	2082	B.2.1.2.1.2.2.2.2.2	B.1.2.2.1.2.2.1.1.2	B.1.2.2.2.2.2.1.1.2	B.1.1.1.1.2.1.1.1.2	A.1.2.1.1.2.2.2.1.1	B.1.1.1.1.2.1.1.2.2.2	SEMA3E
7	2178	B.2.1.1.1.2.1.1.1.2	B.2.1.1.1.1.2.2.2	A.2.2.2.2.2.2.1.1.1.1.1	A.2.2.2.1.2.2.1	A.1.2.2.1.2.1.2.2	B.1.2.2.1.1.1.1.2.1.2	ABCB4
7	2211	B.2.2.2.1.1.2.1	B.2.2.1.1.2.2.2.2	A.2.2.2.1.1.2.2.1.1.2	B.2.1.1.1.1.1.2.1.1.1.2	B.2.2.1.2.2.1.2.2.2.2	B.1.1.2.1.1.2.1.2.2	TEX47
7	2253	A.1.2.2.1.2.1.1.2.1	A.2.1.1.2.1.1.2.1.1	B.1.2.2.2.2.1.1.2.1.1	A.2.1.2.2.1.2.2.2	B.2.1.2.1.1.1.1.2.2.1	A.2.1.2.1.1.1.2.2.1.1	CDK14
7	2328	B.2.2.1.2.1.2.2.1.2	B.2.1.1.1.2.2.1.1	A.2.2.2.1.1.2.2.2.1	A.2.2.2.1.1.1.2.1.1.2	B.1.2.2.1.1.2.2.1.1.1	A.1.1.2.2.2.2.1.1.1.2.1	MIR489,MIR653
7	2331	B.2.2.1.2.2.2.1.2.1	B.2.1.1.1.2.2.1.1	B.1.1.1.1.1.2.2.1.2	B.1.2.1.2.1.2.1.2	B.1.1.1.1.1.2.1.2.2	A.1.2.2.1.1.1.2.1	GNGT1,CALCR
7	2334	B.2.2.1.2.2.2.1.2.1	B.2.1.1.2.2.1	B.1.1.1.1.1.2.2.1.2	B.1.2.1.2.1.2.1.2	B.1.1.1.1.1.2.1.2.2	A.1.2.2.1.1.1.2.1	MIR4652
7	2339	B.2.1.2.2.1.2.2.1.1	B.1.1.1.1.1.2.1.1.1	B.1.2.2.2.2.2.2.2.1.2	B.1.2.1.2.1.2.1.2	A.2.2.1.2.2.2.1.1	A.1.1.1.1.2.1.1.2	GNG11,TFPI2
7	2341	B.2.1.2.2.1.2.2.1.1	B.1.1.1.1.1.2.1.1.1	B.1.2.2.2.2.2.2.2.1.2	B.1.2.1.1.1.1.2.2	A.2.2.1.2.2.2.1.1	A.1.1.1.1.2.1.1.2	BET1
7	2457	B.1.1.1.1.1.2.1	B.1.2.2.2.1.1.2.2	A.1.2.1.2.1.1.2.1.2.2	A.1.1.2.2.2.1.2.1.2	A.2.2.1.2.2.1.1.2	A.1.2.1.2.2.1.2.2.2.2	NPTX2
7	2705	B.1.1.2.2.2.1.1.1.1	B.2.2.2.2.1.1.2	A.2.1.1.1.2.2.2.2	A.2.1.1.1.1.1.2.2.2	A.1.1.2.1.1.1.2.2	A.1.2.1.2.1.2.2.1.2.2	PNPLA8
7	2706	B.1.1.2.2.2.1.1.1.1	B.2.2.2.2.1.1.2	A.2.1.1.1.2.2.2.2	B.1.1.2.1.2.1.2.1	A.2.2.1.2.2.1.1.1	A.1.2.1.2.1.2.2.1.2.2	THAP5,DNAJB9
7	2714	B.1.2.1.2.2.1.1.1	B.2.2.2.2.1.1.2	B.2.1.2.1.1.1.2.2.2	B.1.1.2.1.2.1.2.1	A.2.2.1.2.2.1.1.1	A.1.2.2.1.1.1.2.2.2.2	C7ORF66
7	2741	B.1.2.1.2.1.2.2.1	B.2.2.1.1.1.1.1.1.2.1	B.2.1.2.1.1.1.2.1.1	B.1.1.2.1.2.1.2.2.2.1	B.2.1.1.1.1.1.1	A.1.2.2.1.2.2.2.2.2.1.2.1	EIF3IP1
7	2925	B.1.2.1.2.2.1.2.2.1	B.1.1.1.1.1.2.2.2	A.2.2.2.1.1.2.2.2.2	A.2.1.1.1.2.2.1.1.2.1	A.1.1.2.1.1.1.2.1	B.1.2.2.2.1.1.1.2	WNT2
7	2927	B.2.2.1.2.2.2.2.2.1.1	B.2.1.1.1.1.2.2.1.2	A.2.2.2.1.1.2.2.2.2	A.2.1.1.2.2.2.1	B.2.1.2.1.1.2.1.2.1	B.1.2.1.1.1.1.1.1.2	ASZ1
7	2929	B.2.2.1.2.2.2.2.2.1.1	B.2.1.1.1.1.2.2.1.2	A.2.2.2.2.2.1.1.1.2.1	A.2.1.1.1.1.2.1.1	B.2.1.2.1.1.2.1.2.1	B.1.2.1.1.1.1.1.1.2	CFTR
7	2938	B.2.2.2.1.1.2.2.1	B.1.1.1.1.1.2.1.1.2	B.1.1.1.1.1.2.2.1.1.1	A.1.2.1.1.1.2.1.2.2.1	B.2.2.1.1.2.1.1.1.2.1	B.2.2.1.2.2.2.2.2.2.1	CTTNBP2
7	3059	B.2.2.2.1.2.2.1.1	B.2.2.1.1.2.2.1.2	B.1.1.1.1.1.2.2.2	A.2.2.1.1.1.2.1.1	B.2.1.2.1.1.2.1.1	B.1.1.1.1.2.1.2.1.2	RNF133,RNF148
7	3064	B.2.2.2.1.2.2.1.1	B.2.2.2.1.1.1.1.2	A.2.2.2.2.2.2.2.2.1.2.1	A.2.2.1.1.1.2.1.1	B.1.2.1.2.2.1.2.1.2.1	B.1.1.1.1.2.1.2.1.2	CADPS2
7	3066	B.2.2.2.1.2.2.1.1	B.2.2.2.1.1.1.1.2	B.2.1.2.1.2.1.1.1.1	A.2.2.2.1.2.1.1	B.1.2.1.2.2.1.2.1.2.1	B.1.2.2.2.1.1.2.2.1	TAS2R16
7	3072	B.2.2.1.2.1.2.2.2	B.2.2.1.1.1.1.2.1.2	B.1.1.1.1.1.1.1.2.1	A.2.2.2.1.2.1.1	B.2.2.1.2.2.1.2.2.1	B.1.2.2.2.1.1.2.2.1	SLC13A1
7	3354	A.1.1.2.2.1.2.1.1	A.1.1.2.1.1.2.2.1.1	A.1.2.1.1.1.2.2.1.1	A.1.2.1.2.2.1.1	A.2.2.1.1.1.1	B.1.1.2.1.1.1.2.2.1	AKR1B1
7	3356	A.1.1.2.2.1.2.1.1	A.1.1.2.1.1.2.2.1.1	A.1.2.1.1.1.2.2.1.1	A.1.2.1.2.2.1.1	A.2.1.1.1.2.1.1.1	B.1.1.2.1.1.1.2.2.1	AKR1B15,AKR1B10
7	3367	A.1.2.2.2.2.1.1.1.1	A.1.1.2.1.1.2.2.1.2.1	A.2.1.1.2.2.2.2.2.1.2	A.2.2.2.1.1.1.2.1.1.1	A.2.1.1.1.2.1.1.2.1	B.1.2.2.2.1.1.1.1	AGBL3
7	3589	B.1.2.1.2.2.2.1.2.2	B.1.2.1.2.2.2.2	A.2.1.1.1.2.2.1.1.2	A.2.1.1.2.1.2.2.2	A.2.1.2.2.2.2.2	A.1.2.2.1.2.2.1.2.1	LOC154761
7	3590	B.1.2.1.2.2.2.1.2.2	B.1.2.1.2.2.2.2	A.2.1.1.1.2.2.1.1.2	A.1.2.1.2.1.1.2.2	A.1.2.2.2.2.1.2.1	A.1.2.2.1.2.2.1.2.1	TCAF1
7	3591	B.1.2.1.2.2.2.1.2.2	B.1.2.1.2.2.2.2	B.1.1.2.1.2.2.1.1.1.2.2	A.1.2.1.2.1.1.2.2	A.1.2.2.2.2.1.2.1	A.1.2.2.1.2.2.1.2.1	OR2F2
7	3592	B.1.2.1.2.2.2.1.2.2	B.1.2.1.2.2.2.2	B.1.1.2.1.2.2.1.1.1.2.2	A.1.2.1.2.1.1.2.2	A.1.2.2.2.2.1.2.1	A.1.2.2.1.2.2.1.2.1	OR2F1
7	3593	B.1.2.1.2.2.2.1.2.2	B.1.2.1.2.2.2.2	B.1.1.2.1.2.2.1.1.1.2.2	A.1.2.1.2.1.1.2.2	A.1.2.2.2.2.1.2.1	A.1.2.2.1.2.2.1.2.1	OR6B1
7	3594	B.1.2.1.2.2.2.1.2.2	B.1.2.1.2.2.2.2	B.1.1.2.1.2.2.1.1.1.2.2	A.2.2.2.1.1.2.1.1.1	A.1.2.2.2.2.1.2.1	A.1.2.2.1.2.2.1.2.1	OR2A5
7	3595	B.1.2.1.2.2.2.1.2.2	B.1.2.1.2.2.2.2	B.1.1.2.1.2.2.1.1.1.2.2	A.2.2.2.1.1.2.1.1.1	A.1.2.2.2.2.1.2.1	A.1.2.2.1.2.2.1.2.1	OR2A12,OR2A25
7	3596	B.1.2.1.2.2.2.1.2.2	B.1.2.1.2.2.2.2	B.1.1.2.1.2.2.1.1.1.2.2	A.2.2.2.1.1.2.1.1.1	A.1.2.2.2.2.1.2.1	A.1.2.2.1.2.2.1.2.1	OR2A14,OR2A2
7	3740	B.1.1.1.1.2.1.1.2.1	B.2.1.2.1.1.2.1.1	A.1.1.1.2.1.2	A.1.2.1.1.2.2.1.1	A.1.2.1.2.1.1.1.2.1	A.1.1.1.2.2.2.1.1	ATP6V0E2,ATP6V0E2-AS1
7	3760	B.1.1.1.2.2.1.2.1.2.2	B.2.1.1.1.2.2.2.2	A.1.2.1.2.1.2.1.1.2.1	B.1.2.1.2.1.1.1.1.1	B.1.1.2.2.1.1.1	B.2.1.1.2.2.1.1.2.1	GIMAP2
7	3761	B.1.1.1.2.2.1.2.1.2.2	B.2.1.1.1.2.2.2.2	A.1.2.1.2.1.2.1.1.2.1	B.1.1.1.1.1.2.1.1	B.1.1.2.2.1.1.1	B.2.1.1.2.2.1.1.2.1	GIMAP1-GIMAP5,GIMAP1,GIMAP5
7	3872	B.2.1.1.1.1.2.2.1.2	B.1.2.2.2.1.1.2.1	A.1.2.2.1.1.1.2.2.2	A.2.2.2.1.1.1.1.1	B.1.2.1.1.1.2.2	B.1.2.2.2.2.1.2	HTR5A-AS1,HTR5A
7	3906	B.2.1.1.2.1.1.2.2.1.1	B.2.2.1.1.2.1.2.1	A.2.1.1.2.1.2.1.1.1.1	B.1.1.1.1.2.1.1.2	B.1.2.1.2.1.1.2.2.1.1	B.1.2.2.2.1.2.1.2	LOC285889
7	3935	B.1.2.1.1.1.2.1.1	B.2.1.2.1.1.2.2.1.2.2	A.1.1.2.1.1.2.2.1	A.2.2.2.1.1.1.2.2.2	A.2.2.2.2.1.1.2	A.2.1.2.2.2.2.1.1.1	MIR153-2
7	3942	B.1.2.1.2.2.2.1.1.2.1.2	B.2.2.2.1.2.1.1.2.1	A.1.1.2.1.1.2.2.1	B.1.1.2.1.1.2.2.2	B.1.2.1.2.1.1.2.2.2	B.1.1.1.2.1.1.1	LOC100506585
8	230	A.2.1.1.2.1.2.2.1.2.1.2	A.1.2.2.2.2.1.2.2.2.2	A.2.2.2.2.2.1.2.1	B.2.1.1.2.1.1.1.2	A.2.2.1.1.2.1.2	A.1.2.2.2.2.1.2	LOC157273
8	491	A.1.1.1.1.2.2.2	A.1.1.2.1.2.1.2.2	A.2.2.2.1.2.1.2.2.2.1.1	A.2.1.2.1.2.1.2	A.1.1.1.2.2.1.2	B.1.2.1.2.1.2.1.1.2	CSGALNACT1
8	492	A.1.1.1.1.2.2.2	A.1.1.2.1.2.1.2.2	A.2.2.2.1.2.1.2.2.2.1.1	A.2.1.2.1.2.1.2	A.1.1.1.2.2.1.2	B.1.2.1.2.1.2.1.1.2	INTS10
8	542	B.1.1.1.2.1.2.2.2.1	B.2.2.2.1.1	A.1.2.2.1.1.2.2	A.2.2.2.2.2.1.1.1	A.1.2.2.2.2.1.1	B.1.2.2.2.2.2.2.2.1	GFRA2
8	593	A.1.2.2.2.2.1.1.2.2	A.2.1.2.2.1.1.1.1	A.2.2.2.2.1.2.1.2	B.2.1.2.1.2.1.2.1	B.1.2.1.1.1.2.2.2	A.2.2.1.2.2.1.2	STC1
8	680	A.1.1.2.2.2.1.2.1	A.1.1.2.1.1.1.1.2	A.2.1.2.2.1.1.1	B.1.1.1.1.2.1.1	A.1.1.2.2.2.2.2	A.1.2.2.2.1.2.2.2	PTK2B,TRIM35
8	684	A.1.1.2.2.2.1.2.1	A.1.1.2.1.1.1.1.2	A.2.1.2.2.1.1.1	B.1.1.1.1.2.1.1	A.1.1.2.2.2.2.2	A.1.2.2.2.1.2.2.2	CHRNA2,EPHX2
8	917	B.2.2.1.2.2.2.2.2	B.2.2.1.1.1.1.2	A.2.1.2.1.1.2.2.2.2	A.2.2.2.2.1.2	B.1.2.1.1.2.1.2.2	A.1.2.1.1.2.1.2.2.1.1	KCNU1
8	985	B.2.2.1.2.1.1.1.2	B.2.2.1.2.1.2.1.1.1	A.2.2.1.2.1.1.1.1.1	A.2.1.2.2.1.2.2.2.2	B.1.2.1.1.2.1.2.1	B.2.1.1.1.2.2.2.2.1	ADAM3A
8	986	B.2.2.1.2.1.1.1.2	B.2.2.1.2.1.2.1.1.1	B.1.1.2.2.1.2.1.1	A.2.1.2.2.1.2.2.2.2	B.1.2.1.1.2.1.2.1	B.2.1.1.1.2.2.2.2.1	LOC100130964
8	987	B.2.2.1.2.1.1.1.2	B.2.2.1.2.1.2.1.1.1	B.1.1.2.2.1.2.1.1	A.2.1.2.2.1.2.2.2.2	B.1.2.2.1.1.2	B.2.1.1.1.2.2.2.2.1	ADAM18
8	993	B.2.2.1.2.1.1.1.2	B.2.2.1.2.1.2.1.1.1	B.1.1.2.2.1.2.1.1	A.2.1.2.2.2.2.1.2	B.1.2.2.1.1.1.2.1.1.1	B.1.2.2.1.1.1.2.2	ADAM2
8	1203	B.2.2.1.1.2.2.1.1.2	B.2.2.1.1.2.1.2	A.2.1.1.2.2.2.1.1.2	B.2.2.2.1.2.2.1	A.2.2.2.2.2.1.2.2	B.1.2.2.2.1.2.2.2.1	LOC100287846
8	1242	A.1.2.2.1.2.2.1.2.2	A.1.1.2.1.1.1.1.1	A.2.1.1.1.2.2.1.2.2.1	B.1.1.2.1.1.1.2.1.1	B.1.2.1.2.2.2.1.2	B.1.2.1.2.2.1.1	EFCAB1
8	1246	A.1.2.1.1.1.1.1.1.2.2	A.1.1.2.1.1.1.1.1	A.1.2.1.1.1.1.2.1.1.1.2	B.1.1.2.1.1.1.2.1.1	B.1.2.1.2.2.2.1.2	B.2.1.1.1.2.1.1.2.2.2	SNAI2
8	1389	A.2.2.2.1.1.1.1	A.2.2.2.2.2.1.2.2	B.2.1.2.2.1.2.1.1.1	B.2.1.1.1.2.2.1.1.2.1.2.2	B.2.1.2.1.2.2.2.2.1.1.2	B.2.2.1.1.1.2.1.2	RP1
8	1425	B.1.1.2.1.2.2.1.1.1	B.2.1.2.1.1.2.2.2.2	A.1.2.1.1.1.1.2.1.2	B.1.2.1.2.2.1.1.1	A.2.1.2.1.1	B.1.2.2.2.1.2.1.1	SNORD54,RPS20
8	1598	B.1.2.2.1.1.2.1.1.2	B.2.2.1.1.2.1.1.2	B.1.2.1.2.2.2.1.1.2.1.1	A.2.2.2.1.1.2.1.2.2.2	A.2.1.2.1.2.1	B.2.2.2.2.1.2.2.1	NKAIN3-IT1
8	1599	B.1.2.2.1.1.2.1.1.2	B.2.2.1.1.2.1.1.2	A.2.2.1.2.1.2.2.1.2.2	A.2.2.2.1.1.2.1.2.2.2	A.2.1.2.1.2.1	B.1.1.1.1.2.1.2.2	GGH
8	1600	B.1.2.2.1.1.2.1.1.2	B.2.2.1.1.2.1.1.2	A.2.2.1.2.1.2.2.1.2.2	A.2.2.2.1.1.2.1.2.2.2	A.2.1.2.1.2.1	B.1.1.1.1.2.1.2.2	TTPA
8	1732	B.2.2.2.2.2.1.1	B.2.1.1.2.2.2.2.1	B.1.2.1.2.1.1.1.1.2	B.1.2.1.2.2.2.1	B.2.2.1.1.2.2.2.1.2.2.2	A.2.1.2.1.2.1.1	C8ORF34,C8ORF34-AS1
8	1855	B.1.1.2.1.1.2.2	B.1.1.1.1.2.1.2	A.2.2.1.1.2.2.1.1.1	A.2.1.1.1.1.2.2.1.2.2	A.2.1.2.2.2.1.2	A.1.1.2.1.1.1.1	C8ORF89
8	1898	B.2.1.2.1.2.1.2.1.1.2.1	B.2.1.2.1.1.2.1.1	B.2.1.1.2.2.1.2.2.1	B.2.2.1.2.2.1.2	B.2.2.1.2.2.1.1	A.2.1.1.1.1.2.1.1	CRISPLD1
8	2055	A.1.1.2.1.2.2.2	A.1.2.1.1.2.2.1.2	B.1.2.1.1.2.1.1.2.1	A.1.1.2.2.1.1.2.1	A.1.1.2.1.2.1.1.2	A.1.1.2.2.2.2.1.2	FABP5
8	2059	A.1.1.2.1.2.2.2	A.2.1.2.2.1.2.1	B.1.2.1.2.1.1.2.1	A.2.1.1.1.1.1.2.1.2.2	B.1.1.1.2.2.1.1.2.2	A.1.2.2.1.2.2.2.2.2.1	PMP2
8	2060	A.1.1.2.1.2.2.2	A.2.1.2.2.1.2.1	B.1.2.1.2.1.1.2.1	A.2.1.1.1.1.1.2.1.2.2	B.1.1.1.2.2.1.1.2.2	A.1.2.2.1.2.2.2.2.2.1	FABP4,FABP9
8	2062	A.1.1.2.1.2.2.2	A.2.1.2.2.1.2.1	B.1.2.1.2.1.1.2.1	A.1.2.1.1.1.2.1.2.2	B.1.1.1.2.2.1.1.2.2	A.1.2.2.1.2.2.2.2.2.1	FABP12
8	2128	B.2.2.2.2.2.1.2	B.2.2.2.1.2.2.2.2	B.2.2.2.2.1.1.2.1.2	B.2.1.1.1.2.1.2.2.1.2	B.2.2.2.2.1.2.2.2.1	A.2.2.2.1.1.2.2.1.2	RALYL
8	2158	A.2.1.2.1.2.1.1.2.2	A.2.2.2.1.2.2.2	A.2.2.1.2.1.2.1.1.1	B.1.2.1.1.1.2.1.1	A.2.1.1.2.2.2.1.2.1	B.2.2.1.2.1.1.1.1.2.2	CA1
8	2159	A.2.1.2.1.2.1.1.2.2	A.2.2.2.1.2.2.2	A.2.2.1.2.1.2.1.1.1	B.1.2.1.1.1.2.1.1	A.2.1.1.2.2.2.1.2.1	B.2.2.1.2.1.1.1.1.2.2	CA3
8	2160	A.2.1.1.2.2.2.2.1.1	A.2.2.1.2.1.2.1	A.2.2.1.1.1.1.1.2.1	B.1.2.1.1.1.2.1.1	B.1.1.2.1.2.2.2.1.1	B.2.2.1.2.1.1.1.1.2.2	CA2
8	2169	A.2.1.1.2.2.2.2.1.1	A.2.2.1.2.1.2.2	A.2.2.1.1.1.1.1.2.1	B.1.2.1.1.1.2.1.1	B.1.1.1.1.1.2.1.1	B.2.2.1.2.1.1.1.1.2.2	REXO1L2P
8	2172	A.1.2.2.1.1.1.2.1	A.2.2.1.2.1.2.2	A.1.2.1.2.2.1.2.2	B.1.1.1.2.2.2.1.2	A.2.2.1.2.2.1	B.2.2.1.2.1.1.1.1.2.2	REXO1L1P
8	2276	A.2.2.1.2.2.1.1.1	A.2.2.1.2.1.1.2	A.2.1.1.2.1.1.1.2.2	B.2.2.1.2.1.2.2.2	A.2.1.2.2.1.1.1.1	B.2.1.2.1.1.2.2.2.1.1.1	DECR1
8	2278	A.2.2.1.2.2.1.1.1	A.2.2.1.2.1.1.2	B.2.1.1.1.1.2	B.2.2.1.2.1.2.2.2	B.1.1.1.1.1.2.1.2	B.2.1.2.1.1.2.2.2.1.1.1	CALB1
8	2281	A.2.2.1.2.2.2.1.2	A.2.2.1.2.1.1.2	A.2.2.1.2.2.2.1.2.2.2.2	B.2.2.1.2.1.2.2.2	B.1.1.1.1.1.2.1.2	B.2.1.2.1.1.2.2.2.1.1.1	LINC00534
8	2296	A.2.2.1.1.1.1.2.2.1	A.1.2.2.1.2.1.1.1	A.1.2.1.2.2.1.1.2.1.1.2	B.1.2.2.2.1.2.2.2.2	B.2.1.2.1.1.1.2.2.1.2	B.1.1.2.2.2.2.1	TMEM64,NECAB1
8	2300	A.2.2.1.1.1.1.2.2.1	A.1.2.2.1.2.1.1.1	A.1.2.1.2.2.1.1.2.1.1.2	B.1.2.2.2.1.2.2.2.2	B.2.1.2.1.1.1.2.2.1.2	B.1.1.2.2.2.2.1	C8ORF88
8	2328	B.2.2.1.1.2.2.2.2.2.1	B.2.2.2.1.2.1.1.1	A.2.2.1.1.2.2.2.1	A.2.2.1.1.1.1.2.2	A.2.1.1.2.2.2.1.2.2	A.2.1.1.1.1.2.2.1.1.1	RUNX1T1
8	2345	B.2.2.2.1.1.1.1.2.1.2	B.2.1.2.1.1.1.1.2.2	B.1.1.2.2.2.2.2.2.2.1	A.1.2.2.1.1.2.1.1.2.1.1	A.2.2.1.1.1.1.1	A.2.1.2.1.2.2.2	FLJ46284
8	2351	B.2.2.2.2.2.2	B.2.1.1.2.2.1.2.2.2.1	A.2.1.1.2.2.2.2.2.1.2	A.1.1.2.2.1.2.2.2.2.2	A.1.2.2.2.1.1.1.2.2	A.1.2.1.2.1.1.2	TRIQK
8	2355	B.2.2.2.2.2.2	B.2.2.1.1.2.2.2.2	A.2.1.1.2.1.2.2.2	A.1.1.2.2.1.2.2.2.2.2	A.1.2.2.2.1.1.1.2.2	A.2.1.1.1.1.2.2.1.1.2	C8ORF87
8	2408	B.2.1.2.1.2.1.2.1.1.2.2	B.2.1.1.2.1.1.2.2.2.1	A.1.1.1.1.1.1.1.2.2.2	A.2.1.1.2.2.1	A.2.2.2.2.2.1.2.1.2.2	A.2.1.1.1.2.2.1.2	C8ORF37-AS1,C8ORF37
8	2432	B.2.1.1.1.2.1.1	B.1.1.2.1.2.1.1.1.2	A.1.2.1.2.2.1.2.1.2.1.1	A.1.2.2.1.1.2.2.1.1.2	A.2.2.2.2.2.1.2.1.1	A.1.2.1.2.2.2.1.2.1	MTERF3,UQCRB,PTDSS1
8	2442	B.1.2.1.2.2.1.2	B.1.1.2.1.2.1.1.1.2	A.2.2.1.1.1.1.2.1.2	A.2.1.1.1.2.2.2.1.2	B.1.1.1.2.2.1.1.2.1.2	A.1.1.2.2.2.1.1.1.1	CPQ
8	2458	B.1.2.2.2.1.2.1	B.1.2.2.2.2.2.2	A.2.1.1.2.2.2.1.1.1.1.2	A.2.1.1.1.2.2.2.1.1	B.1.1.2.1.2.1.2.1	A.1.2.1.2.1.2.2.2	TSPYL5
8	2641	A.2.2.1.1.1.2.1	A.2.1.1.2.1.2.1	B.1.2.1.2.2.1.1.2.2	B.2.1.1.1.2.1.2.1.2	B.2.2.2.2.1.2.1.2	B.2.1.1.2.1.1	LRP12
8	2768	B.2.2.1.1.2.1.1.2.1.2.2	B.2.1.2.1.2.1.1.1.2.2	B.1.1.2.2.2.2.2.2.1.1	A.2.1.1.1.2.1.1.1.1	B.1.2.1.2.1.2.1	A.2.1.2.1.1.1.2.2	SYBU
8	2964	A.2.1.2.1.1.2.1.2.1.1	A.1.1.2.1.2.2.1	B.2.1.1.2.1.1.1.1	A.2.1.1.1.2.1.2.2.1	A.2.2.2.1.1.2.2.2.1	B.2.1.2.1.1.2.2.2.2.2	MED30
8	2979	A.1.2.2.1.2.1.2.2.1	A.1.1.1.2.1.1.1.2	B.1.1.2.1.2.1.1.1.2	A.2.2.1.1.2.1.1.2	A.1.2.2.1.1.1.2.1	B.2.1.1.2.1.2.2.1.1	EXT1
8	3000	A.2.1.2.1.1.1.2.2.2	A.1.2.2.1.1.2.2.2	A.2.1.1.1.2.2.2.2.1	A.1.1.2.1.1.1.2	A.2.2.1.2.1.1	B.2.1.1.2.2.1.1.1.1	TNFRSF11B
8	3002	A.2.1.2.1.1.1.2.2.2	A.1.2.2.1.1.2.2.2	A.2.1.1.1.2.2.2.2.1	A.1.1.2.1.1.1.2	A.2.2.1.2.1.1	B.2.1.1.2.2.1.1.1.1	COLEC10
8	3029	B.2.1.1.1.2.2.2.2.2	B.1.1.1.2.2.2	A.1.2.1.1.1.1.1.1.1	A.2.2.2.1.2.1.1.1	B.1.2.1.2.2.1.1	B.1.1.2.2.2.2.2.1	COL14A1
8	3067	A.2.2.1.1.2.2.1	A.1.2.1.2.2.1.1.2.2	A.2.2.1.1.2.1.2.2.1	B.1.1.1.2.1.1.1.1.1	B.2.2.1.2.2.2.2.2	B.1.2.1.1.2.2.1.2.2	HAS2,HAS2-AS1
8	3201	A.2.1.2.1.2.2.1	A.1.1.2.2.2.2.2	A.2.1.1.2.2.1.1.2	B.1.1.1.2.1.1.1.2	B.1.2.1.2.2.1.2.2.1	B.2.2.1.1.2.2.1.2.1.2.2	PCAT1
8	3211	A.1.2.1.1.2.1.1.1	A.1.2.1.2.1.2.1.2.2	B.1.2.1.1.1.1.1.2.2.1	B.1.1.2.1.1.1.1.1.1.2	A.2.2.2.1.1.2.1.2	B.2.1.2.1.1.2.2.2.1.1.2.2	POU5F1B
8	3213	A.1.2.1.1.2.1.2.1.2.1	A.1.1.2.2.2.2.1.2	A.2.2.1.1.1.1.1.1	B.1.1.2.1.1.1.1.1.1.2	A.2.2.2.1.1.2.1.2	B.2.1.2.1.1.2.2.2.1.1.2.2	CASC8
8	3219	A.1.1.2.1.1.2.1.1	A.1.1.2.2.2.2.1.2	A.1.1.1.2.2.2.1.1.1	B.1.1.1.2.1.1.1.1.2	A.1.1.2.1.2.2.1.2.1	B.2.1.2.1.1.2.2.2.1.1.2.2	MYC
8	3270	A.1.2.1.1.2.2	A.1.1.1.1.2.1.2.2	A.2.1.1.1.2.2.2.1	A.1.2.2.1.1.2.2.2.1.1.1	B.1.1.2.1.2.1.1.2	B.1.2.2.2.2.1.2.1	GSDMC
8	3563	B.1.1.2.1.2.2.1.2.1	B.1.2.1.2.1.2	A.1.1.1.2.2.1.2.1	A.1.2.2.1.2.2.2.1.2	A.2.2.2.1.1.1.1	A.2.1.1.1.1.1.1.1	MROH5
8	3582	B.1.1.2.1.2.2.1.2.2	B.2.1.1.2.1.2.1	A.1.2.1.2.2.2.1.2	A.2.1.1.1.1.2.1.2.2.2	A.2.2.1.1.1.2.1.2	A.2.1.1.1.1.1.2.1.2	MIR4472-1,LINC00051
9	137	A.2.2.1.1.2.2.1.1.2	A.1.2.1.2.2.1.1.2	B.1.1.2.1.1.1.2.2	B.2.1.1.1.1.1.1.1	A.1.2.2.1.1.1.2.1.1.2	A.2.1.2.2.1.1.1.1	CD274
9	138	A.2.2.1.1.2.2.1.1.2	A.1.2.1.2.2.1.1.2	B.1.1.2.1.1.1.2.2	B.2.1.1.1.1.1.1.1	A.1.2.2.1.1.1.2.1.1.2	A.2.1.2.2.1.1.1.1	PDCD1LG2
9	141	A.2.1.2.2.1.2.2.1	A.1.2.1.2.2.1.1.2	B.1.1.2.2.1.1.1.1	B.2.1.1.1.1.1.1.1	A.1.2.2.1.1.1.2.1.1.2	A.2.1.2.2.1.1.1.1	PLGRKT,RIC1
9	146	A.2.1.2.1.1.1.2.2.2	A.1.1.2.2.1.1.2.2	A.2.2.1.1.2.1.2.1	B.1.2.1.1.1.2.2	A.1.2.1.2.1.1	A.2.1.2.2.1.2.1.1.1	ERMP1
9	148	A.2.1.2.1.1.1.2.2.2	A.1.1.2.2.1.1.2.2	A.2.2.1.1.2.1.2.1	B.1.2.1.2.1.1.2.1.2.2	A.1.2.1.2.1.1	A.2.1.2.2.1.2.1.1.1	MLANA
9	151	A.2.1.2.1.1.1.2.2.2	A.1.1.2.2.1.1.2.2	A.2.2.1.1.2.1.2.1	B.1.2.1.2.1.1.2.1.2.2	A.1.2.1.2.1.1	A.2.1.2.2.1.2.1.1.1	MIR4665,KIAA2026,RANBP6
9	161	A.2.1.2.2.1.2.1.2	A.1.1.2.2.1.1.1.1	A.2.2.1.1.1.2.2	B.1.2.1.2.1.1.1	A.1.2.2.1.1.2.1.1.2	A.2.1.2.2.1.1.1.2.2	UHRF2
9	167	A.2.1.2.2.1.1.2.1	A.1.1.2.2.1.1.1.1	A.2.2.1.1.2.2.2	B.1.2.1.1.1.1.2.2	A.1.1.2.2.1.2.1.2.1	A.2.1.2.2.1.1.1.2.2	GLDC
9	168	A.2.1.2.2.1.1.2.1	A.1.1.2.2.1.1.1.1	A.2.2.1.1.2.2.2	B.1.2.1.1.1.1.2.2	A.1.1.2.2.1.2.1.2.1	A.2.1.2.2.1.1.1.2.2	KDM4C
9	320	A.2.1.2.1.1.1.2.2.1.2	A.1.2.2.2.1.1.2.2.2	B.1.2.1.1.2.2.1.2	B.2.1.1.1.1.1.2.2	A.1.2.2.1.1.2.1.1.1.1	A.2.1.2.2.1.1.2.1	LURAP1L
9	360	A.1.2.1.2.2.1.1.1	A.1.1.2.2.1.1.2.1	B.1.1.2.1.1.1.1.2.2	B.2.1.1.1.1.2.2.2	A.1.1.2.2.1.2.2.1	A.2.1.2.2.1.2.2.1.1.1.1	NFIB
9	373	B.2.1.2.1.2.1.2.2	B.2.1.2.1.2.1.1	B.1.1.2.1.1.2.2.2.1	B.2.1.1.1.1.1.1.2	B.1.1.2.2.1.2.2.2	A.2.1.2.2.1.2.2.1.1.1.2	FREM1
9	375	B.2.1.2.1.2.1.2.2	B.2.1.2.1.2.1.1	B.1.1.2.1.1.2.2.2.1	B.2.1.1.1.1.1.1.2	B.1.1.2.2.1.2.2.2	A.2.1.2.2.1.2.2.1.1.1.2	LOC389705
9	537	A.2.1.2.1.1.1.2.1	A.2.1.2.1.2.2.1.2	B.2.2.1.2.1.1.1.1.1	B.2.2.1.2.2.2.2.2	B.1.1.1.1.1.2	A.1.2.1.2.2.1.2	IFNA1
9	538	A.2.1.2.1.1.1.2.1	A.2.1.2.1.2.2.1.2	B.2.2.1.2.1.1.1.1.1	B.2.2.1.2.2.2.2.2	B.1.1.1.1.1.2	A.1.2.1.2.2.1.2	IFNE,MIR31
9	539	A.2.1.2.1.1.1.2.1	A.1.1.2.2.1.2	B.2.1.2.1.1.1.1.1.1	B.2.2.1.2.2.2.2.2	B.1.1.1.1.1.2	A.1.2.1.2.2.1.2	MIR31HG
9	546	A.2.2.2.1.2.1.1.1	A.2.1.2.1.2.1.1	B.2.1.2.1.1.1.1.1.1	B.2.2.1.1.2.1.2.2.1	A.2.1.2.2.1.2.1.1	A.1.2.1.2.2.1.2	MTAP
9	642	B.2.1.2.2.2.1.2.2.2.1.2.1	B.2.2.1.2.2.2.1.2	B.2.1.1.1.2.1.1.1.1	B.2.2.1.1.2.1.2.1	A.2.1.2.2.1.2.2.1.1	B.1.1.2.2.1.2.1.2.1	TUSC1
9	722	A.2.2.1.2.2.2.2	A.2.1.1.2.2.1.2.2	B.2.1.2.2.1.2.2.2.1.1.2	B.2.1.2.2.1.2.1.2.1.2	B.2.2.1.2.2.2.2.1	B.2.1.1.2.2.2.2.1	MIR876
9	723	A.2.2.1.2.2.2.2	A.2.1.1.2.2.1.2.2	B.2.1.2.2.1.2.2.2.1.1.2	B.2.1.2.2.1.2.1.2.1.2	B.2.2.1.2.2.2.2.1	B.2.1.1.2.2.2.2.1	MIR873
9	731	A.2.1.1.1.1.2.2	A.2.1.1.2.2.1.2.2	B.2.2.1.2.2.1.2.1	B.2.1.2.2.1.2.2.2.1	B.2.2.1.2.1.2.2	B.2.2.1.1.1.1	LINGO2
9	1775	B.2.1.1.1.2.1.1	B.1.2.2.1.1.1.1	A.2.2.2.1.1.2.2.1	A.2.2.1.1.1.2.1	A.1.2.2.1.2.2.1.2	B.1.1.1.2.2.2	PGM5,PGM5-AS1
9	1799	B.2.1.1.2.1.2.2	B.1.1.2.2.1.2.2.2	A.2.1.1.2.1.1.2.2.1.2	A.2.1.2.1.2.2.2	A.1.2.2.1.2.2.1.1.1	A.2.2.1.2.2.2.2.1	BANCR,FAM189A2
9	1875	A.1.1.2.2.2.1.1	A.1.1.2.2.2.2.1.1.1	B.1.1.1.2.1.2.2.1.2	A.2.1.1.1.1.1	A.1.1.1.2.1.1.2.1.2.1	A.1.2.2.1.2.1.2.1.2	ZFAND5
9	1879	A.1.1.2.2.2.1.1	A.1.1.2.2.2.2.1.1.1	B.1.1.1.2.1.2.2.1.2	A.2.1.1.1.1.1	A.1.1.1.2.1.1.2.1.2.1	A.1.2.2.1.2.1.2.1.2	TMC1
9	1895	A.2.1.1.2.2.1	A.1.2.1.2.2.2.2.2	B.1.2.1.2.2.2.1.1	A.2.1.2.1.2.2.1	A.2.2.2.2.1.1.1.1	B.2.2.2.2.2.1.1	ANXA1
9	2022	B.1.1.1.2.1.2.2.1	B.1.1.2.2.1.2.2.1	A.2.2.2.1.1.2.1.1.1	A.1.1.2.1.2.1.2.2	A.2.1.1.1.2.2.1.2	A.2.2.1.2.2.1.1	CEP78
9	2154	B.1.1.2.1.1.1.2.1.1	B.2.2.2.1.1.1.1	A.2.1.2.2.1.2.1.2	A.2.1.2.1.1.2.2.1.2	A.2.1.1.1.1.2.2.1.2	A.1.2.2.1.2.1.1.1.1	FRMD3
9	2156	B.1.1.2.1.1.1.2.1.1	B.2.2.2.1.1.1.1	A.2.1.2.2.1.2.1.2	A.2.1.2.1.1.2.2.1.2	A.2.1.1.1.1.2.2.1.2	A.1.2.2.1.2.1.1.1.1	IDNK
9	2225	A.2.1.1.1.2.1.1.1	A.1.1.2.2.2.1.2.2.2.1	B.2.1.2.1.2.1.2.1.1	A.1.2.2.2.1.1.2.2.1.1	A.1.1.2.2.2.2.1.2	A.2.1.1.2.2.1.2.1.1	TUT7
9	2240	A.2.2.1.1.1.1.1.1.1	A.1.1.2.2.2.1.1.1.1	B.2.1.1.1.2.2.1.1.2.1	A.2.1.2.1.1.1.1.1.2	A.2.1.1.1.2.1.2	A.2.2.1.2.1.1.2	GAS1RR,GAS1
9	2242	A.2.2.1.1.1.1.1.1.1	A.1.1.2.2.2.1.1.1.1	B.2.1.1.1.2.2.1.1.2.1	A.2.1.2.1.1.1.1.1.2	A.2.1.1.2.2.1.2	A.2.2.1.2.1.2	LOC440173
9	2320	B.1.2.1.1.1.1.2.1.1	B.1.1.1.1.1.2.2.2.2	A.2.1.2.2.2.2.1.2.1	A.1.1.2.1.2.2.2.1.1	A.1.2.1.1.2.1.1.2	A.1.2.2.2.1.2.2.2.1	MIR4290
9	2321	B.1.2.1.1.1.1.2.1.1	B.1.1.1.1.1.2.2.2.2	A.2.1.2.2.2.2.1.2.1	A.1.1.2.1.2.2.2.1.1	A.1.2.1.1.2.1.1.2	A.1.2.2.2.1.2.2.2.1	MIR4290HG
9	2334	B.2.2.1.1.2.1.1.1.1	B.2.2.1.1.2.1.2.2.2	A.2.1.2.2.1.2.2.1.1	A.1.2.2.2.1.1.2.2.2	A.1.2.1.2.2.1.2.1.2	A.1.2.2.2.2.2.1.2.2.2	LINC01501
9	2336	B.1.2.1.1.2.2.1.1.2	B.2.2.1.1.2.1.2.2.2	A.2.2.2.1.2.2.1	A.1.2.2.2.1.1.2.2.2	A.1.2.2.2.2.1.1.2.2.2	A.1.2.2.2.2.2.1.2.2.2	DIRAS2
9	2340	B.1.2.1.1.2.2.1.1.2	B.2.2.1.1.2.1.2.2.2	A.2.2.2.1.2.2.1	A.1.2.2.2.1.1.2.2.2	A.1.2.2.2.2.1.1.2.2.2	A.1.2.2.2.2.2.1.2.2.2	SYK
9	2550	B.2.2.1.1.1.1.2.1.2	B.1.1.1.1.1.2.2.2.1	A.2.2.2.1.1.1.1.1.1.1	A.2.1.1.1.2.1.2.2	A.1.2.2.1.2.2.2.1.2	B.2.1.2.2.1.2.1.2.2	SEC61B,ALG2
9	2554	B.2.2.1.1.1.1.2.1.2	B.1.1.1.1.1.2.2.2.1	A.2.2.2.1.2.1.1.1	A.2.1.1.1.2.1.2.2	A.1.2.2.1.2.2.2.1.2	B.2.1.2.2.1.2.1.2.2	NAMA
9	2595	B.2.2.2.2.2.2	B.2.2.2.1.2.2.2	B.2.2.2.1.2.1.2.1.2.1	A.2.2.2.2.2.2.2	B.2.2.2.2.2.1.1.2	B.2.1.2.2.2.1.2.2.1	PLPPR1
9	2604	B.2.2.2.2.1.1	B.2.2.2.1.2.2.2	B.2.1.2.1.2.1.1.2	A.2.2.2.2.2.2.2	B.1.1.2.1.2.1	B.2.1.2.2.2.1.2.2.1	BAAT
9	2811	A.1.1.1.1.2.1.1	A.1.1.2.1.1.1.2.1	B.1.1.1.2.2.2.1.2.1	A.1.2.1.1.2.2.1.2.2	A.1.2.1.2.2.1.1.2.1.1	A.1.1.2.2.1.2.1.2	PALM2
9	2814	A.1.1.1.1.2.1.1	A.1.1.2.1.1.1.2.1	B.1.1.1.2.2.2.1.2.1	A.1.2.1.1.2.2.1.2.2	A.1.2.1.2.2.1.1.2.1.1	A.1.1.2.2.1.2.1.2	PALM2-AKAP2
9	2821	A.1.1.1.1.2.1.2	A.1.1.2.1.1.1.2.2.2.2	B.1.1.1.1.1.2.1	A.2.1.2.1.1.2.1.1	A.1.1.2.2.2.1.2.2.2	A.1.1.2.2.1.2.2.1.2	AKAP2
9	2834	A.2.2.2.1.2.2.1.1.2	A.2.1.1.1.2.1.1.2	B.2.2.2.1.2.1.1.1	A.1.2.2.2.1.2.2.2.1	A.1.2.2.1.2.1.2.2	A.1.2.1.1.1.1.2.2.1.1	SVEP1
9	2937	A.1.1.1.2.2.1.1.1.2	A.1.1.1.2.2.2.1.1	B.1.2.1.2.1.2.2.1.2	A.1.2.2.1.2.1.1.1.2	A.2.1.2.1.1.2.1.1.1	A.2.2.2.2.1.1.2.2	TEX48
9	2940	A.1.1.1.2.2.1.1.1.2	A.1.1.1.2.2.2.1.1	B.1.2.1.2.1.2.2.1.2	A.1.2.2.1.2.1.1.1.2	A.2.1.2.1.1.2.1.1.1	A.2.2.2.2.1.1.2.2	TNFSF15
9	2943	A.2.1.1.1.2.2.1.1.1	A.1.1.1.2.2.2.1.1	B.1.2.1.2.1.2.2.1.2	A.1.2.2.1.2.1.1.1.2	A.2.1.2.1.1.2.1.1.1	B.2.1.1.1.1.2.1.1	TNFSF8
9	2948	A.1.2.1.1.2.2.2.1.1.1	A.1.1.1.2.2.2.1.2	B.2.2.2.1.1.2.2.2	A.1.2.2.1.2.1.1.1.1.2	B.2.2.2.1.2.1.2.2.1	B.2.2.2.2.2.1.2	TNC,DEC1
9	2968	A.1.1.2.1.2.2.1.2.2	A.1.1.2.2.2.2.2	B.2.2.2.1.1.1.1	A.1.2.2.2.2.1.2	B.2.2.2.1.2.2.1.1.1.2	B.2.2.1.1.2	LINC00474
9	2973	A.1.1.2.1.2.2.1.2.2	A.1.1.2.2.2.2.2	B.2.2.2.1.1.1.1	B.1.1.2.2.1	B.2.2.2.1.2.2.1.1.1.2	B.2.2.1.1.2	PAPPA
9	2982	A.1.2.2.1.1.1.1.1	A.2.1.2.2.2.1.2	B.2.1.2.1.2.1.1.1.1	B.1.1.2.2.1	B.2.1.2.2.2.2.1	B.2.1.1.1.1.1.1.1.2	ASTN2-AS1
9	3005	B.2.2.2.2.2.1.2	B.2.2.2.2.1.1.1.1	B.1.2.1.2.2.2.2.2.2	A.2.2.1.1.2.1.1.2	B.1.1.1.2.2.1.1	B.1.2.2.1.2.1.1.1	ASTN2
9	3054	B.2.2.1.1.1.1.2.1.1	B.2.1.2.2.1.1.1	B.2.1.1.1.1.1.1.1	A.2.1.2.2.2.2.2	B.2.1.2.1.1.2	B.2.2.2.2.1.2	BRINP1
9	3129	A.1.1.2.2.2.2.2.2.2	A.2.1.1.2.1.1.1.1.1	A.2.1.1.1.2.2.1.2	A.1.2.2.1.1.2.2.2	A.1.1.2.2.2.1.1.2.1	B.1.2.2.1.2.1.2	PTGS1
9	3439	B.1.2.1.1.1.2.2.1	B.1.2.2.1.1.2.1.2	A.1.1.2.2.2.2.1.2	A.1.1.1.2.1.1.1.1.2	A.2.1.1.2.2.2.1.2.1	A.2.2.1.1.2.1.2.1	COL5A1
9	3444	B.2.1.1.2.2.1.1.1	B.2.1.2.2.1.2.1	A.1.2.2.1.2.1.2.2.1.2	A.1.1.1.2.1.2.2	A.2.1.1.2.2.2.2.2.1	A.2.2.1.1.2.2.2	MIR3689A,MIR3689B,MIR3689D1,MIR3689F,MIR3689C,MIR3689D2,MIR3689E
9	3445	B.2.1.1.2.2.1.1.1	B.2.1.2.2.1.2.1	A.1.2.2.1.2.1.2.2.1.2	A.1.1.1.2.1.2.2	A.2.1.1.2.2.2.2.2.1	A.2.2.1.1.2.2.2	LOC101448202,FCN2
9	3446	B.2.1.1.2.2.1.1.1	B.2.1.2.2.1.2.1	A.1.2.2.1.2.1.2.2.1.2	A.1.1.1.2.1.2.2	A.2.1.1.2.2.2.2.2.1	A.2.2.1.1.2.2.2	FCN1
9	3450	B.2.1.1.2.2.1.1.1	B.1.2.2.2.2.1	A.1.2.1.1.1.1.1.1.2	A.1.1.2.2.2.1.1	A.2.2.1.1.2.2.2	A.2.1.1.1.1.2.2.1	OLFM1
9	3452	B.2.1.1.2.2.1.1.1	B.1.2.2.2.2.1	A.1.2.1.1.1.1.1.1.2	A.1.2.1.2.1.1	A.2.2.1.1.2.2.2	A.2.1.1.1.1.2.2.1	LOC401557
9	3456	B.1.2.1.1.2.1.1.1	B.1.2.2.2.2.1	A.1.2.1.1.2.1	A.1.2.1.2.1.1	A.2.2.1.1.2.2.2	A.1.2.2.2.2.2.2.2	C9ORF62
10	3	B.1.1.1.1.2.2.2.2.1.1	B.1.2.1.1.1.1.1	A.1.2.2.1.2.2	A.2.1.1.1.1.2.2.1	A.1.1.2.2.1.2.2.2.1	A.1.2.2.1.2.2.1.1	TUBB8
10	5	B.1.1.1.1.2.2.2.2.1.1	B.1.2.1.1.1.1.1	A.1.2.2.1.2.2	A.2.1.1.1.1.2.2.1	A.1.1.2.2.1.2.2.2.1	A.1.2.2.1.2.2.1.1	ZMYND11
10	18	B.1.2.1.1.2.2.2.1.2.1.2	B.2.1.2.2.1.1.2	A.2.1.2.1.1.1.2.2.1	A.1.2.2.1.2.2.2.1	A.1.1.2.2.1.2.1.2.1	A.1.2.2.1.2.1.1.1	MIR5699,PRR26
10	19	B.1.2.1.1.2.2.2.1.2.1.2	B.2.1.2.2.1.1.2	A.2.1.2.1.1.1.2.2.1	A.1.2.2.1.2.1.2.2.2.2	A.1.1.2.2.1.2.1.2.1	A.2.1.2.1.1.1.1.2	DIP2C
10	80	A.2.2.2.2.1.1.2.2.2	A.1.1.2.2.2.2.2.1	A.2.2.1.2.2.2.2	B.2.1.1.1.1.2.1.2	A.2.1.1.2.2.1.2	A.2.1.2.2.1.2.1.1	PITRM1-AS1
10	131	A.1.2.2.1.1.1.2.1.2.2	A.1.2.1.1.2.2.1	A.2.2.1.2.1.2.1.1.1.1	A.2.2.2.2.1.2.2.2	B.1.2.1.1.1.2.2	B.1.1.1.2.2.1.2.2	AKR1C4,AKR1C8P
10	187	B.2.1.2.1.2.1.2.2.2	B.2.2.1.1.1.2.2.2.2	B.1.2.2.1.1.2.2.2	A.2.1.1.2.1.1.2.1.2	B.1.2.1.1.2.2.2	A.2.2.2.2.2.1.1.1.1	SFMBT2
10	430	A.2.2.2.2.1.2.2.2.1	A.1.2.1.2.2.1.1	B.1.1.1.1.2.1.1	B.2.1.1.2.1.1	B.1.2.2.1.2.2.2.2	B.2.1.2.1.2.2.2.2	CUBN
10	832	A.2.1.2.2.1.2.1	A.1.1.2.1.2.1.1.2	A.2.2.2.2.1.1.2.2	A.2.2.1.1.1.1.2.2.1	B.1.2.2.1.1.2.2.2.1	B.1.1.1.2.1.1.1.2.2	ITGB1
10	898	A.2.2.2.2.1.1.2.2.1	A.2.2.2.1.1.2.1.2	A.2.2.2.1.1.2.1.1.1.2	B.2.1.1.1.1.1.2	B.2.2.1.1.1.2	B.2.1.2.1.2.2.1.1	GJD4
10	899	A.2.2.2.2.1.1.2.2.1	A.2.2.2.1.1.2.1.2	B.1.2.1.2.1.2.1.2.1	B.2.1.1.1.1.1.2	B.2.2.1.1.1.2	B.2.1.2.1.2.2.1.1	FZD8
10	936	B.2.1.2.1.1.2.2.1.2	B.2.2.1.1.1.2.2.2.1.1.2	B.1.2.2.2.1.2.1.2.2	A.2.1.1.2.2.2.1.2.2	B.1.2.1.1.1.2.1.2	B.2.1.2.2.1.1.2.2.2.1	ANKRD30A
10	1102	B.2.1.1.1.2.1.2.1.2	B.2.1.1.1.2.1	A.1.2.2.1.1.2.1.1	A.1.2.1.1.1.1.2.2	B.1.2.2.2.1.2.1.1.1	A.1.2.2.1.2.1.1.2.1.2	ZNF239
10	1103	B.2.1.1.1.2.1.2.1.2	B.2.1.1.1.2.1	A.1.2.2.1.1.2.1.1	A.1.2.1.1.1.1.2.2	B.1.2.2.2.1.2.1.1.1	A.1.2.2.1.2.1.1.2.1.2	ZNF485
10	1104	B.2.1.1.1.2.1.2.1.2	B.2.1.1.1.2.1	A.1.2.2.1.1.2.1.1	B.1.2.2.1.1.1.2.1.1	B.2.2.2.2.2.2.1	A.1.2.1.2.2.1.2	ZNF32-AS1,ZNF32-AS3,ZNF32-AS2,ZNF32
10	1108	B.2.1.1.1.2.2.2	B.2.2.2.2.1.1.2	A.2.1.2.1.1.2.2.1.2.1	B.1.2.2.1.1.1.2.1.1	B.2.2.2.2.2.2.1	A.1.2.1.2.2.1.2	HNRNPA3P1
10	1109	B.2.1.1.1.2.2.2	B.2.2.2.2.1.1.2	A.2.1.2.2.2.2.2.1.1.2	B.1.2.2.1.1.1.2.1.1	B.2.2.2.2.2.2.1	A.1.2.1.2.2.1.2	LINC00840,LINC00619
10	1111	B.2.1.1.1.2.2.2	B.2.2.2.2.1.1.2	A.2.1.2.2.2.2.2.1.1.2	B.1.2.2.1.1.1.2.1.1	B.2.2.2.2.2.2.1	A.1.2.2.1.2.1.2.1	LINC00841
10	1120	B.2.2.1.2.2.2.1.2.1	B.2.2.2.2.1.1.2	A.1.2.2.2.1.2.1.2	B.1.1.1.1.2.1.1.1.1	B.2.2.2.2.2.2.1	A.1.2.2.1.2.1.1.2.2	C10ORF142
10	1123	B.2.2.1.2.2.2.1.2.1	B.2.2.2.1.2.2.2.2	A.1.2.1.1.1.1.2.1.2	B.1.1.1.1.2.1.1.1.1	B.2.2.1.2.1.1.1.1.1.1	A.1.2.2.1.2.1.1.2.2	CXCL12
10	1254	B.2.1.2.2.2.1.2.2.1	B.1.2.1.2.1.2	A.1.2.2.1.1.1.2	B.2.1.1.1.2.2.2.1.2	B.1.1.2.2.2.2.2.1.2	B.2.1.2.2.1.1.2.2.2.2	LRRC18
10	1260	B.1.2.1.1.2.2.1.1.1.2.2	B.1.2.1.2.1.2	A.1.2.2.2.2.1.1.2.2	B.2.1.1.1.2.2.2.1.2	B.1.2.1.2.2.2	B.2.1.2.2.1.1.2.2.2.2	TMEM273
10	1263	B.1.2.1.1.2.2.1.1.1.2.2	B.1.2.1.2.1.2	A.1.2.2.2.2.1.1.2.2	B.1.2.2.1.2.1.2.2	B.1.2.1.2.2.2	B.1.2.2.2.2.1.1.2.1	C10ORF71
10	1352	A.1.2.2.1.2.2.1.2.1	A.1.2.2.2.1.1.2.2.1	A.2.2.2.1.2.1.1.2.2	B.2.1.1.2.2.1.2.2.2.2	B.2.1.2.2.2.1.1	B.1.1.1.2.2.1.1	PRKG1-AS1,DKK1
10	1503	A.2.1.1.1.1.2.2.2.1	A.2.1.1.1.2.2.1	B.2.1.2.1.2.1.2.2.1	B.1.2.2.1.2.1.2.1	A.2.1.2.1.2.1.2	A.2.1.1.1.2.1.1.2	UBE2D1
10	1504	A.2.1.1.1.1.2.2.2.1	A.2.1.1.1.2.2.1	B.2.1.2.1.2.1.2.2.1	B.1.2.2.1.2.1.2.1	A.2.1.2.1.2.1.2	A.2.1.1.2.1.1.1	TFAM
10	1507	A.2.1.1.1.1.2.2.2.1	A.1.2.2.2.1.1.1.1	B.2.1.2.1.2.1.2.2.1	B.1.2.2.1.2.1.2.1	B.1.2.1.1.1.1.2.1	A.2.1.1.2.1.1.1	BICC1
10	1512	A.2.1.1.1.1.2.2.2.1	A.1.2.2.2.1.1.1.1	B.2.1.2.1.2.1.2.2.1	B.2.1.1.2.2.2.1.1	B.1.2.1.1.1.1.2.1	A.2.1.1.2.1.1.1	FAM133CP
10	1570	B.1.2.1.2.1.1.2.1.1	B.2.2.1.2.2.1.1.1.2	A.2.1.1.2.2.2.1.1.1	A.1.2.2.2.1.2.1	A.1.1.2.1.1.1.2.2.1	A.1.2.1.2.2.1.1.1.1	RHOBTB1
10	1581	B.1.2.2.2.1.2.2.1	B.2.2.1.2.1.1.1.1.1.2	A.2.2.2.1.2.1.1.2.1.1	A.1.2.2.2.1.2.1	A.1.2.2.2.1.2.1.2.2	A.2.1.1.1.2.1.1.1	TMEM26
10	1615	A.1.2.1.2.1.1.2.2.1	A.1.1.2.2.1.2.2.2.1	A.2.2.2.2.2.2.2.1.1	B.2.1.2.1.1.2.1	B.1.2.2.2.2.2.1.1	B.1.2.1.2.1.2.2.1	EGR2,ADO
10	1623	A.1.2.1.2.1.1.2.2.1	A.1.1.2.2.1.2.2.2.1	A.2.2.1.1.2.1.2.1	B.1.2.2.1.1.1.1.1	B.2.1.1.2.2.1.1.1	B.1.2.1.2.1.2.2.1	NRBF2
10	2263	A.1.2.2.2.2.1.1.2	A.1.1.2.1.2.2.1.1	B.1.2.2.2.2.2.2.1.1	A.2.2.1.1.2.1.1.1.1.2	A.2.1.2.2.1.2.2.2	A.1.2.2.1.1.2.1.1.1	LIPK
10	2264	A.1.2.2.2.2.1.1.2	A.1.1.2.1.2.2.1.1	B.1.2.2.2.2.2.2.1.1	A.2.2.1.1.2.1.1.1.2.2	A.2.1.2.2.1.2.2.2	A.1.2.2.1.1.2.1.1.1	LIPN
10	2265	A.1.2.2.2.2.1.1.2	A.1.1.2.1.2.2.1.1	B.1.2.2.2.2.2.2.1.1	A.2.2.1.1.2.1.1.1.2.2	A.2.1.2.2.1.2.2.2	A.1.2.2.1.1.2.1.1.1	LIPM
10	2266	A.1.2.2.1.1.2.1.1.2.2	A.1.1.2.1.1.2.2.2.1.1.1	B.1.2.2.2.2.2.2.1.1	A.2.2.1.1.2.1.1.1.2.2	A.2.1.2.2.1.2.2.2	A.1.2.2.1.1.2.1.1.1	ANKRD22,STAMBPL1
10	2269	A.1.2.1.2.1.2.2	A.1.1.2.1.1.2.2.2.1.1.1	B.1.2.2.2.2.2.2.1.1	A.2.2.1.1.2.1.1.1.2.2	B.1.1.1.1.1.1.2.2	A.1.2.2.1.1.2.1.1.1	FAS-AS1,FAS,ACTA2
10	2271	A.1.2.1.2.1.2.2	A.1.1.2.1.2.2.1.2.2	B.1.2.2.2.1.2.2.2.2	B.1.1.2.2.1.1.2.2	B.1.1.1.1.1.1.2.2	A.2.2.2.2.2.1.2.1.1	MIR4679-1,MIR4679-2
10	2280	A.1.1.2.2.1.1.2	A.1.1.2.1.2.2.1.2.1	B.1.1.1.1.1.1.2.1.1	A.2.1.1.2.2.1.1	A.1.2.1.2.1.2.1.2.1.2	B.1.1.2.1.2.1.2.2	IFIT5,LIPA
10	2283	A.1.1.2.2.1.1.2	A.1.1.2.1.2.2.1.2.1	A.2.2.1.2.1.2.2.2	A.2.1.1.2.2.1.1	A.1.2.1.2.1.2.1.2.1.2	B.1.1.2.1.2.1.2.2	SLC16A12
10	2284	A.1.1.2.2.1.1.2	A.1.1.2.1.2.2.1.2.1	A.2.2.1.2.1.2.2.2	A.2.1.1.2.2.1.1	A.1.2.1.2.1.2.1.2.1.2	B.1.1.2.1.2.1.2.2	MIR107
10	2286	A.1.1.2.2.1.1.2	A.1.1.2.1.2.2.1.2.1	B.1.1.1.2.1.2.2.1	A.2.1.1.2.2.1.1	A.1.2.1.2.1.2.1.2.1.2	B.1.1.2.1.2.1.2.2	PANK1
10	2287	A.1.1.2.2.1.1.2	A.1.1.2.1.2.2.1.2.1	B.1.1.1.2.1.2.2.1	A.2.1.1.2.2.1.1	A.1.2.1.2.1.2.1.2.1.2	B.1.1.2.1.2.1.2.2	FLJ37201,KIF20B
10	2290	A.2.2.2.2.1.1.1.1	A.1.2.1.1.2.1.2.2	B.1.2.1.2.1.2.2.1	A.2.2.1.1.2.2.2	B.1.1.2.1.2.1.2.2.2.1	B.2.2.2.1.2.2.1	LINC00865
10	2323	A.2.2.2.1.1.1.2	A.1.2.2.1.1.2.1.2	B.1.1.2.2.2.1.1.1.2	B.1.1.1.2.1.1.1	A.2.2.2.1.2.1.1.1.2	B.2.1.1.2.2.1.2.1	NUDT9P1
10	2324	A.2.2.2.1.1.1.2	A.1.2.2.1.1.2.1.2	B.1.1.2.2.2.1.1.1.2	B.1.1.1.2.1.1.1	A.2.2.2.1.2.1.1.1.2	B.2.1.1.2.2.1.2.1	PCGF5
10	2437	B.2.1.1.1.1.2.2.1	B.2.1.1.1.2.2.1.1.2	A.2.1.2.1.2.1.1.2.1	A.2.1.2.2.2.1.2.2.2	A.2.1.2.2.2.2.2	A.2.1.1.2.1.2.2	TCTN3,ENTPD1
10	2442	B.2.2.1.1.1.2.2.1.1	B.2.1.1.1.2.2.1.1.2	A.2.2.1.1.1.1.1.1.1.1	A.2.1.2.2.2.1.2.2.2	A.2.1.2.1.1.2.1.1	A.2.1.1.2.1.2.2	NA
10	2821	B.1.2.2.2.1.1.1	B.2.2.1.2.2.2.2.1.2.2	A.2.1.1.2.1.2.1.1	A.2.2.2.2.2.1.1	B.1.2.1.2.1.2.2.1.1.1	A.2.2.2.1.1.1.1	ADRA2A
10	2915	A.1.1.2.1.1.1.1.1	A.1.1.2.2.1.2.2.2.2	A.2.1.1.1.1.1.2.1.1.2	A.2.1.2.2.2.2.1.1.1	A.1.2.1.2.1.2.1.1	B.1.1.2.2.2.2.2	FAM160B1
10	3136	B.1.2.1.1.1.2.1.1.1	B.1.2.1.2.1.1.1	A.1.2.2.2.2.2.1.2.1	A.2.2.1.2.2.2.2.2.1	A.1.2.1.1.1.1.1.1.2.2	A.1.2.1.2.1.1.1.1.1.2	GPR26
10	3292	B.2.1.1.2.2.1.1.2.2.1.1	B.2.1.2.1.1.2.2	A.2.1.1.1.1.2.2.2.2	B.2.1.2.1.2.1	B.1.2.2.2.1.1.1.2.2.2	B.2.1.1.2.1.1.1.2.1	MIR4297
10	3365	B.1.1.2.1.1.2.1.2.1	B.1.1.1.1.2.2.1	A.1.1.2.1.1.2.2.2	A.2.1.2.1.1.1.1	A.2.2.2.1.2.1.1.1.1.2.2	A.1.2.1.1.2.1.2.1.2.2	NKX6-2
10	3369	B.1.1.2.1.1.2.1.2.2	B.1.1.1.1.2.2.1	A.1.1.2.1.2.1.1.1	A.2.2.1.2.1.2.2	A.2.2.1.1.1.1	A.1.1.2.2.1.2.1.1	CFAP46
10	3370	B.1.1.2.1.1.2.1.2.2	B.1.1.1.1.2.2.1	A.1.1.2.1.2.1.1.1	A.2.2.1.2.1.2.2	A.2.2.1.1.1.1	A.1.1.2.2.1.2.1.1	LINC01168
10	3373	B.1.2.1.2.2.1.1.2	B.1.1.1.1.2.2.1	A.1.1.2.1.2.1.1.1	A.2.2.1.2.1.2.2	A.2.2.1.1.1.1	A.1.1.2.2.1.2.1.1	ADGRA1
10	3375	B.1.2.1.2.2.1.1.2	B.1.1.1.1.2.2.1	A.1.1.1.2.1.1.1	A.2.2.1.2.1.2.2	A.2.2.1.1.1.1	A.1.1.2.2.1.2.1.1	KNDC1
11	13	A.1.1.2.1.2.2.2.2.2.1.1	A.1.1.2.1.2.2.1.2.1	B.1.1.1.1.2.2.1.2.1	A.1.1.2.2.1.2.2.1.1	A.1.1.2.1.2.2.1.2	B.2.2.1.1.1.2	RNH1
11	20	A.2.1.1.2.2.1.2.2.1	A.1.1.2.1.1.2.2.2	B.1.1.1.1.2.2.1.2.2	A.1.1.2.2.1.2.2.1.1	A.1.1.2.1.2.2.1.2	B.2.2.2.2.1.1.1.1	LOC171391,GATD1,CEND1,SLC25A22
11	21	A.1.1.2.1.2.2.1.2	A.1.1.2.1.1.2.2.2	A.1.1.1.1.1.1.2.1	A.1.2.1.2.1.1.1.1.2	A.1.1.2.1.2.2.1.2	B.1.1.2.2.2.1.1.2.2	CRACR2B,PIDD1,PNPLA2,RPLP2,SNORA52,CD151
11	22	A.1.1.2.1.2.2.1.2	A.1.2.2.1.1.1.2	A.1.1.2.2.2.2.1.1	A.2.2.1.2.1.1.1.2.2	A.2.1.1.1.1.1.2.1	B.1.2.1.2.1.1.1.2	POLR2L,TSPAN4
11	478	A.1.1.2.2.2.1.2.1	A.2.1.1.2.1.2.1.2.2	A.2.2.2.2.2.1.1.2.2	A.2.2.2.1.2.2.1.2.1.2.1	A.2.1.2.2.1.2.2.2	B.1.2.1.2.2.2.1.1.2	MRGPRX2
11	490	A.1.2.1.2.2.2.2.1.1.1.2.1	A.1.2.2.2.1.1	A.2.2.2.1.2.2.1.2	B.1.1.1.2.2.1.2.2	A.2.2.2.1.1.2.1.1	B.1.2.1.2.2.2.1.1.1	MIR4486
11	494	A.1.1.2.2.1.1.1.2.1	A.1.2.1.2.2.1.2.1.2.2	A.2.2.2.1.2.2.1.2	B.1.1.1.2.2.1.2.2	A.2.2.2.2.2.1.2.1	B.1.2.1.2.2.2.1.1.1	LOC100126784
11	1463	A.2.1.2.2.1.2.1.1.1	A.2.1.2.1.2.2.2.1	B.1.2.2.1.2.2.2.1	B.1.2.1.2.1.1.2.2.1	B.1.2.2.1.1.1	B.2.2.1.1.1.1.1	GLYAT
11	1466	A.2.1.2.2.1.2.1.1.1	A.2.1.2.1.2.2.2.1	B.1.2.2.1.2.2.2.1	B.1.2.1.2.1.1.2.2.1	B.1.2.2.1.1.1	B.2.2.1.1.1.1.1	GLYATL2
11	1496	B.1.2.2.2.1.1.2.1.2.2	B.1.2.2.2.2.2.2	B.1.2.1.1.1.1.2.2.2.2.2	A.1.2.1.1.2.2.1.1.2.2	B.2.1.2.1.1.2.2	A.2.1.1.1.2.1.2.1.1	OOSP2,MS4A3
11	1497	B.1.2.2.2.1.1.2.1.2.2	B.1.2.2.2.2.2.2	B.1.2.1.1.1.1.2.2.2.2.2	A.1.2.1.1.2.2.1.1.2.2	B.2.1.2.1.1.2.2	A.2.1.1.1.2.1.2.1.1	MS4A2
11	1499	B.1.2.1.1.2.1.2.2	B.1.2.2.2.2.2.2	B.1.2.1.1.1.1.2.2.2.2.2	A.1.2.1.1.2.2.1.1.2.2	B.2.1.2.1.1.2.2	A.2.1.1.1.2.1.2.1.1	MS4A6A
11	1502	B.1.2.1.1.2.1.2.2	B.2.1.1.1.2.2	B.1.2.1.1.1.1.2.2.2.1	A.1.2.1.1.2.2.2.1.1.1	A.2.2.2.2.2.1.1.1.1	A.1.2.2.2.2.1.1.2.2.2	MS4A4A
11	1503	B.1.2.1.1.2.1.2.2	B.2.1.1.1.2.2	B.1.2.1.1.1.1.2.2.2.1	A.1.2.1.1.2.2.2.1.1.1	A.2.2.2.2.2.1.1.1.1	A.1.2.2.2.2.1.1.2.2.2	MS4A6E
11	1504	B.2.1.2.1.1.2.2.2.1	B.2.1.1.1.2.2	B.1.2.1.1.1.1.2.2.2.1	A.1.2.1.1.2.2.2.1.1.1	A.2.2.2.2.2.1.1.1.1	A.1.2.2.2.2.1.1.2.2.2	MS4A7,MS4A14
11	1505	B.2.1.2.1.1.2.2.2.1	B.2.2.2.1.1.2.2.1.1	B.1.2.1.1.1.1.2.2.2.1	A.1.2.1.1.2.2.2.1.1.1	A.2.2.2.2.2.1.1.1.1	A.1.2.2.2.2.1.1.2.2.2	MS4A5
11	1506	B.2.1.2.1.1.2.2.2.1	B.2.2.2.1.1.2.2.1.1	B.1.2.1.1.1.1.2.2.2.1	A.1.2.1.1.2.2.2.1.1.1	A.2.2.2.2.2.1.1.1.1	A.1.2.2.2.2.1.1.2.2.2	MS4A1
11	1507	B.2.1.2.1.1.2.2.2.1	B.2.2.2.1.1.2.2.1.1	B.1.2.1.1.1.1.2.2.2.1	A.1.2.1.1.2.2.2.1.1.1	A.2.2.2.2.2.2.1	A.1.2.2.2.2.2.2.2	MS4A12
11	1508	B.2.1.2.1.1.2.2.2.1	B.2.2.2.1.1.2.2.1.1	B.1.2.1.1.1.1.2.2.2.1	A.1.2.1.1.2.2.2.1.1.1	A.2.2.2.2.2.2.1	A.1.2.2.2.2.2.2.2	MS4A13
11	1510	B.2.1.2.1.1.2.2.2.1	B.2.2.2.1.1.2.2.1.1	A.2.1.1.2.2.1.2.2	A.1.2.1.1.2.2.2.1.1.1	A.2.2.2.2.2.2.1	A.1.2.2.2.2.2.2.2	LINC00301
11	1512	B.1.1.2.1.2.1.1.1.1.2	B.2.2.2.1.1.2.2.1.1	A.2.1.1.2.2.1.2.2	A.1.1.2.2.2.2.2.2.1.2	A.2.2.2.2.2.2.1	A.1.1.1.1.1.2.2.1	MS4A8
11	1568	B.1.1.2.1.1.2.1.2	B.2.1.2.1.2.2	A.1.2.1.1.1.2.1.1.2	A.2.1.1.2.2.2	A.1.2.2.1.2.2.1.1	A.2.1.2.1.1.2.2.2	CHRM1
11	1569	B.1.1.2.1.1.2.1.2	B.2.1.2.1.2.2	A.1.2.1.1.1.2.1.1.2	A.2.1.1.2.2.2	A.1.2.2.1.2.2.1.1	A.2.1.2.1.1.2.2.2	SLC22A6
11	1570	B.1.1.2.1.1.2.1.2	B.2.1.2.1.2.2	A.1.2.1.1.1.2.1.1.2	A.2.1.1.2.2.2	A.1.2.2.1.2.2.1.1	A.2.1.2.1.1.2.2.2	SLC22A8
11	1768	B.1.2.1.2.2.2.1.1	B.1.1.1.1.1	A.1.1.1.2.2.1.2.2.1	A.2.1.2.2.1.1.2.1.1.1	A.1.2.1.1.1.2.2.2	A.1.2.1.1.2.2.1.1.2	MIR3664,SHANK2-AS3
11	2234	B.2.2.1.2.2.2.1.2.2.2	B.2.2.1.2.2.1.2.1.2.1	B.2.1.2.2.1.2.1.2.2.2	B.1.1.1.1.2.2.2.1	A.2.1.2.1.1.2.2	B.1.2.1.2.1.1.1.1	NOX4
11	2245	B.2.1.2.1.1.1.2.2.2.2.1	B.2.2.1.2.2.1.2.1.2.2.2	A.2.1.2.1.1.1.1.1.2	B.2.1.2.1.1.1	A.1.2.1.1.1.1.1.2.1	B.1.1.2.2.1.1.2	TRIM49C
11	2246	B.2.1.2.1.1.1.2.2.2.2.1	B.2.2.1.2.2.1.2.1.2.2.2	B.2.1.1.2.1.1.1.1	B.2.1.2.1.1.1	B.2.1.1.2.1.2.1.1	A.1.2.2.2.1.1.2.1.1	UBTFL1
11	2247	B.2.2.1.2.1.2.2.1.1.1	B.2.2.1.2.2.1.2.1.2.2.2	B.2.1.1.2.1.1.1.1	B.1.1.2.2.2.1.1.2.1	B.2.1.1.2.1.2.1.1	A.1.2.2.2.1.1.2.1.1	NAALAD2
11	2249	B.2.2.1.2.1.2.2.1.1.1	B.2.2.1.2.1.2.2.2	B.2.1.1.2.1.1.1.1	B.1.1.2.2.2.1.1.2.1	B.2.1.2.1.2.2.2.1.1	A.1.2.2.2.1.1.2.1.1	CHORDC1
11	2258	B.2.1.2.1.1.2.1.1.1.2	B.2.1.2.1.2.1.2	B.1.2.2.2.1.2.2.1.2	B.1.1.2.2.2.1.1.2.1	B.2.2.1.2.2.2.2.1.1	A.1.1.2.1.1.1.2.1.1	MIR4490
11	2324	B.1.1.2.1.2.2.1.2.2.2	B.1.1.1.1.2.1.1	B.2.1.2.1.2.1.2.2.1.1	B.1.1.2.2.2.1.2.1.1	A.2.1.1.2.1.2.1.1	A.1.1.2.2.2.2.2.2.1	SLC36A4
11	2327	B.1.2.2.2.1.1.2.2	B.2.2.1.2.1.1.1.1.1	B.1.2.2.1.2.1.2.2	A.2.1.1.2.1.2.2.1.1	A.2.1.1.2.1.2.1.1	A.1.1.2.2.2.2.2.2.1	DEUP1
11	2356	B.1.1.2.1.1.1.2.1	B.1.1.1.2.1.2	A.2.2.1.2.1.1.1.1.2	A.2.2.1.2.1.1.1.2.1	A.1.1.2.2.1.2.1.1.1.1	A.2.1.1.1.2.2.2.1.2	MRE11,ANKRD49
11	2389	A.1.2.2.1.2.1.2	A.1.2.1.2.2.2.1.1	B.1.2.2.1.1.1.1.1.1	B.1.1.2.2.1.1.2.2.2	A.1.1.2.2.1.2.1.2.2.2	A.2.2.2.1.1.2.1.1	FAM76B,CEP57
11	2402	A.1.1.2.1.1.2.2.2.1.1	A.1.1.1.2.2.2.2.2	B.1.1.2.1.1.2.1.1.2.1	A.1.2.2.1.2.1.2	A.1.1.1.2.2.2.1.1.1.1	A.1.2.1.2.2.2.1	MIR1260B,MAML2
11	2404	A.1.1.2.1.1.2.2.2.1.1	A.1.1.1.2.2.2.2.2	B.1.1.2.1.1.2.1.1.2.1	A.1.2.2.1.2.1.2	A.1.1.1.2.2.2.1.1.1.1	B.1.2.1.2.1.1.2.1.2	CCDC82,JRKL
11	2522	B.2.1.2.2.2.1.1.2.2	B.2.2.1.2.2.2.1.2.1.2.2	A.2.2.1.2.2.2.2.1.2	A.1.2.1.1.2.2.2.2.2.2	A.2.2.1.1.1.1.2.1	A.2.1.1.1.1.1.1.2	NA
11	2525	B.2.1.2.2.2.1.1.2.2	B.2.2.1.2.2.2.1.2.1.2.2	A.2.2.1.2.2.2.2.1.2	A.1.2.1.1.2.2.2.2.2.2	A.2.2.1.1.1.1.2.1	A.1.1.2.1.1.1.1.2.2	PGR-AS1
11	2526	B.2.1.2.2.2.1.1.2.2	B.2.2.1.2.2.2.1.2.1.2.2	A.2.1.1.2.2.2.2.1	A.1.2.1.1.2.2.2.2.2.2	A.2.2.1.1.1.1.2.1	A.1.1.2.1.1.1.1.2.2	PGR
11	2535	B.1.2.2.1.1.1.2.2.1	B.2.1.1.1.1.2.2.1.1	B.1.1.2.1.2.2.1	B.1.1.2.1.2.1.2	A.2.2.1.2.2.2.1.2	A.1.1.2.1.1.1.1.2.1	MIR3920
11	2537	B.1.2.2.1.1.1.2.2.1	B.2.1.1.1.1.2.2.1.1	B.1.1.2.1.2.2.1	B.1.1.2.1.2.1.2	A.2.2.1.2.2.2.1.2	A.1.1.2.1.1.1.1.2.1	TRPC6
11	2561	A.1.1.1.1.2.1.2	A.1.1.1.2.2.1.2	B.1.1.2.1.2.1.1	A.1.2.1.1.2.2.1.1.1	A.1.2.1.1.1.2.2.1	A.1.1.1.1.2.2.2	MMP7
11	2563	A.1.1.1.1.2.1.2	A.1.1.1.2.2.1.2	B.1.1.2.1.2.1.1	A.1.2.1.1.2.2.1.1.1	A.1.2.1.1.1.2.2.1	A.1.1.1.1.2.2.2	MMP20
11	2567	A.2.2.2.1.2.2.2.2.2	A.1.1.2.2.2.1.1.1	B.2.1.2.1.2.1.1.2.2	A.1.2.1.2.2.2.1.1	A.1.1.2.2.1.2.1.2.1	A.1.2.1.2.1.2.2.2.2.1	WTAPP1,MMP1,MMP10
11	2673	B.2.1.2.2.1.1.2.2.1	B.2.2.1.2.1.1.1.1.2.2.2	B.2.2.1.1.2.1.1.2	B.1.2.2.1.2.2.2.2	A.2.1.2.1.1.1.2.2	B.1.1.1.2.2.2	GUCY1A2
11	2684	B.1.1.2.1.2.2.1.2.2.1	B.2.1.1.1.1.2.2.2	B.1.2.2.1.2.2.1.1.2	B.1.1.2.2.2.1.1.1	A.1.2.2.2.1.1.1.2	A.2.1.1.1.2.1.2.2	CWF19L2
11	2714	A.1.2.2.1.1.1.1.2	A.1.1.1.2.1.1.1.1	B.1.2.2.1.1.1.1.1.2	B.2.1.2.1.1.2.1	A.2.1.2.1.2.2.1.1	A.1.2.1.2.2.1.1	DDX10
11	2750	A.1.2.1.2.1.2.2.2.2.2	A.1.2.2.2.2.1.1.2	B.1.2.2.2.1.2.1.2	B.1.1.2.2.2.2.2	B.1.1.2.1.2.2.1	B.2.1.1.1.1.1.1.1	ZC3H12C
11	2779	A.2.1.2.2.2.1.2.2	A.2.1.2.2.2.1.1.1	B.2.1.2.2.1.2.1.1	A.1.2.2.1.2.2.2.2.1	A.2.2.1.2.1.2.2.2	A.1.2.2.2.1.1.2.2	C11ORF53
11	2829	A.2.2.2.1.2.2.2.1	A.2.1.2.2.2.1.2.1	B.1.2.2.1.1.1.2.2.2	A.2.2.1.2.2.2.1.2.1.1	A.2.1.1.2.1.2.2.2.2	B.2.2.1.2.2.2.1.1.1	NCAM1-AS1
11	2834	A.1.2.2.1.1.1.2	A.1.1.2.2.1.1.2.1	B.1.2.2.1.1.1.2.2.1	A.2.1.1.1.1.1.1.1	B.1.2.1.2.2.2.1	B.1.1.2.1.1.2.1.2	MIR4301,DRD2
11	2840	A.1.2.2.1.1.1.2	A.1.2.1.2.1.2.2.1.2	B.1.2.2.1.2.2.1.1.1.2.2	A.2.1.1.1.1.1.1.1	A.2.1.2.1.1.1.2.1.2	B.1.2.2.1.2.2	TMPRSS5
11	2861	B.2.2.1.2.1.2.2.1.1.2	B.2.2.1.2.2.1.1.2	B.2.1.2.2.1.2.1.2.1	A.2.2.1.2.2.1.2.1.1	B.2.1.2.1.2.1.1	B.1.2.2.2.2.1.1.1	NXPE1
11	2862	B.2.2.1.2.1.2.2.1.1.2	B.2.2.1.2.2.1.1.2	B.2.1.2.2.1.2.1.2.1	A.2.2.1.2.2.1.2.1.1	B.2.1.2.1.2.1.1	B.1.2.2.2.2.1.1.1	NXPE4
11	2864	B.2.2.1.2.1.2.2.1.1.2	B.2.2.1.2.2.1.1.2	B.2.1.2.2.1.2.1.2.1	A.2.2.1.2.2.1.2.2.2	B.2.1.2.1.2.1.1	B.1.2.2.2.2.1.1.2	NXPE2
11	3050	A.1.1.2.1.2.1.1.2.2	A.1.2.2.2.2.2.1	B.2.1.2.2.2.2.1.1	B.2.2.2.1.1.1.1.2.1	B.2.1.2.1.2.2.1.2.1.1	B.2.2.2.2.2.2	MIR125B1,BLID
11	3051	A.1.1.2.1.2.1.1.2.2	A.1.2.2.2.2.2.1	B.2.1.2.2.2.2.1.1	B.2.2.2.1.1.1.1.2.1	B.2.1.2.1.2.2.1.2.1.1	B.2.2.2.2.2.2	MIRLET7A2,MIR100
11	3064	A.1.2.1.2.1.1.2.2.2	A.1.1.2.1.1.1.2.1.2	A.2.2.1.2.2.1.2.1	B.2.2.1.1.1.2.2.1	A.2.2.1.2.1.2.1.2	A.2.2.1.2.1.1.2	UBASH3B
11	3068	A.1.2.1.2.1.1.2.2.2	A.1.1.2.1.1.1.2.1.2	A.2.2.1.2.2.1.2.1	B.2.2.1.1.1.2.2.1	A.2.1.1.2.1.1.1.1.1	A.2.2.1.2.1.1.2	CRTAM
11	3069	A.1.2.1.2.1.1.2.2.2	A.1.2.2.2.2.2.2.2	A.2.2.1.2.2.1.2.1	B.2.2.1.1.1.2.2.1	A.2.1.1.2.1.1.1.1.1	A.2.2.1.2.1.1.2	JHY
11	3072	A.2.2.2.1.2.2.2.2.1	A.1.2.2.2.2.2.2.2	A.2.2.1.2.2.1.2.1	B.2.2.1.1.1.2.2.1	A.2.1.1.2.1.1.1.1.1	A.2.2.1.2.1.1.2	BSX
11	3077	A.1.2.1.2.1.2.2.2.1.1.1	A.1.1.2.2.1.1.2.2.1	A.2.2.1.1.2.1.1.2.1	B.2.1.2.1.1.2.2	A.1.1.1.2.2.2.1.2	A.1.2.1.2.2.2.2.2	CLMP
11	3149	B.1.1.1.1.1.2.1.2	B.1.1.1.2.2.1.2	A.2.1.1.2.1.2.2.2.1	A.1.2.2.1.2.2.2.1	A.1.1.2.1.1.2.1.1	A.1.2.1.2.1.2.1.2.1	CDON
11	3212	A.1.2.2.2.2.2.2.2.1	A.1.2.1.2.2.2.2.1	B.2.1.2.2.1.2.1.2.2.1	B.2.1.2.2.1.1.1.1.1	B.1.1.1.2.2.2.2.1.1	B.2.2.1.2.1.2.1.1	ETS1
11	3214	A.2.1.1.2.1.1.1.2.2	A.2.1.2.1.2.1.2.2	B.2.1.2.2.1.2.1.2.2.1	B.2.1.2.2.1.1.1.1.1	B.1.1.1.2.2.2.2.1.1	B.1.1.2.2.2.1.2	FLI1
11	3215	A.2.1.1.2.1.1.1.2.2	A.2.1.2.1.2.1.2.2	B.2.1.2.2.1.2.1.2.2.1	B.2.1.2.2.1.1.1.1.1	B.1.1.1.2.2.2.2.1.1	B.1.1.2.2.2.1.2	SENCR
11	3258	A.1.1.2.1.1.2.2.1	A.1.1.2.2.2.1.1.2	A.2.2.1.2.1.2.1.2	A.2.1.1.1.2.2.1.1.2	B.1.2.1.2.2.2.2.1	A.1.2.1.2.2.2.2.1	ADAMTS8,ADAMTS15
11	3264	A.1.1.2.1.1.1.1.2	A.1.1.2.2.2.1.1.2	B.1.2.2.1.1.1.2.1	B.1.2.2.1.1.1.2	B.1.2.1.2.2.2.2.1	A.2.1.2.2.1.2.1.2	C11ORF44
11	3353	B.1.1.1.2.1.2.1.2	B.1.1.2.1.1.1.2.1.1	B.1.1.2.1.1.1	A.2.2.1.2.1.1.2.2	A.2.1.1.2.1.1.2.1.1	A.1.1.1.1.2.2.1	VPS26B,NCAPD3
12	123	B.2.1.1.2.2.1.1.2	B.1.2.1.2.1.1.2.1	A.1.1.1.2.2.1	B.1.1.1.2.1.1.2.1.1	B.1.2.1.2.2.2.1.2	B.1.2.1.1.2.1.1.2	KCNA6
12	152	B.1.1.1.2.1.1.2.1.1	B.2.1.2.1.2.2.2.2	A.1.1.2.1.2.2.1.1	B.2.1.1.1.2.1	A.1.2.2.1.1.2.1.2.2	A.2.2.1.1.2.2.2	ANO2
12	167	A.1.1.2.2.2.2.2.2	A.1.2.1.2.2.1.2	A.1.1.2.1.2.2.1.1	B.1.2.1.2.1.2.1.2	A.1.1.2.2.1.1.1.1.2.1	A.1.2.2.1.1.1.2.1	IFFO1,GAPDH,NOP2
12	169	A.1.1.2.2.2.2.2.2	A.1.1.2.1.1.1.2.2.2	B.1.1.2.1.1.1.2.2.1.1	A.1.2.1.2.1.2.1.1.2	A.1.1.2.2.1.1.1.1.2.1	B.2.2.1.2.2.2.1.2	LPAR5,ACRBP
12	231	B.2.1.1.2.2.2.1.2.1.1	B.1.1.1.2.1.2.2	A.2.2.1.2.1.2.1.1	A.1.2.2.1.1.2.2.2.1.1	A.2.1.2.1.1.2.2.2.2	A.2.2.2.1.2.1.1	A2M-AS1,LINC00612
12	250	B.2.1.1.2.2.1.2.2.2	B.1.1.1.2.1.2.1	B.1.2.1.2.2.1.2	A.2.2.2.2.1.2.2	A.1.2.2.2.2.2.1.2.2	A.2.2.1.1.1.1.2.1	KLRF1
12	251	B.2.1.1.2.2.1.2.2.2	B.1.1.1.2.1.2.1	B.1.2.1.2.2.1.2	A.2.2.2.2.1.2.2	A.1.2.2.2.2.2.1.2.2	A.2.2.1.1.1.1.2.1	KLRF2,CLEC2B
12	253	B.2.1.1.2.2.1.2.2.2	B.1.1.1.2.1.2.1	B.1.2.1.2.2.1.1.2	A.2.2.2.2.1.2.2	A.1.2.2.2.2.2.1.2.2	A.2.2.1.1.1.1.2.1	CLEC12A,CLEC2A
12	549	B.2.1.1.1.1.1.1.1.2.1	B.2.2.1.1.1.1.2.2	B.1.1.1.1.2.2.1.2.2.2	B.1.1.2.1.1.2.2	B.2.1.2.2.2.1.2.2	A.2.1.1.1.1.2.1.1	KCNJ8
12	553	B.2.1.1.1.1.1.1.1.2.1	B.2.2.1.1.1.1.2.2	B.1.1.1.1.2.2.1.2.2.2	B.1.2.2.1.1.2.2	B.2.1.2.2.2.1.2.2	A.2.1.2.2.2.2.2.1.1	ABCC9
12	555	B.2.1.1.1.1.1.1.1.2.1	B.2.2.1.1.1.1.2.2	B.1.1.1.1.2.2.1.2.2.2	B.1.2.2.1.1.2.2	B.2.1.2.2.2.1.2.2	A.2.1.2.2.2.2.2.1.1	CMAS
12	634	A.2.2.2.2.2.1.2.1	A.1.2.2.1.2.1.2.2.1	B.2.1.1.2.2.2.1.2.1.2	A.2.2.2.2.1.1.1	A.2.2.1.1.1.1.1	A.2.2.2.2.2.2.2.2.1	ETFRF1,CASC1
12	691	A.2.1.2.1.2.2.1.2	A.1.1.1.2.2.1.1.1.2.2.1	B.1.2.1.1.1.1.1.2.1.2.2	A.2.1.2.2.2.2.1.1.1	A.1.1.2.1.2.2.2.2	A.2.1.1.2.2.1.2.1.2	SMCO2
12	692	A.2.1.2.1.2.2.1.2	A.1.1.1.2.2.1.1.1.2.2.1	B.1.2.1.1.1.1.1.2.1.2.2	A.2.1.2.2.2.2.1.1.1	A.1.1.2.1.2.2.2.2	A.2.1.1.2.2.1.2.1.2	PPFIBP1
12	704	A.2.2.1.2.1.1.1.1.1	A.1.1.2.1.2.1.2.1.2	B.1.1.1.2.2.2.2.2	A.2.2.1.2.1.2.1	B.1.1.2.1.2.2.2	B.2.1.1.2.2.1.1	PTHLH
12	1716	A.2.2.2.1.2.2.2.1.1	A.1.2.1.1.2.1.1.1	A.2.2.2.2.1.2.2.2.1.2	A.2.2.1.1.2.1.2	A.2.1.1.1.1.1	B.2.1.1.1.2.1.1.2.2.1.2	IL26
12	1717	A.2.2.2.1.2.2.2.1.1	A.1.2.1.1.2.1.1.1	A.2.2.2.2.1.2.2.2.1.2	A.2.2.1.1.2.1.2	A.2.1.1.1.1.1	B.2.1.1.1.2.1.1.2.2.1.2	IL22
12	2031	B.2.2.1.2.2.1.1.1.1.2	B.2.2.1.2.1.2.2.2.1	B.1.2.2.1.2.2.1.2.2	A.2.2.1.2.1.1.1	B.1.1.1.2.1.1.1.1.1	B.1.2.2.1.1.1.1.2.1	MIR617
12	2034	B.2.2.1.2.2.1.1.1.1.2	B.2.2.1.2.1.2.2.2.1	B.1.2.2.1.2.2.1.2.2	A.2.2.1.2.1.1.1	B.1.1.1.2.1.1.1.1.1	B.1.2.2.1.1.1.1.2.1	MIR618,LIN7A
12	2447	B.2.2.1.2.2.1.1.2.1	B.2.2.2.1.2.2.2.2	A.2.1.2.2.2.1.2.1.1.1	B.1.1.2.2.1.2.1.1.1	B.2.1.1.1.1.1.1.2.2	A.2.1.1.1.2.2.2.1.2.2	RMST
12	2448	B.2.2.1.2.2.1.1.2.1	B.2.1.1.1.2.2.2.1.1	A.2.1.2.2.2.1.2.1.1.1	B.1.1.2.2.1.2.1.1.1	B.1.1.1.2.2.2.1.2	A.2.1.1.1.2.2.2.1.2.2	MIR1251
12	2449	B.2.1.1.2.1.1.1.1.2	B.2.1.1.1.2.2.2.1.1	A.2.2.2.2.2.2.1.2.1	B.1.1.2.2.1.2.1.1.1	B.1.1.1.2.2.2.1.2	A.2.1.1.1.2.2.2.1.2.2	MIR135A2
12	2517	B.2.1.2.2.1.2.2.1	B.1.2.1.1.2.1.2	B.1.1.1.1.1.2.2	A.2.2.1.2.1.2.2.2.1	A.1.2.1.1.1.1.1.2.2	A.2.1.2.1.2.1.2.1	DEPDC4,SCYL2
12	2664	A.2.2.2.2.1.2.1.1.2	A.1.2.2.2.2.2.1.1.1.1	A.2.2.2.2.1.1.2.2.1.1.1	B.1.2.1.2.1.2.2.1	A.1.2.2.2.1.1.1.1.1.1.1	B.2.1.2.1.1.1.1.1	NUAK1
12	2879	B.2.1.1.1.2.2.1	B.1.1.2.2.1.2.2.1	A.2.1.2.2.1.1.2	A.1.2.2.2.2.1.2.2	B.1.1.2.2.1.1.1.2	A.2.2.2.2.1.1.1	TBX3
12	2945	B.1.2.2.1.1.1.1.1	B.2.2.1.2.2.2.2.1	A.2.1.2.1.1.1.2.2.2	B.1.2.1.2.1.1.2	B.1.1.2.2.1.1.1.1	A.2.2.1.2.1.1.2.1.2	NOS1
12	2961	B.2.1.1.1.2.1.1.2	B.1.2.2.2.1.1.2	A.1.2.1.2.2.1.1	A.2.2.1.2.1.2.2.1	B.1.1.1.1.1.2.1	A.1.2.2.2.2.2.2.2.1	KSR2
12	3281	B.2.1.2.2.2.2.1.1.2	B.2.1.1.2.1.1.1	A.2.1.2.2.2.1.2.1.2.2	B.2.1.2.1.1.1.2.1.1	B.2.1.1.1.2.1.2	B.1.2.2.1.1.2.1.2	RIMBP2
12	3292	B.1.1.2.2.1.2.1	B.2.1.2.1.1.1.2.2.1	A.1.1.2.2.2.1.2.1	A.2.2.2.1.2.2.2.2	B.1.1.1.1.1.2.2.2.1	A.2.2.2.2.1.1.2	LINC01257
13	483	B.2.1.1.1.1.2.2.2	B.2.2.2.1.1.2.2.2.1	B.2.2.1.2.2.2.1.1.2	A.2.1.1.2.2.1	A.1.1.2.2.2.2.1.1	B.2.1.2.2.1.1.1.2.2	LINC00417
13	587	B.2.1.2.1.2.2.1.1	B.2.1.2.1.2.2.1.2	A.1.2.1.1.1.2.2.2.2	A.2.1.1.2.1.2.2.2	B.1.2.2.1.2.2.2.1	B.1.1.1.1.1.2.1	BASP1P1
13	794	A.1.1.2.2.1.1.2.2	A.1.1.2.2.2.1.1.1.2	A.2.2.1.2.1.2.2.1.1.2	A.1.2.1.1.2.2.2.1	A.2.1.2.2.2.2.2.1	B.1.1.2.1.2.2.2.1	HSPH1
13	1019	A.1.1.2.1.2.1.1.1.2	A.1.1.2.1.2.1.2.1.1	B.1.1.1.2.1.2.2.2.2	B.1.2.2.1.1.1.1.1	B.1.1.2.1.1.2.2.1.1	B.1.1.1.1.2.1.1	LINC00332
13	1020	A.1.1.2.1.2.1.1.1.2	A.1.1.2.1.2.1.2.1.1	B.1.1.1.2.1.2.2.2.2	B.1.2.2.1.1.1.1.1	B.1.1.2.1.1.2.2.1.1	B.1.1.1.1.2.1.1	LINC00548
13	1027	A.2.1.1.2.1.1.1.1	A.1.1.2.1.2.2.1.1.2.2.1	A.2.1.2.2.2.1.2.1.2	B.1.2.1.2.1.1.1	A.1.2.1.2.2.2	A.2.2.1.2.1.1.2.1.2	LINC00598
13	1032	A.1.2.1.2.2.2.1.2	A.1.1.2.1.2.2.1.1.2.2.1	A.1.2.1.2.2.2.2.2.2	B.1.2.1.2.1.1.1	A.1.2.1.2.2.2	A.2.2.1.1.2.2.1.2.1	FOXO1
13	1033	A.2.1.1.2.2.1.1.1.2	A.1.1.2.1.2.2.1.1.2.2.1	A.1.2.1.2.2.2.2.2.2	B.1.2.1.2.1.1.1	A.1.2.1.2.2.2	A.2.2.1.1.2.2.1.2.1	MIR320D1
13	1185	A.1.1.2.1.2.1.1.1.1	A.2.1.1.2.1.1.1	B.1.2.1.1.1.1.1.1	B.1.1.1.2.2.2.2.2	B.1.1.2.1.1.2.2.1.2	B.2.1.1.1.1.2.1.2	ESD
13	1228	A.1.1.2.1.2.1.2.2.1.2	A.1.1.2.1.2.2.1.1.2.1	A.2.1.1.1.2.2.2.2	B.1.1.1.1.2.2.1	A.1.2.1.2.2.1.1.1.1.2	A.2.2.1.2.1.2.1	RCBTB2
13	1229	A.1.1.2.1.2.1.2.2.1.2	A.1.1.2.1.2.2.1.1.2.1	A.2.1.1.1.2.2.2.2	B.1.1.1.1.2.2.1	A.1.2.1.2.2.1.1.1.1.2	A.2.2.1.2.1.2.1	LINC00462
13	1233	A.2.1.2.1.1.2.1.2.1	A.2.1.1.1.2.1.2.1	A.2.1.1.1.2.2.2.2	B.1.1.1.1.2.2.1	A.1.2.1.2.2.1.1.1.1.2	B.2.1.1.1.1.2.1.1.1	CYSLTR2
13	1341	B.2.1.1.2.1.1.2.2	B.2.1.1.1.2.2.1	B.1.1.2.1.2.1.2	A.2.1.2.2.1.1.1.1.2	A.2.2.2.1.2.2.2	B.1.2.1.1.2.1.1.2.1.1	OLFM4
13	1373	B.1.2.1.1.2.2.1.2.2	B.2.2.2.2.1.1.2.1.2	B.1.1.2.1.1.2.1.1	B.1.1.2.2.1.2.1.2	B.1.2.1.2.1.2.1.1	A.1.1.2.1.1.2.2.2	MIR1297
13	1394	B.2.2.1.2.1	B.2.2.1.2.1.1.2	B.2.1.2.1.2.1.1.2.1.2	B.2.2.1.1.1	B.2.1.1.1.1.1.1	A.2.1.1.2.1.1.2.2	MIR5007
13	1685	A.2.1.2.2.1.2.2.1.1	A.2.1.2.1.1.2.2	B.1.1.1.1.1.2.1.1.2	B.1.1.2.2.2.1.1.2.1	B.1.2.1.2.1.2.2	B.2.1.2.2.1.1.2.1	PCDH9-AS2
13	1689	A.1.2.2.2.2.1.1.1.2	A.2.1.2.1.1.2.2	B.1.1.1.1.1.2.1.1.2	B.1.1.1.2.2.1.1.1.2.2	B.1.2.1.2.2.2.1.1	B.2.1.1.1.2.2.2	PCDH9-AS3
13	1768	B.2.2.1.1.2.1.1.2.1	B.2.1.2.1.1.2.2.1	A.2.2.1.2.2.2.2.1.2.1.1	A.2.2.1.2.1.1.1.1	A.2.1.1.1.2.1	A.2.1.2.1.2.1.2.2	KLHL1,ATXN8OS
13	1833	A.1.1.1.2.1.2.1.1	A.2.1.2.1.2.2	A.2.1.1.1.1.2.1.2	B.1.2.2.1.1.1.1.2	B.1.1.2.1.1.2.1.1	B.1.1.1.2.1.2.1	MZT1,BORA
13	1834	A.1.1.1.2.1.2.1.1	A.1.1.1.2.1.1.2.1.2	A.2.1.1.1.1.2.1.2	A.1.1.1.1.2.2.2	A.1.1.2.2.2.1.2.2.2	B.1.1.1.2.1.2.1	PIBF1,DIS3
13	1868	A.1.1.2.2.2.1.1.2.2	A.1.2.2.1.1.1.2.2	B.1.2.2.1.1.1.2.2.2	A.2.1.2.1.2.1.1.1	A.1.1.2.2.1.2.1.1	B.1.1.1.2.1.1.2.1.2	KLF12
13	1957	B.2.2.1.2.2.1.2.1	B.2.1.2.1.1.2.2.2.1	A.2.1.1.1.2.2.2.1	B.1.1.2.1.2.2.2.2	B.2.1.1.2.1.1.2	B.2.2.2.1.2.1.2	MIR3665,SLAIN1
13	2149	A.1.2.2.1.1.1.2	A.2.1.2.2.2.2	A.1.2.2.2.1.2.2.1.1.1	A.2.2.1.1.2.2.2.1	B.1.1.1.1.1.2.2	B.2.2.1.2.2.2.2.1	LINC00351
13	2160	A.2.2.1.1.1.1.1.1.1	A.1.2.2.1.1.2	A.2.2.2.1.1.1.2	A.1.2.1.2.1.1.1.2	A.2.2.1.1.1.1.1	B.2.1.1.2.1.2.2.2	SLITRK6
13	2363	B.1.2.2.1.1.1.1.1.2	B.2.2.1.1.1.2.1.2	B.1.2.1.1.2.2.2.1	A.1.2.1.2.1.1.2	A.2.2.1.1.2.1.1.2	A.2.1.1.1.2.1.1	GPC6-AS2
13	2441	B.2.1.2.2.1.2.2	B.2.2.1.1.1.1.2.1	A.2.1.1.2.2.2.2.2.2.1	A.2.2.2.1.1.1	A.2.2.2.2.1.1.1.2.1	B.2.1.1.2.2.1.1.2.1	LINC00359
13	2683	B.2.1.1.1.2.2.1.2	B.2.2.1.1.1.2.1.1	A.1.2.1.2.1.1.2.2	A.2.1.2.2.1.2.1.2	B.1.2.1.2.2.1.1.2	A.1.2.1.1.2.2.1	LINC00443
13	2713	B.2.2.1.1.2.2.1.1.1.1	B.2.2.2.1.1.1.2.1	A.1.2.2.2.2.2.1.2.2	B.1.2.1.2.1.2.1.2	B.2.2.1.2.2.2.1.2	A.2.2.1.2.1.1.1.1	FAM155A
13	2722	B.2.2.2.1.1.2.2	B.1.2.2.2.1.1.1	A.1.1.2.1.2.2.1	B.1.2.1.2.1.2.1.1.1	B.2.1.1.1.2.1.2	A.2.1.1.1.2.2.2.2	LIG4,ABHD13
13	2724	B.2.2.1.1.2.2.1.1.1.2	B.1.2.2.2.1.1.1	A.2.2.2.1.2.2.1.1	B.2.1.1.2.2.1.2.1.1	B.1.1.1.2.1.2.2.1	A.1.1.2.1.2.1.2.2	TNFSF13B
13	2732	B.2.2.1.1.2.2.1.1.1.2	B.2.1.1.2.2.1.2	A.2.2.1.1.2.2.1.2.2	B.2.1.1.2.2.2.2.2.1.1	B.1.1.2.2.1.2.1.1.1	A.1.1.2.1.2.1.2.2	MYO16
13	2746	A.1.2.2.2.2.1.2.1	A.1.2.1.1.1.1.2	A.2.1.2.1.2.1.2.2.1.2	B.2.1.1.2.2.2.2.2.2	B.2.1.1.1.2.1.1.1	A.1.2.1.2.1.2	MYO16-AS1
13	2761	A.1.1.2.2.2.1.1.1.1	A.2.1.1.2.1.2.1.1	A.1.2.1.2.1.1.2.1.2.2	B.1.1.1.2.1.1.1.1	B.1.2.1.2.1.1.1.2	A.1.2.2.2.2.1.1.1	IRS2
13	2819	B.2.1.2.2.1.1.1.2.2	B.2.2.2.1.1.1.2.2.2.2	A.2.1.2.1.2.1.1.2	A.2.1.2.2.2.1.2.2	B.1.2.1.2.1.1.2.1	B.2.1.2.1.2.1.2	SOX1
13	2826	B.2.1.2.2.1.1.1.2.2	B.2.2.2.1.1.1.2.2.2.2	A.1.2.2.1.2.1.1.1	A.2.1.2.2.2.1.2.2	B.1.1.2.1.2.2.2	B.1.2.2.1.2.1.2.1.1	SPACA7
14	553	B.2.1.1.2.2.2.1.1	B.1.1.2.2.1.1	B.1.2.1.2.1.1.1	A.1.2.2.1.1.2.2	B.1.2.2.2.1.2.1	A.2.2.2.1.2.2.2	OR10G2
14	554	B.2.1.1.2.2.2.1.1	B.1.1.2.2.1.1	B.1.2.1.2.1.1.1	A.1.2.2.1.1.2.2	B.1.2.2.2.1.2.1	A.2.2.2.1.2.2.2	OR4E2
14	625	B.1.2.1.2.2.1.1.1	B.1.1.1.1.1.1.1	A.1.1.1.2.2.1.2	B.2.1.2.2.1.2	B.1.2.1.1.2.1	B.1.2.2.2.1.2.2	CMA1
14	638	B.2.2.1.1.2.1.2.2	B.2.1.1.2.1.2.2	B.2.2.1.2.2.2.1.2	A.2.2.2.1.2.2.2.1.2	A.2.1.1.2.2.1.2	B.1.2.1.2.1.1.2	STXBP6
14	998	A.1.2.2.2.2.1.2	A.1.2.2.1.1.1.2.2	A.1.2.2.2.2.1.2.1	A.1.1.2.1.2.1.2.2	A.1.2.2.1.1	B.1.2.2.1.2.2	FBXO33
14	1252	A.1.1.2.1.1.1.2.2	A.1.1.2.1.2.2.2.2	A.2.2.1.2.1.1.2	B.1.1.1.2.1.1.2.1	A.2.2.1.1.2.2.1.1	A.1.1.2.1.2.2.2.2	LRR1,RPS29
14	1372	A.1.2.2.1.2.1.2.1.2.2	A.1.2.1.2.1.1.1.1	A.2.1.2.1.2.1.2	B.1.2.2.1.1.1.1.2	A.1.1.1.2.2.2.1	A.1.2.2.2.1.2.1.1	CDKN3
14	1373	A.1.2.2.1.2.1.2.1.2.2	A.1.1.1.1.1.2.1	A.2.1.2.1.2.1.2	B.1.2.2.1.1.1.1.2	A.1.1.1.2.2.2.1	A.1.2.2.2.1.2.1.1	CNIH1
14	1432	B.2.2.1.2.1.1.1.2.2	B.2.2.1.2.2.1.1.1.2	A.2.2.2.2.1.1.1.2	B.1.2.1.1.1.1.1.2.2.2	A.2.2.2.1.1.1.1.1	B.2.1.2.2.1.1.2	OTX2-AS1,OTX2
14	1502	B.2.2.2.2.2.2	B.2.1.2.2.1.1.1.1	B.2.2.2.1.1.2.1.2	B.1.2.1.1.1.1.2.2.1	A.2.2.2.2.2.1	A.2.1.2.1.2.2.1.1	CCDC175
14	1509	B.2.2.2.2.2.2	B.2.1.2.2.1.1.1.1	B.2.2.2.1.1.2.1.2	B.1.2.1.1.1.1.2.2.1	B.1.1.2.1.2.1.1	A.2.1.2.1.2.2.1.1	RTN1
14	1510	B.2.2.2.2.2.2	B.2.1.2.2.1.1.1.1	B.2.2.2.1.1.2.1.2	B.1.2.1.1.1.1.2.2.1	A.2.2.1.1.1.2.2.2	A.2.1.2.1.2.2.1.1	LRRC9
14	1835	A.1.1.2.1.1.1.1.1	A.1.2.2.1.2.1.1.1.2	A.2.1.1.2.1.2.1.1.2	B.1.1.1.1.2.1	A.1.1.1.1.1.2.1.2.1	B.2.1.1.1.2.2.1.1	DCAF4,DPF3
14	1966	B.2.2.1.2.2.2.1	B.2.2.2.1.2.1.1.1	A.2.2.2.2.1.2.2.1.2.1	B.2.1.2.2.2.1.1	B.2.2.1.2.1.2.1	B.2.2.1.1.2.2.2.1.2	NRXN3
14	2150	A.2.1.1.1.1.2.1.2.2.2	A.2.1.1.2.2.1.2.2	B.2.1.2.1.1.2.2	B.1.2.2.2.2.1.2	B.2.1.2.2.1.1	B.1.2.2.1.1.1	FLRT2
14	2367	A.2.2.1.2.2.2.2.1	A.1.2.1.1.1.2.2.2.2	A.2.2.2.2.1.1.1.1.2	B.1.1.2.1.2.2.1.2	B.2.1.2.2.2.1.1.2	A.1.2.1.1.1.1.2.2	PPP4R4
14	2369	A.2.2.1.2.2.2.2.1	A.1.2.2.1.2.1.1.1.1	A.2.2.2.2.1.1.1.1.2	B.1.1.1.1.1.2.1.1.1.1	B.2.1.2.2.2.1.1.2	A.1.2.1.1.1.1.2.2	SERPINA10
14	2370	A.2.2.1.2.2.2.2.1	A.1.2.2.1.2.1.1.1.1	A.2.2.2.2.1.1.1.1.2	B.1.1.1.1.1.2.1.1.1.1	B.2.1.2.2.2.1.1.2	A.1.1.2.2.2.2.1	SERPINA6
14	2372	A.2.2.1.2.2.2.2.1	A.1.2.2.1.2.1.1.1.1	A.2.2.2.2.1.1.1.1.2	B.1.1.1.1.1.2.1.1.1.1	B.2.1.1.2.1.2.2	A.1.1.2.2.2.2.1	SERPINA1
14	2654	B.1.1.2.1.2.1.2	B.2.1.1.1.2.1.2.1	A.1.2.1.1.1.2.1.1.1.2	A.2.2.1.1.1.1.1.2	B.1.2.2.2.1.1	A.2.2.2.1.2.2.1.2	ELK2AP
14	2659	B.2.1.2.1.2.2.1.1	B.2.2.1.2.2.2.2.1	A.2.1.2.1.1.2.1.1.1.2.1	B.1.1.2.2.2.2.2.2	B.1.2.2.2.1.1	B.1.1.2.2.2.1.1.2	FAM30A
14	2661	B.2.1.2.1.2.2.1.1	B.2.2.1.2.2.2.2.1	A.1.2.2.1.2.1.1.1.2	A.2.2.1.1.2.2.1.2.1	B.1.2.2.2.1.1	B.1.1.2.2.2.1.1.2	ADAM6
15	709	B.2.1.2.1.1.1.1	B.2.2.2.2.1.2	B.1.2.2.1.2.1	B.2.1.1.2.1.1.1	B.2.2.1.1.1.2.2.2	A.2.1.2.2.1.2.2.1.2	OCA2
15	740	B.2.2.1.2.1.2.2	B.2.2.1.1.2.2.1	A.2.1.1.2.1.1.1.2.2	A.2.2.2.2.1.2.1.1	B.1.1.1.2.1.1.1.1.1	B.1.2.1.2.2.2.1	NSMCE3
15	747	B.2.1.2.2.1.2.2.1	B.2.2.1.1.2.2.1	A.2.1.1.2.2.2.2	A.2.2.2.2.1.2.1.1	B.1.2.1.1.1.2.2.1.2	B.1.2.1.2.2.2.2	FAM189A1
15	1508	A.2.2.2.1.1.1.1	A.1.2.2.2.2.2.2	B.1.1.1.2.1.1.2.1	A.2.2.2.2.2.2.1.2.2	B.1.2.2.1.1.2.1.1.1	B.2.2.2.1.2.1.1.2	FOXB1
15	1539	B.2.2.1.1.2.2.1	B.2.2.1.2.1.2.2	A.2.2.1.1.1.1.2.1.1	B.1.1.2.2.1.2.1.2	B.1.2.2.1.1.2.1.1.2	B.1.2.1.2.2.1.1	RORA
15	1990	B.1.2.1.1.2.2.1.2	B.2.2.1.2.1.1	A.2.2.1.2.2.2.1.1.2	B.1.1.1.2.2.2.2	A.2.1.2.1.2.1.2	A.1.1.2.2.1.1.1.1.2.1.1	ANKRD34C,ANKRD34C-AS1
15	1991	B.1.2.1.1.2.2.1.2	B.2.2.1.2.1.1	A.2.2.1.2.2.2.1.1.2	B.1.1.1.2.2.2.2	B.1.1.1.1.1.2.1.2.2	A.1.1.2.2.1.1.1.1.2.1.1	TMED3
15	1994	B.2.1.1.2.2.2.1	B.2.2.1.2.1.1	B.1.1.1.2.2.2.2.1.2	B.1.1.1.2.2.2.2	B.1.1.1.1.1.2.1.2.2	A.2.1.2.1.2.2.1	MINAR1
15	2324	B.2.1.1.2.1.2.1.1	B.2.1.2.1.2.1.1	A.2.1.1.2.1.1.2.2.2	B.1.2.1.2.2.1.1.1	B.1.2.2.1.1.2.1.2	B.2.1.2.1.1.2.1	ST8SIA2
15	2326	B.2.1.1.2.1.2.1.1	B.2.1.2.1.2.1.1	A.2.1.1.2.1.1.2.2.2	B.1.2.1.2.2.1.1.1	B.1.2.2.1.1.2.1.2	B.2.1.2.1.1.2.1	C15ORF32
15	2328	B.1.2.1.1.1.1.2.2	B.2.1.1.2.2.2.1	A.2.1.2.2.1.2.2.2.2	B.1.2.1.2.2.1.1.1	A.1.2.2.2.1.1.2.2	A.2.1.1.2.1.1.2.1.2.1.1	LINC00930
15	2332	B.1.1.1.1.1.2.1	B.2.1.1.2.2.2.1	A.1.2.1.1.1.1.2.1.1	A.1.2.2.2.1.1.1.2.1	A.1.2.2.2.1.1.2.2	A.2.1.1.2.1.1.2.1.2.1.1	FAM174B
15	2523	B.2.2.1.1.1.1.2	B.1.1.1.2.1.2.2	A.2.1.2.2.1.1.1.2.2.1	B.1.1.2.2.1.2.2.2	A.1.2.2.2.1.2.2.2.1	B.1.1.2.2.1.2	ADAMTS17,SPATA41
15	2559	B.2.1.1.2.1.1.1.2.1.2	B.1.1.2.2.2.1.2.1	B.1.1.1.1.1.2.2	A.2.2.2.1.2.2.1.1	A.2.2.1.2.1.1.2.1.2	A.1.2.2.2.1.2.1.2.1	OR4F6,OR4F15
15	2560	B.2.1.1.2.1.1.1.2.1.2	B.1.1.2.2.2.1.2.1	B.1.1.1.1.1.2.2	A.2.2.2.1.2.2.1.1	A.2.2.1.2.1.1.2.1.2	A.1.2.2.2.1.2.1.2.1	OR4F13P
16	503	B.2.2.2.1.2.1.2.2.2	B.2.2.1.2.2.2.2.1	A.2.1.2.2.1.1.2.2	A.2.1.2.1.1.2.1	A.2.2.2.2.1.2.1	B.2.2.1.1.2.2	GPR139
16	509	B.2.2.2.1.2.1.2.2.2	B.2.2.1.2.2.1.2.1.2.1	A.2.1.2.2.2.1.2	A.2.1.2.1.1.2.2.1	A.2.2.2.2.1.1.1.2	B.2.2.1.1.2.2	GP2
16	510	B.2.2.2.1.2.1.2.2.2	B.2.2.1.2.2.1.2.1.2.1	A.2.1.2.2.2.1.2	A.2.1.2.1.1.2.2.1	A.2.2.2.2.1.1.1.2	B.2.2.1.1.2.2	UMOD
16	511	B.2.2.2.1.2.1.2.2.2	B.2.2.1.2.2.1.2.1.2.1	A.2.1.2.2.2.1.2	A.2.1.2.1.1.2.2.1	A.2.2.2.2.1.1.1.2	B.2.2.1.1.2.2	PDILT,ACSM5
16	512	B.2.2.2.1.2.1.2.2.2	B.2.2.1.2.2.1.2.1.2.1	A.2.2.2.1.1.1	A.2.1.2.1.1.2.2.1	A.2.2.2.2.1.2.2	B.2.2.1.1.2.2	ACSM2A
16	515	B.2.1.1.2.2.2.2.1	B.2.2.1.2.2.1.2.1.2.1	A.2.1.2.1.2.2.2.1	A.1.2.1.2.1.1.1	A.2.2.2.2.1.2.2	B.1.1.2.1.2.1	ACSM2B
16	518	B.2.1.1.2.2.2.2.1	B.2.2.1.2.2.1.2.1.2.1	A.2.1.2.1.2.2.2.1	A.1.2.1.2.1.1.1	A.2.1.1.1.2.2	B.1.1.2.1.2.1	ACSM1
16	519	B.1.1.1.1.2.2.1.2	B.2.2.1.2.2.1.2.1.2.1	A.2.1.2.1.2.2.2.1	A.1.2.1.2.1.1.1	A.2.1.1.1.2.2	B.1.1.2.1.2.1	THUMPD1
16	789	B.1.2.2.1.2.1.2	B.1.2.1.1.2	A.1.2.2.1.2.1.1	B.1.2.2.2.1.1	B.1.2.1.2.2.2	B.1.2.1.2.1.2	AHSP
16	1233	B.2.2.1.1.2.1.1	B.2.2.1.1.1.2.1	A.2.2.1.1.1.2.2.1.1	B.2.2.2.1.2.2.1	B.1.2.2.2.1.2.1.2	B.2.2.2.2.2.1	CBLN1
16	1236	B.2.1.2.1.1.1.1.1	B.2.2.2.1.2.2.2.1.1	A.2.1.2.1.2.1.2.2	B.2.1.1.1.2.2.2	B.1.2.2.2.1.2.1.2	B.2.2.2.2.2.1	C16ORF78
16	1315	B.2.2.1.1.1.2.1.2	B.2.2.2.1.2.1.2	B.2.1.1.1.1.2.2.1	A.1.2.1.2.1.2.1.1.2.1.2	A.2.2.2.1.2.1.1	B.1.2.1.2.2.1.2.1	TOX3
16	1317	B.2.2.1.2.2.1.2	B.2.2.2.1.1.1.1	B.2.1.1.1.1.1.1	A.1.2.1.2.1.2.1.1.2.1.2	A.2.2.2.1.2.1.1	B.2.1.2.2.2.2.1	CASC16
16	1720	A.1.1.2.1.2.1.1	A.1.1.1.2.1.2.1.1.1.2	A.1.2.1.2.1.2.2.1.2.1	A.1.1.2.2.1.1.1.1	B.2.2.1.1.2.1.1.1	A.1.1.2.2.1.2.1.2	CDH1
16	1801	A.2.2.2.1.2.2	A.1.2.1.2.1.2.1.1	A.2.2.1.2.2.2.1.1	A.1.1.1.2.2.1.1.1	A.1.1.2.1.1.2.1.1.1	B.2.1.1.2.1.1.2.2	PKD1L3
16	1944	B.1.2.1.1.2.1.2	B.2.2.1.1.1.1.1	B.1.2.2.1.1.2	A.2.2.2.1.2.1.1.2	A.1.2.2.2.1.2.1	A.2.1.2.1.1.2.1.2	NUDT7
16	1946	B.2.1.2.2.1.2.2.1.1	B.2.2.1.1.1.1.1	B.1.2.2.1.1.2	A.2.2.2.1.2.1.1.2	A.1.2.2.2.1.2.1	A.2.1.2.1.1.2.1.2	VAT1L
16	1952	B.1.2.2.2.1.2	B.2.2.1.1.1.1.1	A.2.2.1.1.1.1.2.2	A.2.1.2.2.1.2.1	A.1.2.2.2.1.2.1	A.2.2.1.1.2.1.2	CLEC3A
16	2015	B.2.2.1.2.1.1.1	B.2.1.1.1.1.2.2.2	B.1.1.2.1.1.1.1	A.1.2.1.2.1.2.2.1.2	A.2.1.1.2.1.1.2.1.2	A.2.1.1.2.1.2.2.1	DYNLRB2
16	2021	B.2.2.1.2.1.1.1	B.2.1.2.2.2.1.2.1	A.2.2.1.2.1.2.2.2.2	A.2.1.1.2.2.1.2	A.2.1.1.2.1.1.2.1.2	A.2.1.1.2.1.2.2.1	CDYL2
16	2056	A.2.2.2.2.2.1.2	A.1.2.2.2.1.2.1.1	B.2.1.2.2.1.1.2.2	A.1.2.2.1.2.1.2.2	A.2.1.1.2.1.1.2.2	A.1.2.2.2.1.1.2.2	MPHOSPH6
17	87	A.1.2.2.1.1.2.1	A.2.1.2.2.2	A.2.1.1.1.2.2.1.1	B.2.1.1.1.1.1.2	B.1.2.2.2.1.2.2	B.1.1.2.2	TRPV3
17	224	B.2.1.2.1.1.1.2.1	B.1.1.2.2.2.1.2	A.1.2.1.2.2.1.1.2	A.2.2.2.2.2.2.2.1	A.2.1.2.1.1.1.2.2.2	A.2.1.2.1.1.2.2	NTN1
17	1454	A.2.1.1.2.1.2.2	A.2.1.1.2.2.2.1.1.2	B.2.1.1.2.1.2	A.1.2.2.2.1.2	A.2.1.1.2.2.1	A.1.2.2.2.2.1.1.1	MIR4737,HEATR6
17	1455	A.2.1.1.2.2.2.2.1	A.2.1.2.1.2.1.1	B.2.1.1.2.1.2	A.2.2.2.1.2.1	A.2.2.2.2.1.2	A.1.2.2.2.1.1.2.2	WFDC21P,LOC653653
17	1456	A.2.1.1.2.2.2.2.1	A.2.1.2.1.2.1.1	B.2.1.1.2.1.2	A.2.2.2.1.2.1	A.2.2.2.2.1.2	A.1.2.2.2.1.1.2.2	CA4
17	1458	A.2.1.1.2.2.2.2.1	A.2.1.2.1.2.1.1	B.2.1.1.2.1.2	A.2.2.2.1.2.1	A.2.2.2.2.1.2	A.1.2.2.2.1.1.2.2	SCARNA20
17	1514	A.1.2.2.2.2.2.1.2	A.1.2.2.2.2.1.2.1.1.1	A.2.2.2.2.2.1.2	A.2.1.1.2.1.1	B.1.2.1.2.2.2.2	A.1.2.2.2.2.1.2.1.2	TLK2
18	13	B.1.1.2.1.1.1.1.2	B.2.1.1.2.2.2.1	A.2.2.1.1.2.1.1.2.2	A.1.2.2.2.1.1.1.1	A.1.1.2.1.1.1.2.1	A.1.2.1.1.2.2.2	COLEC12
18	15	B.1.1.2.1.1.1.1.2	B.2.1.1.2.2.2.1	A.1.2.1.1.2.1.2.1.1.1	A.1.2.2.2.1.1.1.1	A.1.1.2.1.1.1.2.1	A.1.2.1.1.2.2.2	CETN1,CLUL1
18	23	B.1.1.2.1.1.2.1.1	B.2.2.2.1.2.2.2	A.1.2.1.2.1.2.2.2.1	B.1.1.2.2.1.1.1.1	A.2.2.1.1.2.1.1	A.2.2.1.1.2.1.2	ADCYAP1
18	76	A.1.2.2.1.1.2.1.2	A.2.1.1.2.1.2	A.1.2.1.1.1.1.1.1	A.1.2.2.1.2.2.2.1	A.1.1.1.2.1.2.2.2	B.2.1.2.2.2.1.2	LPIN2
18	190	A.2.2.1.2.2	A.1.2.2.1.2.2.1.2	B.1.2.2.2.1.1.1.1.1	B.2.1.2.1.1.1.1	B.2.1.1.1.1.2.2.1	B.2.2.1.1.1.2.1.2.1	PTPRM
18	210	A.2.1.2.2.2.1.1	A.1.2.2.2.1.2	B.1.2.1.1.2.1.1.2	B.2.1.1.1.1.1.1	B.1.2.2.2.2.2.1	B.1.2.2.2.1.2.2	LOC100192426
18	279	B.2.1.2.2.1.1.1	B.2.2.1.2.1.2	A.2.1.2.1.1.2.1.1	A.2.1.2.1.1.2.2.1.2	B.2.1.1.1.2.2.2.1	B.2.1.2.2.2.2.1.1	PIEZO2
18	331	B.1.2.1.2.1.2.1.2.1.1	B.2.1.2.1.1.2.2.1	A.2.1.2.1.1.1.1.2.1	A.2.1.2.1.1.2.2.2	A.1.1.2.2.1.1.1.1	A.1.2.1.1.1.2.2.2.1	LDLRAD4
18	336	B.2.1.1.2.2.1.1.1.1	B.2.1.2.1.1.2.2.1	A.1.2.1.1.2.1.2.1.2.1.2	A.2.2.2.1.1.2.1.2	A.1.1.2.2.1.1.1.1	A.1.1.2.2.2.2.2.1	LDLRAD4-AS1
18	337	B.2.1.1.2.2.1.1.1.1	B.2.1.2.1.1.2.2.1	A.1.2.1.1.2.1.2.1.2.1.2	A.2.2.2.1.1.2.1.2	A.1.1.2.2.1.1.1.1	A.1.1.2.2.2.2.2.1	MIR5190
18	346	B.1.2.1.2.2.2.1.2.1	B.2.2.1.1.1.2	A.1.2.1.2.1.2.1.2	A.2.1.2.1.2.1	B.1.1.2.1.1.2	A.1.1.2.2.2.2.2.1	MC5R
18	348	B.1.2.1.2.2.2.1.2.1	B.2.2.1.1.1.2	A.1.2.1.2.1.2.1.2	B.1.2.1.1.2.1.2.1	B.1.1.2.1.1.2	A.1.1.2.2.2.2.2.1	MC2R
18	354	B.1.2.1.2.2.2.1.2.1	B.2.1.1.2.1.2	A.1.2.2.2.2.1.2.1	B.1.2.1.1.2.1.2.2.2	B.1.1.2.1.1.2	A.2.1.1.1.1.2	ZNF519
18	359	B.1.2.1.2.2.2.2.2.1	B.2.1.1.2.1.2	A.1.2.1.1.2.1.2.2	B.1.2.1.1.2.1.2.2.2	B.1.2.1.1.2.1.1	A.2.1.1.1.2.2.1	CYP4F35P
18	363	B.1.2.1.2.2.2.2.2.1	B.1.2.1.1.1.1	A.1.2.1.1.2.1.2.2	A.2.2.2.1.1.2.1.1	B.1.2.1.1.2.1.1	A.2.1.1.1.1.1.1	CXADRP3
18	371	B.1.1.1.2.1.1.2.2.1	B.2.1.2.2.2.2.1	A.1.2.1.2.2.1.1	A.2.2.2.1.1.2.1.1	A.2.2.1.1.1	A.2.1.1.1.1.1.2	MIR3156-2
18	612	B.1.1.1.2.1.2.2	B.2.1.2.1.2.1.2.1	A.2.2.1.2.2.1.2.1	A.2.1.1.1.2.1	A.1.2.2.2.2.2.1.1	A.2.1.1.1.2.1.1.2	AQP4-AS1,AQP4
18	802	B.2.2.1.1.2.1.1	B.2.1.2.1.2.1.1.2.2.1	A.2.2.1.2.2.1.2.2	A.2.1.1.1.1.2.2.2.2	B.2.2.2.1.2.2.1	A.2.2.1.2.1.2.2.1	DTNA
18	861	B.2.2.1.1.1.2.2.2	B.2.1.1.1.1.1.1	A.2.1.2.1.2.2.2	B.1.2.2.2.2.1	A.2.2.1.2.2.2.2.2	A.2.2.2.2.1.1.2.2	TPGS2,KIAA1328
18	932	A.2.1.2.1.2.2.1.2.1	A.2.1.1.1.2	B.1.1.1.2.1.1	B.1.1.1.1.1.2.1.2	B.2.2.1.1.1.1.1.2	B.1.1.2.2.2.1.1	MIR5583-2,MIR5583-1
18	935	A.2.1.2.1.2.2.1.2.1	A.2.1.1.1.2	B.1.1.1.2.1.1	B.1.2.1.1.2.1.1.2	B.2.2.1.1.1.1.1.2	B.1.1.2.2.2.1.1	MIR924HG
18	989	A.2.2.1.1.2.1.1.2	A.2.2.2.1.2.1.2	B.1.2.2.2.1.1.1.2.2	A.2.1.2.2.1.1.1	B.2.2.1.2.1.2	B.2.2.1.1.2.1.1.2.2	PIK3C3
18	1018	B.2.1.2.2.2.2.2.1.1	B.2.2.2.2.1.2	B.2.1.1.1.2.2.1.1	B.2.1.1.2.2.1.1	A.2.2.1.1.2.2	A.2.1.2.1.2.1.1.2	RIT2
18	1120	B.2.1.2.1.2.2.2.2	B.2.2.1.2.2.2	A.2.2.1.1.2.1.1.1.1	A.2.1.1.2.1.1	A.2.1.2.1.2.2.1.2	B.1.2.2.1.1.1	SKOR2
18	1298	B.1.1.1.1.1.2.1.1	B.1.1.2.1.1.2.2	B.1.1.2.1.1.1.2.2.2	A.1.2.2.2.1.1.2.2.2	A.2.2.1.2.2.2.1	A.1.1.2.2.2.1.2	STARD6,C18ORF54
18	1346	B.2.2.1.1.1.1.1.2	B.1.2.1.2.2.2.2	B.2.2.2.2.1.2.2	A.1.2.1.2.2.1.2.2	A.2.1.2.1.2.1.1.2.1	B.2.1.1.1.2.2.2	LINC01539
18	1358	B.2.1.1.2.2.2.1.1	B.1.2.1.2.2.1	B.1.1.2.1.2.1.1.2	A.1.1.2.2.2.1.2	A.1.2.1.2.1.2.1.1	A.2.2.2.1.2.1	WDR7,TXNL1
18	1369	B.1.1.2.1.1.2.1.2	B.2.1.1.1.1.2	B.2.1.1.1.2.1	A.1.1.2.2.2.1.2	B.1.1.2.1.1.1.1	B.1.2.2.1.1.2.1.1	LINC-ROR
18	1371	B.1.1.2.1.1.2.1.2	B.2.1.1.1.1.2	B.1.1.2.1.2.2.2	A.1.1.2.2.2.1.2	B.1.1.2.1.1.1.1	B.1.2.2.1.1.2.1.1	BOD1L2
18	1376	B.2.1.1.2.2.1.1.2.1.2	B.2.1.1.1.1.2	B.1.1.2.1.2.2.1	A.1.1.2.2.2.1.2	B.1.1.2.1.1.1.1	B.1.2.2.2.2.1.1	ST8SIA3
18	1378	B.2.1.1.2.2.1.1.2.1.2	B.2.1.1.1.1.2	B.1.1.2.1.2.2.1	A.1.1.2.2.2.1.2	B.1.1.2.1.1.1.1	A.2.2.2.2.1.2.2.1	ONECUT2
18	1510	A.1.1.1.2.2.1.1	A.1.1.1.2.2.2.2.1	B.1.1.2.1.2.1.2.1	A.1.2.2.1.2.2.1.1.2	A.1.1.2.1.2.1.1.1	A.1.1.1.2.1.2.1.2	PHLPP1
18	1525	A.1.1.1.2.2.1.2	A.1.1.2.2.1.2.1.1.1.2.2	B.1.1.2.1.2.1.1.1	A.1.1.2.1.2.2.2	A.1.2.1.2.2.2.1	A.1.2.1.2.1.1.1.1	BCL2
18	1526	A.1.1.1.2.2.1.2	A.1.1.1.1.2.1.1.1	B.1.1.2.1.2.1.1.1	A.1.1.2.1.2.2.2	A.1.2.1.2.2.2.1	A.1.2.1.2.1.1.1.1	KDSR
18	1528	A.1.1.1.2.2.1.2	A.1.1.1.1.2.1.1.1	B.1.1.2.1.2.1.1.1	A.1.1.2.1.2.2.2	A.1.2.1.2.2.2.1	A.1.2.1.2.1.1.1.1	VPS4B
18	1529	A.1.1.1.2.2.1.2	A.1.1.1.1.2.1.1.1	B.1.1.2.1.2.1.1.1	B.2.1.1.1.2.1.1	B.1.2.1.2.1.2.2	A.1.2.1.2.1.1.1.1	SERPINB5
18	1531	A.1.2.1.1.1.1.1	A.1.1.1.1.2.2.1	B.1.1.2.1.2.1.1.1	B.2.1.1.1.2.1.1	B.1.2.1.2.1.2.2	B.2.2.2.1.2.1.2.2.1	SERPINB12
18	1532	A.1.2.1.1.1.1.1	A.1.1.1.1.2.2.1	B.1.1.2.1.2.1.1.1	B.2.1.1.1.2.1.1	B.1.2.1.2.1.2.2	B.2.2.2.1.2.1.2.2.1	SERPINB13
18	1534	A.1.1.1.2.1.2.1	A.1.1.1.1.2.2.1	B.2.2.1.1.1.2.2	B.2.1.1.1.2.1.1	B.1.2.1.2.1.2.2	B.2.2.2.1.2.1.2.2.1	SERPINB3,SERPINB4
18	1535	A.1.1.1.2.1.2.1	A.1.1.1.1.2.2.1	B.2.2.1.1.1.2.2	B.2.1.1.1.2.1.1	B.1.2.1.2.1.2.2	B.2.2.2.1.2.1.2.2.1	SERPINB11
18	1536	A.1.1.1.2.1.2.1	A.1.1.1.1.2.2.1	B.2.2.1.1.1.2.2	B.1.2.1.2.1.2.1.1	B.1.2.1.2.1.2.2	B.2.2.2.1.2.1.2.2.1	SERPINB7
18	1539	A.1.1.1.2.1.2.1	A.1.1.1.1.2.2.1	B.2.1.2.1.2.1.2.1	B.1.2.1.2.1.2.1.1	B.1.1.2.1.2.2	B.2.2.2.1.2.1.2.2.1	SERPINB2
18	1540	A.1.1.1.2.1.2.1	A.1.1.1.1.2.2.1	B.2.1.2.1.2.1.2.1	B.1.2.1.2.1.2.1.1	B.1.1.2.1.2.2	B.2.2.2.1.2.1.2.2.1	SERPINB10
18	1541	A.1.1.1.2.1.2.1	A.1.1.1.1.2.2.1	B.2.1.2.1.2.1.2.1	B.1.2.1.2.1.2.1.1	B.1.1.2.1.2.2	B.1.1.1.1.2.1	HMSD,SERPINB8
18	1732	B.2.1.2.2.2.2.1.1.2	B.2.2.2.2.2.1.2	B.2.1.1.2.2.1.2.1	A.2.2.1.2.1.1.1	B.1.1.1.1.1.1.2.1	A.2.1.2.2.1.2	LINC01541
18	1756	B.2.2.1.2.1.2.1	B.2.2.2.2.2.1.1.1	B.2.2.1.1.1.1.1.1.2	A.2.1.1.2.2.2	A.2.2.2.1.1	B.1.1.1.1.1	CBLN2
18	1846	B.2.1.1.2.2.1.2.2	B.1.2.2.1.1.1.2.2	A.1.2.1.2.2.2.2	B.1.2.1.1.2.1.2.2.1	B.2.2.1.1.1.2.2.1	B.2.1.2.1.2.1.2.1	LOC339298
18	1919	B.2.2.1.2.1.1	B.2.1.2.1.1.2.2.2	A.2.1.2.2.2.1.1	B.1.1.1.1.1.1.1	B.1.2.1.1.1.1.1.2.1	B.1.1.1.2.1.1.2.1	SALL3
18	1929	B.1.2.1.2.2.1.1.2	B.1.2.2.1.1.2.2.1	A.1.2.2.2.2.2.2	A.2.1.2.2.2.1.1.2	A.2.2.1.2.1.2.1	A.1.1.2.1.2.1.2.1	NFATC1
19	217	B.2.1.1.2.2.1.1.2	B.2.2.1.1.1.2.1	A.1.2.1.1.2.1.2.1.2.1.1	B.2.1.2.1.1.1.1.2	A.2.2.1.2.1.2.1	A.2.2.2.2.2.1.1	MYO1F,ADAMTS10
19	224	B.2.1.1.1.2.1.2	B.2.2.1.1.1.2.1	B.2.1.1.1.1.1.1	B.2.1.2.1.1.1.1.2	A.2.1.1.2.1.2.1	B.1.1.2.1.1.2.2	ZNF558,MBD3L1
19	228	B.1.2.2.2.2.2.1.2.2	B.2.2.2.1.2.2	B.1.1.1.2.1.1.1.2	B.2.1.2.1.2	A.2.1.1.2.1.2.1	B.1.1.2.1.1.2.2	MUC16
19	294	B.1.1.1.1.2	B.1.2.1.1.2.1	B.1.1.1.2.2.2.1.1	A.1.2.1.2.1.2.2.2.1	A.2.2.1.1.2.1	A.1.1.2.2.2.2.2	ZNF833P
19	297	B.1.2.1.2.1.2	B.1.2.1.1.2.1	B.1.2.1.1.2.1.2	A.1.2.1.2.1.2.2.2.1	A.2.2.1.1.2.1	A.2.1.2.1.1.2.2	ZNF441,ZNF823
19	298	B.1.2.1.2.1.2	B.2.1.1.1.1.1	B.1.2.1.1.2.1.2	A.1.2.1.2.1.2.2.2.1	A.2.2.1.1.2.1	A.2.1.2.1.1.2.2	ZNF491
19	299	B.1.2.1.2.1.2	B.2.1.1.1.1.1	B.1.2.1.1.2.1.2	A.1.2.1.2.1.2.2.2.1	A.2.2.1.2.2.1.2	A.2.1.2.1.1.2.2	ZNF440,ZNF439
19	304	B.2.1.1.1.1.2.2.2	B.2.1.1.1.1.1	B.2.1.1.1.1.2.2	A.2.1.2.1.1.2.1.1	A.2.2.1.2.2.1.2	A.2.1.2.2.2.2.1.2	ZNF433
19	305	B.2.1.1.1.1.2.2.2	B.2.1.1.1.1.1	B.2.1.1.1.1.2.2	A.2.1.2.1.1.2.1.1	A.2.2.1.2.2.1.2	A.2.1.2.2.2.2.1.2	ZNF844,ZNF878
19	306	B.2.1.1.1.1.2.2.2	B.2.1.1.1.1.1	B.2.1.1.1.1.2.2	A.2.1.2.1.1.2.1.1	A.2.2.1.2.2.1.2	A.2.1.2.2.2.2.1.2	ZNF788P
19	307	B.2.1.1.1.1.2.2.2	B.2.1.1.1.1.1	B.2.1.1.1.1.2.2	A.2.1.2.1.1.2.1.1	A.2.2.1.2.2.1.2	A.2.1.2.2.2.2.1.2	ZNF625-ZNF20,ZNF20,ZNF136,ZNF625
19	313	B.2.2.1.2.2.1	B.1.2.1.1.1	B.1.2.1.2.1.2.2.2	A.2.2.1.2.1.1	A.2.1.1.2.1.1.2.1	A.2.2.2.2.2.1.2.1	ZNF799
19	314	B.2.2.1.2.2.1	B.1.2.1.1.1	B.1.2.1.2.1.2.2.2	A.2.2.1.2.1.1	A.2.1.1.2.1.1.2.1	A.2.2.2.2.2.1.2.1	ZNF443
19	504	B.2.1.1.1.1.2.2.1	B.2.2.2.2.1	B.1.2.1.2.2.2.1	B.1.1.2.1.2.2.2.2	A.2.1.1.2.1.1.2.2.1	A.2.2.2.2.2.1.2.2.2	ZNF682
19	505	B.2.1.1.1.1.2.2.1	B.2.2.2.2.1	B.1.2.1.2.2.2.1	B.1.1.2.1.2.2.2.2	A.2.1.1.2.1.1.2.2.1	A.2.2.1.1.2.1.2.2.1	ZNF90
19	507	B.2.1.1.1.1.2.2.1	B.2.2.2.2.1	B.1.2.2.1.2.1.1	B.1.1.2.1.2.2.2.2	A.2.1.1.2.1.1.2.2.1	A.2.2.1.1.2.1.2.2.1	ZNF486
19	515	B.2.1.1.1.1.2.2.1	B.2.2.2.2.1	B.2.2.2.1.1.2.2	B.1.1.2.2.1	A.1.2.1.2.2.1.2.1.1	B.1.2.1.1.1.1.1	MIR1270
19	516	B.2.1.2.1.2.1	B.2.2.2.2.1	B.2.2.2.1.1.2.2	B.1.1.2.2.1	A.1.2.1.2.2.1.2.1.1	B.1.2.1.1.1.1.1	ZNF826P
19	519	B.2.2.1.2.2.2.2	B.2.2.1.1.1.2.2	B.2.2.2.1.1.2.2	B.1.1.2.2.1	A.1.2.1.2.2.1.2.1.1	B.1.2.1.1.1.2.2.1	ZNF737
19	522	B.2.2.1.2.2.2.2	B.2.2.1.1.1.2.2	B.2.1.1.1.1.2.1.1	B.1.2.1.2.2	A.1.2.1.2.2.1.2.1.1	B.1.2.1.1.1.2.2.1	ZNF626
19	538	B.2.1.1.1.2.1.1	B.1.2.2.2.2	B.2.1.1.1.1.1.2.2	B.1.2.1.2.1.2	A.1.2.1.1.2.1.1.1	B.1.2.1.1.1.2.1	ZNF708
19	539	B.2.1.1.1.2.1.1	B.1.2.2.2.2	B.2.1.1.1.1.1.2.2	B.1.2.1.2.1.2	A.1.2.1.1.2.1.1.1	B.1.2.1.1.1.2.1	ZNF738
19	540	B.2.1.1.1.2.2.2	B.1.2.2.2.2	B.2.1.1.1.1.1.2.2	B.1.2.1.2.1.2	A.1.2.1.1.2.1.1.1	B.1.2.1.1.1.2.1	ZNF493
19	542	B.2.1.1.1.2.2.2	B.2.2.1.1.1.1.2.2	B.2.1.1.1.1.1.2.2	B.1.2.1.2.1.2	A.1.2.1.1.2.1.1.1	B.1.2.1.1.1.2.1	LINC00664
19	543	B.2.1.1.1.2.2.2	B.2.2.1.1.1.1.2.2	B.2.2.2.1.1.1.2.1	B.1.2.1.2.1.1.2	A.1.2.1.1.2.1.1.1	B.1.2.1.1.1.2.2.2	ZNF429
19	549	B.1.2.2.2.2.2.2.1.1	B.2.2.1.1.1.1.2.2	B.2.2.2.1.1.1.2.2	B.1.2.1.2.1.1.2	A.1.2.1.1.2.1.1.1	B.1.2.1.1.1.2.2.2	ZNF100,LOC641367
19	551	B.1.2.2.2.2.2.2.1.1	B.2.2.1.1.1.1.2.2	B.2.2.2.1.1.1.2.2	B.1.2.1.2.1.1.2	A.1.2.1.1.2.1.1.1	B.1.2.1.1.1.2.2.2	ZNF43
19	555	B.2.1.2.2.1.1	B.2.2.1.1.2.1.1	B.2.2.1.2.1.1	B.2.1.2.2.2	A.1.2.1.1.2.1.1.1	B.2.1.2.1.1	ZNF208
19	556	B.2.1.2.2.2.2	B.2.2.1.1.2.1.1	B.2.2.1.2.1.1	B.2.1.2.2.2	A.1.2.1.1.2.1.1.1	B.2.1.2.1.1	ZNF257
19	560	B.2.1.2.2.2.1	B.2.2.1.1.2.2	B.2.2.1.1.1	B.2.1.2.2.1	A.1.2.1.1.2.1.1.1	B.2.1.2.1.1	ZNF676
19	562	B.2.1.2.2.2.1	B.2.2.1.1.2.1.2	B.2.2.1.1.1	B.2.1.2.2.1	A.1.2.1.1.2.1.1.1	B.2.1.2.1.1	ZNF729
19	566	B.2.2.1.2.2.2.1	B.2.2.1.1.2.1.2	B.2.2.2.2.2.1.2	B.2.1.2.2.1	A.1.2.1.1.2.1.1.1	B.2.1.1.1	ZNF98
19	570	B.2.2.1.2.2.2.1	B.2.2.2.1.2.1	B.2.2.2.2.2.1.2	B.2.2.1.1.2.1.1	A.1.2.1.1.2.1.1.1	B.2.1.1.1	GOLGA2P9
19	571	B.2.2.1.2.2.2.1	B.2.2.2.1.2.1	B.2.2.2.2.2.1.2	B.2.2.1.1.2.1.1	A.1.2.1.1.2.1.1.1	B.2.1.1.1	ZNF492
19	575	B.1.2.2.2.2.1	B.2.2.2.1.2.1	B.2.2.1.2.2.1.2.1.1	B.2.2.1.1.2.1.1	A.1.2.1.1.2.1.1.1	B.1.2.2.2.2.1.2	ZNF99
19	580	B.1.2.2.1.2.2.2	B.2.2.1.1.1.1.1	B.2.1.2.1.2.2	B.2.1.2.1.1.2	A.1.2.1.1.2.1.1.1	B.1.2.2.2.2.2	ZNF728
19	583	B.1.2.2.1.2.2.2	B.2.2.1.1.1.1.1	B.2.1.2.1.2.2	B.2.1.2.1.1.2	A.1.2.1.1.2.1.1.1	B.1.2.2.2.2.2	ZNF730
19	586	B.1.2.2.1.2.2.2	B.1.2.1.2.2	B.2.1.2.1.2.2	B.2.1.2.1.1.2	A.1.2.1.1.2.1.1.1	B.1.2.2.2.2.2	ZNF724
19	597	B.1.1.1.2.1.2.2	B.2.1.1.2.1.1.1.2	B.2.1.2.1.2.1.1	B.1.1.2.1.1.2	A.1.2.1.1.2.1.1.1	B.1.2.1.2.1.2	ZNF675
19	599	B.1.2.2.2.2.2.1.2.1.2	B.2.1.1.2.1.1.1.2	B.2.1.2.1.1.2.1	B.1.1.2.1.1.2	A.1.2.1.1.2.1.1.1	B.1.2.1.2.1.2	ZNF681,RPSAP58
19	603	B.1.2.2.2.2.2.1.2.1.2	B.2.1.2.2.2.2.1.2.1	B.1.1.1.2.2.1.2.2.1	B.1.1.2.1.1.2	A.1.2.1.1.2.1.1.1	B.1.2.1.2.1.1.2.2	ZNF726
19	609	B.2.1.2.2.1.2	B.1.1.2.1.2.2	B.2.2.2.2.1	B.1.1.2.1.1.2	A.1.2.1.1.2.1.1.1	B.2.1.2.1.2	HAVCR1P1
19	1073	A.1.1.1.2.1.2	A.1.1.1.2.1.2	A.2.1.2.1.1.2.2.2.2	A.2.2.2.2.2	B.1.1.1.2.1.1.2	B.1.1.2.2.2.2	LIPE-AS1,CNFN
19	1267	B.1.2.2.2.1.1	B.2.1.2.2.2.2.2	A.1.2.1.1.2.2.1.1.1	A.2.1.2.2.1.1.2	A.1.2.2.2.2.2.1	A.1.1.1.2.1.1.1	SNAR-B2,SNAR-D,IZUMO2
19	1268	B.1.2.2.2.1.1	B.2.1.2.2.2.2.2	A.1.2.1.1.2.2.1.1.1	A.2.1.2.2.1.1.1	A.1.2.2.2.2.2.1	A.1.2.2.1.1.2.2.2	MYH14
19	1271	B.1.2.2.2.1.1	B.2.1.2.2.2.2.2	A.1.2.1.1.2.2.1.1.1	A.2.1.2.2.1.1.1	A.1.2.2.2.2.2.1	A.1.2.2.1.1.2.2.2	KCNC3,NR1H2
19	1277	B.1.1.2.1.2.2	B.1.1.2.1.1	A.2.1.2.2.1.2.2	A.2.2.1.1.1.2.2	B.1.2.1.1.2.1	A.1.1.2.1.1.1.1	LRRC4B
19	1278	B.1.1.2.1.2.2	B.1.1.2.1.1	A.2.1.2.2.1.2.2	B.1.1.1.2.1.1.2	B.1.2.1.1.2.1	A.1.1.2.1.1.1.1	SNAR-F
19	1279	B.1.1.2.1.2.2	B.1.1.2.1.1	A.2.1.2.2.1.2.2	B.1.1.1.2.1.1.2	B.1.2.1.1.2.1	A.1.1.2.1.1.1.1	C19ORF81,SYT3
19	1299	B.1.2.1.1.1.2	B.1.2.2.1.2.1	A.2.2.2.1.2.2.2.2	A.1.2.2.2.2.1.1	B.1.2.2.1.1	B.1.1.2.2.1.1.1	SIGLEC10
19	1300	B.1.2.1.1.1.2	B.1.2.2.1.2.1	A.2.2.2.1.2.2.2.2	A.1.2.2.2.2.1.1	B.1.2.2.1.1	B.1.1.2.2.1.1.1	SIGLEC8,CEACAM18
19	1301	B.1.2.1.1.1.2	B.1.2.2.1.2.1	A.2.2.2.1.2.2.2.2	A.1.2.2.2.2.1.1	B.1.2.2.1.1	B.1.1.2.2.1.1.1	SIGLEC12,SIGLEC6
19	1302	B.1.2.1.1.1.2	B.1.2.2.1.2.1	A.2.2.2.1.2.2.2.2	A.1.2.2.2.2.1.1	B.1.2.2.1.1	B.1.1.2.2.1.1.1	ZNF175
19	1303	B.1.2.1.1.1.2	B.1.2.2.1.2.1	A.2.2.2.1.2.2.2.2	A.1.2.2.2.2.1.1	B.1.2.2.1.1	B.1.1.2.2.1.1.1	LINC01530
19	1304	B.1.2.1.1.1.2	B.1.2.2.1.2.1	A.2.2.2.1.2.2.2.2	A.1.2.2.2.2.1.1	B.1.2.2.1.1	B.1.1.2.2.1.1.1	SIGLEC14,SIGLEC5
19	1338	B.2.2.2.1.2.1.2	B.2.1.1.2.1.2.1.1.2.2	B.2.1.2.2.2.1.2.1	A.2.1.2.1.2.2.1	B.1.2.2.2.2.1	A.2.2.2.1.2.2	ERVV-1,ZNF702P
19	1339	B.2.2.2.1.2.1.2	B.2.1.1.2.1.2.1.1.2.2	B.2.1.2.2.2.1.2.1	A.2.1.2.1.2.2.1	B.1.2.2.2.2.1	A.2.2.2.1.2.2	ERVV-2
19	1341	B.2.2.2.1.2.1.2	B.2.1.1.2.1.2.1.1.2.2	B.2.1.2.2.2.1.2.1	A.2.1.2.1.2.2.1	B.1.2.2.2.2.1	A.2.2.2.1.2.2	ZNF415,ZNF160
19	1342	B.2.2.2.1.2.1.2	B.2.1.1.2.1.2.1.1.2.2	B.2.1.2.2.2.1.2.1	A.2.1.2.1.2.2.1	B.1.2.2.2.2.1	B.1.1.2.1.1.2.1	ZNF347
19	1354	B.2.1.2.1.1.1.1.2	B.2.2.1.2.1	B.1.2.1.1.1.1.1	B.1.2.1.1.1.1.1	B.2.1.1.2.1.2	A.2.1.2.2.2.2.2.1	DPRX
19	1355	B.2.1.2.1.1.1.1.2	B.2.2.1.2.1	B.1.2.1.1.1.1.1	B.1.2.1.1.1.1.1	B.2.1.1.2.1.2	A.2.1.2.2.2.2.2.1	MIR1323,MIR1283-1,MIR512-2,MIR498,MIR520E,MIR515-1,MIR519E,MIR520F,MIR519C,MIR520A,MIR526B,MIR519B
19	1356	B.2.1.2.1.1.1.1.2	B.2.2.1.2.1	B.1.2.1.1.1.1.1	B.1.2.1.1.1.1.1	B.2.1.1.2.1.2	A.2.1.2.2.2.2.2.1	MIR525,MIR523,MIR518F,MIR520B,MIR518B,MIR526A1,MIR520C,MIR518C,MIR524,MIR517A,MIR519D,MIR521-2,MIR520D,MIR517B,MIR520G,MIR516B2,MIR526A2,MIR518E,MIR518A1,MIR518D
19	1357	B.2.1.2.1.1.1.1.2	B.2.2.1.2.1	B.1.2.1.1.1.1.1	B.1.2.1.1.1.1.1	B.2.1.1.2.1.2	A.2.1.2.2.2.2.2.1	MIR1283-2,MIR516B1,MIR518A2,MIR517C,MIR520H,MIR521-1,MIR522,MIR519A1,MIR527,MIR516A1,MIR516A2,MIR519A2
19	1358	B.2.1.1.2.1.1.1.2	B.2.2.1.2.1	A.2.1.2.1.2.2.2	B.1.2.1.1.1.1.1	B.2.1.1.2.1.2	A.2.1.2.2.2.2.2.1	MIR371B,MIR372,MIR373
19	1359	B.2.1.1.2.1.1.1.2	B.2.1.2.2.1.1	A.2.1.2.1.2.2.2	A.2.2.2.1.2	B.1.1.2.1.1.2	A.2.1.2.2.2.2.2.1	NLRP12
19	1360	B.2.1.1.2.1.1.1.2	B.2.1.2.2.1.1	A.2.1.2.1.2.2.2	A.2.2.2.1.2	B.1.1.2.1.1.2	A.2.1.2.2.2.2.2.1	PRKCG,MYADM
19	1361	B.2.1.1.2.1.1.1.2	B.2.1.2.2.1.1	A.2.1.2.1.2.2.2	A.2.2.2.1.2	B.1.1.2.1.1.2	A.2.1.2.2.2.2.2.1	CACNG7
19	1362	B.2.1.1.2.1.1.1.2	B.2.1.2.2.1.1	A.2.1.2.1.2.2.2	A.2.2.2.1.2	B.1.1.2.1.1.2	A.2.1.2.2.2.2.2.1	CACNG8
19	1363	B.2.1.1.2.1.1.1.2	B.2.1.2.2.1.1	A.2.1.2.1.2.2.2	A.2.2.2.1.2	B.1.1.2.1.1.2	A.2.1.2.2.2.2.2.1	MIR935,CACNG6
19	1365	B.2.1.1.2.1.1.1.2	B.2.1.2.2.1.1	A.2.1.2.1.2.2.2	A.2.2.2.1.2	B.1.1.2.1.1.2	A.2.1.2.2.2.2.2.1	VSTM1,TARM1
19	1468	A.2.2.2.2.1.2.2	A.1.2.2.2.1.2	B.1.2.1.1.1.1.2	B.1.1.2.1.2.2.1	B.2.1.1.2.2.2.1	A.2.2.2.1.1.1.1.2	ZNF274
19	1469	A.2.2.2.2.1.2.2	A.1.2.2.2.1.2	B.1.2.1.1.1.1.2	A.1.2.2.1.2	B.2.1.1.2.2.2.1	A.2.2.2.1.1.1.1.2	ZNF544
19	1470	A.2.2.2.2.1.2.2	A.1.2.2.2.1.2	B.1.2.1.1.1.1.2	A.1.2.2.1.2	B.2.1.1.2.2.2.1	A.2.2.2.1.1.1.1.2	ZNF8
19	1473	A.1.2.1.2.1.2.1.2	A.1.2.2.2.1.2	B.1.2.1.1.1.1.2	A.1.2.2.1.2	A.2.2.2.2.2	A.2.2.2.1.1.1.1.2	MIR4754,ZNF837,RPS5,RNF225
19	1474	A.1.2.1.2.1.2.1.2	A.1.2.2.2.1.2	B.1.2.1.1.1.1.2	A.1.2.2.1.2	A.2.2.2.2.2	A.2.2.2.1.1.1.1.2	ZNF584,ZNF132
19	1475	A.1.1.1.2.1.1.2	A.1.2.2.2.1.2	B.1.2.1.1.1.1.2	A.1.2.2.1.2	A.2.2.2.2.2	A.2.2.2.1.1.1.1.2	ZNF324,ZNF324B,ZNF446
20	32	A.1.2.1.1.1.1.1.2	A.1.1.2.1.2.2.1.2	B.1.2.2.1.1.2.2.1	A.2.1.2.1.2.2.2	B.1.1.1.2.1.1.1.2	A.1.2.1.2.1.1.2	SNPH
20	37	A.1.1.1.1.1.2.2	A.1.2.1.1.1.2	A.2.2.1.1.1.1.1.1	A.1.2.1.1.2.1.2.2.1.2	B.1.2.2.1.2.2.2	A.1.2.1.2.1.1.2	SIRPB2,NSFL1C
20	39	A.1.1.1.1.1.2.2	A.1.2.1.1.1.2	A.2.2.1.1.1.1.1.1	B.1.2.2.2.2.1.1.2	B.1.2.2.1.2.2.2	A.2.2.2.2.2.2.2	SIRPD
20	41	A.1.1.1.1.1.2.2	A.1.2.1.1.1.2	B.1.1.1.2.2.2.1.1	B.1.2.2.2.2.1.1.2	B.1.2.2.1.2.2.2	A.2.2.2.2.2.2.2	SIRPB1,SIRPG
20	45	A.1.1.1.1.1.2.2	A.1.2.1.2.2.1.2	B.1.1.1.2.2.1.1	A.2.2.2.2.1.2.2.1	B.1.2.2.1.2.2.2	A.2.2.2.2.2.2.2	LOC100289473
20	47	A.1.1.1.1.1.2.2	A.1.2.1.2.2.1.2	B.1.1.1.2.2.1.1	A.2.2.2.2.1.2.2.1	B.1.2.2.1.2.2.2	A.2.1.1.1.2.2.2.2	SIRPA
20	50	A.1.2.2.1.2.2.2.1.2	A.1.2.1.2.2.2	A.2.2.1.1.1.1.1.2.2	A.2.2.2.2.1.2.2.1	B.1.2.2.1.2.2.2	A.2.1.1.1.2.2.2.2	PDYN
20	106	A.1.2.1.2.1.2.1.2.1.2	A.1.1.1.2.2.2.1.2	B.1.1.1.1.1.2.1	B.1.2.2.2.2.1.1.1	A.2.2.1.2.1.2.1	B.2.1.2.2.2.2.1	ADRA1D
20	117	A.1.2.2.1.2.2.2.2.1	A.1.1.2.1.2.2.2.2.2	A.2.1.1.1.1.2.2.2	B.1.1.1.1.1.1.1	A.1.2.2.1.1.1.1.2	B.1.2.1.2.2.1.1.1	PRNP
20	118	A.1.2.2.1.2.2.2.2.1	A.1.1.2.1.2.2.2.2.2	A.2.1.1.1.1.2.2.2	B.1.1.1.1.1.1.1	A.1.2.2.1.1.1.1.2	B.1.2.1.2.2.1.1.1	PRND
20	153	A.2.1.2.2.1.2.2	A.2.1.2.1.1.2.2.1	A.2.1.2.2.2.1.1	B.2.2.1.1.1.1.2	B.2.2.1.2.2.1	B.2.2.1.1.1.2	FERMT1
20	169	A.2.1.2.2.1.1	A.2.1.2.1.1.2.2.2.1	B.2.2.1.1.1.1	B.2.2.2.2.1.2	B.2.2.2.1.2.2.2.1	B.2.2.2.1.2.2	BMP2
20	261	A.1.2.1.2.2.1.2	A.1.2.2.2.1.1.1	B.1.2.1.2.2.1	A.2.2.2.2.2.2.1	A.2.2.1.1.2.1	B.1.2.1.1.2.1	SLX4IP,MKKS
20	267	A.1.2.1.2.2.1.2	A.1.2.2.2.1.1.2	B.1.1.1.1.2.2.2.1	B.1.2.1.2.2.1.2	A.2.2.1.1.2.1	B.1.2.1.1.2.1	JAG1
20	282	A.1.2.2.1.2.1.2.2	A.1.2.2.2.1.1.2	B.2.2.2.2.2	B.2.1.1.1.1.1.2.2	B.2.1.2.1.2.1.1	B.2.2.2.2.1.1.1	LOC339593
20	358	A.2.1.2.2.2.2.1	A.2.1.2.1.1.1.1.2	B.1.1.1.1.2.2.2.2	B.1.1.1.1.2.1	B.2.1.2.2.1.2.1	B.2.1.1.2.2.2.1.1.2	FLRT3
20	414	B.1.2.2.1.1.2.1	B.2.1.2.1.1.2	A.2.2.1.2.1.1.2.2.1	A.1.2.1.1.2.1.1.2	A.2.2.1.2.1.1.1	B.1.1.1.1.2.1	KIF16B
20	418	B.1.2.2.1.1.2.1	B.2.1.2.1.1.2	A.2.2.1.2.1.1.2.2.1	A.1.2.1.1.2.1.1.2	A.2.2.1.2.1.1.1	B.1.1.1.1.2.1	SNRPB2
20	419	B.1.2.2.1.1.2.1	B.2.1.2.1.1.2	A.2.2.1.2.1.1.2.2.1	A.1.2.1.1.2.1.1.2	A.2.2.1.2.1.1.1	B.1.1.1.1.2.1	OTOR
20	480	B.1.2.1.1.1.1.2.2	B.2.2.1.1.1.1.1	A.2.2.2.1.2.2	A.2.1.2.1.2.1.2.1.2	A.1.2.2.1.1.2.2	A.1.1.2.1.1.1.2.2	SLC24A3
20	482	B.2.1.1.1.1.1.2	B.2.2.1.1.2	A.2.1.1.2.1.2.1	A.1.2.1.1.2.1.2.1.2	A.1.2.2.1.1.2.2	A.1.1.2.1.1.1.2.2	LOC100130264
20	509	B.1.1.2.2	B.2.1.2.1.2.2.1	A.2.1.1.2.1.2.2.1	A.2.1.2.2.1.1.2.1	B.1.1.1.2.1.2.2.2.2	A.1.2.2.1.2.1.2.2.2.2	INSM1
20	576	A.2.2.2.1.1.2.2	A.2.1.2.2.2.1	B.1.1.2.2.2.2.2	A.2.2.2.2.1.2.1	A.2.2.1.2.2.1.1.1	B.2.2.1.2.1.2.1	SSTR4,THBD
20	577	A.2.2.2.1.1.2.2	A.2.1.2.2.2.1	B.1.1.2.2.2.2.2	A.2.2.2.2.1.2.1	A.2.2.1.2.2.1.1.1	B.2.2.1.2.1.2.1	CD93
20	578	A.2.2.2.1.1.2.2	A.2.1.2.2.2.1	B.1.1.2.2.2.2.2	A.2.2.2.2.1.2.1	A.2.2.1.2.2.1.1.1	B.2.2.1.2.1.2.1	LINC00656
20	592	B.1.2.2.2.2.1.2	B.2.1.1.1.1	B.1.1.1.1.1.2.2.2	A.1.2.1.1.1.2.2.1	A.2.2.2.2.1.2.2	B.1.1.2.1.2.1.1	CST4
20	594	B.1.2.2.2.2.1.2	B.2.1.1.1.1	B.1.1.1.1.1.2.2.2	A.1.2.1.1.1.2.2.1	A.2.2.2.2.1.2.2	B.1.1.2.1.2.1.1	CST1
20	596	B.1.2.2.2.2.1.2	B.2.1.1.1.1	A.2.2.2.2.1.1.2.2.2	A.1.2.1.1.1.2.2.1	A.2.2.2.2.1.2.1	B.1.1.2.1.2.1.1	CST2
20	597	B.2.1.1.2.1.1	B.2.1.1.1.1	A.2.2.2.2.1.1.2.2.2	A.1.2.1.1.2.2.2.1	A.2.2.2.2.1.2.1	B.1.1.2.1.2.1.1	CST5
20	600	B.2.1.1.2.1.1	B.2.1.1.1.1	A.2.2.2.2.1.1.2.2.2	A.1.2.1.1.2.2.2.1	A.2.2.2.2.1.2.1	A.2.1.1.1.2.1.2.2	GGTLC1
20	605	B.2.2.1.2.2.1.2.1	B.1.2.2.1.2	A.2.1.2.2.1.2.1.1	A.1.2.1.1.2.2.1	B.1.2.1.1.2.2	A.2.1.1.1.2.1.2.2	LINC01721
20	612	B.2.2.1.1.1.2	B.1.2.2.1.2	A.1.2.1.2.2.2	A.1.2.1.1.2.2.2.2	B.2.1.1.1.2.1	B.1.1.2.1.2.2	SYNDIG1
20	947	B.2.1.2.2.2.1.2	B.2.2.2.1.2.1	B.1.2.1.1.2.1.1	A.2.1.2.2.2.2.1	B.1.2.1.2.2	B.2.2.2.2.2.1.1.2	LINC01734
20	1094	A.1.1.2.2.2.1.1	A.1.1.1.1.2.1.1	A.2.1.2.1.2.1.2.1	B.1.1.2.2.2.2	A.2.2.2.1.2	A.2.2.1.2.2.1	WFDC12,WFDC5,KCNS1
20	1096	A.1.1.2.2.2.1.1	A.1.1.1.1.2.1.1	A.2.1.2.1.2.1.2.1	B.1.1.2.2.2.2	A.2.2.2.1.2	A.2.2.1.2.2.1	PI3,SEMG1,SEMG2
20	1103	A.1.2.2.2.1.2.1	A.1.1.2.1.1.2	A.1.2.1.1.1.1.2.2	A.2.1.1.2.2.1.2.2.2	B.1.2.1.1.1.2.1	A.2.1.2.2.2.2	WFDC2
20	1290	A.1.2.2.1.1.2.2.1	A.2.2.2.2.2.1	B.1.2.2.2.2.2.1.2	B.2.2.1.2.2.1	B.1.2.2.1.1.2.2.2	B.2.2.2.1.2.1	TSHZ2
20	1560	A.1.1.1.1.1.2.1	A.1.2.1.2.1.1.2.1	A.1.1.2.2.2.1	A.1.1.1.2.2.2.2.2.2	A.1.2.1.2.1.2.2	B.2.2.1.1.1.2	LIME1,SLC2A4RG
21	560	B.2.2.1.2.2.2.2	B.2.2.1.1.1.1	A.2.1.1.1.2.1	A.2.2.2.2.2.2	A.2.1.1.2.2	A.2.1.2.1.2.2.1.1	NCAM2
21	567	B.2.2.1.2.2.2.2	B.2.2.1.2.1.2.2	A.1.1.2.2.1	B.1.1.2.2.1	B.1.1.2.2.2.1	A.2.1.2.1.2.2.2	RNU6-67P
21	578	B.2.1.2.1.2.2.1	B.2.2.1.1.2.1.1	A.1.2.2.1.2.2.1	B.1.2.2.1.2	A.2.2.2.2.1.1	A.2.2.1.1.1.1	LINC00317
21	587	B.2.2.2.2.2.2.1	B.2.2.1.2.1.2.1	A.2.1.2.1.1.1.1.2	B.1.2.2.2.1.1	A.2.1.1.2.1.1.1	A.2.2.1.1.1.2	LINC00308
21	699	A.2.1.2.1.1	A.1.2.2.1.1.2	B.1.2.1.1.1.1.2.2	B.2.1.1.2.2.1	B.2.2.1.1.1.2.1	A.2.2.2.2.2	CYYR1
21	832	B.1.1.1.2.2.1	B.2.1.2.1.1	A.1.2.2.2.2.2.2	A.2.2.2.2.2.1.1	A.1.1.1.2.2.1.1.2	A.1.1.1.1.1	HUNK
21	837	B.1.2.1.2.1.1	B.2.1.2.1.1	A.1.2.2.2.2.2.2	A.2.2.2.2.2.1.2	A.1.1.1.2.2.1.1.2	A.1.1.1.1.1	LINC00159
21	990	A.2.1.1.2.1.1.2	A.2.1.2.1.2	A.2.2.1.1.1.1.2	A.1.2.2.2.2.1.1	A.2.2.1.2.1	B.2.2.1.1.1	DSCR10
21	991	A.2.1.1.2.1.1.2	A.2.1.2.1.2	A.2.2.1.1.1.1.2	A.1.2.2.2.2.1.1	A.2.2.1.2.1	B.2.2.1.1.1	KCNJ15
21	1004	A.1.1.2.2.2.1.2	A.1.2.2.2.1.1	A.2.2.1.1.1.2.1	A.1.2.2.2.1.2.1.2	A.1.1.1.2.1.2	B.2.1.1.1.2.2	LINC00114
21	1005	A.1.1.2.2.2.1.2	A.1.2.2.2.1.1	A.1.2.2.1.1.1.2.2	A.1.2.2.2.1.2.1.2	A.1.1.1.2.1.2	B.2.1.1.1.2.2	ETS2
21	1014	A.1.2.2.2.1.2.1.2	A.1.2.2.2.1.1	A.1.2.2.1.2.1	A.1.2.2.2.1.2.1.2	A.1.1.1.2.1.2	B.1.2.1.2.2	PSMG1
21	1031	B.2.2.1.2.1.2.2.1	B.2.1.2.1.2.1	A.2.1.1.2.2.2.1	A.2.2.1.1.1.2	A.1.2.1.2.2.2	A.1.2.1.1.1.2.1.1	PCP4
21	1040	B.2.2.2.1.1.1.2	B.1.1.1.2.1.1	A.2.1.2.1.1.2.1.1	A.2.2.1.2.2.1	A.1.2.1.1.1.2.2	A.1.1.2.1.1.2.2.1	MIR4760
21	1044	B.2.2.1.1.1.1.1	B.1.1.1.2.1.1	A.2.1.2.1.2.1.2.2.2	A.2.2.1.2.2.1	A.1.2.1.1.1.2.2	A.1.1.2.1.1.2.2.1	DSCAM-AS1
22	452	A.1.2.1.1.2.1.1.2	A.2.2.1.2.2.2.1.1	B.2.2.2.1.2	A.2.2.2.1.1.1	A.2.1.2.1.1.1.2.1	A.2.1.2.2.1.1.2.2	SLC25A18
22	453	A.1.2.1.1.2.1.1.2	A.2.2.1.2.2.2.1.1	B.2.2.2.1.2	A.2.2.2.1.1.1	A.2.1.2.1.1.1.2.1	A.2.1.2.2.1.1.2.2	BCL2L13,ATP6V1E1
22	457	A.1.2.1.1.2.2.1	A.2.1.1.2.2.1	B.2.1.2.2.2.1.1.1	A.2.2.2.1.1.1	A.1.2.2.1.1.1.1.1	A.2.1.2.2.1.1.2.2	MIR3198-1,BID
22	473	A.2.2.2.2.2.1	A.1.2.1.1.2.1.2	B.2.1.2.2.2.1.1.2	A.1.2.2.2.1.2.1	A.1.2.1.2.2.1.1	A.1.2.1.1.2.2.1	DGCR6
22	474	A.2.2.2.2.2.1	A.1.2.1.1.2.1.2	B.2.1.2.2.2.1.1.2	A.1.2.2.2.1.2.1	A.1.2.1.2.2.1.1	A.1.2.1.1.2.2.1	DGCR5,PRODH
22	476	A.2.2.2.2.2.1	A.1.2.1.1.2.1.2	B.2.1.2.2.2.1.1.2	A.1.2.2.2.1.2.1	A.1.2.1.2.2.1.1	A.1.2.1.1.2.2.1	DGCR11,DGCR9,DGCR10
22	478	A.2.2.2.2.2.1	A.1.2.1.1.2.1.2	B.2.1.2.2.2.1.1.2	A.1.2.2.2.1.2.1	A.1.2.1.2.2.1.1	A.1.2.1.1.2.2.1	TSSK2,DGCR2
22	479	A.2.2.2.2.2.1	A.1.2.1.1.2.1.2	B.2.1.2.2.2.1.1.2	A.1.1.2.2.1.1.1.2	A.1.2.1.2.2.1.1	A.1.2.1.1.2.2.1	GSC2,ESS2
22	480	A.2.1.2.1.2.2.2	A.1.2.1.1.2.1.2	B.2.1.2.2.2.1.1.2	A.1.1.2.2.1.1.1.2	A.1.2.1.2.2.1.1	A.1.2.1.1.2.2.1	SLC25A1
22	486	A.1.2.1.1.2.1.2.1	A.1.2.1.1.2.1.2	B.1.2.1.1.1.2.1.1.2	A.1.1.2.2.1.1.1.2	A.1.2.2.1.1.2.1	A.1.2.1.1.1.1.2	C22ORF39,MRPL40,HIRA
22	487	A.1.2.1.1.2.1.1.1	A.1.1.2.2.1.1.1.2.2	B.1.2.1.1.1.2.1.1.2	A.1.2.2.2.2.1.2	A.1.2.2.1.1.2.1	A.1.2.1.1.1.1.2	UFD1,CDC45
22	488	A.1.2.1.1.2.1.1.1	A.1.1.2.2.1.1.1.2.2	B.2.1.2.2.2.2.1.1.1	A.1.2.2.2.2.1.2	A.1.2.2.1.1.2.1	A.1.2.1.1.2.1.1.1	CLDN5
22	489	A.1.2.1.1.2.1.1.1	A.1.1.2.2.1.1.1.2.2	B.2.1.2.2.2.2.1.1.1	A.1.2.2.2.2.1.2	A.1.2.2.1.1.2.1	A.1.2.1.1.2.1.1.1	LINC00895
22	493	A.1.1.1.1.2.2.2	A.1.1.2.2.1.1.1.1	B.1.2.1.1.1.2.1.2	A.1.1.2.2.1.1.1.1	A.1.1.1.1.2.1.1.2	A.1.2.1.1.2.1.1.1	SEPT5-GP1BB
22	494	A.1.1.1.1.2.2.2	A.1.1.2.2.1.1.1.1	B.1.2.1.1.1.2.2.1	A.1.1.2.2.1.1.1.1	A.1.1.1.1.2.1.1.2	A.1.1.1.1.2.1.2	TBX1
22	497	A.1.1.1.1.2.2.2	A.1.1.2.2.1.1.1.1	B.1.2.1.1.1.2.2.1	A.1.1.2.2.1.1.1.1	A.1.1.1.1.2.1.1.2	A.1.1.1.1.2.1.2	GNB1L,RTL10
22	499	A.1.1.1.1.2.2.2	A.1.1.2.2.1.1.1.1	B.2.1.2.1.1.1	A.1.1.2.2.1.1.1.1	A.1.1.1.1.2.1.1.2	A.1.1.1.1.2.1.2	MIR4761,TXNRD2,COMT
22	501	A.1.2.2.1.1.2.2.2	A.1.1.1.2.1.1	B.2.1.2.1.1.1	A.1.2.2.2.2.1.1	A.1.1.2.1.2.1.2.1	A.1.1.1.1.2.2	TANGO2,MIR185,ARVCF
22	502	A.1.2.2.1.1.2.2.2	A.1.1.1.2.1.1	B.2.1.2.1.1.1	A.1.2.2.2.2.1.1	A.1.1.2.1.2.1.2.1	A.1.1.1.1.2.2	MIR1306,MIR3618,DGCR8
22	503	A.1.2.2.1.1.2.2.2	A.1.1.1.2.1.1	B.2.1.2.1.1.1	A.1.1.2.2.1.1.2	A.1.1.2.1.2.1.2.1	A.1.1.1.1.2.2	TRMT2A,ZDHHC8,RANBP1
22	504	A.1.1.2.1.2.2	A.1.2.1.1.2.1.1.2	B.2.1.2.1.1.1	A.1.1.2.2.1.1.2	A.1.1.2.1.2.1.2.1	A.1.1.1.1.2.2	CCDC188
22	505	A.1.1.2.1.2.2	A.1.2.1.1.2.1.1.2	B.2.1.2.1.1.1	A.1.1.2.2.1.1.2	A.1.1.2.1.2.1.2.1	A.1.1.1.1.2.2	LINC00896,LOC284865
22	506	A.1.1.2.1.2.2	A.1.2.1.1.2.1.1.2	B.2.1.2.1.1.1	A.1.1.2.2.1.1.2	A.1.1.2.1.2.1.2.1	A.1.1.1.1.2.2	MIR1286
22	507	A.1.1.2.1.2.2	A.1.2.1.1.2.1.1.2	B.2.1.2.1.1.1	A.1.1.2.2.1.1.2	A.1.1.2.1.2.1.2.1	A.1.1.1.1.2.2	RTN4R
22	508	A.1.1.2.1.1.1.1	A.1.2.1.1.2.1.1.2	B.2.1.2.1.1.1	A.1.1.2.2.1.1.2	A.1.1.2.1.2.1.2.1	A.2.1.2.2.1.2.2	DGCR6L
22	509	A.1.1.2.1.1.1.1	A.2.2.2.1	B.2.1.2.2.2.1.2.1	A.1.1.2.2.1.1.2	A.1.1.2.1.2.1.2.1	A.2.1.2.2.1.2.2	NA
22	510	A.1.1.2.1.1.1.1	A.2.2.2.1	B.2.1.2.2.2.1.2.1	A.1.2.2.2.1.2.2	A.2.1.2.2.1.1.2	A.2.1.2.2.1.2.2	TMEM191B
22	511	A.1.1.2.1.1.1.1	A.2.2.2.1	B.2.1.2.2.2.1.2.1	A.1.2.2.2.1.2.2	A.2.1.2.2.1.1.2	A.2.1.2.2.1.2.2	PI4KAP1
22	512	A.1.1.2.1.1.1.1	A.2.2.2.1	B.2.1.2.2.2.1.2.1	A.1.2.2.2.1.2.2	A.2.1.2.2.1.1.2	A.2.1.2.2.1.2.2	RIMBP3
22	519	A.1.1.2.1.1.1.1	A.1.1.2.2.1.1.1.2.1	B.2.1.1.1.2.1.1	A.1.1.1.1.2.2.2	A.1.1.2.1.2.1.2.2.1	A.1.2.1.1.2.1.1.2	ZNF74
22	520	A.1.1.2.1.1.1.1	A.1.1.2.2.1.1.1.2.1	B.2.1.1.1.2.1.1	A.1.1.1.1.2.2.2	A.1.1.2.1.2.1.2.2.1	A.1.2.1.1.2.1.1.2	SCARF2
22	522	A.1.1.2.1.1.1.1	A.1.1.2.2.1.1.1.2.1	B.2.1.1.1.2.1.1	A.1.1.1.1.2.2.2	A.1.1.2.1.2.1.2.2.1	A.1.2.1.1.2.1.1.2	MED15,KLHL22
22	527	A.1.1.2.1.1.1.1	A.1.1.2.2.1.1.1.2.1	B.1.2.1.2.2.1.1	A.1.1.1.1.2.2.2	A.1.2.1.2.2.1.2	A.1.2.1.1.2.1.1.2	POM121L4P,TMEM191A
22	545	A.2.2.1.2.2	A.1.2.2.1.2.2	B.2.1.2.2.2.1.2.2.2	A.1.2.2.2.1.1	A.1.2.2.1.1.1.1.2	A.1.2.2.1.2.1.2	HIC2
22	546	A.2.2.1.2.2	A.1.2.2.1.2.2	B.2.1.2.2.2.1.2.2.2	A.1.2.2.2.1.1	A.1.2.2.1.1.1.1.2	A.1.2.2.1.2.1.2	TMEM191C
22	547	A.2.2.1.2.2	A.1.2.2.1.2.2	B.2.1.2.2.2.1.2.2.2	A.1.2.2.2.1.1	A.1.2.2.1.1.1.1.2	A.1.2.2.1.2.1.2	PI4KAP2
22	548	A.2.2.1.2.2	A.1.2.2.1.2.2	B.2.1.2.2.2.1.2.2.2	A.1.2.2.2.1.1	A.1.2.2.1.1.1.1.2	A.1.2.2.1.2.1.2	UBE2L3
22	550	A.1.2.1.2.2.2.1	A.1.2.2.1.2.2	B.2.1.2.2.2.1.2.2.2	A.1.2.2.2.1.1	A.1.2.2.1.1.1.1.2	A.1.2.2.1.2.1.2	YDJC,CCDC116,SDF2L1
22	551	A.1.2.1.2.2.2.1	A.1.2.1.1.2.2	B.2.1.2.2.2.1.2.2.2	A.1.2.2.2.1.1	A.1.2.2.1.1.1.1.2	A.1.2.2.2.2.2.2	MIR301B,PPIL2,MIR130B
22	553	A.2.1.2.1.2.2.1.1	A.1.2.1.1.2.2	B.2.1.2.2.2.1.2.2.2	A.1.2.2.2.1.1	A.2.1.1.1.1.1	A.1.2.2.2.2.2.2	YPEL1
22	556	A.2.1.2.1.2.2.1.1	A.1.2.1.1.2.2	B.2.2.2.1.1.2	A.1.2.2.2.1.1	A.2.1.1.1.1.1	A.2.1.1.1.1.2	MAPK1
22	558	A.2.1.2.1.2.2.1.1	A.1.2.1.1.2.2	B.2.1.1.2.1.2.2	A.1.2.2.2.1.1	A.2.1.1.1.1.1	A.2.1.1.2.2	PPM1F
22	594	B.1.2.1.1.1.1.1	B.1.2.1.2.1.2	B.2.1.1.1.1.1.1.2.2	A.1.2.1.2.1.2	A.2.1.2.1.2.1.1	A.1.2.2.1.2.2.1	ZDHHC8P1,CES5AP1
22	607	A.2.1.2.1.2.1	A.1.2.2.1.2.1.2	B.2.2.1.2.1	A.2.1.2.2.1.1.1.2	A.1.2.1.2.1.1.2	A.1.1.2.1.1.2.1.2	MIF-AS1
22	608	A.2.1.2.1.2.1	A.1.2.2.1.2.1.2	B.2.2.1.2.1	A.2.1.2.2.1.1.1.2	A.1.2.1.2.1.1.2	A.1.1.2.1.1.2.2.2.2	DDTL
22	609	A.1.1.2.1.2.1.2.2.1.1	A.1.2.2.1.2.1.2	B.2.2.1.2.1	A.2.1.2.2.1.1.1.2	A.1.1.1.1.2.2	A.1.1.2.1.1.2.2.2.2	DDT,GSTT4
22	610	A.1.1.2.1.2.1.2.2.1.1	A.1.2.2.1.2.1.2	B.2.2.1.2.1	A.2.1.2.2.1.1.1.2	A.1.1.1.1.2.2	A.1.1.2.1.1.2.2.2.2	GSTT1,LOC391322
22	611	A.1.1.2.1.2.1.2.2.1.1	A.1.2.2.1.2.1.2	B.2.2.2.1.1.1	A.2.1.2.2.1.1.1.2	A.1.1.1.1.2.2	A.1.1.2.1.1.2.2.2.2	CABIN1,GSTTP2
22	615	A.1.2.1.1.1.2.1.2	A.1.2.2.1.2.1.2	B.2.2.2.1.1.1	A.1.2.1.2.1.1	A.1.1.1.1.2.2	A.1.1.2.1.1.2.2.2.2	SUSD2
22	617	A.1.2.1.1.1.2.1.2	A.1.2.2.1.2.1.2	B.2.2.2.1.1.1	A.1.2.1.2.1.1	A.1.1.1.1.2.2	A.1.1.2.1.1.2.2.2.2	SPECC1L,GGT5,POM121L9P
22	745	A.1.2.1.1.2.2.2	A.1.2.1.1.1	B.1.2.1.2.1.1	A.1.1.2.1.2.2.2.2	A.1.1.2.2.1.1	A.1.1.2.1.2.2	AP1B1
22	746	A.1.2.1.1.2.2.2	A.1.2.1.1.1	B.1.2.1.2.1.1	A.1.1.2.1.2.2.2.2	A.1.1.2.2.1.1	A.1.1.2.1.2.2	RFPL1S,RFPL1
22	747	A.1.2.1.1.2.2.2	A.1.2.1.1.1	B.1.2.1.2.1.1	A.1.1.2.1.2.2.2.2	A.1.1.2.2.1.1	A.1.1.2.1.2.2	NEFH
22	749	A.1.2.1.1.1.1.1.1.1	A.1.2.1.1.1	B.1.2.1.2.1.1	A.1.1.2.1.2.2.2.2	A.1.1.2.2.1.1	A.1.1.2.1.2.2	THOC5
22	750	A.1.2.1.1.1.1.1.1.1	A.1.1.1.1.2.2.2.1	B.1.2.1.1.1.2.2.2	A.1.1.2.1.2.2.1	A.1.1.2.2.2	A.1.1.2.1.2.2	NF2,NIPSNAP1
22	753	A.1.2.1.1.1.1.1.1.1	A.1.1.1.1.2.2.2.1	B.1.2.1.1.1.2.2.2	A.1.1.2.1.2.2.1	A.1.1.2.2.2	A.1.2.1.1.1.2.2	CABP7
22	755	A.1.1.1.1.2.2.1	A.1.1.1.1.2.2.2.1	B.1.2.1.1.1.2.2.2	A.1.1.1.1.2.1	A.1.2.2.1.2	A.1.2.1.1.1.2.2	UQCR10,ZMAT5
22	756	A.1.1.1.1.2.2.1	A.1.1.1.1.2.2.2.1	B.1.2.1.1.1.2.2.2	A.1.1.1.1.2.1	A.1.2.2.1.2	A.1.1.1.2.2.2	ASCC2
22	757	A.1.1.1.1.2.2.1	A.1.1.1.1.2.2.2.1	B.2.1.1.1.1.1.1.1	A.1.1.1.1.2.1	A.1.1.2.2.1.2	A.1.1.1.2.2.2	MTMR3
22	762	A.1.1.1.2.2.2	A.1.1.1.1.2.2.2.1	B.1.2.1.2.2.2	A.1.1.2.1.2.1.1	A.1.1.2.2.1.2	A.1.2.1.1.1.2.1	HORMAD2
22	767	A.1.1.1.2.2.2	A.1.1.1.1.2.2.1	B.1.1.1.1.1.2.2	A.1.2.2.1.1.1	A.1.2.1.1.2.2.2	A.1.1.1.2.2.1	LIF,OSM
22	768	A.1.1.1.1.2.1	A.1.1.1.1.2.2.1	B.1.1.1.1.1.2.2	A.1.1.2.1.2.2.2.1	A.1.2.1.2.2.2.1.1	A.1.1.1.2.2.1	CASTOR1
22	769	A.1.1.1.1.2.1	A.1.1.1.1.2.2.1	B.1.1.1.1.1.2.2	A.1.1.2.1.2.2.2.1	A.1.2.1.2.2.2.1.1	A.1.1.1.2.2.1	SF3A1,CCDC157,TBC1D10A
22	770	A.1.1.1.1.2.1	A.1.1.1.1.2.2.2.2	B.1.1.1.1.1.2.2	A.1.1.2.1.2.2.2.1	A.1.2.1.2.2.2.1.1	A.1.1.1.2.2.1	RNF215,SEC14L2,KIAA1656
22	771	A.1.1.1.1.2.1	A.1.1.1.1.2.2.2.2	B.1.1.1.1.1.2.2	A.2.1.2.1.2.2	A.1.2.1.2.2.2.1.1	A.1.1.1.2.2.1	MTFP1
22	772	A.1.1.1.1.2.1	A.1.1.1.1.2.2.2.2	B.2.1.1.1.1.2.1.2	A.2.1.2.1.2.2	A.1.2.1.2.2.2.1.2	A.1.1.1.2.2.1	SEC14L3,SDC4P
22	773	A.1.1.1.1.2.1	A.1.1.1.1.2.2.2.2	B.2.1.1.1.1.2.1.2	A.2.1.2.1.2.2	A.1.2.1.2.2.2.1.2	A.1.1.1.2.2.1	SEC14L4
22	774	A.1.2.1.2.2.1.2	A.1.1.1.1.2.2.2.2	B.1.2.2.1.1.2.2	A.2.1.2.1.2.2	A.1.2.1.2.2.2.1.2	A.1.1.1.2.2.1	SEC14L6
22	775	A.1.2.1.2.2.1.2	A.1.1.1.1.2.2.2.2	B.1.2.2.1.1.2.2	A.2.1.2.1.2.2	A.1.2.1.2.2.2.1.2	A.1.1.1.2.1	GAL3ST1
22	776	A.1.2.2.1.1.1.1	A.1.1.2.2.1.1.2	B.1.2.2.1.1.2.2	A.2.1.2.1.2.2	A.1.2.1.2.2.2.1.2	A.1.1.1.2.1	PES1,SLC35E4,TCN2
22	777	A.1.2.2.1.1.1.1	A.1.1.2.2.1.1.2	B.2.1.2.1.2.1	A.2.1.2.1.2.2	A.1.2.1.2.2.2.2	A.1.1.1.2.1	DUSP18
22	778	A.1.2.2.1.1.1.1	A.1.1.2.2.1.1.2	B.2.1.2.1.2.1	A.2.1.2.1.2.2	A.1.2.1.2.2.2.2	A.1.1.1.2.1	OSBP2
22	779	A.1.2.2.1.1.1.1	A.1.1.2.2.1.1.2	B.2.1.2.1.2.1	A.2.1.2.1.2.1.1	A.1.2.1.2.2.2.2	A.1.1.1.2.1	MIR3200
22	783	A.1.1.1.2.1.2.2	A.1.1.1.2.2	B.2.1.1.1.2.1.2.2	A.2.1.2.1.2.1.1	A.1.2.1.2.2.2.2	A.1.1.1.2.1	MORC2-AS1
22	785	A.1.1.2.2.1.2	A.1.1.1.1.2.1.2.2	B.2.1.2.2.2.2.1.1.2	A.2.1.2.1.2.1.1	A.1.1.1.1.1.2	A.1.1.2.1.1.1.1.2.1	MORC2,TUG1
22	787	A.1.1.2.2.1.2	A.1.1.1.1.2.1.2.2	B.2.1.2.2.2.2.1.1.2	A.2.1.2.1.2.1.1	A.1.1.1.1.1.2	A.1.1.2.1.1.1.1.2.1	SMTN
22	788	A.1.1.2.2.1.2	A.1.1.1.1.2.1.2.2	B.1.2.1.1.1.2.1.1.1.2	A.1.1.2.1.1.1.2	A.1.1.1.1.1.2	A.1.1.2.1.1.1.1.2.1	SELENOM,INPP5J
22	789	A.1.1.2.2.1.2	A.1.1.1.1.2.1.2.2	B.1.2.1.1.1.2.1.1.1.2	A.1.1.2.1.1.1.2	A.1.1.1.1.1.2	A.1.1.2.1.1.1.1.2.1	MIR3928,PLA2G3,RNF185
22	791	A.1.1.2.2.2.1.1	A.1.1.1.1.2.1.2.1	B.1.2.2.1.1.2.1	A.1.1.2.1.1.1.2	A.1.1.1.1.1.2	A.1.1.2.1.1.1.1.2.1	LIMK2
22	793	A.1.2.1.1.1.1.2.2.1	A.1.1.1.1.2.1.2.1	B.1.2.2.1.2.1	A.1.1.2.1.1.1.2	A.1.1.1.1.1.2	A.1.1.2.1.1.1.1.2.1	PIK3IP1
22	794	A.1.2.1.1.1.1.2.2.1	A.1.1.2.2.2.1.2	B.1.2.2.1.2.1	A.1.1.2.1.1.2.2	A.1.1.1.1.1.2	A.1.1.2.1.1.1.1.2.1	PATZ1
22	795	A.1.2.1.1.1.1.2.2.1	A.1.1.2.2.2.1.2	B.1.2.2.1.2.1	A.1.1.2.1.1.2.2	A.1.1.2.1.2.1.1.1	A.1.1.2.1.1.1.1.2.1	DRG1
22	798	A.1.1.2.2.2.1.2	A.1.1.2.2.2.1.2	B.2.1.2.1.1.2.2	A.1.1.2.1.1.2.2	A.1.1.2.1.2.1.1.1	A.1.1.2.1.1.1.2	EIF4ENIF1,SFI1
22	811	A.2.1.1.2.2.1	A.2.1.1.2.1.2	A.2.2.2.1.2.2	B.1.2.1.2.2.2	B.2.1.1.2.2.2.1	A.2.2.1.2.2.2.2.2	SLC5A1
22	830	A.1.2.1.2.2.2.2.2	A.2.2.1.2.2.1.1	B.2.1.1.1.1.2.1.1	B.2.2.2.2.1.2	B.2.1.2.1.2.1.2	B.2.1.2.2.1	TIMP3
22	893	A.1.2.1.1.1.2.2.1	A.2.1.1.2.2.2.2	B.2.1.2.1.2.2.1.2	A.2.1.2.2.2.1	A.1.2.2.2.2.2.1	B.2.2.2.2.1	TOM1
22	894	A.1.2.1.1.1.2.2.1	A.2.1.1.2.2.2.2	B.2.1.2.1.2.2.1.2	A.2.1.2.2.2.1	A.1.2.2.2.2.2.1	A.2.1.2.2.2.1.1.2.1.1	MIR3909
22	895	A.1.2.1.2.2.2.2.1	A.2.1.1.2.2.2.2	B.2.1.2.1.2.2.1.2	A.2.1.2.2.2.1	A.1.2.2.2.2.2.1	A.2.1.2.2.2.1.1.2.1.1	HMOX1,MCM5
22	911	A.1.2.1.1.2.1.2.2	A.1.2.2.1.1.1	B.1.2.2.2.2	A.2.1.2.2.2.2	A.1.2.2.2.2.2.2	A.2.1.2.2.2.1.1.2.1.2	RBFOX2
22	915	A.1.2.1.1.1.1.1.1.2	A.1.2.2.1.1.1	B.1.2.1.2.2.1.2.2.1	A.2.1.2.2.2.2	A.1.2.2.2.2.1	A.2.1.2.2.1.1.2.1	APOL3
22	916	A.1.2.1.1.1.1.1.1.2	A.1.2.2.1.1.1	B.1.2.1.2.2.1.2.2.1	A.2.1.2.2.2.2	A.1.2.2.2.2.1	A.2.1.2.2.1.1.2.1	APOL2,APOL4
22	917	A.1.2.1.1.1.1.1.1.2	A.1.1.1.2.1.2	B.1.2.1.2.2.1.2.2.1	A.2.1.2.2.2.2	A.1.2.2.2.2.1	A.2.1.2.2.1.1.2.1	APOL1
22	920	A.1.1.1.2.2.1	A.1.1.1.2.1.2	B.1.1.1.1.2.1.2	A.1.1.2.1.1.1.1	A.1.1.2.1.1.1.1	A.1.2.1.2.2.2	MYH9
22	922	A.1.1.1.2.2.1	A.1.1.1.2.1.2	B.1.1.1.1.2.1.2	A.1.1.2.1.1.1.1	A.1.1.2.1.1.1.1	A.1.2.1.2.2.2	TXN2
22	937	A.1.1.2.1.1.1.2.2	A.1.1.2.1.1.2.2	B.2.1.2.1.1.2.1	A.1.2.1.1.2.2.1	A.1.1.2.1.1.1.2	A.1.2.1.1.2.2.2	KCTD17
22	938	A.1.1.2.1.1.1.2.2	A.1.1.2.1.1.2.2	B.2.1.2.1.1.2.1	A.1.2.1.1.2.1.1	A.1.1.2.1.1.1.2	A.1.2.1.1.2.2.2	TMPRSS6
22	939	A.1.1.2.1.1.1.2.2	A.1.1.2.1.1.2.2	B.2.1.2.1.1.2.1	A.1.2.1.1.2.1.1	A.1.1.2.1.1.1.2	A.1.2.1.1.2.2.2	IL2RB
22	940	A.1.1.2.1.1.1.2.2	A.1.1.2.1.1.2.2	B.2.1.2.1.1.2.1	A.1.2.1.1.2.1.1	A.1.1.2.1.1.1.2	A.1.2.1.1.2.2.2	C1QTNF6
22	941	A.1.1.1.1.1	A.1.1.2.1.1.2.2	B.2.1.2.1.1.2.1	A.1.2.1.1.2.1.1	A.1.1.2.1.1.1.2	A.1.2.1.1.2.2.2	SSTR3
22	949	A.1.1.1.2.1.1	A.1.1.1.1.2.1.1	B.1.1.1.1.1.1.2.1	A.1.1.1.2.2.2.2.2	A.1.1.1.2.1.2.1	A.1.1.2.1.1.1.1.1	CDC42EP1
22	950	A.1.1.1.2.1.1	A.1.1.1.1.2.1.1	B.1.1.1.1.1.1.2.1	A.1.1.1.2.2.2.2.2	A.1.1.1.2.1.2.1	A.1.1.2.1.1.1.1.1	LGALS2
22	951	A.1.1.1.2.1.1	A.1.1.1.1.2.1.1	B.1.1.1.1.1.1.2.1	A.1.1.1.2.2.2.2.2	A.1.1.1.2.1.2.1	A.1.1.2.1.1.1.1.1	SH3BP1,GGA1
22	952	A.1.1.1.2.1.1	A.1.1.1.1.2.1.1	B.1.1.1.1.1.1.2.1	A.1.1.1.2.2.2.2.2	A.1.1.1.2.1.2.1	A.1.1.2.1.1.1.1.1	LGALS1,PDXP
22	953	A.1.1.1.2.1.1	A.1.1.1.1.2.1.1	B.1.1.1.1.1.1.2.1	A.1.1.1.2.2.2.2.2	A.1.1.1.2.1.2.1	A.1.1.2.1.1.1.1.1	TRIOBP,NOL12
22	1053	A.1.1.2.1.2.1.2.2.2	A.1.1.2.1.2.2.1	B.1.1.1.1.2.1.1	A.1.1.2.2.2.1.1.2.1	A.1.2.1.1.1.2	A.1.1.2.1.2.1	MEI1,SNU13,C22ORF46
22	1055	A.1.1.2.1.2.1.2.2.2	A.1.1.2.1.2.2.1	B.1.1.1.1.2.1.1	A.1.1.2.2.2.1.1.2.1	A.1.2.1.1.1.2	A.1.1.2.1.2.1	CCDC134
22	1056	A.1.1.2.1.2.1.2.2.2	A.1.1.2.1.2.2.1	B.1.1.1.1.2.1.1	A.1.1.2.2.2.1.1.2.1	A.1.2.1.1.1.2	A.1.1.2.1.2.1	SREBF2
22	1058	A.1.1.2.1.2.1.2.2.2	A.1.1.2.1.2.2.1	B.1.1.1.1.2.1.1	A.1.1.2.2.2.1.1.2.1	A.1.2.1.1.1.2	A.1.1.2.1.1.2.2.1.1	MIR33A,SHISA8
22	1063	A.1.1.2.1.2.1.1	A.1.1.2.1.2.1.1	B.1.1.1.1.2.1.1	A.1.1.2.2.2.2	A.1.1.2.1.2.2	A.1.1.2.1.1.2.2.1.1	NDUFA6-DT,NDUFA6
22	1066	A.1.1.2.1.2.1.1	A.1.1.2.1.2.1.1	B.1.1.1.1.2.2.1	A.1.1.2.2.2.2	A.1.1.2.1.2.2	A.1.1.2.1.1.2.2.1.1	TCF20
22	1067	A.1.1.2.1.2.1.1	A.1.1.2.1.2.1.1	B.1.1.1.1.2.2.1	A.1.1.2.2.2.2	A.1.1.2.1.2.2	A.1.1.2.1.1.2.2.1.1	OGFRP1
22	1071	A.1.1.2.1.2.1.1	A.1.1.2.1.2.1.1	B.1.1.1.1.2.2.1	A.1.1.2.2.2.2	A.1.1.2.1.2.2	A.1.1.2.1.1.2.2.1.2	NFAM1
22	1073	A.1.1.2.1.2.1.1	A.1.1.2.1.2.1.1	B.1.1.1.1.2.2.1	A.1.1.2.2.2.2	A.1.1.2.1.2.2	A.1.1.2.1.1.2.2.1.2	RRP7A,SERHL
22	1098	B.1.2.1.1.1.2	B.1.2.1.2.2	A.1.2.1.1.1.2.2	B.1.2.2.2.1.2	B.2.1.2.2.1.1.2	A.2.2.2.1.2.2.1	EFCAB6-AS1
22	1127	A.2.1.2.1.1.2.1	A.2.1.2.1.2	B.1.1.1.1.1.2.1	B.1.2.2.2.1.1.1	B.2.1.1.2.2.2.2	A.2.2.2.1.2.2.2	PRR5
22	1201	B.2.2.2.2.1.1.2	B.2.2.2.2.1	A.1.2.1.2.2.1	B.2.1.1.2.2.2.1	B.2.2.1.2.2.1	B.2.2.1.1	LINC00898
22	1217	B.2.2.1.1.2.2.1	B.2.2.2.2.1	A.1.2.2.1.1.2	B.2.1.1.1.2.1	B.2.1.1.2.2.1.1	B.2.2.1.2.1.2.2	MIR3201
22	1223	B.2.1.1.1.2	B.2.2.2.2.1	A.1.1.1.1.2	B.2.1.1.1.2.1	B.2.1.1.2.2.1.1	B.2.2.1.2.1.2.2	TAFA5
22	1224	B.2.1.1.1.1.2	B.2.2.1.1.2	A.1.1.1.1.1.1.2	B.2.1.2.2.2	B.2.2.2.1.2.2	B.2.2.1.2.1.2.2	LOC284933
22	1230	B.2.2.1.1.1.1	B.2.2.1.1.2	A.1.2.1.1.1.2.1	B.2.1.2.1.1.2	B.2.2.2.1.2.2	B.2.1.2.1.1.1	MIR4535
22	1232	B.2.2.1.1.1.1	B.2.2.1.1.2	A.1.2.1.1.1.1.1	B.2.1.2.1.1.2	B.2.2.2.1.2.2	B.2.2.2.1	LINC01310
22	1252	B.2.2.2.1.2.1	B.2.2.1.2.2	A.2.1.2.2.1.1	B.2.1.2.2.1.1	B.2.2.1.2.1.2	B.2.1.1.1.1.2	C22ORF34

## Sheet: pancreas
Repositioning event between cancer and normal conditions for breast, prostate and pancreas
Each bin represents one 40kb region, with correspoinding genomic position: pos_start = (bin_index -1)*40E3 + 1; pos_end = bin_index*40E3
A bin is selected if (1): it contains the TSS of genes (the gene column); (2) normal cells have homogenious comparment in this bin (at A/B) level; (3) there is at least one big change of compartment between normal and cancer (>= 4 sub-compartments)
Cells are filled by red for A compartmnt, to distinguish those with B compartment
chr	bin_index	Pancreas_1	Pancreas_2	Islet	Pancreas_beta	Pancreatic_cancer	gene
1	882	A.1.2.1.2.2.1.1.1.1.1	A.2.2.1.1.2.2.2.2.2.2	A.1.2.2.2.2.2.2.1.1.1	A.2.2.1.2.2.2.2.1.1	B.2.1.1.2.1.1.2.2.1.1	GJA4,GJB3
1	1508	A.1.2.2.2.1.1.2.2.1	A.2.1.1.2.2.1.2.1	A.2.1.2.2.1.2.1.1.2.2	A.2.1.2.2.1.2.2.1.1.2	B.2.1.1.2.1.1.1.2.1.2.1.2	HOOK1
1	1636	A.1.2.2.2.1.1.2.2.2.1.2.1	A.2.1.1.1.1.1.1.2.2.1	A.1.2.2.2.2.1.1.1.1	A.2.1.2.1.1.1.2.2.1.1.2	B.2.1.1.2.1.1.1.2.1.2.2	JAK1
2	760	A.1.2.1.2.2.2.2.1.1.1.1	A.1.1.2.2.2.1.2.2.2.1	A.2.1.1.2.1.2.1.1.1.2	A.1.2.1.2.1.2.1.2.1.1	B.1.2.1.1.1.2.2.2.1.2.2	YPEL5
2	762	A.1.2.1.2.2.2.2.1.1.1.1	A.1.1.2.2.2.1.2.2.2.1	A.2.1.1.2.1.2.1.1.1.2	A.1.2.1.2.1.2.1.2.1.1	B.1.2.1.2.2.2.2.2.1	LBH
2	1001	A.1.2.2.2.2.1.2.2.2.2.2	A.2.2.1.1.1.2.2.2.2	A.2.1.2.2.2.1.1.2	A.2.2.1.2.2.1.1.2.1.2.2	B.2.2.1.2.1.2.2.1.1.2.2.1	THUMPD2
2	3376	A.1.1.1.1.2.2.2	A.2.1.1.1.2.2.1.1.1.2	A.1.2.1.2.1.1.1.1.2	A.2.2.1.1.2.1.2.1.1.1	B.2.2.1.1.1.2.2.1.1	MGAT5
2	5440	A.1.2.2.2.1.2.2.2.2	A.2.1.2.2.1.2.1.2.2.2	A.1.1.2.2.2.1.2.1.2.2	A.1.2.1.1.1.2.1.1	B.1.2.1.2.1.2.2.2.2.2	IGFBP5
2	5466	A.2.2.2.2.2.1.1.1	A.2.1.2.2.1.2.1.2.2.1.2.1	A.2.1.2.2.1.2.2.2.2.1	A.1.2.1.1.2.1.2.1.1.2.1	B.2.2.1.1.2.2.2.1.1	DIRC3
3	246	A.1.2.1.1.1.1.1.2.1.1	A.1.1.1.2.1.2.2	A.1.1.2.1.1.1.1.2	A.1.1.1.2.1.2	B.1.2.2.2.2.1.1.2.1.2	ARPC4-TTLL3,ARPC4,TADA3,CAMK1
3	337	A.2.1.1.1.1.1.2.1.1	A.1.1.2.1.1.2.2.2.2.2	A.1.2.1.2.2.2.2.2.2.1	A.1.2.1.2.1.2.1.2	B.2.2.1.2.2.1.2.2.1	NUP210
3	774	A.2.1.2.1.1.1.2.2.1.2	A.1.2.1.1.2.2.2.2.1.2	A.1.2.1.2.1.2.1.2.1.1	A.2.2.2.1.1.1.1.2.1	B.2.1.1.1.1.2.1.1.1.2.2	GADL1
3	790	A.2.1.2.1.1.2.2.1.2.2	A.1.2.1.2.1.2.1.1	A.1.1.2.2.1.1.2.2	A.1.2.1.2.1.1.2.2.1.2	B.1.2.1.1.2.1.1.1.1.1	STT3B
3	1450	A.1.1.2.1.2.2.1.2.2.2.2	A.1.1.1.1.1.2.2.2	A.1.1.1.2.1.1.2.2.1	A.1.2.1.2.1.1.1.2.1	B.2.1.1.1.2.1.1.1.2	FLNB
3	1596	A.1.1.1.2.2.1.2.2	A.1.2.1.1.1.2.2.2.1	A.1.2.2.1.1.2.2.1	A.2.1.1.1.1.2.2.2.2.1.1	B.1.2.2.1.1.1.1.1.2.1.1.1	C3ORF49
3	1647	A.1.1.2.2.2.1.2.2.1.1.2	A.1.2.1.2.2.2.2.2.2.1	A.1.2.1.2.1.2.1.2.2.1.2	A.2.1.1.1.1.2.1	B.2.1.1.1.1.2.1.1.1.2.1	MAGI1-AS1
3	2787	A.1.2.2.2.1.1.1.1.1.1	A.1.2.2.2.2.2	A.1.2.1.2.1.1.1.1.2.2.1.1	A.2.1.2.1.1.2.1.1.1	B.2.1.2.1.1.1.1.2.1	PHLDB2
3	2797	A.2.2.2.1.1.1.1.2.1	A.1.2.2.2.2.2	A.2.1.2.2.1.1.2.2.2	A.2.1.2.1.1.1.2.1	B.2.2.1.2.1.1.2.1.2.1	GCSAM
3	2819	A.2.1.2.1.1.1.2.2.2	A.2.1.2.2.2.1.1.2.2.1	A.2.1.1.1.2.1.2.2.1.2.2	A.2.1.2.1.2.2.2.1.1.2.2.2	B.2.1.2.1.1.1.1.2.2	NEPRO
3	2824	A.2.1.2.1.1.1.2.2.2	A.2.1.2.2.2.1.1.2.2.1	A.1.1.2.2.1.1.1.1.2	A.2.1.2.1.2.2.2.1.1.2.2.2	B.2.1.2.1.1.1.1.2.2	BOC
3	3446	A.2.1.2.1.2.2.1.2	A.2.1.2.1.1.2.1.2	A.1.2.1.1.1.2.2.1	A.2.1.2.2.2.1.2.1.1	B.2.1.2.2.1.1.2.1.1.1.1.2	DZIP1L
3	3447	A.2.1.2.1.2.2.1.2	A.2.1.2.1.1.2.1.2	A.1.2.1.1.1.2.2.1	A.2.1.2.2.2.1.2.1.1	B.2.1.2.2.1.1.2.1.1.1.1.2	A4GNT
3	3480	A.1.1.1.2.2.2.2.1.1	A.2.2.1.2.2.2.2.2.2	A.2.1.1.1.2.2.1.1.2.2	A.2.2.1.2.2.1.2.1.2.2.2	B.2.1.2.2.1.1.2.1.1.2	RBP2
3	3482	A.1.1.1.2.2.2.2.1.1	A.2.2.1.2.2.2.2.2.2	A.2.1.1.1.2.2.1.1.2.2	A.2.2.1.2.2.1.2.1.2.2.2	B.2.1.2.2.1.1.2.1.1.2	RBP1
3	3905	A.2.1.1.2.2.1.2.2.2	A.2.2.1.2.2.1.1.1.1	A.1.1.2.2.2.1.2.2.2.2	A.1.2.1.1.2.2.2.2.2.2	B.2.1.2.2.1.1.2.2.2.2.1	KCNAB1-AS1
3	4739	B.1.2.1.1.1.2.2.1.1	B.2.1.2.1.1.1.2.1	B.2.2.1.1.1.1.2.2.1	B.1.2.2.2.1.1.2.2.1.1	A.1.2.2.2.1.1.2.2.2.2	MIR944
4	1797	A.2.1.2.2.2.1.2.1.1	A.2.1.1.1.2.1.1.2	A.1.1.2.1.1.1.2.1	A.1.1.2.1.1.1.2.2	B.1.2.1.2.1.2.2.2.1.1	DCK
4	1849	A.1.1.2.2.2.2.2.1.1.1	A.2.1.1.1.2.1.2	A.1.1.2.2.2.2.2.2.2.1	A.1.1.2.2.2.1.1.2.2	B.1.2.1.1.1.1.1.2.2.2	COX18
4	1975	A.1.2.2.2.1.1.2.1.2	A.2.2.2.2.2.2.2	A.2.1.1.1.1.2.1	A.1.2.1.2.2.2.1.1	B.2.1.1.1.1.2.1.1.2.2	FRAS1
4	1990	A.1.2.1.2.1.1.2.1	A.2.1.1.1.2.2.2.1.2	A.1.2.1.2.1.2.1.2	A.1.1.2.1.1.1.1	B.2.1.1.2.2.2.1.2.2.2	LINC01094
4	2060	A.2.2.2.2.1.1.1.2.2.2.2	A.2.2.1.2.2.1.1.1.1	A.1.2.2.2.1.1.1.2.1.2.1	A.1.2.2.1.2.2.2.2	B.2.1.1.2.2.1.2.1.2.1.2	RASGEF1B
4	2241	A.1.1.2.2.1.2.1.2	A.2.2.1.1.2.2.1.1.2	A.1.1.2.1.1.1.1.1	A.1.2.1.1.1.1.2	B.1.2.1.1.1.1.2.2.2.1.2	NAP1L5,FAM13A-AS1
4	2251	A.1.2.1.2.1.1.2.2.1	A.2.2.1.2.2.1.1.2.2	A.1.1.1.2.2.2.1	A.1.1.2.2.1.1.2	B.2.2.2.1.2.2.1.2.2.2.2	FAM13A,TIGD2
4	2256	A.1.2.1.2.1.1.2.2.1	A.2.2.1.2.1.1.1.2.2.1	A.1.1.1.2.2.2.1	A.1.1.2.2.1.1.1	B.2.2.2.1.2.2.1.2.2.2.2	GPRIN3
4	3089	B.1.1.2.2.2.1.2.2.2.2	B.1.2.2.2.2.2.2.2	B.1.1.2.1.1.1.1	B.1.2.2.1.2.2.1.1.1	A.1.1.1.2.2.1.2.1	IL21
4	4443	B.2.1.1.2.1.1.2.2.1.2	B.1.2.1.2.2.2.1.1.1	B.1.2.2.2.2.2.2.2.2	B.2.1.1.1.1.2.2.1.1.2.1.1	A.1.2.1.1.2.2.2.1.2	VEGFC
5	1688	A.1.1.2.2.1.2.2.2.2	A.1.2.2.1.1.2.1.1.1.2	A.2.1.1.1.1.1.2.1.1.1	A.2.1.2.1.1.2.1.2.2.2	B.2.1.1.1.2.2.2.2.1	PIK3R1
5	3589	A.2.1.2.1.1.1.1.1.1	A.1.2.2.1.1.2.1.1.2.2.1	A.1.2.2.2.2.2.1.1	A.2.1.2.2.1.1.1.1.1.1.2	B.2.1.1.1.1.1.1.2.1.2	KCTD16,YIPF5
5	3666	A.2.1.1.2.2.1.2	A.2.2.2.1.2.2.1.2.2	A.1.2.2.1.2.2.2.1.2	A.1.1.2.1.1.1.1	B.2.2.1.2.2.2.1.1	STK32A
5	3673	A.2.1.1.2.2.1.2	A.2.2.2.1.2.2.1.2.2	A.1.2.2.1.2.2.2.1.2	A.2.1.1.1.1.2.2.1.2.2	B.2.2.1.2.1.1.2.2.2.1	DPYSL3
5	3674	A.2.1.1.1.1.1.2.2	A.2.2.2.1.2.1.2.1.2.2.2	A.1.2.2.1.2.2.2.1.2	A.2.1.1.1.1.2.2.1.2.2	B.2.2.2.1.1.1.1	JAKMIP2-AS1
5	3964	A.2.1.2.2.1.2.2.1.1	A.1.2.1.2.1.1.2.2.2	A.2.2.2.1.1.1.1.1.1	A.1.1.1.2.2.2.2	B.2.1.1.1.1.1.2	EBF1
5	4219	B.1.1.2.1.2.1	B.1.1.1.1.1.2.1.1.2.2.1	B.2.1.2.1.2.2.1.1.1	B.2.1.1.2.2.2.2.1.1	A.1.2.2.2.2.1.2.1.2	SLIT3
6	285	A.1.1.2.2.2.2.2.1	A.1.2.1.1.1.1.1	A.1.2.2.2.2.1.1.1.2.2.1	A.1.1.2.2.1.2.1.1	B.1.2.1.1.2.1.1.1.2	NEDD9
6	289	A.1.1.2.1.1.1.1.2	A.1.2.2.1.2.2.1.2	A.1.2.2.2.2.1.1.1.2.2.1	A.1.1.2.2.1.2.1.1	B.1.2.1.1.2.1.1.1.2	TMEM170B
6	295	A.1.1.2.1.1.1.1.2	A.1.2.2.1.2.2.1.2	A.1.2.1.1.1.1.1.1.1.2	A.2.1.2.1.2.2.1.1.2.2	B.2.1.1.1.2.1.1.2	ADTRP
6	333	A.1.1.2.1.1.1.1.1	A.1.2.2.1.1.2.2.2.1	A.2.2.1.2.2.2.1.2.2.2	A.2.1.1.2.2.1.2.1.2.2.1	B.2.1.1.1.1.1.2.1.2	LOC100130357
6	611	A.2.1.1.2.2.2.2.1	A.1.2.1.1.2.2.2.1.2	A.2.1.2.2.1.2.1.1	A.2.1.1.2.2.1.2.2.1	B.2.1.2.2.2.1.1	MRS2
6	627	A.1.2.2.2.1.2.1.2.2	A.1.1.2.2.2.1.2.2	A.1.1.2.1.2.1.2.1	A.1.1.2.2.2.1.1.2	B.1.2.1.1.2.2.1.1.2.2	RIPOR2
6	630	A.1.2.1.2.1.1.2.2.2	A.1.2.2.1.2.2.1.1	A.1.1.2.1.2.1.2.1	A.1.1.2.2.2.1.1.2	B.2.1.2.2.1.1.2.2	CMAHP
6	632	A.1.2.1.2.1.1.2.2.2	A.1.2.2.1.2.2.1.1	A.1.1.2.1.2.1.2.1	A.2.1.2.2.2.2.1.1.1	B.2.1.2.2.1.1.2.2	CARMIL1
6	642	A.1.1.2.2.2.2.2.2.1	A.1.2.2.1.2.2.1.1	A.1.1.2.2.1.1.1.2.2	A.2.1.1.2.2.1.2.1.1.2.1	B.2.1.2.2.1.1.2.2	SCGN
6	993	A.2.1.1.2.2.1.1.1	A.2.1.1.2.2.1.2.2.2	A.2.2.2.1.2.2.1.2.2	A.1.2.2.1.1.2.1.1.2.1.1	B.2.1.1.1.1.1.1.2	KIF6
6	995	A.1.2.2.1.1.2.2.1.1.2	A.2.1.1.2.2.1.2.2.2	A.2.2.2.1.2.2.1.2.2	A.1.2.2.1.1.2.1.1.2.1.1	B.2.1.1.1.1.1.1.2	DAAM2
6	998	A.1.1.2.2.2.2.2.2.2	A.1.2.1.2.1.2.2.2.1	A.2.2.2.1.2.2.1.2.2	A.2.2.1.2.2.2.2.2.2	B.2.1.1.1.2.2.2.1.1	MOCS1
6	1834	B.2.1.1.1.2.2.2.1.2.1.1	B.1.2.2.2.2.1.1.2.2	B.2.2.2.1.2.1.2	B.2.2.1.2.1.1.1.1.2	A.1.2.1.1.2.2.2.2.2	KCNQ5
6	1849	B.1.1.1.2.1.2.1.2.2	B.1.1.1.2.1.2.1.2.2.2	B.2.1.2.1.2.1.2.1	B.2.2.1.2.1.2.1.2	A.1.2.1.1.2.1.2.1.2	KHDC1L
6	2354	B.2.1.2.2.1.2.2.1.1	B.2.2.1.2.1.1.2.1.2	B.2.1.2.2.2.2.1.2.2.2	B.2.2.1.1.1.2.1	A.2.1.1.1.2.1.2	EPHA7
6	2361	B.2.1.1.2.2.1.2.1.2.2.2	B.2.2.1.1.2.2.2.2	B.2.2.1.2.1.1.2.2.2	B.2.2.1.2.1.1.2.1.1.2	A.2.1.1.1.2.1.2	TSG1
6	2985	A.2.1.2.1.2.2.2.1.2.2	A.2.2.2.2.2.2.1.2.1.2	A.1.2.2.2.1.2.1.1	A.1.2.1.2.2.2.1.1.1.2	B.2.1.1.2.1.2.2.2.2.2	MIR548B
6	2987	A.2.1.2.1.2.2.2.1.2.2	A.2.2.2.2.2.2.1.2.1.2	A.1.2.2.2.1.2.1.1	A.2.1.2.1.1.2.2.1.1	B.2.1.1.2.1.2.2.2.2.2	FAM184A
6	3405	A.2.2.1.2.2.1.1.1.2	A.2.2.2.1.1.2.1.1.1.1.2	A.2.1.1.2.1.1.1.1.2	A.2.2.2.1.1.2.2.1.2.2.1	B.2.2.2.1.1.2.1.2	PDE7B
6	3561	B.1.1.2.1.1.1.2.1.1.2	B.1.2.2.1.2.1.2.1.2	B.2.1.2.2.1.1.1.2.1.1	B.2.1.1.1.2.2.1.1	A.1.1.1.2.2.1.2	NMBR
6	3562	B.1.1.2.1.1.1.2.1.1.2	B.1.2.2.1.2.1.2.1.2	B.1.1.1.2.2.2.1.2	B.2.1.1.1.2.2.1.1	A.1.1.1.1.1.2	VTA1
6	3566	B.1.1.2.1.1.1.2.1.1.2	B.1.2.2.1.2.1.2.1.2	B.1.2.1.2.2.1.1.1.1	B.1.1.2.2.2.1.2.1.2	A.1.1.1.1.1.2	ADGRG6
6	3727	A.1.2.1.2.2.2.1.2.2	A.2.2.1.1.2.2.1.1.1	A.2.2.1.1.1.1.2.1.1.1	A.2.2.2.2.2.2.1.2.2	B.2.2.2.2.1.2.1.1.2	UST
6	3795	A.1.2.1.2.1.2.1.2.2.1	A.2.1.1.1.2.1.2.1	A.1.1.2.1.2.1.2.2.2.1	A.2.1.1.1.2.2.2.1.1.1	B.2.1.2.1.1.2.2.1.1.1	RMND1,ARMT1
7	560	A.1.1.2.2.1.1.2	A.2.1.2.1.2.1.2.2	A.2.2.1.2.2.2.1.2.2	A.2.1.1.2.1.1.2.2	B.2.2.1.2.2.2.1.1	RAPGEF5
7	564	A.1.1.2.2.1.1.2	A.2.1.2.1.2.1.2.2	A.2.2.2.1.2.2.2.2.1	A.2.2.1.1.1.2.2.1.2	B.2.2.1.2.2.2.1.1	STEAP1B
7	631	A.2.1.1.1.1.2.2.1.1.1.2	A.2.2.1.2.2.2.2.1	A.2.2.1.1.1.2.1.1	A.2.1.1.1.2.1.2.2.1.1	B.2.2.1.2.1.1.2.1	C7ORF31
7	632	A.2.1.1.1.1.2.2.1.1.1.2	A.2.2.1.2.2.2.2.1	A.2.2.1.1.1.2.1.1	A.2.1.1.1.2.1.2.2.1.1	B.2.2.1.2.1.1.2.1	NPVF
7	725	A.1.2.2.1.2.2.2.2.1.1.2	A.2.2.1.2.1.2.2.1	A.1.2.2.1.1.1.1.2.2	A.2.1.1.2.1.2.2.1.2	B.2.1.2.2.2.2.2.1.2.1	TRIL
7	726	A.1.2.2.1.2.2.2.2.1.1.2	A.2.2.1.2.1.2.2.1	A.1.2.2.1.1.1.1.2.2	A.2.1.1.2.1.2.2.1.2	B.2.1.2.2.2.2.2.1.2.1	LOC100506497
7	730	A.1.2.1.1.2.2.2	A.2.2.1.2.1.2.2.1	A.1.2.2.1.1.1.1.2.2	A.2.1.1.2.1.2.2.1.2	B.2.1.2.2.2.2.2.1.2.1	CHN2
7	829	A.2.2.2.1.1.1.1.2.2.2	A.2.1.2.1.2.2.2.2.1.1	A.1.2.1.1.2.2.2.2.2.2.2	A.1.1.2.1.1.2.2.2	B.2.2.1.2.1.1.2.2.2.2	RP9
7	830	A.2.2.2.1.1.1.1.2.2.2	A.2.1.2.1.2.2.2.2.1.1	A.2.1.2.1.2.1.1.1.1	A.2.2.2.2.1.2.2.1	B.2.2.1.2.1.1.2.2.2.2	BBS9
8	301	A.1.1.2.2.1.1.2.2.2	A.2.1.1.1.1.2.2.1	A.2.2.2.1.2.1.2.2.1	A.2.1.2.2.1.2.1.2	B.2.2.2.1.1.2.1.2	FAM90A2P
8	302	A.1.1.2.2.1.1.2.2.2	A.2.1.1.1.1.2.2.1	A.2.2.2.1.2.1.2.2.1	A.1.2.1.1.1.1.2.1.2.1.2	B.2.2.1.2.1.1.1.1	FAM86B1
8	1580	B.1.2.2.2.1.2.2.2.1.2	B.2.1.1.1.2.1.1.2.1.2.1	B.2.1.2.1.2.2.2.2.2.1	B.2.1.1.2.2.2.1.1.1	A.1.2.1.2.2.2.1	NKAIN3
8	2189	A.1.2.1.2.2.1.2.1.1	A.1.2.1.1.1.2.2.1.1.1	A.2.1.1.2.1.1.1.1.1.1	A.2.2.2.1.2.2.1.1.2.2	B.2.2.1.2.2.1.1.2.2	RMDN1,CPNE3
8	2276	A.2.1.1.1.1.2.1.2	A.2.1.2.2.1.1.2.1.2	A.2.1.2.1.2.1.1.1	A.2.1.1.1.1.2.1.2.2.1	B.2.2.1.1.2.2.1.1	DECR1
8	2764	A.1.2.2.1.1.2.2.1.2.1	A.2.2.1.2.1.1.2.2.2	A.2.1.2.2.2.1.1.1.2	A.1.2.1.1.2.2.2.1.2	B.2.1.1.1.1.1.1.2.1.1	EBAG9
8	3391	A.2.2.1.1.1.1.2.1	A.2.1.2.2.1.2.2.2	A.2.1.2.1.2.2.1.1	A.1.2.2.1.2.2.2.1	B.2.1.1.1.1.1.1.2.2	ZFAT-AS1
9	538	B.2.1.1.2.2.1.1.1.1	B.1.2.1.2.1.2.2.1.1.2	B.2.2.1.1.1.1.1	B.1.2.1.2.2.2.2.2.1	A.1.2.2.2.1.2.2	IFNE,MIR31
9	539	B.2.1.1.2.2.1.1.1.1	B.1.2.1.2.1.2.2.1.1.2	B.2.2.1.1.1.1.1	B.2.1.2.1.1.1.1	A.1.2.2.2.1.2.2	MIR31HG
9	1826	A.1.2.2.1.1.2.2.1.2	A.2.1.1.2.1.2.1.2	A.1.1.2.2.2.2.1.1	A.2.1.1.2.1.1.1.1.1.2.1	B.2.1.2.1.1.1.2	KLF9
10	715	A.1.2.1.2.2.2.2.1.2.1	A.2.1.2.2.1.2.1.2.1	A.1.2.2.2.2.2.2.1.2	A.1.2.2.1.2.2.1.2.1.1.1	B.2.2.1.1.2.2.1.2	MPP7
10	1537	A.2.1.2.2.1.1.2.1.2	A.2.2.2.1.2.2.2	A.1.2.1.1.1.1	A.1.1.2.2.1.2.2.2	B.2.1.2.2.1.2.2.1.1	SLC16A9
10	1538	A.2.1.2.2.1.1.2.1.2	A.2.2.2.1.2.2.2	A.1.2.1.1.1.1	A.1.1.2.2.1.2.2.2	B.2.1.2.2.1.2.2.1.1	MRLN
10	1542	A.2.1.1.1.2.2.1.1	A.2.2.1.1.1.1.2.1.2	A.1.2.1.1.1.1	A.2.1.1.2.2.1.1.2.1	B.2.1.2.2.2.1.2.2.1.2	CCDC6
10	1544	A.2.1.1.2.1.2.2.2.2.1	A.2.2.1.1.1.1.2.1.2	A.1.2.1.1.1.1	A.2.1.1.2.2.1.1.2.1	B.2.1.2.2.2.1.2.2.1.2	LINC01553
10	1927	A.1.2.1.1.2.2.1.2.2.1	A.1.1.1.1.2.2.2.2	A.2.1.1.2.1.2.2.2.1.2	A.1.2.1.1.2.2.2.2	B.2.2.2.1.1.1.2	ZNF503-AS1
10	1930	A.1.2.1.1.2.2.1.2.2.1	A.2.1.2.2.1.2.1.1.1	A.2.1.1.2.1.2.2.2.1.2	A.1.2.1.1.2.2.2.2	B.2.2.2.1.1.1.2	ZNF503-AS2,ZNF503
10	2324	A.2.1.2.2.2.1.2.1.1	A.2.1.1.2.1.1.2.2	A.1.2.1.2.1.2.1	A.2.2.1.1.1.2.2.2.1.2	B.2.1.2.2.2.1.2.2.2	PCGF5
10	2330	A.1.1.2.2.1.2.2.1.2	A.2.1.1.1.1.2.2.2.1.1	A.2.1.1.1.2.1.2.1.1.1	A.2.1.1.1.1.1.2.1.1.1.1	B.2.1.2.2.2.1.1.1	HECTD2
10	2335	A.1.1.2.2.1.2.2.1.2	A.1.2.2.2.2.2.2	A.1.1.2.1.2.1.1.1	A.2.1.1.2.1.2.1.2	B.2.1.2.2.2.1.1.1	HECTD2-AS1,PPP1R3C
10	2793	A.1.1.2.2.1.1.1.1.2.2	A.1.1.1.1.2.1.2.1.1	A.1.2.2.1.2.1.1.1.1	A.1.2.2.1.1.2.1.1	B.1.2.2.1.1.2.1.2.1.2	XPNPEP1
10	2794	A.1.1.2.2.1.1.1.1.2.2	A.1.1.1.1.2.1.2.1.1	A.1.2.2.1.2.1.1.1.1	A.1.2.2.1.1.2.1.1	B.1.2.2.1.1.2.1.2.1.2	ADD3
10	2795	A.1.1.2.2.1.1.1.1.2.2	A.1.1.1.1.2.1.2.1.1	A.1.2.2.1.2.1.1.1.1	A.1.2.2.1.1.2.1.1	B.1.2.2.1.1.2.1.2.1.2	ADD3-AS1
10	2821	A.1.1.1.1.2.2.1.1	A.1.1.2.2.1.1	A.2.1.1.2.2.1.1	A.2.2.1.1.2.1.1.2.1	B.2.2.1.1.1.1.2.1.2.2	ADRA2A
11	61	A.1.2.1.1.1.2.2	A.1.2.1.2.1.1.2	A.2.1.2.1.2.1.2	A.1.1.2.2.1.2.2.1	B.2.1.1.2.2.2.1.1.2.1	TSSC4
11	2375	A.2.1.1.1.2.1.1.1.2	A.1.2.1.1.2.2.2.1.2.2.1	A.1.2.1.1.1.1.1.1.2	A.1.2.2.1.2.2.2.1.2	B.2.2.1.2.2.2.2.2.2.2	SESN3
11	2694	B.1.1.1.1.1.1.2.2.1.2	B.1.1.2.1.2.2.2	B.1.1.1.2.2.2.2.2.1.2	B.1.1.2.1.2.1.1.1.1	A.1.1.2.2.1.2.1.1	SLC35F2
11	2695	B.1.1.1.1.1.1.2.2.1.2	B.1.1.2.1.2.2.2	B.1.1.1.2.2.2.2.2.1.2	B.1.1.2.1.2.1.1.1.1	A.1.1.2.2.1.2.1.1	RAB39A
11	2750	A.2.2.1.1.1.2.1.1	A.2.2.2.2.2.2.2.1	A.1.2.2.1.2.2.1.2.1.1.2.1	A.2.2.1.1.2.1.1.1.1.1	B.2.2.1.2.1.1.1.1.1.2	ZC3H12C
11	2758	A.2.1.2.2.2.2.2	A.2.1.2.1.1.2.2.1.1	A.1.2.2.1.1.1.2.1.1	A.2.1.2.2.1.1.1.2.1	B.2.1.2.1.2.2.2.1.2.2	FDX1
11	2780	A.1.2.2.2.2.1.1.2	A.2.1.2.1.1.2.2.2.1	A.1.2.1.1.1.1.2.1.2	A.1.1.2.2.1.1.2.2.2	B.1.2.2.1.2.2.2.2	COLCA2,COLCA1
11	2781	A.1.2.2.2.2.1.1.2	A.2.1.2.1.1.2.2.2.1	A.1.2.1.1.1.1.2.1.2	A.1.1.2.2.1.1.2.2.2	B.1.2.2.1.2.2.2.2	MIR4491
11	2782	A.1.2.2.2.2.1.1.2	A.2.1.2.1.1.2.2.2.1	A.1.2.1.1.1.1.2.1.2	A.1.1.2.2.1.1.2.2.2	B.1.2.2.1.2.2.2.2	POU2AF1
11	2783	A.1.2.2.2.2.1.1.2	A.2.1.2.1.1.2.2.2.1	A.1.2.1.1.1.1.2.1.2	A.1.1.2.2.1.1.2.2.2	B.1.2.2.1.2.2.2.2	LOC100132078
11	2785	A.1.2.2.2.2.1.1.2	A.2.1.2.1.1.2.2.2.1	A.1.2.1.1.1.1.2.1.2	A.1.1.2.2.1.1.2.2.2	B.1.2.2.1.2.2.2.2	C11ORF88,MIR34B,MIR34C,BTG4
11	2786	A.1.2.2.2.2.1.1.2	A.1.1.2.1.2.1.2.2	A.1.2.1.1.1.1.2.1.2	A.1.1.2.2.1.1.2.2.2	B.1.2.2.1.2.2.2.2	LAYN
11	2804	A.2.1.1.1.2.1.1.1.1.1	A.2.1.2.2.2.2.2.2.2	A.1.2.1.2.1.2.2.2.2	A.1.2.2.2.1.1.1.1	B.2.1.1.1.1.1.1.2.2	PLET1
12	77	A.2.2.2.2.1.1.2.2.1	A.2.2.1.1.2.2.2.2	A.2.1.1.1.2.1.1.1.1	A.1.2.2.1.1.1.1.2.2.2	B.2.2.2.1.1.2.1.1	TEAD4
12	1403	A.1.1.2.1.1.1.2.1.1	A.1.1.1.2.1.1.2	A.1.1.2.2.1.1.1.2	A.1.2.1.2.1.2.1.1	B.2.1.1.1.2.2.1.2.1.2	BLOC1S1-RDH5,BLOC1S1,ITGA7,RDH5
12	1702	A.2.1.1.2.2.1.2.1.1.1.2	A.2.2.1.2.1.2.2.2.2	A.1.2.2.1.1.1.2.2	A.2.1.2.2.2.2.2.2.1	B.2.1.1.1.2.1.2.2.1.1	DYRK2
12	2321	A.1.2.2.1.1.2.2.2.1	A.2.1.1.2.1.2.2.2	A.1.2.2.2.2.2.2	A.2.1.1.1.1.2.2	B.2.2.2.1.2.2.1.1	CLLU1OS,CLLU1
12	2328	A.2.1.1.2.2.2.1.2.1.1	A.2.1.1.2.1.2.2.2	A.1.2.2.2.2.2.2	A.2.1.1.1.1.2.2	B.2.2.2.1.2.2.1.1	C12ORF74
13	938	A.2.1.2.1.2.2.2.2.2	A.2.1.2.1.1.1.2.2	A.1.2.2.2.2.2.1.2.2	A.1.1.2.2.2.1.1.1	B.2.1.2.2.1.1.2.1.1.2	SMAD9
13	940	A.2.1.2.1.2.2.2.2.2	A.2.1.2.1.1.1.2.2	A.1.2.2.2.2.2.1.2.2	A.1.1.2.2.2.1.1.1	B.2.1.2.2.1.1.2.1.1.2	EXOSC8,ALG5
13	1006	A.2.1.2.1.1.1.2	A.1.2.1.1.2	A.1.2.1.2.2.2.2	A.1.2.2.2.1.1.2.1.1	B.2.1.2.1.1.2.1.2.1.1.1	MIR4305,COG6
13	1019	A.1.1.2.2.1.1.1	A.1.1.2.2.1.2.1.2	A.1.1.1.1.2	A.1.2.2.2.2.2.1.1	B.1.2.1.2.1.1.1.2.2.1	LINC00332
13	1020	A.1.1.2.2.1.1.1	A.1.1.2.2.1.2.1.2	A.1.1.1.1.2	A.1.2.2.2.2.2.1.1	B.1.2.1.2.1.1.1.2.2.1	LINC00548
13	1027	A.1.1.1.2.2.2.2	A.1.1.1.1.2.1.1	A.1.1.1.2.1.2.1.2	A.2.1.2.1.2.2.1.2.1	B.2.1.1.1.2.2.1.1	LINC00598
13	1032	A.1.1.1.2.2.2.2	A.1.1.1.1.2.1.1	A.1.1.2.2.1.1.2.2.2.1.2	A.1.1.2.2.2.1.2	B.2.1.1.1.2.2.1.1	FOXO1
13	1033	A.1.1.1.2.2.2.2	A.1.1.1.1.2.1.1	A.1.1.2.2.1.1.2.2.2.1.2	A.1.1.2.2.2.1.2	B.2.1.1.1.2.2.1.1	MIR320D1
13	1034	A.1.1.1.2.2.2.2	A.1.1.1.1.2.1.1	A.1.1.2.2.1.1.2.2.2.1.2	A.1.2.2.2.1.1.2.2	B.2.1.1.1.2.2.1.1	MRPS31
13	1696	B.2.1.1.2.2.1.2.2.2.1	B.2.1.2.2.1.1.1.1	B.1.1.1.2.2.2.2	B.1.1.2.1.2.1.1.1	A.1.2.1.2.1.2.2.1	PCDH9
13	1737	B.2.1.1.1.2.2.1.2.1.2	B.2.1.2.2.2.1.2.2	B.2.2.1.1.2.2.1	B.1.2.1.1.1.2.1	A.2.1.1.1.2.1.2.1	LINC00550
13	1937	A.2.2.1.2.2.1.2	A.2.1.1.1.1.2.2.2.2.1.1	A.1.2.2.1.1.2.2.1.2	A.1.2.2.2.1.2.1	B.2.1.1.2.1.2.2.2	KCTD12
13	1938	A.2.2.1.2.2.1.2	A.2.1.1.1.1.2.2.2.2.1.1	A.1.2.2.1.1.2.2.1.2	A.1.2.2.2.1.2.1	B.2.1.1.2.1.2.2.2	BTF3P11
13	1939	A.2.2.1.2.2.1.2	A.2.1.1.1.1.2.2.2.2.1.1	A.1.2.2.1.1.2.2.1.2	A.1.2.2.2.1.2.1	B.2.1.1.2.1.2.2.2	ACOD1
13	1957	A.2.2.1.2.2.2	A.2.2.1.2.1.2.2	A.2.1.2.1.2.2	A.2.2.2.1.2.2.2.1.2	B.2.2.1.1.1.2.2.1	MIR3665,SLAIN1
13	2207	B.2.1.1.2.2.1.1.2.2	B.2.1.1.2.2.2.1.1.2.2	B.2.2.2.2.1.2	B.2.1.2.2.2.2	A.1.2.2.2.2.2.2	MIR4500
13	2209	B.2.1.1.2.2.1.1.2.2	B.2.1.1.2.2.2.1.1.2.2	B.2.2.1.2.1.2.1.1	B.1.2.1.2.1.2.1.2.2.2	A.1.2.2.2.2.2.2	SLITRK5,MIR4500HG
14	1252	A.1.1.2.2.1.1.2	A.1.1.2.1.2.1	A.1.1.1.2.1.2.2.2	A.1.1.2.2.1.1.1.1.2	B.2.2.1.2.1.1.2.1	LRR1,RPS29
14	1473	A.2.2.1.1.1.1.1.2.1	A.1.2.1.1.1.2.2.1.1	A.1.1.2.2.1.2.2.2.2	A.1.1.2.2.2.1.1.1	B.2.1.2.2.1.1.1.1	TIMM9,KIAA0586
14	1492	A.2.2.1.2.1.1.2	A.1.2.2.1.1.2.2	A.1.2.1.1.1.1.2.1	A.1.1.2.2.2.1.1.2	B.2.1.1.1.2.2.2.1	DAAM1
14	1499	A.2.2.1.2.1.1.2	A.1.2.2.1.1.2.2	A.1.2.1.1.1.1.2.1	A.1.1.2.2.2.2.1.2.2	B.2.1.1.1.2.2.2.1	L3HYPDH,JKAMP,GPR135
14	1514	A.2.2.2.2.2.2.1	A.2.2.1.1.1.2.1.2	A.1.2.2.1.2.2.2	A.1.1.2.2.2.2.1.1.2.1	B.2.1.2.1.1.1.2.2	PCNX4
14	1516	A.2.2.2.2.2.2.1	A.2.2.1.1.1.2.1.2	A.1.2.2.1.2.2.2	A.1.1.2.2.2.2.1.1.2.1	B.2.1.2.1.1.1.2.2	DHRS7
14	1518	A.2.2.2.2.2.2.1	A.2.2.2.2.1.1.2.1	A.1.2.2.1.2.2.2	A.1.1.2.2.2.2.1.1.2.1	B.2.1.2.1.1.1.2.2	PPM1A
14	1957	A.2.1.2.1.2.1	A.1.1.2.1.2.2.2	A.1.1.2.2.1.2.1.2.2	A.1.2.1.1.1.1.1.1	B.1.2.1.1.1.1.1.1	ADCK1
14	2248	A.2.1.1.2.2.1.1	A.2.1.1.2.1.1.1	A.1.1.1.2.1.1.2	A.1.1.2.2.2.1.2.1.1	B.2.1.1.1.2.2.1.1.1.1	FOXN3-AS1
14	2252	A.2.1.1.2.2.1.1	A.2.1.1.2.1.1.1	A.1.1.1.2.1.1.2	A.1.1.2.2.2.1.2.1.2.2	B.1.2.1.2.1.2.2.1.2	FOXN3-AS2
15	2093	A.1.2.1.1.1.1.1	A.2.2.2.2.1.1.1.1	A.1.2.1.1.2.2.1.2	A.1.2.2.1.2.1.1.1	B.2.1.2.1.1.1.1	C15ORF40
15	2094	A.1.2.1.1.1.1.1	A.2.2.2.2.1.1.1.1	A.1.2.1.1.2.2.1.2	A.1.2.2.1.2.1.1.1	B.2.1.2.1.1.1.1	MIR4515,BTBD1
15	2158	A.1.2.2.1.1.2.1.2.2	A.1.2.2.1.1.1.2.2	A.2.1.1.2.1.2.1	A.2.1.1.2.1.2	B.2.1.2.1.2.2.1.1.2.1	MIR1276
15	2159	A.1.2.2.1.1.2.1.2.2	A.1.2.2.1.1.1.2.2	A.2.1.1.2.1.2.1	A.2.1.1.2.1.2	B.2.1.2.1.2.2.1.1.2.1	KLHL25
17	506	B.1.2.1.2.1.1.1	B.1.1.2.1.2.1.1.1	B.2.1.1.2.2.2.2.1.1	B.1.2.2.1.2.2.1.2	A.1.2.2.2.1.2.2.1.1.2	CCDC144CP
17	1232	A.1.1.2.1.2.1.2.1	A.1.2.2.1.1.1.1.1	A.1.2.2.2.2.2.2.2.1	A.1.2.2.1.2.2.2	B.2.1.2.2.1.2	NME2
18	190	A.2.1.1.2.2.1	A.2.2.1.2.1.2.1	A.2.2.2.1.2.1.2.2.1	A.2.1.1.1.1.1.2.1.2	B.2.2.1.1.1.1.2	PTPRM
18	729	A.2.1.2.2.2.2	A.2.2.1.2.2.2.1	A.1.1.2.2.2.2.1.1.2	A.1.1.2.2.1.1	B.2.1.2.2.1.1.1.1	DSG2-AS1
18	730	A.2.1.2.2.2.2	A.2.2.1.2.2.2.1	A.1.1.2.2.2.2.1.1.2	A.1.1.2.2.1.1	B.2.1.2.2.1.1.1.1	TTR
18	1057	A.1.1.2.1.1.2.2	A.1.1.2.2.1.2.1.2	A.1.1.1.2.2.1.1	A.2.2.1.2.1.2.1	B.2.2.1.2.2.1.2.2.1	SETBP1
18	1064	A.1.1.2.2.1.2.1	A.2.1.2.1.1.1	A.1.1.1.1.2.2.2	A.1.2.1.2.2.2	B.2.2.1.2.2.1.1	MIR4319
18	1069	A.2.1.2.2.1.1.2.1.2	A.2.2.2.1.2.2.1	A.1.1.1.1.2.2.2	A.1.1.2.1.1.2.2.1.2	B.2.1.1.1.2.1.2.1	SLC14A2
18	1329	A.2.1.1.1.1.1.1.1	A.2.1.2.2.1.1.2.1.2	A.1.1.2.2.2.2.1.1.1.2	A.2.1.2.1.2.1.1	B.2.1.1.2.2.1.1.2.2.1	MIR4529
18	1829	A.2.2.2.1.1.2.2.1	A.2.2.2.2.2.2.1.2.1	A.1.2.2.2.1.2.1.2.2	A.1.2.1.1.2.1.1.1	B.2.1.1.1.2.1.2.2	SMIM21
18	1872	A.2.1.2.1.1.2.1	A.1.2.2.1.2.2.2.1	A.1.2.2.2.1.2.1.1.1.1	A.1.1.2.1.1.2.2.1.1	B.1.2.1.1.2.2.1.1	MBP
18	1921	A.1.2.1.1.1.1.2	A.1.2.1.1.2.1	A.1.2.2.2.1.2.2.2	A.2.1.2.2.1.1.2.2.1.1.2	B.2.1.2.1.1.1.2.2	ATP9B
19	1078	B.2.1.1.2.1.2.2.1	B.1.1.2.2.2.1.2	B.1.1.2.2.1.2.2	B.2.2.1.1.2.2.2	A.1.2.2.1.2.2.1	CEACAM8
19	1082	B.2.1.1.2.1.2.2.1	B.2.2.1.2.1.1.1	B.2.2.2.2.2.2.2.1	B.2.2.1.1.2.2.2	A.1.2.2.1.2.2.1	PSG8
19	1084	B.2.1.1.2.1.2.2.1	B.2.2.2.2.1.1	B.2.2.2.2.2.2.2.1	B.2.2.1.1.2.2.2	A.1.2.2.1.2.2.1	PSG8-AS1,PSG10P
19	1093	B.2.2.1.2.1.2	B.2.2.2.1.1.2.1	B.2.2.1.2.1.1.1	B.2.2.1.1.2.2.1.2	A.2.1.1.1.1.1.2.1	PSG4,PSG5,PSG6
19	1094	B.2.2.1.2.1.2	B.2.2.2.1.1.2.1	B.2.2.1.2.1.1.1	B.2.2.1.1.2.2.1.2	A.2.1.1.1.1.1.2.1	LOC284344
19	1095	B.2.2.1.2.1.2	B.2.2.2.1.1.2.1	B.2.2.1.2.2.1.1	B.2.2.1.1.2.2.1.2	A.2.2.1.1.2.2.1.1	PSG9
19	1097	B.2.2.1.2.1.2	B.2.2.2.1.1.2.1	B.2.2.1.2.2.1.1	B.2.2.1.1.2.2.1.2	A.2.2.1.1.2.2.1.1	PRG1,CD177
19	1098	B.2.2.1.2.1.2	B.2.2.2.1.1.2.1	B.2.2.1.2.2.1.1	B.2.2.1.1.2.2.1.2	A.2.2.1.1.2.2.1.1	TEX101
19	1117	B.2.1.2.2.2.2.1.2	B.1.2.1.2.2.2.2	B.1.2.1.2.1.2.2.2	B.1.1.2.2.2.2	A.1.2.1.2.2.2.1.2	ZNF234,ZNF226
19	1118	B.2.1.2.2.2.2.1.2	B.1.2.1.2.2.2.2	B.2.1.1.1.2.1.1.2	B.1.1.2.2.2.2	A.1.2.1.2.2.2.1.2	ZNF227
19	1120	B.2.1.2.2.2.2.1.2	B.2.1.1.1.1.2.1.2	B.2.1.1.1.2.1.1.2	B.1.1.2.2.2.2	A.1.2.1.2.2.2.1.2	ZNF233
19	1121	B.2.1.2.2.2.2.1.2	B.2.1.1.1.1.2.1.2	B.2.1.1.1.2.1.1.2	B.1.1.2.2.2.2	A.1.2.1.2.2.2.1.2	ZNF235
19	1126	B.2.1.2.2.2.2.1.2	B.2.1.1.1.1.2.1.2	B.2.1.1.1.2.1.1.2	B.1.1.2.2.2.2	A.1.2.1.1.1.2	CEACAM20,ZNF180
19	1284	B.1.1.1.1.2.2.1	B.2.1.2.1.1.1	B.2.1.2.1.1.2.1.1	B.1.1.1.1.2.1.1	A.1.2.1.2.1.2.1	LINC01869,KLK3,KLK1,KLK15
19	1285	B.1.1.1.1.2.2.1	B.2.1.2.1.1.1	B.2.1.2.1.1.2.1.1	B.2.1.2.2.1.2.2.2.1	A.1.2.1.2.1.2.1	KLK2,KLKP1
19	1286	B.1.1.1.1.2.2.1	B.2.1.2.1.1.1	B.2.1.2.1.1.2.1.1	B.2.1.2.2.1.2.2.2.1	A.1.2.1.2.1.2.2	KLK4
19	1287	B.1.1.1.1.2.2.1	B.2.1.2.1.1.1	B.2.1.2.1.1.2.1.1	B.2.1.2.2.1.2.2.2.1	A.1.2.1.2.1.2.2	KLK5,KLK6
19	1288	B.1.1.1.1.2.2.1	B.2.1.1.1.2.1.2	B.2.1.2.1.1.2.1.1	B.2.1.2.2.1.2.2.2.1	A.1.2.1.2.1.2.2	KLK8,KLK9,KLK7
19	1294	B.1.2.2.2.2.2	B.2.1.1.1.2.1.2	B.2.2.1.2.1.1.2.1	B.2.2.2.2.1.2.2	A.2.1.2.2.1.2.2.1	SIGLECL1,CD33
19	1296	B.1.2.2.2.2.2	B.2.1.1.1.2.1.2	B.2.2.1.2.1.1.2.1	B.2.2.2.2.1.2.2	A.2.1.2.2.1.2.2.1	IGLON5
19	1301	B.2.1.2.1.2.2	B.1.2.2.1.1.2.2	B.2.1.2.1.1.2.1.2	B.2.2.2.2.1.2.2	A.2.1.2.2.2.2.2.1.2	SIGLEC12,SIGLEC6
19	1313	B.2.1.2.2.2.2.1.1.2	B.1.2.1.2.1	B.2.1.1.1.2.1.1.1	B.1.2.2.1.1.2.1	A.1.2.1.2.2.2.1.1.2	ZNF615,ZNF350
19	1314	B.2.1.2.2.2.2.1.1.2	B.1.2.1.2.1	B.2.1.1.1.2.1.1.1	B.1.2.2.1.1.2.1	A.1.2.1.2.2.2.1.1.2	ZNF614,ZNF432
19	1315	B.2.1.2.2.2.2.1.1.2	B.1.2.1.2.1	B.2.1.1.1.2.1.1.1	B.1.2.2.1.1.2.1	A.1.2.1.2.2.2.1.1.2	ZNF841
19	1317	B.2.1.2.2.2.2.1.1.2	B.1.2.1.2.1	B.1.1.1.2.2.2	B.1.2.2.1.1.2.1	A.1.2.1.2.2.2.1.1.2	ZNF836,ZNF616
19	1318	B.2.1.2.2.2.2.1.1.2	B.1.2.1.2.1	B.1.1.1.2.2.2	B.1.2.2.1.1.2.1	A.1.2.1.2.2.2.1.1.2	PPP2R1A
19	1338	B.2.1.2.1.1.2	B.1.2.1.1.2.2.2	B.1.2.1.2.2.2.2.2	B.2.2.1.2.2.2.2	A.1.2.1.2.2.1.2	ERVV-1,ZNF702P
19	1339	B.2.1.2.1.1.2	B.1.1.1.2.2.1	B.1.2.1.2.2.2.2.2	B.2.2.1.2.2.2.2	A.1.2.1.2.2.1.2	ERVV-2
19	1341	B.2.1.2.1.1.2	B.1.1.1.2.1	B.1.2.1.2.2.2.2.2	B.2.2.1.2.2.2.2	A.1.2.1.2.2.1.2	ZNF415,ZNF160
19	1342	B.2.1.2.1.1.2	B.1.1.1.2.1	B.1.2.1.2.2.2.2.2	B.2.2.1.1.2.1.1	A.1.2.1.2.2.1.2	ZNF347
19	1343	B.2.1.2.1.1.2	B.1.1.1.2.1	B.1.2.1.2.2.2.2.2	B.2.2.1.1.2.1.1	A.1.2.1.2.2.1.2	ZNF818P,ZNF665
19	1344	B.2.2.1.1.2.2	B.1.1.1.2.1	B.1.2.1.2.2.2.2.2	B.2.2.1.1.2.1.1	A.1.2.1.2.2.1.2	ZNF677
19	1345	B.2.2.1.1.2.2	B.1.2.1.2.2.1.1	B.2.1.1.1.1.1	B.2.2.1.1.2.1.1	A.1.2.1.2.2.1.2	BIRC8,VN1R2,VN1R4,FAM90A27P
19	1346	B.2.2.1.1.2.2	B.1.2.1.2.2.1.1	B.2.1.1.1.1.1	B.2.1.2.1.2.2.2	A.1.2.1.2.2.1.2	ZNF845
19	1347	B.2.1.2.2.2.2.2.1.1	B.1.2.1.2.2.1.1	B.2.1.1.1.1.1	B.2.1.2.1.2.2.2	A.1.2.1.2.2.1.2	ZNF525,ZNF765
19	1353	B.2.1.2.2.2.2.2.1.1	B.1.2.1.2.2.1.1	B.2.2.1.2.2.1.2	B.2.2.1.2.1.2.1	A.2.1.1.1.1.2.1.1	LOC284379
19	1354	B.2.1.2.2.2.2.2.1.1	B.1.2.1.2.2.1.1	B.2.2.1.2.2.1.2	B.2.2.1.2.1.2.1	A.2.1.1.1.1.2.1.1	DPRX
19	1355	B.2.1.2.2.2.2.2.1.1	B.1.2.1.2.2.1.1	B.2.2.1.2.2.1.2	B.2.2.1.2.1.2.1	A.2.1.1.1.1.2.1.1	MIR1323,MIR1283-1,MIR512-2,MIR498,MIR520E,MIR515-1,MIR519E,MIR520F,MIR519C,MIR520A,MIR526B,MIR519B
19	1356	B.2.1.2.2.2.2.2.1.1	B.1.2.1.2.2.1.1	B.2.2.1.2.2.1.2	B.2.2.1.2.1.2.1	A.2.1.1.1.1.2.1.1	MIR525,MIR523,MIR518F,MIR520B,MIR518B,MIR526A1,MIR520C,MIR518C,MIR524,MIR517A,MIR519D,MIR521-2,MIR520D,MIR517B,MIR520G,MIR516B2,MIR526A2,MIR518E,MIR518A1,MIR518D
19	1357	B.2.1.2.2.2.2.2.1.1	B.1.2.1.2.2.1.1	B.2.2.1.2.2.1.2	B.2.2.1.2.1.2.1	A.2.1.1.1.1.2.1.1	MIR1283-2,MIR516B1,MIR518A2,MIR517C,MIR520H,MIR521-1,MIR522,MIR519A1,MIR527,MIR516A1,MIR516A2,MIR519A2
19	1363	B.1.1.2.2.2.2.2	B.1.1.2.2.1.2.1.1	B.1.2.2.1.1	B.1.2.2.2.1.1.2.2	A.1.1.1.2.1.2.2	MIR935,CACNG6
19	1365	B.1.1.2.2.2.2.2	B.1.1.2.2.1.2.1.1	B.1.2.2.1.1	B.1.2.2.2.1.1.2.2	A.1.1.1.2.1.2.2	VSTM1,TARM1
19	1376	B.2.1.1.2.1.2.1	B.1.1.2.1.2.1.1	B.1.2.2.1.2.1.2.2.2	B.2.1.2.2.1.2.1.2	A.1.2.1.2.1.1.1.2.2	LAIR2
19	1377	B.2.1.1.2.1.2.1	B.1.1.2.1.2.1.1	B.2.2.1.2.2.2	B.2.1.2.2.1.2.1.2	A.1.2.1.2.1.1.1.2.2	KIR3DX1
19	1378	B.2.1.1.2.1.2.1	B.1.1.2.1.2.1.1	B.2.2.1.2.2.2	B.2.1.2.2.1.2.1.2	A.1.2.1.2.1.1.1.2.2	LILRA1,LILRA2
19	1379	B.2.1.1.2.1.2.1	B.1.1.2.1.2.1.1	B.2.2.1.2.2.2	B.2.1.2.2.1.2.1.2	A.1.2.1.2.1.1.1.2.2	LILRB1,LILRB4
19	1381	B.2.1.1.2.1.2.1	B.2.1.2.1.1.2	B.2.2.1.2.2.2	B.2.1.2.2.1.2.1.2	A.1.2.1.2.1.1.1.2.2	KIR3DL3,LILRP2
19	1382	B.2.1.1.2.1.1.2	B.2.1.2.1.1.2	B.2.2.1.2.2.2	B.2.1.2.2.1.2.2.1	A.1.2.1.2.1.1.1.2.2	KIR2DL1,KIR2DL3,KIR2DS4
19	1383	B.2.1.1.2.1.1.2	B.2.1.2.1.1.2	B.2.2.1.2.2.2	B.2.1.2.2.1.2.2.1	A.1.2.1.2.1.1.1.2.2	KIR3DL1
19	1385	B.2.1.1.2.2.2.2	B.2.1.2.1.1.2	B.2.2.1.2.2.2	B.2.1.2.2.1.2.2.1	A.1.2.1.2.1.1.1.2.1.2	FCAR,KIR3DL2
19	1386	B.2.1.1.2.2.2.2	B.2.1.2.1.1.2	B.2.1.2.1.1.1	B.2.1.2.2.1.2.2.1	A.1.2.1.2.1.1.1.2.1.2	NCR1
19	1387	B.2.1.1.2.2.2.2	B.2.1.2.2.1.1.1	B.2.1.2.1.1.1	B.2.1.2.2.1.2.2.1	A.1.2.1.2.1.1.1.2.1.2	RNU6-64P,NLRP7,NLRP2
19	1389	B.2.1.1.2.2.2.2	B.2.1.2.2.1.1.1	B.2.1.2.1.1.1	B.2.1.2.2.1.2.2.1	A.1.2.1.2.1.1.1.2.1.2	GP6
20	1397	B.1.1.1.1.2.2.2	B.1.1.1.2.1.2.1	B.2.2.2.1.2.2	B.2.2.2.2.2	A.1.2.2.2.2.2.2	BMP7
20	1398	B.1.1.1.1.2.2.2	B.1.1.1.2.1.2.1	B.2.2.2.1.2.2	B.2.2.2.2.2	A.1.2.2.2.2.2.2	MIR4325,NA,SPO11
21	1019	A.1.1.1.1.1.1.1	A.1.2.2.2.1.1	A.1.1.1.1.1.2.2	A.1.1.1.1.2.1	B.1.2.1.1.2	HMGN1,WRB
21	1021	A.2.1.1.1.1.2.2	A.1.2.2.2.1.1	A.1.1.2.2.1.2.1	A.1.1.1.1.2.1	B.1.2.1.1.2	LCA5L,SH3BGR
22	893	A.2.1.2.1.2.2	A.2.2.1.1.1.2	A.2.2.1.1.2.1.2.2	A.2.2.2.1.2.1	B.2.2.1.1.1.2.2	TOM1
