# Supplementary material for: Systematic inference and comparison of multi-scale chromatin sub-compartments connects spatial organization to cell phenotypes
Source: Nat Commun. 2021 May 10;12:2439. doi: 10.1038/s41467-021-22666-3 (PMC8110550; doi:10.1038/s41467-021-22666-3)
Supplement: Supplementary file 9 — Supplementary Dataset 6 [file 41467_2021_22666_MOESM9_ESM.xlsx]

## Sheet: High entropy genes
genes	entropy
GBP3	0.968049
GBP1	0.973434
GBP2	0.9755
GBP4	0.9755
GBP7	0.9755
GBP5	0.971973
LOC729930	0.971973
GBP6	0.977779
GBP1P1	0.977069
KCNA2	0.971529
KCNA3	0.971899
CD53	0.975754
LRIF1	0.976807
NGF	0.95833
S100A11	0.965187
TCHHL1	0.952725
DPT	0.985186
LINC00626	0.983364
MIR3120	0.951329
DNM3OS	0.951329
TNFSF18	0.98174
TNFSF4	0.981305
CRYZL2P	0.959151
SEC16B	0.959151
RASAL2-AS1	0.959987
RASAL2	0.959987
PRG4	0.950336
RGS1	0.9627
ATP6V1G3	0.953913
CAMK1G	0.953038
DUSP10	0.976817
SIPA1L2	0.950731
LINC01347	0.951333
MIR3125	0.981544
TRIB2	0.981544
ANKRD36BP2	0.96639
SULT1C4	0.950171
FAR2P2	0.950424
CFC1	0.955583
TEX41	0.95699
RND3	0.968201
LRP2	0.965603
TTN	0.962627
CCDC141	0.972924
ITGA4	0.963998
CERKL	0.959319
NEUROD1	0.959319
MIR561	0.958472
CCDC140	0.953515
PAX3	0.953515
THRB-AS1	0.951995
THRB	0.951995
LINC00692	0.950675
RBMS3	0.992189
ADAMTS9-AS2	0.970715
ADAMTS9	0.970715
MIR548A2	0.963516
MITF	0.959578
OR5K2	0.97927
DCBLD2	0.950577
MIR4796	0.991027
ZBTB20	0.954235
NPHP3	0.954352
NPHP3-AS1	0.954352
TRIM42	0.954265
P2RY1	0.952834
RSRC1	0.954081
SHOX2	0.954081
TP63	0.981597
MIR944	0.986062
LDB2	0.952146
ARAP2	0.964696
DTHD1	0.970279
UGT2B17	0.959622
AMBN	0.987111
PARM1	0.977686
NKX6-1	0.956518
SNCA-AS1	0.959651
SNCA	0.959651
CENPE	0.97205
ARHGEF38-IT1	0.951533
COL25A1	0.958554
MIR1243	0.963652
ARSJ	0.963858
ANKRD50	0.987408
IL15	0.975632
GUCY1A1	0.970975
GUCY1B1	0.956876
PDGFC	0.968371
PLK2	0.959791
PART1	0.952818
PDE4D	0.952818
SV2C	0.967053
FAM81B	0.950501
ST8SIA4	0.983093
LINC01848	0.952196
WDR36	0.951758
TSLP	0.951758
NREP-AS1	0.990568
NREP	0.987677
PCDHA4	0.961246
PCDHA3	0.961246
PCDHA2	0.961246
PCDHA1	0.961246
PCDHA10	0.953993
PCDHA8	0.953993
PCDHA7	0.953993
PCDHA6	0.953993
PCDHA5	0.953993
PCDHA9	0.953993
PCDHAC2	0.952787
PCDHB2	0.964658
PCDHB5	0.968384
PCDHB4	0.968384
PCDHB3	0.968384
PCDHB17P	0.979938
PCDHB8	0.979938
PCDHB7	0.979938
PCDHB6	0.979938
PCDHB13	0.98254
PCDHB12	0.98254
PCDHB11	0.98254
PCDHB10	0.98254
PCDHB16	0.98254
PCDHB18P	0.987805
PCDHB15	0.987805
PCDHB14	0.987805
PCDHB19P	0.987805
DPYSL3	0.957759
JAKMIP2-AS1	0.962768
HAVCR1	0.955969
HAVCR2	0.956586
FAM71B	0.954003
MED7	0.954003
MIR3142	0.955926
MIR146A	0.955926
MIR585	0.957872
SLIT3	0.956766
LY86	0.970521
LY86-AS1	0.955541
IRAK1BP1	0.960792
SPACA1	0.975485
CNR1	0.979368
PRDM13	0.950447
RFPL4B	0.954064
TPI1P3	0.955766
FRK	0.956236
MAN1A1	0.959443
LOC285762	0.961391
HEY2	0.963876
THEMIS	0.955135
PTPRK	0.972979
TMEM200A	0.970863
SAMD3	0.970863
MIR4465	0.960726
TBXT	0.976206
DACT2	0.951931
SMOC2	0.976349
THBS2	0.950245
AGR3	0.956842
ELMO1	0.989369
GPR141	0.95855
NME8	0.9632
INHBA-AS1	0.970087
INHBA	0.970087
IGFBP1	0.959461
IGFBP3	0.959461
GNAI1	0.991618
CD36	0.986027
GNAT3	0.96865
SEMA3C	0.960698
SEMA3A	0.961414
KIAA1324L	0.96543
ADAM22	0.968607
GNG11	0.968014
TFPI2	0.968014
ASNS	0.955757
THAP5	0.957125
DNAJB9	0.957125
TFEC	0.974152
DGKI	0.964288
TMEM178B	0.967671
TAS2R39	0.973381
TAS2R40	0.973381
GIMAP7	0.976094
GIMAP4	0.976094
GIMAP6	0.978867
GIMAP2	0.978817
GIMAP1-GIMAP5	0.958916
GIMAP1	0.958916
GIMAP5	0.958916
FAM86B2	0.968697
FAM110B	0.958276
SLCO5A1	0.955935
MSC-AS1	0.979721
MSC	0.979721
LRRCC1	0.974615
DECR1	0.975711
SDC2	0.951131
CPQ	0.96074
OXR1	0.950441
TRPS1	0.97271
SAMD12	0.963926
SAMD12-AS1	0.963926
TNFRSF11B	0.959735
HAS2	0.958126
HAS2-AS1	0.958126
GSDMC	0.958495
MPDZ	0.953681
LINC00583	0.972211
BNC2	0.961815
MIR31HG	0.950274
TLE1	0.951094
NTRK2	0.961166
GAS1RR	0.98114
GAS1	0.98114
LOC440173	0.977225
LOC494127	0.978554
C9ORF170	0.974792
LINC01501	0.964836
PALM2-AKAP2	0.950279
MUSK	0.954078
LPAR1	0.964135
OR2K2	0.956268
TNC	0.98068
2020-12-01	0.98068
LINC00705	0.952787
MANCR	0.952787
APBB1IP	0.992191
LINC00838	0.970915
HNRNPA3P1	0.970617
LINC00840	0.961659
LINC00619	0.961659
LINC00841	0.967855
C10ORF142	0.960524
CXCL12	0.950509
LRRC18	0.971769
MIR4294	0.961074
RHOBTB1	0.959296
CABCOCO1	0.968529
LRMDA	0.955877
GRID1	0.971725
PIPSL	0.952128
PLCE1	0.952128
ACSM6	0.971508
FGFR2	0.955997
CBLIF	0.962381
TCN1	0.962381
MS4A8	0.977628
CADM1	0.961679
LINC00900	0.974814
MIR125B1	0.985411
BLID	0.985411
MIRLET7A2	0.987892
MIR100	0.987892
MIR100HG	0.975221
MIR4697HG	0.988665
GLB1L2	0.975063
B3GAT1	0.96369
LOC283177	0.96369
CLEC12A	0.959514
CLEC2A	0.959514
LRRK2	0.96018
TPTE2	0.956411
KCTD12	0.95124
BTF3P11	0.95124
MIR3665	0.972962
SLAIN1	0.972962
MIR19B1	0.970438
MIR17HG	0.970438
GPC5	0.965571
OXGR1	0.952724
METTL21EP	0.950468
TCL6	0.984158
TCL1B	0.984158
TCL1A	0.982281
TUNAR	0.962096
THBS1	0.95443
CT62	0.969153
THSD4	0.969153
DDX11L10	0.951559
LINC00668	0.961498
LAMA1	0.960637
LRRC30	0.965647
PTPRM	0.975851
ZNF521	0.979856
DSC3	0.974177
DSC2	0.964164
DSC1	0.975441
DSG1	0.973878
DSG4	0.971863
DSG3	0.977185
DSG2	0.954361
SKOR2	0.966994
TCF4	0.969851
LINC01539	0.968008
BOD1L2	0.95588
SERPINB5	0.95909
CD226	0.962188
PCAT19	0.980033
CEACAM21	0.979521
CEACAM5	0.950778
CEACAM6	0.950778
CEACAM3	0.962513
LYPD4	0.959213
DMRTC2	0.959213
CEACAM22P	0.951137
IGSF23	0.967092
MIR4531	0.975495
PVR	0.975495
MIRLET7C	0.975144
MIR99A	0.975144
MIR125B2	0.960571
ADAMTS1	0.953189
BMS1P20	0.950001

## Sheet: High entropy gene enrichment
Gene Set Name	# Genes in Gene Set (K)	Description	# Genes in Overlap (k)	k/K	p-value (two-tailed hypergeometric test)	FDR q-value (BH correction for multiple hypothesis testing)	Flagged
GO_HOMOPHILIC_CELL_ADHESION_VIA_PLASMA_MEMBRANE_ADHESION_MOLECULES	167	The attachment of a plasma membrane adhesion molecule in one cell to an identical molecule in an adjacent cell. [ISBN:0198506732]	39	0.2335	8.07e-46	7.42e-42	Protocadherin cluster
GO_CELL_CELL_ADHESION_VIA_PLASMA_MEMBRANE_ADHESION_MOLECULES	274	The attachment of one cell to another cell via adhesion molecules that are at least partially embedded in the plasma membrane. [GOC:dos]	39	0.1423	6.88e-37	3.16e-33	Protocadherin cluster
GO_BIOLOGICAL_ADHESION	1425	The attachment of a cell or organism to a substrate, another cell, or other organism. Biological adhesion includes intracellular attachment between membrane regions. [GOC:isa_complete]	66	0.0463	1.49e-31	4.58e-28	Protocadherin cluster
GO_CELL_CELL_ADHESION	847	The attachment of one cell to another cell via adhesion molecules. [GOC:dos]	48	0.0567	1.15e-26	2.65e-23	Protocadherin cluster
GO_CALCIUM_ION_BINDING	701	Interacting selectively and non-covalently with calcium ions (Ca2+). [GOC:ai]	43	0.0613	2.77e-25	5.1e-22	Protocadherin cluster
GO_CALCIUM_DEPENDENT_CELL_CELL_ADHESION_VIA_PLASMA_MEMBRANE_CELL_ADHESION_MOLECULES	47	The attachment of one cell to another cell via adhesion molecules that require the presence of calcium for the interaction. [GOC:hb]	11	0.234	8.94e-14	1.37e-10	Protocadherin cluster
GO_GUANYL_NUCLEOTIDE_BINDING	396	Interacting selectively and non-covalently with guanyl nucleotides, any compound consisting of guanosine esterified with (ortho)phosphate. [ISBN:0198506732]	21	0.053	1.12e-11	1.46e-08
GO_REGULATION_OF_CELL_DIFFERENTIATION	1881	Any process that modulates the frequency, rate or extent of cell differentiation, the process in which relatively unspecialized cells acquire specialized structural and functional features. [GOC:go_curators]	45	0.0239	4.47e-11	5.14e-08
GO_POSITIVE_REGULATION_OF_MULTICELLULAR_ORGANISMAL_PROCESS	1825	Any process that activates or increases the frequency, rate or extent of an organismal process, any of the processes pertinent to the function of an organism above the cellular level; includes the integrated processes of tissues and organs. [GOC:ai]	44	0.0241	5.91e-11	6.03e-08
GO_REGULATION_OF_ANATOMICAL_STRUCTURE_MORPHOGENESIS	1163	Any process that modulates the frequency, rate or extent of anatomical structure morphogenesis. [GOC:mah]	34	0.0292	8.13e-11	7.48e-08
GO_SYNAPSE_ASSEMBLY	178	The aggregation, arrangement and bonding together of a set of components to form a synapse. This process ends when the synapse is mature (functional). [GOC:mah]	14	0.0787	2e-10	1.67e-07
GO_CELL_CELL_SIGNALING	1665	Any process that mediates the transfer of information from one cell to another. This process includes signal transduction in the receiving cell and, where applicable, release of a ligand and any processes that actively facilitate its transport and presentation to the receiving cell. Examples include signaling via soluble ligands, via cell adhesion molecules and via gap junctions. [GOC:dos, GOC:ma…	40	0.024	5.38e-10	4.12e-07
GO_REGULATION_OF_CELL_POPULATION_PROLIFERATION	1716	Any process that modulates the frequency, rate or extent of cell proliferation. [GOC:jl]	40	0.0233	1.28e-09	9.03e-07
GO_REGULATION_OF_NERVOUS_SYSTEM_DEVELOPMENT	928	Any process that modulates the frequency, rate or extent of nervous system development, the origin and formation of nervous tissue. [GOC:ai]	28	0.0302	2.1e-09	1.38e-06
GO_NEUROGENESIS	1625	Generation of cells within the nervous system. [GO_REF:0000021, GOC:cls, GOC:curators, GOC:dgh, GOC:dph, GOC:jid, GOC:mtg_15jun06]	38	0.0234	3.16e-09	1.94e-06
GO_REGULATION_OF_CELL_DEVELOPMENT	955	Any process that modulates the rate, frequency or extent of the progression of the cell over time, from its formation to the mature structure. Cell development does not include the steps involved in committing a cell to a specific fate. [GOC:dph, GOC:tb]	28	0.0293	3.92e-09	2.25e-06
GO_POSITIVE_REGULATION_OF_DEVELOPMENTAL_PROCESS	1428	Any process that activates or increases the rate or extent of development, the biological process whose specific outcome is the progression of an organism over time from an initial condition (e.g. a zygote, or a young adult) to a later condition (e.g. a multicellular animal or an aged adult). [GOC:ai]	35	0.0245	4.3e-09	2.32e-06
GO_REGULATION_OF_CELLULAR_COMPONENT_MOVEMENT	1107	Any process that modulates the frequency, rate or extent of the movement of a cellular component. [GOC:ai, GOC:dph, GOC:jl]	30	0.0271	6.4e-09	3.21e-06
GO_SYNAPTIC_SIGNALING	733	Cell-cell signaling to, from or within a synapse. [GOC:dos]	24	0.0327	6.62e-09	3.21e-06
GO_RESPONSE_TO_OXYGEN_CONTAINING_COMPOUND	1698	Any process that results in a change in state or activity of a cell or an organism (in terms of movement, secretion, enzyme production, gene expression, etc.) as a result of an oxygen-containing compound stimulus. [GOC:pr, GOC:TermGenie]	38	0.0224	1.03e-08	4.61e-06
GO_POSITIVE_REGULATION_OF_CELL_DIFFERENTIATION	1000	Any process that activates or increases the frequency, rate or extent of cell differentiation. [GOC:go_curators]	28	0.028	1.05e-08	4.61e-06
GO_ANIMAL_ORGAN_MORPHOGENESIS	1071	Morphogenesis of an animal organ. An organ is defined as a tissue or set of tissues that work together to perform a specific function or functions. Morphogenesis is the process in which anatomical structures are generated and organized. Organs are commonly observed as visibly distinct structures, but may also exist as loosely associated clusters of cells that work together to perform a specific f…	29	0.0271	1.18e-08	4.94e-06
GO_NEGATIVE_REGULATION_OF_INTERLEUKIN_6_MEDIATED_SIGNALING_PATHWAY	11	Any process that decreases the rate, frequency or extent of the series of molecular events generated as a consequence of interleukin-6 binding to a cell surface receptor. [GOC:BHF, GOC:mah]	5	0.4545	1.36e-08	5.43e-06
GO_NEGATIVE_REGULATION_OF_SIGNALING	1427	Any process that stops, prevents, or reduces the frequency, rate or extent of a signaling process. [GOC:mtg_signal]	34	0.0238	1.46e-08	5.57e-06
GO_CELL_MOTILITY	1758	Any process involved in the controlled self-propelled movement of a cell that results in translocation of the cell from one place to another. [GOC:dgh, GOC:dph, GOC:isa_complete, GOC:mlg]	38	0.0216	2.55e-08	9.3e-06
GO_IDENTICAL_PROTEIN_BINDING	1760	Interacting selectively and non-covalently with an identical protein or proteins. [GOC:jl]	38	0.0216	2.63e-08	9.3e-06
GO_NEGATIVE_REGULATION_OF_DEVELOPMENTAL_PROCESS	1047	Any process that stops, prevents or reduces the rate or extent of development, the biological process whose specific outcome is the progression of an organism over time from an initial condition (e.g. a zygote, or a young adult) to a later condition (e.g. a multicellular animal or an aged adult). [GOC:ai]	28	0.0267	2.78e-08	9.47e-06
GO_NEGATIVE_REGULATION_OF_RESPONSE_TO_STIMULUS	1703	Any process that stops, prevents, or reduces the frequency, rate or extent of a response to a stimulus. Response to stimulus is a change in state or activity of a cell or an organism (in terms of movement, secretion, enzyme production, gene expression, etc.) as a result of a stimulus. [GOC:jid]	37	0.0217	3.48e-08	1.14e-05
GO_REGULATION_OF_INTERLEUKIN_6_MEDIATED_SIGNALING_PATHWAY	13	Any process that modulates the rate, frequency or extent of the series of molecular events generated as a consequence of interleukin-6-mediated binding to a cell surface receptor. [GOC:BHF, GOC:mah]	5	0.3846	3.74e-08	1.18e-05
GO_CELLULAR_RESPONSE_TO_OXYGEN_CONTAINING_COMPOUND	1208	Any process that results in a change in state or activity of a cell (in terms of movement, secretion, enzyme production, gene expression, etc.) as a result of an oxygen-containing compound stimulus. [GOC:pr, GOC:TermGenie]	30	0.0248	4.44e-08	1.36e-05
GO_SYNAPSE_ORGANIZATION	414	A process that is carried out at the cellular level which results in the assembly, arrangement of constituent parts, or disassembly of a synapse, the junction between a neuron and a target (neuron, muscle, or secretory cell). [GOC:ai, GOC:pr]	17	0.0411	4.68e-08	1.39e-05
GO_NEURON_DIFFERENTIATION	1365	The process in which a relatively unspecialized cell acquires specialized features of a neuron. [GOC:mah]	32	0.0234	5.77e-08	1.66e-05
GO_GTPASE_ACTIVITY	323	Catalysis of the reaction: GTP + H2O = GDP + phosphate. [ISBN:0198547684]	15	0.0464	5.98e-08	1.67e-05
GO_LOCOMOTION	1984	Self-propelled movement of a cell or organism from one location to another. [GOC:dgh]	40	0.0202	6.89e-08	1.86e-05
GO_REGULATION_OF_NEURON_DIFFERENTIATION	659	Any process that modulates the frequency, rate or extent of neuron differentiation. [GOC:go_curators]	21	0.0319	9.43e-08	2.48e-05
GO_NEGATIVE_REGULATION_OF_RECEPTOR_SIGNALING_PATHWAY_VIA_STAT	30	Any process that stops, prevents or reduces the frequency, rate or extent of receptor signaling via STAT. [GO_REF:0000058, GOC:rjd, GOC:TermGenie, PMID:24587195]	6	0.2	1.21e-07	3.09e-05
GO_RESPONSE_TO_CYTOKINE	1210	Any process that results in a change in state or activity of a cell or an organism (in terms of movement, secretion, enzyme production, gene expression, etc.) as a result of a cytokine stimulus. [GOC:sl]	29	0.024	1.59e-07	3.84e-05
GO_POSITIVE_REGULATION_OF_CELL_DEVELOPMENT	562	Any process that increases the rate, frequency or extent of the progression of the cell over time, from its formation to the mature structure. Cell development does not include the steps involved in committing a cell to a specific fate. [GOC:BHF, GOC:dph, GOC:tb]	19	0.0338	1.59e-07	3.84e-05
GO_POSITIVE_REGULATION_OF_CELL_POPULATION_PROLIFERATION	960	Any process that activates or increases the rate or extent of cell proliferation. [GOC:go_curators]	25	0.026	2.61e-07	6.15e-05
GO_NEGATIVE_REGULATION_OF_MULTICELLULAR_ORGANISMAL_PROCESS	1318	Any process that stops, prevents, or reduces the frequency, rate or extent of an organismal process, the processes pertinent to the function of an organism above the cellular level; includes the integrated processes of tissues and organs. [GOC:ai]	30	0.0228	2.87e-07	6.59e-05
GO_CIRCULATORY_SYSTEM_DEVELOPMENT	1175	The process whose specific outcome is the progression of the circulatory system over time, from its formation to the mature structure. The circulatory system is the organ system that passes nutrients (such as amino acids and electrolytes), gases, hormones, blood cells, etc. to and from cells in the body to help fight diseases and help stabilize body temperature and pH to maintain homeostasis. [GO…	28	0.0238	2.95e-07	6.61e-05
GO_REGULATION_OF_RECEPTOR_SIGNALING_PATHWAY_VIA_STAT	148	Any process that modulates the frequency, rate or extent of receptor signaling via STAT. [GO_REF:0000058, GOC:rjd, GOC:TermGenie, PMID:24587195]	10	0.0676	3.34e-07	7.31e-05
GO_NEURON_DEVELOPMENT	1114	The process whose specific outcome is the progression of a neuron over time, from initial commitment of the cell to a specific fate, to the fully functional differentiated cell. [GOC:dph]	27	0.0242	3.49e-07	7.47e-05
GO_NEGATIVE_REGULATION_OF_VASCULATURE_DEVELOPMENT	188	Any process that stops, prevents or reduces the frequency, rate or extent of vasculature development. [GOC:TermGenie]	11	0.0585	3.68e-07	7.68e-05
GO_ENZYME_LINKED_RECEPTOR_PROTEIN_SIGNALING_PATHWAY	1051	Any series of molecular signals initiated by the binding of an extracellular ligand to a receptor on the surface of the target cell, where the receptor possesses catalytic activity or is closely associated with an enzyme such as a protein kinase, and ending with regulation of a downstream cellular process, e.g. transcription. [GOC:mah, GOC:signaling, ISBN:0815316194]	26	0.0247	3.96e-07	8.02e-05
GO_RESPONSE_TO_ENDOGENOUS_STIMULUS	1721	Any process that results in a change in state or activity of a cell or an organism (in terms of movement, secretion, enzyme production, gene expression, etc.) as a result of a stimulus arising within the organism. [GOC:sm]	35	0.0203	4.01e-07	8.02e-05
GO_REGULATION_OF_CELL_MORPHOGENESIS	491	Any process that modulates the frequency, rate or extent of cell morphogenesis. Cell morphogenesis is the developmental process in which the shape of a cell is generated and organized. [GOC:isa_complete]	17	0.0346	5.19e-07	0.000101
GO_RESPONSE_TO_LIPID	930	Any process that results in a change in state or activity of a cell or an organism (in terms of movement, secretion, enzyme production, gene expression, etc.) as a result of a lipid stimulus. [GOC:sl]	24	0.0258	5.36e-07	0.000103
GO_CELLULAR_COMPONENT_MORPHOGENESIS	1141	The process in which cellular structures, including whole cells or cell parts, are generated and organized. [GOC:dph, GOC:mah, GOC:tb]	27	0.0237	5.54e-07	0.000104
GO_DEVELOPMENTAL_GROWTH	677	The increase in size or mass of an entire organism, a part of an organism or a cell, where the increase in size or mass has the specific outcome of the progression of the organism over time from one condition to another. [GOC:go_curators]	20	0.0295	6.28e-07	0.000115
GO_CELLULAR_RESPONSE_TO_ENDOGENOUS_STIMULUS	1454	Any process that results in a change in state or activity of a cell (in terms of movement, secretion, enzyme production, gene expression, etc.) as a result of a stimulus arising within the organism. [GOC:mah]	31	0.0213	7.26e-07	0.000131
GO_NEGATIVE_REGULATION_OF_CELL_DIFFERENTIATION	750	Any process that stops, prevents, or reduces the frequency, rate or extent of cell differentiation. [GOC:go_curators]	21	0.028	7.76e-07	0.000137
GO_EXTRACELLULAR_MATRIX_STRUCTURAL_CONSTITUENT	165	The action of a molecule that contributes to the structural integrity of the extracellular matrix. [GOC:mah]	10	0.0606	9.1e-07	0.000158
GO_AXON_DEVELOPMENT	523	The progression of an axon over time. Covers axonogenesis (de novo generation of an axon) and axon regeneration (regrowth), as well as processes pertaining to the progression of the axon over time (fasciculation and defasciculation). [GOC:dph, GOC:pg, GOC:pr]	17	0.0325	1.23e-06	0.000209
GO_RECEPTOR_SIGNALING_PATHWAY_VIA_STAT	171	An intracellular signal transduction process in which STAT proteins (Signal Transducers and Activators of Transcription) convey a signal to trigger a change in the activity or state of a cell. The STAT cascade begins with receptor activation followed by activation of STAT proteins by kinases. It proceeds through STA dimerization and subsequent nuclear translocation of STAT proteins, and ends with…	10	0.0585	1.26e-06	0.00021
GO_HEART_MORPHOGENESIS	259	The developmental process in which the heart is generated and organized. The heart is a hollow, muscular organ, which, by contracting rhythmically, keeps up the circulation of the blood. [GOC:dph, GOC:isa_complete]	12	0.0463	1.3e-06	0.000214
GO_TUBE_DEVELOPMENT	1122	The process whose specific outcome is the progression of a tube over time, from its initial formation to a mature structure. Epithelial and endothelial tubes transport gases, liquids and cells from one site to another and form the basic structure of many organs and tissues including lung and trachea, kidney, the mammary gland, the vascular system and the gastrointestinal and urinary-genital tract…	26	0.0232	1.33e-06	0.000215
GO_GROWTH	990	The increase in size or mass of an entire organism, a part of an organism or a cell. [GOC:bf, GOC:ma]	24	0.0242	1.6e-06	0.000246
GO_RESPONSE_TO_DRUG	1061	Any process that results in a change in state or activity of a cell or an organism (in terms of movement, secretion, enzyme production, gene expression, etc.) as a result of a drug stimulus. A drug is a substance used in the diagnosis, treatment or prevention of a disease. [GOC:jl]	25	0.0236	1.6e-06	0.000246
GO_REGULATION_OF_CELL_DEATH	1748	Any process that modulates the rate or frequency of cell death. Cell death is the specific activation or halting of processes within a cell so that its vital functions markedly cease, rather than simply deteriorating gradually over time, which culminates in cell death. [GOC:dph, GOC:tb]	34	0.0195	1.6e-06	0.000246
GO_POSITIVE_REGULATION_OF_NERVOUS_SYSTEM_DEVELOPMENT	547	Any process that activates, maintains or increases the frequency, rate or extent of nervous system development, the origin and formation of nervous tissue. [GOC:ai]	17	0.0311	2.25e-06	0.000339
GO_REGULATION_OF_PHOSPHORYLATION	1625	Any process that modulates the frequency, rate or extent of addition of phosphate groups into a molecule. [GOC:jl]	32	0.0197	2.57e-06	0.000379
GO_TRANS_SYNAPTIC_SIGNALING_MODULATING_SYNAPTIC_TRANSMISSION	13	Cell-cell signaling between presynapse and postsynapse, across the synaptic cleft, that modulates the synaptic transmission properties of the synapse. [GOC:dos]	4	0.3077	2.64e-06	0.000379
GO_PROTEIN_DIMERIZATION_ACTIVITY	1315	The formation of a protein dimer, a macromolecular structure consists of two noncovalently associated identical or nonidentical subunits. [ISBN:0198506732]	28	0.0213	2.64e-06	0.000379
GO_INTERLEUKIN_6_MEDIATED_SIGNALING_PATHWAY	29	A series of molecular signals initiated by the binding of interleukin-6 to a receptor on the surface of a cell, and ending with regulation of a downstream cellular process, e.g. transcription. [GOC:add, GOC:BHF, GOC:mah, GOC:signaling]	5	0.1724	3.11e-06	0.000437
GO_NEGATIVE_REGULATION_OF_CELL_DEATH	1030	Any process that decreases the rate or frequency of cell death. Cell death is the specific activation or halting of processes within a cell so that its vital functions markedly cease, rather than simply deteriorating gradually over time, which culminates in cell death. [GOC:BHF, GOC:dph, GOC:tb]	24	0.0233	3.14e-06	0.000437
GO_NITRIC_OXIDE_MEDIATED_SIGNAL_TRANSDUCTION	30	Any intracellular signal transduction in which the signal is passed on within the cell via nitric oxide (NO). Includes synthesis of nitric oxide, receptors/sensors for nitric oxide (such as soluble guanylyl cyclase/sGC) and downstream effectors that further transmit the signal within the cell. Nitric oxide transmits its downstream effects through either cyclic GMP (cGMP)-dependent or independent …	5	0.1667	3.7e-06	0.000501
GO_REGULATION_OF_CELL_ADHESION	695	Any process that modulates the frequency, rate or extent of attachment of a cell to another cell or to the extracellular matrix. [GOC:mah]	19	0.0273	3.7e-06	0.000501
GO_PROTEIN_PHOSPHORYLATION	1994	The process of introducing a phosphate group on to a protein. [GOC:hb]	36	0.0181	4.2e-06	0.000559
GO_POSITIVE_REGULATION_OF_RESPONSE_TO_EXTERNAL_STIMULUS	643	Any process that activates, maintains or increases the rate of a response to an external stimulus. [GOC:mah]	18	0.028	4.84e-06	0.000636
GO_CELL_ACTIVATION	1442	A change in the morphology or behavior of a cell resulting from exposure to an activating factor such as a cellular or soluble ligand. [GOC:mgi_curators]	29	0.0201	5.22e-06	0.000676
GO_MYELOID_LEUKOCYTE_ACTIVATION	650	A change in the morphology or behavior of a myeloid leukocyte resulting from exposure to an activating factor such as a cellular or soluble ligand. [GOC:add, ISBN:0781735149]	18	0.0277	5.61e-06	0.000717
GO_HEART_DEVELOPMENT	589	The process whose specific outcome is the progression of the heart over time, from its formation to the mature structure. The heart is a hollow, muscular organ, which, by contracting rhythmically, keeps up the circulation of the blood. [GOC:jid, UBERON:0000948]	17	0.0289	5.98e-06	0.000753
GO_POSITIVE_REGULATION_OF_PHOSPHORUS_METABOLIC_PROCESS	1146	Any process that increases the frequency, rate or extent of the chemical reactions and pathways involving phosphorus or compounds containing phosphorus. [GOC:dph, GOC:tb]	25	0.0218	6.12e-06	0.00076
GO_REGULATION_OF_CELL_MORPHOGENESIS_INVOLVED_IN_DIFFERENTIATION	302	Any process that modulates the frequency, rate or extent of cell morphogenesis contributing to cell differentiation. Cell morphogenesis involved in differentiation is the change in form (cell shape and size) that occurs when relatively unspecialized cells acquire specialized structural and/or functional features that characterize the cells, tissues, or organs of the mature organism or some other …	12	0.0397	6.32e-06	0.000775
GO_POSITIVE_REGULATION_OF_SIGNALING	1869	Any process that activates, maintains or increases the frequency, rate or extent of a signaling process. [GOC:mtg_signal]	34	0.0182	6.75e-06	0.000817
GO_NEGATIVE_REGULATION_OF_ANOIKIS	17	Any process that stops, prevents or reduces the frequency, rate or extent of anoikis. [GOC:obol]	4	0.2353	8.56e-06	0.00102
GO_AXONOGENESIS_INVOLVED_IN_INNERVATION	6	The neurite development process that generates a long process of a neuron, as it invades a target tissue. [GOC:dph, GOC:sart]	3	0.5	9.75e-06	0.00115
GO_CARDIAC_CHAMBER_MORPHOGENESIS	130	The process in which a cardiac chamber is generated and organized. A cardiac chamber is an enclosed cavity within the heart. [GOC:mtg_heart]	8	0.0615	1.01e-05	0.00116
GO_REGULATION_OF_PHOSPHORUS_METABOLIC_PROCESS	1823	Any process that modulates the frequency, rate or extent of the chemical reactions and pathways involving phosphorus or compounds containing phosphorus. [GOC:ai]	33	0.0181	1.03e-05	0.00116
GO_REGULATION_OF_GROWTH	680	Any process that modulates the frequency, rate or extent of the growth of all or part of an organism so that it occurs at its proper speed, either globally or in a specific part of the organism's development. [GOC:ems, GOC:mah]	18	0.0265	1.03e-05	0.00116
GO_CELL_MORPHOGENESIS_INVOLVED_IN_DIFFERENTIATION	748	The change in form (cell shape and size) that occurs when relatively unspecialized cells, e.g. embryonic or regenerative cells, acquire specialized structural and/or functional features that characterize the cells, tissues, or organs of the mature organism or some other relatively stable phase of the organism's life history. [GOC:go_curators]	19	0.0254	1.05e-05	0.00116
GO_CELLULAR_RESPONSE_TO_LIPID	615	Any process that results in a change in state or activity of a cell (in terms of movement, secretion, enzyme production, gene expression, etc.) as a result of a lipid stimulus. [GOC:mah]	17	0.0276	1.05e-05	0.00116
GO_CARDIAC_CHAMBER_DEVELOPMENT	172	The progression of a cardiac chamber over time, from its formation to the mature structure. A cardiac chamber is an enclosed cavity within the heart. [GOC:mtg_heart]	9	0.0523	1.06e-05	0.00116
GO_SECRETION	1680	The controlled release of a substance by a cell or a tissue. [GOC:ai]	31	0.0185	1.34e-05	0.00145
GO_REGULATION_OF_NEURON_PROJECTION_DEVELOPMENT	504	Any process that modulates the rate, frequency or extent of neuron projection development. Neuron projection development is the process whose specific outcome is the progression of a neuron projection over time, from its formation to the mature structure. A neuron projection is any process extending from a neural cell, such as axons or dendrites (collectively called neurites). [GOC:dph, GOC:tb]	15	0.0298	1.48e-05	0.00158
GO_REGULATION_OF_MUSCLE_CELL_DIFFERENTIATION	182	Any process that modulates the frequency, rate or extent of muscle cell differentiation. [CL:0000187, GOC:ai]	9	0.0495	1.66e-05	0.00176
GO_APOPTOTIC_PROCESS_IN_BONE_MARROW_CELL	7	The apoptotic process in cells in the bone marrow. [GOC:mah, GOC:mtg_apoptosis, PMID:17063141]	3	0.4286	1.7e-05	0.00176
GO_EPITHELIUM_DEVELOPMENT	1296	The process whose specific outcome is the progression of an epithelium over time, from its formation to the mature structure. An epithelium is a tissue that covers the internal or external surfaces of an anatomical structure. [GOC:dph, GOC:mtg_lung]	26	0.0201	1.71e-05	0.00176
GO_RESPONSE_TO_BACTERIUM	711	Any process that results in a change in state or activity of a cell or an organism (in terms of movement, secretion, enzyme production, gene expression, etc.) as a result of a stimulus from a bacterium. [GOC:hb]	18	0.0253	1.87e-05	0.00191
GO_REGULATION_OF_PROTEIN_MODIFICATION_PROCESS	1880	Any process that modulates the frequency, rate or extent of the covalent alteration of one or more amino acid residues within a protein. [GOC:mah, GOC:tb]	33	0.0176	1.91e-05	0.00193
GO_DEVELOPMENTAL_GROWTH_INVOLVED_IN_MORPHOGENESIS	233	The increase in size or mass of an anatomical structure that contributes to the structure attaining its shape. [GOC:dph]	10	0.0429	1.94e-05	0.00194
GO_PROTEIN_HOMODIMERIZATION_ACTIVITY	854	Interacting selectively and non-covalently with an identical protein to form a homodimer. [GOC:jl]	20	0.0234	1.97e-05	0.00195
GO_NEGATIVE_REGULATION_OF_LOCOMOTION	396	Any process that stops, prevents, or reduces the frequency, rate or extent of locomotion of a cell or organism. [GOC:go_curators]	13	0.0328	2e-05	0.00196
GO_TUBE_MORPHOGENESIS	928	The process in which the anatomical structures of a tube are generated and organized. Epithelial and endothelial tubes transport gases, liquids and cells from one site to another and form the basic structure of many organs and tissues, with tube shape and organization varying from the single-celled excretory organ in Caenorhabditis elegans to the branching trees of the mammalian kidney and insect…	21	0.0226	2.02e-05	0.00196
GO_RIBONUCLEOTIDE_BINDING	1893	Interacting selectively and non-covalently with a ribonucleotide, any compound consisting of a ribonucleoside that is esterified with (ortho)phosphate or an oligophosphate at any hydroxyl group on the ribose moiety. [GOC:mah]	33	0.0174	2.19e-05	0.0021
GO_CELL_MORPHOGENESIS_INVOLVED_IN_NEURON_DIFFERENTIATION	592	The process in which the structures of a neuron are generated and organized. This process occurs while the initially relatively unspecialized cell is acquiring the specialized features of a neuron. [GOC:dph, GOC:tb]	16	0.027	2.5e-05	0.00236
GO_POSITIVE_REGULATION_OF_PROTEIN_MODIFICATION_PROCESS	1247	Any process that activates or increases the frequency, rate or extent of the covalent alteration of one or more amino acid residues within a protein. [GOC:mah, GOC:tb]	25	0.02	2.51e-05	0.00236
GO_REGULATION_OF_DEVELOPMENTAL_GROWTH	348	Any process that modulates the frequency, rate or extent of developmental growth. [GOC:go_curators]	12	0.0345	2.58e-05	0.0024
GO_NEGATIVE_REGULATION_OF_CELL_MOTILITY	350	Any process that stops, prevents, or reduces the frequency, rate or extent of cell motility. [GOC:mah]	12	0.0343	2.73e-05	0.00249

## Sheet: Low entropy genes
genes	entropy
ADAM17	0.123107
KIF3C	0.13282
PCBP1-AS1	0.147018
PCBP1	0.147018
LINC01816	0.123107
C2ORF42	0.122193
TIA1	0.13282
PCYOX1	0.122193
C2ORF81	0.122193
RTKN	0.122193
WDR54	0.122193
INO80B-WBP1	0.110997
MRPL53	0.110997
WBP1	0.110997
TTC31	0.110997
MOGS	0.110997
INO80B	0.110997
CCDC142	0.110997
PARTICL	0.0825877
GGCX	0.0825877
MAT2A	0.0825877
USP39	0.0991574
VAMP5	0.0991574
TMEM150A	0.0991574
C2ORF68	0.0991574
RNF181	0.0991574
VAMP8	0.0991574
MIR26B	0.134908
CTDSP1	0.134908
SLC11A1	0.134908
RPUSD3	0.13282
IL17RE	0.146063
JAGN1	0.146063
IL17RC	0.146063
EMC3	0.13282
RAB43	0.110561
ISY1-RAB43	0.146063
ISY1	0.146063
CNBP	0.146063
COPG1	0.134908
HMCES	0.134908
C5ORF56	0.100767
IRF1	0.0971268
IL5	0.0991574
KIF3A	0.142937
SEPTIN8	0.0971268
CCNI2	0.0971268
SOWAHA	0.110561
SHROOM1	0.0665769
LEAP2	0.0424728
GDF9	0.0424728
UQCRQ	0.0424728
AFF4	0.0991574
HSPA4	0.110997
ZCCHC10	0.110997
SKP1	0.0865723
MIR3661	0.122193
PPP2CA	0.122193
CDKL3	0.122193
UBE2B	0.122193
CDKN2AIPNL	0.0865723
JADE2	0.0991574
DDX46	0.142937
REEP2	0.142937
EGR1	0.122193
ETF1	0.142937
PAIP2	0.110997
SLC23A1	0.13282
SPATA24	0.134908
PROB1	0.134908
MZB1	0.134908
TMEM173	0.142937
ECSCR	0.142937
UBE2D2	0.146063
GRPEL2	0.0585217
IL17B	0.0585217
PCYOX1L	0.0585217
CARMN	0.0585217
MIR143	0.0585217
CSNK1A1	0.0424728
CD74	0.142937
RPS14	0.123107
NDST1	0.0971268
SYNPO	0.0730991
MYOZ3	0.0585217
RBM22	0.0991574
DCTN4	0.123107
SMIM3	0.123107
CAPN11	0.13282
SLC29A1	0.146063
MIR4647	0.146063
HSP90AB1	0.146063
SLC35B2	0.146063
TMEM151B	0.146063
NFKBIE	0.146063
REV3L	0.14117
TRAF3IP2-AS1	0.14117
LATS1	0.146063
NUP43	0.134908
PCMT1	0.134908
CAMK2B	0.128663
NUDCD3	0.0991574
NPC1L1	0.122193
TMED4	0.110997
DDX56	0.110997
OGDH	0.122193
TMEM120A	0.110997
MDH2	0.123107
STYXL1	0.123107
SRRM3	0.13282
HSPB1	0.110997
YWHAG	0.13282
SMURF1	0.0730991
ARPC1A	0.122193
ARPC1B	0.110997
PRRT4	0.142937
IMPDH1	0.110997
HILPDA	0.110997
METTL2B	0.110997
FAM71F1	0.0585217
CALU	0.0585217
OPN1SW	0.0585217
CCDC136	0.0585217
FLNC	0.122193
ATP6V1FNB	0.142937
ATP6V1F	0.142937
DDHD2	0.123107
PLPP5	0.110561
NSD3	0.123107
YWHAZ	0.13282
UBR5	0.142937
AZIN1	0.115268
STOX1	0.123107
DDX50	0.0971268
DDX21	0.0825877
KIF1BP	0.0971268
SUPV3L1	0.144519
NDST2	0.123107
CAMK2G	0.123107
PLAU	0.110561
C10ORF55	0.110561
VCL	0.110561
PPRC1	0.146063
LDB1	0.146063
NOLC1	0.146063
ELOVL3	0.110561
PITX3	0.0971268
GBF1	0.0971268
TRIM8	0.0865723
SFXN2	0.0730991
ARL3	0.0730991
WBP1L	0.110997
MIR1307	0.134908
PDCD11	0.134908
TAF5	0.134908
ATP5MD	0.134908
CALHM3	0.115268
CALHM1	0.115268
CALHM2	0.115268
NEURL1	0.128663
CREB3L1	0.142937
MIR4688	0.142937
CHRM4	0.0991574
MDK	0.0991574
MIR3160-2	0.0865723
MIR3160-1	0.0865723
HARBI1	0.142937
AMBRA1	0.142937
ATG13	0.142937
LRP4-AS1	0.142937
CKAP5	0.142937
ARFGAP2	0.144519
DDB2	0.084795
PACSIN3	0.084795
NR1H3	0.0424728
ACP2	0.0424728
MADD	0.0424728
MYBPC3	0.0585217
SLC39A13	0.0585217
SPI1	0.0585217
PSMC3	0.0241791
RAPSN	0.0241791
CELF1	0.0585217
PTPMT1	0.0585217
NDUFS3	0.0585217
C1QTNF4	0.0585217
FAM180B	0.0585217
KBTBD4	0.0585217
MTCH2	0.0991574
AGBL2	0.13282
FNBP4	0.13282
SDHAF2	0.142937
CPSF7	0.142937
LOC100131626	0.146063
KMT2A	0.146063
IFT46	0.146063
TMEM25	0.146063
DDX6	0.142937
DPAGT1	0.123107
HINFP	0.123107
H2AFX	0.123107
C2CD2L	0.123107
ABCG4	0.110561
NLRX1	0.110561
CCDC153	0.0991574
PDZD3	0.0991574
CBL	0.0991574
MCAM	0.122193
CACNB3	0.134908
RND1	0.122193
DDX23	0.122193
FKBP11	0.142937
CCDC65	0.142937
ARF3	0.13282
DDN	0.110997
WNT1	0.110997
WNT10B	0.110997
TUBA1C	0.142937
RACGAP1	0.13282
GPD1	0.13282
COX14	0.13282
ITGB7	0.13282
RARG	0.13282
MFSD5	0.142937
ESPL1	0.142937
PFDN5	0.0991574
C12ORF10	0.0991574
AAAS	0.0991574
SP7	0.0730991
SP1	0.0991574
AMHR2	0.0865723
PCBP2	0.0865723
PRR13	0.0865723
LOC100652999	0.0585217
TARBP2	0.0585217
MAP3K12	0.0585217
NPFF	0.0585217
ATF7	0.122193
ATP5MC2	0.122193
MIR3198-2	0.122193
CBX5	0.122193
HNRNPA1	0.122193
COPZ1	0.122193
NFE2	0.122193
MIR148B	0.122193
GPR84	0.122193
CDK2	0.122193
RAB5B	0.122193
PMEL	0.122193
SUOX	0.122193
RPS26	0.122193
IKZF4	0.122193
ERBB3	0.0991574
PA2G4	0.0241791
RPL41	0.0241791
ZC3H10	0.0241791
MYL6B	0.0424728
ESYT1	0.0424728
MYL6	0.0424728
SMARCC2	0.0424728
RNF41	0.0424728
SLC39A5	0.0424728
NABP2	0.0424728
ANKRD52	0.0424728
COQ10A	0.0424728
CNPY2	0.0424728
CS	0.0424728
APOF	0.13282
IL23A	0.13282
STAT2	0.13282
PAN2	0.13282
GLS2	0.0991574
RBMS2	0.0991574
BAZ2A	0.110997
SNORD59A	0.110997
ATP5F1B	0.110997
SNORD59B	0.110997
PTGES3	0.0991574
NACA	0.0991574
NEMP1	0.110997
MYO1A	0.110997
NAB2	0.13282
LRP1	0.13282
STAT6	0.13282
NXPH4	0.110997
NDUFA4L2	0.110997
SHMT2	0.110997
STAC3	0.0991574
DCTN2	0.122193
KIF5A	0.122193
DTX3	0.0730991
PIP4K2C	0.0730991
ARHGEF25	0.0991574
B4GALNT1	0.0991574
SLC26A10	0.0991574
OS9	0.0991574
AGAP2-AS1	0.0730991
CDK4	0.0730991
AGAP2	0.0730991
TSPAN31	0.0730991
2020-03-09	0.0730991
GTF2F2	0.122193
KCTD4	0.0991574
TPT1-AS1	0.13282
SNORA31	0.13282
TPT1	0.13282
NEMF	0.0865723
ARF6	0.0241791
LINC01588	0.139218
SOS2	0.134908
ZBTB1	0.142937
ZBTB25	0.142937
PSEN1	0.146063
PNMA1	0.123107
MIR4505	0.0585217
ELMSAN1	0.0424728
PTGR2	0.0585217
ZNF410	0.0585217
DLST	0.0825877
PROX2	0.0825877
RPS6KL1	0.0585217
PGF	0.0585217
EIF2B2	0.0730991
MLH3	0.0730991
ZC2HC1C	0.0865723
ACYP1	0.0865723
NEK9	0.13282
GCHFR	0.134908
RMDN3	0.134908
C15ORF62	0.134908
DNAJC17	0.13282
ZFYVE19	0.13282
PPP1R14D	0.13282
SPINT1	0.13282
IDH2	0.0424728
SEMA4B	0.0585217
GDPGP1	0.0730991
TTLL13P	0.0730991
CIB1	0.0585217
NGRN	0.0585217
GABARAPL3	0.0991574
ZNF774	0.0991574
IQGAP1	0.0971268
CRTC3	0.110997
BLM	0.110997
HMOX2	0.0991574
NMRAL1	0.0991574
CDIP1	0.0991574
C16ORF96	0.0991574
UBALD1	0.110997
MGRN1	0.110997
PRRT2	0.0825877
KIF22	0.0825877
MAZ	0.0825877
PAGR1	0.0825877
MVP	0.0825877
CDIPT	0.0665769
CDIPTOSP	0.0665769
ASPHD1	0.0424728
SEZ6L2	0.0424728
TMEM219	0.0424728
KCTD13	0.0424728
TAOK2	0.0424728
C16ORF92	0.0424728
INO80E	0.0424728
DOC2A	0.0424728
HIRIP3	0.0424728
ALDOA	0.0585217
FAM57B	0.0585217
PPP4C	0.142937
TBX6	0.142937
YPEL3	0.142937
CD2BP2	0.0971268
SEPTIN1	0.0971268
ZNF48	0.0971268
TBC1D10B	0.0971268
MYLPF	0.0971268
ZNF771	0
SEPHS2	0
DCTPP1	0
MIR4518	0
ITGAL	0
ZNF747	0
ZNF768	0
ZNF785	0
ZNF688	0
ZNF764	0
ZNF689	0.0241791
FBRS	0.0483208
PRR14	0.0483208
SRCAP	0.0241791
LOC730183	0.0241791
TMEM265	0.0424728
PHKG2	0.0424728
SNORA30	0.0424728
ZNF629	0.0585217
CCDC189	0.0585217
RNF40	0.0585217
MIR762	0.0971268
MIR4519	0.0971268
CTF1	0.0971268
BCL7C	0.0971268
FBXL19-AS1	0.142937
FBXL19	0.142937
FAM192A	0.0991574
RSPRY1	0.0991574
ARL2BP	0.110561
PLLP	0.134908
CDH16	0.0730991
RRAD	0.0730991
CES3	0.0241791
CIAO2B	0.0241791
CES2	0.0241791
CES4A	0.0241791
CBFB	0.0241791
C16ORF70	0.0241791
HSF4	0.0241791
FBXL8	0.0241791
B3GNT9	0.0241791
TRADD	0.0241791
E2F4	0.0730991
EXOC3L1	0.0730991
MIR328	0.0730991
KIAA0895L	0.0730991
ELMO3	0.0730991
NOL3	0.0730991
LRRC29	0.0865723
TMEM208	0.0865723
PLEKHG4	0.110997
FHOD1	0.110997
SLC9A5	0.110997
KCTD19	0.13282
LRRC36	0.13282
TPPP3	0.122193
ZDHHC1	0.0991574
HSD11B2	0.0991574
AGRP	0.0424728
ATP6V0D1	0.0424728
CTCF	0.0730991
RIPOR1	0.0730991
CARMIL2	0.0730991
C16ORF86	0.0865723
PARD6A	0.0865723
ACD	0.0865723
ENKD1	0.0865723
GFOD2	0.0865723
TSNAXIP1	0.0991574
THAP11	0.0991574
RANBP10	0.0991574
NUTF2	0.0424728
NRN1L	0.0424728
EDC4	0.0424728
CENPT	0.0424728
PSKH1	0.0424728
CTRL	0.0991574
LCAT	0.0991574
PSMB10	0.0991574
DPEP2	0.110997
DPEP3	0.110997
SLC12A4	0.110997
DUS2	0.13282
DDX28	0.13282
SDF2	0.0585217
SUPT6H	0.0585217
KIAA0100	0.0585217
PROCA1	0.0730991
NA	0.0585217
TLCD1	0.0585217
SNORD4B	0.0585217
SNORD4A	0.0585217
SNORD42B	0.0585217
SNORD42A	0.0585217
NEK8	0.0585217
RPL23A	0.0585217
RAB34	0.0585217
TRAF4	0.0585217
MIR451B	0.0585217
MIR4732	0.0585217
ERAL1	0.0585217
MIR144	0.0585217
FAM222B	0.0585217
MIR451A	0.0585217
DHRS13	0.0865723
FLOT2	0.0865723
PHF12	0.13282
STAT3	0.122193
CAVIN1	0.13282
ATP6V0A1	0.13282
MIR5010	0.122193
HSD17B1	0.142937
NAGLU	0.142937
MLX	0.142937
COASY	0.142937
TUBG2	0.142937
CCR10	0.142937
PLEKHH3	0.142937
CNTNAP1	0.142937
SLC25A19	0.142937
MIR3678	0.122193
GRB2	0.122193
TMEM94	0.0865723
LLGL2	0.134908
MYO15B	0.13282
SMIM5	0.122193
SMIM6	0.0991574
SAP30BP	0.0991574
RECQL5	0.0991574
ITGB4	0.110997
ZACN	0.146063
SRP68	0.146063
GALR2	0.146063
EXOC7	0.146063
TMEM241	0.122193
RIOK3	0.122193
RMC1	0.110997
SMAD7	0.134908
FKBP8	0.146063
KXD1	0.146063
KIF3B	0.134908
ASXL1	0.122193
DDX27	0.0991574
STAU1	0.0991574
CBLN4	0.147018
DNAJC28	0.134908
TMEM50B	0.134908
GART	0.123107
SON	0.123107
TOB2	0.0971268
ACO2	0.0971268
PHF5A	0.0971268
XRCC6	0.121116
DESI1	0.121116

## Sheet: Low entropy gene enrichment
Gene Set Name	# Genes in Gene Set (K)	Description	# Genes in Overlap (k)	k/K	p-value (two-tailed hypergeometric test)	FDR q-value (BH correction for multiple hypothesis testing)
GO_CELLULAR_MACROMOLECULE_LOCALIZATION	1930	Any process in which a macromolecule is transported to, and/or maintained in, a specific location at the level of a cell. Localization at the cellular level encompasses movement within the cell, from within the cell to the cell surface, or from one location to another at the surface of a cell. [GOC:mah]	74	0.0383	5.02e-16	4.62e-12
GO_RIBONUCLEOTIDE_BINDING	1893	Interacting selectively and non-covalently with a ribonucleotide, any compound consisting of a ribonucleoside that is esterified with (ortho)phosphate or an oligophosphate at any hydroxyl group on the ribose moiety. [GOC:mah]	71	0.0375	6.4e-15	2.94e-11
GO_HYDROLASE_ACTIVITY_ACTING_ON_ACID_ANHYDRIDES	863	Catalysis of the hydrolysis of any acid anhydride. [GOC:jl]	44	0.051	5.92e-14	1.78e-10
GO_RNA_BINDING	1901	Interacting selectively and non-covalently with an RNA molecule or a portion thereof. [GOC:jl, GOC:mah]	69	0.0363	7.73e-14	1.78e-10
GO_POSITIVE_REGULATION_OF_NUCLEOBASE_CONTAINING_COMPOUND_METABOLIC_PROCESS	1870	Any cellular process that activates or increases the frequency, rate or extent of the chemical reactions and pathways involving nucleobases, nucleosides, nucleotides and nucleic acids. [GOC:go_curators]	68	0.0364	1.1e-13	2.02e-10
GO_INTRACELLULAR_TRANSPORT	1741	The directed movement of substances within a cell. [GOC:ai]	63	0.0362	1.21e-12	1.85e-09
GO_POSITIVE_REGULATION_OF_CELLULAR_BIOSYNTHETIC_PROCESS	1988	Any process that activates or increases the frequency, rate or extent of the chemical reactions and pathways resulting in the formation of substances, carried out by individual cells. [GOC:mah]	68	0.0342	1.83e-12	2.4e-09
GO_PROTEIN_CONTAINING_COMPLEX_ASSEMBLY	1782	The aggregation, arrangement and bonding together of a set of macromolecules to form a protein-containing complex. [GOC:jl]	63	0.0354	3.27e-12	3.75e-09
GO_INTERSPECIES_INTERACTION_BETWEEN_ORGANISMS	940	Any process in which an organism has an effect on an organism of a different species. [GOC:cc]	43	0.0457	4.2e-12	4.29e-09
GO_REGULATION_OF_PHOSPHORYLATION	1625	Any process that modulates the frequency, rate or extent of addition of phosphate groups into a molecule. [GOC:jl]	59	0.0363	5.88e-12	5.41e-09
GO_POSITIVE_REGULATION_OF_RNA_METABOLIC_PROCESS	1710	Any process that activates or increases the frequency, rate or extent of the chemical reactions and pathways involving RNA. [GOC:ai]	60	0.0351	1.53e-11	1.28e-08
GO_IDENTICAL_PROTEIN_BINDING	1760	Interacting selectively and non-covalently with an identical protein or proteins. [GOC:jl]	61	0.0347	1.68e-11	1.29e-08
GO_ADENYL_NUCLEOTIDE_BINDING	1541	Interacting selectively and non-covalently with adenyl nucleotides, any compound consisting of adenosine esterified with (ortho)phosphate. [ISBN:0198506732]	56	0.0363	2.06e-11	1.42e-08
GO_CELL_CYCLE	1864	The progression of biochemical and morphological phases and events that occur in a cell during successive cell replication or nuclear replication events. Canonically, the cell cycle comprises the replication and segregation of genetic material followed by the division of the cell, but in endocycles or syncytial cells nuclear replication or nuclear division may not be followed by cell division. [G…	63	0.0338	2.16e-11	1.42e-08
GO_REGULATION_OF_PHOSPHORUS_METABOLIC_PROCESS	1823	Any process that modulates the frequency, rate or extent of the chemical reactions and pathways involving phosphorus or compounds containing phosphorus. [GOC:ai]	62	0.034	2.45e-11	1.5e-08
GO_MRNA_METABOLIC_PROCESS	840	The chemical reactions and pathways involving mRNA, messenger RNA, which is responsible for carrying the coded genetic 'message', transcribed from DNA, to sites of protein assembly at the ribosomes. [ISBN:0198506732]	39	0.0464	2.81e-11	1.62e-08
GO_PROTEIN_PHOSPHORYLATION	1994	The process of introducing a phosphate group on to a protein. [GOC:hb]	65	0.0326	4.61e-11	2.49e-08
GO_INTRACELLULAR_PROTEIN_TRANSPORT	1151	The directed movement of proteins in a cell, including the movement of proteins between specific compartments or structures within a cell, such as organelles of a eukaryotic cell. [GOC:mah]	46	0.04	6.87e-11	3.51e-08
GO_ATPASE_ACTIVITY	438	Catalysis of the reaction: ATP + H2O = ADP + phosphate + 2 H+. May or may not be coupled to another reaction. [EC:3.6.1.3, GOC:jl]	26	0.0594	3.88e-10	1.88e-07
GO_DRUG_BINDING	1724	Interacting selectively and non-covalently with a drug, any naturally occurring or synthetic substance, other than a nutrient, that, when administered or applied to an organism, affects the structure or functioning of the organism; in particular, any such substance used in the diagnosis, prevention, or treatment of disease. [GOC:jl, ISBN:0198506732]	57	0.0331	4.82e-10	2.21e-07
GO_REGULATION_OF_CATABOLIC_PROCESS	987	Any process that modulates the frequency, rate, or extent of the chemical reactions and pathways resulting in the breakdown of substances. [GOC:go_curators]	40	0.0405	8.53e-10	3.73e-07
GO_ORGANELLE_ASSEMBLY	835	The aggregation, arrangement and bonding together of a set of components to form an organelle. An organelle is an organized structure of distinctive morphology and function. Includes the nucleus, mitochondria, plastids, vacuoles, vesicles, ribosomes and the cytoskeleton. Excludes the plasma membrane. [GOC:mah]	36	0.0431	1.22e-09	4.77e-07
GO_RESPONSE_TO_ENDOGENOUS_STIMULUS	1721	Any process that results in a change in state or activity of a cell or an organism (in terms of movement, secretion, enzyme production, gene expression, etc.) as a result of a stimulus arising within the organism. [GOC:sm]	56	0.0325	1.23e-09	4.77e-07
GO_RNA_PROCESSING	917	Any process involved in the conversion of one or more primary RNA transcripts into one or more mature RNA molecules. [GOC:mah]	38	0.0414	1.25e-09	4.77e-07
GO_REGULATION_OF_PROTEIN_MODIFICATION_PROCESS	1880	Any process that modulates the frequency, rate or extent of the covalent alteration of one or more amino acid residues within a protein. [GOC:mah, GOC:tb]	59	0.0314	1.64e-09	5.98e-07
GO_CELLULAR_RESPONSE_TO_ENDOGENOUS_STIMULUS	1454	Any process that results in a change in state or activity of a cell (in terms of movement, secretion, enzyme production, gene expression, etc.) as a result of a stimulus arising within the organism. [GOC:mah]	50	0.0344	1.69e-09	5.98e-07
GO_MACROMOLECULE_CATABOLIC_PROCESS	1410	The chemical reactions and pathways resulting in the breakdown of a macromolecule, any molecule of high relative molecular mass, the structure of which essentially comprises the multiple repetition of units derived, actually or conceptually, from molecules of low relative molecular mass. [GOC:mah]	49	0.0348	1.77e-09	6.02e-07
GO_RETROGRADE_VESICLE_MEDIATED_TRANSPORT_GOLGI_TO_ENDOPLASMIC_RETICULUM	86	The directed movement of substances from the Golgi back to the endoplasmic reticulum, mediated by vesicles bearing specific protein coats such as COPI or COG. [ISBN:0716731363, PMID:16510524]	12	0.1395	1.89e-09	6.22e-07
GO_MITOTIC_CELL_CYCLE	1030	Progression through the phases of the mitotic cell cycle, the most common eukaryotic cell cycle, which canonically comprises four successive phases called G1, S, G2, and M and includes replication of the genome and the subsequent segregation of chromosomes into daughter cells. In some variant cell cycles nuclear replication or nuclear division may not be followed by cell division, or G1 and G2 ph…	40	0.0388	2.85e-09	9.05e-07
GO_SECRETION	1680	The controlled release of a substance by a cell or a tissue. [GOC:ai]	54	0.0321	3.8e-09	1.13e-06
GO_PROTEIN_DOMAIN_SPECIFIC_BINDING	712	Interacting selectively and non-covalently with a specific domain of a protein. [GOC:go_curators]	32	0.0449	3.87e-09	1.13e-06
GO_CELL_CYCLE_PROCESS	1399	The cellular process that ensures successive accurate and complete genome replication and chromosome segregation. [GOC:isa_complete, GOC:mtg_cell_cycle]	48	0.0343	3.92e-09	1.13e-06
GO_IMMUNE_EFFECTOR_PROCESS	1267	Any process of the immune system that can potentially contribute to an immune response. [GO_REF:0000022, GOC:add, GOC:mtg_15nov05, ISBN:0781735149]	45	0.0355	4.4e-09	1.22e-06
GO_CHROMOSOME_ORGANIZATION	1223	A process that is carried out at the cellular level that results in the assembly, arrangement of constituent parts, or disassembly of chromosomes, structures composed of a very long molecule of DNA and associated proteins that carries hereditary information. This term covers covalent modifications at the molecular level as well as spatial relationships among the major components of a chromosome. …	44	0.036	4.51e-09	1.22e-06
GO_CELLULAR_MACROMOLECULE_CATABOLIC_PROCESS	1180	The chemical reactions and pathways resulting in the breakdown of a macromolecule, any large molecule including proteins, nucleic acids and carbohydrates, as carried out by individual cells. [GOC:jl]	43	0.0364	4.69e-09	1.23e-06
GO_REGULATION_OF_TRANSFERASE_ACTIVITY	976	Any process that modulates the frequency, rate or extent of transferase activity, the catalysis of the transfer of a group, e.g. a methyl group, glycosyl group, acyl group, phosphorus-containing, or other groups, from one compound (generally regarded as the donor) to another compound (generally regarded as the acceptor). Transferase is the systematic name for any enzyme of EC class 2. [EC:2.-.-.-…	38	0.0389	6.73e-09	1.72e-06
GO_CELL_CELL_SIGNALING	1665	Any process that mediates the transfer of information from one cell to another. This process includes signal transduction in the receiving cell and, where applicable, release of a ligand and any processes that actively facilitate its transport and presentation to the receiving cell. Examples include signaling via soluble ligands, via cell adhesion molecules and via gap junctions. [GOC:dos, GOC:ma…	53	0.0318	7.42e-09	1.84e-06
GO_RESPONSE_TO_CYTOKINE	1210	Any process that results in a change in state or activity of a cell or an organism (in terms of movement, secretion, enzyme production, gene expression, etc.) as a result of a cytokine stimulus. [GOC:sl]	43	0.0355	9.71e-09	2.35e-06
GO_REGULATION_OF_KINASE_ACTIVITY	872	Any process that modulates the frequency, rate or extent of kinase activity, the catalysis of the transfer of a phosphate group, usually from ATP, to a substrate molecule. [GOC:bf]	35	0.0401	1.27e-08	2.98e-06
GO_REGULATION_OF_CELLULAR_CATABOLIC_PROCESS	831	Any process that modulates the frequency, rate or extent of the chemical reactions and pathways resulting in the breakdown of substances, carried out by individual cells. [GOC:mah]	34	0.0409	1.29e-08	2.98e-06
GO_REGULATION_OF_CELL_DEATH	1748	Any process that modulates the rate or frequency of cell death. Cell death is the specific activation or halting of processes within a cell so that its vital functions markedly cease, rather than simply deteriorating gradually over time, which culminates in cell death. [GOC:dph, GOC:tb]	54	0.0309	1.45e-08	3.25e-06
GO_ATPASE_ACTIVITY_COUPLED	286	Catalysis of the reaction: ATP + H2O = ADP + phosphate; this reaction directly drives some other reaction, for example ion transport across a membrane. [EC:3.6.1.3, GOC:jl]	19	0.0664	1.52e-08	3.25e-06
GO_ENZYME_LINKED_RECEPTOR_PROTEIN_SIGNALING_PATHWAY	1051	Any series of molecular signals initiated by the binding of an extracellular ligand to a receptor on the surface of the target cell, where the receptor possesses catalytic activity or is closely associated with an enzyme such as a protein kinase, and ending with regulation of a downstream cellular process, e.g. transcription. [GOC:mah, GOC:signaling, ISBN:0815316194]	39	0.0371	1.55e-08	3.25e-06
GO_CELL_DIVISION	598	The process resulting in division and partitioning of components of a cell to form more cells; may or may not be accompanied by the physical separation of a cell into distinct, individually membrane-bounded daughter cells. [GOC:di, GOC:go_curators, GOC:pr]	28	0.0468	1.56e-08	3.25e-06
GO_NEGATIVE_REGULATION_OF_NUCLEOBASE_CONTAINING_COMPOUND_METABOLIC_PROCESS	1470	Any cellular process that stops, prevents, or reduces the frequency, rate or extent of the chemical reactions and pathways involving nucleobases, nucleosides, nucleotides and nucleic acids. [GOC:go_curators]	48	0.0327	1.83e-08	3.74e-06
GO_TRANSCRIPTION_REGULATOR_ACTIVITY	1718	A molecular function that controls the rate, timing and/or magnitude of transcription of genetic information. The function of transcriptional regulators is to modulate gene expression at the transcription step so that they are expressed in the right cell at the right time and in the right amount throughout the life of the cell and the organism. [GOC:pg, GOC:txnOH-2018, Wikipedia:Transcription_fac…	53	0.0308	2.09e-08	4.17e-06
GO_POSITIVE_REGULATION_OF_SIGNALING	1869	Any process that activates, maintains or increases the frequency, rate or extent of a signaling process. [GOC:mtg_signal]	56	0.03	2.18e-08	4.27e-06
GO_POSITIVE_REGULATION_OF_PROTEIN_METABOLIC_PROCESS	1724	Any process that activates or increases the frequency, rate or extent of the chemical reactions and pathways involving a protein. [GOC:ai]	53	0.0307	2.34e-08	4.48e-06
GO_HELICASE_ACTIVITY	157	Catalysis of the reaction: ATP + H2O = ADP + phosphate, to drive the unwinding of a DNA or RNA helix. [GOC:jl]	14	0.0892	3.18e-08	5.96e-06
GO_CYTOKINE_MEDIATED_SIGNALING_PATHWAY	791	A series of molecular signals initiated by the binding of a cytokine to a receptor on the surface of a cell, and ending with regulation of a downstream cellular process, e.g. transcription. [GOC:mah, GOC:signaling, PMID:19295629]	32	0.0405	4.52e-08	8.32e-06
GO_CELL_ACTIVATION	1442	A change in the morphology or behavior of a cell resulting from exposure to an activating factor such as a cellular or soluble ligand. [GOC:mgi_curators]	46	0.0319	7.28e-08	1.31e-05
GO_CELLULAR_RESPONSE_TO_DNA_DAMAGE_STIMULUS	856	Any process that results in a change in state or activity of a cell (in terms of movement, secretion, enzyme production, gene expression, etc.) as a result of a stimulus indicating damage to its DNA from environmental insults or errors during metabolism. [GOC:go_curators]	33	0.0386	8.53e-08	1.51e-05
GO_PROTEIN_LOCALIZATION_TO_ORGANELLE	944	A process in which a protein is transported to, or maintained in, a location within an organelle. [GOC:mah]	35	0.0371	8.83e-08	1.53e-05
GO_CELLULAR_PROTEIN_CONTAINING_COMPLEX_ASSEMBLY	1036	The aggregation, arrangement and bonding together of a set of components to form a protein complex, occurring at the level of an individual cell. [GOC:jl]	37	0.0357	9.58e-08	1.63e-05
GO_REGULATION_OF_INTRACELLULAR_SIGNAL_TRANSDUCTION	1863	Any process that modulates the frequency, rate or extent of intracellular signal transduction. [GOC:dph, GOC:signaling, GOC:tb, GOC:TermGenie]	54	0.029	1.16e-07	1.94e-05
GO_SEQUENCE_SPECIFIC_DNA_BINDING	1189	Interacting selectively and non-covalently with DNA of a specific nucleotide composition, e.g. GC-rich DNA binding, or with a specific sequence motif or type of DNA e.g. promotor binding or rDNA binding. [GOC:jl]	40	0.0336	1.38e-07	2.27e-05
GO_TRANSCRIPTION_FACTOR_BINDING	666	Interacting selectively and non-covalently with a transcription factor, a protein required to initiate or regulate transcription. [ISBN:0198506732]	28	0.042	1.46e-07	2.35e-05
GO_POSITIVE_REGULATION_OF_MOLECULAR_FUNCTION	1781	Any process that activates or increases the rate or extent of a molecular function, an elemental biological activity occurring at the molecular level, such as catalysis or binding. [GO:jl]	52	0.0292	1.62e-07	2.56e-05
GO_GOLGI_VESICLE_TRANSPORT	367	The directed movement of substances into, out of or within the Golgi apparatus, mediated by vesicles. [GOC:jid, ISBN:0716731363, PMID:10219233]	20	0.0545	1.66e-07	2.57e-05
GO_POSITIVE_REGULATION_OF_TRANSCRIPTION_BY_RNA_POLYMERASE_II	1198	Any process that activates or increases the frequency, rate or extent of transcription from an RNA polymerase II promoter. [GOC:go_curators, GOC:txnOH]	40	0.0334	1.68e-07	2.57e-05
GO_REGULATION_OF_TRANSPORT	1894	Any process that modulates the frequency, rate or extent of the directed movement of substances (such as macromolecules, small molecules, ions) into, out of or within a cell, or between cells, by means of some agent such as a transporter or pore. [GOC:ai]	54	0.0285	1.95e-07	2.94e-05
GO_PEPTIDYL_AMINO_ACID_MODIFICATION	1258	The alteration of an amino acid residue in a peptide. [GOC:mah]	41	0.0326	2.21e-07	3.27e-05
GO_PROTEIN_CATABOLIC_PROCESS	938	The chemical reactions and pathways resulting in the breakdown of a protein by the destruction of the native, active configuration, with or without the hydrolysis of peptide bonds. [GOC:mah]	34	0.0362	2.29e-07	3.33e-05
GO_NEGATIVE_REGULATION_OF_RESPONSE_TO_STIMULUS	1703	Any process that stops, prevents, or reduces the frequency, rate or extent of a response to a stimulus. Response to stimulus is a change in state or activity of a cell or an organism (in terms of movement, secretion, enzyme production, gene expression, etc.) as a result of a stimulus. [GOC:jid]	50	0.0294	2.41e-07	3.46e-05
GO_POSITIVE_REGULATION_OF_CELLULAR_COMPONENT_ORGANIZATION	1220	Any process that activates or increases the frequency, rate or extent of a process involved in the formation, arrangement of constituent parts, or disassembly of cell structures, including the plasma membrane and any external encapsulating structures such as the cell wall and cell envelope. [GOC:ai]	40	0.0328	2.68e-07	3.79e-05
GO_TRICARBOXYLIC_ACID_CYCLE	34	A nearly universal metabolic pathway in which the acetyl group of acetyl coenzyme A is effectively oxidized to two CO2 and four pairs of electrons are transferred to coenzymes. The acetyl group combines with oxaloacetate to form citrate, which undergoes successive transformations to isocitrate, 2-oxoglutarate, succinyl-CoA, succinate, fumarate, malate, and oxaloacetate again, thus completing the …	7	0.2059	2.98e-07	4.15e-05
GO_RIBONUCLEOPROTEIN_COMPLEX_BIOGENESIS	419	A cellular process that results in the biosynthesis of constituent macromolecules, assembly, and arrangement of constituent parts of a complex containing RNA and proteins. Includes the biosynthesis of the constituent RNA and protein molecules, and those macromolecular modifications that are involved in synthesis or assembly of the ribonucleoprotein complex. [GOC:isa_complete, GOC:mah]	21	0.0501	3.27e-07	4.49e-05
GO_CELLULAR_PROTEIN_CATABOLIC_PROCESS	782	The chemical reactions and pathways resulting in the breakdown of a protein by individual cells. [GOC:jl]	30	0.0384	3.68e-07	4.95e-05
GO_PROTEOLYSIS	1779	The hydrolysis of proteins into smaller polypeptides and/or amino acids by cleavage of their peptide bonds. [GOC:bf, GOC:mah]	51	0.0287	3.71e-07	4.95e-05
GO_REGULATORY_REGION_NUCLEIC_ACID_BINDING	960	Interacting selectively and non-covalently with a nucleic acid region that regulates a nucleic acid-based process. Such processes include transcription, DNA replication, and DNA repair. [GOC:txnOH]	34	0.0354	3.88e-07	5.05e-05
GO_DNA_BINDING_TRANSCRIPTION_FACTOR_ACTIVITY	1334	A protein or a member of a complex that interacts selectively and non-covalently with a specific DNA sequence (sometimes referred to as a motif) within the regulatory region of a gene to modulate transcription. Regulatory regions include promoters (proximal and distal) and enhancers. Genes are transcriptional units, and include bacterial operons. [GOC:txnOH-2018]	42	0.0315	3.9e-07	5.05e-05
GO_RIBONUCLEOPROTEIN_COMPLEX_SUBUNIT_ORGANIZATION	193	Any process in which macromolecules aggregate, disaggregate, or are modified, resulting in the formation, disassembly, or alteration of a ribonucleoprotein complex. [GOC:mah]	14	0.0725	4.13e-07	5.27e-05
GO_MRNA_PROCESSING	503	Any process involved in the conversion of a primary mRNA transcript into one or more mature mRNA(s) prior to translation into polypeptide. [GOC:mah]	23	0.0457	4.54e-07	5.72e-05
GO_DNA_METABOLIC_PROCESS	925	Any cellular metabolic process involving deoxyribonucleic acid. This is one of the two main types of nucleic acid, consisting of a long, unbranched macromolecule formed from one, or more commonly, two, strands of linked deoxyribonucleotides. [ISBN:0198506732]	33	0.0357	4.91e-07	6.1e-05
GO_PROTEIN_LOCALIZATION_TO_MEMBRANE	625	A process in which a protein is transported to, or maintained in, a specific location in a membrane. [GOC:mah]	26	0.0416	4.97e-07	6.1e-05
GO_POSITIVE_REGULATION_OF_CYTOKINE_PRODUCTION	468	Any process that activates or increases the frequency, rate or extent of production of a cytokine. [GOC:add, ISBN:0781735149]	22	0.047	5.09e-07	6.15e-05
GO_ORGANONITROGEN_COMPOUND_CATABOLIC_PROCESS	1301	The chemical reactions and pathways resulting in the breakdown of organonitrogen compound. [GOC:pr, GOC:TermGenie]	41	0.0315	5.26e-07	6.17e-05
GO_CELL_ACTIVATION_INVOLVED_IN_IMMUNE_RESPONSE	710	A change in the morphology or behavior of a cell resulting from exposure to an activating factor such as a cellular or soluble ligand, leading to the initiation or perpetuation of an immune response. [GO_REF:0000022, GOC:add, GOC:mtg_15nov05, ISBN:0781735149]	28	0.0394	5.26e-07	6.17e-05
GO_ANTIGEN_PROCESSING_AND_PRESENTATION	227	The process in which an antigen-presenting cell expresses antigen (peptide or lipid) on its cell surface in association with an MHC protein complex. [GO_REF:0000022, GOC:add, GOC:mtg_15nov05, ISBN:0781735149, PMID:15771591, PMID:15928678]	15	0.0661	5.31e-07	6.17e-05
GO_RNA_SPLICING	433	The process of removing sections of the primary RNA transcript to remove sequences not present in the mature form of the RNA and joining the remaining sections to form the mature form of the RNA. [GOC:krc, GOC:mah]	21	0.0485	5.58e-07	6.42e-05
GO_ORGANONITROGEN_COMPOUND_BIOSYNTHETIC_PROCESS	1859	The chemical reactions and pathways resulting in the formation of organonitrogen compound. [GOC:pr, GOC:TermGenie]	52	0.028	5.92e-07	6.72e-05
GO_MOLECULAR_FUNCTION_REGULATOR	1812	A molecular function that modulates the activity of a gene product or complex. Examples include enzyme regulators and channel regulators. [GOC:dos, GOC:pt]	51	0.0281	6.39e-07	7.16e-05
GO_REGULATION_OF_ORGANELLE_ORGANIZATION	1267	Any process that modulates the frequency, rate or extent of a process involved in the formation, arrangement of constituent parts, or disassembly of an organelle. [GOC:mah]	40	0.0316	6.95e-07	7.7e-05
GO_PROTEASOMAL_PROTEIN_CATABOLIC_PROCESS	478	The chemical reactions and pathways resulting in the breakdown of a protein or peptide by hydrolysis of its peptide bonds that is mediated by the proteasome. [GOC:tb]	22	0.046	7.24e-07	7.91e-05
GO_NEGATIVE_REGULATION_OF_MULTICELLULAR_ORGANISMAL_PROCESS	1318	Any process that stops, prevents, or reduces the frequency, rate or extent of an organismal process, the processes pertinent to the function of an organism above the cellular level; includes the integrated processes of tissues and organs. [GOC:ai]	41	0.0311	7.31e-07	7.91e-05
GO_REGULATION_OF_CELL_CYCLE	1224	Any process that modulates the rate or extent of progression through the cell cycle. [GOC:ai, GOC:dph, GOC:tb]	39	0.0319	7.68e-07	8.21e-05
GO_TRANSMEMBRANE_RECEPTOR_PROTEIN_TYROSINE_KINASE_SIGNALING_PATHWAY	725	A series of molecular signals initiated by the binding of an extracellular ligand to a receptor on the surface of the target cell where the receptor possesses tyrosine kinase activity, and ending with regulation of a downstream cellular process, e.g. transcription. [GOC:ceb, GOC:signaling]	28	0.0386	7.94e-07	8.39e-05
GO_RNA_HELICASE_ACTIVITY	76	Catalysis of the reaction: ATP + H2O = ADP + phosphate; this reaction drives the unwinding of an RNA helix. [EC:3.6.4.13, GOC:jl]	9	0.1184	8.54e-07	8.92e-05
GO_RESPONSE_TO_ABIOTIC_STIMULUS	1235	Any process that results in a change in state or activity of a cell or an organism (in terms of movement, secretion, enzyme production, gene expression, etc.) as a result of an abiotic (not derived from living organisms) stimulus. [GOC:hb]	39	0.0316	9.55e-07	9.87e-05
GO_POSITIVE_REGULATION_OF_PHOSPHORUS_METABOLIC_PROCESS	1146	Any process that increases the frequency, rate or extent of the chemical reactions and pathways involving phosphorus or compounds containing phosphorus. [GOC:dph, GOC:tb]	37	0.0323	1.09e-06	0.000112
GO_POSITIVE_REGULATION_OF_TRANSFERASE_ACTIVITY	655	Any process that activates or increases the frequency, rate or extent of transferase activity, the catalysis of the transfer of a group, e.g. a methyl group, glycosyl group, acyl group, phosphorus-containing, or other groups, from a donor compound to an acceptor. [GOC:ai]	26	0.0397	1.19e-06	0.00012
GO_PROTEIN_COMPLEX_OLIGOMERIZATION	493	The process of creating protein oligomers, compounds composed of a small number, usually between three and ten, of component monomers; protein oligomers may be composed of different or identical monomers. Oligomers may be formed by the polymerization of a number of monomers or the depolymerization of a large protein polymer. [GOC:ai, PMID:18293929]	22	0.0446	1.2e-06	0.00012
GO_RNA_SPLICING_VIA_TRANSESTERIFICATION_REACTIONS	345	Splicing of RNA via a series of two transesterification reactions. [GOC:krc]	18	0.0522	1.28e-06	0.000126
GO_SMALL_MOLECULE_METABOLIC_PROCESS	1962	The chemical reactions and pathways involving small molecules, any low molecular weight, monomeric, non-encoded molecule. [GOC:curators, GOC:pde, GOC:vw]	53	0.027	1.3e-06	0.000127
GO_POSITIVE_REGULATION_OF_KINASE_ACTIVITY	577	Any process that activates or increases the frequency, rate or extent of kinase activity, the catalysis of the transfer of a phosphate group, usually from ATP, to a substrate molecule. [GOC:mah]	24	0.0416	1.37e-06	0.000132
GO_REGULATION_OF_RESPONSE_TO_STRESS	1559	Any process that modulates the frequency, rate or extent of a response to stress. Response to stress is a change in state or activity of a cell or an organism (in terms of movement, secretion, enzyme production, gene expression, etc.) as a result of a disturbance in organismal or cellular homeostasis, usually, but not necessarily, exogenous (e.g. temperature, humidity, ionizing radiation). [GOC:d…	45	0.0289	1.56e-06	0.000149
GO_CHROMATIN_ORGANIZATION	795	Any process that results in the specification, formation or maintenance of the physical structure of eukaryotic chromatin. [GOC:mah, GOC:vw, PMID:20404130]	29	0.0365	1.58e-06	0.000149
GO_SIGNALING_RECEPTOR_BINDING	1611	Interacting selectively and non-covalently with one or more specific sites on a receptor molecule, a macromolecule that undergoes combination with a hormone, neurotransmitter, drug or intracellular messenger to initiate a change in cell function. [GOC:bf, GOC:ceb, ISBN:0198506732]	46	0.0286	1.59e-06	0.000149
GO_POSITIVE_REGULATION_OF_MULTICELLULAR_ORGANISMAL_PROCESS	1825	Any process that activates or increases the frequency, rate or extent of an organismal process, any of the processes pertinent to the function of an organism above the cellular level; includes the integrated processes of tissues and organs. [GOC:ai]	50	0.0274	1.78e-06	0.000166
GO_REGULATION_OF_IMMUNE_SYSTEM_PROCESS	1670	Any process that modulates the frequency, rate, or extent of an immune system process. [GOC:add]	47	0.0281	1.81e-06	0.000166
Gene/Gene Set Overlap Matrix
Entrez Gene Id	Gene Symbol	Gene Description	GO_CELLULAR_MACROMOLECULE_LOCALIZATION	GO_RIBONUCLEOTIDE_BINDING	GO_HYDROLASE_ACTIVITY_ACTING_ON_ACID_ANHYDRIDES	GO_RNA_BINDING	GO_POSITIVE_REGULATION_OF_NUCLEOBASE_CONTAINING_COMPOUND_METABOLIC_PROCESS	GO_INTRACELLULAR_TRANSPORT	GO_POSITIVE_REGULATION_OF_CELLULAR_BIOSYNTHETIC_PROCESS	GO_PROTEIN_CONTAINING_COMPLEX_ASSEMBLY	GO_INTERSPECIES_INTERACTION_BETWEEN_ORGANISMS	GO_REGULATION_OF_PHOSPHORYLATION	GO_POSITIVE_REGULATION_OF_RNA_METABOLIC_PROCESS	GO_IDENTICAL_PROTEIN_BINDING	GO_ADENYL_NUCLEOTIDE_BINDING	GO_CELL_CYCLE	GO_REGULATION_OF_PHOSPHORUS_METABOLIC_PROCESS	GO_MRNA_METABOLIC_PROCESS	GO_PROTEIN_PHOSPHORYLATION	GO_INTRACELLULAR_PROTEIN_TRANSPORT	GO_ATPASE_ACTIVITY	GO_DRUG_BINDING	GO_REGULATION_OF_CATABOLIC_PROCESS	GO_ORGANELLE_ASSEMBLY	GO_RESPONSE_TO_ENDOGENOUS_STIMULUS	GO_RNA_PROCESSING	GO_REGULATION_OF_PROTEIN_MODIFICATION_PROCESS	GO_CELLULAR_RESPONSE_TO_ENDOGENOUS_STIMULUS	GO_MACROMOLECULE_CATABOLIC_PROCESS	GO_RETROGRADE_VESICLE_MEDIATED_TRANSPORT_GOLGI_TO_ENDOPLASMIC_RETICULUM	GO_MITOTIC_CELL_CYCLE	GO_SECRETION	GO_PROTEIN_DOMAIN_SPECIFIC_BINDING	GO_CELL_CYCLE_PROCESS	GO_IMMUNE_EFFECTOR_PROCESS	GO_CHROMOSOME_ORGANIZATION	GO_CELLULAR_MACROMOLECULE_CATABOLIC_PROCESS	GO_REGULATION_OF_TRANSFERASE_ACTIVITY	GO_CELL_CELL_SIGNALING	GO_RESPONSE_TO_CYTOKINE	GO_REGULATION_OF_KINASE_ACTIVITY	GO_REGULATION_OF_CELLULAR_CATABOLIC_PROCESS	GO_REGULATION_OF_CELL_DEATH	GO_ATPASE_ACTIVITY_COUPLED	GO_ENZYME_LINKED_RECEPTOR_PROTEIN_SIGNALING_PATHWAY	GO_CELL_DIVISION	GO_NEGATIVE_REGULATION_OF_NUCLEOBASE_CONTAINING_COMPOUND_METABOLIC_PROCESS	GO_TRANSCRIPTION_REGULATOR_ACTIVITY	GO_POSITIVE_REGULATION_OF_SIGNALING
3326	HSP90AB1	heat shock protein 90 alpha family class B member 1 [Source:HGNC Symbol;Acc:HGNC:5258]	GO_CELLULAR_MACROMOLECULE_LOCALIZATION	GO_RIBONUCLEOTIDE_BINDING	GO_HYDROLASE_ACTIVITY_ACTING_ON_ACID_ANHYDRIDES	GO_RNA_BINDING	GO_POSITIVE_REGULATION_OF_NUCLEOBASE_CONTAINING_COMPOUND_METABOLIC_PROCESS		GO_POSITIVE_REGULATION_OF_CELLULAR_BIOSYNTHETIC_PROCESS	GO_PROTEIN_CONTAINING_COMPLEX_ASSEMBLY	GO_INTERSPECIES_INTERACTION_BETWEEN_ORGANISMS	GO_REGULATION_OF_PHOSPHORYLATION		GO_IDENTICAL_PROTEIN_BINDING	GO_ADENYL_NUCLEOTIDE_BINDING	GO_CELL_CYCLE	GO_REGULATION_OF_PHOSPHORUS_METABOLIC_PROCESS		GO_PROTEIN_PHOSPHORYLATION		GO_ATPASE_ACTIVITY	GO_DRUG_BINDING	GO_REGULATION_OF_CATABOLIC_PROCESS		GO_RESPONSE_TO_ENDOGENOUS_STIMULUS		GO_REGULATION_OF_PROTEIN_MODIFICATION_PROCESS	GO_CELLULAR_RESPONSE_TO_ENDOGENOUS_STIMULUS	GO_MACROMOLECULE_CATABOLIC_PROCESS			GO_SECRETION	GO_PROTEIN_DOMAIN_SPECIFIC_BINDING	GO_CELL_CYCLE_PROCESS	GO_IMMUNE_EFFECTOR_PROCESS	GO_CHROMOSOME_ORGANIZATION	GO_CELLULAR_MACROMOLECULE_CATABOLIC_PROCESS	GO_REGULATION_OF_TRANSFERASE_ACTIVITY		GO_RESPONSE_TO_CYTOKINE	GO_REGULATION_OF_KINASE_ACTIVITY	GO_REGULATION_OF_CELLULAR_CATABOLIC_PROCESS	GO_REGULATION_OF_CELL_DEATH	GO_ATPASE_ACTIVITY_COUPLED	GO_ENZYME_LINKED_RECEPTOR_PROTEIN_SIGNALING_PATHWAY				GO_POSITIVE_REGULATION_OF_SIGNALING
382	ARF6	ADP ribosylation factor 6 [Source:HGNC Symbol;Acc:HGNC:659]	GO_CELLULAR_MACROMOLECULE_LOCALIZATION	GO_RIBONUCLEOTIDE_BINDING	GO_HYDROLASE_ACTIVITY_ACTING_ON_ACID_ANHYDRIDES			GO_INTRACELLULAR_TRANSPORT		GO_PROTEIN_CONTAINING_COMPLEX_ASSEMBLY						GO_CELL_CYCLE				GO_INTRACELLULAR_PROTEIN_TRANSPORT					GO_RESPONSE_TO_ENDOGENOUS_STIMULUS			GO_CELLULAR_RESPONSE_TO_ENDOGENOUS_STIMULUS				GO_SECRETION														GO_CELL_DIVISION
339122	RAB43	RAB43, member RAS oncogene family [Source:HGNC Symbol;Acc:HGNC:19983]	GO_CELLULAR_MACROMOLECULE_LOCALIZATION	GO_RIBONUCLEOTIDE_BINDING	GO_HYDROLASE_ACTIVITY_ACTING_ON_ACID_ANHYDRIDES			GO_INTRACELLULAR_TRANSPORT			GO_INTERSPECIES_INTERACTION_BETWEEN_ORGANISMS									GO_INTRACELLULAR_PROTEIN_TRANSPORT																				GO_RESPONSE_TO_CYTOKINE
9371	KIF3B	kinesin family member 3B [Source:HGNC Symbol;Acc:HGNC:6320]	GO_CELLULAR_MACROMOLECULE_LOCALIZATION	GO_RIBONUCLEOTIDE_BINDING	GO_HYDROLASE_ACTIVITY_ACTING_ON_ACID_ANHYDRIDES			GO_INTRACELLULAR_TRANSPORT							GO_ADENYL_NUCLEOTIDE_BINDING	GO_CELL_CYCLE				GO_INTRACELLULAR_PROTEIN_TRANSPORT	GO_ATPASE_ACTIVITY	GO_DRUG_BINDING		GO_ORGANELLE_ASSEMBLY						GO_RETROGRADE_VESICLE_MEDIATED_TRANSPORT_GOLGI_TO_ENDOPLASMIC_RETICULUM	GO_MITOTIC_CELL_CYCLE			GO_CELL_CYCLE_PROCESS										GO_ATPASE_ACTIVITY_COUPLED		GO_CELL_DIVISION
11127	KIF3A	kinesin family member 3A [Source:HGNC Symbol;Acc:HGNC:6319]	GO_CELLULAR_MACROMOLECULE_LOCALIZATION	GO_RIBONUCLEOTIDE_BINDING	GO_HYDROLASE_ACTIVITY_ACTING_ON_ACID_ANHYDRIDES			GO_INTRACELLULAR_TRANSPORT							GO_ADENYL_NUCLEOTIDE_BINDING	GO_CELL_CYCLE				GO_INTRACELLULAR_PROTEIN_TRANSPORT	GO_ATPASE_ACTIVITY	GO_DRUG_BINDING		GO_ORGANELLE_ASSEMBLY						GO_RETROGRADE_VESICLE_MEDIATED_TRANSPORT_GOLGI_TO_ENDOPLASMIC_RETICULUM				GO_CELL_CYCLE_PROCESS										GO_ATPASE_ACTIVITY_COUPLED
3797	KIF3C	kinesin family member 3C [Source:HGNC Symbol;Acc:HGNC:6321]	GO_CELLULAR_MACROMOLECULE_LOCALIZATION	GO_RIBONUCLEOTIDE_BINDING	GO_HYDROLASE_ACTIVITY_ACTING_ON_ACID_ANHYDRIDES			GO_INTRACELLULAR_TRANSPORT							GO_ADENYL_NUCLEOTIDE_BINDING					GO_INTRACELLULAR_PROTEIN_TRANSPORT	GO_ATPASE_ACTIVITY	GO_DRUG_BINDING		GO_ORGANELLE_ASSEMBLY						GO_RETROGRADE_VESICLE_MEDIATED_TRANSPORT_GOLGI_TO_ENDOPLASMIC_RETICULUM
3798	KIF5A	kinesin family member 5A [Source:HGNC Symbol;Acc:HGNC:6323]	GO_CELLULAR_MACROMOLECULE_LOCALIZATION	GO_RIBONUCLEOTIDE_BINDING	GO_HYDROLASE_ACTIVITY_ACTING_ON_ACID_ANHYDRIDES			GO_INTRACELLULAR_TRANSPORT							GO_ADENYL_NUCLEOTIDE_BINDING					GO_INTRACELLULAR_PROTEIN_TRANSPORT	GO_ATPASE_ACTIVITY	GO_DRUG_BINDING								GO_RETROGRADE_VESICLE_MEDIATED_TRANSPORT_GOLGI_TO_ENDOPLASMIC_RETICULUM									GO_CELL_CELL_SIGNALING					GO_ATPASE_ACTIVITY_COUPLED
403	ARL3	ADP ribosylation factor like GTPase 3 [Source:HGNC Symbol;Acc:HGNC:694]	GO_CELLULAR_MACROMOLECULE_LOCALIZATION	GO_RIBONUCLEOTIDE_BINDING	GO_HYDROLASE_ACTIVITY_ACTING_ON_ACID_ANHYDRIDES			GO_INTRACELLULAR_TRANSPORT								GO_CELL_CYCLE				GO_INTRACELLULAR_PROTEIN_TRANSPORT				GO_ORGANELLE_ASSEMBLY							GO_MITOTIC_CELL_CYCLE			GO_CELL_CYCLE_PROCESS												GO_CELL_DIVISION
83871	RAB34	RAB34, member RAS oncogene family [Source:HGNC Symbol;Acc:HGNC:16519]	GO_CELLULAR_MACROMOLECULE_LOCALIZATION	GO_RIBONUCLEOTIDE_BINDING	GO_HYDROLASE_ACTIVITY_ACTING_ON_ACID_ANHYDRIDES			GO_INTRACELLULAR_TRANSPORT												GO_INTRACELLULAR_PROTEIN_TRANSPORT				GO_ORGANELLE_ASSEMBLY																									GO_POSITIVE_REGULATION_OF_SIGNALING
377	ARF3	ADP ribosylation factor 3 [Source:HGNC Symbol;Acc:HGNC:654]	GO_CELLULAR_MACROMOLECULE_LOCALIZATION	GO_RIBONUCLEOTIDE_BINDING	GO_HYDROLASE_ACTIVITY_ACTING_ON_ACID_ANHYDRIDES			GO_INTRACELLULAR_TRANSPORT												GO_INTRACELLULAR_PROTEIN_TRANSPORT										GO_RETROGRADE_VESICLE_MEDIATED_TRANSPORT_GOLGI_TO_ENDOPLASMIC_RETICULUM
5869	RAB5B	RAB5B, member RAS oncogene family [Source:HGNC Symbol;Acc:HGNC:9784]	GO_CELLULAR_MACROMOLECULE_LOCALIZATION	GO_RIBONUCLEOTIDE_BINDING	GO_HYDROLASE_ACTIVITY_ACTING_ON_ACID_ANHYDRIDES			GO_INTRACELLULAR_TRANSPORT												GO_INTRACELLULAR_PROTEIN_TRANSPORT												GO_SECRETION			GO_IMMUNE_EFFECTOR_PROCESS
9221	NOLC1	nucleolar and coiled-body phosphoprotein 1 [Source:HGNC Symbol;Acc:HGNC:15608]	GO_CELLULAR_MACROMOLECULE_LOCALIZATION	GO_RIBONUCLEOTIDE_BINDING		GO_RNA_BINDING	GO_POSITIVE_REGULATION_OF_NUCLEOBASE_CONTAINING_COMPOUND_METABOLIC_PROCESS	GO_INTRACELLULAR_TRANSPORT	GO_POSITIVE_REGULATION_OF_CELLULAR_BIOSYNTHETIC_PROCESS				GO_POSITIVE_REGULATION_OF_RNA_METABOLIC_PROCESS		GO_ADENYL_NUCLEOTIDE_BINDING	GO_CELL_CYCLE				GO_INTRACELLULAR_PROTEIN_TRANSPORT		GO_DRUG_BINDING				GO_RNA_PROCESSING					GO_MITOTIC_CELL_CYCLE		GO_PROTEIN_DOMAIN_SPECIFIC_BINDING															GO_TRANSCRIPTION_REGULATOR_ACTIVITY
3308	HSPA4	heat shock protein family A (Hsp70) member 4 [Source:HGNC Symbol;Acc:HGNC:5237]	GO_CELLULAR_MACROMOLECULE_LOCALIZATION	GO_RIBONUCLEOTIDE_BINDING				GO_INTRACELLULAR_TRANSPORT		GO_PROTEIN_CONTAINING_COMPLEX_ASSEMBLY					GO_ADENYL_NUCLEOTIDE_BINDING					GO_INTRACELLULAR_PROTEIN_TRANSPORT		GO_DRUG_BINDING
9344	TAOK2	TAO kinase 2 [Source:HGNC Symbol;Acc:HGNC:16835]	GO_CELLULAR_MACROMOLECULE_LOCALIZATION	GO_RIBONUCLEOTIDE_BINDING				GO_INTRACELLULAR_TRANSPORT				GO_REGULATION_OF_PHOSPHORYLATION			GO_ADENYL_NUCLEOTIDE_BINDING	GO_CELL_CYCLE	GO_REGULATION_OF_PHOSPHORUS_METABOLIC_PROCESS		GO_PROTEIN_PHOSPHORYLATION	GO_INTRACELLULAR_PROTEIN_TRANSPORT		GO_DRUG_BINDING					GO_REGULATION_OF_PROTEIN_MODIFICATION_PROCESS				GO_MITOTIC_CELL_CYCLE			GO_CELL_CYCLE_PROCESS				GO_REGULATION_OF_TRANSFERASE_ACTIVITY			GO_REGULATION_OF_KINASE_ACTIVITY								GO_POSITIVE_REGULATION_OF_SIGNALING
7322	UBE2D2	ubiquitin conjugating enzyme E2 D2 [Source:HGNC Symbol;Acc:HGNC:12475]	GO_CELLULAR_MACROMOLECULE_LOCALIZATION	GO_RIBONUCLEOTIDE_BINDING				GO_INTRACELLULAR_TRANSPORT							GO_ADENYL_NUCLEOTIDE_BINDING					GO_INTRACELLULAR_PROTEIN_TRANSPORT		GO_DRUG_BINDING							GO_MACROMOLECULE_CATABOLIC_PROCESS								GO_CELLULAR_MACROMOLECULE_CATABOLIC_PROCESS
9113	LATS1	large tumor suppressor kinase 1 [Source:HGNC Symbol;Acc:HGNC:6514]	GO_CELLULAR_MACROMOLECULE_LOCALIZATION	GO_RIBONUCLEOTIDE_BINDING						GO_PROTEIN_CONTAINING_COMPLEX_ASSEMBLY		GO_REGULATION_OF_PHOSPHORYLATION			GO_ADENYL_NUCLEOTIDE_BINDING	GO_CELL_CYCLE	GO_REGULATION_OF_PHOSPHORUS_METABOLIC_PROCESS		GO_PROTEIN_PHOSPHORYLATION			GO_DRUG_BINDING	GO_REGULATION_OF_CATABOLIC_PROCESS		GO_RESPONSE_TO_ENDOGENOUS_STIMULUS		GO_REGULATION_OF_PROTEIN_MODIFICATION_PROCESS	GO_CELLULAR_RESPONSE_TO_ENDOGENOUS_STIMULUS	GO_MACROMOLECULE_CATABOLIC_PROCESS		GO_MITOTIC_CELL_CYCLE			GO_CELL_CYCLE_PROCESS		GO_CHROMOSOME_ORGANIZATION	GO_CELLULAR_MACROMOLECULE_CATABOLIC_PROCESS	GO_REGULATION_OF_TRANSFERASE_ACTIVITY	GO_CELL_CELL_SIGNALING		GO_REGULATION_OF_KINASE_ACTIVITY	GO_REGULATION_OF_CELLULAR_CATABOLIC_PROCESS	GO_REGULATION_OF_CELL_DEATH			GO_CELL_DIVISION
6242	RTKN	rhotekin [Source:HGNC Symbol;Acc:HGNC:10466]	GO_CELLULAR_MACROMOLECULE_LOCALIZATION	GO_RIBONUCLEOTIDE_BINDING												GO_CELL_CYCLE															GO_MITOTIC_CELL_CYCLE			GO_CELL_CYCLE_PROCESS									GO_REGULATION_OF_CELL_DEATH			GO_CELL_DIVISION
10540	DCTN2	dynactin subunit 2 [Source:HGNC Symbol;Acc:HGNC:2712]	GO_CELLULAR_MACROMOLECULE_LOCALIZATION		GO_HYDROLASE_ACTIVITY_ACTING_ON_ACID_ANHYDRIDES			GO_INTRACELLULAR_TRANSPORT						GO_IDENTICAL_PROTEIN_BINDING		GO_CELL_CYCLE								GO_ORGANELLE_ASSEMBLY							GO_MITOTIC_CELL_CYCLE			GO_CELL_CYCLE_PROCESS
6830	SUPT6H	SPT6 homolog, histone chaperone and transcription elongation factor [Source:HGNC Symbol;Acc:HGNC:11470]	GO_CELLULAR_MACROMOLECULE_LOCALIZATION			GO_RNA_BINDING	GO_POSITIVE_REGULATION_OF_NUCLEOBASE_CONTAINING_COMPOUND_METABOLIC_PROCESS	GO_INTRACELLULAR_TRANSPORT	GO_POSITIVE_REGULATION_OF_CELLULAR_BIOSYNTHETIC_PROCESS		GO_INTERSPECIES_INTERACTION_BETWEEN_ORGANISMS		GO_POSITIVE_REGULATION_OF_RNA_METABOLIC_PROCESS					GO_MRNA_METABOLIC_PROCESS		GO_INTRACELLULAR_PROTEIN_TRANSPORT						GO_RNA_PROCESSING	GO_REGULATION_OF_PROTEIN_MODIFICATION_PROCESS								GO_IMMUNE_EFFECTOR_PROCESS	GO_CHROMOSOME_ORGANIZATION												GO_TRANSCRIPTION_REGULATOR_ACTIVITY
55696	RBM22	RNA binding motif protein 22 [Source:HGNC Symbol;Acc:HGNC:25503]	GO_CELLULAR_MACROMOLECULE_LOCALIZATION			GO_RNA_BINDING	GO_POSITIVE_REGULATION_OF_NUCLEOBASE_CONTAINING_COMPOUND_METABOLIC_PROCESS	GO_INTRACELLULAR_TRANSPORT					GO_POSITIVE_REGULATION_OF_RNA_METABOLIC_PROCESS					GO_MRNA_METABOLIC_PROCESS		GO_INTRACELLULAR_PROTEIN_TRANSPORT						GO_RNA_PROCESSING
3315	HSPB1	heat shock protein family B (small) member 1 [Source:HGNC Symbol;Acc:HGNC:5246]	GO_CELLULAR_MACROMOLECULE_LOCALIZATION			GO_RNA_BINDING		GO_INTRACELLULAR_TRANSPORT	GO_POSITIVE_REGULATION_OF_CELLULAR_BIOSYNTHETIC_PROCESS			GO_REGULATION_OF_PHOSPHORYLATION		GO_IDENTICAL_PROTEIN_BINDING			GO_REGULATION_OF_PHOSPHORUS_METABOLIC_PROCESS	GO_MRNA_METABOLIC_PROCESS	GO_PROTEIN_PHOSPHORYLATION	GO_INTRACELLULAR_PROTEIN_TRANSPORT			GO_REGULATION_OF_CATABOLIC_PROCESS				GO_REGULATION_OF_PROTEIN_MODIFICATION_PROCESS		GO_MACROMOLECULE_CATABOLIC_PROCESS								GO_CELLULAR_MACROMOLECULE_CATABOLIC_PROCESS	GO_REGULATION_OF_TRANSFERASE_ACTIVITY			GO_REGULATION_OF_KINASE_ACTIVITY	GO_REGULATION_OF_CELLULAR_CATABOLIC_PROCESS	GO_REGULATION_OF_CELL_DEATH		GO_ENZYME_LINKED_RECEPTOR_PROTEIN_SIGNALING_PATHWAY
6208	RPS14	ribosomal protein S14 [Source:HGNC Symbol;Acc:HGNC:10387]	GO_CELLULAR_MACROMOLECULE_LOCALIZATION			GO_RNA_BINDING		GO_INTRACELLULAR_TRANSPORT		GO_PROTEIN_CONTAINING_COMPLEX_ASSEMBLY	GO_INTERSPECIES_INTERACTION_BETWEEN_ORGANISMS							GO_MRNA_METABOLIC_PROCESS		GO_INTRACELLULAR_PROTEIN_TRANSPORT				GO_ORGANELLE_ASSEMBLY		GO_RNA_PROCESSING			GO_MACROMOLECULE_CATABOLIC_PROCESS								GO_CELLULAR_MACROMOLECULE_CATABOLIC_PROCESS										GO_NEGATIVE_REGULATION_OF_NUCLEOBASE_CONTAINING_COMPOUND_METABOLIC_PROCESS
6147	RPL23A	ribosomal protein L23a [Source:HGNC Symbol;Acc:HGNC:10317]	GO_CELLULAR_MACROMOLECULE_LOCALIZATION			GO_RNA_BINDING		GO_INTRACELLULAR_TRANSPORT		GO_PROTEIN_CONTAINING_COMPLEX_ASSEMBLY	GO_INTERSPECIES_INTERACTION_BETWEEN_ORGANISMS							GO_MRNA_METABOLIC_PROCESS		GO_INTRACELLULAR_PROTEIN_TRANSPORT				GO_ORGANELLE_ASSEMBLY					GO_MACROMOLECULE_CATABOLIC_PROCESS								GO_CELLULAR_MACROMOLECULE_CATABOLIC_PROCESS
6231	RPS26	ribosomal protein S26 [Source:HGNC Symbol;Acc:HGNC:10414]	GO_CELLULAR_MACROMOLECULE_LOCALIZATION			GO_RNA_BINDING		GO_INTRACELLULAR_TRANSPORT			GO_INTERSPECIES_INTERACTION_BETWEEN_ORGANISMS							GO_MRNA_METABOLIC_PROCESS		GO_INTRACELLULAR_PROTEIN_TRANSPORT						GO_RNA_PROCESSING			GO_MACROMOLECULE_CATABOLIC_PROCESS								GO_CELLULAR_MACROMOLECULE_CATABOLIC_PROCESS										GO_NEGATIVE_REGULATION_OF_NUCLEOBASE_CONTAINING_COMPOUND_METABOLIC_PROCESS
6171	RPL41	ribosomal protein L41 [Source:HGNC Symbol;Acc:HGNC:10354]	GO_CELLULAR_MACROMOLECULE_LOCALIZATION			GO_RNA_BINDING		GO_INTRACELLULAR_TRANSPORT			GO_INTERSPECIES_INTERACTION_BETWEEN_ORGANISMS							GO_MRNA_METABOLIC_PROCESS		GO_INTRACELLULAR_PROTEIN_TRANSPORT									GO_MACROMOLECULE_CATABOLIC_PROCESS								GO_CELLULAR_MACROMOLECULE_CATABOLIC_PROCESS
51366	UBR5	ubiquitin protein ligase E3 component n-recognin 5 [Source:HGNC Symbol;Acc:HGNC:16806]	GO_CELLULAR_MACROMOLECULE_LOCALIZATION			GO_RNA_BINDING		GO_INTRACELLULAR_TRANSPORT			GO_INTERSPECIES_INTERACTION_BETWEEN_ORGANISMS									GO_INTRACELLULAR_PROTEIN_TRANSPORT					GO_RESPONSE_TO_ENDOGENOUS_STIMULUS		GO_REGULATION_OF_PROTEIN_MODIFICATION_PROCESS	GO_CELLULAR_RESPONSE_TO_ENDOGENOUS_STIMULUS								GO_CHROMOSOME_ORGANIZATION			GO_CELL_CELL_SIGNALING								GO_NEGATIVE_REGULATION_OF_NUCLEOBASE_CONTAINING_COMPOUND_METABOLIC_PROCESS		GO_POSITIVE_REGULATION_OF_SIGNALING
7532	YWHAG	tyrosine 3-monooxygenase/tryptophan 5-monooxygenase activation protein gamma [Source:HGNC Symbol;Acc:HGNC:12852]	GO_CELLULAR_MACROMOLECULE_LOCALIZATION			GO_RNA_BINDING		GO_INTRACELLULAR_TRANSPORT				GO_REGULATION_OF_PHOSPHORYLATION		GO_IDENTICAL_PROTEIN_BINDING		GO_CELL_CYCLE	GO_REGULATION_OF_PHOSPHORUS_METABOLIC_PROCESS		GO_PROTEIN_PHOSPHORYLATION	GO_INTRACELLULAR_PROTEIN_TRANSPORT				GO_ORGANELLE_ASSEMBLY	GO_RESPONSE_TO_ENDOGENOUS_STIMULUS		GO_REGULATION_OF_PROTEIN_MODIFICATION_PROCESS	GO_CELLULAR_RESPONSE_TO_ENDOGENOUS_STIMULUS			GO_MITOTIC_CELL_CYCLE		GO_PROTEIN_DOMAIN_SPECIFIC_BINDING	GO_CELL_CYCLE_PROCESS				GO_REGULATION_OF_TRANSFERASE_ACTIVITY	GO_CELL_CELL_SIGNALING		GO_REGULATION_OF_KINASE_ACTIVITY		GO_REGULATION_OF_CELL_DEATH						GO_POSITIVE_REGULATION_OF_SIGNALING
7534	YWHAZ	tyrosine 3-monooxygenase/tryptophan 5-monooxygenase activation protein zeta [Source:HGNC Symbol;Acc:HGNC:12855]	GO_CELLULAR_MACROMOLECULE_LOCALIZATION			GO_RNA_BINDING		GO_INTRACELLULAR_TRANSPORT						GO_IDENTICAL_PROTEIN_BINDING				GO_MRNA_METABOLIC_PROCESS		GO_INTRACELLULAR_PROTEIN_TRANSPORT			GO_REGULATION_OF_CATABOLIC_PROCESS						GO_MACROMOLECULE_CATABOLIC_PROCESS				GO_PROTEIN_DOMAIN_SPECIFIC_BINDING				GO_CELLULAR_MACROMOLECULE_CATABOLIC_PROCESS			GO_RESPONSE_TO_CYTOKINE		GO_REGULATION_OF_CELLULAR_CATABOLIC_PROCESS	GO_REGULATION_OF_CELL_DEATH						GO_POSITIVE_REGULATION_OF_SIGNALING
6730	SRP68	signal recognition particle 68 [Source:HGNC Symbol;Acc:HGNC:11302]	GO_CELLULAR_MACROMOLECULE_LOCALIZATION			GO_RNA_BINDING		GO_INTRACELLULAR_TRANSPORT												GO_INTRACELLULAR_PROTEIN_TRANSPORT													GO_PROTEIN_DOMAIN_SPECIFIC_BINDING
4035	LRP1	LDL receptor related protein 1 [Source:HGNC Symbol;Acc:HGNC:6692]	GO_CELLULAR_MACROMOLECULE_LOCALIZATION			GO_RNA_BINDING						GO_REGULATION_OF_PHOSPHORYLATION					GO_REGULATION_OF_PHOSPHORUS_METABOLIC_PROCESS		GO_PROTEIN_PHOSPHORYLATION				GO_REGULATION_OF_CATABOLIC_PROCESS		GO_RESPONSE_TO_ENDOGENOUS_STIMULUS		GO_REGULATION_OF_PROTEIN_MODIFICATION_PROCESS	GO_CELLULAR_RESPONSE_TO_ENDOGENOUS_STIMULUS	GO_MACROMOLECULE_CATABOLIC_PROCESS			GO_SECRETION			GO_IMMUNE_EFFECTOR_PROCESS		GO_CELLULAR_MACROMOLECULE_CATABOLIC_PROCESS		GO_CELL_CELL_SIGNALING			GO_REGULATION_OF_CELLULAR_CATABOLIC_PROCESS	GO_REGULATION_OF_CELL_DEATH		GO_ENZYME_LINKED_RECEPTOR_PROTEIN_SIGNALING_PATHWAY				GO_POSITIVE_REGULATION_OF_SIGNALING
7072	TIA1	TIA1 cytotoxic granule associated RNA binding protein [Source:HGNC Symbol;Acc:HGNC:11802]	GO_CELLULAR_MACROMOLECULE_LOCALIZATION			GO_RNA_BINDING												GO_MRNA_METABOLIC_PROCESS							GO_RESPONSE_TO_ENDOGENOUS_STIMULUS	GO_RNA_PROCESSING		GO_CELLULAR_RESPONSE_TO_ENDOGENOUS_STIMULUS															GO_REGULATION_OF_CELL_DEATH		GO_ENZYME_LINKED_RECEPTOR_PROTEIN_SIGNALING_PATHWAY
972	CD74	CD74 molecule [Source:HGNC Symbol;Acc:HGNC:1697]	GO_CELLULAR_MACROMOLECULE_LOCALIZATION				GO_POSITIVE_REGULATION_OF_NUCLEOBASE_CONTAINING_COMPOUND_METABOLIC_PROCESS	GO_INTRACELLULAR_TRANSPORT	GO_POSITIVE_REGULATION_OF_CELLULAR_BIOSYNTHETIC_PROCESS	GO_PROTEIN_CONTAINING_COMPLEX_ASSEMBLY	GO_INTERSPECIES_INTERACTION_BETWEEN_ORGANISMS	GO_REGULATION_OF_PHOSPHORYLATION	GO_POSITIVE_REGULATION_OF_RNA_METABOLIC_PROCESS	GO_IDENTICAL_PROTEIN_BINDING			GO_REGULATION_OF_PHOSPHORUS_METABOLIC_PROCESS		GO_PROTEIN_PHOSPHORYLATION	GO_INTRACELLULAR_PROTEIN_TRANSPORT							GO_REGULATION_OF_PROTEIN_MODIFICATION_PROCESS					GO_SECRETION			GO_IMMUNE_EFFECTOR_PROCESS			GO_REGULATION_OF_TRANSFERASE_ACTIVITY		GO_RESPONSE_TO_CYTOKINE	GO_REGULATION_OF_KINASE_ACTIVITY		GO_REGULATION_OF_CELL_DEATH						GO_POSITIVE_REGULATION_OF_SIGNALING
6774	STAT3	signal transducer and activator of transcription 3 [Source:HGNC Symbol;Acc:HGNC:11364]	GO_CELLULAR_MACROMOLECULE_LOCALIZATION				GO_POSITIVE_REGULATION_OF_NUCLEOBASE_CONTAINING_COMPOUND_METABOLIC_PROCESS	GO_INTRACELLULAR_TRANSPORT	GO_POSITIVE_REGULATION_OF_CELLULAR_BIOSYNTHETIC_PROCESS		GO_INTERSPECIES_INTERACTION_BETWEEN_ORGANISMS	GO_REGULATION_OF_PHOSPHORYLATION	GO_POSITIVE_REGULATION_OF_RNA_METABOLIC_PROCESS	GO_IDENTICAL_PROTEIN_BINDING		GO_CELL_CYCLE	GO_REGULATION_OF_PHOSPHORUS_METABOLIC_PROCESS	GO_MRNA_METABOLIC_PROCESS	GO_PROTEIN_PHOSPHORYLATION	GO_INTRACELLULAR_PROTEIN_TRANSPORT			GO_REGULATION_OF_CATABOLIC_PROCESS		GO_RESPONSE_TO_ENDOGENOUS_STIMULUS		GO_REGULATION_OF_PROTEIN_MODIFICATION_PROCESS	GO_CELLULAR_RESPONSE_TO_ENDOGENOUS_STIMULUS							GO_IMMUNE_EFFECTOR_PROCESS				GO_CELL_CELL_SIGNALING	GO_RESPONSE_TO_CYTOKINE		GO_REGULATION_OF_CELLULAR_CATABOLIC_PROCESS	GO_REGULATION_OF_CELL_DEATH		GO_ENZYME_LINKED_RECEPTOR_PROTEIN_SIGNALING_PATHWAY		GO_NEGATIVE_REGULATION_OF_NUCLEOBASE_CONTAINING_COMPOUND_METABOLIC_PROCESS	GO_TRANSCRIPTION_REGULATOR_ACTIVITY	GO_POSITIVE_REGULATION_OF_SIGNALING
5663	PSEN1	presenilin 1 [Source:HGNC Symbol;Acc:HGNC:9508]	GO_CELLULAR_MACROMOLECULE_LOCALIZATION				GO_POSITIVE_REGULATION_OF_NUCLEOBASE_CONTAINING_COMPOUND_METABOLIC_PROCESS	GO_INTRACELLULAR_TRANSPORT	GO_POSITIVE_REGULATION_OF_CELLULAR_BIOSYNTHETIC_PROCESS			GO_REGULATION_OF_PHOSPHORYLATION	GO_POSITIVE_REGULATION_OF_RNA_METABOLIC_PROCESS				GO_REGULATION_OF_PHOSPHORUS_METABOLIC_PROCESS		GO_PROTEIN_PHOSPHORYLATION	GO_INTRACELLULAR_PROTEIN_TRANSPORT			GO_REGULATION_OF_CATABOLIC_PROCESS	GO_ORGANELLE_ASSEMBLY	GO_RESPONSE_TO_ENDOGENOUS_STIMULUS		GO_REGULATION_OF_PROTEIN_MODIFICATION_PROCESS	GO_CELLULAR_RESPONSE_TO_ENDOGENOUS_STIMULUS	GO_MACROMOLECULE_CATABOLIC_PROCESS			GO_SECRETION	GO_PROTEIN_DOMAIN_SPECIFIC_BINDING		GO_IMMUNE_EFFECTOR_PROCESS		GO_CELLULAR_MACROMOLECULE_CATABOLIC_PROCESS	GO_REGULATION_OF_TRANSFERASE_ACTIVITY	GO_CELL_CELL_SIGNALING		GO_REGULATION_OF_KINASE_ACTIVITY	GO_REGULATION_OF_CELLULAR_CATABOLIC_PROCESS	GO_REGULATION_OF_CELL_DEATH		GO_ENZYME_LINKED_RECEPTOR_PROTEIN_SIGNALING_PATHWAY		GO_NEGATIVE_REGULATION_OF_NUCLEOBASE_CONTAINING_COMPOUND_METABOLIC_PROCESS		GO_POSITIVE_REGULATION_OF_SIGNALING
65057	ACD	ACD shelterin complex subunit and telomerase recruitment factor [Source:HGNC Symbol;Acc:HGNC:25070]	GO_CELLULAR_MACROMOLECULE_LOCALIZATION				GO_POSITIVE_REGULATION_OF_NUCLEOBASE_CONTAINING_COMPOUND_METABOLIC_PROCESS	GO_INTRACELLULAR_TRANSPORT	GO_POSITIVE_REGULATION_OF_CELLULAR_BIOSYNTHETIC_PROCESS											GO_INTRACELLULAR_PROTEIN_TRANSPORT																GO_CHROMOSOME_ORGANIZATION		GO_REGULATION_OF_TRANSFERASE_ACTIVITY									GO_NEGATIVE_REGULATION_OF_NUCLEOBASE_CONTAINING_COMPOUND_METABOLIC_PROCESS
4092	SMAD7	SMAD family member 7 [Source:HGNC Symbol;Acc:HGNC:6773]	GO_CELLULAR_MACROMOLECULE_LOCALIZATION				GO_POSITIVE_REGULATION_OF_NUCLEOBASE_CONTAINING_COMPOUND_METABOLIC_PROCESS		GO_POSITIVE_REGULATION_OF_CELLULAR_BIOSYNTHETIC_PROCESS			GO_REGULATION_OF_PHOSPHORYLATION	GO_POSITIVE_REGULATION_OF_RNA_METABOLIC_PROCESS				GO_REGULATION_OF_PHOSPHORUS_METABOLIC_PROCESS		GO_PROTEIN_PHOSPHORYLATION				GO_REGULATION_OF_CATABOLIC_PROCESS		GO_RESPONSE_TO_ENDOGENOUS_STIMULUS		GO_REGULATION_OF_PROTEIN_MODIFICATION_PROCESS	GO_CELLULAR_RESPONSE_TO_ENDOGENOUS_STIMULUS	GO_MACROMOLECULE_CATABOLIC_PROCESS						GO_IMMUNE_EFFECTOR_PROCESS		GO_CELLULAR_MACROMOLECULE_CATABOLIC_PROCESS	GO_REGULATION_OF_TRANSFERASE_ACTIVITY		GO_RESPONSE_TO_CYTOKINE		GO_REGULATION_OF_CELLULAR_CATABOLIC_PROCESS			GO_ENZYME_LINKED_RECEPTOR_PROTEIN_SIGNALING_PATHWAY		GO_NEGATIVE_REGULATION_OF_NUCLEOBASE_CONTAINING_COMPOUND_METABOLIC_PROCESS	GO_TRANSCRIPTION_REGULATOR_ACTIVITY
23568	ARL2BP	ADP ribosylation factor like GTPase 2 binding protein [Source:HGNC Symbol;Acc:HGNC:17146]	GO_CELLULAR_MACROMOLECULE_LOCALIZATION				GO_POSITIVE_REGULATION_OF_NUCLEOBASE_CONTAINING_COMPOUND_METABOLIC_PROCESS		GO_POSITIVE_REGULATION_OF_CELLULAR_BIOSYNTHETIC_PROCESS			GO_REGULATION_OF_PHOSPHORYLATION	GO_POSITIVE_REGULATION_OF_RNA_METABOLIC_PROCESS				GO_REGULATION_OF_PHOSPHORUS_METABOLIC_PROCESS		GO_PROTEIN_PHOSPHORYLATION								GO_REGULATION_OF_PROTEIN_MODIFICATION_PROCESS					GO_SECRETION							GO_CELL_CELL_SIGNALING									GO_TRANSCRIPTION_REGULATOR_ACTIVITY	GO_POSITIVE_REGULATION_OF_SIGNALING
10664	CTCF	CCCTC-binding factor [Source:HGNC Symbol;Acc:HGNC:13723]	GO_CELLULAR_MACROMOLECULE_LOCALIZATION				GO_POSITIVE_REGULATION_OF_NUCLEOBASE_CONTAINING_COMPOUND_METABOLIC_PROCESS		GO_POSITIVE_REGULATION_OF_CELLULAR_BIOSYNTHETIC_PROCESS				GO_POSITIVE_REGULATION_OF_RNA_METABOLIC_PROCESS			GO_CELL_CYCLE											GO_REGULATION_OF_PROTEIN_MODIFICATION_PROCESS							GO_CELL_CYCLE_PROCESS		GO_CHROMOSOME_ORGANIZATION											GO_NEGATIVE_REGULATION_OF_NUCLEOBASE_CONTAINING_COMPOUND_METABOLIC_PROCESS	GO_TRANSCRIPTION_REGULATOR_ACTIVITY
79035	NABP2	nucleic acid binding protein 2 [Source:HGNC Symbol;Acc:HGNC:28412]	GO_CELLULAR_MACROMOLECULE_LOCALIZATION				GO_POSITIVE_REGULATION_OF_NUCLEOBASE_CONTAINING_COMPOUND_METABOLIC_PROCESS									GO_CELL_CYCLE															GO_MITOTIC_CELL_CYCLE			GO_CELL_CYCLE_PROCESS		GO_CHROMOSOME_ORGANIZATION
8086	AAAS	aladin WD repeat nucleoporin [Source:HGNC Symbol;Acc:HGNC:13666]	GO_CELLULAR_MACROMOLECULE_LOCALIZATION					GO_INTRACELLULAR_TRANSPORT			GO_INTERSPECIES_INTERACTION_BETWEEN_ORGANISMS	GO_REGULATION_OF_PHOSPHORYLATION				GO_CELL_CYCLE	GO_REGULATION_OF_PHOSPHORUS_METABOLIC_PROCESS			GO_INTRACELLULAR_PROTEIN_TRANSPORT			GO_REGULATION_OF_CATABOLIC_PROCESS	GO_ORGANELLE_ASSEMBLY							GO_MITOTIC_CELL_CYCLE			GO_CELL_CYCLE_PROCESS
348995	NUP43	nucleoporin 43 [Source:HGNC Symbol;Acc:HGNC:21182]	GO_CELLULAR_MACROMOLECULE_LOCALIZATION					GO_INTRACELLULAR_TRANSPORT			GO_INTERSPECIES_INTERACTION_BETWEEN_ORGANISMS	GO_REGULATION_OF_PHOSPHORYLATION				GO_CELL_CYCLE	GO_REGULATION_OF_PHOSPHORUS_METABOLIC_PROCESS			GO_INTRACELLULAR_PROTEIN_TRANSPORT			GO_REGULATION_OF_CATABOLIC_PROCESS																							GO_CELL_DIVISION
8729	GBF1	golgi brefeldin A resistant guanine nucleotide exchange factor 1 [Source:HGNC Symbol;Acc:HGNC:4181]	GO_CELLULAR_MACROMOLECULE_LOCALIZATION					GO_INTRACELLULAR_TRANSPORT			GO_INTERSPECIES_INTERACTION_BETWEEN_ORGANISMS					GO_CELL_CYCLE														GO_RETROGRADE_VESICLE_MEDIATED_TRANSPORT_GOLGI_TO_ENDOPLASMIC_RETICULUM	GO_MITOTIC_CELL_CYCLE				GO_IMMUNE_EFFECTOR_PROCESS
8673	VAMP8	vesicle associated membrane protein 8 [Source:HGNC Symbol;Acc:HGNC:12647]	GO_CELLULAR_MACROMOLECULE_LOCALIZATION					GO_INTRACELLULAR_TRANSPORT			GO_INTERSPECIES_INTERACTION_BETWEEN_ORGANISMS																					GO_SECRETION			GO_IMMUNE_EFFECTOR_PROCESS				GO_CELL_CELL_SIGNALING										GO_POSITIVE_REGULATION_OF_SIGNALING
10519	CIB1	calcium and integrin binding 1 [Source:HGNC Symbol;Acc:HGNC:16920]	GO_CELLULAR_MACROMOLECULE_LOCALIZATION					GO_INTRACELLULAR_TRANSPORT				GO_REGULATION_OF_PHOSPHORYLATION				GO_CELL_CYCLE	GO_REGULATION_OF_PHOSPHORUS_METABOLIC_PROCESS		GO_PROTEIN_PHOSPHORYLATION	GO_INTRACELLULAR_PROTEIN_TRANSPORT					GO_RESPONSE_TO_ENDOGENOUS_STIMULUS		GO_REGULATION_OF_PROTEIN_MODIFICATION_PROCESS	GO_CELLULAR_RESPONSE_TO_ENDOGENOUS_STIMULUS			GO_MITOTIC_CELL_CYCLE							GO_REGULATION_OF_TRANSFERASE_ACTIVITY		GO_RESPONSE_TO_CYTOKINE	GO_REGULATION_OF_KINASE_ACTIVITY		GO_REGULATION_OF_CELL_DEATH			GO_CELL_DIVISION			GO_POSITIVE_REGULATION_OF_SIGNALING
9776	ATG13	autophagy related 13 [Source:HGNC Symbol;Acc:HGNC:29091]	GO_CELLULAR_MACROMOLECULE_LOCALIZATION					GO_INTRACELLULAR_TRANSPORT				GO_REGULATION_OF_PHOSPHORYLATION					GO_REGULATION_OF_PHOSPHORUS_METABOLIC_PROCESS		GO_PROTEIN_PHOSPHORYLATION	GO_INTRACELLULAR_PROTEIN_TRANSPORT			GO_REGULATION_OF_CATABOLIC_PROCESS	GO_ORGANELLE_ASSEMBLY			GO_REGULATION_OF_PROTEIN_MODIFICATION_PROCESS											GO_REGULATION_OF_TRANSFERASE_ACTIVITY			GO_REGULATION_OF_KINASE_ACTIVITY	GO_REGULATION_OF_CELLULAR_CATABOLIC_PROCESS
134266	GRPEL2	GrpE like 2, mitochondrial [Source:HGNC Symbol;Acc:HGNC:21060]	GO_CELLULAR_MACROMOLECULE_LOCALIZATION					GO_INTRACELLULAR_TRANSPORT						GO_IDENTICAL_PROTEIN_BINDING	GO_ADENYL_NUCLEOTIDE_BINDING					GO_INTRACELLULAR_PROTEIN_TRANSPORT
10204	NUTF2	nuclear transport factor 2 [Source:HGNC Symbol;Acc:HGNC:13722]	GO_CELLULAR_MACROMOLECULE_LOCALIZATION					GO_INTRACELLULAR_TRANSPORT						GO_IDENTICAL_PROTEIN_BINDING						GO_INTRACELLULAR_PROTEIN_TRANSPORT
57154	SMURF1	SMAD specific E3 ubiquitin protein ligase 1 [Source:HGNC Symbol;Acc:HGNC:16807]	GO_CELLULAR_MACROMOLECULE_LOCALIZATION					GO_INTRACELLULAR_TRANSPORT												GO_INTRACELLULAR_PROTEIN_TRANSPORT			GO_REGULATION_OF_CATABOLIC_PROCESS	GO_ORGANELLE_ASSEMBLY	GO_RESPONSE_TO_ENDOGENOUS_STIMULUS			GO_CELLULAR_RESPONSE_TO_ENDOGENOUS_STIMULUS	GO_MACROMOLECULE_CATABOLIC_PROCESS								GO_CELLULAR_MACROMOLECULE_CATABOLIC_PROCESS		GO_CELL_CELL_SIGNALING			GO_REGULATION_OF_CELLULAR_CATABOLIC_PROCESS			GO_ENZYME_LINKED_RECEPTOR_PROTEIN_SIGNALING_PATHWAY
10956	OS9	OS9 endoplasmic reticulum lectin [Source:HGNC Symbol;Acc:HGNC:16994]	GO_CELLULAR_MACROMOLECULE_LOCALIZATION					GO_INTRACELLULAR_TRANSPORT												GO_INTRACELLULAR_PROTEIN_TRANSPORT			GO_REGULATION_OF_CATABOLIC_PROCESS						GO_MACROMOLECULE_CATABOLIC_PROCESS								GO_CELLULAR_MACROMOLECULE_CATABOLIC_PROCESS					GO_REGULATION_OF_CELLULAR_CATABOLIC_PROCESS
56912	IFT46	intraflagellar transport 46 [Source:HGNC Symbol;Acc:HGNC:26146]	GO_CELLULAR_MACROMOLECULE_LOCALIZATION					GO_INTRACELLULAR_TRANSPORT												GO_INTRACELLULAR_PROTEIN_TRANSPORT				GO_ORGANELLE_ASSEMBLY
22820	COPG1	coatomer protein complex subunit gamma 1 [Source:HGNC Symbol;Acc:HGNC:2236]	GO_CELLULAR_MACROMOLECULE_LOCALIZATION					GO_INTRACELLULAR_TRANSPORT												GO_INTRACELLULAR_PROTEIN_TRANSPORT										GO_RETROGRADE_VESICLE_MEDIATED_TRANSPORT_GOLGI_TO_ENDOPLASMIC_RETICULUM		GO_SECRETION
22818	COPZ1	coatomer protein complex subunit zeta 1 [Source:HGNC Symbol;Acc:HGNC:2243]	GO_CELLULAR_MACROMOLECULE_LOCALIZATION					GO_INTRACELLULAR_TRANSPORT												GO_INTRACELLULAR_PROTEIN_TRANSPORT										GO_RETROGRADE_VESICLE_MEDIATED_TRANSPORT_GOLGI_TO_ENDOPLASMIC_RETICULUM
784	CACNB3	calcium voltage-gated channel auxiliary subunit beta 3 [Source:HGNC Symbol;Acc:HGNC:1403]	GO_CELLULAR_MACROMOLECULE_LOCALIZATION					GO_INTRACELLULAR_TRANSPORT												GO_INTRACELLULAR_PROTEIN_TRANSPORT																			GO_CELL_CELL_SIGNALING										GO_POSITIVE_REGULATION_OF_SIGNALING
222068	TMED4	transmembrane p24 trafficking protein 4 [Source:HGNC Symbol;Acc:HGNC:22301]	GO_CELLULAR_MACROMOLECULE_LOCALIZATION					GO_INTRACELLULAR_TRANSPORT												GO_INTRACELLULAR_PROTEIN_TRANSPORT																													GO_POSITIVE_REGULATION_OF_SIGNALING
79567	RIPOR1	RHO family interacting cell polarization regulator 1 [Source:HGNC Symbol;Acc:HGNC:25836]	GO_CELLULAR_MACROMOLECULE_LOCALIZATION					GO_INTRACELLULAR_TRANSPORT												GO_INTRACELLULAR_PROTEIN_TRANSPORT
26000	TBC1D10B	TBC1 domain family member 10B [Source:HGNC Symbol;Acc:HGNC:24510]	GO_CELLULAR_MACROMOLECULE_LOCALIZATION					GO_INTRACELLULAR_TRANSPORT												GO_INTRACELLULAR_PROTEIN_TRANSPORT
51308	REEP2	receptor accessory protein 2 [Source:HGNC Symbol;Acc:HGNC:17975]	GO_CELLULAR_MACROMOLECULE_LOCALIZATION					GO_INTRACELLULAR_TRANSPORT												GO_INTRACELLULAR_PROTEIN_TRANSPORT
29800	ZDHHC1	zinc finger DHHC-type containing 1 [Source:HGNC Symbol;Acc:HGNC:17916]	GO_CELLULAR_MACROMOLECULE_LOCALIZATION					GO_INTRACELLULAR_TRANSPORT												GO_INTRACELLULAR_PROTEIN_TRANSPORT
2319	FLOT2	flotillin 2 [Source:HGNC Symbol;Acc:HGNC:3758]	GO_CELLULAR_MACROMOLECULE_LOCALIZATION					GO_INTRACELLULAR_TRANSPORT
6500	SKP1	S-phase kinase associated protein 1 [Source:HGNC Symbol;Acc:HGNC:10899]	GO_CELLULAR_MACROMOLECULE_LOCALIZATION							GO_PROTEIN_CONTAINING_COMPLEX_ASSEMBLY	GO_INTERSPECIES_INTERACTION_BETWEEN_ORGANISMS					GO_CELL_CYCLE			GO_PROTEIN_PHOSPHORYLATION										GO_MACROMOLECULE_CATABOLIC_PROCESS		GO_MITOTIC_CELL_CYCLE		GO_PROTEIN_DOMAIN_SPECIFIC_BINDING	GO_CELL_CYCLE_PROCESS		GO_CHROMOSOME_ORGANIZATION	GO_CELLULAR_MACROMOLECULE_CATABOLIC_PROCESS		GO_CELL_CELL_SIGNALING	GO_RESPONSE_TO_CYTOKINE
8826	IQGAP1	IQ motif containing GTPase activating protein 1 [Source:HGNC Symbol;Acc:HGNC:6110]	GO_CELLULAR_MACROMOLECULE_LOCALIZATION								GO_INTERSPECIES_INTERACTION_BETWEEN_ORGANISMS	GO_REGULATION_OF_PHOSPHORYLATION				GO_CELL_CYCLE	GO_REGULATION_OF_PHOSPHORUS_METABOLIC_PROCESS		GO_PROTEIN_PHOSPHORYLATION						GO_RESPONSE_TO_ENDOGENOUS_STIMULUS		GO_REGULATION_OF_PROTEIN_MODIFICATION_PROCESS	GO_CELLULAR_RESPONSE_TO_ENDOGENOUS_STIMULUS			GO_MITOTIC_CELL_CYCLE	GO_SECRETION	GO_PROTEIN_DOMAIN_SPECIFIC_BINDING		GO_IMMUNE_EFFECTOR_PROCESS			GO_REGULATION_OF_TRANSFERASE_ACTIVITY			GO_REGULATION_OF_KINASE_ACTIVITY				GO_ENZYME_LINKED_RECEPTOR_PROTEIN_SIGNALING_PATHWAY				GO_POSITIVE_REGULATION_OF_SIGNALING
50855	PARD6A	par-6 family cell polarity regulator alpha [Source:HGNC Symbol;Acc:HGNC:15943]	GO_CELLULAR_MACROMOLECULE_LOCALIZATION								GO_INTERSPECIES_INTERACTION_BETWEEN_ORGANISMS	GO_REGULATION_OF_PHOSPHORYLATION				GO_CELL_CYCLE	GO_REGULATION_OF_PHOSPHORUS_METABOLIC_PROCESS		GO_PROTEIN_PHOSPHORYLATION						GO_RESPONSE_TO_ENDOGENOUS_STIMULUS		GO_REGULATION_OF_PROTEIN_MODIFICATION_PROCESS	GO_CELLULAR_RESPONSE_TO_ENDOGENOUS_STIMULUS				GO_SECRETION		GO_CELL_CYCLE_PROCESS					GO_CELL_CELL_SIGNALING						GO_ENZYME_LINKED_RECEPTOR_PROTEIN_SIGNALING_PATHWAY	GO_CELL_DIVISION
81603	TRIM8	tripartite motif containing 8 [Source:HGNC Symbol;Acc:HGNC:15579]	GO_CELLULAR_MACROMOLECULE_LOCALIZATION								GO_INTERSPECIES_INTERACTION_BETWEEN_ORGANISMS			GO_IDENTICAL_PROTEIN_BINDING									GO_REGULATION_OF_CATABOLIC_PROCESS																	GO_RESPONSE_TO_CYTOKINE		GO_REGULATION_OF_CELLULAR_CATABOLIC_PROCESS							GO_POSITIVE_REGULATION_OF_SIGNALING
3695	ITGB7	integrin subunit beta 7 [Source:HGNC Symbol;Acc:HGNC:6162]	GO_CELLULAR_MACROMOLECULE_LOCALIZATION								GO_INTERSPECIES_INTERACTION_BETWEEN_ORGANISMS
246329	STAC3	SH3 and cysteine rich domain 3 [Source:HGNC Symbol;Acc:HGNC:28423]	GO_CELLULAR_MACROMOLECULE_LOCALIZATION											GO_IDENTICAL_PROTEIN_BINDING																									GO_CELL_CELL_SIGNALING
129303	TMEM150A	transmembrane protein 150A [Source:HGNC Symbol;Acc:HGNC:24677]	GO_CELLULAR_MACROMOLECULE_LOCALIZATION																				GO_REGULATION_OF_CATABOLIC_PROCESS																			GO_REGULATION_OF_CELLULAR_CATABOLIC_PROCESS
23386	NUDCD3	NudC domain containing 3 [Source:HGNC Symbol;Acc:HGNC:22208]	GO_CELLULAR_MACROMOLECULE_LOCALIZATION																					GO_ORGANELLE_ASSEMBLY
3683	ITGAL	integrin subunit alpha L [Source:HGNC Symbol;Acc:HGNC:6148]	GO_CELLULAR_MACROMOLECULE_LOCALIZATION																													GO_SECRETION			GO_IMMUNE_EFFECTOR_PROCESS
7414	VCL	vinculin [Source:HGNC Symbol;Acc:HGNC:12665]	GO_CELLULAR_MACROMOLECULE_LOCALIZATION																													GO_SECRETION			GO_IMMUNE_EFFECTOR_PROCESS
283849	EXOC3L1	exocyst complex component 3 like 1 [Source:HGNC Symbol;Acc:HGNC:27540]	GO_CELLULAR_MACROMOLECULE_LOCALIZATION																													GO_SECRETION							GO_CELL_CELL_SIGNALING
8506	CNTNAP1	contactin associated protein 1 [Source:HGNC Symbol;Acc:HGNC:8011]	GO_CELLULAR_MACROMOLECULE_LOCALIZATION																														GO_PROTEIN_DOMAIN_SPECIFIC_BINDING																GO_POSITIVE_REGULATION_OF_SIGNALING
5913	RAPSN	receptor associated protein of the synapse [Source:HGNC Symbol;Acc:HGNC:9863]	GO_CELLULAR_MACROMOLECULE_LOCALIZATION																																				GO_CELL_CELL_SIGNALING				GO_REGULATION_OF_CELL_DEATH						GO_POSITIVE_REGULATION_OF_SIGNALING
23788	MTCH2	mitochondrial carrier 2 [Source:HGNC Symbol;Acc:HGNC:17587]	GO_CELLULAR_MACROMOLECULE_LOCALIZATION																																								GO_REGULATION_OF_CELL_DEATH
10791	VAMP5	vesicle associated membrane protein 5 [Source:HGNC Symbol;Acc:HGNC:12646]	GO_CELLULAR_MACROMOLECULE_LOCALIZATION
2547	XRCC6	X-ray repair cross complementing 6 [Source:HGNC Symbol;Acc:HGNC:4055]		GO_RIBONUCLEOTIDE_BINDING	GO_HYDROLASE_ACTIVITY_ACTING_ON_ACID_ANHYDRIDES	GO_RNA_BINDING	GO_POSITIVE_REGULATION_OF_NUCLEOBASE_CONTAINING_COMPOUND_METABOLIC_PROCESS		GO_POSITIVE_REGULATION_OF_CELLULAR_BIOSYNTHETIC_PROCESS		GO_INTERSPECIES_INTERACTION_BETWEEN_ORGANISMS	GO_REGULATION_OF_PHOSPHORYLATION	GO_POSITIVE_REGULATION_OF_RNA_METABOLIC_PROCESS		GO_ADENYL_NUCLEOTIDE_BINDING		GO_REGULATION_OF_PHOSPHORUS_METABOLIC_PROCESS		GO_PROTEIN_PHOSPHORYLATION		GO_ATPASE_ACTIVITY	GO_DRUG_BINDING					GO_REGULATION_OF_PROTEIN_MODIFICATION_PROCESS					GO_SECRETION			GO_IMMUNE_EFFECTOR_PROCESS	GO_CHROMOSOME_ORGANIZATION		GO_REGULATION_OF_TRANSFERASE_ACTIVITY			GO_REGULATION_OF_KINASE_ACTIVITY			GO_ATPASE_ACTIVITY_COUPLED			GO_NEGATIVE_REGULATION_OF_NUCLEOBASE_CONTAINING_COMPOUND_METABOLIC_PROCESS
6832	SUPV3L1	Suv3 like RNA helicase [Source:HGNC Symbol;Acc:HGNC:11471]		GO_RIBONUCLEOTIDE_BINDING	GO_HYDROLASE_ACTIVITY_ACTING_ON_ACID_ANHYDRIDES	GO_RNA_BINDING	GO_POSITIVE_REGULATION_OF_NUCLEOBASE_CONTAINING_COMPOUND_METABOLIC_PROCESS						GO_POSITIVE_REGULATION_OF_RNA_METABOLIC_PROCESS	GO_IDENTICAL_PROTEIN_BINDING	GO_ADENYL_NUCLEOTIDE_BINDING			GO_MRNA_METABOLIC_PROCESS			GO_ATPASE_ACTIVITY	GO_DRUG_BINDING	GO_REGULATION_OF_CATABOLIC_PROCESS			GO_RNA_PROCESSING			GO_MACROMOLECULE_CATABOLIC_PROCESS							GO_CHROMOSOME_ORGANIZATION	GO_CELLULAR_MACROMOLECULE_CATABOLIC_PROCESS					GO_REGULATION_OF_CELLULAR_CATABOLIC_PROCESS	GO_REGULATION_OF_CELL_DEATH	GO_ATPASE_ACTIVITY_COUPLED
9416	DDX23	DEAD-box helicase 23 [Source:HGNC Symbol;Acc:HGNC:17347]		GO_RIBONUCLEOTIDE_BINDING	GO_HYDROLASE_ACTIVITY_ACTING_ON_ACID_ANHYDRIDES	GO_RNA_BINDING				GO_PROTEIN_CONTAINING_COMPLEX_ASSEMBLY					GO_ADENYL_NUCLEOTIDE_BINDING			GO_MRNA_METABOLIC_PROCESS			GO_ATPASE_ACTIVITY	GO_DRUG_BINDING				GO_RNA_PROCESSING																		GO_ATPASE_ACTIVITY_COUPLED
55794	DDX28	DEAD-box helicase 28 [Source:HGNC Symbol;Acc:HGNC:17330]		GO_RIBONUCLEOTIDE_BINDING	GO_HYDROLASE_ACTIVITY_ACTING_ON_ACID_ANHYDRIDES	GO_RNA_BINDING				GO_PROTEIN_CONTAINING_COMPLEX_ASSEMBLY					GO_ADENYL_NUCLEOTIDE_BINDING						GO_ATPASE_ACTIVITY	GO_DRUG_BINDING		GO_ORGANELLE_ASSEMBLY																				GO_ATPASE_ACTIVITY_COUPLED
1656	DDX6	DEAD-box helicase 6 [Source:HGNC Symbol;Acc:HGNC:2747]		GO_RIBONUCLEOTIDE_BINDING	GO_HYDROLASE_ACTIVITY_ACTING_ON_ACID_ANHYDRIDES	GO_RNA_BINDING					GO_INTERSPECIES_INTERACTION_BETWEEN_ORGANISMS				GO_ADENYL_NUCLEOTIDE_BINDING			GO_MRNA_METABOLIC_PROCESS			GO_ATPASE_ACTIVITY	GO_DRUG_BINDING		GO_ORGANELLE_ASSEMBLY					GO_MACROMOLECULE_CATABOLIC_PROCESS				GO_PROTEIN_DOMAIN_SPECIFIC_BINDING				GO_CELLULAR_MACROMOLECULE_CATABOLIC_PROCESS							GO_ATPASE_ACTIVITY_COUPLED
9188	DDX21	DExD-box helicase 21 [Source:HGNC Symbol;Acc:HGNC:2744]		GO_RIBONUCLEOTIDE_BINDING	GO_HYDROLASE_ACTIVITY_ACTING_ON_ACID_ANHYDRIDES	GO_RNA_BINDING								GO_IDENTICAL_PROTEIN_BINDING	GO_ADENYL_NUCLEOTIDE_BINDING						GO_ATPASE_ACTIVITY	GO_DRUG_BINDING				GO_RNA_PROCESSING									GO_IMMUNE_EFFECTOR_PROCESS									GO_ATPASE_ACTIVITY_COUPLED					GO_POSITIVE_REGULATION_OF_SIGNALING
9879	DDX46	DEAD-box helicase 46 [Source:HGNC Symbol;Acc:HGNC:18681]		GO_RIBONUCLEOTIDE_BINDING	GO_HYDROLASE_ACTIVITY_ACTING_ON_ACID_ANHYDRIDES	GO_RNA_BINDING									GO_ADENYL_NUCLEOTIDE_BINDING			GO_MRNA_METABOLIC_PROCESS			GO_ATPASE_ACTIVITY	GO_DRUG_BINDING				GO_RNA_PROCESSING																		GO_ATPASE_ACTIVITY_COUPLED
54606	DDX56	DEAD-box helicase 56 [Source:HGNC Symbol;Acc:HGNC:18193]		GO_RIBONUCLEOTIDE_BINDING	GO_HYDROLASE_ACTIVITY_ACTING_ON_ACID_ANHYDRIDES	GO_RNA_BINDING									GO_ADENYL_NUCLEOTIDE_BINDING						GO_ATPASE_ACTIVITY	GO_DRUG_BINDING				GO_RNA_PROCESSING																		GO_ATPASE_ACTIVITY_COUPLED
55661	DDX27	DEAD-box helicase 27 [Source:HGNC Symbol;Acc:HGNC:15837]		GO_RIBONUCLEOTIDE_BINDING	GO_HYDROLASE_ACTIVITY_ACTING_ON_ACID_ANHYDRIDES	GO_RNA_BINDING									GO_ADENYL_NUCLEOTIDE_BINDING						GO_ATPASE_ACTIVITY	GO_DRUG_BINDING				GO_RNA_PROCESSING																		GO_ATPASE_ACTIVITY_COUPLED
79009	DDX50	DExD-box helicase 50 [Source:HGNC Symbol;Acc:HGNC:17906]		GO_RIBONUCLEOTIDE_BINDING	GO_HYDROLASE_ACTIVITY_ACTING_ON_ACID_ANHYDRIDES	GO_RNA_BINDING									GO_ADENYL_NUCLEOTIDE_BINDING						GO_ATPASE_ACTIVITY	GO_DRUG_BINDING																						GO_ATPASE_ACTIVITY_COUPLED
5702	PSMC3	proteasome 26S subunit, ATPase 3 [Source:HGNC Symbol;Acc:HGNC:9549]		GO_RIBONUCLEOTIDE_BINDING	GO_HYDROLASE_ACTIVITY_ACTING_ON_ACID_ANHYDRIDES		GO_POSITIVE_REGULATION_OF_NUCLEOBASE_CONTAINING_COMPOUND_METABOLIC_PROCESS		GO_POSITIVE_REGULATION_OF_CELLULAR_BIOSYNTHETIC_PROCESS	GO_PROTEIN_CONTAINING_COMPLEX_ASSEMBLY	GO_INTERSPECIES_INTERACTION_BETWEEN_ORGANISMS		GO_POSITIVE_REGULATION_OF_RNA_METABOLIC_PROCESS	GO_IDENTICAL_PROTEIN_BINDING	GO_ADENYL_NUCLEOTIDE_BINDING	GO_CELL_CYCLE		GO_MRNA_METABOLIC_PROCESS	GO_PROTEIN_PHOSPHORYLATION		GO_ATPASE_ACTIVITY	GO_DRUG_BINDING	GO_REGULATION_OF_CATABOLIC_PROCESS						GO_MACROMOLECULE_CATABOLIC_PROCESS		GO_MITOTIC_CELL_CYCLE	GO_SECRETION		GO_CELL_CYCLE_PROCESS	GO_IMMUNE_EFFECTOR_PROCESS		GO_CELLULAR_MACROMOLECULE_CATABOLIC_PROCESS		GO_CELL_CELL_SIGNALING	GO_RESPONSE_TO_CYTOKINE		GO_REGULATION_OF_CELLULAR_CATABOLIC_PROCESS							GO_POSITIVE_REGULATION_OF_SIGNALING
641	BLM	BLM RecQ like helicase [Source:HGNC Symbol;Acc:HGNC:1058]		GO_RIBONUCLEOTIDE_BINDING	GO_HYDROLASE_ACTIVITY_ACTING_ON_ACID_ANHYDRIDES		GO_POSITIVE_REGULATION_OF_NUCLEOBASE_CONTAINING_COMPOUND_METABOLIC_PROCESS		GO_POSITIVE_REGULATION_OF_CELLULAR_BIOSYNTHETIC_PROCESS	GO_PROTEIN_CONTAINING_COMPLEX_ASSEMBLY		GO_REGULATION_OF_PHOSPHORYLATION	GO_POSITIVE_REGULATION_OF_RNA_METABOLIC_PROCESS	GO_IDENTICAL_PROTEIN_BINDING	GO_ADENYL_NUCLEOTIDE_BINDING	GO_CELL_CYCLE	GO_REGULATION_OF_PHOSPHORUS_METABOLIC_PROCESS		GO_PROTEIN_PHOSPHORYLATION		GO_ATPASE_ACTIVITY	GO_DRUG_BINDING			GO_RESPONSE_TO_ENDOGENOUS_STIMULUS		GO_REGULATION_OF_PROTEIN_MODIFICATION_PROCESS	GO_CELLULAR_RESPONSE_TO_ENDOGENOUS_STIMULUS			GO_MITOTIC_CELL_CYCLE			GO_CELL_CYCLE_PROCESS		GO_CHROMOSOME_ORGANIZATION		GO_REGULATION_OF_TRANSFERASE_ACTIVITY			GO_REGULATION_OF_KINASE_ACTIVITY			GO_ATPASE_ACTIVITY_COUPLED		GO_CELL_DIVISION	GO_NEGATIVE_REGULATION_OF_NUCLEOBASE_CONTAINING_COMPOUND_METABOLIC_PROCESS
2963	GTF2F2	general transcription factor IIF subunit 2 [Source:HGNC Symbol;Acc:HGNC:4653]		GO_RIBONUCLEOTIDE_BINDING	GO_HYDROLASE_ACTIVITY_ACTING_ON_ACID_ANHYDRIDES		GO_POSITIVE_REGULATION_OF_NUCLEOBASE_CONTAINING_COMPOUND_METABOLIC_PROCESS		GO_POSITIVE_REGULATION_OF_CELLULAR_BIOSYNTHETIC_PROCESS		GO_INTERSPECIES_INTERACTION_BETWEEN_ORGANISMS		GO_POSITIVE_REGULATION_OF_RNA_METABOLIC_PROCESS		GO_ADENYL_NUCLEOTIDE_BINDING			GO_MRNA_METABOLIC_PROCESS			GO_ATPASE_ACTIVITY	GO_DRUG_BINDING			GO_RESPONSE_TO_ENDOGENOUS_STIMULUS	GO_RNA_PROCESSING		GO_CELLULAR_RESPONSE_TO_ENDOGENOUS_STIMULUS								GO_CHROMOSOME_ORGANIZATION								GO_ATPASE_ACTIVITY_COUPLED	GO_ENZYME_LINKED_RECEPTOR_PROTEIN_SIGNALING_PATHWAY
10847	SRCAP	Snf2 related CREBBP activator protein [Source:HGNC Symbol;Acc:HGNC:16974]		GO_RIBONUCLEOTIDE_BINDING	GO_HYDROLASE_ACTIVITY_ACTING_ON_ACID_ANHYDRIDES		GO_POSITIVE_REGULATION_OF_NUCLEOBASE_CONTAINING_COMPOUND_METABOLIC_PROCESS		GO_POSITIVE_REGULATION_OF_CELLULAR_BIOSYNTHETIC_PROCESS		GO_INTERSPECIES_INTERACTION_BETWEEN_ORGANISMS		GO_POSITIVE_REGULATION_OF_RNA_METABOLIC_PROCESS		GO_ADENYL_NUCLEOTIDE_BINDING						GO_ATPASE_ACTIVITY	GO_DRUG_BINDING														GO_CHROMOSOME_ORGANIZATION								GO_ATPASE_ACTIVITY_COUPLED				GO_TRANSCRIPTION_REGULATOR_ACTIVITY
506	ATP5F1B	ATP synthase F1 subunit beta [Source:HGNC Symbol;Acc:HGNC:830]		GO_RIBONUCLEOTIDE_BINDING	GO_HYDROLASE_ACTIVITY_ACTING_ON_ACID_ANHYDRIDES			GO_INTRACELLULAR_TRANSPORT							GO_ADENYL_NUCLEOTIDE_BINDING						GO_ATPASE_ACTIVITY	GO_DRUG_BINDING																		GO_RESPONSE_TO_CYTOKINE
84790	TUBA1C	tubulin alpha 1c [Source:HGNC Symbol;Acc:HGNC:20768]		GO_RIBONUCLEOTIDE_BINDING	GO_HYDROLASE_ACTIVITY_ACTING_ON_ACID_ANHYDRIDES			GO_INTRACELLULAR_TRANSPORT								GO_CELL_CYCLE															GO_MITOTIC_CELL_CYCLE															GO_CELL_DIVISION
116986	AGAP2	ArfGAP with GTPase domain, ankyrin repeat and PH domain 2 [Source:HGNC Symbol;Acc:HGNC:16921]		GO_RIBONUCLEOTIDE_BINDING	GO_HYDROLASE_ACTIVITY_ACTING_ON_ACID_ANHYDRIDES				GO_POSITIVE_REGULATION_OF_CELLULAR_BIOSYNTHETIC_PROCESS			GO_REGULATION_OF_PHOSPHORYLATION					GO_REGULATION_OF_PHOSPHORUS_METABOLIC_PROCESS						GO_REGULATION_OF_CATABOLIC_PROCESS						GO_MACROMOLECULE_CATABOLIC_PROCESS									GO_REGULATION_OF_TRANSFERASE_ACTIVITY			GO_REGULATION_OF_KINASE_ACTIVITY		GO_REGULATION_OF_CELL_DEATH
27175	TUBG2	tubulin gamma 2 [Source:HGNC Symbol;Acc:HGNC:12419]		GO_RIBONUCLEOTIDE_BINDING	GO_HYDROLASE_ACTIVITY_ACTING_ON_ACID_ANHYDRIDES					GO_PROTEIN_CONTAINING_COMPLEX_ASSEMBLY						GO_CELL_CYCLE															GO_MITOTIC_CELL_CYCLE			GO_CELL_CYCLE_PROCESS		GO_CHROMOSOME_ORGANIZATION
23176	SEPTIN8	septin 8 [Source:HGNC Symbol;Acc:HGNC:16511]		GO_RIBONUCLEOTIDE_BINDING	GO_HYDROLASE_ACTIVITY_ACTING_ON_ACID_ANHYDRIDES					GO_PROTEIN_CONTAINING_COMPLEX_ASSEMBLY						GO_CELL_CYCLE																		GO_CELL_CYCLE_PROCESS												GO_CELL_DIVISION
64137	ABCG4	ATP binding cassette subfamily G member 4 [Source:HGNC Symbol;Acc:HGNC:13884]		GO_RIBONUCLEOTIDE_BINDING	GO_HYDROLASE_ACTIVITY_ACTING_ON_ACID_ANHYDRIDES									GO_IDENTICAL_PROTEIN_BINDING	GO_ADENYL_NUCLEOTIDE_BINDING						GO_ATPASE_ACTIVITY	GO_DRUG_BINDING																		GO_RESPONSE_TO_CYTOKINE
1731	SEPTIN1	septin 1 [Source:HGNC Symbol;Acc:HGNC:2879]		GO_RIBONUCLEOTIDE_BINDING	GO_HYDROLASE_ACTIVITY_ACTING_ON_ACID_ANHYDRIDES									GO_IDENTICAL_PROTEIN_BINDING		GO_CELL_CYCLE																GO_SECRETION		GO_CELL_CYCLE_PROCESS												GO_CELL_DIVISION
9400	RECQL5	RecQ like helicase 5 [Source:HGNC Symbol;Acc:HGNC:9950]		GO_RIBONUCLEOTIDE_BINDING	GO_HYDROLASE_ACTIVITY_ACTING_ON_ACID_ANHYDRIDES										GO_ADENYL_NUCLEOTIDE_BINDING	GO_CELL_CYCLE					GO_ATPASE_ACTIVITY	GO_DRUG_BINDING			GO_RESPONSE_TO_ENDOGENOUS_STIMULUS			GO_CELLULAR_RESPONSE_TO_ENDOGENOUS_STIMULUS			GO_MITOTIC_CELL_CYCLE			GO_CELL_CYCLE_PROCESS		GO_CHROMOSOME_ORGANIZATION								GO_ATPASE_ACTIVITY_COUPLED		GO_CELL_DIVISION	GO_NEGATIVE_REGULATION_OF_NUCLEOBASE_CONTAINING_COMPOUND_METABOLIC_PROCESS
3835	KIF22	kinesin family member 22 [Source:HGNC Symbol;Acc:HGNC:6391]		GO_RIBONUCLEOTIDE_BINDING	GO_HYDROLASE_ACTIVITY_ACTING_ON_ACID_ANHYDRIDES										GO_ADENYL_NUCLEOTIDE_BINDING	GO_CELL_CYCLE					GO_ATPASE_ACTIVITY	GO_DRUG_BINDING								GO_RETROGRADE_VESICLE_MEDIATED_TRANSPORT_GOLGI_TO_ENDOPLASMIC_RETICULUM	GO_MITOTIC_CELL_CYCLE			GO_CELL_CYCLE_PROCESS		GO_CHROMOSOME_ORGANIZATION
27030	MLH3	mutL homolog 3 [Source:HGNC Symbol;Acc:HGNC:7128]		GO_RIBONUCLEOTIDE_BINDING	GO_HYDROLASE_ACTIVITY_ACTING_ON_ACID_ANHYDRIDES										GO_ADENYL_NUCLEOTIDE_BINDING	GO_CELL_CYCLE					GO_ATPASE_ACTIVITY	GO_DRUG_BINDING												GO_CELL_CYCLE_PROCESS		GO_CHROMOSOME_ORGANIZATION
4640	MYO1A	myosin IA [Source:HGNC Symbol;Acc:HGNC:7595]		GO_RIBONUCLEOTIDE_BINDING	GO_HYDROLASE_ACTIVITY_ACTING_ON_ACID_ANHYDRIDES										GO_ADENYL_NUCLEOTIDE_BINDING							GO_DRUG_BINDING
6236	RRAD	RRAD, Ras related glycolysis inhibitor and calcium channel regulator [Source:HGNC Symbol;Acc:HGNC:10446]		GO_RIBONUCLEOTIDE_BINDING	GO_HYDROLASE_ACTIVITY_ACTING_ON_ACID_ANHYDRIDES
27289	RND1	Rho family GTPase 1 [Source:HGNC Symbol;Acc:HGNC:18314]		GO_RIBONUCLEOTIDE_BINDING	GO_HYDROLASE_ACTIVITY_ACTING_ON_ACID_ANHYDRIDES
26284	ERAL1	Era like 12S mitochondrial rRNA chaperone 1 [Source:HGNC Symbol;Acc:HGNC:3424]		GO_RIBONUCLEOTIDE_BINDING		GO_RNA_BINDING				GO_PROTEIN_CONTAINING_COMPLEX_ASSEMBLY														GO_ORGANELLE_ASSEMBLY
54920	DUS2	dihydrouridine synthase 2 [Source:HGNC Symbol;Acc:HGNC:26014]		GO_RIBONUCLEOTIDE_BINDING		GO_RNA_BINDING						GO_REGULATION_OF_PHOSPHORYLATION					GO_REGULATION_OF_PHOSPHORUS_METABOLIC_PROCESS		GO_PROTEIN_PHOSPHORYLATION							GO_RNA_PROCESSING	GO_REGULATION_OF_PROTEIN_MODIFICATION_PROCESS											GO_REGULATION_OF_TRANSFERASE_ACTIVITY			GO_REGULATION_OF_KINASE_ACTIVITY		GO_REGULATION_OF_CELL_DEATH
8892	EIF2B2	eukaryotic translation initiation factor 2B subunit beta [Source:HGNC Symbol;Acc:HGNC:3258]		GO_RIBONUCLEOTIDE_BINDING		GO_RNA_BINDING									GO_ADENYL_NUCLEOTIDE_BINDING							GO_DRUG_BINDING			GO_RESPONSE_TO_ENDOGENOUS_STIMULUS
340061	STING1	stimulator of interferon response cGAMP interactor 1 [Source:HGNC Symbol;Acc:HGNC:27962]		GO_RIBONUCLEOTIDE_BINDING			GO_POSITIVE_REGULATION_OF_NUCLEOBASE_CONTAINING_COMPOUND_METABOLIC_PROCESS		GO_POSITIVE_REGULATION_OF_CELLULAR_BIOSYNTHETIC_PROCESS	GO_PROTEIN_CONTAINING_COMPLEX_ASSEMBLY	GO_INTERSPECIES_INTERACTION_BETWEEN_ORGANISMS		GO_POSITIVE_REGULATION_OF_RNA_METABOLIC_PROCESS	GO_IDENTICAL_PROTEIN_BINDING	GO_ADENYL_NUCLEOTIDE_BINDING							GO_DRUG_BINDING	GO_REGULATION_OF_CATABOLIC_PROCESS	GO_ORGANELLE_ASSEMBLY								GO_SECRETION			GO_IMMUNE_EFFECTOR_PROCESS					GO_RESPONSE_TO_CYTOKINE		GO_REGULATION_OF_CELLULAR_CATABOLIC_PROCESS
7786	MAP3K12	mitogen-activated protein kinase kinase kinase 12 [Source:HGNC Symbol;Acc:HGNC:6851]		GO_RIBONUCLEOTIDE_BINDING			GO_POSITIVE_REGULATION_OF_NUCLEOBASE_CONTAINING_COMPOUND_METABOLIC_PROCESS		GO_POSITIVE_REGULATION_OF_CELLULAR_BIOSYNTHETIC_PROCESS			GO_REGULATION_OF_PHOSPHORYLATION	GO_POSITIVE_REGULATION_OF_RNA_METABOLIC_PROCESS	GO_IDENTICAL_PROTEIN_BINDING	GO_ADENYL_NUCLEOTIDE_BINDING		GO_REGULATION_OF_PHOSPHORUS_METABOLIC_PROCESS		GO_PROTEIN_PHOSPHORYLATION			GO_DRUG_BINDING					GO_REGULATION_OF_PROTEIN_MODIFICATION_PROCESS									GO_CHROMOSOME_ORGANIZATION		GO_REGULATION_OF_TRANSFERASE_ACTIVITY			GO_REGULATION_OF_KINASE_ACTIVITY		GO_REGULATION_OF_CELL_DEATH						GO_POSITIVE_REGULATION_OF_SIGNALING
1017	CDK2	cyclin dependent kinase 2 [Source:HGNC Symbol;Acc:HGNC:1771]		GO_RIBONUCLEOTIDE_BINDING			GO_POSITIVE_REGULATION_OF_NUCLEOBASE_CONTAINING_COMPOUND_METABOLIC_PROCESS		GO_POSITIVE_REGULATION_OF_CELLULAR_BIOSYNTHETIC_PROCESS				GO_POSITIVE_REGULATION_OF_RNA_METABOLIC_PROCESS		GO_ADENYL_NUCLEOTIDE_BINDING	GO_CELL_CYCLE			GO_PROTEIN_PHOSPHORYLATION			GO_DRUG_BINDING		GO_ORGANELLE_ASSEMBLY					GO_MACROMOLECULE_CATABOLIC_PROCESS		GO_MITOTIC_CELL_CYCLE		GO_PROTEIN_DOMAIN_SPECIFIC_BINDING	GO_CELL_CYCLE_PROCESS		GO_CHROMOSOME_ORGANIZATION	GO_CELLULAR_MACROMOLECULE_CATABOLIC_PROCESS									GO_CELL_DIVISION	GO_NEGATIVE_REGULATION_OF_NUCLEOBASE_CONTAINING_COMPOUND_METABOLIC_PROCESS
7320	UBE2B	ubiquitin conjugating enzyme E2 B [Source:HGNC Symbol;Acc:HGNC:12473]		GO_RIBONUCLEOTIDE_BINDING			GO_POSITIVE_REGULATION_OF_NUCLEOBASE_CONTAINING_COMPOUND_METABOLIC_PROCESS					GO_REGULATION_OF_PHOSPHORYLATION			GO_ADENYL_NUCLEOTIDE_BINDING	GO_CELL_CYCLE	GO_REGULATION_OF_PHOSPHORUS_METABOLIC_PROCESS		GO_PROTEIN_PHOSPHORYLATION			GO_DRUG_BINDING		GO_ORGANELLE_ASSEMBLY			GO_REGULATION_OF_PROTEIN_MODIFICATION_PROCESS		GO_MACROMOLECULE_CATABOLIC_PROCESS					GO_CELL_CYCLE_PROCESS		GO_CHROMOSOME_ORGANIZATION	GO_CELLULAR_MACROMOLECULE_CATABOLIC_PROCESS		GO_CELL_CELL_SIGNALING				GO_REGULATION_OF_CELL_DEATH				GO_NEGATIVE_REGULATION_OF_NUCLEOBASE_CONTAINING_COMPOUND_METABOLIC_PROCESS		GO_POSITIVE_REGULATION_OF_SIGNALING
1019	CDK4	cyclin dependent kinase 4 [Source:HGNC Symbol;Acc:HGNC:1773]		GO_RIBONUCLEOTIDE_BINDING					GO_POSITIVE_REGULATION_OF_CELLULAR_BIOSYNTHETIC_PROCESS			GO_REGULATION_OF_PHOSPHORYLATION			GO_ADENYL_NUCLEOTIDE_BINDING	GO_CELL_CYCLE	GO_REGULATION_OF_PHOSPHORUS_METABOLIC_PROCESS		GO_PROTEIN_PHOSPHORYLATION			GO_DRUG_BINDING	GO_REGULATION_OF_CATABOLIC_PROCESS		GO_RESPONSE_TO_ENDOGENOUS_STIMULUS		GO_REGULATION_OF_PROTEIN_MODIFICATION_PROCESS	GO_CELLULAR_RESPONSE_TO_ENDOGENOUS_STIMULUS			GO_MITOTIC_CELL_CYCLE			GO_CELL_CYCLE_PROCESS				GO_REGULATION_OF_TRANSFERASE_ACTIVITY		GO_RESPONSE_TO_CYTOKINE	GO_REGULATION_OF_KINASE_ACTIVITY		GO_REGULATION_OF_CELL_DEATH		GO_ENZYME_LINKED_RECEPTOR_PROTEIN_SIGNALING_PATHWAY	GO_CELL_DIVISION
4144	MAT2A	methionine adenosyltransferase 2A [Source:HGNC Symbol;Acc:HGNC:6904]		GO_RIBONUCLEOTIDE_BINDING						GO_PROTEIN_CONTAINING_COMPLEX_ASSEMBLY				GO_IDENTICAL_PROTEIN_BINDING	GO_ADENYL_NUCLEOTIDE_BINDING							GO_DRUG_BINDING																		GO_RESPONSE_TO_CYTOKINE
1452	CSNK1A1	casein kinase 1 alpha 1 [Source:HGNC Symbol;Acc:HGNC:2451]		GO_RIBONUCLEOTIDE_BINDING						GO_PROTEIN_CONTAINING_COMPLEX_ASSEMBLY					GO_ADENYL_NUCLEOTIDE_BINDING	GO_CELL_CYCLE			GO_PROTEIN_PHOSPHORYLATION			GO_DRUG_BINDING	GO_REGULATION_OF_CATABOLIC_PROCESS						GO_MACROMOLECULE_CATABOLIC_PROCESS								GO_CELLULAR_MACROMOLECULE_CATABOLIC_PROCESS		GO_CELL_CELL_SIGNALING			GO_REGULATION_OF_CELLULAR_CATABOLIC_PROCESS				GO_CELL_DIVISION
8780	RIOK3	RIO kinase 3 [Source:HGNC Symbol;Acc:HGNC:11451]		GO_RIBONUCLEOTIDE_BINDING						GO_PROTEIN_CONTAINING_COMPLEX_ASSEMBLY					GO_ADENYL_NUCLEOTIDE_BINDING				GO_PROTEIN_PHOSPHORYLATION			GO_DRUG_BINDING				GO_RNA_PROCESSING									GO_IMMUNE_EFFECTOR_PROCESS
79671	NLRX1	NLR family member X1 [Source:HGNC Symbol;Acc:HGNC:29890]		GO_RIBONUCLEOTIDE_BINDING							GO_INTERSPECIES_INTERACTION_BETWEEN_ORGANISMS				GO_ADENYL_NUCLEOTIDE_BINDING							GO_DRUG_BINDING													GO_IMMUNE_EFFECTOR_PROCESS
2065	ERBB3	erb-b2 receptor tyrosine kinase 3 [Source:HGNC Symbol;Acc:HGNC:3431]		GO_RIBONUCLEOTIDE_BINDING								GO_REGULATION_OF_PHOSPHORYLATION		GO_IDENTICAL_PROTEIN_BINDING	GO_ADENYL_NUCLEOTIDE_BINDING		GO_REGULATION_OF_PHOSPHORUS_METABOLIC_PROCESS		GO_PROTEIN_PHOSPHORYLATION			GO_DRUG_BINDING					GO_REGULATION_OF_PROTEIN_MODIFICATION_PROCESS					GO_SECRETION						GO_REGULATION_OF_TRANSFERASE_ACTIVITY			GO_REGULATION_OF_KINASE_ACTIVITY		GO_REGULATION_OF_CELL_DEATH		GO_ENZYME_LINKED_RECEPTOR_PROTEIN_SIGNALING_PATHWAY				GO_POSITIVE_REGULATION_OF_SIGNALING
818	CAMK2G	calcium/calmodulin dependent protein kinase II gamma [Source:HGNC Symbol;Acc:HGNC:1463]		GO_RIBONUCLEOTIDE_BINDING										GO_IDENTICAL_PROTEIN_BINDING	GO_ADENYL_NUCLEOTIDE_BINDING				GO_PROTEIN_PHOSPHORYLATION			GO_DRUG_BINDING										GO_SECRETION							GO_CELL_CELL_SIGNALING	GO_RESPONSE_TO_CYTOKINE
816	CAMK2B	calcium/calmodulin dependent protein kinase II beta [Source:HGNC Symbol;Acc:HGNC:1461]		GO_RIBONUCLEOTIDE_BINDING										GO_IDENTICAL_PROTEIN_BINDING	GO_ADENYL_NUCLEOTIDE_BINDING				GO_PROTEIN_PHOSPHORYLATION			GO_DRUG_BINDING																	GO_CELL_CELL_SIGNALING	GO_RESPONSE_TO_CYTOKINE
79837	PIP4K2C	phosphatidylinositol-5-phosphate 4-kinase type 2 gamma [Source:HGNC Symbol;Acc:HGNC:23786]		GO_RIBONUCLEOTIDE_BINDING										GO_IDENTICAL_PROTEIN_BINDING	GO_ADENYL_NUCLEOTIDE_BINDING							GO_DRUG_BINDING	GO_REGULATION_OF_CATABOLIC_PROCESS	GO_ORGANELLE_ASSEMBLY																		GO_REGULATION_OF_CELLULAR_CATABOLIC_PROCESS
91754	NEK9	NIMA related kinase 9 [Source:HGNC Symbol;Acc:HGNC:18591]		GO_RIBONUCLEOTIDE_BINDING											GO_ADENYL_NUCLEOTIDE_BINDING	GO_CELL_CYCLE			GO_PROTEIN_PHOSPHORYLATION			GO_DRUG_BINDING									GO_MITOTIC_CELL_CYCLE			GO_CELL_CYCLE_PROCESS												GO_CELL_DIVISION
51265	CDKL3	cyclin dependent kinase like 3 [Source:HGNC Symbol;Acc:HGNC:15483]		GO_RIBONUCLEOTIDE_BINDING											GO_ADENYL_NUCLEOTIDE_BINDING	GO_CELL_CYCLE			GO_PROTEIN_PHOSPHORYLATION			GO_DRUG_BINDING
5261	PHKG2	phosphorylase kinase catalytic subunit gamma 2 [Source:HGNC Symbol;Acc:HGNC:8931]		GO_RIBONUCLEOTIDE_BINDING											GO_ADENYL_NUCLEOTIDE_BINDING				GO_PROTEIN_PHOSPHORYLATION			GO_DRUG_BINDING	GO_REGULATION_OF_CATABOLIC_PROCESS						GO_MACROMOLECULE_CATABOLIC_PROCESS													GO_REGULATION_OF_CELLULAR_CATABOLIC_PROCESS
269	AMHR2	anti-Mullerian hormone receptor type 2 [Source:HGNC Symbol;Acc:HGNC:465]		GO_RIBONUCLEOTIDE_BINDING											GO_ADENYL_NUCLEOTIDE_BINDING				GO_PROTEIN_PHOSPHORYLATION			GO_DRUG_BINDING			GO_RESPONSE_TO_ENDOGENOUS_STIMULUS			GO_CELLULAR_RESPONSE_TO_ENDOGENOUS_STIMULUS																	GO_ENZYME_LINKED_RECEPTOR_PROTEIN_SIGNALING_PATHWAY
284086	NEK8	NIMA related kinase 8 [Source:HGNC Symbol;Acc:HGNC:13387]		GO_RIBONUCLEOTIDE_BINDING											GO_ADENYL_NUCLEOTIDE_BINDING				GO_PROTEIN_PHOSPHORYLATION			GO_DRUG_BINDING
5681	PSKH1	protein serine kinase H1 [Source:HGNC Symbol;Acc:HGNC:9529]		GO_RIBONUCLEOTIDE_BINDING											GO_ADENYL_NUCLEOTIDE_BINDING				GO_PROTEIN_PHOSPHORYLATION			GO_DRUG_BINDING
83694	RPS6KL1	ribosomal protein S6 kinase like 1 [Source:HGNC Symbol;Acc:HGNC:20222]		GO_RIBONUCLEOTIDE_BINDING											GO_ADENYL_NUCLEOTIDE_BINDING				GO_PROTEIN_PHOSPHORYLATION			GO_DRUG_BINDING
22928	SEPHS2	selenophosphate synthetase 2 [Source:HGNC Symbol;Acc:HGNC:19686]		GO_RIBONUCLEOTIDE_BINDING											GO_ADENYL_NUCLEOTIDE_BINDING							GO_DRUG_BINDING				GO_RNA_PROCESSING
440307	TTLL13P	tubulin tyrosine ligase like 13, pseudogene [Source:HGNC Symbol;Acc:HGNC:32484]		GO_RIBONUCLEOTIDE_BINDING											GO_ADENYL_NUCLEOTIDE_BINDING							GO_DRUG_BINDING
2618	GART	phosphoribosylglycinamide formyltransferase, phosphoribosylglycinamide synthetase, phosphoribosylaminoimidazole synthetase [Source:HGNC Symbol;Acc:HGNC:4163]		GO_RIBONUCLEOTIDE_BINDING											GO_ADENYL_NUCLEOTIDE_BINDING							GO_DRUG_BINDING
80347	COASY	Coenzyme A synthase [Source:HGNC Symbol;Acc:HGNC:29932]		GO_RIBONUCLEOTIDE_BINDING											GO_ADENYL_NUCLEOTIDE_BINDING							GO_DRUG_BINDING
79077	DCTPP1	dCTP pyrophosphatase 1 [Source:HGNC Symbol;Acc:HGNC:28777]			GO_HYDROLASE_ACTIVITY_ACTING_ON_ACID_ANHYDRIDES									GO_IDENTICAL_PROTEIN_BINDING
9296	ATP6V1F	ATPase H+ transporting V1 subunit F [Source:HGNC Symbol;Acc:HGNC:16832]			GO_HYDROLASE_ACTIVITY_ACTING_ON_ACID_ANHYDRIDES																GO_ATPASE_ACTIVITY				GO_RESPONSE_TO_ENDOGENOUS_STIMULUS			GO_CELLULAR_RESPONSE_TO_ENDOGENOUS_STIMULUS																	GO_ENZYME_LINKED_RECEPTOR_PROTEIN_SIGNALING_PATHWAY
4637	MYL6	myosin light chain 6 [Source:HGNC Symbol;Acc:HGNC:7587]			GO_HYDROLASE_ACTIVITY_ACTING_ON_ACID_ANHYDRIDES																GO_ATPASE_ACTIVITY																							GO_ATPASE_ACTIVITY_COUPLED
140465	MYL6B	myosin light chain 6B [Source:HGNC Symbol;Acc:HGNC:29823]			GO_HYDROLASE_ACTIVITY_ACTING_ON_ACID_ANHYDRIDES
97	ACYP1	acylphosphatase 1 [Source:HGNC Symbol;Acc:HGNC:179]			GO_HYDROLASE_ACTIVITY_ACTING_ON_ACID_ANHYDRIDES
3178	HNRNPA1	heterogeneous nuclear ribonucleoprotein A1 [Source:HGNC Symbol;Acc:HGNC:5031]				GO_RNA_BINDING	GO_POSITIVE_REGULATION_OF_NUCLEOBASE_CONTAINING_COMPOUND_METABOLIC_PROCESS	GO_INTRACELLULAR_TRANSPORT	GO_POSITIVE_REGULATION_OF_CELLULAR_BIOSYNTHETIC_PROCESS		GO_INTERSPECIES_INTERACTION_BETWEEN_ORGANISMS							GO_MRNA_METABOLIC_PROCESS							GO_RESPONSE_TO_ENDOGENOUS_STIMULUS	GO_RNA_PROCESSING		GO_CELLULAR_RESPONSE_TO_ENDOGENOUS_STIMULUS					GO_PROTEIN_DOMAIN_SPECIFIC_BINDING			GO_CHROMOSOME_ORGANIZATION									GO_ENZYME_LINKED_RECEPTOR_PROTEIN_SIGNALING_PATHWAY		GO_NEGATIVE_REGULATION_OF_NUCLEOBASE_CONTAINING_COMPOUND_METABOLIC_PROCESS
5093	PCBP1	poly(rC) binding protein 1 [Source:HGNC Symbol;Acc:HGNC:8647]				GO_RNA_BINDING	GO_POSITIVE_REGULATION_OF_NUCLEOBASE_CONTAINING_COMPOUND_METABOLIC_PROCESS		GO_POSITIVE_REGULATION_OF_CELLULAR_BIOSYNTHETIC_PROCESS		GO_INTERSPECIES_INTERACTION_BETWEEN_ORGANISMS		GO_POSITIVE_REGULATION_OF_RNA_METABOLIC_PROCESS					GO_MRNA_METABOLIC_PROCESS								GO_RNA_PROCESSING																						GO_TRANSCRIPTION_REGULATOR_ACTIVITY
84844	PHF5A	PHD finger protein 5A [Source:HGNC Symbol;Acc:HGNC:18000]				GO_RNA_BINDING	GO_POSITIVE_REGULATION_OF_NUCLEOBASE_CONTAINING_COMPOUND_METABOLIC_PROCESS		GO_POSITIVE_REGULATION_OF_CELLULAR_BIOSYNTHETIC_PROCESS				GO_POSITIVE_REGULATION_OF_RNA_METABOLIC_PROCESS					GO_MRNA_METABOLIC_PROCESS								GO_RNA_PROCESSING																						GO_TRANSCRIPTION_REGULATOR_ACTIVITY
6688	SPI1	Spi-1 proto-oncogene [Source:HGNC Symbol;Acc:HGNC:11241]				GO_RNA_BINDING	GO_POSITIVE_REGULATION_OF_NUCLEOBASE_CONTAINING_COMPOUND_METABOLIC_PROCESS		GO_POSITIVE_REGULATION_OF_CELLULAR_BIOSYNTHETIC_PROCESS				GO_POSITIVE_REGULATION_OF_RNA_METABOLIC_PROCESS														GO_REGULATION_OF_PROTEIN_MODIFICATION_PROCESS									GO_CHROMOSOME_ORGANIZATION				GO_RESPONSE_TO_CYTOKINE							GO_NEGATIVE_REGULATION_OF_NUCLEOBASE_CONTAINING_COMPOUND_METABOLIC_PROCESS	GO_TRANSCRIPTION_REGULATOR_ACTIVITY
4150	MAZ	MYC associated zinc finger protein [Source:HGNC Symbol;Acc:HGNC:6914]				GO_RNA_BINDING	GO_POSITIVE_REGULATION_OF_NUCLEOBASE_CONTAINING_COMPOUND_METABOLIC_PROCESS		GO_POSITIVE_REGULATION_OF_CELLULAR_BIOSYNTHETIC_PROCESS				GO_POSITIVE_REGULATION_OF_RNA_METABOLIC_PROCESS																														GO_REGULATION_OF_CELL_DEATH					GO_TRANSCRIPTION_REGULATOR_ACTIVITY	GO_POSITIVE_REGULATION_OF_SIGNALING
7555	CNBP	CCHC-type zinc finger nucleic acid binding protein [Source:HGNC Symbol;Acc:HGNC:13164]				GO_RNA_BINDING	GO_POSITIVE_REGULATION_OF_NUCLEOBASE_CONTAINING_COMPOUND_METABOLIC_PROCESS		GO_POSITIVE_REGULATION_OF_CELLULAR_BIOSYNTHETIC_PROCESS				GO_POSITIVE_REGULATION_OF_RNA_METABOLIC_PROCESS																																		GO_NEGATIVE_REGULATION_OF_NUCLEOBASE_CONTAINING_COMPOUND_METABOLIC_PROCESS	GO_TRANSCRIPTION_REGULATOR_ACTIVITY
23082	PPRC1	PPARG related coactivator 1 [Source:HGNC Symbol;Acc:HGNC:30025]				GO_RNA_BINDING	GO_POSITIVE_REGULATION_OF_NUCLEOBASE_CONTAINING_COMPOUND_METABOLIC_PROCESS		GO_POSITIVE_REGULATION_OF_CELLULAR_BIOSYNTHETIC_PROCESS				GO_POSITIVE_REGULATION_OF_RNA_METABOLIC_PROCESS																																			GO_TRANSCRIPTION_REGULATOR_ACTIVITY
9147	NEMF	nuclear export mediator factor [Source:HGNC Symbol;Acc:HGNC:10663]				GO_RNA_BINDING		GO_INTRACELLULAR_TRANSPORT																					GO_MACROMOLECULE_CATABOLIC_PROCESS								GO_CELLULAR_MACROMOLECULE_CATABOLIC_PROCESS
6895	TARBP2	TARBP2 subunit of RISC loading complex [Source:HGNC Symbol;Acc:HGNC:11569]				GO_RNA_BINDING			GO_POSITIVE_REGULATION_OF_CELLULAR_BIOSYNTHETIC_PROCESS	GO_PROTEIN_CONTAINING_COMPLEX_ASSEMBLY	GO_INTERSPECIES_INTERACTION_BETWEEN_ORGANISMS	GO_REGULATION_OF_PHOSPHORYLATION		GO_IDENTICAL_PROTEIN_BINDING			GO_REGULATION_OF_PHOSPHORUS_METABOLIC_PROCESS		GO_PROTEIN_PHOSPHORYLATION							GO_RNA_PROCESSING	GO_REGULATION_OF_PROTEIN_MODIFICATION_PROCESS								GO_IMMUNE_EFFECTOR_PROCESS			GO_REGULATION_OF_TRANSFERASE_ACTIVITY			GO_REGULATION_OF_KINASE_ACTIVITY
285367	RPUSD3	RNA pseudouridine synthase D3 [Source:HGNC Symbol;Acc:HGNC:28437]				GO_RNA_BINDING			GO_POSITIVE_REGULATION_OF_CELLULAR_BIOSYNTHETIC_PROCESS									GO_MRNA_METABOLIC_PROCESS								GO_RNA_PROCESSING
51335	NGRN	neugrin, neurite outgrowth associated [Source:HGNC Symbol;Acc:HGNC:18077]				GO_RNA_BINDING			GO_POSITIVE_REGULATION_OF_CELLULAR_BIOSYNTHETIC_PROCESS
2885	GRB2	growth factor receptor bound protein 2 [Source:HGNC Symbol;Acc:HGNC:4566]				GO_RNA_BINDING				GO_PROTEIN_CONTAINING_COMPLEX_ASSEMBLY	GO_INTERSPECIES_INTERACTION_BETWEEN_ORGANISMS	GO_REGULATION_OF_PHOSPHORYLATION		GO_IDENTICAL_PROTEIN_BINDING			GO_REGULATION_OF_PHOSPHORUS_METABOLIC_PROCESS		GO_PROTEIN_PHOSPHORYLATION						GO_RESPONSE_TO_ENDOGENOUS_STIMULUS		GO_REGULATION_OF_PROTEIN_MODIFICATION_PROCESS	GO_CELLULAR_RESPONSE_TO_ENDOGENOUS_STIMULUS					GO_PROTEIN_DOMAIN_SPECIFIC_BINDING		GO_IMMUNE_EFFECTOR_PROCESS				GO_CELL_CELL_SIGNALING	GO_RESPONSE_TO_CYTOKINE					GO_ENZYME_LINKED_RECEPTOR_PROTEIN_SIGNALING_PATHWAY				GO_POSITIVE_REGULATION_OF_SIGNALING
8996	NOL3	nucleolar protein 3 [Source:HGNC Symbol;Acc:HGNC:7869]				GO_RNA_BINDING				GO_PROTEIN_CONTAINING_COMPLEX_ASSEMBLY				GO_IDENTICAL_PROTEIN_BINDING				GO_MRNA_METABOLIC_PROCESS								GO_RNA_PROCESSING																	GO_REGULATION_OF_CELL_DEATH
226	ALDOA	aldolase, fructose-bisphosphate A [Source:HGNC Symbol;Acc:HGNC:414]				GO_RNA_BINDING				GO_PROTEIN_CONTAINING_COMPLEX_ASSEMBLY				GO_IDENTICAL_PROTEIN_BINDING																		GO_SECRETION			GO_IMMUNE_EFFECTOR_PROCESS
57461	ISY1	ISY1 splicing factor homolog [Source:HGNC Symbol;Acc:HGNC:29201]				GO_RNA_BINDING				GO_PROTEIN_CONTAINING_COMPLEX_ASSEMBLY								GO_MRNA_METABOLIC_PROCESS								GO_RNA_PROCESSING
10658	CELF1	CUGBP Elav-like family member 1 [Source:HGNC Symbol;Acc:HGNC:2549]				GO_RNA_BINDING				GO_PROTEIN_CONTAINING_COMPLEX_ASSEMBLY								GO_MRNA_METABOLIC_PROCESS								GO_RNA_PROCESSING
79869	CPSF7	cleavage and polyadenylation specific factor 7 [Source:HGNC Symbol;Acc:HGNC:30098]				GO_RNA_BINDING				GO_PROTEIN_CONTAINING_COMPLEX_ASSEMBLY								GO_MRNA_METABOLIC_PROCESS								GO_RNA_PROCESSING
406936	MIR144	microRNA 144 [Source:HGNC Symbol;Acc:HGNC:31531]				GO_RNA_BINDING				GO_PROTEIN_CONTAINING_COMPLEX_ASSEMBLY																						GO_SECRETION
11176	BAZ2A	bromodomain adjacent to zinc finger domain 2A [Source:HGNC Symbol;Acc:HGNC:962]				GO_RNA_BINDING				GO_PROTEIN_CONTAINING_COMPLEX_ASSEMBLY																										GO_CHROMOSOME_ORGANIZATION											GO_NEGATIVE_REGULATION_OF_NUCLEOBASE_CONTAINING_COMPOUND_METABOLIC_PROCESS
5094	PCBP2	poly(rC) binding protein 2 [Source:HGNC Symbol;Acc:HGNC:8648]				GO_RNA_BINDING					GO_INTERSPECIES_INTERACTION_BETWEEN_ORGANISMS							GO_MRNA_METABOLIC_PROCESS								GO_RNA_PROCESSING			GO_MACROMOLECULE_CATABOLIC_PROCESS						GO_IMMUNE_EFFECTOR_PROCESS		GO_CELLULAR_MACROMOLECULE_CATABOLIC_PROCESS
6780	STAU1	staufen double-stranded RNA binding protein 1 [Source:HGNC Symbol;Acc:HGNC:11370]				GO_RNA_BINDING					GO_INTERSPECIES_INTERACTION_BETWEEN_ORGANISMS																												GO_CELL_CELL_SIGNALING										GO_POSITIVE_REGULATION_OF_SIGNALING
407017	MIR26B	microRNA 26b [Source:HGNC Symbol;Acc:HGNC:31612]				GO_RNA_BINDING						GO_REGULATION_OF_PHOSPHORYLATION				GO_CELL_CYCLE	GO_REGULATION_OF_PHOSPHORUS_METABOLIC_PROCESS		GO_PROTEIN_PHOSPHORYLATION								GO_REGULATION_OF_PROTEIN_MODIFICATION_PROCESS					GO_SECRETION			GO_IMMUNE_EFFECTOR_PROCESS			GO_REGULATION_OF_TRANSFERASE_ACTIVITY			GO_REGULATION_OF_KINASE_ACTIVITY		GO_REGULATION_OF_CELL_DEATH						GO_POSITIVE_REGULATION_OF_SIGNALING
406935	MIR143	microRNA 143 [Source:HGNC Symbol;Acc:HGNC:31530]				GO_RNA_BINDING						GO_REGULATION_OF_PHOSPHORYLATION					GO_REGULATION_OF_PHOSPHORUS_METABOLIC_PROCESS		GO_PROTEIN_PHOSPHORYLATION						GO_RESPONSE_TO_ENDOGENOUS_STIMULUS		GO_REGULATION_OF_PROTEIN_MODIFICATION_PROCESS	GO_CELLULAR_RESPONSE_TO_ENDOGENOUS_STIMULUS										GO_REGULATION_OF_TRANSFERASE_ACTIVITY			GO_REGULATION_OF_KINASE_ACTIVITY								GO_POSITIVE_REGULATION_OF_SIGNALING
9810	RNF40	ring finger protein 40 [Source:HGNC Symbol;Acc:HGNC:16867]				GO_RNA_BINDING								GO_IDENTICAL_PROTEIN_BINDING				GO_MRNA_METABOLIC_PROCESS					GO_REGULATION_OF_CATABOLIC_PROCESS		GO_RESPONSE_TO_ENDOGENOUS_STIMULUS	GO_RNA_PROCESSING	GO_REGULATION_OF_PROTEIN_MODIFICATION_PROCESS		GO_MACROMOLECULE_CATABOLIC_PROCESS							GO_CHROMOSOME_ORGANIZATION	GO_CELLULAR_MACROMOLECULE_CATABOLIC_PROCESS					GO_REGULATION_OF_CELLULAR_CATABOLIC_PROCESS					GO_NEGATIVE_REGULATION_OF_NUCLEOBASE_CONTAINING_COMPOUND_METABOLIC_PROCESS
284119	CAVIN1	caveolae associated protein 1 [Source:HGNC Symbol;Acc:HGNC:9688]				GO_RNA_BINDING								GO_IDENTICAL_PROTEIN_BINDING																		GO_SECRETION
6651	SON	SON DNA binding protein [Source:HGNC Symbol;Acc:HGNC:11183]				GO_RNA_BINDING										GO_CELL_CYCLE		GO_MRNA_METABOLIC_PROCESS								GO_RNA_PROCESSING					GO_MITOTIC_CELL_CYCLE		GO_PROTEIN_DOMAIN_SPECIFIC_BINDING	GO_CELL_CYCLE_PROCESS									GO_REGULATION_OF_CELL_DEATH			GO_CELL_DIVISION
84872	ZC3H10	zinc finger CCCH-type containing 10 [Source:HGNC Symbol;Acc:HGNC:25893]				GO_RNA_BINDING												GO_MRNA_METABOLIC_PROCESS								GO_RNA_PROCESSING																					GO_NEGATIVE_REGULATION_OF_NUCLEOBASE_CONTAINING_COMPOUND_METABOLIC_PROCESS
22984	PDCD11	programmed cell death 11 [Source:HGNC Symbol;Acc:HGNC:13408]				GO_RNA_BINDING												GO_MRNA_METABOLIC_PROCESS								GO_RNA_PROCESSING
2107	ETF1	eukaryotic translation termination factor 1 [Source:HGNC Symbol;Acc:HGNC:3477]				GO_RNA_BINDING												GO_MRNA_METABOLIC_PROCESS											GO_MACROMOLECULE_CATABOLIC_PROCESS								GO_CELLULAR_MACROMOLECULE_CATABOLIC_PROCESS
5036	PA2G4	proliferation-associated 2G4 [Source:HGNC Symbol;Acc:HGNC:8550]				GO_RNA_BINDING																				GO_RNA_PROCESSING						GO_SECRETION			GO_IMMUNE_EFFECTOR_PROCESS								GO_REGULATION_OF_CELL_DEATH				GO_NEGATIVE_REGULATION_OF_NUCLEOBASE_CONTAINING_COMPOUND_METABOLIC_PROCESS	GO_TRANSCRIPTION_REGULATOR_ACTIVITY
5939	RBMS2	RNA binding motif single stranded interacting protein 2 [Source:HGNC Symbol;Acc:HGNC:9909]				GO_RNA_BINDING																				GO_RNA_PROCESSING
3614	IMPDH1	inosine monophosphate dehydrogenase 1 [Source:HGNC Symbol;Acc:HGNC:6052]				GO_RNA_BINDING																										GO_SECRETION			GO_IMMUNE_EFFECTOR_PROCESS
51247	PAIP2	poly(A) binding protein interacting protein 2 [Source:HGNC Symbol;Acc:HGNC:17970]				GO_RNA_BINDING																																	GO_CELL_CELL_SIGNALING										GO_POSITIVE_REGULATION_OF_SIGNALING
442901	MIR328	microRNA 328 [Source:HGNC Symbol;Acc:HGNC:31770]				GO_RNA_BINDING																																	GO_CELL_CELL_SIGNALING
7178	TPT1	tumor protein, translationally-controlled 1 [Source:HGNC Symbol;Acc:HGNC:12022]				GO_RNA_BINDING																																					GO_REGULATION_OF_CELL_DEATH
55192	DNAJC17	DnaJ heat shock protein family (Hsp40) member C17 [Source:HGNC Symbol;Acc:HGNC:25556]				GO_RNA_BINDING																																									GO_NEGATIVE_REGULATION_OF_NUCLEOBASE_CONTAINING_COMPOUND_METABOLIC_PROCESS
79724	ZNF768	zinc finger protein 768 [Source:HGNC Symbol;Acc:HGNC:26273]				GO_RNA_BINDING																																										GO_TRANSCRIPTION_REGULATOR_ACTIVITY
4191	MDH2	malate dehydrogenase 2 [Source:HGNC Symbol;Acc:HGNC:6971]				GO_RNA_BINDING
1431	CS	citrate synthase [Source:HGNC Symbol;Acc:HGNC:2422]				GO_RNA_BINDING
442892	MIR148B	microRNA 148b [Source:HGNC Symbol;Acc:HGNC:31761]				GO_RNA_BINDING
222183	SRRM3	serine/arginine repetitive matrix 3 [Source:HGNC Symbol;Acc:HGNC:26729]				GO_RNA_BINDING
29109	FHOD1	formin homology 2 domain containing 1 [Source:HGNC Symbol;Acc:HGNC:17905]					GO_POSITIVE_REGULATION_OF_NUCLEOBASE_CONTAINING_COMPOUND_METABOLIC_PROCESS	GO_INTRACELLULAR_TRANSPORT	GO_POSITIVE_REGULATION_OF_CELLULAR_BIOSYNTHETIC_PROCESS				GO_POSITIVE_REGULATION_OF_RNA_METABOLIC_PROCESS	GO_IDENTICAL_PROTEIN_BINDING																			GO_PROTEIN_DOMAIN_SPECIFIC_BINDING
64784	CRTC3	CREB regulated transcription coactivator 3 [Source:HGNC Symbol;Acc:HGNC:26148]					GO_POSITIVE_REGULATION_OF_NUCLEOBASE_CONTAINING_COMPOUND_METABOLIC_PROCESS		GO_POSITIVE_REGULATION_OF_CELLULAR_BIOSYNTHETIC_PROCESS	GO_PROTEIN_CONTAINING_COMPLEX_ASSEMBLY	GO_INTERSPECIES_INTERACTION_BETWEEN_ORGANISMS		GO_POSITIVE_REGULATION_OF_RNA_METABOLIC_PROCESS										GO_REGULATION_OF_CATABOLIC_PROCESS
3567	IL5	interleukin 5 [Source:HGNC Symbol;Acc:HGNC:6016]					GO_POSITIVE_REGULATION_OF_NUCLEOBASE_CONTAINING_COMPOUND_METABOLIC_PROCESS		GO_POSITIVE_REGULATION_OF_CELLULAR_BIOSYNTHETIC_PROCESS	GO_PROTEIN_CONTAINING_COMPLEX_ASSEMBLY		GO_REGULATION_OF_PHOSPHORYLATION	GO_POSITIVE_REGULATION_OF_RNA_METABOLIC_PROCESS				GO_REGULATION_OF_PHOSPHORUS_METABOLIC_PROCESS		GO_PROTEIN_PHOSPHORYLATION					GO_ORGANELLE_ASSEMBLY			GO_REGULATION_OF_PROTEIN_MODIFICATION_PROCESS					GO_SECRETION			GO_IMMUNE_EFFECTOR_PROCESS					GO_RESPONSE_TO_CYTOKINE									GO_POSITIVE_REGULATION_OF_SIGNALING
10728	PTGES3	prostaglandin E synthase 3 [Source:HGNC Symbol;Acc:HGNC:16049]					GO_POSITIVE_REGULATION_OF_NUCLEOBASE_CONTAINING_COMPOUND_METABOLIC_PROCESS		GO_POSITIVE_REGULATION_OF_CELLULAR_BIOSYNTHETIC_PROCESS	GO_PROTEIN_CONTAINING_COMPLEX_ASSEMBLY		GO_REGULATION_OF_PHOSPHORYLATION					GO_REGULATION_OF_PHOSPHORUS_METABOLIC_PROCESS																			GO_CHROMOSOME_ORGANIZATION		GO_REGULATION_OF_TRANSFERASE_ACTIVITY
4297	KMT2A	lysine methyltransferase 2A [Source:HGNC Symbol;Acc:HGNC:7132]					GO_POSITIVE_REGULATION_OF_NUCLEOBASE_CONTAINING_COMPOUND_METABOLIC_PROCESS		GO_POSITIVE_REGULATION_OF_CELLULAR_BIOSYNTHETIC_PROCESS	GO_PROTEIN_CONTAINING_COMPLEX_ASSEMBLY			GO_POSITIVE_REGULATION_OF_RNA_METABOLIC_PROCESS	GO_IDENTICAL_PROTEIN_BINDING													GO_REGULATION_OF_PROTEIN_MODIFICATION_PROCESS									GO_CHROMOSOME_ORGANIZATION											GO_NEGATIVE_REGULATION_OF_NUCLEOBASE_CONTAINING_COMPOUND_METABOLIC_PROCESS	GO_TRANSCRIPTION_REGULATOR_ACTIVITY
3299	HSF4	heat shock transcription factor 4 [Source:HGNC Symbol;Acc:HGNC:5227]					GO_POSITIVE_REGULATION_OF_NUCLEOBASE_CONTAINING_COMPOUND_METABOLIC_PROCESS		GO_POSITIVE_REGULATION_OF_CELLULAR_BIOSYNTHETIC_PROCESS	GO_PROTEIN_CONTAINING_COMPLEX_ASSEMBLY			GO_POSITIVE_REGULATION_OF_RNA_METABOLIC_PROCESS	GO_IDENTICAL_PROTEIN_BINDING																						GO_CHROMOSOME_ORGANIZATION											GO_NEGATIVE_REGULATION_OF_NUCLEOBASE_CONTAINING_COMPOUND_METABOLIC_PROCESS	GO_TRANSCRIPTION_REGULATOR_ACTIVITY
7480	WNT10B	Wnt family member 10B [Source:HGNC Symbol;Acc:HGNC:12775]					GO_POSITIVE_REGULATION_OF_NUCLEOBASE_CONTAINING_COMPOUND_METABOLIC_PROCESS		GO_POSITIVE_REGULATION_OF_CELLULAR_BIOSYNTHETIC_PROCESS	GO_PROTEIN_CONTAINING_COMPLEX_ASSEMBLY			GO_POSITIVE_REGULATION_OF_RNA_METABOLIC_PROCESS			GO_CELL_CYCLE							GO_REGULATION_OF_CATABOLIC_PROCESS		GO_RESPONSE_TO_ENDOGENOUS_STIMULUS			GO_CELLULAR_RESPONSE_TO_ENDOGENOUS_STIMULUS	GO_MACROMOLECULE_CATABOLIC_PROCESS		GO_MITOTIC_CELL_CYCLE			GO_CELL_CYCLE_PROCESS			GO_CELLULAR_MACROMOLECULE_CATABOLIC_PROCESS		GO_CELL_CELL_SIGNALING			GO_REGULATION_OF_CELLULAR_CATABOLIC_PROCESS	GO_REGULATION_OF_CELL_DEATH				GO_NEGATIVE_REGULATION_OF_NUCLEOBASE_CONTAINING_COMPOUND_METABOLIC_PROCESS		GO_POSITIVE_REGULATION_OF_SIGNALING
64375	IKZF4	IKAROS family zinc finger 4 [Source:HGNC Symbol;Acc:HGNC:13179]					GO_POSITIVE_REGULATION_OF_NUCLEOBASE_CONTAINING_COMPOUND_METABOLIC_PROCESS		GO_POSITIVE_REGULATION_OF_CELLULAR_BIOSYNTHETIC_PROCESS	GO_PROTEIN_CONTAINING_COMPLEX_ASSEMBLY			GO_POSITIVE_REGULATION_OF_RNA_METABOLIC_PROCESS																				GO_PROTEIN_DOMAIN_SPECIFIC_BINDING														GO_NEGATIVE_REGULATION_OF_NUCLEOBASE_CONTAINING_COMPOUND_METABOLIC_PROCESS	GO_TRANSCRIPTION_REGULATOR_ACTIVITY
6773	STAT2	signal transducer and activator of transcription 2 [Source:HGNC Symbol;Acc:HGNC:11363]					GO_POSITIVE_REGULATION_OF_NUCLEOBASE_CONTAINING_COMPOUND_METABOLIC_PROCESS		GO_POSITIVE_REGULATION_OF_CELLULAR_BIOSYNTHETIC_PROCESS		GO_INTERSPECIES_INTERACTION_BETWEEN_ORGANISMS	GO_REGULATION_OF_PHOSPHORYLATION	GO_POSITIVE_REGULATION_OF_RNA_METABOLIC_PROCESS	GO_IDENTICAL_PROTEIN_BINDING			GO_REGULATION_OF_PHOSPHORUS_METABOLIC_PROCESS		GO_PROTEIN_PHOSPHORYLATION						GO_RESPONSE_TO_ENDOGENOUS_STIMULUS		GO_REGULATION_OF_PROTEIN_MODIFICATION_PROCESS								GO_IMMUNE_EFFECTOR_PROCESS					GO_RESPONSE_TO_CYTOKINE								GO_TRANSCRIPTION_REGULATOR_ACTIVITY
6667	SP1	Sp1 transcription factor [Source:HGNC Symbol;Acc:HGNC:11205]					GO_POSITIVE_REGULATION_OF_NUCLEOBASE_CONTAINING_COMPOUND_METABOLIC_PROCESS		GO_POSITIVE_REGULATION_OF_CELLULAR_BIOSYNTHETIC_PROCESS		GO_INTERSPECIES_INTERACTION_BETWEEN_ORGANISMS		GO_POSITIVE_REGULATION_OF_RNA_METABOLIC_PROCESS	GO_IDENTICAL_PROTEIN_BINDING											GO_RESPONSE_TO_ENDOGENOUS_STIMULUS			GO_CELLULAR_RESPONSE_TO_ENDOGENOUS_STIMULUS					GO_PROTEIN_DOMAIN_SPECIFIC_BINDING															GO_TRANSCRIPTION_REGULATOR_ACTIVITY
6556	SLC11A1	solute carrier family 11 member 1 [Source:HGNC Symbol;Acc:HGNC:10907]					GO_POSITIVE_REGULATION_OF_NUCLEOBASE_CONTAINING_COMPOUND_METABOLIC_PROCESS		GO_POSITIVE_REGULATION_OF_CELLULAR_BIOSYNTHETIC_PROCESS			GO_REGULATION_OF_PHOSPHORYLATION	GO_POSITIVE_REGULATION_OF_RNA_METABOLIC_PROCESS	GO_IDENTICAL_PROTEIN_BINDING			GO_REGULATION_OF_PHOSPHORUS_METABOLIC_PROCESS	GO_MRNA_METABOLIC_PROCESS	GO_PROTEIN_PHOSPHORYLATION				GO_REGULATION_OF_CATABOLIC_PROCESS				GO_REGULATION_OF_PROTEIN_MODIFICATION_PROCESS		GO_MACROMOLECULE_CATABOLIC_PROCESS			GO_SECRETION			GO_IMMUNE_EFFECTOR_PROCESS		GO_CELLULAR_MACROMOLECULE_CATABOLIC_PROCESS	GO_REGULATION_OF_TRANSFERASE_ACTIVITY		GO_RESPONSE_TO_CYTOKINE	GO_REGULATION_OF_KINASE_ACTIVITY	GO_REGULATION_OF_CELLULAR_CATABOLIC_PROCESS					GO_NEGATIVE_REGULATION_OF_NUCLEOBASE_CONTAINING_COMPOUND_METABOLIC_PROCESS
8861	LDB1	LIM domain binding 1 [Source:HGNC Symbol;Acc:HGNC:6532]					GO_POSITIVE_REGULATION_OF_NUCLEOBASE_CONTAINING_COMPOUND_METABOLIC_PROCESS		GO_POSITIVE_REGULATION_OF_CELLULAR_BIOSYNTHETIC_PROCESS			GO_REGULATION_OF_PHOSPHORYLATION	GO_POSITIVE_REGULATION_OF_RNA_METABOLIC_PROCESS	GO_IDENTICAL_PROTEIN_BINDING			GO_REGULATION_OF_PHOSPHORUS_METABOLIC_PROCESS																GO_PROTEIN_DOMAIN_SPECIFIC_BINDING			GO_CHROMOSOME_ORGANIZATION		GO_REGULATION_OF_TRANSFERASE_ACTIVITY	GO_CELL_CELL_SIGNALING		GO_REGULATION_OF_KINASE_ACTIVITY						GO_NEGATIVE_REGULATION_OF_NUCLEOBASE_CONTAINING_COMPOUND_METABOLIC_PROCESS	GO_TRANSCRIPTION_REGULATOR_ACTIVITY
7471	WNT1	Wnt family member 1 [Source:HGNC Symbol;Acc:HGNC:12774]					GO_POSITIVE_REGULATION_OF_NUCLEOBASE_CONTAINING_COMPOUND_METABOLIC_PROCESS		GO_POSITIVE_REGULATION_OF_CELLULAR_BIOSYNTHETIC_PROCESS			GO_REGULATION_OF_PHOSPHORYLATION	GO_POSITIVE_REGULATION_OF_RNA_METABOLIC_PROCESS				GO_REGULATION_OF_PHOSPHORUS_METABOLIC_PROCESS		GO_PROTEIN_PHOSPHORYLATION				GO_REGULATION_OF_CATABOLIC_PROCESS		GO_RESPONSE_TO_ENDOGENOUS_STIMULUS		GO_REGULATION_OF_PROTEIN_MODIFICATION_PROCESS	GO_CELLULAR_RESPONSE_TO_ENDOGENOUS_STIMULUS	GO_MACROMOLECULE_CATABOLIC_PROCESS				GO_PROTEIN_DOMAIN_SPECIFIC_BINDING				GO_CELLULAR_MACROMOLECULE_CATABOLIC_PROCESS		GO_CELL_CELL_SIGNALING			GO_REGULATION_OF_CELLULAR_CATABOLIC_PROCESS	GO_REGULATION_OF_CELL_DEATH		GO_ENZYME_LINKED_RECEPTOR_PROTEIN_SIGNALING_PATHWAY				GO_POSITIVE_REGULATION_OF_SIGNALING
1958	EGR1	early growth response 1 [Source:HGNC Symbol;Acc:HGNC:3238]					GO_POSITIVE_REGULATION_OF_NUCLEOBASE_CONTAINING_COMPOUND_METABOLIC_PROCESS		GO_POSITIVE_REGULATION_OF_CELLULAR_BIOSYNTHETIC_PROCESS			GO_REGULATION_OF_PHOSPHORYLATION	GO_POSITIVE_REGULATION_OF_RNA_METABOLIC_PROCESS				GO_REGULATION_OF_PHOSPHORUS_METABOLIC_PROCESS		GO_PROTEIN_PHOSPHORYLATION						GO_RESPONSE_TO_ENDOGENOUS_STIMULUS		GO_REGULATION_OF_PROTEIN_MODIFICATION_PROCESS	GO_CELLULAR_RESPONSE_TO_ENDOGENOUS_STIMULUS										GO_REGULATION_OF_TRANSFERASE_ACTIVITY	GO_CELL_CELL_SIGNALING	GO_RESPONSE_TO_CYTOKINE	GO_REGULATION_OF_KINASE_ACTIVITY		GO_REGULATION_OF_CELL_DEATH		GO_ENZYME_LINKED_RECEPTOR_PROTEIN_SIGNALING_PATHWAY		GO_NEGATIVE_REGULATION_OF_NUCLEOBASE_CONTAINING_COMPOUND_METABOLIC_PROCESS	GO_TRANSCRIPTION_REGULATOR_ACTIVITY
51561	IL23A	interleukin 23 subunit alpha [Source:HGNC Symbol;Acc:HGNC:15488]					GO_POSITIVE_REGULATION_OF_NUCLEOBASE_CONTAINING_COMPOUND_METABOLIC_PROCESS		GO_POSITIVE_REGULATION_OF_CELLULAR_BIOSYNTHETIC_PROCESS			GO_REGULATION_OF_PHOSPHORYLATION	GO_POSITIVE_REGULATION_OF_RNA_METABOLIC_PROCESS				GO_REGULATION_OF_PHOSPHORUS_METABOLIC_PROCESS		GO_PROTEIN_PHOSPHORYLATION								GO_REGULATION_OF_PROTEIN_MODIFICATION_PROCESS								GO_IMMUNE_EFFECTOR_PROCESS			GO_REGULATION_OF_TRANSFERASE_ACTIVITY		GO_RESPONSE_TO_CYTOKINE	GO_REGULATION_OF_KINASE_ACTIVITY								GO_POSITIVE_REGULATION_OF_SIGNALING
6778	STAT6	signal transducer and activator of transcription 6 [Source:HGNC Symbol;Acc:HGNC:11368]					GO_POSITIVE_REGULATION_OF_NUCLEOBASE_CONTAINING_COMPOUND_METABOLIC_PROCESS		GO_POSITIVE_REGULATION_OF_CELLULAR_BIOSYNTHETIC_PROCESS				GO_POSITIVE_REGULATION_OF_RNA_METABOLIC_PROCESS	GO_IDENTICAL_PROTEIN_BINDING											GO_RESPONSE_TO_ENDOGENOUS_STIMULUS			GO_CELLULAR_RESPONSE_TO_ENDOGENOUS_STIMULUS							GO_IMMUNE_EFFECTOR_PROCESS					GO_RESPONSE_TO_CYTOKINE					GO_ENZYME_LINKED_RECEPTOR_PROTEIN_SIGNALING_PATHWAY		GO_NEGATIVE_REGULATION_OF_NUCLEOBASE_CONTAINING_COMPOUND_METABOLIC_PROCESS	GO_TRANSCRIPTION_REGULATOR_ACTIVITY
6945	MLX	MAX dimerization protein MLX [Source:HGNC Symbol;Acc:HGNC:11645]					GO_POSITIVE_REGULATION_OF_NUCLEOBASE_CONTAINING_COMPOUND_METABOLIC_PROCESS		GO_POSITIVE_REGULATION_OF_CELLULAR_BIOSYNTHETIC_PROCESS				GO_POSITIVE_REGULATION_OF_RNA_METABOLIC_PROCESS	GO_IDENTICAL_PROTEIN_BINDING																																	GO_NEGATIVE_REGULATION_OF_NUCLEOBASE_CONTAINING_COMPOUND_METABOLIC_PROCESS	GO_TRANSCRIPTION_REGULATOR_ACTIVITY
1874	E2F4	E2F transcription factor 4 [Source:HGNC Symbol;Acc:HGNC:3118]					GO_POSITIVE_REGULATION_OF_NUCLEOBASE_CONTAINING_COMPOUND_METABOLIC_PROCESS		GO_POSITIVE_REGULATION_OF_CELLULAR_BIOSYNTHETIC_PROCESS				GO_POSITIVE_REGULATION_OF_RNA_METABOLIC_PROCESS			GO_CELL_CYCLE								GO_ORGANELLE_ASSEMBLY							GO_MITOTIC_CELL_CYCLE		GO_PROTEIN_DOMAIN_SPECIFIC_BINDING	GO_CELL_CYCLE_PROCESS													GO_NEGATIVE_REGULATION_OF_NUCLEOBASE_CONTAINING_COMPOUND_METABOLIC_PROCESS	GO_TRANSCRIPTION_REGULATOR_ACTIVITY
79447	PAGR1	PAXIP1 associated glutamate rich protein 1 [Source:HGNC Symbol;Acc:HGNC:28707]					GO_POSITIVE_REGULATION_OF_NUCLEOBASE_CONTAINING_COMPOUND_METABOLIC_PROCESS		GO_POSITIVE_REGULATION_OF_CELLULAR_BIOSYNTHETIC_PROCESS				GO_POSITIVE_REGULATION_OF_RNA_METABOLIC_PROCESS			GO_CELL_CYCLE									GO_RESPONSE_TO_ENDOGENOUS_STIMULUS			GO_CELLULAR_RESPONSE_TO_ENDOGENOUS_STIMULUS						GO_CELL_CYCLE_PROCESS		GO_CHROMOSOME_ORGANIZATION													GO_POSITIVE_REGULATION_OF_SIGNALING
25988	HINFP	histone H4 transcription factor [Source:HGNC Symbol;Acc:HGNC:17850]					GO_POSITIVE_REGULATION_OF_NUCLEOBASE_CONTAINING_COMPOUND_METABOLIC_PROCESS		GO_POSITIVE_REGULATION_OF_CELLULAR_BIOSYNTHETIC_PROCESS				GO_POSITIVE_REGULATION_OF_RNA_METABOLIC_PROCESS			GO_CELL_CYCLE															GO_MITOTIC_CELL_CYCLE			GO_CELL_CYCLE_PROCESS													GO_NEGATIVE_REGULATION_OF_NUCLEOBASE_CONTAINING_COMPOUND_METABOLIC_PROCESS	GO_TRANSCRIPTION_REGULATOR_ACTIVITY
3659	IRF1	interferon regulatory factor 1 [Source:HGNC Symbol;Acc:HGNC:6116]					GO_POSITIVE_REGULATION_OF_NUCLEOBASE_CONTAINING_COMPOUND_METABOLIC_PROCESS		GO_POSITIVE_REGULATION_OF_CELLULAR_BIOSYNTHETIC_PROCESS				GO_POSITIVE_REGULATION_OF_RNA_METABOLIC_PROCESS			GO_CELL_CYCLE																		GO_CELL_CYCLE_PROCESS	GO_IMMUNE_EFFECTOR_PROCESS					GO_RESPONSE_TO_CYTOKINE							GO_NEGATIVE_REGULATION_OF_NUCLEOBASE_CONTAINING_COMPOUND_METABOLIC_PROCESS	GO_TRANSCRIPTION_REGULATOR_ACTIVITY
10062	NR1H3	nuclear receptor subfamily 1 group H member 3 [Source:HGNC Symbol;Acc:HGNC:7966]					GO_POSITIVE_REGULATION_OF_NUCLEOBASE_CONTAINING_COMPOUND_METABOLIC_PROCESS		GO_POSITIVE_REGULATION_OF_CELLULAR_BIOSYNTHETIC_PROCESS				GO_POSITIVE_REGULATION_OF_RNA_METABOLIC_PROCESS												GO_RESPONSE_TO_ENDOGENOUS_STIMULUS			GO_CELLULAR_RESPONSE_TO_ENDOGENOUS_STIMULUS				GO_SECRETION								GO_RESPONSE_TO_CYTOKINE							GO_NEGATIVE_REGULATION_OF_NUCLEOBASE_CONTAINING_COMPOUND_METABOLIC_PROCESS	GO_TRANSCRIPTION_REGULATOR_ACTIVITY	GO_POSITIVE_REGULATION_OF_SIGNALING
90993	CREB3L1	cAMP responsive element binding protein 3 like 1 [Source:HGNC Symbol;Acc:HGNC:18856]					GO_POSITIVE_REGULATION_OF_NUCLEOBASE_CONTAINING_COMPOUND_METABOLIC_PROCESS		GO_POSITIVE_REGULATION_OF_CELLULAR_BIOSYNTHETIC_PROCESS				GO_POSITIVE_REGULATION_OF_RNA_METABOLIC_PROCESS												GO_RESPONSE_TO_ENDOGENOUS_STIMULUS			GO_CELLULAR_RESPONSE_TO_ENDOGENOUS_STIMULUS				GO_SECRETION											GO_REGULATION_OF_CELL_DEATH		GO_ENZYME_LINKED_RECEPTOR_PROTEIN_SIGNALING_PATHWAY		GO_NEGATIVE_REGULATION_OF_NUCLEOBASE_CONTAINING_COMPOUND_METABOLIC_PROCESS	GO_TRANSCRIPTION_REGULATOR_ACTIVITY
5916	RARG	retinoic acid receptor gamma [Source:HGNC Symbol;Acc:HGNC:9866]					GO_POSITIVE_REGULATION_OF_NUCLEOBASE_CONTAINING_COMPOUND_METABOLIC_PROCESS		GO_POSITIVE_REGULATION_OF_CELLULAR_BIOSYNTHETIC_PROCESS				GO_POSITIVE_REGULATION_OF_RNA_METABOLIC_PROCESS												GO_RESPONSE_TO_ENDOGENOUS_STIMULUS			GO_CELLULAR_RESPONSE_TO_ENDOGENOUS_STIMULUS											GO_CELL_CELL_SIGNALING	GO_RESPONSE_TO_CYTOKINE			GO_REGULATION_OF_CELL_DEATH				GO_NEGATIVE_REGULATION_OF_NUCLEOBASE_CONTAINING_COMPOUND_METABOLIC_PROCESS	GO_TRANSCRIPTION_REGULATOR_ACTIVITY
865	CBFB	core-binding factor subunit beta [Source:HGNC Symbol;Acc:HGNC:1539]					GO_POSITIVE_REGULATION_OF_NUCLEOBASE_CONTAINING_COMPOUND_METABOLIC_PROCESS		GO_POSITIVE_REGULATION_OF_CELLULAR_BIOSYNTHETIC_PROCESS				GO_POSITIVE_REGULATION_OF_RNA_METABOLIC_PROCESS												GO_RESPONSE_TO_ENDOGENOUS_STIMULUS			GO_CELLULAR_RESPONSE_TO_ENDOGENOUS_STIMULUS											GO_CELL_CELL_SIGNALING	GO_RESPONSE_TO_CYTOKINE							GO_NEGATIVE_REGULATION_OF_NUCLEOBASE_CONTAINING_COMPOUND_METABOLIC_PROCESS	GO_TRANSCRIPTION_REGULATOR_ACTIVITY
5309	PITX3	paired like homeodomain 3 [Source:HGNC Symbol;Acc:HGNC:9006]					GO_POSITIVE_REGULATION_OF_NUCLEOBASE_CONTAINING_COMPOUND_METABOLIC_PROCESS		GO_POSITIVE_REGULATION_OF_CELLULAR_BIOSYNTHETIC_PROCESS				GO_POSITIVE_REGULATION_OF_RNA_METABOLIC_PROCESS												GO_RESPONSE_TO_ENDOGENOUS_STIMULUS			GO_CELLULAR_RESPONSE_TO_ENDOGENOUS_STIMULUS															GO_REGULATION_OF_CELL_DEATH					GO_TRANSCRIPTION_REGULATOR_ACTIVITY
4192	MDK	midkine [Source:HGNC Symbol;Acc:HGNC:6972]					GO_POSITIVE_REGULATION_OF_NUCLEOBASE_CONTAINING_COMPOUND_METABOLIC_PROCESS		GO_POSITIVE_REGULATION_OF_CELLULAR_BIOSYNTHETIC_PROCESS				GO_POSITIVE_REGULATION_OF_RNA_METABOLIC_PROCESS												GO_RESPONSE_TO_ENDOGENOUS_STIMULUS							GO_SECRETION			GO_IMMUNE_EFFECTOR_PROCESS				GO_CELL_CELL_SIGNALING				GO_REGULATION_OF_CELL_DEATH			GO_CELL_DIVISION
54904	NSD3	nuclear receptor binding SET domain protein 3 [Source:HGNC Symbol;Acc:HGNC:12767]					GO_POSITIVE_REGULATION_OF_NUCLEOBASE_CONTAINING_COMPOUND_METABOLIC_PROCESS		GO_POSITIVE_REGULATION_OF_CELLULAR_BIOSYNTHETIC_PROCESS				GO_POSITIVE_REGULATION_OF_RNA_METABOLIC_PROCESS														GO_REGULATION_OF_PROTEIN_MODIFICATION_PROCESS									GO_CHROMOSOME_ORGANIZATION												GO_TRANSCRIPTION_REGULATOR_ACTIVITY
4778	NFE2	nuclear factor, erythroid 2 [Source:HGNC Symbol;Acc:HGNC:7780]					GO_POSITIVE_REGULATION_OF_NUCLEOBASE_CONTAINING_COMPOUND_METABOLIC_PROCESS		GO_POSITIVE_REGULATION_OF_CELLULAR_BIOSYNTHETIC_PROCESS				GO_POSITIVE_REGULATION_OF_RNA_METABOLIC_PROCESS																				GO_PROTEIN_DOMAIN_SPECIFIC_BINDING			GO_CHROMOSOME_ORGANIZATION												GO_TRANSCRIPTION_REGULATOR_ACTIVITY
6601	SMARCC2	SWI/SNF related, matrix associated, actin dependent regulator of chromatin subfamily c member 2 [Source:HGNC Symbol;Acc:HGNC:11105]					GO_POSITIVE_REGULATION_OF_NUCLEOBASE_CONTAINING_COMPOUND_METABOLIC_PROCESS		GO_POSITIVE_REGULATION_OF_CELLULAR_BIOSYNTHETIC_PROCESS				GO_POSITIVE_REGULATION_OF_RNA_METABOLIC_PROCESS																							GO_CHROMOSOME_ORGANIZATION											GO_NEGATIVE_REGULATION_OF_NUCLEOBASE_CONTAINING_COMPOUND_METABOLIC_PROCESS	GO_TRANSCRIPTION_REGULATOR_ACTIVITY
171023	ASXL1	ASXL transcriptional regulator 1 [Source:HGNC Symbol;Acc:HGNC:18318]					GO_POSITIVE_REGULATION_OF_NUCLEOBASE_CONTAINING_COMPOUND_METABOLIC_PROCESS		GO_POSITIVE_REGULATION_OF_CELLULAR_BIOSYNTHETIC_PROCESS				GO_POSITIVE_REGULATION_OF_RNA_METABOLIC_PROCESS																							GO_CHROMOSOME_ORGANIZATION												GO_TRANSCRIPTION_REGULATOR_ACTIVITY	GO_POSITIVE_REGULATION_OF_SIGNALING
6911	TBX6	T-box transcription factor 6 [Source:HGNC Symbol;Acc:HGNC:11605]					GO_POSITIVE_REGULATION_OF_NUCLEOBASE_CONTAINING_COMPOUND_METABOLIC_PROCESS		GO_POSITIVE_REGULATION_OF_CELLULAR_BIOSYNTHETIC_PROCESS				GO_POSITIVE_REGULATION_OF_RNA_METABOLIC_PROCESS																																		GO_NEGATIVE_REGULATION_OF_NUCLEOBASE_CONTAINING_COMPOUND_METABOLIC_PROCESS	GO_TRANSCRIPTION_REGULATOR_ACTIVITY
283571	PROX2	prospero homeobox 2 [Source:HGNC Symbol;Acc:HGNC:26715]					GO_POSITIVE_REGULATION_OF_NUCLEOBASE_CONTAINING_COMPOUND_METABOLIC_PROCESS		GO_POSITIVE_REGULATION_OF_CELLULAR_BIOSYNTHETIC_PROCESS				GO_POSITIVE_REGULATION_OF_RNA_METABOLIC_PROCESS																																		GO_NEGATIVE_REGULATION_OF_NUCLEOBASE_CONTAINING_COMPOUND_METABOLIC_PROCESS	GO_TRANSCRIPTION_REGULATOR_ACTIVITY
121340	SP7	Sp7 transcription factor [Source:HGNC Symbol;Acc:HGNC:17321]					GO_POSITIVE_REGULATION_OF_NUCLEOBASE_CONTAINING_COMPOUND_METABOLIC_PROCESS		GO_POSITIVE_REGULATION_OF_CELLULAR_BIOSYNTHETIC_PROCESS				GO_POSITIVE_REGULATION_OF_RNA_METABOLIC_PROCESS																																			GO_TRANSCRIPTION_REGULATOR_ACTIVITY
23109	DDN	dendrin [Source:HGNC Symbol;Acc:HGNC:24458]					GO_POSITIVE_REGULATION_OF_NUCLEOBASE_CONTAINING_COMPOUND_METABOLIC_PROCESS		GO_POSITIVE_REGULATION_OF_CELLULAR_BIOSYNTHETIC_PROCESS				GO_POSITIVE_REGULATION_OF_RNA_METABOLIC_PROCESS
8811	GALR2	galanin receptor 2 [Source:HGNC Symbol;Acc:HGNC:4133]					GO_POSITIVE_REGULATION_OF_NUCLEOBASE_CONTAINING_COMPOUND_METABOLIC_PROCESS		GO_POSITIVE_REGULATION_OF_CELLULAR_BIOSYNTHETIC_PROCESS				GO_POSITIVE_REGULATION_OF_RNA_METABOLIC_PROCESS
3014	H2AX	H2A.X variant histone [Source:HGNC Symbol;Acc:HGNC:4739]					GO_POSITIVE_REGULATION_OF_NUCLEOBASE_CONTAINING_COMPOUND_METABOLIC_PROCESS			GO_PROTEIN_CONTAINING_COMPLEX_ASSEMBLY	GO_INTERSPECIES_INTERACTION_BETWEEN_ORGANISMS					GO_CELL_CYCLE																				GO_CHROMOSOME_ORGANIZATION
2819	GPD1	glycerol-3-phosphate dehydrogenase 1 [Source:HGNC Symbol;Acc:HGNC:4455]					GO_POSITIVE_REGULATION_OF_NUCLEOBASE_CONTAINING_COMPOUND_METABOLIC_PROCESS					GO_REGULATION_OF_PHOSPHORYLATION		GO_IDENTICAL_PROTEIN_BINDING			GO_REGULATION_OF_PHOSPHORUS_METABOLIC_PROCESS						GO_REGULATION_OF_CATABOLIC_PROCESS		GO_RESPONSE_TO_ENDOGENOUS_STIMULUS			GO_CELLULAR_RESPONSE_TO_ENDOGENOUS_STIMULUS												GO_RESPONSE_TO_CYTOKINE		GO_REGULATION_OF_CELLULAR_CATABOLIC_PROCESS
283375	SLC39A5	solute carrier family 39 member 5 [Source:HGNC Symbol;Acc:HGNC:20502]					GO_POSITIVE_REGULATION_OF_NUCLEOBASE_CONTAINING_COMPOUND_METABOLIC_PROCESS						GO_POSITIVE_REGULATION_OF_RNA_METABOLIC_PROCESS			GO_CELL_CYCLE		GO_MRNA_METABOLIC_PROCESS							GO_RESPONSE_TO_ENDOGENOUS_STIMULUS	GO_RNA_PROCESSING		GO_CELLULAR_RESPONSE_TO_ENDOGENOUS_STIMULUS						GO_CELL_CYCLE_PROCESS											GO_ENZYME_LINKED_RECEPTOR_PROTEIN_SIGNALING_PATHWAY
867	CBL	Cbl proto-oncogene [Source:HGNC Symbol;Acc:HGNC:1541]						GO_INTRACELLULAR_TRANSPORT			GO_INTERSPECIES_INTERACTION_BETWEEN_ORGANISMS	GO_REGULATION_OF_PHOSPHORYLATION					GO_REGULATION_OF_PHOSPHORUS_METABOLIC_PROCESS		GO_PROTEIN_PHOSPHORYLATION						GO_RESPONSE_TO_ENDOGENOUS_STIMULUS		GO_REGULATION_OF_PROTEIN_MODIFICATION_PROCESS	GO_CELLULAR_RESPONSE_TO_ENDOGENOUS_STIMULUS	GO_MACROMOLECULE_CATABOLIC_PROCESS			GO_SECRETION	GO_PROTEIN_DOMAIN_SPECIFIC_BINDING		GO_IMMUNE_EFFECTOR_PROCESS		GO_CELLULAR_MACROMOLECULE_CATABOLIC_PROCESS	GO_REGULATION_OF_TRANSFERASE_ACTIVITY		GO_RESPONSE_TO_CYTOKINE	GO_REGULATION_OF_KINASE_ACTIVITY		GO_REGULATION_OF_CELL_DEATH		GO_ENZYME_LINKED_RECEPTOR_PROTEIN_SIGNALING_PATHWAY				GO_POSITIVE_REGULATION_OF_SIGNALING
4607	MYBPC3	myosin binding protein C, cardiac [Source:HGNC Symbol;Acc:HGNC:7551]						GO_INTRACELLULAR_TRANSPORT						GO_IDENTICAL_PROTEIN_BINDING
84364	ARFGAP2	ADP ribosylation factor GTPase activating protein 2 [Source:HGNC Symbol;Acc:HGNC:13504]						GO_INTRACELLULAR_TRANSPORT																						GO_RETROGRADE_VESICLE_MEDIATED_TRANSPORT_GOLGI_TO_ENDOPLASMIC_RETICULUM
23295	MGRN1	mahogunin ring finger 1 [Source:HGNC Symbol;Acc:HGNC:20254]						GO_INTRACELLULAR_TRANSPORT
23259	DDHD2	DDHD domain containing 2 [Source:HGNC Symbol;Acc:HGNC:29106]						GO_INTRACELLULAR_TRANSPORT
51164	DCTN4	dynactin subunit 4 [Source:HGNC Symbol;Acc:HGNC:15518]						GO_INTRACELLULAR_TRANSPORT
517	ATP5MC2	ATP synthase membrane subunit c locus 2 [Source:HGNC Symbol;Acc:HGNC:842]						GO_INTRACELLULAR_TRANSPORT
757	TMEM50B	transmembrane protein 50B [Source:HGNC Symbol;Acc:HGNC:1280]						GO_INTRACELLULAR_TRANSPORT
253980	KCTD13	potassium channel tetramerization domain containing 13 [Source:HGNC Symbol;Acc:HGNC:22234]							GO_POSITIVE_REGULATION_OF_CELLULAR_BIOSYNTHETIC_PROCESS	GO_PROTEIN_CONTAINING_COMPLEX_ASSEMBLY				GO_IDENTICAL_PROTEIN_BINDING															GO_MACROMOLECULE_CATABOLIC_PROCESS				GO_PROTEIN_DOMAIN_SPECIFIC_BINDING				GO_CELLULAR_MACROMOLECULE_CATABOLIC_PROCESS		GO_CELL_CELL_SIGNALING										GO_POSITIVE_REGULATION_OF_SIGNALING
6472	SHMT2	serine hydroxymethyltransferase 2 [Source:HGNC Symbol;Acc:HGNC:10852]								GO_PROTEIN_CONTAINING_COMPLEX_ASSEMBLY		GO_REGULATION_OF_PHOSPHORYLATION		GO_IDENTICAL_PROTEIN_BINDING			GO_REGULATION_OF_PHOSPHORUS_METABOLIC_PROCESS					GO_DRUG_BINDING			GO_RESPONSE_TO_ENDOGENOUS_STIMULUS			GO_CELLULAR_RESPONSE_TO_ENDOGENOUS_STIMULUS												GO_RESPONSE_TO_CYTOKINE
22890	ZBTB1	zinc finger and BTB domain containing 1 [Source:HGNC Symbol;Acc:HGNC:20259]								GO_PROTEIN_CONTAINING_COMPLEX_ASSEMBLY				GO_IDENTICAL_PROTEIN_BINDING				GO_MRNA_METABOLIC_PROCESS																	GO_IMMUNE_EFFECTOR_PROCESS	GO_CHROMOSOME_ORGANIZATION											GO_NEGATIVE_REGULATION_OF_NUCLEOBASE_CONTAINING_COMPOUND_METABOLIC_PROCESS
8717	TRADD	TNFRSF1A associated via death domain [Source:HGNC Symbol;Acc:HGNC:12030]								GO_PROTEIN_CONTAINING_COMPLEX_ASSEMBLY				GO_IDENTICAL_PROTEIN_BINDING																			GO_PROTEIN_DOMAIN_SPECIFIC_BINDING							GO_RESPONSE_TO_CYTOKINE			GO_REGULATION_OF_CELL_DEATH		GO_ENZYME_LINKED_RECEPTOR_PROTEIN_SIGNALING_PATHWAY				GO_POSITIVE_REGULATION_OF_SIGNALING
255022	CALHM1	calcium homeostasis modulator 1 [Source:HGNC Symbol;Acc:HGNC:23494]								GO_PROTEIN_CONTAINING_COMPLEX_ASSEMBLY				GO_IDENTICAL_PROTEIN_BINDING
10713	USP39	ubiquitin specific peptidase 39 [Source:HGNC Symbol;Acc:HGNC:20071]								GO_PROTEIN_CONTAINING_COMPLEX_ASSEMBLY						GO_CELL_CYCLE		GO_MRNA_METABOLIC_PROCESS								GO_RNA_PROCESSING																				GO_CELL_DIVISION
9793	CKAP5	cytoskeleton associated protein 5 [Source:HGNC Symbol;Acc:HGNC:28959]								GO_PROTEIN_CONTAINING_COMPLEX_ASSEMBLY						GO_CELL_CYCLE								GO_ORGANELLE_ASSEMBLY							GO_MITOTIC_CELL_CYCLE			GO_CELL_CYCLE_PROCESS												GO_CELL_DIVISION
80152	CENPT	centromere protein T [Source:HGNC Symbol;Acc:HGNC:25787]								GO_PROTEIN_CONTAINING_COMPLEX_ASSEMBLY						GO_CELL_CYCLE								GO_ORGANELLE_ASSEMBLY							GO_MITOTIC_CELL_CYCLE					GO_CHROMOSOME_ORGANIZATION										GO_CELL_DIVISION		GO_TRANSCRIPTION_REGULATOR_ACTIVITY
10421	CD2BP2	CD2 cytoplasmic tail binding protein 2 [Source:HGNC Symbol;Acc:HGNC:1656]								GO_PROTEIN_CONTAINING_COMPLEX_ASSEMBLY							GO_REGULATION_OF_PHOSPHORUS_METABOLIC_PROCESS	GO_MRNA_METABOLIC_PROCESS								GO_RNA_PROCESSING
85478	CCDC65	coiled-coil domain containing 65 [Source:HGNC Symbol;Acc:HGNC:29937]								GO_PROTEIN_CONTAINING_COMPLEX_ASSEMBLY														GO_ORGANELLE_ASSEMBLY
51237	MZB1	marginal zone B and B1 cell specific protein [Source:HGNC Symbol;Acc:HGNC:30125]								GO_PROTEIN_CONTAINING_COMPLEX_ASSEMBLY															GO_RESPONSE_TO_ENDOGENOUS_STIMULUS			GO_CELLULAR_RESPONSE_TO_ENDOGENOUS_STIMULUS							GO_IMMUNE_EFFECTOR_PROCESS										GO_ENZYME_LINKED_RECEPTOR_PROTEIN_SIGNALING_PATHWAY
10095	ARPC1B	actin related protein 2/3 complex subunit 1B [Source:HGNC Symbol;Acc:HGNC:704]								GO_PROTEIN_CONTAINING_COMPLEX_ASSEMBLY															GO_RESPONSE_TO_ENDOGENOUS_STIMULUS										GO_IMMUNE_EFFECTOR_PROCESS										GO_ENZYME_LINKED_RECEPTOR_PROTEIN_SIGNALING_PATHWAY
54943	DNAJC28	DnaJ heat shock protein family (Hsp40) member C28 [Source:HGNC Symbol;Acc:HGNC:1297]								GO_PROTEIN_CONTAINING_COMPLEX_ASSEMBLY																				GO_RETROGRADE_VESICLE_MEDIATED_TRANSPORT_GOLGI_TO_ENDOPLASMIC_RETICULUM
112476	PRRT2	proline rich transmembrane protein 2 [Source:HGNC Symbol;Acc:HGNC:30500]								GO_PROTEIN_CONTAINING_COMPLEX_ASSEMBLY																						GO_SECRETION	GO_PROTEIN_DOMAIN_SPECIFIC_BINDING						GO_CELL_CELL_SIGNALING										GO_POSITIVE_REGULATION_OF_SIGNALING
10552	ARPC1A	actin related protein 2/3 complex subunit 1A [Source:HGNC Symbol;Acc:HGNC:703]								GO_PROTEIN_CONTAINING_COMPLEX_ASSEMBLY																									GO_IMMUNE_EFFECTOR_PROCESS										GO_ENZYME_LINKED_RECEPTOR_PROTEIN_SIGNALING_PATHWAY
1643	DDB2	damage specific DNA binding protein 2 [Source:HGNC Symbol;Acc:HGNC:2718]								GO_PROTEIN_CONTAINING_COMPLEX_ASSEMBLY																										GO_CHROMOSOME_ORGANIZATION
54949	SDHAF2	succinate dehydrogenase complex assembly factor 2 [Source:HGNC Symbol;Acc:HGNC:26034]								GO_PROTEIN_CONTAINING_COMPLEX_ASSEMBLY																													GO_CELL_CELL_SIGNALING
4722	NDUFS3	NADH:ubiquinone oxidoreductase core subunit S3 [Source:HGNC Symbol;Acc:HGNC:7710]								GO_PROTEIN_CONTAINING_COMPLEX_ASSEMBLY																																	GO_REGULATION_OF_CELL_DEATH
146206	CARMIL2	capping protein regulator and myosin 1 linker 2 [Source:HGNC Symbol;Acc:HGNC:27089]								GO_PROTEIN_CONTAINING_COMPLEX_ASSEMBLY
51673	TPPP3	tubulin polymerization promoting protein family member 3 [Source:HGNC Symbol;Acc:HGNC:24162]								GO_PROTEIN_CONTAINING_COMPLEX_ASSEMBLY
84987	COX14	cytochrome c oxidase assembly factor COX14 [Source:HGNC Symbol;Acc:HGNC:28216]								GO_PROTEIN_CONTAINING_COMPLEX_ASSEMBLY
1798	DPAGT1	dolichyl-phosphate N-acetylglucosaminephosphotransferase 1 [Source:HGNC Symbol;Acc:HGNC:2995]								GO_PROTEIN_CONTAINING_COMPLEX_ASSEMBLY
3931	LCAT	lecithin-cholesterol acyltransferase [Source:HGNC Symbol;Acc:HGNC:6522]								GO_PROTEIN_CONTAINING_COMPLEX_ASSEMBLY
2644	GCHFR	GTP cyclohydrolase I feedback regulator [Source:HGNC Symbol;Acc:HGNC:4194]								GO_PROTEIN_CONTAINING_COMPLEX_ASSEMBLY
83862	TMEM120A	transmembrane protein 120A [Source:HGNC Symbol;Acc:HGNC:21697]								GO_PROTEIN_CONTAINING_COMPLEX_ASSEMBLY
146212	KCTD19	potassium channel tetramerization domain containing 19 [Source:HGNC Symbol;Acc:HGNC:24753]								GO_PROTEIN_CONTAINING_COMPLEX_ASSEMBLY
386618	KCTD4	potassium channel tetramerization domain containing 4 [Source:HGNC Symbol;Acc:HGNC:23227]								GO_PROTEIN_CONTAINING_COMPLEX_ASSEMBLY
23770	FKBP8	FKBP prolyl isomerase 8 [Source:HGNC Symbol;Acc:HGNC:3724]									GO_INTERSPECIES_INTERACTION_BETWEEN_ORGANISMS	GO_REGULATION_OF_PHOSPHORYLATION		GO_IDENTICAL_PROTEIN_BINDING			GO_REGULATION_OF_PHOSPHORUS_METABOLIC_PROCESS		GO_PROTEIN_PHOSPHORYLATION						GO_RESPONSE_TO_ENDOGENOUS_STIMULUS		GO_REGULATION_OF_PROTEIN_MODIFICATION_PROCESS	GO_CELLULAR_RESPONSE_TO_ENDOGENOUS_STIMULUS					GO_PROTEIN_DOMAIN_SPECIFIC_BINDING										GO_REGULATION_OF_CELL_DEATH		GO_ENZYME_LINKED_RECEPTOR_PROTEIN_SIGNALING_PATHWAY				GO_POSITIVE_REGULATION_OF_SIGNALING
23468	CBX5	chromobox 5 [Source:HGNC Symbol;Acc:HGNC:1555]									GO_INTERSPECIES_INTERACTION_BETWEEN_ORGANISMS			GO_IDENTICAL_PROTEIN_BINDING		GO_CELL_CYCLE																		GO_CELL_CYCLE_PROCESS													GO_NEGATIVE_REGULATION_OF_NUCLEOBASE_CONTAINING_COMPOUND_METABOLIC_PROCESS
6877	TAF5	TATA-box binding protein associated factor 5 [Source:HGNC Symbol;Acc:HGNC:11539]									GO_INTERSPECIES_INTERACTION_BETWEEN_ORGANISMS			GO_IDENTICAL_PROTEIN_BINDING																						GO_CHROMOSOME_ORGANIZATION												GO_TRANSCRIPTION_REGULATOR_ACTIVITY
5699	PSMB10	proteasome 20S subunit beta 10 [Source:HGNC Symbol;Acc:HGNC:9538]									GO_INTERSPECIES_INTERACTION_BETWEEN_ORGANISMS					GO_CELL_CYCLE		GO_MRNA_METABOLIC_PROCESS	GO_PROTEIN_PHOSPHORYLATION				GO_REGULATION_OF_CATABOLIC_PROCESS						GO_MACROMOLECULE_CATABOLIC_PROCESS		GO_MITOTIC_CELL_CYCLE			GO_CELL_CYCLE_PROCESS			GO_CELLULAR_MACROMOLECULE_CATABOLIC_PROCESS		GO_CELL_CELL_SIGNALING	GO_RESPONSE_TO_CYTOKINE		GO_REGULATION_OF_CELLULAR_CATABOLIC_PROCESS							GO_POSITIVE_REGULATION_OF_SIGNALING
23265	EXOC7	exocyst complex component 7 [Source:HGNC Symbol;Acc:HGNC:23214]									GO_INTERSPECIES_INTERACTION_BETWEEN_ORGANISMS												GO_REGULATION_OF_CATABOLIC_PROCESS									GO_SECRETION										GO_REGULATION_OF_CELLULAR_CATABOLIC_PROCESS
11016	ATF7	activating transcription factor 7 [Source:HGNC Symbol;Acc:HGNC:792]									GO_INTERSPECIES_INTERACTION_BETWEEN_ORGANISMS																																					GO_TRANSCRIPTION_REGULATOR_ACTIVITY
5228	PGF	placental growth factor [Source:HGNC Symbol;Acc:HGNC:8893]										GO_REGULATION_OF_PHOSPHORYLATION		GO_IDENTICAL_PROTEIN_BINDING			GO_REGULATION_OF_PHOSPHORUS_METABOLIC_PROCESS		GO_PROTEIN_PHOSPHORYLATION						GO_RESPONSE_TO_ENDOGENOUS_STIMULUS		GO_REGULATION_OF_PROTEIN_MODIFICATION_PROCESS	GO_CELLULAR_RESPONSE_TO_ENDOGENOUS_STIMULUS											GO_CELL_CELL_SIGNALING						GO_ENZYME_LINKED_RECEPTOR_PROTEIN_SIGNALING_PATHWAY	GO_CELL_DIVISION
9961	MVP	major vault protein [Source:HGNC Symbol;Acc:HGNC:7531]										GO_REGULATION_OF_PHOSPHORYLATION		GO_IDENTICAL_PROTEIN_BINDING			GO_REGULATION_OF_PHOSPHORUS_METABOLIC_PROCESS		GO_PROTEIN_PHOSPHORYLATION								GO_REGULATION_OF_PROTEIN_MODIFICATION_PROCESS					GO_SECRETION			GO_IMMUNE_EFFECTOR_PROCESS			GO_REGULATION_OF_TRANSFERASE_ACTIVITY			GO_REGULATION_OF_KINASE_ACTIVITY				GO_ENZYME_LINKED_RECEPTOR_PROTEIN_SIGNALING_PATHWAY
9618	TRAF4	TNF receptor associated factor 4 [Source:HGNC Symbol;Acc:HGNC:12034]										GO_REGULATION_OF_PHOSPHORYLATION		GO_IDENTICAL_PROTEIN_BINDING			GO_REGULATION_OF_PHOSPHORUS_METABOLIC_PROCESS		GO_PROTEIN_PHOSPHORYLATION								GO_REGULATION_OF_PROTEIN_MODIFICATION_PROCESS						GO_PROTEIN_DOMAIN_SPECIFIC_BINDING					GO_REGULATION_OF_TRANSFERASE_ACTIVITY			GO_REGULATION_OF_KINASE_ACTIVITY		GO_REGULATION_OF_CELL_DEATH						GO_POSITIVE_REGULATION_OF_SIGNALING
4665	NAB2	NGFI-A binding protein 2 [Source:HGNC Symbol;Acc:HGNC:7627]										GO_REGULATION_OF_PHOSPHORYLATION		GO_IDENTICAL_PROTEIN_BINDING			GO_REGULATION_OF_PHOSPHORUS_METABOLIC_PROCESS		GO_PROTEIN_PHOSPHORYLATION								GO_REGULATION_OF_PROTEIN_MODIFICATION_PROCESS											GO_REGULATION_OF_TRANSFERASE_ACTIVITY			GO_REGULATION_OF_KINASE_ACTIVITY						GO_NEGATIVE_REGULATION_OF_NUCLEOBASE_CONTAINING_COMPOUND_METABOLIC_PROCESS	GO_TRANSCRIPTION_REGULATOR_ACTIVITY
84058	WDR54	WD repeat domain 54 [Source:HGNC Symbol;Acc:HGNC:25770]										GO_REGULATION_OF_PHOSPHORYLATION		GO_IDENTICAL_PROTEIN_BINDING			GO_REGULATION_OF_PHOSPHORUS_METABOLIC_PROCESS		GO_PROTEIN_PHOSPHORYLATION								GO_REGULATION_OF_PROTEIN_MODIFICATION_PROCESS																		GO_ENZYME_LINKED_RECEPTOR_PROTEIN_SIGNALING_PATHWAY
5515	PPP2CA	protein phosphatase 2 catalytic subunit alpha [Source:HGNC Symbol;Acc:HGNC:9299]										GO_REGULATION_OF_PHOSPHORYLATION				GO_CELL_CYCLE	GO_REGULATION_OF_PHOSPHORUS_METABOLIC_PROCESS	GO_MRNA_METABOLIC_PROCESS	GO_PROTEIN_PHOSPHORYLATION							GO_RNA_PROCESSING	GO_REGULATION_OF_PROTEIN_MODIFICATION_PROCESS		GO_MACROMOLECULE_CATABOLIC_PROCESS		GO_MITOTIC_CELL_CYCLE			GO_CELL_CYCLE_PROCESS			GO_CELLULAR_MACROMOLECULE_CATABOLIC_PROCESS	GO_REGULATION_OF_TRANSFERASE_ACTIVITY	GO_CELL_CELL_SIGNALING		GO_REGULATION_OF_KINASE_ACTIVITY
6868	ADAM17	ADAM metallopeptidase domain 17 [Source:HGNC Symbol;Acc:HGNC:195]										GO_REGULATION_OF_PHOSPHORYLATION				GO_CELL_CYCLE	GO_REGULATION_OF_PHOSPHORUS_METABOLIC_PROCESS		GO_PROTEIN_PHOSPHORYLATION						GO_RESPONSE_TO_ENDOGENOUS_STIMULUS		GO_REGULATION_OF_PROTEIN_MODIFICATION_PROCESS	GO_CELLULAR_RESPONSE_TO_ENDOGENOUS_STIMULUS			GO_MITOTIC_CELL_CYCLE		GO_PROTEIN_DOMAIN_SPECIFIC_BINDING	GO_CELL_CYCLE_PROCESS	GO_IMMUNE_EFFECTOR_PROCESS			GO_REGULATION_OF_TRANSFERASE_ACTIVITY		GO_RESPONSE_TO_CYTOKINE	GO_REGULATION_OF_KINASE_ACTIVITY		GO_REGULATION_OF_CELL_DEATH		GO_ENZYME_LINKED_RECEPTOR_PROTEIN_SIGNALING_PATHWAY				GO_POSITIVE_REGULATION_OF_SIGNALING
219736	STOX1	storkhead box 1 [Source:HGNC Symbol;Acc:HGNC:23508]										GO_REGULATION_OF_PHOSPHORYLATION				GO_CELL_CYCLE	GO_REGULATION_OF_PHOSPHORUS_METABOLIC_PROCESS		GO_PROTEIN_PHOSPHORYLATION								GO_REGULATION_OF_PROTEIN_MODIFICATION_PROCESS				GO_MITOTIC_CELL_CYCLE			GO_CELL_CYCLE_PROCESS				GO_REGULATION_OF_TRANSFERASE_ACTIVITY			GO_REGULATION_OF_KINASE_ACTIVITY					GO_CELL_DIVISION			GO_POSITIVE_REGULATION_OF_SIGNALING
645121	CCNI2	cyclin I family member 2 [Source:HGNC Symbol;Acc:HGNC:33869]										GO_REGULATION_OF_PHOSPHORYLATION				GO_CELL_CYCLE	GO_REGULATION_OF_PHOSPHORUS_METABOLIC_PROCESS		GO_PROTEIN_PHOSPHORYLATION								GO_REGULATION_OF_PROTEIN_MODIFICATION_PROCESS				GO_MITOTIC_CELL_CYCLE			GO_CELL_CYCLE_PROCESS				GO_REGULATION_OF_TRANSFERASE_ACTIVITY			GO_REGULATION_OF_KINASE_ACTIVITY
58190	CTDSP1	CTD small phosphatase 1 [Source:HGNC Symbol;Acc:HGNC:21614]										GO_REGULATION_OF_PHOSPHORYLATION				GO_CELL_CYCLE	GO_REGULATION_OF_PHOSPHORUS_METABOLIC_PROCESS		GO_PROTEIN_PHOSPHORYLATION								GO_REGULATION_OF_PROTEIN_MODIFICATION_PROCESS				GO_MITOTIC_CELL_CYCLE			GO_CELL_CYCLE_PROCESS
8567	MADD	MAP kinase activating death domain [Source:HGNC Symbol;Acc:HGNC:6766]										GO_REGULATION_OF_PHOSPHORYLATION				GO_CELL_CYCLE	GO_REGULATION_OF_PHOSPHORUS_METABOLIC_PROCESS		GO_PROTEIN_PHOSPHORYLATION								GO_REGULATION_OF_PROTEIN_MODIFICATION_PROCESS											GO_REGULATION_OF_TRANSFERASE_ACTIVITY		GO_RESPONSE_TO_CYTOKINE	GO_REGULATION_OF_KINASE_ACTIVITY		GO_REGULATION_OF_CELL_DEATH						GO_POSITIVE_REGULATION_OF_SIGNALING
10193	RNF41	ring finger protein 41 [Source:HGNC Symbol;Acc:HGNC:18401]										GO_REGULATION_OF_PHOSPHORYLATION					GO_REGULATION_OF_PHOSPHORUS_METABOLIC_PROCESS		GO_PROTEIN_PHOSPHORYLATION				GO_REGULATION_OF_CATABOLIC_PROCESS				GO_REGULATION_OF_PROTEIN_MODIFICATION_PROCESS		GO_MACROMOLECULE_CATABOLIC_PROCESS				GO_PROTEIN_DOMAIN_SPECIFIC_BINDING				GO_CELLULAR_MACROMOLECULE_CATABOLIC_PROCESS					GO_REGULATION_OF_CELLULAR_CATABOLIC_PROCESS
9148	NEURL1	neuralized E3 ubiquitin protein ligase 1 [Source:HGNC Symbol;Acc:HGNC:7761]										GO_REGULATION_OF_PHOSPHORYLATION					GO_REGULATION_OF_PHOSPHORUS_METABOLIC_PROCESS		GO_PROTEIN_PHOSPHORYLATION					GO_ORGANELLE_ASSEMBLY	GO_RESPONSE_TO_ENDOGENOUS_STIMULUS		GO_REGULATION_OF_PROTEIN_MODIFICATION_PROCESS	GO_CELLULAR_RESPONSE_TO_ENDOGENOUS_STIMULUS				GO_SECRETION						GO_REGULATION_OF_TRANSFERASE_ACTIVITY	GO_CELL_CELL_SIGNALING		GO_REGULATION_OF_KINASE_ACTIVITY		GO_REGULATION_OF_CELL_DEATH		GO_ENZYME_LINKED_RECEPTOR_PROTEIN_SIGNALING_PATHWAY				GO_POSITIVE_REGULATION_OF_SIGNALING
2661	GDF9	growth differentiation factor 9 [Source:HGNC Symbol;Acc:HGNC:4224]										GO_REGULATION_OF_PHOSPHORYLATION					GO_REGULATION_OF_PHOSPHORUS_METABOLIC_PROCESS		GO_PROTEIN_PHOSPHORYLATION						GO_RESPONSE_TO_ENDOGENOUS_STIMULUS		GO_REGULATION_OF_PROTEIN_MODIFICATION_PROCESS	GO_CELLULAR_RESPONSE_TO_ENDOGENOUS_STIMULUS				GO_SECRETION							GO_CELL_CELL_SIGNALING				GO_REGULATION_OF_CELL_DEATH		GO_ENZYME_LINKED_RECEPTOR_PROTEIN_SIGNALING_PATHWAY				GO_POSITIVE_REGULATION_OF_SIGNALING
3340	NDST1	N-deacetylase and N-sulfotransferase 1 [Source:HGNC Symbol;Acc:HGNC:7680]										GO_REGULATION_OF_PHOSPHORYLATION					GO_REGULATION_OF_PHOSPHORUS_METABOLIC_PROCESS		GO_PROTEIN_PHOSPHORYLATION						GO_RESPONSE_TO_ENDOGENOUS_STIMULUS		GO_REGULATION_OF_PROTEIN_MODIFICATION_PROCESS	GO_CELLULAR_RESPONSE_TO_ENDOGENOUS_STIMULUS																	GO_ENZYME_LINKED_RECEPTOR_PROTEIN_SIGNALING_PATHWAY				GO_POSITIVE_REGULATION_OF_SIGNALING
1489	CTF1	cardiotrophin 1 [Source:HGNC Symbol;Acc:HGNC:2499]										GO_REGULATION_OF_PHOSPHORYLATION					GO_REGULATION_OF_PHOSPHORUS_METABOLIC_PROCESS		GO_PROTEIN_PHOSPHORYLATION								GO_REGULATION_OF_PROTEIN_MODIFICATION_PROCESS												GO_CELL_CELL_SIGNALING	GO_RESPONSE_TO_CYTOKINE					GO_ENZYME_LINKED_RECEPTOR_PROTEIN_SIGNALING_PATHWAY				GO_POSITIVE_REGULATION_OF_SIGNALING
55626	AMBRA1	autophagy and beclin 1 regulator 1 [Source:HGNC Symbol;Acc:HGNC:25990]										GO_REGULATION_OF_PHOSPHORYLATION					GO_REGULATION_OF_PHOSPHORUS_METABOLIC_PROCESS						GO_REGULATION_OF_CATABOLIC_PROCESS	GO_ORGANELLE_ASSEMBLY														GO_REGULATION_OF_TRANSFERASE_ACTIVITY			GO_REGULATION_OF_KINASE_ACTIVITY	GO_REGULATION_OF_CELLULAR_CATABOLIC_PROCESS	GO_REGULATION_OF_CELL_DEATH
54866	PPP1R14D	protein phosphatase 1 regulatory inhibitor subunit 14D [Source:HGNC Symbol;Acc:HGNC:14953]										GO_REGULATION_OF_PHOSPHORYLATION					GO_REGULATION_OF_PHOSPHORUS_METABOLIC_PROCESS										GO_REGULATION_OF_PROTEIN_MODIFICATION_PROCESS
27351	DESI1	desumoylating isopeptidase 1 [Source:HGNC Symbol;Acc:HGNC:24577]												GO_IDENTICAL_PROTEIN_BINDING
57407	NMRAL1	NmrA like redox sensor 1 [Source:HGNC Symbol;Acc:HGNC:24987]												GO_IDENTICAL_PROTEIN_BINDING
91252	SLC39A13	solute carrier family 39 member 13 [Source:HGNC Symbol;Acc:HGNC:20859]												GO_IDENTICAL_PROTEIN_BINDING
23344	ESYT1	extended synaptotagmin 1 [Source:HGNC Symbol;Acc:HGNC:29534]												GO_IDENTICAL_PROTEIN_BINDING
123904	NRN1L	neuritin 1 like [Source:HGNC Symbol;Acc:HGNC:29811]												GO_IDENTICAL_PROTEIN_BINDING
6490	PMEL	premelanosome protein [Source:HGNC Symbol;Acc:HGNC:10880]												GO_IDENTICAL_PROTEIN_BINDING
29127	RACGAP1	Rac GTPase activating protein 1 [Source:HGNC Symbol;Acc:HGNC:9804]														GO_CELL_CYCLE								GO_ORGANELLE_ASSEMBLY						GO_RETROGRADE_VESICLE_MEDIATED_TRANSPORT_GOLGI_TO_ENDOPLASMIC_RETICULUM	GO_MITOTIC_CELL_CYCLE			GO_CELL_CYCLE_PROCESS		GO_CHROMOSOME_ORGANIZATION										GO_CELL_DIVISION
55336	FBXL8	F-box and leucine rich repeat protein 8 [Source:HGNC Symbol;Acc:HGNC:17875]														GO_CELL_CYCLE													GO_MACROMOLECULE_CATABOLIC_PROCESS		GO_MITOTIC_CELL_CYCLE			GO_CELL_CYCLE_PROCESS			GO_CELLULAR_MACROMOLECULE_CATABOLIC_PROCESS
9700	ESPL1	extra spindle pole bodies like 1, separase [Source:HGNC Symbol;Acc:HGNC:16856]														GO_CELL_CYCLE															GO_MITOTIC_CELL_CYCLE			GO_CELL_CYCLE_PROCESS		GO_CHROMOSOME_ORGANIZATION										GO_CELL_DIVISION
574411	MIR451A	microRNA 451a [Source:HGNC Symbol;Acc:HGNC:32053]														GO_CELL_CYCLE															GO_MITOTIC_CELL_CYCLE			GO_CELL_CYCLE_PROCESS									GO_REGULATION_OF_CELL_DEATH
84936	ZFYVE19	zinc finger FYVE-type containing 19 [Source:HGNC Symbol;Acc:HGNC:20758]														GO_CELL_CYCLE															GO_MITOTIC_CELL_CYCLE			GO_CELL_CYCLE_PROCESS												GO_CELL_DIVISION
3993	LLGL2	LLGL scribble cell polarity complex component 2 [Source:HGNC Symbol;Acc:HGNC:6629]														GO_CELL_CYCLE																GO_SECRETION	GO_PROTEIN_DOMAIN_SPECIFIC_BINDING	GO_CELL_CYCLE_PROCESS												GO_CELL_DIVISION
64180	DPEP3	dipeptidase 3 [Source:HGNC Symbol;Acc:HGNC:23029]														GO_CELL_CYCLE																		GO_CELL_CYCLE_PROCESS
51657	STYXL1	serine/threonine/tyrosine interacting like 1 [Source:HGNC Symbol;Acc:HGNC:18165]															GO_REGULATION_OF_PHOSPHORUS_METABOLIC_PROCESS							GO_ORGANELLE_ASSEMBLY			GO_REGULATION_OF_PROTEIN_MODIFICATION_PROCESS																GO_REGULATION_OF_CELL_DEATH						GO_POSITIVE_REGULATION_OF_SIGNALING
79849	PDZD3	PDZ domain containing 3 [Source:HGNC Symbol;Acc:HGNC:19891]															GO_REGULATION_OF_PHOSPHORUS_METABOLIC_PROCESS																												GO_ENZYME_LINKED_RECEPTOR_PROTEIN_SIGNALING_PATHWAY		GO_NEGATIVE_REGULATION_OF_NUCLEOBASE_CONTAINING_COMPOUND_METABOLIC_PROCESS
9924	PAN2	poly(A) specific ribonuclease subunit PAN2 [Source:HGNC Symbol;Acc:HGNC:20074]																GO_MRNA_METABOLIC_PROCESS						GO_ORGANELLE_ASSEMBLY		GO_RNA_PROCESSING			GO_MACROMOLECULE_CATABOLIC_PROCESS								GO_CELLULAR_MACROMOLECULE_CATABOLIC_PROCESS
23644	EDC4	enhancer of mRNA decapping 4 [Source:HGNC Symbol;Acc:HGNC:17157]																GO_MRNA_METABOLIC_PROCESS											GO_MACROMOLECULE_CATABOLIC_PROCESS								GO_CELLULAR_MACROMOLECULE_CATABOLIC_PROCESS
29881	NPC1L1	NPC1 like intracellular cholesterol transporter 1 [Source:HGNC Symbol;Acc:HGNC:7898]																				GO_DRUG_BINDING
9114	ATP6V0D1	ATPase H+ transporting V0 subunit d1 [Source:HGNC Symbol;Acc:HGNC:13724]																					GO_REGULATION_OF_CATABOLIC_PROCESS	GO_ORGANELLE_ASSEMBLY	GO_RESPONSE_TO_ENDOGENOUS_STIMULUS			GO_CELLULAR_RESPONSE_TO_ENDOGENOUS_STIMULUS														GO_REGULATION_OF_CELLULAR_CATABOLIC_PROCESS			GO_ENZYME_LINKED_RECEPTOR_PROTEIN_SIGNALING_PATHWAY
535	ATP6V0A1	ATPase H+ transporting V0 subunit a1 [Source:HGNC Symbol;Acc:HGNC:865]																					GO_REGULATION_OF_CATABOLIC_PROCESS		GO_RESPONSE_TO_ENDOGENOUS_STIMULUS			GO_CELLULAR_RESPONSE_TO_ENDOGENOUS_STIMULUS				GO_SECRETION			GO_IMMUNE_EFFECTOR_PROCESS							GO_REGULATION_OF_CELLULAR_CATABOLIC_PROCESS			GO_ENZYME_LINKED_RECEPTOR_PROTEIN_SIGNALING_PATHWAY
641700	ECSCR	endothelial cell surface expressed chemotaxis and apoptosis regulator [Source:HGNC Symbol;Acc:HGNC:35454]																					GO_REGULATION_OF_CATABOLIC_PROCESS						GO_MACROMOLECULE_CATABOLIC_PROCESS								GO_CELLULAR_MACROMOLECULE_CATABOLIC_PROCESS					GO_REGULATION_OF_CELLULAR_CATABOLIC_PROCESS	GO_REGULATION_OF_CELL_DEATH
80011	PSME3IP1	proteasome activator subunit 3 interacting protein 1 [Source:HGNC Symbol;Acc:HGNC:29856]																					GO_REGULATION_OF_CATABOLIC_PROCESS						GO_MACROMOLECULE_CATABOLIC_PROCESS								GO_CELLULAR_MACROMOLECULE_CATABOLIC_PROCESS					GO_REGULATION_OF_CELLULAR_CATABOLIC_PROCESS
29763	PACSIN3	protein kinase C and casein kinase substrate in neurons 3 [Source:HGNC Symbol;Acc:HGNC:8572]																					GO_REGULATION_OF_CATABOLIC_PROCESS						GO_MACROMOLECULE_CATABOLIC_PROCESS													GO_REGULATION_OF_CELLULAR_CATABOLIC_PROCESS
51582	AZIN1	antizyme inhibitor 1 [Source:HGNC Symbol;Acc:HGNC:16432]																					GO_REGULATION_OF_CATABOLIC_PROCESS						GO_MACROMOLECULE_CATABOLIC_PROCESS
29919	RMC1	regulator of MON1-CCZ1 [Source:HGNC Symbol;Acc:HGNC:24326]																					GO_REGULATION_OF_CATABOLIC_PROCESS																			GO_REGULATION_OF_CELLULAR_CATABOLIC_PROCESS
11346	SYNPO	synaptopodin [Source:HGNC Symbol;Acc:HGNC:30672]																						GO_ORGANELLE_ASSEMBLY															GO_CELL_CELL_SIGNALING
23766	GABARAPL3	GABA type A receptor associated protein like 3 pseudogene [Source:HGNC Symbol;Acc:HGNC:4069]																						GO_ORGANELLE_ASSEMBLY
64753	CCDC136	coiled-coil domain containing 136 [Source:HGNC Symbol;Acc:HGNC:22225]																						GO_ORGANELLE_ASSEMBLY
1132	CHRM4	cholinergic receptor muscarinic 4 [Source:HGNC Symbol;Acc:HGNC:1953]																							GO_RESPONSE_TO_ENDOGENOUS_STIMULUS			GO_CELLULAR_RESPONSE_TO_ENDOGENOUS_STIMULUS											GO_CELL_CELL_SIGNALING
6692	SPINT1	serine peptidase inhibitor, Kunitz type 1 [Source:HGNC Symbol;Acc:HGNC:11246]																							GO_RESPONSE_TO_ENDOGENOUS_STIMULUS			GO_CELLULAR_RESPONSE_TO_ENDOGENOUS_STIMULUS
181	AGRP	agouti related neuropeptide [Source:HGNC Symbol;Acc:HGNC:330]																							GO_RESPONSE_TO_ENDOGENOUS_STIMULUS			GO_CELLULAR_RESPONSE_TO_ENDOGENOUS_STIMULUS
3291	HSD11B2	hydroxysteroid 11-beta dehydrogenase 2 [Source:HGNC Symbol;Acc:HGNC:5209]																							GO_RESPONSE_TO_ENDOGENOUS_STIMULUS
55798	METTL2B	methyltransferase like 2B [Source:HGNC Symbol;Acc:HGNC:18272]																								GO_RNA_PROCESSING
78991	PCYOX1L	prenylcysteine oxidase 1 like [Source:HGNC Symbol;Acc:HGNC:28477]																											GO_MACROMOLECULE_CATABOLIC_PROCESS			GO_SECRETION					GO_CELLULAR_MACROMOLECULE_CATABOLIC_PROCESS
54620	FBXL19	F-box and leucine rich repeat protein 19 [Source:HGNC Symbol;Acc:HGNC:25300]																											GO_MACROMOLECULE_CATABOLIC_PROCESS								GO_CELLULAR_MACROMOLECULE_CATABOLIC_PROCESS
26231	LRRC29	leucine rich repeat containing 29 [Source:HGNC Symbol;Acc:HGNC:13605]																											GO_MACROMOLECULE_CATABOLIC_PROCESS								GO_CELLULAR_MACROMOLECULE_CATABOLIC_PROCESS
51449	PCYOX1	prenylcysteine oxidase 1 [Source:HGNC Symbol;Acc:HGNC:20588]																											GO_MACROMOLECULE_CATABOLIC_PROCESS								GO_CELLULAR_MACROMOLECULE_CATABOLIC_PROCESS
89970	RSPRY1	ring finger and SPRY domain containing 1 [Source:HGNC Symbol;Acc:HGNC:29420]																											GO_MACROMOLECULE_CATABOLIC_PROCESS								GO_CELLULAR_MACROMOLECULE_CATABOLIC_PROCESS
1506	CTRL	chymotrypsin like [Source:HGNC Symbol;Acc:HGNC:2524]																											GO_MACROMOLECULE_CATABOLIC_PROCESS
4669	NAGLU	N-acetyl-alpha-glucosaminidase [Source:HGNC Symbol;Acc:HGNC:7632]																											GO_MACROMOLECULE_CATABOLIC_PROCESS
84522	JAGN1	jagunal homolog 1 [Source:HGNC Symbol;Acc:HGNC:26926]																														GO_SECRETION			GO_IMMUNE_EFFECTOR_PROCESS				GO_CELL_CELL_SIGNALING	GO_RESPONSE_TO_CYTOKINE
5328	PLAU	plasminogen activator, urokinase [Source:HGNC Symbol;Acc:HGNC:9052]																														GO_SECRETION			GO_IMMUNE_EFFECTOR_PROCESS
3163	HMOX2	heme oxygenase 2 [Source:HGNC Symbol;Acc:HGNC:5014]																														GO_SECRETION			GO_IMMUNE_EFFECTOR_PROCESS
53831	GPR84	G protein-coupled receptor 84 [Source:HGNC Symbol;Acc:HGNC:4535]																														GO_SECRETION			GO_IMMUNE_EFFECTOR_PROCESS
9854	C2CD2L	C2CD2 like [Source:HGNC Symbol;Acc:HGNC:29000]																														GO_SECRETION							GO_CELL_CELL_SIGNALING										GO_POSITIVE_REGULATION_OF_SIGNALING
8620	NPFF	neuropeptide FF-amide peptide precursor [Source:HGNC Symbol;Acc:HGNC:7901]																														GO_SECRETION							GO_CELL_CELL_SIGNALING
8448	DOC2A	double C2 domain alpha [Source:HGNC Symbol;Acc:HGNC:2985]																														GO_SECRETION							GO_CELL_CELL_SIGNALING
2030	SLC29A1	solute carrier family 29 member 1 (Augustine blood group) [Source:HGNC Symbol;Acc:HGNC:11003]																														GO_SECRETION							GO_CELL_CELL_SIGNALING
114900	C1QTNF4	C1q and TNF related 4 [Source:HGNC Symbol;Acc:HGNC:14346]																														GO_SECRETION								GO_RESPONSE_TO_CYTOKINE									GO_POSITIVE_REGULATION_OF_SIGNALING
84818	IL17RC	interleukin 17 receptor C [Source:HGNC Symbol;Acc:HGNC:18358]																														GO_SECRETION								GO_RESPONSE_TO_CYTOKINE
27165	GLS2	glutaminase 2 [Source:HGNC Symbol;Acc:HGNC:29570]																														GO_SECRETION											GO_REGULATION_OF_CELL_DEATH
3418	IDH2	isocitrate dehydrogenase (NADP(+)) 2 [Source:HGNC Symbol;Acc:HGNC:5383]																														GO_SECRETION
147011	PROCA1	protein interacting with cyclin A1 [Source:HGNC Symbol;Acc:HGNC:28600]																														GO_SECRETION
140689	CBLN4	cerebellin 4 precursor [Source:HGNC Symbol;Acc:HGNC:16231]																														GO_SECRETION
79767	ELMO3	engulfment and cell motility 3 [Source:HGNC Symbol;Acc:HGNC:17289]																															GO_PROTEIN_DOMAIN_SPECIFIC_BINDING
23559	WBP1	WW domain binding protein 1 [Source:HGNC Symbol;Acc:HGNC:12737]																															GO_PROTEIN_DOMAIN_SPECIFIC_BINDING
283899	INO80E	INO80 complex subunit E [Source:HGNC Symbol;Acc:HGNC:26905]																																		GO_CHROMOSOME_ORGANIZATION
83444	INO80B	INO80 complex subunit B [Source:HGNC Symbol;Acc:HGNC:13324]																																		GO_CHROMOSOME_ORGANIZATION
23338	JADE2	jade family PHD finger 2 [Source:HGNC Symbol;Acc:HGNC:22984]																																		GO_CHROMOSOME_ORGANIZATION
8479	HIRIP3	HIRA interacting protein 3 [Source:HGNC Symbol;Acc:HGNC:4917]																																		GO_CHROMOSOME_ORGANIZATION
5204	PFDN5	prefoldin subunit 5 [Source:HGNC Symbol;Acc:HGNC:8869]																																					GO_CELL_CELL_SIGNALING								GO_NEGATIVE_REGULATION_OF_NUCLEOBASE_CONTAINING_COMPOUND_METABOLIC_PROCESS	GO_TRANSCRIPTION_REGULATOR_ACTIVITY
27190	IL17B	interleukin 17B [Source:HGNC Symbol;Acc:HGNC:5982]																																					GO_CELL_CELL_SIGNALING
29923	HILPDA	hypoxia inducible lipid droplet associated [Source:HGNC Symbol;Acc:HGNC:28859]																																					GO_CELL_CELL_SIGNALING
6560	SLC12A4	solute carrier family 12 member 4 [Source:HGNC Symbol;Acc:HGNC:10913]																																					GO_CELL_CELL_SIGNALING
353174	ZACN	zinc activated ion channel [Source:HGNC Symbol;Acc:HGNC:29504]																																					GO_CELL_CELL_SIGNALING
29965	CDIP1	cell death inducing p53 target 1 [Source:HGNC Symbol;Acc:HGNC:13234]																																						GO_RESPONSE_TO_CYTOKINE
2826	CCR10	C-C motif chemokine receptor 10 [Source:HGNC Symbol;Acc:HGNC:4474]																																						GO_RESPONSE_TO_CYTOKINE
132014	IL17RE	interleukin 17 receptor E [Source:HGNC Symbol;Acc:HGNC:18439]																																						GO_RESPONSE_TO_CYTOKINE
6655	SOS2	SOS Ras/Rho guanine nucleotide exchange factor 2 [Source:HGNC Symbol;Acc:HGNC:11188]																																									GO_REGULATION_OF_CELL_DEATH						GO_POSITIVE_REGULATION_OF_SIGNALING
114971	PTPMT1	protein tyrosine phosphatase mitochondrial 1 [Source:HGNC Symbol;Acc:HGNC:26965]																																									GO_REGULATION_OF_CELL_DEATH
9240	PNMA1	PNMA family member 1 [Source:HGNC Symbol;Acc:HGNC:9158]																																									GO_REGULATION_OF_CELL_DEATH
51063	CALHM2	calcium homeostasis modulator family member 2 [Source:HGNC Symbol;Acc:HGNC:23493]																																									GO_REGULATION_OF_CELL_DEATH
29115	SAP30BP	SAP30 binding protein [Source:HGNC Symbol;Acc:HGNC:30785]																																									GO_REGULATION_OF_CELL_DEATH
124446	TMEM219	transmembrane protein 219 [Source:HGNC Symbol;Acc:HGNC:25201]																																									GO_REGULATION_OF_CELL_DEATH
57215	THAP11	THAP domain containing 11 [Source:HGNC Symbol;Acc:HGNC:23194]																																													GO_NEGATIVE_REGULATION_OF_NUCLEOBASE_CONTAINING_COMPOUND_METABOLIC_PROCESS	GO_TRANSCRIPTION_REGULATOR_ACTIVITY
10766	TOB2	transducer of ERBB2, 2 [Source:HGNC Symbol;Acc:HGNC:11980]																																													GO_NEGATIVE_REGULATION_OF_NUCLEOBASE_CONTAINING_COMPOUND_METABOLIC_PROCESS	GO_TRANSCRIPTION_REGULATOR_ACTIVITY
57649	PHF12	PHD finger protein 12 [Source:HGNC Symbol;Acc:HGNC:20816]																																													GO_NEGATIVE_REGULATION_OF_NUCLEOBASE_CONTAINING_COMPOUND_METABOLIC_PROCESS	GO_TRANSCRIPTION_REGULATOR_ACTIVITY
146540	ZNF785	zinc finger protein 785 [Source:HGNC Symbol;Acc:HGNC:26496]																																														GO_TRANSCRIPTION_REGULATOR_ACTIVITY
146542	ZNF688	zinc finger protein 688 [Source:HGNC Symbol;Acc:HGNC:30489]																																														GO_TRANSCRIPTION_REGULATOR_ACTIVITY
91748	ELMSAN1	ELM2 and Myb/SANT domain containing 1 [Source:HGNC Symbol;Acc:HGNC:19853]																																														GO_TRANSCRIPTION_REGULATOR_ACTIVITY
27125	AFF4	AF4/FMR2 family member 4 [Source:HGNC Symbol;Acc:HGNC:17869]																																														GO_TRANSCRIPTION_REGULATOR_ACTIVITY
57862	ZNF410	zinc finger protein 410 [Source:HGNC Symbol;Acc:HGNC:20144]																																														GO_TRANSCRIPTION_REGULATOR_ACTIVITY
7597	ZBTB25	zinc finger and BTB domain containing 25 [Source:HGNC Symbol;Acc:HGNC:13112]																																														GO_TRANSCRIPTION_REGULATOR_ACTIVITY
347734	SLC35B2	solute carrier family 35 member B2 [Source:HGNC Symbol;Acc:HGNC:16872]																																															GO_POSITIVE_REGULATION_OF_SIGNALING
10330	CNPY2	canopy FGF signaling regulator 2 [Source:HGNC Symbol;Acc:HGNC:13529]
56941	HMCES	5-hydroxymethylcytosine binding, ES cell specific [Source:HGNC Symbol;Acc:HGNC:24446]
5531	PPP4C	protein phosphatase 4 catalytic subunit [Source:HGNC Symbol;Acc:HGNC:9319]
5980	REV3L	REV3 like, DNA directed polymerase zeta catalytic subunit [Source:HGNC Symbol;Acc:HGNC:9968]
51333	ZNF771	zinc finger protein 771 [Source:HGNC Symbol;Acc:HGNC:29653]
25894	AC040160.1	pleckstrin homology and RhoGEF domain containing G4 [Source:NCBI gene;Acc:25894]
115557	ARHGEF25	Rho guanine nucleotide exchange factor 25 [Source:HGNC Symbol;Acc:HGNC:30275]
79841	AGBL2	ATP/GTP binding protein like 2 [Source:HGNC Symbol;Acc:HGNC:26296]
2677	GGCX	gamma-glutamyl carboxylase [Source:HGNC Symbol;Acc:HGNC:4247]
253982	ASPHD1	aspartate beta-hydroxylase domain containing 1 [Source:HGNC Symbol;Acc:HGNC:27380]
51303	FKBP11	FKBP prolyl isomerase 11 [Source:HGNC Symbol;Acc:HGNC:18624]
10509	SEMA4B	semaphorin 4B [Source:HGNC Symbol;Acc:HGNC:10730]
4967	OGDH	oxoglutarate dehydrogenase [Source:HGNC Symbol;Acc:HGNC:8124]
1743	DLST	dihydrolipoamide S-succinyltransferase [Source:HGNC Symbol;Acc:HGNC:2911]
50	ACO2	aconitase 2 [Source:HGNC Symbol;Acc:HGNC:118]
29100	TMEM208	transmembrane protein 208 [Source:HGNC Symbol;Acc:HGNC:25015]
64174	DPEP2	dipeptidase 2 [Source:HGNC Symbol;Acc:HGNC:23028]
83401	ELOVL3	ELOVL fatty acid elongase 3 [Source:HGNC Symbol;Acc:HGNC:18047]
8509	NDST2	N-deacetylase and N-sulfotransferase 2 [Source:HGNC Symbol;Acc:HGNC:7681]
83723	TLCD3B	TLC domain containing 3B [Source:HGNC Symbol;Acc:HGNC:25295]
2583	B4GALNT1	beta-1,4-N-acetyl-galactosaminyltransferase 1 [Source:HGNC Symbol;Acc:HGNC:4117]
116540	MRPL53	mitochondrial ribosomal protein L53 [Source:HGNC Symbol;Acc:HGNC:16684]
7841	MOGS	mannosyl-oligosaccharide glucosidase [Source:HGNC Symbol;Acc:HGNC:24862]
84752	B3GNT9	UDP-GlcNAc:betaGal beta-1,3-N-acetylglucosaminyltransferase 9 [Source:HGNC Symbol;Acc:HGNC:28714]
6388	SDF2	stromal cell derived factor 2 [Source:HGNC Symbol;Acc:HGNC:10675]
390637	GDPGP1	GDP-D-glucose phosphorylase 1 [Source:HGNC Symbol;Acc:HGNC:34360]
611	OPN1SW	opsin 1, short wave sensitive [Source:HGNC Symbol;Acc:HGNC:1012]
319	APOF	apolipoprotein F [Source:HGNC Symbol;Acc:HGNC:615]
93058	COQ10A	coenzyme Q10A [Source:HGNC Symbol;Acc:HGNC:26515]
10423	CDIPT	CDP-diacylglycerol--inositol 3-phosphatidyltransferase [Source:HGNC Symbol;Acc:HGNC:1769]
145482	PTGR2	prostaglandin reductase 2 [Source:HGNC Symbol;Acc:HGNC:20149]
8824	CES2	carboxylesterase 2 [Source:HGNC Symbol;Acc:HGNC:1864]
60386	SLC25A19	solute carrier family 25 member 19 [Source:HGNC Symbol;Acc:HGNC:14409]
9963	SLC23A1	solute carrier family 23 member 1 [Source:HGNC Symbol;Acc:HGNC:10974]
6821	SUOX	sulfite oxidase [Source:HGNC Symbol;Acc:HGNC:11460]
83719	YPEL3	yippee like 3 [Source:HGNC Symbol;Acc:HGNC:18327]
3691	ITGB4	integrin subunit beta 4 [Source:HGNC Symbol;Acc:HGNC:6158]
11247	NXPH4	neurexophilin 4 [Source:HGNC Symbol;Acc:HGNC:8078]
6553	SLC9A5	solute carrier family 9 member A5 [Source:HGNC Symbol;Acc:HGNC:11078]
55177	RMDN3	regulator of microtubule dynamics 3 [Source:HGNC Symbol;Acc:HGNC:25550]
116238	TLCD1	TLC domain containing 1 [Source:HGNC Symbol;Acc:HGNC:25177]
51255	RNF181	ring finger protein 181 [Source:HGNC Symbol;Acc:HGNC:28037]
196403	DTX3	deltex E3 ubiquitin ligase 3 [Source:HGNC Symbol;Acc:HGNC:24457]
79036	KXD1	KxDL motif containing 1 [Source:HGNC Symbol;Acc:HGNC:28420]
134549	SHROOM1	shroom family member 1 [Source:HGNC Symbol;Acc:HGNC:24084]
4162	MCAM	melanoma cell adhesion molecule [Source:HGNC Symbol;Acc:HGNC:6934]
27089	UQCRQ	ubiquinol-cytochrome c reductase complex III subunit VII [Source:HGNC Symbol;Acc:HGNC:29594]
56901	NDUFA4L2	NDUFA4 mitochondrial complex associated like 2 [Source:HGNC Symbol;Acc:HGNC:29836]
84513	PLPP5	phospholipid phosphatase 5 [Source:HGNC Symbol;Acc:HGNC:25026]
3292	HSD17B1	hydroxysteroid 17-beta dehydrogenase 1 [Source:HGNC Symbol;Acc:HGNC:5210]
23491	CES3	carboxylesterase 3 [Source:HGNC Symbol;Acc:HGNC:1865]
283848	CES4A	carboxylesterase 4A [Source:HGNC Symbol;Acc:HGNC:26741]
116842	LEAP2	liver enriched antimicrobial peptide 2 [Source:HGNC Symbol;Acc:HGNC:29571]
2318	FLNC	filamin C [Source:HGNC Symbol;Acc:HGNC:3756]
26128	KIFBP	kinesin family binding protein [Source:HGNC Symbol;Acc:HGNC:23419]
91977	MYOZ3	myozenin 3 [Source:HGNC Symbol;Acc:HGNC:18565]
53	ACP2	acid phosphatase 2, lysosomal [Source:HGNC Symbol;Acc:HGNC:123]
202051	SPATA24	spermatogenesis associated 24 [Source:HGNC Symbol;Acc:HGNC:27322]
55815	TSNAXIP1	translin associated factor X interacting protein 1 [Source:HGNC Symbol;Acc:HGNC:18586]
85019	TMEM241	transmembrane protein 241 [Source:HGNC Symbol;Acc:HGNC:31723]
4794	NFKBIE	NFKB inhibitor epsilon [Source:HGNC Symbol;Acc:HGNC:7799]
51090	PLLP	plasmolipin [Source:HGNC Symbol;Acc:HGNC:18553]
118980	SFXN2	sideroflexin 2 [Source:HGNC Symbol;Acc:HGNC:16086]
65012	SLC26A10	solute carrier family 26 member 10 [Source:HGNC Symbol;Acc:HGNC:14470]
84975	MFSD5	major facilitator superfamily domain containing 5 [Source:HGNC Symbol;Acc:HGNC:28156]
119395	CALHM3	calcium homeostasis modulator 3 [Source:HGNC Symbol;Acc:HGNC:23458]
6302	TSPAN31	tetraspanin 31 [Source:HGNC Symbol;Acc:HGNC:10539]
51647	CIAO2B	cytosolic iron-sulfur assembly component 2B [Source:HGNC Symbol;Acc:HGNC:24261]
29895	MYLPF	myosin light chain, phosphorylatable, fast skeletal muscle [Source:HGNC Symbol;Acc:HGNC:29824]
115509	ZNF689	zinc finger protein 689 [Source:HGNC Symbol;Acc:HGNC:25173]
78994	PRR14	proline rich 14 [Source:HGNC Symbol;Acc:HGNC:28458]
5110	PCMT1	protein-L-isoaspartate (D-aspartate) O-methyltransferase [Source:HGNC Symbol;Acc:HGNC:8728]
81577	GFOD2	glucose-fructose oxidoreductase domain containing 2 [Source:HGNC Symbol;Acc:HGNC:28159]
147015	DHRS13	dehydrogenase/reductase 13 [Source:HGNC Symbol;Acc:HGNC:28326]
1014	CDH16	cadherin 16 [Source:HGNC Symbol;Acc:HGNC:1755]
54819	ZCCHC10	zinc finger CCHC-type containing 10 [Source:HGNC Symbol;Acc:HGNC:25954]
283254	HARBI1	harbinger transposase derived 1 [Source:HGNC Symbol;Acc:HGNC:26522]
11131	CAPN11	calpain 11 [Source:HGNC Symbol;Acc:HGNC:1478]
813	CALU	calumenin [Source:HGNC Symbol;Acc:HGNC:1458]
100130705	ATP6V1FNB	ATP6V1F neighbor [Source:HGNC Symbol;Acc:HGNC:52392]
100130776	AGAP2-AS1	AGAP2 antisense RNA 1 [Source:HGNC Symbol;Acc:HGNC:48633]
100130933	SMIM6	small integral membrane protein 6 [Source:HGNC Symbol;Acc:HGNC:40032]
100133985	LINC01816	long intergenic non-protein coding RNA 1816 [Source:HGNC Symbol;Acc:HGNC:52621]
100190939	TPT1-AS1	TPT1 antisense RNA 1 [Source:HGNC Symbol;Acc:HGNC:43686]
100302174	MIR1307	microRNA 1307 [Source:HGNC Symbol;Acc:HGNC:35372]
100313837	MIR762	microRNA 762 [Source:HGNC Symbol;Acc:HGNC:37303]
100422825	MIR3160-2	microRNA 3160-2 [Source:HGNC Symbol;Acc:HGNC:38192]
100422827	MIR3160-1	microRNA 3160-1 [Source:HGNC Symbol;Acc:HGNC:38197]
100500841	MIR3678	microRNA 3678 [Source:HGNC Symbol;Acc:HGNC:38891]
100500905	MIR3661	microRNA 3661 [Source:HGNC Symbol;Acc:HGNC:38892]
100507401	LRP4-AS1	LRP4 antisense RNA 1 [Source:HGNC Symbol;Acc:HGNC:44128]
100532735	INO80B-WBP1	INO80B-WBP1 readthrough (NMD candidate) [Source:HGNC Symbol;Acc:HGNC:49199]
100534599	ISY1-RAB43	ISY1-RAB43 readthrough [Source:HGNC Symbol;Acc:HGNC:42969]
100616124	MIR4647	microRNA 4647 [Source:HGNC Symbol;Acc:HGNC:41594]
100616158	MIR4505	microRNA 4505 [Source:HGNC Symbol;Acc:HGNC:41743]
100616231	MIR4519	microRNA 4519 [Source:HGNC Symbol;Acc:HGNC:41544]
100616273	MIR451B	microRNA 451b [Source:HGNC Symbol;Acc:HGNC:41655]
100616368	MIR4688	microRNA 4688 [Source:HGNC Symbol;Acc:HGNC:41897]
100616385	MIR4732	microRNA 4732 [Source:HGNC Symbol;Acc:HGNC:41639]
100616400	MIR3198-2	microRNA 3198-2 [Source:HGNC Symbol;Acc:HGNC:41766]
100616405	MIR4518	microRNA 4518 [Source:HGNC Symbol;Acc:HGNC:41809]
100630918	PARTICL	promoter of MAT2A antisense radiation-induced circulating long non-coding RNA [Source:HGNC Symbol;Acc:HGNC:50886]
100847046	MIR5010	microRNA 5010 [Source:HGNC Symbol;Acc:HGNC:43484]
100862671	TMEM265	transmembrane protein 265 [Source:HGNC Symbol;Acc:HGNC:51241]
124402	UBALD1	UBA like domain containing 1 [Source:HGNC Symbol;Acc:HGNC:29576]
134548	SOWAHA	sosondowah ankyrin repeat domain family member A [Source:HGNC Symbol;Acc:HGNC:27033]
197407	ZNF48	zinc finger protein 48 [Source:HGNC Symbol;Acc:HGNC:13114]
23306	NEMP1	nuclear envelope integral membrane protein 1 [Source:HGNC Symbol;Acc:HGNC:29001]
23360	FNBP4	formin binding protein 4 [Source:HGNC Symbol;Acc:HGNC:19752]
23361	ZNF629	zinc finger protein 629 [Source:NCBI gene;Acc:23361]
26470	SEZ6L2	seizure related 6 homolog like 2 [Source:HGNC Symbol;Acc:HGNC:30844]
26772	SNORD4B	small nucleolar RNA, C/D box 4B [Source:HGNC Symbol;Acc:HGNC:10098]
26773	SNORD4A	small nucleolar RNA, C/D box 4A [Source:HGNC Symbol;Acc:HGNC:10097]
26789	SNORD59A	small nucleolar RNA, C/D box 59A [Source:HGNC Symbol;Acc:HGNC:10210]
26808	SNORD42B	small nucleolar RNA, C/D box 42B [Source:HGNC Symbol;Acc:HGNC:10181]
26809	SNORD42A	small nucleolar RNA, C/D box 42A [Source:HGNC Symbol;Acc:HGNC:10180]
283152	CCDC153	coiled-coil domain containing 153 [Source:HGNC Symbol;Acc:HGNC:27446]
283373	ANKRD52	ankyrin repeat domain 52 [Source:HGNC Symbol;Acc:HGNC:26614]
283551	LINC01588	long intergenic non-protein coding RNA 1588 [Source:HGNC Symbol;Acc:HGNC:27503]
283932	FBXL19-AS1	FBXL19 antisense RNA 1 [Source:HGNC Symbol;Acc:HGNC:27557]
342132	ZNF774	zinc finger protein 774 [Source:HGNC Symbol;Acc:HGNC:33108]
389333	PROB1	proline rich basic protein 1 [Source:HGNC Symbol;Acc:HGNC:41906]
399888	FAM180B	family with sequence similarity 180 member B [Source:HGNC Symbol;Acc:HGNC:34451]
400960	PCBP1-AS1	PCBP1 antisense RNA 1 [Source:HGNC Symbol;Acc:HGNC:42948]
401399	PRRT4	proline rich transmembrane protein 4 [Source:HGNC Symbol;Acc:HGNC:37280]
440356	CDIPTOSP	CDIP transferase opposite strand, pseudogene [Source:HGNC Symbol;Acc:HGNC:48609]
441151	TMEM151B	transmembrane protein 151B [Source:HGNC Symbol;Acc:HGNC:21315]
4666	NACA	nascent polypeptide associated complex subunit alpha [Source:HGNC Symbol;Acc:HGNC:7629]
54458	PRR13	proline rich 13 [Source:HGNC Symbol;Acc:HGNC:24528]
54838	WBP1L	WW domain binding protein 1 like [Source:HGNC Symbol;Acc:HGNC:23510]
55282	LRRC36	leucine rich repeat containing 36 [Source:HGNC Symbol;Acc:HGNC:25615]
55709	KBTBD4	kelch repeat and BTB domain containing 4 [Source:HGNC Symbol;Acc:HGNC:23761]
55731	FAM222B	family with sequence similarity 222 member B [Source:HGNC Symbol;Acc:HGNC:25563]
55831	EMC3	ER membrane protein complex subunit 3 [Source:HGNC Symbol;Acc:HGNC:23999]
57610	RANBP10	RAN binding protein 10 [Source:HGNC Symbol;Acc:HGNC:29285]
643008	SMIM5	small integral membrane protein 5 [Source:HGNC Symbol;Acc:HGNC:40030]
64319	FBRS	fibrosin [Source:HGNC Symbol;Acc:HGNC:20442]
643749	TRAF3IP2-AS1	TRAF3IP2 antisense RNA 1 [Source:HGNC Symbol;Acc:HGNC:40005]
64427	TTC31	tetratricopeptide repeat domain 31 [Source:HGNC Symbol;Acc:HGNC:25759]
653319	KIAA0895L	KIAA0895 like [Source:HGNC Symbol;Acc:HGNC:34408]
65988	ZNF747	zinc finger protein 747 [Source:HGNC Symbol;Acc:HGNC:28350]
677813	SNORA30	small nucleolar RNA, H/ACA box 30 [Source:HGNC Symbol;Acc:HGNC:32620]
677814	SNORA31	small nucleolar RNA, H/ACA box 31 [Source:HGNC Symbol;Acc:HGNC:32621]
728264	CARMN	cardiac mesoderm enhancer-associated non-coding RNA [Source:HGNC Symbol;Acc:HGNC:42872]
730183	AC093249.6	uncharacterized LOC730183 [Source:NCBI gene;Acc:730183]
79696	ZC2HC1C	zinc finger C2HC-type containing 1C [Source:HGNC Symbol;Acc:HGNC:20354]
79990	PLEKHH3	pleckstrin homology, MyTH4 and FERM domain containing H3 [Source:HGNC Symbol;Acc:HGNC:26105]
80022	MYO15B	myosin XVB [Source:HGNC Symbol;Acc:HGNC:14083]
84080	ENKD1	enkurin domain containing 1 [Source:HGNC Symbol;Acc:HGNC:25246]
84691	FAM71F1	family with sequence similarity 71 member F1 [Source:HGNC Symbol;Acc:HGNC:30704]
84833	ATP5MD	ATP synthase membrane subunit DAPIT [Source:HGNC Symbol;Acc:HGNC:30889]
84865	CCDC142	coiled-coil domain containing 142 [Source:HGNC Symbol;Acc:HGNC:25889]
84866	TMEM25	transmembrane protein 25 [Source:HGNC Symbol;Acc:HGNC:25890]
85027	SMIM3	small integral membrane protein 3 [Source:HGNC Symbol;Acc:HGNC:30248]
90835	CCDC189	coiled-coil domain containing 189 [Source:HGNC Symbol;Acc:HGNC:28078]
91368	CDKN2AIPNL	CDKN2A interacting protein N-terminal like [Source:HGNC Symbol;Acc:HGNC:30545]
92595	ZNF764	zinc finger protein 764 [Source:HGNC Symbol;Acc:HGNC:28200]
9274	BCL7C	BAF chromatin remodeling complex subunit BCL7C [Source:HGNC Symbol;Acc:HGNC:1006]
9703	KIAA0100	KIAA0100 [Source:HGNC Symbol;Acc:HGNC:28960]
9772	TMEM94	transmembrane protein 94 [Source:HGNC Symbol;Acc:HGNC:28983]
[truncated: 53 more columns]
